# Supplementary material for: An Integrated Framework Advancing Membrane Protein Modeling and Design
Source: PLoS Comput Biol. 2015 Sep 1;11(9):e1004398. doi: 10.1371/journal.pcbi.1004398 (PMC4556676; doi:10.1371/journal.pcbi.1004398)
Supplement: S2 File — This protocol capture contains the steps, input files and example output files necessary to run the MPddG protocol described in this manuscript. While both mutations in OmpLA and OmpA are discussed, we only describe the protocol for computing ΔΔGs for OmpLA for simplification. The supplementary files are included with the Rosetta3 software suite under the directory Rosetta/demos/protocol_capture/MPddG. (GZ) [file pcbi.1004398.s002.gz › MPddG/predict_ddG.py]

#!/usr/bin/env python
# :noTabs=true:
# (c) Copyright Rosetta Commons Member Institutions.
# (c) This file is part of the Rosetta software suite and is made available under license.
# (c) The Rosetta software is developed by the contributing members of the Rosetta Commons.
# (c) For more information, see http://www.rosettacommons.org. Questions about this can be
# (c) addressed to University of Washington UW TechTransfer, email: license@u.washington.edu.

## @file: compute_ddG.py
##
## @brief: 	 Compute ddGs of mutation
## @details: Use the Rosetta membrane framework to compute the ddG of unfolding of 
## a membrane protein in Rosetta (uses packer, mutate.py from Evan Baugh)
##
## @author: Rebecca F. Alford (rfalford12@gmail.com)
## @author: JKLeman (julia.koehler1982@gmail.com)

# Tools
import sys, os
import commands
import random
from optparse import OptionParser, IndentedHelpFormatter
_script_path_ = os.path.dirname( os.path.realpath(__file__) )

# Rosetta-specific imports
import rosetta.protocols.membrane
from rosetta import Pose
from rosetta import create_score_function
from rosetta import TaskFactory
from rosetta.utility import vector1_bool
from rosetta import aa_from_oneletter_code
from rosetta import PackRotamersMover
from rosetta.core.pose import PDBInfo
from rosetta.core.chemical import VariantType

###############################################################################

## @brief Main - Add Membrane to Pose, Compute ddG
def main( args ):
	
    parser = OptionParser(usage="usage: %prog [OPTIONS] [TESTS]")
    parser.set_description(main.__doc__)

    #input options
    parser.add_option('--in_pdb', '-p',
       action="store",
       help="Input PDB file.", )

    parser.add_option('--in_span', '-s',
       action="store",
       help="Input spanfile.", )
				  
    parser.add_option('--out', '-o',
       action="store", default='ddG.out',
       help="Output filename with pose residue numbering. Default: 'ddG.out'", )
									
    parser.add_option('--res', '-r',
       action="store",
       help="Pose residue number to mutate.", )

    parser.add_option('--mut', '-m',
       action="store",
       help="One-letter code of residue identity of the mutant. Example: A181F would be 'F'", )

    parser.add_option('--repack_radius', '-a', 
        action="store", default=0, 
        help="Repack the residues within this radius",)

    parser.add_option('--output_breakdown', '-b', 
        action="store", default="scores.sc", 
        help="Output mutant and native score breakdown by weighted energy term into a scorefile", )

    parser.add_option('--include_pH', '-t', 
        action="store", default=0,
        help="Include pH energy terms: pH_energy and fa_elec. Default false.", )

    parser.add_option('--pH_value', '-q', 
        action="store", default=7,
        help="Predict ddG and specified pH value. Default 7. Will not work if include pH is not passed", )

    #parse options
    (options, args) = parser.parse_args(args=args[1:])
    global Options
    Options = options

    # Check the required inputs (PDB file, spanfile) are present
    if ( not Options.in_pdb or not Options.in_span or not Options.res ):
	    sys.exit( "Must provide flags '-in_pdb', '-in_span', and '-res'! Exiting..." )

    # Initialize Rosetta options from user options. Enable pH mode if applicable
    rosetta_options = ""
    standard_options = "-membrane_new:setup:spanfiles " + Options.in_span +  " -run:constant_seed -in:ignore_unrecognized_res"
    if ( Options.include_pH ): 
        print Options.pH_value
        if ( float( Options.pH_value ) < 0 or float(Options.pH_value) > 14 ): 
            sys.exit( "Specified pH value must be between 0-14: Exiting..." )
        else: 
            pH_options = " -pH_mode -value_pH " + str(Options.pH_value)
            rosetta_options = standard_options + pH_options
    else: 
        rosetta_options = standard_options

    # Initialize Rosetta based on user inputs
    rosetta.init( extra_options=rosetta_options )
	
    # Load Pose, & turn on the membrane
    pose = pose_from_pdb( Options.in_pdb )

    # Add Membrane to Pose
    add_memb = rosetta.protocols.membrane.AddMembraneMover()
    add_memb.apply( pose )
    
    # Setup in a topology based membrane
    init_mem_pos = rosetta.protocols.membrane.MembranePositionFromTopologyMover()
    init_mem_pos.apply( pose )

    # check the user has specified a reasonable value for the pH
    sfxn = rosetta.core.scoring.ScoreFunction()
    if ( Options.include_pH ):

        # Create a membrane energy function enabled by pH mode
        # Includes two terms not standard in the smoothed energy function: pH energy
        # and fa_elec
        sfxn = create_score_function( "mpframework_pHmode_fa_2014")

    else: 

        # Create a smoothed membrane full atom energy function (pH 7 calculations)
        sfxn = create_score_function( "mpframework_smooth_fa_2014")

    # Repack the native rotamer and residues within the repack radius 
    native_res = pose.residue( int( Options.res ) ).name1()
    repacked_native = mutate_residue( pose, int( Options.res), native_res, Options.repack_radius, sfxn )

    # to output score breakdown, start by printing the score labels in
    # the top of the file
    print_score_labels_to_file( repacked_native, sfxn, Options.output_breakdown )

    # Compute mutations
    if ( Options.mut ):
        with file( Options.out, 'a' ) as f:
            ddGs = compute_ddG( repacked_native, sfxn, int( Options.res ), Options.mut, Options.repack_radius, Options.output_breakdown )
            f.write( Options.in_pdb + " " + Options.res + " " + str(ddGs[0]) + " " + str(ddGs[1]) + " " + str(ddGs[2]) + " " + str(ddGs[3]) + "\n" )
	    f.close
    else:
        AAs = ['A', 'C', 'D', 'E', 'F', 'G', 'H', 'I', 'K', 'L', 'M', 'N', 'P', 'Q', 'R', 'S', 'T', 'V', 'W', 'Y']
        for aa in AAs:
            with file( Options.out, 'a' ) as f:
                ddGs = compute_ddG( repacked_native, sfxn, int( Options.res ), aa, Options.repack_radius, Options.output_breakdown )
                f.write( str(ddGs[0]) + " " + str(ddGs[1]) + " " + str(ddGs[2]) + " " + str(ddGs[3]) + "\n" )
            f.close

###############################################################################

## @brief Compute ddG of mutation in a protein at specified residue and AA position
def compute_ddG( pose, sfxn, resnum, aa, repack_radius, sc_file ): 

    # Score Native Pose
    native_score = sfxn( pose )

    # Perform Mutation at residue <resnum> to amino acid <aa>
    mutated_pose = mutate_residue( pose, resnum, aa, repack_radius, sfxn )

    # Score Mutated Pose
    mutant_score = sfxn( mutated_pose )

    # If specified the user, print the breakdown of ddG values into a file  
    print_ddG_breakdown( pose, mutated_pose, sfxn, resnum, aa, sc_file )

	# return scores
    return aa, round( mutant_score, 3 ), round( native_score, 3 ), round ( mutant_score - native_score, 3 )

###############################################################################

# @brief Replace the residue at <resid> in <pose> with <new_res> and allows
# repacking within a given <pack_radius> 
def mutate_residue( pose, mutant_position, mutant_aa, pack_radius, pack_scorefxn ):

    if pose.is_fullatom() == False:
        IOError( 'mutate_residue only works with fullatom poses' )

    test_pose = Pose()
    test_pose.assign( pose )

    # Create a packer task (standard)
    task = TaskFactory.create_packer_task( test_pose )

    # the Vector1 of booleans (a specific object) is needed for specifying the
    #    mutation, this demonstrates another more direct method of setting
    #    PackerTask options for design
    aa_bool = vector1_bool()

    # PyRosetta uses several ways of tracking amino acids (ResidueTypes)
    # the numbers 1-20 correspond individually to the 20 proteogenic amino acids
    # aa_from_oneletter returns the integer representation of an amino acid
    #    from its one letter code
    # convert mutant_aa to its integer representation
    mutant_aa = aa_from_oneletter_code( mutant_aa )

    # mutation is performed by using a PackerTask with only the mutant
    #    amino acid available during design
    # to do this, construct a Vector1 of booleans indicating which amino acid
    #    (by its numerical designation, see above) to allow
    for i in range( 1 , 21 ):
        # in Python, logical expression are evaluated with priority, thus the
        #    line below appends to aa_bool the truth (True or False) of the
        #    statement i == mutant_aa
        aa_bool.append( i == mutant_aa )

    # modify the mutating residue's assignment in the PackerTask using the
    #    Vector1 of booleans across the proteogenic amino acids
    task.nonconst_residue_task( mutant_position
        ).restrict_absent_canonical_aas( aa_bool )

    # prevent residues from packing by setting the per-residue "options" of
    #    the PackerTask
    center = pose.residue( mutant_position ).nbr_atom_xyz()
    for i in range( 1, pose.total_residue() + 1 ): 
        dist = center.distance_squared( test_pose.residue( i ).nbr_atom_xyz() );  
        # only pack the mutating residue and any within the pack_radius
        if i != mutant_position and dist > pow( float( pack_radius ), 2 ) :
            task.nonconst_residue_task( i ).prevent_repacking()

    # apply the mutation and pack nearby residues
    packer = PackRotamersMover( pack_scorefxn , task )
    packer.apply( test_pose )

    return test_pose

###############################################################################
#@brief Print ddG breakdown from the pose
# Extract weighted energies from the native and mutated pose. Calculate the ddG
# of each and print the component-wise ddG vlaues
def print_ddG_breakdown( native_pose, mutated_pose, sfxn, resnum, aa, fn ): 

    # Extract scores
    tmp_native = native_pose.energies().total_energies().weighted_string_of( sfxn.weights() )
    tmp_mutant = mutated_pose.energies().total_energies().weighted_string_of( sfxn.weights() )

    # Parse out scores
    array_native = filter( None, tmp_native.split(' ') )
    array_mutant = filter( None, tmp_mutant.split(' ') )

    # Pull out only the scores from these arrays
    native_scores = []
    for i in range( len(array_native) ): 
        if ( i % 2 != 0 ): 
            native_scores.append( float( array_native[i] ) )

    mutant_scores = []
    for i in range( len(array_mutant) ): 
        if ( i % 2 != 0 ): 
            mutant_scores.append( float( array_mutant[i] ) )

    # Make a label for the mutation
    native_res = native_pose.residue( int( Options.res ) ).name1()
    mut_label = native_res + str(resnum) + aa

    # Calculate ddG of individual components
    ddGs = []
    ddGs.append( mut_label )
    for i in range( len( mutant_scores ) ): 
        ddG_component = mutant_scores[i] - native_scores[i]
        ddGs.append( round( ddG_component, 3 ) )

    ddGs_str = convert_array_to_str( ddGs ) 
    with file( fn, 'a' ) as f:
        f.write( ddGs_str + "\n" )
    f.close()

###############################################################################
#@brief Get header for ddG breakdown output
# Save the score labels, to be printed at the top of the output breakdown file
def print_score_labels_to_file( native_pose, sfxn, fn ): 

    tmp_native = native_pose.energies().total_energies().weighted_string_of( sfxn.weights() )
    array_native = filter( None, tmp_native.split(' ') )
    labels = []
    labels.append( 'mutation ' ) # Append field for mutation label
    for i in range( len(array_native) ): 
        if ( i % 2 == 0 ): 
            labels.append( array_native[i].translate(None, ':') )

    labels_str = convert_array_to_str( labels )
    with file( fn, 'a' ) as f:
        f.write( labels_str + "\n" )
    f.close()


###############################################################################
#@brief Convert an array to a space deliminted string
# Save the score labels, to be printed at the top of the output breakdown file
def convert_array_to_str( array ): 

    linestr = ""
    for elem in array: 
        if ( linestr == "" ): 
            linestr = linestr + str( elem )
        else: 
            linestr = linestr + " " + str( elem )

    return linestr


if __name__ == "__main__" : main(sys.argv)
