# Supplementary material for: An Integrated Framework Advancing Membrane Protein Modeling and Design
Source: PLoS Comput Biol. 2015 Sep 1;11(9):e1004398. doi: 10.1371/journal.pcbi.1004398 (PMC4556676; doi:10.1371/journal.pcbi.1004398)
Supplement: S2 File — This protocol capture contains the steps, input files and example output files necessary to run the MPddG protocol described in this manuscript. While both mutations in OmpLA and OmpA are discussed, we only describe the protocol for computing ΔΔGs for OmpLA for simplification. The supplementary files are included with the Rosetta3 software suite under the directory Rosetta/demos/protocol_capture/MPddG. (GZ) [file pcbi.1004398.s002.gz › MPddG/predict_ompLA_ddG.py]

#!/usr/bin/env python
# :noTabs=true:
# (c) Copyright Rosetta Commons Member Institutions.
# (c) This file is part of the Rosetta software suite and is made available under license.
# (c) The Rosetta software is developed by the contributing members of the Rosetta Commons.
# (c) For more information, see http://www.rosettacommons.org. Questions about this can be
# (c) addressed to University of Washington UW TechTransfer, email: license@u.washington.edu.

## @file: predict_ompLA_ddG.py
##
## @brief: Predict the ddG of mutation at position 181 of OmpLA
## @details: Use the rosetta membrane framework (RosettaMP) to predict the ddG of 
## mutation from alanine to all canonical residues at poisiton 181 of OmpLA. This
## scripts uses the mutate_residue function, adapted from the mutate.py script in the 
## 2012 PyRosetta workshops written by Evan Baugh. 
##
## Citation: Moon CP, Fleming KG (2011) Side-chain hydrophobicity scale derived from 
## transmembrane protein folding into lipid bilayers. Proc Natl Acad Sci. Available: 
## http://www.pnas.org/content/early/2011/05/16/1103979108.
##
## @author: Rebecca F. Alford (rfalford12@gmail.com)

## *** Note - this script is not currently using the pH correction ** ##

from rosetta import *

# tools
import sys, os
import commands
import random

# rosetta
import rosetta.protocols.membrane
from rosetta import Pose
from rosetta import create_score_function
from rosetta import TaskFactory
from rosetta.utility import vector1_bool
from rosetta import aa_from_oneletter_code
from rosetta import PackRotamersMover
from rosetta.core.pose import PDBInfo

###############################################################################
## @brief:  Main Function for ddG Prediction
## @details: Load in pose, setup membrane energy function, setup the membrane
## framework, calculate ddGs 
def main( argv ):

    ## Step 1: Initialize Rosetta, including spanfile for the membrane framework
    rosetta.init( extra_options="-mp:setup:spanfiles inputs/1qd6_tr_C.span -run:constant_seed" )

    ## Step 2: Load in pose as a membrane pose (using AddMembraneMover)
    pose = pose_from_pdb( "inputs/1qd6_tr_C.pdb" );
    add_memb = rosetta.protocols.membrane.AddMembraneMover()
    add_memb.apply( pose )
    
    ## Step 3: Orient Pose in the membrane based on transmembrane spans 
    init_mem_pos = rosetta.protocols.membrane.MembranePositionFromTopologyMover()
    init_mem_pos.apply( pose )

    ## Step 4: Create a membrane energy function
    ## @note: Two possible energy functions: (1) standard membrane full atom energy function
    ## or (2) energy function accommodating for pH (requires extra flags - see README)
    sfxn = create_score_function( "mpframework_smooth_fa_2012" );

    ## Step 5: Repack neighbors within 8.0 angstroms of the mutant position
    repacked_native = mutate_residue( pose, 181, 'A', 8.0, sfxn )

    ## Step 6: Compute the ddG of mutation from alanine to each of the 20 canonical
    ## amino acids. Then print the ddG file to an output file (ompLA_ddG.out)
    AAs = ['A', 'C', 'D', 'E', 'F', 'G', 'H', 'I', 'K', 'L', 'M', 'N', 'P', 'Q', 'R', 'S', 'T', 'V', 'W', 'Y']
    with file( 'ompLA_ddG.out', 'a' ) as f: 
        f.write( "Res AA ddG\n" )
        for aa in AAs: 
            ddG = compute_ddG( repacked_native, sfxn, 181, aa, 8.0 )
            f.write( str(181) + " " + aa + " " + str( round( ddG, 3 ) ) + "\n" )
    f.close

###############################################################################
## @brief Compute the ddG of mutation
## @brief Compute ddG of mutation in a protein at specified residue and AA position
def compute_ddG( pose, sfxn, resnum, aa, repack_radius ): 

    # Score Native Pose
    native_score = sfxn( pose )

    # Perform Mutation at residue <resnum> to amino accid <aa>
    mutated_pose = mutate_residue( pose, resnum, aa, repack_radius, sfxn )

    # Score Mutated Pose
    mutant_score = sfxn( mutated_pose )

    # Print resulting ddG
    return mutant_score - native_score

###############################################################################
# @brief Replace the residue at <resid> in <pose> with <new_res> and allows
# repacking within a given <pack_radius> 
def mutate_residue( pose, mutant_position, mutant_aa, pack_radius, sfxn ):

    if pose.is_fullatom() == False:
        IOError( 'mutate_residue only works with fullatom poses' )

    test_pose = Pose()
    test_pose.assign( pose )

    # Create a packer task (standard)
    task = TaskFactory.create_packer_task( test_pose )

    # the Vector1 of booleans (a specific object) is needed for specifying the
    #    mutation, this demonstrates another more direct method of setting
    #    PackerTask options for design
    aa_bool = vector1_bool()

    # PyRosetta uses several ways of tracking amino acids (ResidueTypes)
    # the numbers 1-20 correspond individually to the 20 proteogenic amino acids
    # aa_from_oneletter returns the integer representation of an amino acid
    #    from its one letter code
    # convert mutant_aa to its integer representation
    mutant_aa = aa_from_oneletter_code( mutant_aa )

    # mutation is performed by using a PackerTask with only the mutant
    #    amino acid available during design
    # to do this, construct a Vector1 of booleans indicating which amino acid
    #    (by its numerical designation, see above) to allow
    for i in range( 1 , 21 ):
        # in Python, logical expression are evaluated with priority, thus the
        #    line below appends to aa_bool the truth (True or False) of the
        #    statement i == mutant_aa
        aa_bool.append( i == mutant_aa )

    # modify the mutating residue's assignment in the PackerTask using the
    #    Vector1 of booleans across the proteogenic amino acids
    task.nonconst_residue_task( mutant_position
        ).restrict_absent_canonical_aas( aa_bool )

    # prevent residues from packing by setting the per-residue "options" of
    #    the PackerTask
    center = pose.residue( mutant_position ).nbr_atom_xyz()
    for i in range( 1, pose.total_residue() + 1 ): 
        dist = center.distance_squared( test_pose.residue( i ).nbr_atom_xyz() );  
        # only pack the mutating residue and any within the pack_radius
        if i != mutant_position and dist > pow( float( pack_radius ), 2 ) :
            task.nonconst_residue_task( i ).prevent_repacking()

    # apply the mutation and pack nearby residues
    packer = PackRotamersMover( sfxn , task )
    packer.apply( test_pose )

    return test_pose

if __name__ == "__main__" : main(sys.argv)
