# Supplementary material for: An Integrated Framework Advancing Membrane Protein Modeling and Design
Source: PLoS Comput Biol. 2015 Sep 1;11(9):e1004398. doi: 10.1371/journal.pcbi.1004398 (PMC4556676; doi:10.1371/journal.pcbi.1004398)
Supplement: S2 File — This protocol capture contains the steps, input files and example output files necessary to run the MPddG protocol described in this manuscript. While both mutations in OmpLA and OmpA are discussed, we only describe the protocol for computing ΔΔGs for OmpLA for simplification. The supplementary files are included with the Rosetta3 software suite under the directory Rosetta/demos/protocol_capture/MPddG. (GZ) [file pcbi.1004398.s002.gz › MPddG/inputs/1qd6_tr_C.pdb]

ATOM    197  N   PHE C   1      -0.319  -2.846 -16.885  1.00 77.99           N
ATOM    198  CA  PHE C   1      -0.398  -1.990 -15.664  1.00 77.10           C
ATOM    199  C   PHE C   1      -1.556  -2.441 -14.771  1.00 74.00           C
ATOM    200  O   PHE C   1      -2.675  -2.639 -15.251  1.00 75.07           O
ATOM    201  CB  PHE C   1      -0.581  -0.528 -16.067  1.00 83.27           C
ATOM    202  CG  PHE C   1      -0.504   0.431 -14.917  1.00 87.91           C
ATOM    203  CD1 PHE C   1       0.715   0.702 -14.304  1.00 89.09           C
ATOM    204  CD2 PHE C   1      -1.645   1.084 -14.464  1.00 91.20           C
ATOM    205  CE1 PHE C   1       0.796   1.609 -13.262  1.00 89.06           C
ATOM    206  CE2 PHE C   1      -1.573   1.995 -13.419  1.00 91.27           C
ATOM    207  CZ  PHE C   1      -0.348   2.259 -12.818  1.00 92.47           C
ATOM    208  N   THR C   2      -1.299  -2.548 -13.469  1.00 69.21           N
ATOM    209  CA  THR C   2      -2.270  -3.156 -12.562  1.00 63.39           C
ATOM    210  C   THR C   2      -2.847  -2.244 -11.468  1.00 59.56           C
ATOM    211  O   THR C   2      -4.070  -2.159 -11.324  1.00 60.21           O
ATOM    212  CB  THR C   2      -1.691  -4.441 -11.923  1.00 63.03           C
ATOM    213  OG1 THR C   2      -0.640  -4.965 -12.751  1.00 58.85           O
ATOM    214  CG2 THR C   2      -2.781  -5.505 -11.785  1.00 61.83           C
ATOM    215  N   LEU C   3      -1.987  -1.582 -10.690  1.00 53.08           N
ATOM    216  CA  LEU C   3      -2.452  -0.725  -9.598  1.00 47.33           C
ATOM    217  C   LEU C   3      -2.161   0.751  -9.846  1.00 43.40           C
ATOM    218  O   LEU C   3      -1.132   1.091 -10.424  1.00 43.39           O
ATOM    219  CB  LEU C   3      -1.837  -1.158  -8.256  1.00 47.10           C
ATOM    220  CG  LEU C   3      -2.139  -2.571  -7.736  1.00 46.36           C
ATOM    221  CD1 LEU C   3      -1.536  -2.761  -6.360  1.00 40.32           C
ATOM    222  CD2 LEU C   3      -3.636  -2.806  -7.669  1.00 46.76           C
ATOM    223  N   TYR C   4      -3.073   1.617  -9.389  1.00 40.21           N
ATOM    224  CA  TYR C   4      -2.983   3.078  -9.568  1.00 33.11           C
ATOM    225  C   TYR C   4      -2.524   3.795  -8.314  1.00 32.12           C
ATOM    226  O   TYR C   4      -2.947   3.444  -7.210  1.00 33.24           O
ATOM    227  CB  TYR C   4      -4.358   3.658  -9.914  1.00 30.81           C
ATOM    228  CG  TYR C   4      -4.907   3.239 -11.249  1.00 33.25           C
ATOM    229  CD1 TYR C   4      -5.775   2.156 -11.358  1.00 42.09           C
ATOM    230  CD2 TYR C   4      -4.549   3.920 -12.411  1.00 35.63           C
ATOM    231  CE1 TYR C   4      -6.269   1.757 -12.595  1.00 42.66           C
ATOM    232  CE2 TYR C   4      -5.039   3.532 -13.649  1.00 40.05           C
ATOM    233  CZ  TYR C   4      -5.895   2.450 -13.734  1.00 43.54           C
ATOM    234  OH  TYR C   4      -6.364   2.058 -14.966  1.00 56.73           O
ATOM    235  N   PRO C   5      -1.607   4.770  -8.452  1.00 27.79           N
ATOM    236  CA  PRO C   5      -1.201   5.550  -7.281  1.00 25.05           C
ATOM    237  C   PRO C   5      -2.080   6.787  -7.107  1.00 28.55           C
ATOM    238  O   PRO C   5      -2.629   7.318  -8.080  1.00 29.18           O
ATOM    239  CB  PRO C   5       0.235   5.943  -7.624  1.00 27.45           C
ATOM    240  CG  PRO C   5       0.155   6.155  -9.094  1.00 25.70           C
ATOM    241  CD  PRO C   5      -0.637   4.945  -9.551  1.00 29.04           C
ATOM    242  N   TYR C   6      -2.248   7.231  -5.868  1.00 24.57           N
ATOM    243  CA  TYR C   6      -2.981   8.463  -5.629  1.00 27.42           C
ATOM    244  C   TYR C   6      -1.939   9.531  -5.334  1.00 26.25           C
ATOM    245  O   TYR C   6      -1.515  10.272  -6.225  1.00 28.66           O
ATOM    246  CB  TYR C   6      -3.962   8.291  -4.455  1.00 23.24           C
ATOM    247  CG  TYR C   6      -4.829   9.500  -4.182  1.00 24.11           C
ATOM    248  CD1 TYR C   6      -5.840   9.876  -5.070  1.00 26.54           C
ATOM    249  CD2 TYR C   6      -4.626  10.283  -3.042  1.00 27.18           C
ATOM    250  CE1 TYR C   6      -6.633  11.019  -4.830  1.00 27.30           C
ATOM    251  CE2 TYR C   6      -5.403  11.407  -2.793  1.00 29.91           C
ATOM    252  CZ  TYR C   6      -6.406  11.774  -3.689  1.00 23.95           C
ATOM    253  OH  TYR C   6      -7.171  12.884  -3.424  1.00 28.23           O
ATOM    254  N   ASP C   7      -1.489   9.559  -4.088  1.00 28.00           N
ATOM    255  CA  ASP C   7      -0.459  10.490  -3.647  1.00 25.20           C
ATOM    256  C   ASP C   7       0.902   9.839  -3.937  1.00 24.87           C
ATOM    257  O   ASP C   7       0.983   8.893  -4.725  1.00 26.63           O
ATOM    258  CB  ASP C   7      -0.646  10.767  -2.144  1.00 29.54           C
ATOM    259  CG  ASP C   7      -0.032  12.088  -1.691  1.00 28.68           C
ATOM    260  OD1 ASP C   7       0.710  12.724  -2.466  1.00 33.28           O
ATOM    261  OD2 ASP C   7      -0.296  12.490  -0.538  1.00 37.73           O
ATOM    262  N   THR C   8       1.964  10.348  -3.318  1.00 21.68           N
ATOM    263  CA  THR C   8       3.306   9.832  -3.554  1.00 20.91           C
ATOM    264  C   THR C   8       3.538   8.565  -2.749  1.00 22.19           C
ATOM    265  O   THR C   8       2.857   8.318  -1.748  1.00 19.59           O
ATOM    266  CB  THR C   8       4.390  10.874  -3.182  1.00 22.42           C
ATOM    267  OG1 THR C   8       4.258  11.239  -1.803  1.00 26.02           O
ATOM    268  CG2 THR C   8       4.256  12.128  -4.043  1.00 32.81           C
ATOM    269  N   ASN C   9       4.461   7.737  -3.229  1.00 20.88           N
ATOM    270  CA  ASN C   9       4.867   6.525  -2.533  1.00 24.07           C
ATOM    271  C   ASN C   9       6.360   6.601  -2.287  1.00 23.27           C
ATOM    272  O   ASN C   9       7.148   6.686  -3.236  1.00 21.06           O
ATOM    273  CB  ASN C   9       4.536   5.294  -3.370  1.00 20.47           C
ATOM    274  CG  ASN C   9       3.049   5.048  -3.461  1.00 31.31           C
ATOM    275  OD1 ASN C   9       2.485   4.334  -2.633  1.00 23.67           O
ATOM    276  ND2 ASN C   9       2.396   5.663  -4.453  1.00 18.41           N
ATOM    277  N   TYR C  10       6.750   6.593  -1.013  1.00 23.47           N
ATOM    278  CA  TYR C  10       8.158   6.748  -0.659  1.00 25.07           C
ATOM    279  C   TYR C  10       8.548   6.064   0.641  1.00 25.68           C
ATOM    280  O   TYR C  10       7.701   5.761   1.472  1.00 28.94           O
ATOM    281  CB  TYR C  10       8.545   8.235  -0.599  1.00 21.90           C
ATOM    282  CG  TYR C  10       7.849   9.062   0.479  1.00 24.94           C
ATOM    283  CD1 TYR C  10       8.326   9.087   1.794  1.00 23.47           C
ATOM    284  CD2 TYR C  10       6.734   9.837   0.170  1.00 28.21           C
ATOM    285  CE1 TYR C  10       7.712   9.863   2.769  1.00 20.59           C
ATOM    286  CE2 TYR C  10       6.113  10.619   1.136  1.00 34.40           C
ATOM    287  CZ  TYR C  10       6.609  10.628   2.435  1.00 34.71           C
ATOM    288  OH  TYR C  10       6.006  11.413   3.390  1.00 31.54           O
ATOM    289  N   LEU C  11       9.851   5.867   0.808  1.00 23.40           N
ATOM    290  CA  LEU C  11      10.440   5.309   2.013  1.00 20.73           C
ATOM    291  C   LEU C  11      11.710   6.131   2.273  1.00 24.47           C
ATOM    292  O   LEU C  11      12.629   6.153   1.451  1.00 22.64           O
ATOM    293  CB  LEU C  11      10.802   3.845   1.776  1.00 28.44           C
ATOM    294  CG  LEU C  11      11.537   3.032   2.846  1.00 29.54           C
ATOM    295  CD1 LEU C  11      10.734   2.960   4.121  1.00 23.60           C
ATOM    296  CD2 LEU C  11      11.788   1.634   2.298  1.00 32.79           C
ATOM    297  N   ILE C  12      11.744   6.847   3.392  1.00 23.38           N
ATOM    298  CA  ILE C  12      12.917   7.642   3.727  1.00 24.16           C
ATOM    299  C   ILE C  12      13.394   7.386   5.159  1.00 26.51           C
ATOM    300  O   ILE C  12      12.664   6.816   5.980  1.00 28.02           O
ATOM    301  CB  ILE C  12      12.657   9.155   3.519  1.00 20.77           C
ATOM    302  CG1 ILE C  12      11.486   9.624   4.386  1.00 24.17           C
ATOM    303  CG2 ILE C  12      12.370   9.448   2.055  1.00 19.07           C
ATOM    304  CD1 ILE C  12      11.208  11.098   4.293  1.00 19.69           C
ATOM    305  N   TYR C  13      14.650   7.728   5.429  1.00 25.80           N
ATOM    306  CA  TYR C  13      15.182   7.655   6.787  1.00 28.53           C
ATOM    307  C   TYR C  13      15.272   9.081   7.288  1.00 28.29           C
ATOM    308  O   TYR C  13      15.810   9.950   6.609  1.00 29.32           O
ATOM    309  CB  TYR C  13      16.566   6.999   6.826  1.00 32.87           C
ATOM    310  CG  TYR C  13      16.935   6.493   8.204  1.00 28.33           C
ATOM    311  CD1 TYR C  13      16.403   5.300   8.686  1.00 33.82           C
ATOM    312  CD2 TYR C  13      17.772   7.229   9.047  1.00 34.60           C
ATOM    313  CE1 TYR C  13      16.690   4.849   9.969  1.00 38.97           C
ATOM    314  CE2 TYR C  13      18.063   6.787  10.342  1.00 22.43           C
ATOM    315  CZ  TYR C  13      17.517   5.593  10.788  1.00 35.92           C
ATOM    316  OH  TYR C  13      17.803   5.127  12.044  1.00 38.65           O
ATOM    317  N   THR C  14      14.760   9.311   8.491  1.00 28.12           N
ATOM    318  CA  THR C  14      14.612  10.661   9.004  1.00 28.52           C
ATOM    319  C   THR C  14      15.200  10.908  10.390  1.00 27.81           C
ATOM    320  O   THR C  14      15.468   9.976  11.161  1.00 25.02           O
ATOM    321  CB  THR C  14      13.113  11.065   9.054  1.00 30.03           C
ATOM    322  OG1 THR C  14      12.472  10.387  10.143  1.00 33.19           O
ATOM    323  CG2 THR C  14      12.418  10.695   7.759  1.00 20.67           C
ATOM    324  N   GLN C  15      15.312  12.193  10.712  1.00 29.93           N
ATOM    325  CA  GLN C  15      15.750  12.671  12.017  1.00 32.07           C
ATOM    326  C   GLN C  15      14.896  13.890  12.368  1.00 31.96           C
ATOM    327  O   GLN C  15      14.894  14.885  11.640  1.00 32.11           O
ATOM    328  CB  GLN C  15      17.223  13.081  11.948  1.00 40.94           C
ATOM    329  CG  GLN C  15      17.771  13.739  13.212  1.00 49.76           C
ATOM    330  CD  GLN C  15      18.411  12.747  14.165  1.00 57.33           C
ATOM    331  OE1 GLN C  15      18.549  11.563  13.853  1.00 66.31           O
ATOM    332  NE2 GLN C  15      18.821  13.232  15.331  1.00 57.98           N
ATOM    333  N   THR C  16      14.139  13.802  13.456  1.00 31.62           N
ATOM    334  CA  THR C  16      13.323  14.935  13.887  1.00 31.33           C
ATOM    335  C   THR C  16      14.082  15.772  14.915  1.00 33.08           C
ATOM    336  O   THR C  16      14.963  15.265  15.615  1.00 33.09           O
ATOM    337  CB  THR C  16      11.963  14.470  14.483  1.00 32.06           C
ATOM    338  OG1 THR C  16      11.160  15.608  14.810  1.00 27.58           O
ATOM    339  CG2 THR C  16      12.177  13.643  15.732  1.00 27.67           C
ATOM    340  N   SER C  17      13.734  17.051  14.999  1.00 31.20           N
ATOM    341  CA  SER C  17      14.351  17.970  15.952  1.00 35.11           C
ATOM    342  C   SER C  17      14.013  17.574  17.393  1.00 37.21           C
ATOM    343  O   SER C  17      14.856  17.652  18.288  1.00 38.03           O
ATOM    344  CB  SER C  17      13.877  19.405  15.681  1.00 31.03           C
ATOM    345  OG  SER C  17      12.463  19.505  15.786  1.00 29.12           O
ATOM    346  N   ASP C  18      12.775  17.140  17.603  1.00 37.25           N
ATOM    347  CA  ASP C  18      12.320  16.751  18.930  1.00 40.46           C
ATOM    348  C   ASP C  18      11.177  15.759  18.794  1.00 37.24           C
ATOM    349  O   ASP C  18      10.278  15.947  17.976  1.00 38.14           O
ATOM    350  CB  ASP C  18      11.842  17.982  19.705  1.00 47.12           C
ATOM    351  CG  ASP C  18      11.716  17.722  21.198  1.00 54.99           C
ATOM    352  OD1 ASP C  18      12.711  17.969  21.917  1.00 58.55           O
ATOM    353  OD2 ASP C  18      10.632  17.283  21.655  1.00 53.63           O
ATOM    354  N   LEU C  19      11.224  14.699  19.590  1.00 34.16           N
ATOM    355  CA  LEU C  19      10.185  13.693  19.546  1.00 33.37           C
ATOM    356  C   LEU C  19       9.159  13.957  20.635  1.00 32.44           C
ATOM    357  O   LEU C  19       9.509  14.225  21.786  1.00 33.09           O
ATOM    358  CB  LEU C  19      10.779  12.299  19.693  1.00 34.01           C
ATOM    359  CG  LEU C  19       9.832  11.193  19.230  1.00 30.65           C
ATOM    360  CD1 LEU C  19       9.826  11.067  17.712  1.00 25.49           C
ATOM    361  CD2 LEU C  19      10.303   9.935  19.824  1.00 31.17           C
ATOM    362  N   ASN C  20       7.890  13.887  20.251  1.00 29.16           N
ATOM    363  CA  ASN C  20       6.770  14.183  21.135  1.00 31.68           C
ATOM    364  C   ASN C  20       6.470  13.043  22.109  1.00 31.74           C
ATOM    365  O   ASN C  20       5.487  12.323  21.944  1.00 36.04           O
ATOM    366  CB  ASN C  20       5.537  14.480  20.279  1.00 35.76           C
ATOM    367  CG  ASN C  20       4.319  14.894  21.094  1.00 38.91           C
ATOM    368  OD1 ASN C  20       4.418  15.255  22.269  1.00 36.94           O
ATOM    369  ND2 ASN C  20       3.156  14.858  20.453  1.00 35.60           N
ATOM    370  N   LYS C  21       7.303  12.893  23.133  1.00 33.72           N
ATOM    371  CA  LYS C  21       7.133  11.817  24.106  1.00 33.63           C
ATOM    372  C   LYS C  21       5.905  12.013  24.983  1.00 36.75           C
ATOM    373  O   LYS C  21       5.310  11.042  25.452  1.00 40.69           O
ATOM    374  CB  LYS C  21       8.376  11.681  24.988  1.00 36.72           C
ATOM    375  CG  LYS C  21       9.651  11.361  24.230  1.00 29.09           C
ATOM    376  CD  LYS C  21      10.799  11.179  25.198  1.00 46.22           C
ATOM    377  CE  LYS C  21      12.086  10.860  24.467  1.00 50.23           C
ATOM    378  NZ  LYS C  21      13.178  10.507  25.420  1.00 60.44           N
ATOM    379  N   GLU C  22       5.528  13.268  25.202  1.00 37.52           N
ATOM    380  CA  GLU C  22       4.377  13.594  26.037  1.00 40.47           C
ATOM    381  C   GLU C  22       3.102  12.911  25.549  1.00 39.95           C
ATOM    382  O   GLU C  22       2.451  12.193  26.304  1.00 32.88           O
ATOM    383  CB  GLU C  22       4.149  15.107  26.075  1.00 43.58           C
ATOM    384  CG  GLU C  22       5.243  15.903  26.776  1.00 60.50           C
ATOM    385  CD  GLU C  22       5.159  15.826  28.295  1.00 67.99           C
ATOM    386  OE1 GLU C  22       4.027  15.832  28.835  1.00 72.58           O
ATOM    387  OE2 GLU C  22       6.226  15.775  28.949  1.00 73.11           O
ATOM    388  N   ALA C  23       2.764  13.133  24.279  1.00 42.44           N
ATOM    389  CA  ALA C  23       1.515  12.635  23.700  1.00 42.69           C
ATOM    390  C   ALA C  23       1.426  11.124  23.768  1.00 41.19           C
ATOM    391  O   ALA C  23       0.338  10.559  23.852  1.00 44.61           O
ATOM    392  CB  ALA C  23       1.381  13.108  22.257  1.00 40.40           C
ATOM    393  N   ILE C  24       2.593  10.492  23.809  1.00 41.05           N
ATOM    394  CA  ILE C  24       2.728   9.045  23.717  1.00 38.11           C
ATOM    395  C   ILE C  24       3.248   8.435  25.036  1.00 37.16           C
ATOM    396  O   ILE C  24       3.725   7.302  25.085  1.00 37.48           O
ATOM    397  CB  ILE C  24       3.584   8.738  22.436  1.00 42.80           C
ATOM    398  CG1 ILE C  24       2.642   8.537  21.249  1.00 42.54           C
ATOM    399  CG2 ILE C  24       4.560   7.596  22.603  1.00 40.28           C
ATOM    400  CD1 ILE C  24       3.343   8.286  19.941  1.00 51.59           C
ATOM    401  N   ALA C  25       3.046   9.159  26.137  1.00 36.95           N
ATOM    402  CA  ALA C  25       3.510   8.700  27.448  1.00 37.76           C
ATOM    403  C   ALA C  25       2.895   7.357  27.857  1.00 38.97           C
ATOM    404  O   ALA C  25       3.494   6.600  28.629  1.00 40.76           O
ATOM    405  CB  ALA C  25       3.232   9.759  28.509  1.00 43.45           C
ATOM    406  N   SER C  26       1.728   7.050  27.289  1.00 37.68           N
ATOM    407  CA  SER C  26       1.001   5.808  27.549  1.00 35.76           C
ATOM    408  C   SER C  26       1.761   4.552  27.156  1.00 35.79           C
ATOM    409  O   SER C  26       1.567   3.505  27.765  1.00 33.59           O
ATOM    410  CB  SER C  26      -0.332   5.805  26.807  1.00 32.65           C
ATOM    411  OG  SER C  26      -1.112   6.920  27.178  1.00 51.85           O
ATOM    412  N   TYR C  27       2.569   4.639  26.101  1.00 34.53           N
ATOM    413  CA  TYR C  27       3.372   3.498  25.670  1.00 36.85           C
ATOM    414  C   TYR C  27       4.577   3.391  26.606  1.00 38.26           C
ATOM    415  O   TYR C  27       5.244   4.386  26.882  1.00 36.35           O
ATOM    416  CB  TYR C  27       3.855   3.659  24.219  1.00 37.27           C
ATOM    417  CG  TYR C  27       2.785   4.041  23.211  1.00 32.26           C
ATOM    418  CD1 TYR C  27       1.422   3.890  23.497  1.00 26.67           C
ATOM    419  CD2 TYR C  27       3.140   4.629  21.994  1.00 35.34           C
ATOM    420  CE1 TYR C  27       0.436   4.330  22.596  1.00 28.90           C
ATOM    421  CE2 TYR C  27       2.164   5.071  21.089  1.00 30.78           C
ATOM    422  CZ  TYR C  27       0.819   4.922  21.398  1.00 30.87           C
ATOM    423  OH  TYR C  27      -0.129   5.396  20.522  1.00 30.63           O
ATOM    424  N   ASP C  28       4.841   2.180  27.087  1.00 35.05           N
ATOM    425  CA  ASP C  28       5.894   1.945  28.070  1.00 40.28           C
ATOM    426  C   ASP C  28       7.283   2.336  27.567  1.00 40.43           C
ATOM    427  O   ASP C  28       8.122   2.804  28.333  1.00 39.96           O
ATOM    428  CB  ASP C  28       5.894   0.470  28.498  1.00 46.63           C
ATOM    429  CG  ASP C  28       6.016  -0.493  27.313  1.00 54.37           C
ATOM    430  OD1 ASP C  28       4.975  -0.878  26.739  1.00 58.88           O
ATOM    431  OD2 ASP C  28       7.154  -0.873  26.956  1.00 66.25           O
ATOM    432  N   TRP C  29       7.510   2.134  26.272  1.00 39.53           N
ATOM    433  CA  TRP C  29       8.803   2.384  25.653  1.00 37.55           C
ATOM    434  C   TRP C  29       9.034   3.854  25.307  1.00 37.62           C
ATOM    435  O   TRP C  29      10.132   4.218  24.892  1.00 38.25           O
ATOM    436  CB  TRP C  29       8.932   1.529  24.389  1.00 34.63           C
ATOM    437  CG  TRP C  29       7.899   1.858  23.371  1.00 40.49           C
ATOM    438  CD1 TRP C  29       6.657   1.297  23.246  1.00 38.95           C
ATOM    439  CD2 TRP C  29       7.997   2.858  22.347  1.00 33.78           C
ATOM    440  NE1 TRP C  29       5.977   1.891  22.209  1.00 40.31           N
ATOM    441  CE2 TRP C  29       6.775   2.852  21.640  1.00 39.09           C
ATOM    442  CE3 TRP C  29       9.002   3.759  21.956  1.00 35.52           C
ATOM    443  CZ2 TRP C  29       6.528   3.713  20.564  1.00 24.76           C
ATOM    444  CZ3 TRP C  29       8.758   4.613  20.891  1.00 29.26           C
ATOM    445  CH2 TRP C  29       7.527   4.584  20.206  1.00 34.10           C
ATOM    446  N   ALA C  30       8.002   4.686  25.475  1.00 37.44           N
ATOM    447  CA  ALA C  30       8.048   6.091  25.064  1.00 37.88           C
ATOM    448  C   ALA C  30       9.183   6.897  25.691  1.00 40.41           C
ATOM    449  O   ALA C  30       9.798   7.731  25.026  1.00 38.09           O
ATOM    450  CB  ALA C  30       6.712   6.763  25.342  1.00 31.82           C
ATOM    451  N   GLU C  31       9.455   6.653  26.969  1.00 43.04           N
ATOM    452  CA  GLU C  31      10.540   7.338  27.673  1.00 45.15           C
ATOM    453  C   GLU C  31      11.902   7.146  27.003  1.00 44.17           C
ATOM    454  O   GLU C  31      12.797   7.983  27.153  1.00 46.97           O
ATOM    455  CB  GLU C  31      10.591   6.889  29.140  1.00 50.44           C
ATOM    456  CG  GLU C  31      10.619   5.383  29.350  1.00 60.35           C
ATOM    457  CD  GLU C  31       9.988   4.971  30.675  1.00 71.73           C
ATOM    458  OE1 GLU C  31      10.566   5.277  31.743  1.00 73.51           O
ATOM    459  OE2 GLU C  31       8.899   4.353  30.650  1.00 69.01           O
ATOM    460  N   ASN C  32      12.036   6.071  26.230  1.00 41.30           N
ATOM    461  CA  ASN C  32      13.279   5.777  25.527  1.00 39.52           C
ATOM    462  C   ASN C  32      13.168   5.965  24.016  1.00 37.02           C
ATOM    463  O   ASN C  32      13.985   5.448  23.257  1.00 35.95           O
ATOM    464  CB  ASN C  32      13.739   4.356  25.852  1.00 41.61           C
ATOM    465  CG  ASN C  32      13.941   4.139  27.339  1.00 47.51           C
ATOM    466  OD1 ASN C  32      13.095   3.544  28.010  1.00 53.42           O
ATOM    467  ND2 ASN C  32      15.058   4.632  27.865  1.00 44.92           N
ATOM    468  N   ALA C  33      12.154   6.709  23.583  1.00 36.90           N
ATOM    469  CA  ALA C  33      11.957   7.000  22.163  1.00 36.33           C
ATOM    470  C   ALA C  33      13.135   7.782  21.570  1.00 34.18           C
ATOM    471  O   ALA C  33      13.710   8.652  22.232  1.00 38.30           O
ATOM    472  CB  ALA C  33      10.662   7.762  21.976  1.00 38.86           C
ATOM    473  N   ARG C  34      13.523   7.433  20.343  1.00 34.59           N
ATOM    474  CA  ARG C  34      14.647   8.086  19.664  1.00 33.86           C
ATOM    475  C   ARG C  34      14.168   9.079  18.608  1.00 33.87           C
ATOM    476  O   ARG C  34      13.021   9.026  18.180  1.00 32.81           O
ATOM    477  CB  ARG C  34      15.552   7.041  19.021  1.00 36.95           C
ATOM    478  CG  ARG C  34      15.927   5.917  19.958  1.00 44.38           C
ATOM    479  CD  ARG C  34      16.892   4.954  19.321  1.00 46.82           C
ATOM    480  NE  ARG C  34      18.238   5.507  19.249  1.00 60.18           N
ATOM    481  CZ  ARG C  34      19.329   4.784  19.020  1.00 59.35           C
ATOM    482  NH1 ARG C  34      19.241   3.475  18.831  1.00 64.16           N
ATOM    483  NH2 ARG C  34      20.518   5.364  19.017  1.00 67.48           N
ATOM    484  N   LYS C  35      15.048   9.990  18.201  1.00 35.64           N
ATOM    485  CA  LYS C  35      14.689  11.031  17.243  1.00 34.77           C
ATOM    486  C   LYS C  35      14.797  10.580  15.787  1.00 34.56           C
ATOM    487  O   LYS C  35      14.283  11.260  14.893  1.00 30.69           O
ATOM    488  CB  LYS C  35      15.550  12.281  17.442  1.00 36.25           C
ATOM    489  CG  LYS C  35      15.428  12.963  18.797  1.00 41.01           C
ATOM    490  CD  LYS C  35      16.284  14.229  18.818  1.00 43.91           C
ATOM    491  CE  LYS C  35      16.617  14.699  20.234  1.00 52.33           C
ATOM    492  NZ  LYS C  35      15.414  15.022  21.057  1.00 55.96           N
ATOM    493  N   ASP C  36      15.494   9.468  15.542  1.00 34.44           N
ATOM    494  CA  ASP C  36      15.620   8.946  14.182  1.00 33.82           C
ATOM    495  C   ASP C  36      14.615   7.841  13.869  1.00 33.98           C
ATOM    496  O   ASP C  36      14.468   6.870  14.620  1.00 35.79           O
ATOM    497  CB  ASP C  36      17.058   8.505  13.872  1.00 35.73           C
ATOM    498  CG  ASP C  36      17.543   7.364  14.757  1.00 37.39           C
ATOM    499  OD1 ASP C  36      17.528   7.490  16.001  1.00 37.50           O
ATOM    500  OD2 ASP C  36      17.974   6.343  14.195  1.00 37.80           O
ATOM    501  N   GLU C  37      13.907   8.018  12.761  1.00 30.83           N
ATOM    502  CA  GLU C  37      12.818   7.123  12.395  1.00 27.62           C
ATOM    503  C   GLU C  37      12.761   6.881  10.903  1.00 26.97           C
ATOM    504  O   GLU C  37      13.167   7.734  10.113  1.00 26.94           O
ATOM    505  CB  GLU C  37      11.476   7.722  12.831  1.00 25.05           C
ATOM    506  CG  GLU C  37      11.279   7.819  14.328  1.00 24.87           C
ATOM    507  CD  GLU C  37       9.881   8.241  14.707  1.00 29.94           C
ATOM    508  OE1 GLU C  37       9.341   9.162  14.074  1.00 37.49           O
ATOM    509  OE2 GLU C  37       9.311   7.658  15.646  1.00 32.22           O
ATOM    510  N   VAL C  38      12.269   5.704  10.526  1.00 25.85           N
ATOM    511  CA  VAL C  38      11.918   5.439   9.137  1.00 27.13           C
ATOM    512  C   VAL C  38      10.503   5.985   8.908  1.00 26.58           C
ATOM    513  O   VAL C  38       9.580   5.734   9.689  1.00 23.48           O
ATOM    514  CB  VAL C  38      11.965   3.927   8.790  1.00 27.53           C
ATOM    515  CG1 VAL C  38      11.483   3.684   7.366  1.00 29.68           C
ATOM    516  CG2 VAL C  38      13.370   3.390   8.951  1.00 25.04           C
ATOM    517  N   LYS C  39      10.363   6.792   7.867  1.00 26.49           N
ATOM    518  CA  LYS C  39       9.063   7.307   7.489  1.00 23.12           C
ATOM    519  C   LYS C  39       8.743   6.774   6.093  1.00 26.83           C
ATOM    520  O   LYS C  39       9.601   6.743   5.202  1.00 26.90           O
ATOM    521  CB  LYS C  39       9.076   8.842   7.511  1.00 26.64           C
ATOM    522  CG  LYS C  39       7.752   9.504   7.142  1.00 16.68           C
ATOM    523  CD  LYS C  39       7.881  11.027   7.193  1.00 21.19           C
ATOM    524  CE  LYS C  39       6.567  11.727   6.813  1.00 22.91           C
ATOM    525  NZ  LYS C  39       6.702  13.221   6.845  1.00 37.78           N
ATOM    526  N   PHE C  40       7.527   6.277   5.925  1.00 25.46           N
ATOM    527  CA  PHE C  40       7.098   5.835   4.615  1.00 23.97           C
ATOM    528  C   PHE C  40       5.628   6.086   4.402  1.00 22.60           C
ATOM    529  O   PHE C  40       4.844   6.153   5.349  1.00 24.42           O
ATOM    530  CB  PHE C  40       7.467   4.369   4.348  1.00 25.38           C
ATOM    531  CG  PHE C  40       6.704   3.365   5.183  1.00 25.35           C
ATOM    532  CD1 PHE C  40       5.514   2.815   4.715  1.00 29.51           C
ATOM    533  CD2 PHE C  40       7.203   2.933   6.408  1.00 25.69           C
ATOM    534  CE1 PHE C  40       4.826   1.841   5.452  1.00 28.49           C
ATOM    535  CE2 PHE C  40       6.524   1.963   7.150  1.00 25.06           C
ATOM    536  CZ  PHE C  40       5.331   1.415   6.669  1.00 18.71           C
ATOM    537  N   GLN C  41       5.283   6.283   3.140  1.00 22.42           N
ATOM    538  CA  GLN C  41       3.925   6.555   2.739  1.00 18.87           C
ATOM    539  C   GLN C  41       3.586   5.633   1.584  1.00 18.53           C
ATOM    540  O   GLN C  41       4.408   5.409   0.689  1.00 17.86           O
ATOM    541  CB  GLN C  41       3.783   8.021   2.306  1.00 25.66           C
ATOM    542  CG  GLN C  41       2.373   8.395   1.841  1.00 23.37           C
ATOM    543  CD  GLN C  41       2.256   9.848   1.485  1.00 31.29           C
ATOM    544  OE1 GLN C  41       1.936  10.686   2.339  1.00 29.13           O
ATOM    545  NE2 GLN C  41       2.518  10.172   0.223  1.00 32.56           N
ATOM    546  N   LEU C  42       2.392   5.054   1.660  1.00 17.34           N
ATOM    547  CA  LEU C  42       1.826   4.247   0.597  1.00 16.74           C
ATOM    548  C   LEU C  42       0.541   4.965   0.245  1.00 23.07           C
ATOM    549  O   LEU C  42      -0.211   5.371   1.139  1.00 22.25           O
ATOM    550  CB  LEU C  42       1.492   2.854   1.115  1.00 24.36           C
ATOM    551  CG  LEU C  42       2.583   2.274   2.004  1.00 21.50           C
ATOM    552  CD1 LEU C  42       2.059   1.105   2.810  1.00 33.22           C
ATOM    553  CD2 LEU C  42       3.778   1.903   1.134  1.00 21.43           C
ATOM    554  N   SER C  43       0.296   5.148  -1.048  1.00 21.62           N
ATOM    555  CA  SER C  43      -0.911   5.831  -1.500  1.00 22.79           C
ATOM    556  C   SER C  43      -1.456   5.222  -2.785  1.00 23.30           C
ATOM    557  O   SER C  43      -0.814   5.288  -3.832  1.00 23.40           O
ATOM    558  CB  SER C  43      -0.629   7.315  -1.710  1.00 23.29           C
ATOM    559  OG  SER C  43      -1.785   7.988  -2.163  1.00 31.48           O
ATOM    560  N   LEU C  44      -2.638   4.617  -2.696  1.00 24.28           N
ATOM    561  CA  LEU C  44      -3.259   3.983  -3.854  1.00 26.83           C
ATOM    562  C   LEU C  44      -4.587   4.623  -4.225  1.00 25.44           C
ATOM    563  O   LEU C  44      -5.302   5.146  -3.372  1.00 25.83           O
ATOM    564  CB  LEU C  44      -3.478   2.496  -3.595  1.00 25.56           C
ATOM    565  CG  LEU C  44      -2.259   1.582  -3.441  1.00 35.92           C
ATOM    566  CD1 LEU C  44      -2.718   0.127  -3.342  1.00 32.16           C
ATOM    567  CD2 LEU C  44      -1.339   1.739  -4.632  1.00 40.28           C
ATOM    568  N   ALA C  45      -4.923   4.572  -5.506  1.00 23.05           N
ATOM    569  CA  ALA C  45      -6.217   5.059  -5.968  1.00 23.69           C
ATOM    570  C   ALA C  45      -6.931   3.871  -6.584  1.00 26.12           C
ATOM    571  O   ALA C  45      -6.306   3.037  -7.235  1.00 27.83           O
ATOM    572  CB  ALA C  45      -6.039   6.158  -6.991  1.00 22.03           C
ATOM    573  N   PHE C  46      -8.234   3.786  -6.358  1.00 26.74           N
ATOM    574  CA  PHE C  46      -9.027   2.684  -6.870  1.00 26.43           C
ATOM    575  C   PHE C  46     -10.246   3.169  -7.655  1.00 26.97           C
ATOM    576  O   PHE C  46     -11.248   3.572  -7.066  1.00 27.04           O
ATOM    577  CB  PHE C  46      -9.505   1.772  -5.717  1.00 25.57           C
ATOM    578  CG  PHE C  46      -8.485   1.578  -4.632  1.00 23.53           C
ATOM    579  CD1 PHE C  46      -8.625   2.226  -3.409  1.00 30.87           C
ATOM    580  CD2 PHE C  46      -7.370   0.774  -4.835  1.00 34.18           C
ATOM    581  CE1 PHE C  46      -7.673   2.079  -2.410  1.00 24.87           C
ATOM    582  CE2 PHE C  46      -6.410   0.619  -3.837  1.00 35.86           C
ATOM    583  CZ  PHE C  46      -6.564   1.273  -2.625  1.00 30.92           C
ATOM    584  N   PRO C  47     -10.162   3.177  -8.996  1.00 27.08           N
ATOM    585  CA  PRO C  47     -11.342   3.549  -9.774  1.00 30.19           C
ATOM    586  C   PRO C  47     -12.449   2.506  -9.599  1.00 33.94           C
ATOM    587  O   PRO C  47     -12.201   1.289  -9.677  1.00 29.81           O
ATOM    588  CB  PRO C  47     -10.810   3.568 -11.209  1.00 33.97           C
ATOM    589  CG  PRO C  47      -9.734   2.515 -11.186  1.00 30.98           C
ATOM    590  CD  PRO C  47      -9.033   2.837  -9.881  1.00 33.31           C
ATOM    591  N   LEU C  48     -13.645   2.975  -9.268  1.00 34.04           N
ATOM    592  CA  LEU C  48     -14.751   2.069  -9.006  1.00 36.99           C
ATOM    593  C   LEU C  48     -15.786   2.173 -10.116  1.00 38.60           C
ATOM    594  O   LEU C  48     -16.375   1.167 -10.512  1.00 43.99           O
ATOM    595  CB  LEU C  48     -15.386   2.384  -7.642  1.00 36.81           C
ATOM    596  CG  LEU C  48     -14.463   2.361  -6.412  1.00 35.97           C
ATOM    597  CD1 LEU C  48     -15.107   3.167  -5.286  1.00 37.84           C
ATOM    598  CD2 LEU C  48     -14.134   0.930  -5.966  1.00 30.14           C
ATOM    599  N   TRP C  49     -15.985   3.383 -10.632  1.00 37.91           N
ATOM    600  CA  TRP C  49     -16.982   3.610 -11.674  1.00 36.80           C
ATOM    601  C   TRP C  49     -16.567   4.729 -12.623  1.00 34.58           C
ATOM    602  O   TRP C  49     -16.774   5.908 -12.347  1.00 35.39           O
ATOM    603  CB  TRP C  49     -18.355   3.908 -11.045  1.00 33.81           C
ATOM    604  CG  TRP C  49     -19.524   3.900 -12.006  1.00 36.63           C
ATOM    605  CD1 TRP C  49     -19.475   3.998 -13.371  1.00 38.83           C
ATOM    606  CD2 TRP C  49     -20.918   3.877 -11.662  1.00 36.87           C
ATOM    607  NE1 TRP C  49     -20.745   4.055 -13.891  1.00 36.38           N
ATOM    608  CE2 TRP C  49     -21.650   3.987 -12.868  1.00 35.64           C
ATOM    609  CE3 TRP C  49     -21.618   3.782 -10.451  1.00 37.00           C
ATOM    610  CZ2 TRP C  49     -23.052   4.010 -12.900  1.00 30.43           C
ATOM    611  CZ3 TRP C  49     -23.016   3.803 -10.483  1.00 40.69           C
ATOM    612  CH2 TRP C  49     -23.714   3.919 -11.702  1.00 33.56           C
ATOM    613  N   ARG C  50     -15.983   4.341 -13.751  1.00 34.09           N
ATOM    614  CA  ARG C  50     -15.654   5.284 -14.805  1.00 29.68           C
ATOM    615  C   ARG C  50     -16.896   5.615 -15.607  1.00 32.23           C
ATOM    616  O   ARG C  50     -17.649   4.720 -16.016  1.00 31.22           O
ATOM    617  CB  ARG C  50     -14.596   4.714 -15.750  1.00 32.76           C
ATOM    618  CG  ARG C  50     -13.230   4.468 -15.131  1.00 35.22           C
ATOM    619  CD  ARG C  50     -12.294   3.844 -16.162  1.00 42.85           C
ATOM    620  NE  ARG C  50     -10.959   3.610 -15.621  1.00 52.64           N
ATOM    621  CZ  ARG C  50     -10.366   2.419 -15.568  1.00 55.69           C
ATOM    622  NH1 ARG C  50     -10.989   1.339 -16.024  1.00 60.35           N
ATOM    623  NH2 ARG C  50      -9.142   2.311 -15.067  1.00 51.76           N
ATOM    624  N   GLY C  51     -17.091   6.906 -15.848  1.00 28.41           N
ATOM    625  CA  GLY C  51     -18.220   7.359 -16.633  1.00 37.61           C
ATOM    626  C   GLY C  51     -19.507   7.575 -15.861  1.00 38.45           C
ATOM    627  O   GLY C  51     -20.558   7.763 -16.469  1.00 42.09           O
ATOM    628  N   ILE C  52     -19.431   7.586 -14.533  1.00 39.59           N
ATOM    629  CA  ILE C  52     -20.618   7.764 -13.703  1.00 38.04           C
ATOM    630  C   ILE C  52     -21.393   9.058 -14.023  1.00 40.27           C
ATOM    631  O   ILE C  52     -22.624   9.040 -14.132  1.00 39.92           O
ATOM    632  CB  ILE C  52     -20.263   7.694 -12.194  1.00 40.63           C
ATOM    633  CG1 ILE C  52     -21.535   7.760 -11.345  1.00 41.04           C
ATOM    634  CG2 ILE C  52     -19.277   8.800 -11.822  1.00 32.25           C
ATOM    635  CD1 ILE C  52     -21.291   7.596  -9.867  1.00 44.47           C
ATOM    636  N   LEU C  53     -20.670  10.158 -14.222  1.00 38.52           N
ATOM    637  CA  LEU C  53     -21.278  11.450 -14.542  1.00 38.66           C
ATOM    638  C   LEU C  53     -20.660  12.039 -15.811  1.00 40.03           C
ATOM    639  O   LEU C  53     -20.370  13.237 -15.881  1.00 39.48           O
ATOM    640  CB  LEU C  53     -21.102  12.430 -13.372  1.00 33.92           C
ATOM    641  CG  LEU C  53     -21.851  12.155 -12.066  1.00 32.66           C
ATOM    642  CD1 LEU C  53     -21.422  13.129 -10.990  1.00 30.58           C
ATOM    643  CD2 LEU C  53     -23.331  12.280 -12.300  1.00 25.91           C
ATOM    644  N   GLY C  54     -20.452  11.191 -16.811  1.00 41.25           N
ATOM    645  CA  GLY C  54     -19.849  11.653 -18.047  1.00 43.56           C
ATOM    646  C   GLY C  54     -18.635  10.834 -18.431  1.00 45.01           C
ATOM    647  O   GLY C  54     -18.125  10.070 -17.614  1.00 49.15           O
ATOM    648  N   PRO C  55     -18.131  11.001 -19.664  1.00 45.79           N
ATOM    649  CA  PRO C  55     -16.984  10.306 -20.267  1.00 45.92           C
ATOM    650  C   PRO C  55     -15.661  10.571 -19.530  1.00 43.29           C
ATOM    651  O   PRO C  55     -14.723   9.774 -19.636  1.00 43.71           O
ATOM    652  CB  PRO C  55     -16.954  10.877 -21.688  1.00 46.30           C
ATOM    653  CG  PRO C  55     -18.390  11.190 -21.950  1.00 44.54           C
ATOM    654  CD  PRO C  55     -18.772  11.873 -20.662  1.00 40.10           C
ATOM    655  N   ASN C  56     -15.570  11.689 -18.811  1.00 40.82           N
ATOM    656  CA  ASN C  56     -14.351  12.001 -18.073  1.00 37.05           C
ATOM    657  C   ASN C  56     -14.536  12.193 -16.567  1.00 33.52           C
ATOM    658  O   ASN C  56     -13.856  13.001 -15.939  1.00 31.55           O
ATOM    659  CB  ASN C  56     -13.639  13.197 -18.702  1.00 43.00           C
ATOM    660  CG  ASN C  56     -12.886  12.821 -19.975  1.00 51.70           C
ATOM    661  OD1 ASN C  56     -11.688  12.496 -19.939  1.00 44.62           O
ATOM    662  ND2 ASN C  56     -13.588  12.854 -21.106  1.00 53.04           N
ATOM    663  N   SER C  57     -15.435  11.407 -15.993  1.00 33.99           N
ATOM    664  CA  SER C  57     -15.660  11.393 -14.554  1.00 30.28           C
ATOM    665  C   SER C  57     -15.366  10.006 -14.014  1.00 31.71           C
ATOM    666  O   SER C  57     -15.310   9.025 -14.768  1.00 30.68           O
ATOM    667  CB  SER C  57     -17.108  11.778 -14.225  1.00 29.59           C
ATOM    668  OG  SER C  57     -18.030  10.845 -14.755  1.00 35.48           O
ATOM    669  N   VAL C  58     -15.217   9.916 -12.699  1.00 27.79           N
ATOM    670  CA  VAL C  58     -14.939   8.645 -12.064  1.00 29.78           C
ATOM    671  C   VAL C  58     -15.350   8.671 -10.602  1.00 29.55           C
ATOM    672  O   VAL C  58     -15.063   9.621  -9.884  1.00 34.23           O
ATOM    673  CB  VAL C  58     -13.437   8.259 -12.194  1.00 24.94           C
ATOM    674  CG1 VAL C  58     -12.550   9.283 -11.496  1.00 31.10           C
ATOM    675  CG2 VAL C  58     -13.194   6.872 -11.632  1.00 25.32           C
ATOM    676  N   LEU C  59     -16.113   7.668 -10.200  1.00 32.99           N
ATOM    677  CA  LEU C  59     -16.382   7.447  -8.792  1.00 32.02           C
ATOM    678  C   LEU C  59     -15.152   6.646  -8.384  1.00 30.75           C
ATOM    679  O   LEU C  59     -14.834   5.629  -9.007  1.00 33.68           O
ATOM    680  CB  LEU C  59     -17.641   6.601  -8.619  1.00 27.26           C
ATOM    681  CG  LEU C  59     -18.415   6.642  -7.298  1.00 32.86           C
ATOM    682  CD1 LEU C  59     -19.069   5.286  -7.080  1.00 29.95           C
ATOM    683  CD2 LEU C  59     -17.532   6.984  -6.114  1.00 36.12           C
ATOM    684  N   GLY C  60     -14.433   7.132  -7.380  1.00 31.21           N
ATOM    685  CA  GLY C  60     -13.219   6.457  -6.971  1.00 26.74           C
ATOM    686  C   GLY C  60     -12.956   6.461  -5.485  1.00 24.02           C
ATOM    687  O   GLY C  60     -13.675   7.082  -4.710  1.00 20.96           O
ATOM    688  N   ALA C  61     -11.930   5.716  -5.094  1.00 26.74           N
ATOM    689  CA  ALA C  61     -11.515   5.615  -3.706  1.00 21.88           C
ATOM    690  C   ALA C  61      -9.996   5.699  -3.676  1.00 24.59           C
ATOM    691  O   ALA C  61      -9.329   5.496  -4.694  1.00 25.26           O
ATOM    692  CB  ALA C  61     -11.982   4.308  -3.111  1.00 27.38           C
ATOM    693  N   SER C  62      -9.456   6.093  -2.534  1.00 21.80           N
ATOM    694  CA  SER C  62      -8.019   6.166  -2.377  1.00 21.51           C
ATOM    695  C   SER C  62      -7.666   5.785  -0.965  1.00 22.44           C
ATOM    696  O   SER C  62      -8.533   5.714  -0.088  1.00 22.85           O
ATOM    697  CB  SER C  62      -7.496   7.564  -2.689  1.00 17.90           C
ATOM    698  OG  SER C  62      -7.884   8.483  -1.687  1.00 24.95           O
ATOM    699  N   TYR C  63      -6.394   5.482  -0.751  1.00 21.56           N
ATOM    700  CA  TYR C  63      -5.956   5.104   0.576  1.00 25.87           C
ATOM    701  C   TYR C  63      -4.530   5.522   0.723  1.00 26.67           C
ATOM    702  O   TYR C  63      -3.665   5.062  -0.026  1.00 24.05           O
ATOM    703  CB  TYR C  63      -6.080   3.594   0.812  1.00 21.04           C
ATOM    704  CG  TYR C  63      -5.455   3.161   2.122  1.00 26.73           C
ATOM    705  CD1 TYR C  63      -6.016   3.548   3.346  1.00 26.82           C
ATOM    706  CD2 TYR C  63      -4.290   2.398   2.144  1.00 27.88           C
ATOM    707  CE1 TYR C  63      -5.431   3.185   4.553  1.00 21.40           C
ATOM    708  CE2 TYR C  63      -3.694   2.026   3.355  1.00 33.35           C
ATOM    709  CZ  TYR C  63      -4.275   2.422   4.549  1.00 27.17           C
ATOM    710  OH  TYR C  63      -3.715   2.021   5.732  1.00 34.15           O
ATOM    711  N   THR C  64      -4.304   6.435   1.664  1.00 24.75           N
ATOM    712  CA  THR C  64      -2.970   6.892   1.973  1.00 23.30           C
ATOM    713  C   THR C  64      -2.601   6.537   3.407  1.00 23.19           C
ATOM    714  O   THR C  64      -3.365   6.768   4.338  1.00 24.24           O
ATOM    715  CB  THR C  64      -2.829   8.406   1.730  1.00 23.44           C
ATOM    716  OG1 THR C  64      -3.094   8.682   0.351  1.00 26.03           O
ATOM    717  CG2 THR C  64      -1.418   8.869   2.052  1.00 18.62           C
ATOM    718  N   GLN C  65      -1.436   5.928   3.563  1.00 25.67           N
ATOM    719  CA  GLN C  65      -0.951   5.516   4.870  1.00 24.21           C
ATOM    720  C   GLN C  65       0.438   6.108   5.089  1.00 25.63           C
ATOM    721  O   GLN C  65       1.294   6.017   4.221  1.00 21.51           O
ATOM    722  CB  GLN C  65      -0.882   3.995   4.943  1.00 22.82           C
ATOM    723  CG  GLN C  65      -0.490   3.462   6.318  1.00 26.56           C
ATOM    724  CD  GLN C  65      -0.229   1.971   6.314  1.00 26.79           C
ATOM    725  OE1 GLN C  65      -1.145   1.174   6.151  1.00 28.65           O
ATOM    726  NE2 GLN C  65       1.025   1.587   6.512  1.00 27.78           N
ATOM    727  N   LYS C  66       0.625   6.777   6.223  1.00 26.05           N
ATOM    728  CA  LYS C  66       1.939   7.292   6.612  1.00 25.76           C
ATOM    729  C   LYS C  66       2.331   6.596   7.915  1.00 26.79           C
ATOM    730  O   LYS C  66       1.518   6.500   8.834  1.00 25.27           O
ATOM    731  CB  LYS C  66       1.897   8.805   6.849  1.00 24.53           C
ATOM    732  CG  LYS C  66       1.194   9.631   5.778  1.00 32.44           C
ATOM    733  CD  LYS C  66       1.281  11.115   6.091  1.00 32.47           C
ATOM    734  CE  LYS C  66       0.172  11.917   5.425  1.00 44.71           C
ATOM    735  NZ  LYS C  66       0.184  11.839   3.934  1.00 55.53           N
ATOM    736  N   SER C  67       3.573   6.119   7.992  1.00 21.88           N
ATOM    737  CA  SER C  67       4.047   5.406   9.172  1.00 24.20           C
ATOM    738  C   SER C  67       5.371   5.965   9.649  1.00 18.74           C
ATOM    739  O   SER C  67       6.188   6.381   8.849  1.00 21.91           O
ATOM    740  CB  SER C  67       4.218   3.907   8.882  1.00 19.42           C
ATOM    741  OG  SER C  67       2.970   3.266   8.718  1.00 31.67           O
ATOM    742  N   TRP C  68       5.572   5.953  10.961  1.00 20.44           N
ATOM    743  CA  TRP C  68       6.831   6.371  11.565  1.00 22.40           C
ATOM    744  C   TRP C  68       7.313   5.222  12.439  1.00 24.98           C
ATOM    745  O   TRP C  68       6.659   4.849  13.416  1.00 24.66           O
ATOM    746  CB  TRP C  68       6.640   7.642  12.389  1.00 22.30           C
ATOM    747  CG  TRP C  68       6.353   8.862  11.550  1.00 29.96           C
ATOM    748  CD1 TRP C  68       7.251   9.806  11.146  1.00 22.94           C
ATOM    749  CD2 TRP C  68       5.084   9.260  11.004  1.00 27.74           C
ATOM    750  NE1 TRP C  68       6.627  10.755  10.387  1.00 27.55           N
ATOM    751  CE2 TRP C  68       5.298  10.448  10.283  1.00 22.63           C
ATOM    752  CE3 TRP C  68       3.790   8.727  11.058  1.00 27.78           C
ATOM    753  CZ2 TRP C  68       4.267  11.116   9.618  1.00 24.31           C
ATOM    754  CZ3 TRP C  68       2.765   9.392  10.399  1.00 28.73           C
ATOM    755  CH2 TRP C  68       3.009  10.573   9.687  1.00 19.68           C
ATOM    756  N   TRP C  69       8.454   4.659  12.058  1.00 22.02           N
ATOM    757  CA  TRP C  69       8.966   3.421  12.625  1.00 24.21           C
ATOM    758  C   TRP C  69      10.314   3.627  13.310  1.00 27.81           C
ATOM    759  O   TRP C  69      11.288   4.025  12.669  1.00 33.54           O
ATOM    760  CB  TRP C  69       9.086   2.405  11.488  1.00 23.50           C
ATOM    761  CG  TRP C  69       9.735   1.105  11.814  1.00 18.70           C
ATOM    762  CD1 TRP C  69       9.754   0.450  13.029  1.00 18.18           C
ATOM    763  CD2 TRP C  69      10.435   0.266  10.900  1.00 21.62           C
ATOM    764  NE1 TRP C  69      10.432  -0.737  12.912  1.00 23.36           N
ATOM    765  CE2 TRP C  69      10.862  -0.874  11.617  1.00 26.93           C
ATOM    766  CE3 TRP C  69      10.746   0.368   9.538  1.00 23.03           C
ATOM    767  CZ2 TRP C  69      11.590  -1.906  11.018  1.00 22.46           C
ATOM    768  CZ3 TRP C  69      11.468  -0.656   8.942  1.00 29.47           C
ATOM    769  CH2 TRP C  69      11.883  -1.778   9.683  1.00 32.41           C
ATOM    770  N   GLN C  70      10.354   3.374  14.615  1.00 30.10           N
ATOM    771  CA  GLN C  70      11.580   3.497  15.414  1.00 30.09           C
ATOM    772  C   GLN C  70      12.539   2.327  15.140  1.00 32.86           C
ATOM    773  O   GLN C  70      12.850   1.552  16.047  1.00 30.85           O
ATOM    774  CB  GLN C  70      11.220   3.500  16.902  1.00 30.17           C
ATOM    775  CG  GLN C  70      10.337   4.643  17.348  1.00 35.81           C
ATOM    776  CD  GLN C  70      11.109   5.708  18.092  1.00 28.91           C
ATOM    777  OE1 GLN C  70      11.900   5.404  18.986  1.00 25.82           O
ATOM    778  NE2 GLN C  70      10.885   6.962  17.729  1.00 30.01           N
ATOM    779  N   LEU C  71      13.031   2.214  13.905  1.00 33.65           N
ATOM    780  CA  LEU C  71      13.873   1.076  13.499  1.00 31.64           C
ATOM    781  C   LEU C  71      15.155   0.871  14.320  1.00 34.36           C
ATOM    782  O   LEU C  71      15.509  -0.261  14.659  1.00 31.46           O
ATOM    783  CB  LEU C  71      14.229   1.190  12.011  1.00 30.22           C
ATOM    784  CG  LEU C  71      15.259   0.226  11.404  1.00 26.56           C
ATOM    785  CD1 LEU C  71      14.891  -1.215  11.689  1.00 37.01           C
ATOM    786  CD2 LEU C  71      15.357   0.459   9.911  1.00 23.81           C
ATOM    787  N   SER C  72      15.850   1.967  14.614  1.00 33.62           N
ATOM    788  CA  SER C  72      17.128   1.923  15.318  1.00 35.09           C
ATOM    789  C   SER C  72      17.002   1.639  16.816  1.00 36.33           C
ATOM    790  O   SER C  72      18.002   1.395  17.488  1.00 38.66           O
ATOM    791  CB  SER C  72      17.868   3.248  15.112  1.00 36.03           C
ATOM    792  OG  SER C  72      17.115   4.326  15.634  1.00 25.47           O
ATOM    793  N   ASN C  73      15.776   1.673  17.331  1.00 36.57           N
ATOM    794  CA  ASN C  73      15.531   1.517  18.760  1.00 35.02           C
ATOM    795  C   ASN C  73      15.350   0.040  19.123  1.00 35.97           C
ATOM    796  O   ASN C  73      14.298  -0.363  19.607  1.00 33.76           O
ATOM    797  CB  ASN C  73      14.282   2.315  19.145  1.00 38.47           C
ATOM    798  CG  ASN C  73      14.227   2.656  20.624  1.00 35.21           C
ATOM    799  OD1 ASN C  73      15.053   2.200  21.421  1.00 38.17           O
ATOM    800  ND2 ASN C  73      13.244   3.464  21.000  1.00 37.82           N
ATOM    801  N   SER C  74      16.386  -0.760  18.885  1.00 36.02           N
ATOM    802  CA  SER C  74      16.330  -2.201  19.128  1.00 40.18           C
ATOM    803  C   SER C  74      16.074  -2.522  20.599  1.00 42.19           C
ATOM    804  O   SER C  74      15.445  -3.529  20.919  1.00 42.67           O
ATOM    805  CB  SER C  74      17.627  -2.860  18.668  1.00 38.61           C
ATOM    806  OG  SER C  74      18.740  -2.134  19.153  1.00 37.53           O
ATOM    807  N   GLU C  75      16.547  -1.640  21.475  1.00 43.91           N
ATOM    808  CA  GLU C  75      16.360  -1.765  22.917  1.00 44.98           C
ATOM    809  C   GLU C  75      14.884  -1.955  23.262  1.00 42.59           C
ATOM    810  O   GLU C  75      14.546  -2.692  24.181  1.00 43.52           O
ATOM    811  CB  GLU C  75      16.910  -0.510  23.609  1.00 52.24           C
ATOM    812  CG  GLU C  75      16.829  -0.516  25.135  1.00 60.32           C
ATOM    813  CD  GLU C  75      17.416   0.740  25.773  1.00 65.69           C
ATOM    814  OE1 GLU C  75      17.786   1.681  25.037  1.00 68.40           O
ATOM    815  OE2 GLU C  75      17.508   0.788  27.018  1.00 69.49           O
ATOM    816  N   GLU C  76      14.008  -1.307  22.500  1.00 40.25           N
ATOM    817  CA  GLU C  76      12.575  -1.380  22.749  1.00 37.44           C
ATOM    818  C   GLU C  76      11.838  -2.172  21.664  1.00 34.75           C
ATOM    819  O   GLU C  76      10.635  -2.004  21.474  1.00 31.95           O
ATOM    820  CB  GLU C  76      11.994   0.033  22.873  1.00 37.85           C
ATOM    821  CG  GLU C  76      12.629   0.896  23.974  1.00 43.49           C
ATOM    822  CD  GLU C  76      12.459   0.317  25.381  1.00 53.61           C
ATOM    823  OE1 GLU C  76      11.329  -0.076  25.749  1.00 54.40           O
ATOM    824  OE2 GLU C  76      13.459   0.264  26.129  1.00 58.84           O
ATOM    825  N   SER C  77      12.572  -3.046  20.977  1.00 30.60           N
ATOM    826  CA  SER C  77      12.027  -3.873  19.898  1.00 32.68           C
ATOM    827  C   SER C  77      11.480  -3.073  18.709  1.00 31.71           C
ATOM    828  O   SER C  77      10.460  -3.436  18.140  1.00 33.56           O
ATOM    829  CB  SER C  77      10.949  -4.816  20.442  1.00 36.07           C
ATOM    830  OG  SER C  77      11.489  -5.636  21.460  1.00 37.11           O
ATOM    831  N   SER C  78      12.148  -1.965  18.381  1.00 31.42           N
ATOM    832  CA  SER C  78      11.854  -1.135  17.201  1.00 30.80           C
ATOM    833  C   SER C  78      10.366  -1.015  16.880  1.00 30.61           C
ATOM    834  O   SER C  78       9.924  -1.437  15.817  1.00 28.50           O
ATOM    835  CB  SER C  78      12.587  -1.698  15.979  1.00 31.99           C
ATOM    836  OG  SER C  78      13.969  -1.879  16.241  1.00 31.18           O
ATOM    837  N   PRO C  79       9.583  -0.393  17.772  1.00 31.02           N
ATOM    838  CA  PRO C  79       8.142  -0.297  17.533  1.00 31.79           C
ATOM    839  C   PRO C  79       7.779   0.805  16.535  1.00 29.37           C
ATOM    840  O   PRO C  79       8.564   1.720  16.275  1.00 24.74           O
ATOM    841  CB  PRO C  79       7.605   0.030  18.918  1.00 32.66           C
ATOM    842  CG  PRO C  79       8.661   0.953  19.444  1.00 36.93           C
ATOM    843  CD  PRO C  79       9.949   0.256  19.046  1.00 31.79           C
ATOM    844  N   PHE C  80       6.593   0.685  15.950  1.00 26.75           N
ATOM    845  CA  PHE C  80       6.020   1.802  15.208  1.00 28.72           C
ATOM    846  C   PHE C  80       5.537   2.845  16.214  1.00 25.56           C
ATOM    847  O   PHE C  80       4.839   2.520  17.172  1.00 29.49           O
ATOM    848  CB  PHE C  80       4.849   1.340  14.345  1.00 25.07           C
ATOM    849  CG  PHE C  80       5.254   0.876  12.985  1.00 26.63           C
ATOM    850  CD1 PHE C  80       6.175  -0.151  12.824  1.00 24.04           C
ATOM    851  CD2 PHE C  80       4.712   1.465  11.854  1.00 27.33           C
ATOM    852  CE1 PHE C  80       6.543  -0.576  11.554  1.00 20.56           C
ATOM    853  CE2 PHE C  80       5.080   1.039  10.579  1.00 31.33           C
ATOM    854  CZ  PHE C  80       5.994   0.019  10.433  1.00 20.23           C
ATOM    855  N   ARG C  81       5.955   4.086  16.029  1.00 26.48           N
ATOM    856  CA  ARG C  81       5.512   5.144  16.922  1.00 28.24           C
ATOM    857  C   ARG C  81       4.103   5.597  16.562  1.00 29.22           C
ATOM    858  O   ARG C  81       3.268   5.823  17.440  1.00 28.40           O
ATOM    859  CB  ARG C  81       6.469   6.335  16.865  1.00 28.66           C
ATOM    860  CG  ARG C  81       6.072   7.464  17.809  1.00 19.39           C
ATOM    861  CD  ARG C  81       6.997   8.663  17.677  1.00 30.95           C
ATOM    862  NE  ARG C  81       7.117   9.125  16.292  1.00 32.40           N
ATOM    863  CZ  ARG C  81       6.443  10.141  15.765  1.00 35.36           C
ATOM    864  NH1 ARG C  81       5.577  10.830  16.501  1.00 36.78           N
ATOM    865  NH2 ARG C  81       6.654  10.483  14.499  1.00 27.29           N
ATOM    866  N   GLU C  82       3.834   5.656  15.261  1.00 31.31           N
ATOM    867  CA  GLU C  82       2.590   6.215  14.749  1.00 30.35           C
ATOM    868  C   GLU C  82       2.341   5.785  13.306  1.00 27.79           C
ATOM    869  O   GLU C  82       3.265   5.711  12.493  1.00 28.22           O
ATOM    870  CB  GLU C  82       2.652   7.748  14.825  1.00 28.84           C
ATOM    871  CG  GLU C  82       1.545   8.506  14.072  1.00 34.96           C
ATOM    872  CD  GLU C  82       0.247   8.668  14.860  1.00 37.79           C
ATOM    873  OE1 GLU C  82      -0.013   7.902  15.817  1.00 28.27           O
ATOM    874  OE2 GLU C  82      -0.527   9.582  14.516  1.00 46.18           O
ATOM    875  N   THR C  83       1.083   5.495  13.004  1.00 28.55           N
ATOM    876  CA  THR C  83       0.637   5.293  11.634  1.00 22.83           C
ATOM    877  C   THR C  83      -0.632   6.119  11.461  1.00 25.19           C
ATOM    878  O   THR C  83      -1.488   6.130  12.349  1.00 21.79           O
ATOM    879  CB  THR C  83       0.296   3.812  11.350  1.00 25.83           C
ATOM    880  OG1 THR C  83       1.434   2.990  11.620  1.00 29.85           O
ATOM    881  CG2 THR C  83      -0.103   3.621   9.889  1.00 26.25           C
ATOM    882  N   ASN C  84      -0.714   6.862  10.358  1.00 23.49           N
ATOM    883  CA  ASN C  84      -1.953   7.520   9.973  1.00 23.91           C
ATOM    884  C   ASN C  84      -2.577   6.801   8.779  1.00 23.56           C
ATOM    885  O   ASN C  84      -1.899   6.508   7.789  1.00 23.71           O
ATOM    886  CB  ASN C  84      -1.706   8.998   9.647  1.00 22.29           C
ATOM    887  CG  ASN C  84      -1.265   9.794  10.863  1.00 26.69           C
ATOM    888  OD1 ASN C  84      -0.796  10.921  10.742  1.00 25.76           O
ATOM    889  ND2 ASN C  84      -1.417   9.205  12.046  1.00 26.73           N
ATOM    890  N   TYR C  85      -3.862   6.483   8.906  1.00 24.76           N
ATOM    891  CA  TYR C  85      -4.625   5.792   7.868  1.00 26.48           C
ATOM    892  C   TYR C  85      -5.642   6.759   7.271  1.00 27.50           C
ATOM    893  O   TYR C  85      -6.532   7.246   7.971  1.00 30.86           O
ATOM    894  CB  TYR C  85      -5.357   4.594   8.467  1.00 20.50           C
ATOM    895  CG  TYR C  85      -4.480   3.732   9.348  1.00 24.16           C
ATOM    896  CD1 TYR C  85      -4.279   4.056  10.687  1.00 21.78           C
ATOM    897  CD2 TYR C  85      -3.864   2.589   8.847  1.00 24.27           C
ATOM    898  CE1 TYR C  85      -3.496   3.267  11.500  1.00 23.56           C
ATOM    899  CE2 TYR C  85      -3.077   1.795   9.652  1.00 24.52           C
ATOM    900  CZ  TYR C  85      -2.896   2.140  10.979  1.00 24.98           C
ATOM    901  OH  TYR C  85      -2.094   1.367  11.782  1.00 23.97           O
ATOM    902  N   GLU C  86      -5.533   7.009   5.972  1.00 27.57           N
ATOM    903  CA  GLU C  86      -6.352   8.024   5.338  1.00 27.54           C
ATOM    904  C   GLU C  86      -7.125   7.537   4.107  1.00 27.77           C
ATOM    905  O   GLU C  86      -6.684   7.731   2.974  1.00 29.41           O
ATOM    906  CB  GLU C  86      -5.465   9.222   4.983  1.00 22.84           C
ATOM    907  CG  GLU C  86      -6.213  10.497   4.603  1.00 30.96           C
ATOM    908  CD  GLU C  86      -5.269  11.682   4.391  1.00 41.05           C
ATOM    909  OE1 GLU C  86      -4.044  11.544   4.641  1.00 36.13           O
ATOM    910  OE2 GLU C  86      -5.756  12.756   3.980  1.00 40.41           O
ATOM    911  N   PRO C  87      -8.280   6.872   4.321  1.00 29.39           N
ATOM    912  CA  PRO C  87      -9.130   6.414   3.215  1.00 26.84           C
ATOM    913  C   PRO C  87     -10.020   7.554   2.702  1.00 29.08           C
ATOM    914  O   PRO C  87     -10.361   8.465   3.469  1.00 25.57           O
ATOM    915  CB  PRO C  87      -9.959   5.306   3.874  1.00 23.22           C
ATOM    916  CG  PRO C  87     -10.150   5.829   5.261  1.00 27.65           C
ATOM    917  CD  PRO C  87      -8.769   6.337   5.608  1.00 24.42           C
ATOM    918  N   GLN C  88     -10.319   7.551   1.404  1.00 25.53           N
ATOM    919  CA  GLN C  88     -11.144   8.596   0.784  1.00 25.55           C
ATOM    920  C   GLN C  88     -12.155   7.987  -0.189  1.00 27.57           C
ATOM    921  O   GLN C  88     -11.927   6.910  -0.732  1.00 28.75           O
ATOM    922  CB  GLN C  88     -10.273   9.602   0.007  1.00 20.56           C
ATOM    923  CG  GLN C  88      -9.402  10.533   0.846  1.00 19.52           C
ATOM    924  CD  GLN C  88      -8.782  11.660   0.028  1.00 19.29           C
ATOM    925  OE1 GLN C  88      -8.659  12.789   0.502  1.00 24.64           O
ATOM    926  NE2 GLN C  88      -8.401  11.363  -1.205  1.00 26.22           N
ATOM    927  N   LEU C  89     -13.274   8.679  -0.387  1.00 26.20           N
ATOM    928  CA  LEU C  89     -14.269   8.310  -1.389  1.00 27.65           C
ATOM    929  C   LEU C  89     -14.580   9.603  -2.134  1.00 29.22           C
ATOM    930  O   LEU C  89     -14.874  10.626  -1.513  1.00 28.48           O
ATOM    931  CB  LEU C  89     -15.538   7.762  -0.723  1.00 35.16           C
ATOM    932  CG  LEU C  89     -16.656   7.304  -1.674  1.00 41.75           C
ATOM    933  CD1 LEU C  89     -16.188   6.136  -2.540  1.00 48.38           C
ATOM    934  CD2 LEU C  89     -17.873   6.894  -0.878  1.00 42.01           C
ATOM    935  N   PHE C  90     -14.492   9.580  -3.459  1.00 26.13           N
ATOM    936  CA  PHE C  90     -14.636  10.822  -4.204  1.00 28.01           C
ATOM    937  C   PHE C  90     -15.239  10.706  -5.595  1.00 25.63           C
ATOM    938  O   PHE C  90     -15.306   9.625  -6.176  1.00 31.11           O
ATOM    939  CB  PHE C  90     -13.281  11.544  -4.290  1.00 25.55           C
ATOM    940  CG  PHE C  90     -12.189  10.725  -4.916  1.00 26.50           C
ATOM    941  CD1 PHE C  90     -12.091  10.610  -6.298  1.00 29.28           C
ATOM    942  CD2 PHE C  90     -11.262  10.055  -4.121  1.00 34.29           C
ATOM    943  CE1 PHE C  90     -11.089   9.844  -6.880  1.00 28.83           C
ATOM    944  CE2 PHE C  90     -10.251   9.284  -4.693  1.00 22.70           C
ATOM    945  CZ  PHE C  90     -10.166   9.178  -6.075  1.00 32.97           C
ATOM    946  N   LEU C  91     -15.708  11.847  -6.091  1.00 26.17           N
ATOM    947  CA  LEU C  91     -16.093  12.010  -7.484  1.00 27.77           C
ATOM    948  C   LEU C  91     -15.008  12.829  -8.149  1.00 25.66           C
ATOM    949  O   LEU C  91     -14.717  13.946  -7.728  1.00 27.42           O
ATOM    950  CB  LEU C  91     -17.427  12.746  -7.607  1.00 29.20           C
ATOM    951  CG  LEU C  91     -18.681  11.934  -7.294  1.00 39.98           C
ATOM    952  CD1 LEU C  91     -19.896  12.858  -7.243  1.00 44.01           C
ATOM    953  CD2 LEU C  91     -18.862  10.850  -8.344  1.00 34.17           C
ATOM    954  N   GLY C  92     -14.403  12.261  -9.180  1.00 23.08           N
ATOM    955  CA  GLY C  92     -13.371  12.976  -9.894  1.00 26.43           C
ATOM    956  C   GLY C  92     -13.726  13.288 -11.335  1.00 25.59           C
ATOM    957  O   GLY C  92     -14.401  12.499 -12.011  1.00 28.57           O
ATOM    958  N   PHE C  93     -13.243  14.428 -11.816  1.00 23.00           N
ATOM    959  CA  PHE C  93     -13.460  14.844 -13.197  1.00 23.65           C
ATOM    960  C   PHE C  93     -12.153  15.302 -13.818  1.00 25.05           C
ATOM    961  O   PHE C  93     -11.428  16.093 -13.217  1.00 24.57           O
ATOM    962  CB  PHE C  93     -14.456  15.998 -13.259  1.00 28.61           C
ATOM    963  CG  PHE C  93     -15.834  15.645 -12.790  1.00 31.05           C
ATOM    964  CD1 PHE C  93     -16.182  15.781 -11.452  1.00 31.31           C
ATOM    965  CD2 PHE C  93     -16.787  15.192 -13.689  1.00 32.12           C
ATOM    966  CE1 PHE C  93     -17.463  15.472 -11.015  1.00 41.80           C
ATOM    967  CE2 PHE C  93     -18.076  14.880 -13.267  1.00 39.93           C
ATOM    968  CZ  PHE C  93     -18.417  15.019 -11.926  1.00 37.60           C
ATOM    969  N   ALA C  94     -11.851  14.785 -15.010  1.00 25.08           N
ATOM    970  CA  ALA C  94     -10.707  15.239 -15.797  1.00 29.49           C
ATOM    971  C   ALA C  94     -11.189  16.409 -16.639  1.00 32.44           C
ATOM    972  O   ALA C  94     -12.089  16.259 -17.458  1.00 33.85           O
ATOM    973  CB  ALA C  94     -10.196  14.119 -16.689  1.00 29.30           C
ATOM    974  N   THR C  95     -10.624  17.586 -16.398  1.00 37.55           N
ATOM    975  CA  THR C  95     -11.083  18.811 -17.049  1.00 41.51           C
ATOM    976  C   THR C  95      -9.992  19.453 -17.922  1.00 40.45           C
ATOM    977  O   THR C  95      -8.848  19.000 -17.938  1.00 42.53           O
ATOM    978  CB  THR C  95     -11.634  19.816 -15.974  1.00 47.35           C
ATOM    979  OG1 THR C  95     -11.732  21.138 -16.520  1.00 56.56           O
ATOM    980  CG2 THR C  95     -10.743  19.839 -14.738  1.00 48.10           C
ATOM    981  N   ASP C  96     -10.372  20.467 -18.693  1.00 42.35           N
ATOM    982  CA  ASP C  96      -9.422  21.225 -19.509  1.00 42.44           C
ATOM    983  C   ASP C  96      -9.770  22.721 -19.561  1.00 41.72           C
ATOM    984  O   ASP C  96      -9.631  23.379 -20.594  1.00 40.74           O
ATOM    985  CB  ASP C  96      -9.295  20.625 -20.923  1.00 45.19           C
ATOM    986  CG  ASP C  96     -10.642  20.404 -21.612  1.00 52.49           C
ATOM    987  OD1 ASP C  96     -10.647  19.748 -22.675  1.00 60.36           O
ATOM    988  OD2 ASP C  96     -11.689  20.876 -21.115  1.00 57.47           O
ATOM    989  N   TYR C  97     -10.197  23.252 -18.419  1.00 40.01           N
ATOM    990  CA  TYR C  97     -10.502  24.669 -18.299  1.00 41.16           C
ATOM    991  C   TYR C  97      -9.213  25.487 -18.225  1.00 41.43           C
ATOM    992  O   TYR C  97      -8.507  25.458 -17.219  1.00 40.28           O
ATOM    993  CB  TYR C  97     -11.361  24.932 -17.057  1.00 44.49           C
ATOM    994  CG  TYR C  97     -11.659  26.401 -16.825  1.00 54.60           C
ATOM    995  CD1 TYR C  97     -12.320  27.161 -17.797  1.00 57.74           C
ATOM    996  CD2 TYR C  97     -11.256  27.044 -15.649  1.00 59.05           C
ATOM    997  CE1 TYR C  97     -12.571  28.523 -17.608  1.00 61.91           C
ATOM    998  CE2 TYR C  97     -11.502  28.412 -15.451  1.00 61.58           C
ATOM    999  CZ  TYR C  97     -12.159  29.141 -16.438  1.00 61.55           C
ATOM   1000  OH  TYR C  97     -12.393  30.487 -16.269  1.00 64.80           O
ATOM   1001  N   ARG C  98      -8.925  26.238 -19.288  1.00 40.90           N
ATOM   1002  CA  ARG C  98      -7.734  27.084 -19.335  1.00 40.15           C
ATOM   1003  C   ARG C  98      -8.058  28.519 -18.953  1.00 41.26           C
ATOM   1004  O   ARG C  98      -9.084  29.053 -19.354  1.00 40.66           O
ATOM   1005  CB  ARG C  98      -7.121  27.045 -20.732  1.00 40.24           C
ATOM   1006  CG  ARG C  98      -6.778  25.653 -21.166  1.00 33.93           C
ATOM   1007  CD  ARG C  98      -6.420  25.561 -22.626  1.00 33.94           C
ATOM   1008  NE  ARG C  98      -6.458  24.168 -23.062  1.00 47.23           N
ATOM   1009  CZ  ARG C  98      -7.566  23.522 -23.408  1.00 43.30           C
ATOM   1010  NH1 ARG C  98      -8.738  24.143 -23.385  1.00 52.10           N
ATOM   1011  NH2 ARG C  98      -7.503  22.245 -23.750  1.00 50.94           N
ATOM   1012  N   PHE C  99      -7.166  29.136 -18.186  1.00 42.68           N
ATOM   1013  CA  PHE C  99      -7.359  30.495 -17.695  1.00 42.84           C
ATOM   1014  C   PHE C  99      -5.990  31.069 -17.338  1.00 41.85           C
ATOM   1015  O   PHE C  99      -5.322  30.583 -16.425  1.00 40.20           O
ATOM   1016  CB  PHE C  99      -8.274  30.488 -16.456  1.00 50.05           C
ATOM   1017  CG  PHE C  99      -8.802  31.855 -16.055  1.00 58.20           C
ATOM   1018  CD1 PHE C  99      -9.743  31.969 -15.033  1.00 63.93           C
ATOM   1019  CD2 PHE C  99      -8.373  33.020 -16.695  1.00 64.25           C
ATOM   1020  CE1 PHE C  99     -10.249  33.221 -14.654  1.00 67.17           C
ATOM   1021  CE2 PHE C  99      -8.872  34.273 -16.327  1.00 62.16           C
ATOM   1022  CZ  PHE C  99      -9.810  34.373 -15.305  1.00 65.33           C
ATOM   1023  N   ALA C 100      -5.568  32.076 -18.101  1.00 42.44           N
ATOM   1024  CA  ALA C 100      -4.305  32.786 -17.874  1.00 42.16           C
ATOM   1025  C   ALA C 100      -3.072  31.894 -18.009  1.00 42.90           C
ATOM   1026  O   ALA C 100      -2.117  32.006 -17.232  1.00 43.64           O
ATOM   1027  CB  ALA C 100      -4.322  33.478 -16.501  1.00 39.55           C
ATOM   1028  N   GLY C 101      -3.088  31.016 -19.007  1.00 43.56           N
ATOM   1029  CA  GLY C 101      -1.978  30.098 -19.197  1.00 40.87           C
ATOM   1030  C   GLY C 101      -2.071  28.827 -18.368  1.00 40.51           C
ATOM   1031  O   GLY C 101      -1.440  27.826 -18.699  1.00 41.35           O
ATOM   1032  N   TRP C 102      -2.842  28.862 -17.286  1.00 39.41           N
ATOM   1033  CA  TRP C 102      -3.025  27.696 -16.425  1.00 38.39           C
ATOM   1034  C   TRP C 102      -4.189  26.845 -16.881  1.00 40.06           C
ATOM   1035  O   TRP C 102      -5.257  27.366 -17.212  1.00 42.83           O
ATOM   1036  CB  TRP C 102      -3.279  28.127 -14.986  1.00 33.50           C
ATOM   1037  CG  TRP C 102      -2.100  28.719 -14.342  1.00 36.86           C
ATOM   1038  CD1 TRP C 102      -1.678  30.009 -14.434  1.00 34.80           C
ATOM   1039  CD2 TRP C 102      -1.166  28.046 -13.495  1.00 36.37           C
ATOM   1040  NE1 TRP C 102      -0.536  30.186 -13.695  1.00 37.26           N
ATOM   1041  CE2 TRP C 102      -0.198  28.997 -13.107  1.00 29.29           C
ATOM   1042  CE3 TRP C 102      -1.054  26.730 -13.022  1.00 36.42           C
ATOM   1043  CZ2 TRP C 102       0.872  28.677 -12.269  1.00 37.09           C
ATOM   1044  CZ3 TRP C 102       0.011  26.411 -12.187  1.00 38.12           C
ATOM   1045  CH2 TRP C 102       0.960  27.384 -11.819  1.00 31.69           C
ATOM   1046  N   THR C 103      -3.996  25.532 -16.851  1.00 37.43           N
ATOM   1047  CA  THR C 103      -5.047  24.590 -17.210  1.00 37.08           C
ATOM   1048  C   THR C 103      -5.500  23.815 -15.962  1.00 36.33           C
ATOM   1049  O   THR C 103      -4.699  23.110 -15.339  1.00 34.57           O
ATOM   1050  CB  THR C 103      -4.543  23.572 -18.275  1.00 37.60           C
ATOM   1051  OG1 THR C 103      -3.880  24.270 -19.335  1.00 40.91           O
ATOM   1052  CG2 THR C 103      -5.697  22.771 -18.855  1.00 31.26           C
ATOM   1053  N   LEU C 104      -6.773  23.965 -15.593  1.00 31.01           N
ATOM   1054  CA  LEU C 104      -7.375  23.148 -14.543  1.00 32.11           C
ATOM   1055  C   LEU C 104      -7.553  21.739 -15.106  1.00 29.79           C
ATOM   1056  O   LEU C 104      -8.257  21.552 -16.097  1.00 30.75           O
ATOM   1057  CB  LEU C 104      -8.735  23.717 -14.124  1.00 32.07           C
ATOM   1058  CG  LEU C 104      -9.390  23.077 -12.892  1.00 29.46           C
ATOM   1059  CD1 LEU C 104      -8.533  23.343 -11.655  1.00 27.73           C
ATOM   1060  CD2 LEU C 104     -10.806  23.631 -12.698  1.00 28.52           C
ATOM   1061  N   ARG C 105      -6.884  20.765 -14.491  1.00 29.59           N
ATOM   1062  CA  ARG C 105      -6.874  19.384 -14.980  1.00 27.63           C
ATOM   1063  C   ARG C 105      -7.708  18.398 -14.172  1.00 29.42           C
ATOM   1064  O   ARG C 105      -8.263  17.447 -14.723  1.00 25.86           O
ATOM   1065  CB  ARG C 105      -5.444  18.867 -15.052  1.00 24.78           C
ATOM   1066  CG  ARG C 105      -4.638  19.426 -16.204  1.00 32.83           C
ATOM   1067  CD  ARG C 105      -5.243  19.009 -17.522  1.00 30.01           C
ATOM   1068  NE  ARG C 105      -4.470  19.496 -18.659  1.00 32.33           N
ATOM   1069  CZ  ARG C 105      -4.848  19.364 -19.925  1.00 32.39           C
ATOM   1070  NH1 ARG C 105      -5.993  18.760 -20.220  1.00 29.64           N
ATOM   1071  NH2 ARG C 105      -4.082  19.846 -20.894  1.00 39.10           N
ATOM   1072  N   ASP C 106      -7.720  18.577 -12.854  1.00 32.24           N
ATOM   1073  CA  ASP C 106      -8.445  17.686 -11.950  1.00 29.28           C
ATOM   1074  C   ASP C 106      -9.405  18.455 -11.067  1.00 30.18           C
ATOM   1075  O   ASP C 106      -9.037  19.457 -10.460  1.00 25.24           O
ATOM   1076  CB  ASP C 106      -7.482  16.939 -11.030  1.00 34.37           C
ATOM   1077  CG  ASP C 106      -6.757  15.818 -11.721  1.00 40.38           C
ATOM   1078  OD1 ASP C 106      -6.430  15.966 -12.912  1.00 44.91           O
ATOM   1079  OD2 ASP C 106      -6.504  14.789 -11.063  1.00 42.14           O
ATOM   1080  N   VAL C 107     -10.637  17.967 -10.998  1.00 31.08           N
ATOM   1081  CA  VAL C 107     -11.613  18.449 -10.033  1.00 30.30           C
ATOM   1082  C   VAL C 107     -12.160  17.219  -9.317  1.00 28.63           C
ATOM   1083  O   VAL C 107     -12.696  16.295  -9.937  1.00 27.06           O
ATOM   1084  CB  VAL C 107     -12.751  19.248 -10.697  1.00 30.44           C
ATOM   1085  CG1 VAL C 107     -13.866  19.517  -9.689  1.00 31.26           C
ATOM   1086  CG2 VAL C 107     -12.207  20.563 -11.236  1.00 27.50           C
ATOM   1087  N   GLU C 108     -11.980  17.208  -8.005  1.00 26.03           N
ATOM   1088  CA  GLU C 108     -12.284  16.048  -7.186  1.00 25.90           C
ATOM   1089  C   GLU C 108     -13.052  16.498  -5.947  1.00 25.84           C
ATOM   1090  O   GLU C 108     -12.644  17.428  -5.263  1.00 26.00           O
ATOM   1091  CB  GLU C 108     -10.963  15.388  -6.774  1.00 26.17           C
ATOM   1092  CG  GLU C 108     -11.093  14.086  -6.003  1.00 28.57           C
ATOM   1093  CD  GLU C 108      -9.746  13.540  -5.533  1.00 39.85           C
ATOM   1094  OE1 GLU C 108      -8.801  13.445  -6.350  1.00 31.32           O
ATOM   1095  OE2 GLU C 108      -9.627  13.192  -4.340  1.00 36.64           O
ATOM   1096  N   MET C 109     -14.192  15.879  -5.679  1.00 26.61           N
ATOM   1097  CA  MET C 109     -14.870  16.149  -4.419  1.00 27.10           C
ATOM   1098  C   MET C 109     -15.190  14.868  -3.700  1.00 21.75           C
ATOM   1099  O   MET C 109     -15.596  13.888  -4.319  1.00 25.54           O
ATOM   1100  CB  MET C 109     -16.143  16.973  -4.605  1.00 29.98           C
ATOM   1101  CG  MET C 109     -16.904  16.734  -5.874  1.00 45.79           C
ATOM   1102  SD  MET C 109     -16.826  18.242  -6.835  1.00 54.64           S
ATOM   1103  CE  MET C 109     -17.208  19.493  -5.562  1.00 55.89           C
ATOM   1104  N   GLY C 110     -14.993  14.860  -2.393  1.00 23.08           N
ATOM   1105  CA  GLY C 110     -15.274  13.645  -1.651  1.00 22.40           C
ATOM   1106  C   GLY C 110     -15.215  13.746  -0.143  1.00 24.65           C
ATOM   1107  O   GLY C 110     -15.265  14.836   0.429  1.00 21.76           O
ATOM   1108  N   TYR C 111     -15.065  12.574   0.475  1.00 27.14           N
ATOM   1109  CA  TYR C 111     -15.069  12.390   1.921  1.00 21.05           C
ATOM   1110  C   TYR C 111     -13.737  11.757   2.335  1.00 22.06           C
ATOM   1111  O   TYR C 111     -13.232  10.825   1.689  1.00 20.05           O
ATOM   1112  CB  TYR C 111     -16.264  11.494   2.305  1.00 27.05           C
ATOM   1113  CG  TYR C 111     -16.234  10.939   3.708  1.00 38.10           C
ATOM   1114  CD1 TYR C 111     -16.658  11.709   4.804  1.00 41.76           C
ATOM   1115  CD2 TYR C 111     -15.769   9.644   3.951  1.00 35.47           C
ATOM   1116  CE1 TYR C 111     -16.610  11.198   6.101  1.00 40.36           C
ATOM   1117  CE2 TYR C 111     -15.716   9.126   5.239  1.00 40.01           C
ATOM   1118  CZ  TYR C 111     -16.135   9.906   6.306  1.00 44.05           C
ATOM   1119  OH  TYR C 111     -16.058   9.391   7.576  1.00 52.49           O
ATOM   1120  N   ASN C 112     -13.163  12.292   3.400  1.00 22.22           N
ATOM   1121  CA  ASN C 112     -11.855  11.871   3.881  1.00 21.83           C
ATOM   1122  C   ASN C 112     -11.941  11.513   5.367  1.00 21.70           C
ATOM   1123  O   ASN C 112     -12.483  12.269   6.153  1.00 21.53           O
ATOM   1124  CB  ASN C 112     -10.862  13.024   3.673  1.00 17.88           C
ATOM   1125  CG  ASN C 112      -9.486  12.724   4.214  1.00 27.47           C
ATOM   1126  OD1 ASN C 112      -9.302  12.592   5.420  1.00 36.44           O
ATOM   1127  ND2 ASN C 112      -8.497  12.657   3.327  1.00 22.75           N
ATOM   1128  N   HIS C 113     -11.482  10.315   5.721  1.00 24.82           N
ATOM   1129  CA  HIS C 113     -11.293   9.961   7.125  1.00 24.03           C
ATOM   1130  C   HIS C 113      -9.795   9.846   7.380  1.00 25.74           C
ATOM   1131  O   HIS C 113      -9.074   9.222   6.614  1.00 21.60           O
ATOM   1132  CB  HIS C 113     -11.961   8.624   7.482  1.00 19.56           C
ATOM   1133  CG  HIS C 113     -11.812   8.251   8.925  1.00 26.39           C
ATOM   1134  ND1 HIS C 113     -12.518   8.875   9.933  1.00 25.63           N
ATOM   1135  CD2 HIS C 113     -11.018   7.336   9.534  1.00 26.58           C
ATOM   1136  CE1 HIS C 113     -12.168   8.360  11.099  1.00 26.76           C
ATOM   1137  NE2 HIS C 113     -11.261   7.424  10.884  1.00 33.31           N
ATOM   1138  N   ASP C 114      -9.331  10.456   8.460  1.00 23.39           N
ATOM   1139  CA  ASP C 114      -7.931  10.376   8.823  1.00 22.35           C
ATOM   1140  C   ASP C 114      -7.864  10.022  10.310  1.00 25.67           C
ATOM   1141  O   ASP C 114      -8.394  10.750  11.145  1.00 27.04           O
ATOM   1142  CB  ASP C 114      -7.262  11.721   8.528  1.00 28.43           C
ATOM   1143  CG  ASP C 114      -5.743  11.656   8.564  1.00 33.52           C
ATOM   1144  OD1 ASP C 114      -5.162  10.549   8.535  1.00 41.79           O
ATOM   1145  OD2 ASP C 114      -5.127  12.737   8.609  1.00 37.82           O
ATOM   1146  N   SER C 115      -7.263   8.872  10.620  1.00 24.13           N
ATOM   1147  CA  SER C 115      -7.151   8.364  11.995  1.00 23.82           C
ATOM   1148  C   SER C 115      -5.830   7.618  12.167  1.00 20.73           C
ATOM   1149  O   SER C 115      -5.122   7.364  11.190  1.00 23.60           O
ATOM   1150  CB  SER C 115      -8.316   7.421  12.332  1.00 24.51           C
ATOM   1151  N   ASN C 116      -5.509   7.262  13.406  1.00 17.50           N
ATOM   1152  CA  ASN C 116      -4.237   6.602  13.702  1.00 18.30           C
ATOM   1153  C   ASN C 116      -4.364   5.188  14.283  1.00 19.09           C
ATOM   1154  O   ASN C 116      -3.366   4.566  14.629  1.00 18.54           O
ATOM   1155  CB  ASN C 116      -3.375   7.479  14.618  1.00 19.55           C
ATOM   1156  CG  ASN C 116      -3.933   7.592  16.015  1.00 18.26           C
ATOM   1157  OD1 ASN C 116      -5.094   7.257  16.265  1.00 19.95           O
ATOM   1158  ND2 ASN C 116      -3.109   8.067  16.942  1.00 13.42           N
ATOM   1159  N   GLY C 117      -5.598   4.693  14.373  1.00 21.09           N
ATOM   1160  CA  GLY C 117      -5.852   3.320  14.779  1.00 21.22           C
ATOM   1161  C   GLY C 117      -5.500   2.954  16.207  1.00 23.69           C
ATOM   1162  O   GLY C 117      -5.318   1.779  16.516  1.00 25.72           O
ATOM   1163  N   ARG C 118      -5.397   3.950  17.080  1.00 23.80           N
ATOM   1164  CA  ARG C 118      -5.058   3.713  18.477  1.00 24.80           C
ATOM   1165  C   ARG C 118      -6.294   3.795  19.351  1.00 26.92           C
ATOM   1166  O   ARG C 118      -7.256   4.476  19.006  1.00 25.85           O
ATOM   1167  CB  ARG C 118      -4.041   4.753  18.965  1.00 26.38           C
ATOM   1168  CG  ARG C 118      -2.706   4.760  18.227  1.00 32.47           C
ATOM   1169  CD  ARG C 118      -1.877   3.509  18.512  1.00 35.25           C
ATOM   1170  NE  ARG C 118      -0.599   3.544  17.801  1.00 37.70           N
ATOM   1171  CZ  ARG C 118       0.475   2.836  18.139  1.00 40.39           C
ATOM   1172  NH1 ARG C 118       0.445   2.024  19.192  1.00 39.26           N
ATOM   1173  NH2 ARG C 118       1.577   2.919  17.403  1.00 38.64           N
ATOM   1174  N   SER C 119      -6.278   3.085  20.474  1.00 25.65           N
ATOM   1175  CA  SER C 119      -7.321   3.259  21.479  1.00 30.41           C
ATOM   1176  C   SER C 119      -6.951   4.482  22.322  1.00 30.77           C
ATOM   1177  O   SER C 119      -5.912   5.091  22.109  1.00 33.69           O
ATOM   1178  CB  SER C 119      -7.409   2.023  22.374  1.00 36.77           C
ATOM   1179  OG  SER C 119      -6.186   1.813  23.061  1.00 42.30           O
ATOM   1180  N   ASP C 120      -7.803   4.853  23.271  1.00 34.47           N
ATOM   1181  CA  ASP C 120      -7.470   5.939  24.187  1.00 39.10           C
ATOM   1182  C   ASP C 120      -6.237   5.567  25.024  1.00 36.78           C
ATOM   1183  O   ASP C 120      -6.018   4.396  25.332  1.00 35.73           O
ATOM   1184  CB  ASP C 120      -8.668   6.255  25.089  1.00 47.91           C
ATOM   1185  CG  ASP C 120      -9.909   6.626  24.295  1.00 59.81           C
ATOM   1186  OD1 ASP C 120      -9.896   7.680  23.616  1.00 65.03           O
ATOM   1187  OD2 ASP C 120     -10.891   5.848  24.338  1.00 68.60           O
ATOM   1188  N   PRO C 121      -5.463   6.570  25.472  1.00 37.82           N
ATOM   1189  CA  PRO C 121      -5.683   8.006  25.273  1.00 36.45           C
ATOM   1190  C   PRO C 121      -4.969   8.570  24.033  1.00 33.10           C
ATOM   1191  O   PRO C 121      -5.015   9.779  23.812  1.00 37.90           O
ATOM   1192  CB  PRO C 121      -5.090   8.596  26.542  1.00 37.43           C
ATOM   1193  CG  PRO C 121      -3.871   7.753  26.711  1.00 36.28           C
ATOM   1194  CD  PRO C 121      -4.370   6.345  26.439  1.00 34.77           C
ATOM   1195  N   THR C 122      -4.325   7.726  23.229  1.00 29.24           N
ATOM   1196  CA  THR C 122      -3.565   8.230  22.088  1.00 25.55           C
ATOM   1197  C   THR C 122      -4.320   8.221  20.756  1.00 28.41           C
ATOM   1198  O   THR C 122      -3.747   8.500  19.696  1.00 27.16           O
ATOM   1199  CB  THR C 122      -2.208   7.527  21.974  1.00 25.03           C
ATOM   1200  OG1 THR C 122      -2.389   6.190  21.493  1.00 23.56           O
ATOM   1201  CG2 THR C 122      -1.538   7.496  23.346  1.00 16.97           C
ATOM   1202  N   SER C 123      -5.629   7.977  20.838  1.00 24.90           N
ATOM   1203  CA  SER C 123      -6.529   8.028  19.691  1.00 25.31           C
ATOM   1204  C   SER C 123      -6.633   9.429  19.065  1.00 25.09           C
ATOM   1205  O   SER C 123      -6.808  10.429  19.753  1.00 28.31           O
ATOM   1206  CB  SER C 123      -7.920   7.555  20.118  1.00 28.80           C
ATOM   1207  OG  SER C 123      -8.764   7.381  18.999  1.00 31.22           O
ATOM   1208  N   ARG C 124      -6.530   9.479  17.747  1.00 25.21           N
ATOM   1209  CA  ARG C 124      -6.615  10.721  16.991  1.00 25.69           C
ATOM   1210  C   ARG C 124      -7.442  10.409  15.763  1.00 27.78           C
ATOM   1211  O   ARG C 124      -7.283   9.337  15.158  1.00 26.50           O
ATOM   1212  CB  ARG C 124      -5.217  11.183  16.547  1.00 27.98           C
ATOM   1213  CG  ARG C 124      -4.255  11.567  17.678  1.00 25.97           C
ATOM   1214  CD  ARG C 124      -4.788  12.767  18.447  1.00 28.13           C
ATOM   1215  NE  ARG C 124      -3.907  13.191  19.534  1.00 31.25           N
ATOM   1216  CZ  ARG C 124      -3.853  12.621  20.736  1.00 24.75           C
ATOM   1217  NH1 ARG C 124      -4.625  11.582  21.024  1.00 21.57           N
ATOM   1218  NH2 ARG C 124      -3.048  13.119  21.666  1.00 30.02           N
ATOM   1219  N   SER C 125      -8.345  11.313  15.403  1.00 24.40           N
ATOM   1220  CA  SER C 125      -9.117  11.135  14.174  1.00 29.43           C
ATOM   1221  C   SER C 125      -9.960  12.348  13.831  1.00 28.39           C
ATOM   1222  O   SER C 125     -10.350  13.105  14.713  1.00 27.43           O
ATOM   1223  CB  SER C 125     -10.031   9.900  14.267  1.00 34.36           C
ATOM   1224  OG  SER C 125     -11.019  10.046  15.276  1.00 43.79           O
ATOM   1225  N   TRP C 126     -10.208  12.532  12.538  1.00 28.78           N
ATOM   1226  CA  TRP C 126     -11.168  13.513  12.061  1.00 26.37           C
ATOM   1227  C   TRP C 126     -11.705  13.141  10.687  1.00 28.34           C
ATOM   1228  O   TRP C 126     -11.119  12.312   9.977  1.00 21.67           O
ATOM   1229  CB  TRP C 126     -10.595  14.942  12.064  1.00 26.41           C
ATOM   1230  CG  TRP C 126      -9.380  15.220  11.189  1.00 26.00           C
ATOM   1231  CD1 TRP C 126      -8.377  14.356  10.864  1.00 23.92           C
ATOM   1232  CD2 TRP C 126      -9.024  16.487  10.600  1.00 25.46           C
ATOM   1233  NE1 TRP C 126      -7.412  15.003  10.119  1.00 24.00           N
ATOM   1234  CE2 TRP C 126      -7.783  16.311   9.945  1.00 28.98           C
ATOM   1235  CE3 TRP C 126      -9.629  17.754  10.573  1.00 26.08           C
ATOM   1236  CZ2 TRP C 126      -7.133  17.359   9.267  1.00 28.75           C
ATOM   1237  CZ3 TRP C 126      -8.984  18.797   9.898  1.00 27.41           C
ATOM   1238  CH2 TRP C 126      -7.747  18.589   9.255  1.00 29.48           C
ATOM   1239  N   ASN C 127     -12.840  13.743  10.345  1.00 25.50           N
ATOM   1240  CA  ASN C 127     -13.522  13.509   9.084  1.00 24.06           C
ATOM   1241  C   ASN C 127     -13.640  14.828   8.341  1.00 24.27           C
ATOM   1242  O   ASN C 127     -13.857  15.869   8.950  1.00 24.48           O
ATOM   1243  CB  ASN C 127     -14.906  12.936   9.350  1.00 23.49           C
ATOM   1244  CG  ASN C 127     -14.849  11.615  10.072  1.00 28.88           C
ATOM   1245  OD1 ASN C 127     -14.709  10.556   9.457  1.00 32.97           O
ATOM   1246  ND2 ASN C 127     -14.924  11.666  11.384  1.00 19.94           N
ATOM   1247  N   ARG C 128     -13.462  14.790   7.026  1.00 22.30           N
ATOM   1248  CA  ARG C 128     -13.524  16.003   6.222  1.00 24.15           C
ATOM   1249  C   ARG C 128     -14.246  15.797   4.913  1.00 26.28           C
ATOM   1250  O   ARG C 128     -14.155  14.727   4.297  1.00 30.96           O
ATOM   1251  CB  ARG C 128     -12.117  16.523   5.923  1.00 25.17           C
ATOM   1252  CG  ARG C 128     -11.398  17.136   7.104  1.00 18.32           C
ATOM   1253  CD  ARG C 128      -9.922  17.330   6.788  1.00 19.36           C
ATOM   1254  NE  ARG C 128      -9.199  16.061   6.728  1.00 26.47           N
ATOM   1255  CZ  ARG C 128      -7.964  15.923   6.257  1.00 23.02           C
ATOM   1256  NH1 ARG C 128      -7.314  16.975   5.795  1.00 25.15           N
ATOM   1257  NH2 ARG C 128      -7.358  14.743   6.303  1.00 22.53           N
ATOM   1258  N   LEU C 129     -14.998  16.816   4.508  1.00 26.80           N
ATOM   1259  CA  LEU C 129     -15.517  16.895   3.146  1.00 29.22           C
ATOM   1260  C   LEU C 129     -14.562  17.857   2.456  1.00 26.61           C
ATOM   1261  O   LEU C 129     -14.253  18.920   2.979  1.00 28.22           O
ATOM   1262  CB  LEU C 129     -16.946  17.448   3.115  1.00 28.91           C
ATOM   1263  CG  LEU C 129     -18.047  16.679   3.857  1.00 35.10           C
ATOM   1264  CD1 LEU C 129     -19.346  17.470   3.789  1.00 31.02           C
ATOM   1265  CD2 LEU C 129     -18.234  15.280   3.271  1.00 30.09           C
ATOM   1266  N   TYR C 130     -14.053  17.472   1.301  1.00 28.46           N
ATOM   1267  CA  TYR C 130     -13.047  18.282   0.645  1.00 24.75           C
ATOM   1268  C   TYR C 130     -13.274  18.344  -0.842  1.00 26.44           C
ATOM   1269  O   TYR C 130     -13.994  17.521  -1.427  1.00 22.58           O
ATOM   1270  CB  TYR C 130     -11.645  17.697   0.886  1.00 27.77           C
ATOM   1271  CG  TYR C 130     -11.406  16.407   0.126  1.00 26.59           C
ATOM   1272  CD1 TYR C 130     -11.872  15.195   0.621  1.00 27.83           C
ATOM   1273  CD2 TYR C 130     -10.804  16.414  -1.133  1.00 29.61           C
ATOM   1274  CE1 TYR C 130     -11.767  14.035  -0.114  1.00 24.47           C
ATOM   1275  CE2 TYR C 130     -10.692  15.254  -1.878  1.00 25.18           C
ATOM   1276  CZ  TYR C 130     -11.181  14.070  -1.363  1.00 32.38           C
ATOM   1277  OH  TYR C 130     -11.114  12.924  -2.104  1.00 22.66           O
ATOM   1278  N   THR C 131     -12.583  19.295  -1.449  1.00 26.04           N
ATOM   1279  CA  THR C 131     -12.473  19.378  -2.887  1.00 30.40           C
ATOM   1280  C   THR C 131     -10.987  19.481  -3.177  1.00 28.36           C
ATOM   1281  O   THR C 131     -10.264  20.193  -2.486  1.00 30.75           O
ATOM   1282  CB  THR C 131     -13.181  20.630  -3.432  1.00 35.29           C
ATOM   1283  OG1 THR C 131     -14.579  20.551  -3.130  1.00 41.75           O
ATOM   1284  CG2 THR C 131     -13.007  20.728  -4.944  1.00 37.64           C
ATOM   1285  N   ARG C 132     -10.522  18.725  -4.162  1.00 31.34           N
ATOM   1286  CA  ARG C 132      -9.147  18.851  -4.620  1.00 28.52           C
ATOM   1287  C   ARG C 132      -9.198  19.399  -6.036  1.00 29.10           C
ATOM   1288  O   ARG C 132      -9.943  18.894  -6.879  1.00 30.97           O
ATOM   1289  CB  ARG C 132      -8.431  17.495  -4.603  1.00 32.18           C
ATOM   1290  CG  ARG C 132      -6.929  17.587  -4.859  1.00 23.44           C
ATOM   1291  CD  ARG C 132      -6.287  16.216  -4.969  1.00 33.01           C
ATOM   1292  NE  ARG C 132      -6.831  15.452  -6.086  1.00 43.74           N
ATOM   1293  CZ  ARG C 132      -6.369  15.497  -7.335  1.00 41.20           C
ATOM   1294  NH1 ARG C 132      -5.339  16.272  -7.642  1.00 42.27           N
ATOM   1295  NH2 ARG C 132      -6.957  14.775  -8.282  1.00 40.86           N
ATOM   1296  N   LEU C 133      -8.439  20.464  -6.272  1.00 28.99           N
ATOM   1297  CA  LEU C 133      -8.357  21.124  -7.575  1.00 30.41           C
ATOM   1298  C   LEU C 133      -6.899  21.130  -8.014  1.00 29.96           C
ATOM   1299  O   LEU C 133      -6.034  21.628  -7.291  1.00 24.58           O
ATOM   1300  CB  LEU C 133      -8.821  22.586  -7.467  1.00 30.91           C
ATOM   1301  CG  LEU C 133     -10.238  22.945  -7.008  1.00 33.55           C
ATOM   1302  CD1 LEU C 133     -10.302  24.428  -6.651  1.00 34.47           C
ATOM   1303  CD2 LEU C 133     -11.237  22.616  -8.103  1.00 36.40           C
ATOM   1304  N   MET C 134      -6.628  20.610  -9.205  1.00 28.24           N
ATOM   1305  CA  MET C 134      -5.267  20.621  -9.727  1.00 29.79           C
ATOM   1306  C   MET C 134      -5.191  21.347 -11.066  1.00 28.40           C
ATOM   1307  O   MET C 134      -5.961  21.055 -11.978  1.00 27.54           O
ATOM   1308  CB  MET C 134      -4.728  19.193  -9.865  1.00 29.57           C
ATOM   1309  CG  MET C 134      -3.270  19.086 -10.325  1.00 40.11           C
ATOM   1310  SD  MET C 134      -3.011  19.293 -12.129  1.00 45.52           S
ATOM   1311  CE  MET C 134      -2.986  17.648 -12.675  1.00 44.96           C
ATOM   1312  N   ALA C 135      -4.251  22.287 -11.163  1.00 28.29           N
ATOM   1313  CA  ALA C 135      -3.984  23.045 -12.387  1.00 28.00           C
ATOM   1314  C   ALA C 135      -2.499  23.010 -12.701  1.00 28.22           C
ATOM   1315  O   ALA C 135      -1.666  22.975 -11.782  1.00 23.99           O
ATOM   1316  CB  ALA C 135      -4.437  24.501 -12.226  1.00 24.20           C
ATOM   1317  N   GLU C 136      -2.167  23.044 -13.992  1.00 25.85           N
ATOM   1318  CA  GLU C 136      -0.768  23.068 -14.421  1.00 29.38           C
ATOM   1319  C   GLU C 136      -0.472  24.157 -15.445  1.00 29.85           C
ATOM   1320  O   GLU C 136      -1.384  24.690 -16.083  1.00 32.20           O
ATOM   1321  CB  GLU C 136      -0.309  21.690 -14.932  1.00 33.57           C
ATOM   1322  CG  GLU C 136      -1.305  20.918 -15.793  1.00 44.21           C
ATOM   1323  CD  GLU C 136      -1.157  21.156 -17.291  1.00 52.00           C
ATOM   1324  OE1 GLU C 136      -0.438  22.096 -17.704  1.00 58.01           O
ATOM   1325  OE2 GLU C 136      -1.771  20.385 -18.064  1.00 51.04           O
ATOM   1326  N   ASN C 137       0.802  24.512 -15.564  1.00 27.08           N
ATOM   1327  CA  ASN C 137       1.233  25.533 -16.524  1.00 27.56           C
ATOM   1328  C   ASN C 137       2.722  25.394 -16.754  1.00 27.67           C
ATOM   1329  O   ASN C 137       3.531  25.864 -15.946  1.00 26.30           O
ATOM   1330  CB  ASN C 137       0.919  26.935 -16.003  1.00 28.59           C
ATOM   1331  CG  ASN C 137       1.439  28.044 -16.920  1.00 34.55           C
ATOM   1332  OD1 ASN C 137       2.005  27.783 -17.980  1.00 35.88           O
ATOM   1333  ND2 ASN C 137       1.229  29.291 -16.512  1.00 33.03           N
ATOM   1334  N   GLY C 138       3.073  24.748 -17.864  1.00 30.64           N
ATOM   1335  CA  GLY C 138       4.467  24.512 -18.180  1.00 33.60           C
ATOM   1336  C   GLY C 138       5.070  23.491 -17.237  1.00 36.85           C
ATOM   1337  O   GLY C 138       4.587  22.357 -17.143  1.00 33.58           O
ATOM   1338  N   ASN C 139       6.112  23.909 -16.522  1.00 37.27           N
ATOM   1339  CA  ASN C 139       6.786  23.053 -15.553  1.00 36.47           C
ATOM   1340  C   ASN C 139       6.158  23.154 -14.160  1.00 35.78           C
ATOM   1341  O   ASN C 139       6.660  22.566 -13.200  1.00 36.59           O
ATOM   1342  CB  ASN C 139       8.268  23.422 -15.470  1.00 36.68           C
ATOM   1343  CG  ASN C 139       8.981  23.295 -16.803  1.00 39.77           C
ATOM   1344  OD1 ASN C 139       9.944  24.008 -17.065  1.00 42.84           O
ATOM   1345  ND2 ASN C 139       8.510  22.386 -17.651  1.00 41.66           N
ATOM   1346  N   TRP C 140       5.079  23.927 -14.050  1.00 33.40           N
ATOM   1347  CA  TRP C 140       4.400  24.112 -12.776  1.00 33.35           C
ATOM   1348  C   TRP C 140       3.151  23.259 -12.590  1.00 31.54           C
ATOM   1349  O   TRP C 140       2.407  22.991 -13.530  1.00 32.70           O
ATOM   1350  CB  TRP C 140       4.017  25.572 -12.584  1.00 27.17           C
ATOM   1351  CG  TRP C 140       5.183  26.457 -12.404  1.00 37.13           C
ATOM   1352  CD1 TRP C 140       5.858  27.121 -13.378  1.00 28.01           C
ATOM   1353  CD2 TRP C 140       5.852  26.755 -11.174  1.00 33.87           C
ATOM   1354  NE1 TRP C 140       6.910  27.806 -12.839  1.00 35.41           N
ATOM   1355  CE2 TRP C 140       6.932  27.601 -11.485  1.00 37.37           C
ATOM   1356  CE3 TRP C 140       5.647  26.382  -9.840  1.00 28.79           C
ATOM   1357  CZ2 TRP C 140       7.812  28.086 -10.512  1.00 36.44           C
ATOM   1358  CZ3 TRP C 140       6.526  26.863  -8.869  1.00 32.02           C
ATOM   1359  CH2 TRP C 140       7.592  27.704  -9.213  1.00 35.22           C
ATOM   1360  N   LEU C 141       2.919  22.871 -11.343  1.00 32.83           N
ATOM   1361  CA  LEU C 141       1.682  22.212 -10.950  1.00 29.35           C
ATOM   1362  C   LEU C 141       1.283  22.845  -9.625  1.00 28.61           C
ATOM   1363  O   LEU C 141       2.140  23.105  -8.778  1.00 28.02           O
ATOM   1364  CB  LEU C 141       1.894  20.701 -10.794  1.00 28.30           C
ATOM   1365  CG  LEU C 141       0.662  19.841 -10.470  1.00 32.48           C
ATOM   1366  CD1 LEU C 141       0.868  18.450 -10.987  1.00 27.01           C
ATOM   1367  CD2 LEU C 141       0.363  19.823  -8.971  1.00 32.96           C
ATOM   1368  N   VAL C 142       0.006  23.191  -9.497  1.00 25.68           N
ATOM   1369  CA  VAL C 142      -0.530  23.712  -8.243  1.00 25.80           C
ATOM   1370  C   VAL C 142      -1.808  22.958  -7.891  1.00 30.56           C
ATOM   1371  O   VAL C 142      -2.674  22.738  -8.747  1.00 27.95           O
ATOM   1372  CB  VAL C 142      -0.835  25.237  -8.306  1.00 30.04           C
ATOM   1373  CG1 VAL C 142      -1.577  25.679  -7.042  1.00 23.27           C
ATOM   1374  CG2 VAL C 142       0.465  26.041  -8.418  1.00 23.07           C
ATOM   1375  N   GLU C 143      -1.900  22.536  -6.633  1.00 29.40           N
ATOM   1376  CA  GLU C 143      -3.059  21.812  -6.146  1.00 25.64           C
ATOM   1377  C   GLU C 143      -3.573  22.456  -4.857  1.00 27.90           C
ATOM   1378  O   GLU C 143      -2.809  22.675  -3.919  1.00 28.94           O
ATOM   1379  CB  GLU C 143      -2.682  20.347  -5.897  1.00 32.55           C
ATOM   1380  CG  GLU C 143      -3.824  19.479  -5.411  1.00 41.21           C
ATOM   1381  CD  GLU C 143      -3.386  18.067  -5.054  1.00 57.67           C
ATOM   1382  OE1 GLU C 143      -3.339  17.751  -3.842  1.00 58.72           O
ATOM   1383  OE2 GLU C 143      -3.107  17.267  -5.980  1.00 63.44           O
ATOM   1384  N   VAL C 144      -4.855  22.805  -4.831  1.00 24.41           N
ATOM   1385  CA  VAL C 144      -5.481  23.319  -3.615  1.00 29.00           C
ATOM   1386  C   VAL C 144      -6.525  22.322  -3.152  1.00 27.64           C
ATOM   1387  O   VAL C 144      -7.338  21.849  -3.944  1.00 25.63           O
ATOM   1388  CB  VAL C 144      -6.172  24.687  -3.823  1.00 27.47           C
ATOM   1389  CG1 VAL C 144      -5.142  25.778  -3.985  1.00 45.45           C
ATOM   1390  CG2 VAL C 144      -7.078  24.650  -5.048  1.00 36.37           C
ATOM   1391  N   LYS C 145      -6.488  21.998  -1.868  1.00 27.35           N
ATOM   1392  CA  LYS C 145      -7.414  21.036  -1.305  1.00 28.31           C
ATOM   1393  C   LYS C 145      -8.096  21.632  -0.079  1.00 28.23           C
ATOM   1394  O   LYS C 145      -7.602  21.478   1.036  1.00 31.36           O
ATOM   1395  CB  LYS C 145      -6.668  19.749  -0.925  1.00 26.65           C
ATOM   1396  CG  LYS C 145      -7.560  18.629  -0.377  1.00 32.86           C
ATOM   1397  CD  LYS C 145      -6.733  17.384  -0.064  1.00 30.18           C
ATOM   1398  CE  LYS C 145      -7.606  16.207   0.328  1.00 38.03           C
ATOM   1399  NZ  LYS C 145      -6.848  14.904   0.273  1.00 26.25           N
ATOM   1400  N   PRO C 146      -9.176  22.413  -0.283  1.00 28.78           N
ATOM   1401  CA  PRO C 146      -9.909  22.967   0.857  1.00 27.65           C
ATOM   1402  C   PRO C 146     -10.824  21.924   1.481  1.00 25.84           C
ATOM   1403  O   PRO C 146     -11.283  21.004   0.802  1.00 25.28           O
ATOM   1404  CB  PRO C 146     -10.708  24.101   0.228  1.00 24.64           C
ATOM   1405  CG  PRO C 146     -10.974  23.604  -1.151  1.00 30.02           C
ATOM   1406  CD  PRO C 146      -9.651  23.016  -1.544  1.00 27.66           C
ATOM   1407  N   TRP C 147     -11.102  22.061   2.770  1.00 25.19           N
ATOM   1408  CA  TRP C 147     -11.992  21.107   3.408  1.00 29.69           C
ATOM   1409  C   TRP C 147     -12.907  21.703   4.462  1.00 31.02           C
ATOM   1410  O   TRP C 147     -12.764  22.859   4.872  1.00 29.52           O
ATOM   1411  CB  TRP C 147     -11.210  19.917   3.989  1.00 29.28           C
ATOM   1412  CG  TRP C 147     -10.187  20.302   5.009  1.00 33.25           C
ATOM   1413  CD1 TRP C 147     -10.420  20.786   6.271  1.00 28.75           C
ATOM   1414  CD2 TRP C 147      -8.765  20.248   4.856  1.00 30.01           C
ATOM   1415  NE1 TRP C 147      -9.229  21.036   6.906  1.00 25.64           N
ATOM   1416  CE2 TRP C 147      -8.196  20.715   6.063  1.00 28.68           C
ATOM   1417  CE3 TRP C 147      -7.913  19.850   3.813  1.00 30.30           C
ATOM   1418  CZ2 TRP C 147      -6.817  20.794   6.257  1.00 27.35           C
ATOM   1419  CZ3 TRP C 147      -6.542  19.928   4.010  1.00 23.51           C
ATOM   1420  CH2 TRP C 147      -6.007  20.395   5.224  1.00 22.84           C
ATOM   1421  N   TYR C 148     -13.862  20.884   4.875  1.00 29.44           N
ATOM   1422  CA  TYR C 148     -14.812  21.234   5.896  1.00 28.35           C
ATOM   1423  C   TYR C 148     -14.848  20.036   6.831  1.00 27.33           C
ATOM   1424  O   TYR C 148     -15.202  18.937   6.410  1.00 26.31           O
ATOM   1425  CB  TYR C 148     -16.190  21.449   5.269  1.00 30.46           C
ATOM   1426  CG  TYR C 148     -17.267  21.779   6.278  1.00 47.81           C
ATOM   1427  CD1 TYR C 148     -18.494  21.123   6.252  1.00 49.58           C
ATOM   1428  CD2 TYR C 148     -17.050  22.738   7.277  1.00 50.47           C
ATOM   1429  CE1 TYR C 148     -19.480  21.407   7.193  1.00 59.35           C
ATOM   1430  CE2 TYR C 148     -18.029  23.028   8.222  1.00 52.25           C
ATOM   1431  CZ  TYR C 148     -19.239  22.358   8.174  1.00 57.29           C
ATOM   1432  OH  TYR C 148     -20.214  22.633   9.102  1.00 64.10           O
ATOM   1433  N   VAL C 149     -14.413  20.228   8.074  1.00 27.70           N
ATOM   1434  CA  VAL C 149     -14.487  19.165   9.077  1.00 26.30           C
ATOM   1435  C   VAL C 149     -15.952  18.869   9.363  1.00 26.37           C
ATOM   1436  O   VAL C 149     -16.760  19.785   9.502  1.00 30.10           O
ATOM   1437  CB  VAL C 149     -13.812  19.579  10.407  1.00 20.97           C
ATOM   1438  CG1 VAL C 149     -13.830  18.408  11.399  1.00 23.23           C
ATOM   1439  CG2 VAL C 149     -12.388  20.009  10.157  1.00 18.44           C
ATOM   1440  N   VAL C 150     -16.290  17.589   9.459  1.00 27.47           N
ATOM   1441  CA  VAL C 150     -17.647  17.175   9.792  1.00 29.76           C
ATOM   1442  C   VAL C 150     -17.606  16.083  10.858  1.00 30.64           C
ATOM   1443  O   VAL C 150     -16.584  15.411  11.032  1.00 34.14           O
ATOM   1444  CB  VAL C 150     -18.419  16.654   8.547  1.00 35.88           C
ATOM   1445  CG1 VAL C 150     -18.542  17.748   7.493  1.00 35.26           C
ATOM   1446  CG2 VAL C 150     -17.738  15.442   7.966  1.00 27.01           C
ATOM   1447  N   GLY C 151     -18.698  15.934  11.597  1.00 27.99           N
ATOM   1448  CA  GLY C 151     -18.772  14.878  12.592  1.00 30.25           C
ATOM   1449  C   GLY C 151     -18.084  15.174  13.912  1.00 31.94           C
ATOM   1450  O   GLY C 151     -17.810  16.332  14.245  1.00 36.52           O
ATOM   1451  N   ASN C 152     -17.828  14.116  14.673  1.00 34.62           N
ATOM   1452  CA  ASN C 152     -17.187  14.208  15.984  1.00 37.68           C
ATOM   1453  C   ASN C 152     -15.666  14.346  15.838  1.00 37.09           C
ATOM   1454  O   ASN C 152     -15.058  13.704  14.987  1.00 35.56           O
ATOM   1455  CB  ASN C 152     -17.514  12.944  16.785  1.00 40.00           C
ATOM   1456  CG  ASN C 152     -17.707  13.209  18.252  1.00 43.22           C
ATOM   1457  OD1 ASN C 152     -17.093  12.559  19.091  1.00 50.47           O
ATOM   1458  ND2 ASN C 152     -18.600  14.131  18.575  1.00 42.15           N
ATOM   1459  N   THR C 153     -15.062  15.202  16.657  1.00 40.94           N
ATOM   1460  CA  THR C 153     -13.614  15.368  16.662  1.00 39.02           C
ATOM   1461  C   THR C 153     -13.095  15.344  18.099  1.00 39.74           C
ATOM   1462  O   THR C 153     -12.068  15.940  18.398  1.00 39.03           O
ATOM   1463  CB  THR C 153     -13.179  16.694  15.985  1.00 41.26           C
ATOM   1464  OG1 THR C 153     -13.792  17.804  16.652  1.00 50.63           O
ATOM   1465  CG2 THR C 153     -13.571  16.718  14.510  1.00 41.02           C
ATOM   1466  N   ASP C 154     -13.782  14.609  18.967  1.00 38.58           N
ATOM   1467  CA  ASP C 154     -13.468  14.581  20.399  1.00 44.59           C
ATOM   1468  C   ASP C 154     -12.030  14.193  20.766  1.00 43.77           C
ATOM   1469  O   ASP C 154     -11.520  14.629  21.798  1.00 42.48           O
ATOM   1470  CB  ASP C 154     -14.450  13.668  21.146  1.00 48.41           C
ATOM   1471  CG  ASP C 154     -15.879  14.207  21.153  1.00 58.48           C
ATOM   1472  OD1 ASP C 154     -16.766  13.519  21.709  1.00 57.44           O
ATOM   1473  OD2 ASP C 154     -16.124  15.306  20.606  1.00 66.81           O
ATOM   1474  N   ASP C 155     -11.389  13.369  19.934  1.00 43.24           N
ATOM   1475  CA  ASP C 155     -10.001  12.939  20.156  1.00 40.54           C
ATOM   1476  C   ASP C 155      -8.994  14.068  20.009  1.00 36.66           C
ATOM   1477  O   ASP C 155      -7.846  13.950  20.438  1.00 37.17           O
ATOM   1478  CB  ASP C 155      -9.615  11.855  19.156  1.00 42.60           C
ATOM   1479  CG  ASP C 155     -10.276  10.531  19.437  1.00 50.05           C
ATOM   1480  OD1 ASP C 155     -10.799  10.340  20.562  1.00 54.58           O
ATOM   1481  OD2 ASP C 155     -10.247   9.671  18.523  1.00 35.96           O
ATOM   1482  N   ASN C 156      -9.413  15.118  19.311  1.00 34.68           N
ATOM   1483  CA  ASN C 156      -8.585  16.288  19.046  1.00 34.41           C
ATOM   1484  C   ASN C 156      -9.528  17.383  18.536  1.00 33.57           C
ATOM   1485  O   ASN C 156      -9.488  17.767  17.361  1.00 31.28           O
ATOM   1486  CB  ASN C 156      -7.542  15.939  17.986  1.00 25.69           C
ATOM   1487  CG  ASN C 156      -8.103  15.048  16.904  1.00 31.79           C
ATOM   1488  OD1 ASN C 156      -7.836  13.863  16.891  1.00 18.88           O
ATOM   1489  ND2 ASN C 156      -8.920  15.610  16.017  1.00 28.53           N
ATOM   1490  N   PRO C 157     -10.409  17.887  19.417  1.00 32.02           N
ATOM   1491  CA  PRO C 157     -11.406  18.902  19.059  1.00 30.13           C
ATOM   1492  C   PRO C 157     -10.801  20.169  18.460  1.00 29.81           C
ATOM   1493  O   PRO C 157     -11.454  20.849  17.667  1.00 31.23           O
ATOM   1494  CB  PRO C 157     -12.145  19.144  20.376  1.00 29.44           C
ATOM   1495  CG  PRO C 157     -11.174  18.715  21.425  1.00 28.58           C
ATOM   1496  CD  PRO C 157     -10.566  17.487  20.825  1.00 28.69           C
ATOM   1497  N   ASP C 158      -9.540  20.448  18.764  1.00 27.56           N
ATOM   1498  CA  ASP C 158      -8.910  21.667  18.269  1.00 32.65           C
ATOM   1499  C   ASP C 158      -7.942  21.404  17.119  1.00 31.46           C
ATOM   1500  O   ASP C 158      -6.999  22.161  16.915  1.00 31.77           O
ATOM   1501  CB  ASP C 158      -8.198  22.404  19.416  1.00 32.94           C
ATOM   1502  CG  ASP C 158      -7.123  21.561  20.078  1.00 30.52           C
ATOM   1503  OD1 ASP C 158      -7.173  20.314  19.968  1.00 49.58           O
ATOM   1504  OD2 ASP C 158      -6.222  22.144  20.711  1.00 37.42           O
ATOM   1505  N   ILE C 159      -8.185  20.341  16.357  1.00 32.21           N
ATOM   1506  CA  ILE C 159      -7.273  19.979  15.283  1.00 31.21           C
ATOM   1507  C   ILE C 159      -7.148  21.043  14.182  1.00 31.66           C
ATOM   1508  O   ILE C 159      -6.051  21.270  13.670  1.00 32.66           O
ATOM   1509  CB  ILE C 159      -7.580  18.552  14.713  1.00 28.92           C
ATOM   1510  CG1 ILE C 159      -6.483  18.119  13.746  1.00 24.78           C
ATOM   1511  CG2 ILE C 159      -8.954  18.479  14.049  1.00 17.11           C
ATOM   1512  CD1 ILE C 159      -6.599  16.684  13.336  1.00 26.87           C
ATOM   1513  N   THR C 160      -8.245  21.744  13.879  1.00 31.29           N
ATOM   1514  CA  THR C 160      -8.231  22.783  12.839  1.00 28.28           C
ATOM   1515  C   THR C 160      -7.435  24.032  13.223  1.00 31.07           C
ATOM   1516  O   THR C 160      -7.086  24.830  12.356  1.00 31.27           O
ATOM   1517  CB  THR C 160      -9.644  23.245  12.440  1.00 30.06           C
ATOM   1518  OG1 THR C 160     -10.348  23.689  13.602  1.00 31.18           O
ATOM   1519  CG2 THR C 160     -10.418  22.135  11.770  1.00 21.78           C
ATOM   1520  N   LYS C 161      -7.188  24.223  14.518  1.00 33.63           N
ATOM   1521  CA  LYS C 161      -6.307  25.297  14.982  1.00 30.80           C
ATOM   1522  C   LYS C 161      -4.911  25.111  14.390  1.00 29.53           C
ATOM   1523  O   LYS C 161      -4.247  26.084  14.038  1.00 28.97           O
ATOM   1524  CB  LYS C 161      -6.248  25.305  16.519  1.00 37.55           C
ATOM   1525  CG  LYS C 161      -5.020  25.977  17.119  1.00 41.09           C
ATOM   1526  CD  LYS C 161      -5.243  26.373  18.568  1.00 48.65           C
ATOM   1527  CE  LYS C 161      -5.653  25.197  19.416  1.00 53.26           C
ATOM   1528  NZ  LYS C 161      -5.901  25.597  20.827  1.00 48.19           N
ATOM   1529  N   TYR C 162      -4.514  23.853  14.204  1.00 27.40           N
ATOM   1530  CA  TYR C 162      -3.168  23.512  13.733  1.00 25.63           C
ATOM   1531  C   TYR C 162      -3.104  23.093  12.265  1.00 25.56           C
ATOM   1532  O   TYR C 162      -2.074  23.267  11.602  1.00 25.40           O
ATOM   1533  CB  TYR C 162      -2.572  22.398  14.602  1.00 23.06           C
ATOM   1534  CG  TYR C 162      -2.554  22.728  16.078  1.00 35.51           C
ATOM   1535  CD1 TYR C 162      -3.592  22.314  16.918  1.00 34.90           C
ATOM   1536  CD2 TYR C 162      -1.517  23.475  16.632  1.00 33.87           C
ATOM   1537  CE1 TYR C 162      -3.594  22.637  18.266  1.00 37.89           C
ATOM   1538  CE2 TYR C 162      -1.513  23.806  17.982  1.00 32.72           C
ATOM   1539  CZ  TYR C 162      -2.553  23.383  18.792  1.00 37.89           C
ATOM   1540  OH  TYR C 162      -2.559  23.694  20.131  1.00 45.32           O
ATOM   1541  N   MET C 163      -4.187  22.500  11.778  1.00 24.33           N
ATOM   1542  CA  MET C 163      -4.244  22.003  10.409  1.00 29.07           C
ATOM   1543  C   MET C 163      -4.870  23.011   9.449  1.00 30.35           C
ATOM   1544  O   MET C 163      -4.623  22.963   8.250  1.00 32.03           O
ATOM   1545  CB  MET C 163      -5.019  20.684  10.354  1.00 21.02           C
ATOM   1546  CG  MET C 163      -4.394  19.565  11.170  1.00 24.89           C
ATOM   1547  SD  MET C 163      -2.766  19.023  10.551  1.00 45.62           S
ATOM   1548  CE  MET C 163      -3.228  17.694   9.420  1.00 45.11           C
ATOM   1549  N   GLY C 164      -5.670  23.930   9.974  1.00 29.74           N
ATOM   1550  CA  GLY C 164      -6.337  24.877   9.099  1.00 31.27           C
ATOM   1551  C   GLY C 164      -7.452  24.220   8.302  1.00 31.36           C
ATOM   1552  O   GLY C 164      -7.972  23.168   8.694  1.00 29.55           O
ATOM   1553  N   TYR C 165      -7.793  24.822   7.164  1.00 32.31           N
ATOM   1554  CA  TYR C 165      -8.942  24.390   6.362  1.00 32.41           C
ATOM   1555  C   TYR C 165      -8.612  24.073   4.903  1.00 29.11           C
ATOM   1556  O   TYR C 165      -9.507  23.844   4.085  1.00 27.16           O
ATOM   1557  CB  TYR C 165     -10.043  25.455   6.413  1.00 38.63           C
ATOM   1558  CG  TYR C 165     -10.495  25.798   7.817  1.00 44.02           C
ATOM   1559  CD1 TYR C 165     -10.052  26.961   8.443  1.00 49.91           C
ATOM   1560  CD2 TYR C 165     -11.345  24.947   8.527  1.00 48.45           C
ATOM   1561  CE1 TYR C 165     -10.439  27.272   9.746  1.00 52.89           C
ATOM   1562  CE2 TYR C 165     -11.737  25.248   9.834  1.00 57.49           C
ATOM   1563  CZ  TYR C 165     -11.279  26.411  10.435  1.00 56.90           C
ATOM   1564  OH  TYR C 165     -11.653  26.707  11.727  1.00 68.28           O
ATOM   1565  N   TYR C 166      -7.328  24.039   4.580  1.00 25.15           N
ATOM   1566  CA  TYR C 166      -6.908  23.722   3.224  1.00 31.39           C
ATOM   1567  C   TYR C 166      -5.479  23.205   3.217  1.00 31.91           C
ATOM   1568  O   TYR C 166      -4.712  23.434   4.153  1.00 33.04           O
ATOM   1569  CB  TYR C 166      -6.994  24.966   2.327  1.00 32.64           C
ATOM   1570  CG  TYR C 166      -5.960  26.008   2.664  1.00 39.76           C
ATOM   1571  CD1 TYR C 166      -6.170  26.919   3.699  1.00 34.48           C
ATOM   1572  CD2 TYR C 166      -4.746  26.058   1.981  1.00 44.84           C
ATOM   1573  CE1 TYR C 166      -5.191  27.851   4.048  1.00 45.10           C
ATOM   1574  CE2 TYR C 166      -3.762  26.984   2.323  1.00 50.10           C
ATOM   1575  CZ  TYR C 166      -3.990  27.877   3.358  1.00 46.60           C
ATOM   1576  OH  TYR C 166      -3.014  28.792   3.695  1.00 49.71           O
ATOM   1577  N   GLN C 167      -5.125  22.514   2.142  1.00 32.65           N
ATOM   1578  CA  GLN C 167      -3.745  22.123   1.918  1.00 32.52           C
ATOM   1579  C   GLN C 167      -3.323  22.605   0.537  1.00 32.17           C
ATOM   1580  O   GLN C 167      -4.043  22.407  -0.444  1.00 33.54           O
ATOM   1581  CB  GLN C 167      -3.602  20.611   2.013  1.00 32.26           C
ATOM   1582  CG  GLN C 167      -2.198  20.109   1.771  1.00 38.92           C
ATOM   1583  CD  GLN C 167      -2.126  18.612   1.842  1.00 44.08           C
ATOM   1584  OE1 GLN C 167      -1.947  18.041   2.918  1.00 51.94           O
ATOM   1585  NE2 GLN C 167      -2.291  17.957   0.698  1.00 47.03           N
ATOM   1586  N   LEU C 168      -2.175  23.273   0.472  1.00 29.41           N
ATOM   1587  CA  LEU C 168      -1.654  23.761  -0.798  1.00 30.27           C
ATOM   1588  C   LEU C 168      -0.445  22.932  -1.227  1.00 29.32           C
ATOM   1589  O   LEU C 168       0.420  22.601  -0.421  1.00 28.44           O
ATOM   1590  CB  LEU C 168      -1.288  25.245  -0.699  1.00 24.65           C
ATOM   1591  CG  LEU C 168      -0.713  25.931  -1.944  1.00 30.88           C
ATOM   1592  CD1 LEU C 168      -1.685  25.869  -3.109  1.00 24.83           C
ATOM   1593  CD2 LEU C 168      -0.392  27.379  -1.610  1.00 29.66           C
ATOM   1594  N   LYS C 169      -0.405  22.591  -2.507  1.00 32.16           N
ATOM   1595  CA  LYS C 169       0.662  21.767  -3.053  1.00 32.74           C
ATOM   1596  C   LYS C 169       1.205  22.421  -4.325  1.00 31.00           C
ATOM   1597  O   LYS C 169       0.446  22.805  -5.211  1.00 29.24           O
ATOM   1598  CB  LYS C 169       0.112  20.372  -3.341  1.00 35.32           C
ATOM   1599  CG  LYS C 169       1.137  19.318  -3.652  1.00 43.65           C
ATOM   1600  CD  LYS C 169       0.456  17.979  -3.925  1.00 43.17           C
ATOM   1601  CE  LYS C 169      -0.213  17.412  -2.676  1.00 44.62           C
ATOM   1602  NZ  LYS C 169      -0.975  16.161  -2.969  1.00 41.10           N
ATOM   1603  N   ILE C 170       2.520  22.597  -4.375  1.00 31.28           N
ATOM   1604  CA  ILE C 170       3.187  23.175  -5.530  1.00 33.54           C
ATOM   1605  C   ILE C 170       4.276  22.229  -6.028  1.00 33.26           C
ATOM   1606  O   ILE C 170       5.129  21.801  -5.260  1.00 31.29           O
ATOM   1607  CB  ILE C 170       3.843  24.532  -5.183  1.00 36.74           C
ATOM   1608  CG1 ILE C 170       2.839  25.446  -4.473  1.00 36.91           C
ATOM   1609  CG2 ILE C 170       4.349  25.208  -6.453  1.00 37.79           C
ATOM   1610  CD1 ILE C 170       3.425  26.767  -4.000  1.00 45.76           C
ATOM   1611  N   GLY C 171       4.228  21.903  -7.317  1.00 33.17           N
ATOM   1612  CA  GLY C 171       5.264  21.087  -7.930  1.00 33.54           C
ATOM   1613  C   GLY C 171       5.989  21.870  -9.013  1.00 33.15           C
ATOM   1614  O   GLY C 171       5.397  22.715  -9.692  1.00 35.27           O
ATOM   1615  N   TYR C 172       7.286  21.628  -9.151  1.00 33.20           N
ATOM   1616  CA  TYR C 172       8.064  22.244 -10.222  1.00 31.05           C
ATOM   1617  C   TYR C 172       8.956  21.210 -10.888  1.00 29.02           C
ATOM   1618  O   TYR C 172       9.780  20.575 -10.226  1.00 30.42           O
ATOM   1619  CB  TYR C 172       8.935  23.385  -9.703  1.00 33.15           C
ATOM   1620  CG  TYR C 172       9.586  24.144 -10.841  1.00 38.76           C
ATOM   1621  CD1 TYR C 172       8.811  24.892 -11.724  1.00 39.77           C
ATOM   1622  CD2 TYR C 172      10.959  24.058 -11.082  1.00 43.80           C
ATOM   1623  CE1 TYR C 172       9.372  25.531 -12.823  1.00 42.67           C
ATOM   1624  CE2 TYR C 172      11.533  24.698 -12.189  1.00 43.72           C
ATOM   1625  CZ  TYR C 172      10.724  25.429 -13.054  1.00 43.42           C
ATOM   1626  OH  TYR C 172      11.246  26.044 -14.168  1.00 50.43           O
ATOM   1627  N   HIS C 173       8.775  21.036 -12.194  1.00 27.82           N
ATOM   1628  CA  HIS C 173       9.582  20.101 -12.976  1.00 30.10           C
ATOM   1629  C   HIS C 173      10.806  20.769 -13.578  1.00 31.57           C
ATOM   1630  O   HIS C 173      10.699  21.526 -14.544  1.00 33.07           O
ATOM   1631  CB  HIS C 173       8.748  19.484 -14.091  1.00 27.39           C
ATOM   1632  CG  HIS C 173       8.794  17.991 -14.118  1.00 34.90           C
ATOM   1633  ND1 HIS C 173       9.964  17.282 -14.267  1.00 37.08           N
ATOM   1634  CD2 HIS C 173       7.806  17.068 -14.019  1.00 38.06           C
ATOM   1635  CE1 HIS C 173       9.699  15.986 -14.261  1.00 36.98           C
ATOM   1636  NE2 HIS C 173       8.398  15.831 -14.111  1.00 39.50           N
ATOM   1637  N   LEU C 174      11.968  20.474 -13.007  1.00 35.85           N
ATOM   1638  CA  LEU C 174      13.233  21.015 -13.489  1.00 39.23           C
ATOM   1639  C   LEU C 174      13.962  19.863 -14.168  1.00 38.41           C
ATOM   1640  O   LEU C 174      14.668  19.092 -13.516  1.00 39.94           O
ATOM   1641  CB  LEU C 174      14.062  21.556 -12.314  1.00 41.96           C
ATOM   1642  CG  LEU C 174      15.386  22.266 -12.627  1.00 43.73           C
ATOM   1643  CD1 LEU C 174      15.117  23.632 -13.254  1.00 38.53           C
ATOM   1644  CD2 LEU C 174      16.195  22.428 -11.349  1.00 41.07           C
ATOM   1645  N   GLY C 175      13.762  19.735 -15.477  1.00 38.05           N
ATOM   1646  CA  GLY C 175      14.266  18.572 -16.190  1.00 34.82           C
ATOM   1647  C   GLY C 175      13.522  17.349 -15.697  1.00 35.61           C
ATOM   1648  O   GLY C 175      12.294  17.324 -15.721  1.00 34.54           O
ATOM   1649  N   ASP C 176      14.239  16.335 -15.231  1.00 32.67           N
ATOM   1650  CA  ASP C 176      13.566  15.189 -14.629  1.00 32.98           C
ATOM   1651  C   ASP C 176      13.413  15.349 -13.121  1.00 32.02           C
ATOM   1652  O   ASP C 176      12.763  14.536 -12.462  1.00 31.10           O
ATOM   1653  CB  ASP C 176      14.285  13.890 -14.975  1.00 34.87           C
ATOM   1654  CG  ASP C 176      14.133  13.521 -16.437  1.00 38.62           C
ATOM   1655  OD1 ASP C 176      15.118  13.046 -17.025  1.00 33.53           O
ATOM   1656  OD2 ASP C 176      13.032  13.723 -17.002  1.00 43.93           O
ATOM   1657  N   ALA C 177      14.001  16.413 -12.582  1.00 31.21           N
ATOM   1658  CA  ALA C 177      13.905  16.688 -11.159  1.00 30.39           C
ATOM   1659  C   ALA C 177      12.527  17.250 -10.842  1.00 32.56           C
ATOM   1660  O   ALA C 177      11.918  17.947 -11.664  1.00 31.60           O
ATOM   1661  CB  ALA C 177      14.967  17.665 -10.740  1.00 25.51           C
ATOM   1662  N   VAL C 178      12.036  16.926  -9.651  1.00 31.03           N
ATOM   1663  CA  VAL C 178      10.777  17.471  -9.170  1.00 24.18           C
ATOM   1664  C   VAL C 178      10.985  18.123  -7.814  1.00 28.71           C
ATOM   1665  O   VAL C 178      11.450  17.487  -6.858  1.00 28.83           O
ATOM   1666  CB  VAL C 178       9.688  16.384  -9.085  1.00 25.76           C
ATOM   1667  CG1 VAL C 178       8.429  16.931  -8.432  1.00 20.18           C
ATOM   1668  CG2 VAL C 178       9.359  15.874 -10.483  1.00 23.43           C
ATOM   1669  N   LEU C 179      10.724  19.421  -7.771  1.00 26.78           N
ATOM   1670  CA  LEU C 179      10.783  20.189  -6.541  1.00 27.70           C
ATOM   1671  C   LEU C 179       9.337  20.246  -6.057  1.00 27.78           C
ATOM   1672  O   LEU C 179       8.434  20.480  -6.851  1.00 26.87           O
ATOM   1673  CB  LEU C 179      11.296  21.602  -6.834  1.00 34.99           C
ATOM   1674  CG  LEU C 179      12.708  21.869  -7.386  1.00 39.88           C
ATOM   1675  CD1 LEU C 179      13.681  22.053  -6.244  1.00 43.57           C
ATOM   1676  CD2 LEU C 179      13.170  20.777  -8.352  1.00 33.19           C
ATOM   1677  N   SER C 180       9.099  19.971  -4.782  1.00 26.73           N
ATOM   1678  CA  SER C 180       7.738  19.978  -4.285  1.00 30.10           C
ATOM   1679  C   SER C 180       7.590  20.686  -2.952  1.00 34.07           C
ATOM   1680  O   SER C 180       8.526  20.732  -2.154  1.00 32.64           O
ATOM   1681  CB  SER C 180       7.174  18.554  -4.213  1.00 32.07           C
ATOM   1682  OG  SER C 180       7.986  17.691  -3.432  1.00 34.08           O
ATOM   1683  N   ALA C 181       6.425  21.297  -2.755  1.00 35.39           N
ATOM   1684  CA  ALA C 181       6.092  21.967  -1.507  1.00 37.66           C
ATOM   1685  C   ALA C 181       4.637  21.641  -1.175  1.00 37.36           C
ATOM   1686  O   ALA C 181       3.763  21.718  -2.038  1.00 38.71           O
ATOM   1687  CB  ALA C 181       6.299  23.467  -1.642  1.00 30.15           C
ATOM   1688  N   LYS C 182       4.397  21.248   0.070  1.00 36.26           N
ATOM   1689  CA  LYS C 182       3.079  20.824   0.525  1.00 36.17           C
ATOM   1690  C   LYS C 182       2.864  21.477   1.892  1.00 37.24           C
ATOM   1691  O   LYS C 182       3.688  21.334   2.791  1.00 32.62           O
ATOM   1692  CB  LYS C 182       3.059  19.297   0.643  1.00 37.44           C
ATOM   1693  CG  LYS C 182       1.729  18.644   0.984  1.00 43.04           C
ATOM   1694  CD  LYS C 182       1.944  17.131   1.110  1.00 50.10           C
ATOM   1695  CE  LYS C 182       0.712  16.384   1.610  1.00 55.03           C
ATOM   1696  NZ  LYS C 182       0.978  14.926   1.826  1.00 48.70           N
ATOM   1697  N   GLY C 183       1.773  22.221   2.037  1.00 39.07           N
ATOM   1698  CA  GLY C 183       1.577  22.961   3.263  1.00 35.20           C
ATOM   1699  C   GLY C 183       0.160  23.293   3.665  1.00 34.20           C
ATOM   1700  O   GLY C 183      -0.791  23.171   2.885  1.00 29.86           O
ATOM   1701  N   GLN C 184       0.046  23.737   4.913  1.00 32.90           N
ATOM   1702  CA  GLN C 184      -1.209  24.154   5.516  1.00 34.80           C
ATOM   1703  C   GLN C 184      -0.875  25.348   6.397  1.00 37.32           C
ATOM   1704  O   GLN C 184       0.239  25.459   6.907  1.00 35.11           O
ATOM   1705  CB  GLN C 184      -1.776  23.028   6.379  1.00 35.69           C
ATOM   1706  CG  GLN C 184      -2.147  21.769   5.603  1.00 40.14           C
ATOM   1707  CD  GLN C 184      -1.912  20.501   6.402  1.00 47.96           C
ATOM   1708  OE1 GLN C 184      -2.737  20.106   7.232  1.00 49.45           O
ATOM   1709  NE2 GLN C 184      -0.773  19.860   6.161  1.00 47.70           N
ATOM   1710  N   TYR C 185      -1.830  26.251   6.565  1.00 38.46           N
ATOM   1711  CA  TYR C 185      -1.606  27.421   7.393  1.00 39.43           C
ATOM   1712  C   TYR C 185      -2.921  28.057   7.790  1.00 38.34           C
ATOM   1713  O   TYR C 185      -3.710  28.451   6.934  1.00 39.32           O
ATOM   1714  CB  TYR C 185      -0.724  28.436   6.658  1.00 39.44           C
ATOM   1715  CG  TYR C 185      -0.397  29.651   7.484  1.00 43.22           C
ATOM   1716  CD1 TYR C 185       0.449  29.562   8.592  1.00 47.28           C
ATOM   1717  CD2 TYR C 185      -0.971  30.886   7.190  1.00 46.34           C
ATOM   1718  CE1 TYR C 185       0.709  30.670   9.387  1.00 42.28           C
ATOM   1719  CE2 TYR C 185      -0.718  32.000   7.976  1.00 45.02           C
ATOM   1720  CZ  TYR C 185       0.118  31.887   9.073  1.00 47.72           C
ATOM   1721  OH  TYR C 185       0.343  32.996   9.857  1.00 49.13           O
ATOM   1722  N   ASN C 186      -3.171  28.105   9.095  1.00 36.09           N
ATOM   1723  CA  ASN C 186      -4.355  28.761   9.630  1.00 36.28           C
ATOM   1724  C   ASN C 186      -3.963  30.192   9.983  1.00 36.47           C
ATOM   1725  O   ASN C 186      -3.161  30.410  10.887  1.00 36.61           O
ATOM   1726  CB  ASN C 186      -4.856  28.021  10.877  1.00 31.94           C
ATOM   1727  CG  ASN C 186      -6.252  28.454  11.293  1.00 36.34           C
ATOM   1728  OD1 ASN C 186      -6.663  29.586  11.047  1.00 27.22           O
ATOM   1729  ND2 ASN C 186      -6.993  27.545  11.918  1.00 24.27           N
ATOM   1730  N   TRP C 187      -4.502  31.152   9.235  1.00 38.52           N
ATOM   1731  CA  TRP C 187      -4.186  32.572   9.426  1.00 44.72           C
ATOM   1732  C   TRP C 187      -4.632  33.097  10.794  1.00 43.13           C
ATOM   1733  O   TRP C 187      -3.943  33.900  11.405  1.00 43.56           O
ATOM   1734  CB  TRP C 187      -4.844  33.421   8.327  1.00 52.06           C
ATOM   1735  CG  TRP C 187      -4.841  32.774   6.981  1.00 63.76           C
ATOM   1736  CD1 TRP C 187      -3.761  32.573   6.168  1.00 70.14           C
ATOM   1737  CD2 TRP C 187      -5.961  32.181   6.314  1.00 70.36           C
ATOM   1738  NE1 TRP C 187      -4.137  31.879   5.041  1.00 71.69           N
ATOM   1739  CE2 TRP C 187      -5.482  31.627   5.104  1.00 71.25           C
ATOM   1740  CE3 TRP C 187      -7.324  32.059   6.624  1.00 72.74           C
ATOM   1741  CZ2 TRP C 187      -6.319  30.960   4.200  1.00 73.85           C
ATOM   1742  CZ3 TRP C 187      -8.158  31.393   5.723  1.00 74.23           C
ATOM   1743  CH2 TRP C 187      -7.649  30.853   4.526  1.00 75.58           C
ATOM   1744  N   ASN C 188      -5.775  32.609  11.272  1.00 43.88           N
ATOM   1745  CA  ASN C 188      -6.381  33.068  12.521  1.00 41.54           C
ATOM   1746  C   ASN C 188      -5.711  32.590  13.807  1.00 42.15           C
ATOM   1747  O   ASN C 188      -5.994  33.118  14.885  1.00 43.31           O
ATOM   1748  CB  ASN C 188      -7.859  32.680  12.555  1.00 40.83           C
ATOM   1749  CG  ASN C 188      -8.638  33.290  11.418  1.00 42.58           C
ATOM   1750  OD1 ASN C 188      -8.324  34.388  10.957  1.00 42.04           O
ATOM   1751  ND2 ASN C 188      -9.650  32.577  10.948  1.00 40.21           N
ATOM   1752  N   THR C 189      -4.845  31.583  13.702  1.00 40.27           N
ATOM   1753  CA  THR C 189      -4.157  31.028  14.869  1.00 34.40           C
ATOM   1754  C   THR C 189      -2.635  31.054  14.686  1.00 32.19           C
ATOM   1755  O   THR C 189      -1.885  30.878  15.643  1.00 26.35           O
ATOM   1756  CB  THR C 189      -4.609  29.577  15.152  1.00 35.55           C
ATOM   1757  OG1 THR C 189      -4.267  28.755  14.034  1.00 32.77           O
ATOM   1758  CG2 THR C 189      -6.119  29.502  15.376  1.00 31.73           C
ATOM   1759  N   GLY C 190      -2.194  31.266  13.448  1.00 31.19           N
ATOM   1760  CA  GLY C 190      -0.772  31.324  13.147  1.00 34.42           C
ATOM   1761  C   GLY C 190      -0.074  29.978  13.023  1.00 34.33           C
ATOM   1762  O   GLY C 190       1.145  29.921  12.814  1.00 33.89           O
ATOM   1763  N   TYR C 191      -0.839  28.894  13.127  1.00 33.23           N
ATOM   1764  CA  TYR C 191      -0.256  27.558  13.059  1.00 33.42           C
ATOM   1765  C   TYR C 191      -0.309  26.961  11.665  1.00 35.10           C
ATOM   1766  O   TYR C 191      -1.288  27.118  10.922  1.00 36.72           O
ATOM   1767  CB  TYR C 191      -0.929  26.601  14.036  1.00 28.53           C
ATOM   1768  CG  TYR C 191      -0.831  27.021  15.471  1.00 36.31           C
ATOM   1769  CD1 TYR C 191       0.402  27.307  16.054  1.00 43.13           C
ATOM   1770  CD2 TYR C 191      -1.972  27.153  16.250  1.00 36.38           C
ATOM   1771  CE1 TYR C 191       0.489  27.718  17.382  1.00 42.00           C
ATOM   1772  CE2 TYR C 191      -1.895  27.560  17.575  1.00 43.15           C
ATOM   1773  CZ  TYR C 191      -0.667  27.841  18.131  1.00 39.01           C
ATOM   1774  OH  TYR C 191      -0.603  28.260  19.433  1.00 37.64           O
ATOM   1775  N   GLY C 192       0.762  26.261  11.331  1.00 36.80           N
ATOM   1776  CA  GLY C 192       0.849  25.600  10.048  1.00 32.86           C
ATOM   1777  C   GLY C 192       2.041  24.672   9.974  1.00 33.07           C
ATOM   1778  O   GLY C 192       2.757  24.453  10.954  1.00 32.37           O
ATOM   1779  N   GLY C 193       2.239  24.106   8.792  1.00 33.06           N
ATOM   1780  CA  GLY C 193       3.326  23.180   8.580  1.00 33.15           C
ATOM   1781  C   GLY C 193       3.617  23.107   7.097  1.00 34.94           C
ATOM   1782  O   GLY C 193       2.729  23.336   6.259  1.00 30.81           O
ATOM   1783  N   ALA C 194       4.869  22.807   6.774  1.00 33.79           N
ATOM   1784  CA  ALA C 194       5.322  22.753   5.391  1.00 33.30           C
ATOM   1785  C   ALA C 194       6.243  21.556   5.155  1.00 31.36           C
ATOM   1786  O   ALA C 194       7.033  21.182   6.011  1.00 29.09           O
ATOM   1787  CB  ALA C 194       6.033  24.056   5.025  1.00 33.83           C
ATOM   1788  N   GLU C 195       6.111  20.955   3.982  1.00 34.44           N
ATOM   1789  CA  GLU C 195       6.897  19.801   3.594  1.00 33.01           C
ATOM   1790  C   GLU C 195       7.544  20.096   2.248  1.00 34.20           C
ATOM   1791  O   GLU C 195       6.850  20.229   1.239  1.00 37.87           O
ATOM   1792  CB  GLU C 195       5.987  18.583   3.464  1.00 38.89           C
ATOM   1793  CG  GLU C 195       6.689  17.303   3.078  1.00 36.98           C
ATOM   1794  CD  GLU C 195       5.707  16.183   2.825  1.00 48.45           C
ATOM   1795  OE1 GLU C 195       5.193  15.618   3.812  1.00 47.03           O
ATOM   1796  OE2 GLU C 195       5.441  15.876   1.641  1.00 49.19           O
ATOM   1797  N   LEU C 196       8.863  20.253   2.243  1.00 30.94           N
ATOM   1798  CA  LEU C 196       9.596  20.503   1.004  1.00 30.79           C
ATOM   1799  C   LEU C 196      10.278  19.230   0.563  1.00 28.70           C
ATOM   1800  O   LEU C 196      10.845  18.516   1.380  1.00 28.43           O
ATOM   1801  CB  LEU C 196      10.638  21.608   1.193  1.00 30.88           C
ATOM   1802  CG  LEU C 196      10.175  23.062   1.136  1.00 41.07           C
ATOM   1803  CD1 LEU C 196       9.098  23.323   2.171  1.00 39.21           C
ATOM   1804  CD2 LEU C 196      11.367  23.974   1.362  1.00 47.16           C
ATOM   1805  N   GLY C 197      10.227  18.945  -0.729  1.00 29.42           N
ATOM   1806  CA  GLY C 197      10.857  17.742  -1.220  1.00 24.84           C
ATOM   1807  C   GLY C 197      11.625  17.954  -2.504  1.00 27.18           C
ATOM   1808  O   GLY C 197      11.395  18.912  -3.243  1.00 25.47           O
ATOM   1809  N   LEU C 198      12.554  17.042  -2.760  1.00 27.21           N
ATOM   1810  CA  LEU C 198      13.317  17.041  -3.994  1.00 25.72           C
ATOM   1811  C   LEU C 198      13.532  15.591  -4.408  1.00 24.81           C
ATOM   1812  O   LEU C 198      13.968  14.761  -3.607  1.00 21.87           O
ATOM   1813  CB  LEU C 198      14.660  17.754  -3.794  1.00 26.66           C
ATOM   1814  CG  LEU C 198      15.704  17.515  -4.892  1.00 34.36           C
ATOM   1815  CD1 LEU C 198      15.193  18.040  -6.224  1.00 26.41           C
ATOM   1816  CD2 LEU C 198      17.022  18.155  -4.504  1.00 27.50           C
ATOM   1817  N   SER C 199      13.175  15.268  -5.644  1.00 24.30           N
ATOM   1818  CA  SER C 199      13.379  13.910  -6.129  1.00 24.46           C
ATOM   1819  C   SER C 199      13.997  13.875  -7.514  1.00 26.36           C
ATOM   1820  O   SER C 199      13.816  14.794  -8.313  1.00 23.64           O
ATOM   1821  CB  SER C 199      12.065  13.132  -6.130  1.00 28.01           C
ATOM   1822  OG  SER C 199      11.240  13.497  -7.219  1.00 30.84           O
ATOM   1823  N   TYR C 200      14.705  12.787  -7.801  1.00 29.34           N
ATOM   1824  CA  TYR C 200      15.353  12.623  -9.093  1.00 25.85           C
ATOM   1825  C   TYR C 200      15.391  11.143  -9.431  1.00 26.67           C
ATOM   1826  O   TYR C 200      15.708  10.333  -8.583  1.00 26.16           O
ATOM   1827  CB  TYR C 200      16.773  13.200  -9.060  1.00 28.22           C
ATOM   1828  CG  TYR C 200      17.304  13.481 -10.447  1.00 30.07           C
ATOM   1829  CD1 TYR C 200      16.928  14.628 -11.134  1.00 27.25           C
ATOM   1830  CD2 TYR C 200      18.139  12.568 -11.092  1.00 34.07           C
ATOM   1831  CE1 TYR C 200      17.365  14.862 -12.432  1.00 38.04           C
ATOM   1832  CE2 TYR C 200      18.579  12.787 -12.382  1.00 35.42           C
ATOM   1833  CZ  TYR C 200      18.191  13.937 -13.049  1.00 33.10           C
ATOM   1834  OH  TYR C 200      18.633  14.180 -14.322  1.00 45.85           O
ATOM   1835  N   PRO C 201      15.083  10.775 -10.686  1.00 27.23           N
ATOM   1836  CA  PRO C 201      15.059   9.372 -11.123  1.00 27.67           C
ATOM   1837  C   PRO C 201      16.428   8.706 -11.062  1.00 29.59           C
ATOM   1838  O   PRO C 201      17.440   9.294 -11.459  1.00 28.69           O
ATOM   1839  CB  PRO C 201      14.552   9.471 -12.559  1.00 28.86           C
ATOM   1840  CG  PRO C 201      15.058  10.815 -13.000  1.00 32.65           C
ATOM   1841  CD  PRO C 201      14.727  11.670 -11.801  1.00 26.74           C
ATOM   1842  N   ILE C 202      16.445   7.501 -10.492  1.00 31.37           N
ATOM   1843  CA  ILE C 202      17.604   6.597 -10.528  1.00 32.52           C
ATOM   1844  C   ILE C 202      17.341   5.640 -11.685  1.00 35.14           C
ATOM   1845  O   ILE C 202      18.260   5.179 -12.369  1.00 34.98           O
ATOM   1846  CB  ILE C 202      17.707   5.732  -9.251  1.00 26.10           C
ATOM   1847  CG1 ILE C 202      17.476   6.574  -7.997  1.00 37.34           C
ATOM   1848  CG2 ILE C 202      19.084   5.105  -9.158  1.00 40.13           C
ATOM   1849  CD1 ILE C 202      17.297   5.736  -6.739  1.00 43.81           C
ATOM   1850  N   THR C 203      16.066   5.295 -11.834  1.00 37.45           N
ATOM   1851  CA  THR C 203      15.564   4.514 -12.959  1.00 43.70           C
ATOM   1852  C   THR C 203      14.107   4.916 -13.228  1.00 46.06           C
ATOM   1853  O   THR C 203      13.531   5.736 -12.502  1.00 48.49           O
ATOM   1854  CB  THR C 203      15.669   2.996 -12.703  1.00 46.33           C
ATOM   1855  OG1 THR C 203      15.154   2.284 -13.838  1.00 55.28           O
ATOM   1856  CG2 THR C 203      14.893   2.598 -11.467  1.00 45.81           C
ATOM   1857  N   LYS C 204      13.521   4.354 -14.281  1.00 49.79           N
ATOM   1858  CA  LYS C 204      12.179   4.738 -14.712  1.00 52.63           C
ATOM   1859  C   LYS C 204      11.060   4.545 -13.683  1.00 49.75           C
ATOM   1860  O   LYS C 204       9.969   5.099 -13.844  1.00 49.96           O
ATOM   1861  CB  LYS C 204      11.827   4.056 -16.045  1.00 55.93           C
ATOM   1862  CG  LYS C 204      12.231   2.594 -16.147  1.00 65.09           C
ATOM   1863  CD  LYS C 204      12.042   2.073 -17.571  1.00 69.89           C
ATOM   1864  CE  LYS C 204      12.519   0.630 -17.707  1.00 70.89           C
ATOM   1865  NZ  LYS C 204      12.295   0.093 -19.078  1.00 64.89           N
ATOM   1866  N   HIS C 205      11.350   3.808 -12.611  1.00 47.93           N
ATOM   1867  CA  HIS C 205      10.364   3.560 -11.555  1.00 45.55           C
ATOM   1868  C   HIS C 205      10.846   3.911 -10.150  1.00 41.27           C
ATOM   1869  O   HIS C 205      10.061   3.872  -9.208  1.00 41.73           O
ATOM   1870  CB  HIS C 205       9.903   2.098 -11.577  1.00 49.55           C
ATOM   1871  CG  HIS C 205       9.123   1.728 -12.798  1.00 54.82           C
ATOM   1872  ND1 HIS C 205       9.585   0.822 -13.727  1.00 56.03           N
ATOM   1873  CD2 HIS C 205       7.920   2.154 -13.253  1.00 55.95           C
ATOM   1874  CE1 HIS C 205       8.702   0.708 -14.704  1.00 56.59           C
ATOM   1875  NE2 HIS C 205       7.683   1.506 -14.440  1.00 57.49           N
ATOM   1876  N   VAL C 206      12.134   4.211 -10.000  1.00 38.52           N
ATOM   1877  CA  VAL C 206      12.671   4.564  -8.686  1.00 34.42           C
ATOM   1878  C   VAL C 206      13.344   5.935  -8.704  1.00 32.42           C
ATOM   1879  O   VAL C 206      14.049   6.287  -9.653  1.00 34.63           O
ATOM   1880  CB  VAL C 206      13.683   3.511  -8.151  1.00 31.07           C
ATOM   1881  CG1 VAL C 206      13.847   3.667  -6.636  1.00 27.58           C
ATOM   1882  CG2 VAL C 206      13.240   2.107  -8.506  1.00 31.54           C
ATOM   1883  N   ARG C 207      13.132   6.700  -7.641  1.00 26.97           N
ATOM   1884  CA  ARG C 207      13.673   8.045  -7.547  1.00 27.32           C
ATOM   1885  C   ARG C 207      14.359   8.215  -6.211  1.00 28.83           C
ATOM   1886  O   ARG C 207      13.913   7.661  -5.205  1.00 29.37           O
ATOM   1887  CB  ARG C 207      12.543   9.079  -7.660  1.00 25.56           C
ATOM   1888  CG  ARG C 207      11.729   8.989  -8.947  1.00 25.43           C
ATOM   1889  CD  ARG C 207      10.559   9.954  -8.945  1.00 27.28           C
ATOM   1890  NE  ARG C 207      11.002  11.338  -9.062  1.00 38.98           N
ATOM   1891  CZ  ARG C 207      11.232  11.960 -10.214  1.00 31.44           C
ATOM   1892  NH1 ARG C 207      11.053  11.332 -11.363  1.00 33.22           N
ATOM   1893  NH2 ARG C 207      11.680  13.204 -10.220  1.00 33.30           N
ATOM   1894  N   LEU C 208      15.465   8.949  -6.206  1.00 27.50           N
ATOM   1895  CA  LEU C 208      16.080   9.388  -4.956  1.00 27.76           C
ATOM   1896  C   LEU C 208      15.203  10.528  -4.461  1.00 26.27           C
ATOM   1897  O   LEU C 208      14.698  11.308  -5.261  1.00 35.00           O
ATOM   1898  CB  LEU C 208      17.503   9.896  -5.196  1.00 26.36           C
ATOM   1899  CG  LEU C 208      18.526   8.840  -5.618  1.00 40.43           C
ATOM   1900  CD1 LEU C 208      19.828   9.504  -6.047  1.00 44.39           C
ATOM   1901  CD2 LEU C 208      18.767   7.872  -4.462  1.00 38.61           C
ATOM   1902  N   TYR C 209      15.059  10.654  -3.151  1.00 23.32           N
ATOM   1903  CA  TYR C 209      14.139  11.620  -2.578  1.00 22.54           C
ATOM   1904  C   TYR C 209      14.644  12.150  -1.243  1.00 21.71           C
ATOM   1905  O   TYR C 209      15.145  11.395  -0.406  1.00 26.76           O
ATOM   1906  CB  TYR C 209      12.767  10.963  -2.414  1.00 21.25           C
ATOM   1907  CG  TYR C 209      11.703  11.813  -1.753  1.00 18.12           C
ATOM   1908  CD1 TYR C 209      11.392  13.083  -2.231  1.00 19.97           C
ATOM   1909  CD2 TYR C 209      10.975  11.320  -0.674  1.00 16.28           C
ATOM   1910  CE1 TYR C 209      10.366  13.849  -1.642  1.00 22.47           C
ATOM   1911  CE2 TYR C 209       9.952  12.065  -0.086  1.00 20.67           C
ATOM   1912  CZ  TYR C 209       9.655  13.328  -0.578  1.00 21.26           C
ATOM   1913  OH  TYR C 209       8.646  14.063  -0.001  1.00 30.91           O
ATOM   1914  N   THR C 210      14.576  13.467  -1.090  1.00 27.62           N
ATOM   1915  CA  THR C 210      14.939  14.128   0.159  1.00 27.99           C
ATOM   1916  C   THR C 210      13.750  14.956   0.562  1.00 25.70           C
ATOM   1917  O   THR C 210      13.131  15.599  -0.282  1.00 24.34           O
ATOM   1918  CB  THR C 210      16.150  15.079   0.008  1.00 30.19           C
ATOM   1919  OG1 THR C 210      17.338  14.318  -0.260  1.00 40.38           O
ATOM   1920  CG2 THR C 210      16.365  15.853   1.301  1.00 32.08           C
ATOM   1921  N   GLN C 211      13.453  14.959   1.852  1.00 23.09           N
ATOM   1922  CA  GLN C 211      12.306  15.683   2.362  1.00 25.95           C
ATOM   1923  C   GLN C 211      12.672  16.449   3.626  1.00 24.41           C
ATOM   1924  O   GLN C 211      13.451  15.964   4.445  1.00 22.64           O
ATOM   1925  CB  GLN C 211      11.187  14.693   2.676  1.00 23.89           C
ATOM   1926  CG  GLN C 211       9.901  15.304   3.220  1.00 20.59           C
ATOM   1927  CD  GLN C 211       8.948  14.221   3.699  1.00 31.53           C
ATOM   1928  OE1 GLN C 211       8.286  13.562   2.898  1.00 30.83           O
ATOM   1929  NE2 GLN C 211       8.914  13.999   5.006  1.00 20.29           N
ATOM   1930  N   VAL C 212      12.107  17.643   3.762  1.00 22.98           N
ATOM   1931  CA  VAL C 212      12.203  18.434   4.986  1.00 24.32           C
ATOM   1932  C   VAL C 212      10.785  18.852   5.378  1.00 27.55           C
ATOM   1933  O   VAL C 212      10.040  19.398   4.555  1.00 26.08           O
ATOM   1934  CB  VAL C 212      13.077  19.702   4.803  1.00 31.86           C
ATOM   1935  CG1 VAL C 212      13.225  20.430   6.129  1.00 26.19           C
ATOM   1936  CG2 VAL C 212      14.452  19.332   4.255  1.00 31.87           C
ATOM   1937  N   TYR C 213      10.391  18.510   6.606  1.00 25.03           N
ATOM   1938  CA  TYR C 213       9.102  18.913   7.153  1.00 25.20           C
ATOM   1939  C   TYR C 213       9.357  19.873   8.306  1.00 31.36           C
ATOM   1940  O   TYR C 213      10.256  19.651   9.117  1.00 28.76           O
ATOM   1941  CB  TYR C 213       8.305  17.702   7.672  1.00 23.07           C
ATOM   1942  CG  TYR C 213       6.857  18.040   7.994  1.00 30.93           C
ATOM   1943  CD1 TYR C 213       6.509  18.671   9.199  1.00 18.55           C
ATOM   1944  CD2 TYR C 213       5.848  17.829   7.050  1.00 22.57           C
ATOM   1945  CE1 TYR C 213       5.197  19.096   9.442  1.00 23.94           C
ATOM   1946  CE2 TYR C 213       4.533  18.254   7.285  1.00 25.59           C
ATOM   1947  CZ  TYR C 213       4.217  18.885   8.475  1.00 24.18           C
ATOM   1948  OH  TYR C 213       2.924  19.321   8.682  1.00 36.24           O
ATOM   1949  N   SER C 214       8.575  20.943   8.380  1.00 28.97           N
ATOM   1950  CA  SER C 214       8.683  21.846   9.514  1.00 32.67           C
ATOM   1951  C   SER C 214       7.344  22.440   9.907  1.00 29.90           C
ATOM   1952  O   SER C 214       6.579  22.907   9.055  1.00 29.36           O
ATOM   1953  CB  SER C 214       9.697  22.952   9.244  1.00 30.89           C
ATOM   1954  OG  SER C 214      10.079  23.558  10.466  1.00 38.41           O
ATOM   1955  N   GLY C 215       7.060  22.395  11.204  1.00 27.01           N
ATOM   1956  CA  GLY C 215       5.815  22.937  11.704  1.00 23.91           C
ATOM   1957  C   GLY C 215       4.950  21.937  12.446  1.00 26.22           C
ATOM   1958  O   GLY C 215       5.432  20.939  12.983  1.00 28.22           O
ATOM   1959  N   TYR C 216       3.658  22.234  12.478  1.00 25.60           N
ATOM   1960  CA  TYR C 216       2.674  21.428  13.181  1.00 29.45           C
ATOM   1961  C   TYR C 216       1.959  20.435  12.274  1.00 30.41           C
ATOM   1962  O   TYR C 216       1.860  20.636  11.058  1.00 30.95           O
ATOM   1963  CB  TYR C 216       1.624  22.341  13.807  1.00 25.90           C
ATOM   1964  CG  TYR C 216       2.155  23.221  14.909  1.00 30.56           C
ATOM   1965  CD1 TYR C 216       2.848  24.398  14.620  1.00 29.84           C
ATOM   1966  CD2 TYR C 216       1.956  22.883  16.242  1.00 29.64           C
ATOM   1967  CE1 TYR C 216       3.327  25.214  15.637  1.00 35.86           C
ATOM   1968  CE2 TYR C 216       2.428  23.693  17.266  1.00 32.28           C
ATOM   1969  CZ  TYR C 216       3.110  24.852  16.962  1.00 33.29           C
ATOM   1970  OH  TYR C 216       3.573  25.652  17.987  1.00 40.49           O
ATOM   1971  N   GLY C 217       1.434  19.378  12.888  1.00 24.36           N
ATOM   1972  CA  GLY C 217       0.574  18.452  12.176  1.00 27.61           C
ATOM   1973  C   GLY C 217       1.241  17.521  11.194  1.00 29.67           C
ATOM   1974  O   GLY C 217       0.650  17.186  10.173  1.00 30.51           O
ATOM   1975  N   GLU C 218       2.454  17.065  11.508  1.00 30.41           N
ATOM   1976  CA  GLU C 218       3.139  16.122  10.629  1.00 28.25           C
ATOM   1977  C   GLU C 218       2.405  14.797  10.646  1.00 28.83           C
ATOM   1978  O   GLU C 218       2.319  14.102   9.627  1.00 25.86           O
ATOM   1979  CB  GLU C 218       4.588  15.890  11.065  1.00 29.90           C
ATOM   1980  CG  GLU C 218       5.434  15.260   9.969  1.00 26.94           C
ATOM   1981  CD  GLU C 218       6.518  14.335  10.465  1.00 36.06           C
ATOM   1982  OE1 GLU C 218       6.759  14.257  11.695  1.00 30.45           O
ATOM   1983  OE2 GLU C 218       7.124  13.665   9.601  1.00 32.72           O
ATOM   1984  N   SER C 219       1.931  14.430  11.834  1.00 27.77           N
ATOM   1985  CA  SER C 219       1.128  13.228  12.041  1.00 30.57           C
ATOM   1986  C   SER C 219       0.032  13.592  13.033  1.00 27.82           C
ATOM   1987  O   SER C 219       0.111  14.627  13.703  1.00 31.12           O
ATOM   1988  CB  SER C 219       1.976  12.082  12.606  1.00 27.30           C
ATOM   1989  OG  SER C 219       2.493  12.396  13.889  1.00 36.96           O
ATOM   1990  N   LEU C 220      -0.991  12.754  13.122  1.00 25.02           N
ATOM   1991  CA  LEU C 220      -2.106  13.030  14.010  1.00 26.97           C
ATOM   1992  C   LEU C 220      -1.701  13.145  15.487  1.00 23.45           C
ATOM   1993  O   LEU C 220      -2.197  14.018  16.185  1.00 30.08           O
ATOM   1994  CB  LEU C 220      -3.206  11.986  13.824  1.00 23.80           C
ATOM   1995  CG  LEU C 220      -3.904  12.021  12.459  1.00 34.10           C
ATOM   1996  CD1 LEU C 220      -4.988  10.969  12.391  1.00 27.11           C
ATOM   1997  CD2 LEU C 220      -4.500  13.401  12.211  1.00 28.37           C
ATOM   1998  N   ILE C 221      -0.770  12.309  15.934  1.00 23.48           N
ATOM   1999  CA  ILE C 221      -0.326  12.334  17.330  1.00 24.10           C
ATOM   2000  C   ILE C 221       0.525  13.593  17.608  1.00 23.75           C
ATOM   2001  O   ILE C 221       0.706  13.990  18.756  1.00 29.16           O
ATOM   2002  CB  ILE C 221       0.449  11.027  17.699  1.00 18.60           C
ATOM   2003  CG1 ILE C 221       0.577  10.878  19.218  1.00 29.01           C
ATOM   2004  CG2 ILE C 221       1.821  11.020  17.066  1.00 13.28           C
ATOM   2005  CD1 ILE C 221      -0.714  10.525  19.924  1.00 24.96           C
ATOM   2006  N   ASP C 222       0.992  14.235  16.542  1.00 24.06           N
ATOM   2007  CA  ASP C 222       1.760  15.478  16.630  1.00 24.69           C
ATOM   2008  C   ASP C 222       1.039  16.639  15.953  1.00 23.48           C
ATOM   2009  O   ASP C 222       1.680  17.559  15.449  1.00 21.43           O
ATOM   2010  CB  ASP C 222       3.127  15.303  15.969  1.00 27.20           C
ATOM   2011  CG  ASP C 222       3.976  14.237  16.645  1.00 29.36           C
ATOM   2012  OD1 ASP C 222       3.726  13.926  17.827  1.00 30.43           O
ATOM   2013  OD2 ASP C 222       4.899  13.712  15.991  1.00 28.07           O
ATOM   2014  N   TYR C 223      -0.287  16.593  15.938  1.00 21.47           N
ATOM   2015  CA  TYR C 223      -1.066  17.637  15.271  1.00 24.73           C
ATOM   2016  C   TYR C 223      -0.881  18.999  15.940  1.00 26.92           C
ATOM   2017  O   TYR C 223      -0.845  20.036  15.270  1.00 22.13           O
ATOM   2018  CB  TYR C 223      -2.551  17.258  15.218  1.00 26.39           C
ATOM   2019  CG  TYR C 223      -3.322  17.482  16.504  1.00 28.12           C
ATOM   2020  CD1 TYR C 223      -3.297  16.540  17.529  1.00 27.53           C
ATOM   2021  CD2 TYR C 223      -4.110  18.627  16.681  1.00 34.24           C
ATOM   2022  CE1 TYR C 223      -4.036  16.728  18.691  1.00 29.62           C
ATOM   2023  CE2 TYR C 223      -4.857  18.822  17.846  1.00 27.94           C
ATOM   2024  CZ  TYR C 223      -4.814  17.867  18.840  1.00 18.06           C
ATOM   2025  OH  TYR C 223      -5.551  18.040  19.973  1.00 27.72           O
ATOM   2026  N   ASN C 224      -0.728  18.964  17.260  1.00 22.88           N
ATOM   2027  CA  ASN C 224      -0.527  20.148  18.079  1.00 25.37           C
ATOM   2028  C   ASN C 224       0.929  20.242  18.573  1.00 27.62           C
ATOM   2029  O   ASN C 224       1.207  20.889  19.581  1.00 28.67           O
ATOM   2030  CB  ASN C 224      -1.509  20.109  19.264  1.00 27.91           C
ATOM   2031  CG  ASN C 224      -1.319  18.884  20.167  1.00 28.83           C
ATOM   2032  OD1 ASN C 224      -1.788  18.874  21.302  1.00 37.67           O
ATOM   2033  ND2 ASN C 224      -0.657  17.846  19.661  1.00 27.78           N
ATOM   2034  N   PHE C 225       1.845  19.599  17.843  1.00 23.63           N
ATOM   2035  CA  PHE C 225       3.254  19.545  18.215  1.00 24.90           C
ATOM   2036  C   PHE C 225       4.118  20.057  17.065  1.00 26.14           C
ATOM   2037  O   PHE C 225       3.904  19.703  15.901  1.00 27.05           O
ATOM   2038  CB  PHE C 225       3.641  18.105  18.574  1.00 24.97           C
ATOM   2039  CG  PHE C 225       5.068  17.947  19.051  1.00 30.88           C
ATOM   2040  CD1 PHE C 225       5.402  18.169  20.384  1.00 28.36           C
ATOM   2041  CD2 PHE C 225       6.072  17.567  18.169  1.00 24.71           C
ATOM   2042  CE1 PHE C 225       6.714  18.016  20.827  1.00 26.92           C
ATOM   2043  CE2 PHE C 225       7.374  17.415  18.604  1.00 31.06           C
ATOM   2044  CZ  PHE C 225       7.697  17.641  19.941  1.00 18.99           C
ATOM   2045  N   ASN C 226       5.100  20.887  17.399  1.00 24.30           N
ATOM   2046  CA  ASN C 226       5.962  21.495  16.399  1.00 27.83           C
ATOM   2047  C   ASN C 226       7.327  20.819  16.353  1.00 28.32           C
ATOM   2048  O   ASN C 226       7.979  20.638  17.383  1.00 30.69           O
ATOM   2049  CB  ASN C 226       6.107  22.989  16.685  1.00 27.52           C
ATOM   2050  CG  ASN C 226       7.085  23.679  15.750  1.00 35.05           C
ATOM   2051  OD1 ASN C 226       7.171  23.364  14.560  1.00 33.35           O
ATOM   2052  ND2 ASN C 226       7.823  24.640  16.290  1.00 32.91           N
ATOM   2053  N   GLN C 227       7.746  20.430  15.151  1.00 28.22           N
ATOM   2054  CA  GLN C 227       9.041  19.790  14.954  1.00 24.38           C
ATOM   2055  C   GLN C 227       9.571  20.075  13.555  1.00 27.44           C
ATOM   2056  O   GLN C 227       8.839  20.541  12.683  1.00 29.28           O
ATOM   2057  CB  GLN C 227       8.928  18.276  15.158  1.00 30.66           C
ATOM   2058  CG  GLN C 227       8.031  17.555  14.147  1.00 28.83           C
ATOM   2059  CD  GLN C 227       7.560  16.203  14.656  1.00 34.76           C
ATOM   2060  OE1 GLN C 227       8.364  15.335  14.995  1.00 34.57           O
ATOM   2061  NE2 GLN C 227       6.252  16.029  14.729  1.00 28.97           N
ATOM   2062  N   THR C 228      10.857  19.823  13.362  1.00 26.19           N
ATOM   2063  CA  THR C 228      11.472  19.904  12.046  1.00 31.94           C
ATOM   2064  C   THR C 228      12.114  18.555  11.775  1.00 34.78           C
ATOM   2065  O   THR C 228      12.892  18.046  12.578  1.00 36.57           O
ATOM   2066  CB  THR C 228      12.532  21.021  11.974  1.00 33.70           C
ATOM   2067  OG1 THR C 228      11.896  22.290  12.178  1.00 33.90           O
ATOM   2068  CG2 THR C 228      13.239  21.011  10.620  1.00 33.64           C
ATOM   2069  N   ARG C 229      11.756  17.960  10.651  1.00 35.12           N
ATOM   2070  CA  ARG C 229      12.236  16.633  10.321  1.00 32.97           C
ATOM   2071  C   ARG C 229      12.905  16.654   8.955  1.00 29.73           C
ATOM   2072  O   ARG C 229      12.422  17.303   8.030  1.00 31.78           O
ATOM   2073  CB  ARG C 229      11.057  15.658  10.341  1.00 30.75           C
ATOM   2074  CG  ARG C 229      11.444  14.220  10.191  1.00 31.52           C
ATOM   2075  CD  ARG C 229      10.283  13.312  10.507  1.00 34.48           C
ATOM   2076  NE  ARG C 229      10.748  12.198  11.319  1.00 40.80           N
ATOM   2077  CZ  ARG C 229      10.231  11.869  12.489  1.00 29.77           C
ATOM   2078  NH1 ARG C 229       9.208  12.547  12.987  1.00 34.46           N
ATOM   2079  NH2 ARG C 229      10.840  10.964  13.230  1.00 46.73           N
ATOM   2080  N   VAL C 230      14.058  16.005   8.855  1.00 26.43           N
ATOM   2081  CA  VAL C 230      14.747  15.882   7.579  1.00 26.33           C
ATOM   2082  C   VAL C 230      14.915  14.398   7.255  1.00 26.54           C
ATOM   2083  O   VAL C 230      15.103  13.570   8.157  1.00 24.05           O
ATOM   2084  CB  VAL C 230      16.112  16.639   7.596  1.00 30.37           C
ATOM   2085  CG1 VAL C 230      16.991  16.166   8.759  1.00 34.73           C
ATOM   2086  CG2 VAL C 230      16.829  16.477   6.269  1.00 38.04           C
ATOM   2087  N   GLY C 231      14.765  14.058   5.979  1.00 22.51           N
ATOM   2088  CA  GLY C 231      14.864  12.667   5.581  1.00 25.18           C
ATOM   2089  C   GLY C 231      15.378  12.443   4.178  1.00 22.36           C
ATOM   2090  O   GLY C 231      15.208  13.278   3.298  1.00 23.07           O
ATOM   2091  N   VAL C 232      15.983  11.284   3.967  1.00 24.73           N
ATOM   2092  CA  VAL C 232      16.506  10.908   2.663  1.00 27.51           C
ATOM   2093  C   VAL C 232      16.118   9.453   2.380  1.00 29.13           C
ATOM   2094  O   VAL C 232      16.084   8.627   3.290  1.00 33.22           O
ATOM   2095  CB  VAL C 232      18.057  11.066   2.625  1.00 31.14           C
ATOM   2096  CG1 VAL C 232      18.618  10.557   1.314  1.00 32.82           C
ATOM   2097  CG2 VAL C 232      18.439  12.533   2.796  1.00 33.50           C
ATOM   2098  N   GLY C 233      15.813   9.146   1.123  1.00 29.03           N
ATOM   2099  CA  GLY C 233      15.496   7.774   0.767  1.00 29.65           C
ATOM   2100  C   GLY C 233      15.102   7.591  -0.684  1.00 30.30           C
ATOM   2101  O   GLY C 233      15.696   8.201  -1.577  1.00 30.83           O
ATOM   2102  N   VAL C 234      14.086   6.760  -0.919  1.00 28.27           N
ATOM   2103  CA  VAL C 234      13.613   6.477  -2.271  1.00 26.10           C
ATOM   2104  C   VAL C 234      12.131   6.768  -2.477  1.00 28.56           C
ATOM   2105  O   VAL C 234      11.353   6.859  -1.528  1.00 28.91           O
ATOM   2106  CB  VAL C 234      13.899   5.023  -2.677  1.00 32.87           C
ATOM   2107  CG1 VAL C 234      15.383   4.866  -3.036  1.00 30.60           C
ATOM   2108  CG2 VAL C 234      13.509   4.066  -1.540  1.00 25.97           C
ATOM   2109  N   MET C 235      11.738   6.876  -3.736  1.00 27.06           N
ATOM   2110  CA  MET C 235      10.371   7.236  -4.090  1.00 24.82           C
ATOM   2111  C   MET C 235       9.991   6.527  -5.382  1.00 28.16           C
ATOM   2112  O   MET C 235      10.845   6.253  -6.227  1.00 28.60           O
ATOM   2113  CB  MET C 235      10.280   8.752  -4.260  1.00 27.13           C
ATOM   2114  CG  MET C 235       9.012   9.270  -4.884  1.00 18.35           C
ATOM   2115  SD  MET C 235       9.071  11.058  -4.983  1.00 31.39           S
ATOM   2116  CE  MET C 235       8.250  11.482  -3.466  1.00 22.67           C
ATOM   2117  N   LEU C 236       8.720   6.181  -5.516  1.00 25.11           N
ATOM   2118  CA  LEU C 236       8.266   5.521  -6.730  1.00 31.33           C
ATOM   2119  C   LEU C 236       7.759   6.581  -7.684  1.00 33.55           C
ATOM   2120  O   LEU C 236       8.322   6.788  -8.751  1.00 39.51           O
ATOM   2121  CB  LEU C 236       7.146   4.534  -6.422  1.00 31.44           C
ATOM   2122  CG  LEU C 236       7.478   3.409  -5.444  1.00 29.62           C
ATOM   2123  CD1 LEU C 236       6.246   2.532  -5.290  1.00 34.51           C
ATOM   2124  CD2 LEU C 236       8.664   2.585  -5.952  1.00 39.22           C
ATOM   2125  N   ASN C 237       6.696   7.259  -7.269  1.00 35.78           N
ATOM   2126  CA  ASN C 237       6.097   8.330  -8.047  1.00 35.82           C
ATOM   2127  C   ASN C 237       6.110   9.627  -7.248  1.00 35.84           C
ATOM   2128  O   ASN C 237       5.771   9.632  -6.063  1.00 36.05           O
ATOM   2129  CB  ASN C 237       4.649   7.963  -8.428  1.00 36.71           C
ATOM   2130  CG  ASN C 237       3.691   7.985  -7.237  1.00 34.70           C
ATOM   2131  OD1 ASN C 237       3.796   7.172  -6.323  1.00 26.64           O
ATOM   2132  ND2 ASN C 237       2.757   8.931  -7.248  1.00 35.69           N
ATOM   2133  N   ASP C 238       6.535  10.719  -7.871  1.00 34.89           N
ATOM   2134  CA  ASP C 238       6.342  12.015  -7.239  1.00 33.99           C
ATOM   2135  C   ASP C 238       5.031  12.588  -7.749  1.00 34.11           C
ATOM   2136  O   ASP C 238       4.320  11.910  -8.494  1.00 31.55           O
ATOM   2137  CB  ASP C 238       7.498  12.969  -7.524  1.00 33.57           C
ATOM   2138  CG  ASP C 238       7.815  13.860  -6.333  1.00 35.99           C
ATOM   2139  OD1 ASP C 238       6.894  14.178  -5.542  1.00 33.64           O
ATOM   2140  OD2 ASP C 238       8.995  14.219  -6.166  1.00 33.17           O
ATOM   2141  N   LEU C 239       4.712  13.829  -7.375  1.00 35.78           N
ATOM   2142  CA  LEU C 239       3.439  14.429  -7.773  1.00 37.28           C
ATOM   2143  C   LEU C 239       3.209  14.563  -9.277  1.00 40.08           C
ATOM   2144  O   LEU C 239       2.075  14.415  -9.741  1.00 39.49           O
ATOM   2145  CB  LEU C 239       3.166  15.756  -7.048  1.00 37.66           C
ATOM   2146  CG  LEU C 239       4.262  16.722  -6.623  1.00 34.26           C
ATOM   2147  CD1 LEU C 239       5.137  17.085  -7.788  1.00 28.81           C
ATOM   2148  CD2 LEU C 239       3.610  17.960  -6.026  1.00 27.82           C
ATOM   2149  N   PHE C 240       4.267  14.852 -10.034  1.00 41.52           N
ATOM   2150  CA  PHE C 240       4.190  14.773 -11.491  1.00 40.53           C
ATOM   2151  C   PHE C 240       5.514  14.464 -12.175  1.00 43.60           C
ATOM   2152  O   PHE C 240       6.506  14.223 -11.457  1.00 45.39           O
ATOM   2153  CB  PHE C 240       3.497  16.008 -12.114  1.00 46.26           C
ATOM   2154  CG  PHE C 240       4.289  17.303 -12.049  1.00 39.86           C
ATOM   2155  CD1 PHE C 240       5.255  17.532 -11.071  1.00 45.90           C
ATOM   2156  CD2 PHE C 240       4.008  18.325 -12.953  1.00 43.43           C
ATOM   2157  CE1 PHE C 240       5.919  18.756 -10.995  1.00 24.17           C
ATOM   2158  CE2 PHE C 240       4.666  19.547 -12.886  1.00 30.19           C
ATOM   2159  CZ  PHE C 240       5.619  19.761 -11.904  1.00 33.07           C
ATOM   2160  OXT PHE C 240       5.529  14.418 -13.423  1.00 43.77           O
TER
