# Supplementary material for: An Integrated Framework Advancing Membrane Protein Modeling and Design
Source: PLoS Comput Biol. 2015 Sep 1;11(9):e1004398. doi: 10.1371/journal.pcbi.1004398 (PMC4556676; doi:10.1371/journal.pcbi.1004398)
Supplement: S2 File — This protocol capture contains the steps, input files and example output files necessary to run the MPddG protocol described in this manuscript. While both mutations in OmpLA and OmpA are discussed, we only describe the protocol for computing ΔΔGs for OmpLA for simplification. The supplementary files are included with the Rosetta3 software suite under the directory Rosetta/demos/protocol_capture/MPddG. (GZ) [file pcbi.1004398.s002.gz › MPddG/example_outputs/OmpLA_ddG_breakdown.sc]

mutation  fa_atr fa_rep fa_intra_rep fa_elec pro_close fa_pair hbond_sr_bb hbond_lr_bb hbond_bb_sc hbond_sc fa_mpsolv dslf_ss_dst dslf_cs_ang dslf_ss_dih dslf_ca_dih rama omega fa_dun p_aa_pp ref e_pH fa_mpenv fa_mpenv_smooth
A181A 0.0 0.0 0.0 0.0 0.0 0.0 0.0 0.0 0.0 0.0 0.0 0.0 0.0 0.0 0.0 0.0 0.0 0.0 0.0 0.0 0.0 0.0 0.0
A181C -0.762 0.082 0.0 -0.149 0.0 0.0 0.0 0.0 0.0 0.0 0.295 0.0 0.0 0.0 0.0 -0.199 0.0 0.203 -0.23 1.54 0.0 0.355 0.165
A181D -3.205 1.878 0.007 -0.071 0.0 0.0 0.0 0.0 0.0 0.0 0.518 0.0 0.0 0.0 0.0 0.061 0.0 1.996 0.177 -0.83 0.409 2.631 1.725
A181E -0.742 0.269 0.013 -0.537 0.0 0.0 0.0 0.0 0.0 0.0 0.168 0.0 0.0 0.0 0.0 -0.239 0.0 2.315 -0.264 -0.58 0.198 2.36 2.077
A181F -5.56 0.466 0.034 -4.004 0.0 -1.473 0.0 0.0 0.0 -2.354 0.536 0.0 0.0 0.0 0.0 0.151 0.0 5.552 0.384 -0.77 0.741 5.529 3.672
A181G 0.937 -0.129 -0.001 0.008 0.0 0.0 0.0 0.0 0.0 -0.022 -0.138 0.0 0.0 0.0 0.0 0.404 0.0 0.0 0.359 -0.33 0.0 0.408 0.258
A181H -2.784 0.875 -0.006 -0.26 0.0 0.0 0.0 0.0 0.0 0.0 0.321 0.0 0.0 0.0 0.0 -0.066 0.0 3.086 0.019 -0.18 0.003 2.137 1.0
A181I -1.471 0.628 0.023 -0.312 0.0 0.0 0.0 0.0 0.0 0.0 0.29 0.0 0.0 0.0 0.0 -0.204 0.0 0.312 -0.405 0.42 0.0 -0.736 -0.948
A181K -0.693 0.15 0.011 -0.014 0.0 0.0 0.0 0.0 0.0 0.0 0.16 0.0 0.0 0.0 0.0 -0.167 0.0 1.105 -0.215 -0.47 0.0 2.251 0.806
A181L -5.69 1.31 0.023 0.389 0.0 0.0 0.0 0.0 0.0 0.0 0.639 0.0 0.0 0.0 0.0 -0.039 0.0 2.873 -0.123 0.75 0.0 0.194 -0.96
A181M -1.335 0.441 0.013 -0.374 0.0 0.0 0.0 0.0 0.0 0.0 0.273 0.0 0.0 0.0 0.0 -0.238 0.0 1.076 -0.282 -0.16 0.0 -0.291 -0.418
A181N -0.99 0.076 0.002 -0.878 0.0 -0.092 0.0 0.0 0.0 -0.944 0.129 0.0 0.0 0.0 0.0 0.078 0.0 1.68 0.099 -1.22 0.0 3.471 2.12
A181P -6.042 53.827 0.04 -1.524 138.896 -0.889 0.0 0.901 0.0 -1.417 1.117 0.0 0.0 0.0 0.0 1.317 0.0 4.277 1.437 -1.17 0.0 1.786 2.325
A181Q -5.142 1.299 0.028 0.077 0.0 0.0 0.0 0.0 0.0 0.0 0.472 0.0 0.0 0.0 0.0 -0.079 0.0 4.652 -0.009 -0.4 0.0 1.824 0.742
A181R -1.628 0.594 0.019 -0.265 0.0 0.0 0.0 0.0 0.0 0.0 0.283 0.0 0.0 0.0 0.0 -0.212 0.0 1.622 -0.265 -0.8 0.0 2.563 0.483
A181S -0.509 -0.016 0.004 -0.561 0.0 0.0 0.0 0.0 0.0 0.0 0.121 0.0 0.0 0.0 0.0 -0.125 0.0 0.223 -0.148 -0.53 0.0 1.161 0.399
A181T -0.783 0.309 0.014 -0.198 0.0 0.0 0.0 0.0 0.0 0.0 0.197 0.0 0.0 0.0 0.0 -0.155 0.0 0.192 -0.313 -0.09 0.0 0.9 0.151
A181V -1.243 0.511 0.018 -0.194 0.0 0.0 0.0 0.0 0.0 0.0 0.252 0.0 0.0 0.0 0.0 -0.278 0.0 0.192 -0.495 0.47 0.0 -0.499 -0.601
A181W -8.343 0.776 0.026 -0.208 0.0 0.0 0.0 0.0 0.0 0.0 0.817 0.0 0.0 0.0 0.0 0.002 0.0 4.954 0.167 1.18 0.0 1.569 -0.277
A181Y -2.299 0.964 0.01 -0.036 0.0 0.0 0.0 0.0 0.0 0.0 0.175 0.0 0.0 0.0 0.0 0.064 0.0 1.668 0.034 0.27 0.0 1.216 0.449
