# Supplementary material for: An Integrated Framework Advancing Membrane Protein Modeling and Design
Source: PLoS Comput Biol. 2015 Sep 1;11(9):e1004398. doi: 10.1371/journal.pcbi.1004398 (PMC4556676; doi:10.1371/journal.pcbi.1004398)
Supplement: S2 File — This protocol capture contains the steps, input files and example output files necessary to run the MPddG protocol described in this manuscript. While both mutations in OmpLA and OmpA are discussed, we only describe the protocol for computing ΔΔGs for OmpLA for simplification. The supplementary files are included with the Rosetta3 software suite under the directory Rosetta/demos/protocol_capture/MPddG. (GZ) [file pcbi.1004398.s002.gz › MPddG/example_outputs/OmpLA_predicted_ddGds_specific.out]

Res AA ddG
181 A 0.0
181 C 1.88
181 D 4.961
181 E 5.472
181 F 1.064
181 G 1.749
181 H 3.589
181 I -2.089
181 K 2.94
181 L -0.031
181 M -0.92
181 N 3.606
181 P 194.124
181 Q 3.055
181 R 5.251
181 S 0.56
181 T 0.35
181 V -1.671
181 W 0.874
181 Y 2.512
