# Supplementary material for: An Integrated Framework Advancing Membrane Protein Modeling and Design
Source: PLoS Comput Biol. 2015 Sep 1;11(9):e1004398. doi: 10.1371/journal.pcbi.1004398 (PMC4556676; doi:10.1371/journal.pcbi.1004398)
Supplement: S2 File — This protocol capture contains the steps, input files and example output files necessary to run the MPddG protocol described in this manuscript. While both mutations in OmpLA and OmpA are discussed, we only describe the protocol for computing ΔΔGs for OmpLA for simplification. The supplementary files are included with the Rosetta3 software suite under the directory Rosetta/demos/protocol_capture/MPddG. (GZ) [file pcbi.1004398.s002.gz › MPddG/example_outputs/OmpLA_predicted_ddGs_general.out]

A -510.894 -510.894 0.0
C -509.593 -510.894 1.301
D -505.596 -510.894 5.298
E -505.855 -510.894 5.039
F -507.988 -510.894 2.905
G -509.137 -510.894 1.757
H -506.748 -510.894 4.146
I -513.295 -510.894 -2.401
K -507.969 -510.894 2.925
L -511.525 -510.894 -0.631
M -512.188 -510.894 -1.294
N -507.362 -510.894 3.532
P -316.01 -510.894 194.884
Q -507.427 -510.894 3.467
R -508.498 -510.894 2.396
S -510.874 -510.894 0.02
T -510.668 -510.894 0.226
V -512.76 -510.894 -1.866
W -510.227 -510.894 0.666
Y -508.376 -510.894 2.518
