# Supplementary material for: An Integrated Framework Advancing Membrane Protein Modeling and Design
Source: PLoS Comput Biol. 2015 Sep 1;11(9):e1004398. doi: 10.1371/journal.pcbi.1004398 (PMC4556676; doi:10.1371/journal.pcbi.1004398)
Supplement: S3 File — This protocol capture contains the steps, input files, and example output files necessary to run the MPrelax protocol described in this manuscript. For simplification, we only describe refinement of meta-rhodopsin II in these files. The supplementary files are included with the Rosetta3 software suite under the directory Rosetta/demos/protocol_capture/MPrelax. (GZ) [file pcbi.1004398.s003.gz]

Archive with 20 entries (17 files):
- ./._MPRelax
- MPRelax
- MPRelax/._example_inputs
- MPRelax/example_inputs
- MPRelax/._example_outputs
- MPRelax/example_outputs
- MPRelax/._membrane_relax.xml
- MPRelax/membrane_relax.xml
- MPRelax/._README.txt
- MPRelax/README.txt
- MPRelax/._relax_flags
- MPRelax/relax_flags
- MPRelax/example_outputs/._3pxo_tr_0001.pdb
- MPRelax/example_outputs/3pxo_tr_0001.pdb
- MPRelax/example_outputs/._relax_scores_3pxo.sc
- MPRelax/example_outputs/relax_scores_3pxo.sc
- MPRelax/example_inputs/._3pxo_tr.pdb
- MPRelax/example_inputs/3pxo_tr.pdb
- MPRelax/example_inputs/._3pxo_tr.span
- MPRelax/example_inputs/3pxo_tr.span
