# Supplementary material for: An Integrated Framework Advancing Membrane Protein Modeling and Design
Source: PLoS Comput Biol. 2015 Sep 1;11(9):e1004398. doi: 10.1371/journal.pcbi.1004398 (PMC4556676; doi:10.1371/journal.pcbi.1004398)
Supplement: S3 File — This protocol capture contains the steps, input files, and example output files necessary to run the MPrelax protocol described in this manuscript. For simplification, we only describe refinement of meta-rhodopsin II in these files. The supplementary files are included with the Rosetta3 software suite under the directory Rosetta/demos/protocol_capture/MPrelax. (GZ) [file pcbi.1004398.s003.gz › MPRelax/example_outputs/3pxo_tr_0001.pdb]

ATOM      1  N   MET A   1      11.113  -7.355 -30.042  1.00  0.00           N  
ATOM      2  CA  MET A   1       9.949  -6.421 -29.914  1.00  0.00           C  
ATOM      3  C   MET A   1       8.854  -7.001 -29.018  1.00  0.00           C  
ATOM      4  O   MET A   1       8.095  -7.884 -29.432  1.00  0.00           O  
ATOM      5  CB  MET A   1       9.371  -6.091 -31.289  1.00  0.00           C  
ATOM      6  CG  MET A   1       8.188  -5.133 -31.261  1.00  0.00           C  
ATOM      7  SD  MET A   1       7.519  -4.805 -32.904  1.00  0.00           S  
ATOM      8  CE  MET A   1       6.783  -6.390 -33.292  1.00  0.00           C  
ATOM      9 1H   MET A   1      11.807  -6.945 -30.633  1.00  0.00           H  
ATOM     10 2H   MET A   1      11.504  -7.527 -29.138  1.00  0.00           H  
ATOM     11 3H   MET A   1      10.805  -8.219 -30.441  1.00  0.00           H  
ATOM     12  HA  MET A   1      10.295  -5.500 -29.446  1.00  0.00           H  
ATOM     13 1HB  MET A   1      10.145  -5.646 -31.912  1.00  0.00           H  
ATOM     14 2HB  MET A   1       9.045  -7.010 -31.777  1.00  0.00           H  
ATOM     15 1HG  MET A   1       7.394  -5.553 -30.643  1.00  0.00           H  
ATOM     16 2HG  MET A   1       8.497  -4.186 -30.820  1.00  0.00           H  
ATOM     17 1HE  MET A   1       6.327  -6.347 -34.282  1.00  0.00           H  
ATOM     18 2HE  MET A   1       7.554  -7.162 -33.280  1.00  0.00           H  
ATOM     19 3HE  MET A   1       6.020  -6.629 -32.551  1.00  0.00           H  
ATOM     20  N   ASN A   2       8.773  -6.496 -27.789  1.00  0.00           N  
ATOM     21  CA  ASN A   2       7.723  -6.910 -26.855  1.00  0.00           C  
ATOM     22  C   ASN A   2       6.526  -5.966 -26.766  1.00  0.00           C  
ATOM     23  O   ASN A   2       5.719  -6.069 -25.850  1.00  0.00           O  
ATOM     24  CB  ASN A   2       8.321  -7.103 -25.474  1.00  0.00           C  
ATOM     25  CG  ASN A   2       8.811  -5.816 -24.871  1.00  0.00           C  
ATOM     26  OD1 ASN A   2       9.503  -5.031 -25.531  1.00  0.00           O  
ATOM     27  ND2 ASN A   2       8.467  -5.584 -23.630  1.00  0.00           N  
ATOM     28  H   ASN A   2       9.453  -5.811 -27.493  1.00  0.00           H  
ATOM     29  HA  ASN A   2       7.276  -7.834 -27.225  1.00  0.00           H  
ATOM     30 1HB  ASN A   2       7.573  -7.540 -24.811  1.00  0.00           H  
ATOM     31 2HB  ASN A   2       9.154  -7.804 -25.533  1.00  0.00           H  
ATOM     32 1HD2 ASN A   2       8.765  -4.743 -23.177  1.00  0.00           H  
ATOM     33 2HD2 ASN A   2       7.907  -6.247 -23.135  1.00  0.00           H  
ATOM     34  N   GLY A   3       6.416  -5.059 -27.730  1.00  0.00           N  
ATOM     35  CA  GLY A   3       5.325  -4.114 -27.774  1.00  0.00           C  
ATOM     36  C   GLY A   3       5.499  -3.017 -28.803  1.00  0.00           C  
ATOM     37  O   GLY A   3       6.502  -2.958 -29.507  1.00  0.00           O  
ATOM     38  H   GLY A   3       7.120  -5.032 -28.454  1.00  0.00           H  
ATOM     39 1HA  GLY A   3       4.396  -4.641 -27.992  1.00  0.00           H  
ATOM     40 2HA  GLY A   3       5.208  -3.648 -26.796  1.00  0.00           H  
ATOM     41  N   THR A   4       4.497  -2.155 -28.892  1.00  0.00           N  
ATOM     42  CA  THR A   4       4.468  -1.080 -29.859  1.00  0.00           C  
ATOM     43  C   THR A   4       4.378   0.225 -29.081  1.00  0.00           C  
ATOM     44  O   THR A   4       3.479   0.390 -28.271  1.00  0.00           O  
ATOM     45  CB  THR A   4       3.286  -1.215 -30.838  1.00  0.00           C  
ATOM     46  OG1 THR A   4       3.392  -2.454 -31.550  1.00  0.00           O  
ATOM     47  CG2 THR A   4       3.282  -0.063 -31.831  1.00  0.00           C  
ATOM     48  H   THR A   4       3.724  -2.261 -28.251  1.00  0.00           H  
ATOM     49  HA  THR A   4       5.361  -1.149 -30.480  1.00  0.00           H  
ATOM     50  HB  THR A   4       2.350  -1.210 -30.280  1.00  0.00           H  
ATOM     51  HG1 THR A   4       3.068  -3.169 -30.997  1.00  0.00           H  
ATOM     52 1HG2 THR A   4       2.441  -0.174 -32.514  1.00  0.00           H  
ATOM     53 2HG2 THR A   4       3.191   0.881 -31.293  1.00  0.00           H  
ATOM     54 3HG2 THR A   4       4.212  -0.068 -32.397  1.00  0.00           H  
ATOM     55  N   GLU A   5       5.318   1.139 -29.302  1.00  0.00           N  
ATOM     56  CA  GLU A   5       5.268   2.431 -28.633  1.00  0.00           C  
ATOM     57  C   GLU A   5       4.487   3.429 -29.449  1.00  0.00           C  
ATOM     58  O   GLU A   5       4.598   3.481 -30.675  1.00  0.00           O  
ATOM     59  CB  GLU A   5       6.681   2.963 -28.379  1.00  0.00           C  
ATOM     60  CG  GLU A   5       6.736   4.205 -27.501  1.00  0.00           C  
ATOM     61  CD  GLU A   5       8.137   4.709 -27.290  1.00  0.00           C  
ATOM     62  OE1 GLU A   5       9.010   4.306 -28.019  1.00  0.00           O  
ATOM     63  OE2 GLU A   5       8.333   5.500 -26.397  1.00  0.00           O  
ATOM     64  H   GLU A   5       6.077   0.944 -29.939  1.00  0.00           H  
ATOM     65  HA  GLU A   5       4.764   2.304 -27.674  1.00  0.00           H  
ATOM     66 1HB  GLU A   5       7.281   2.188 -27.901  1.00  0.00           H  
ATOM     67 2HB  GLU A   5       7.155   3.203 -29.330  1.00  0.00           H  
ATOM     68 1HG  GLU A   5       6.145   4.993 -27.967  1.00  0.00           H  
ATOM     69 2HG  GLU A   5       6.288   3.975 -26.536  1.00  0.00           H  
ATOM     70  N   GLY A   6       3.689   4.216 -28.740  1.00  0.00           N  
ATOM     71  CA  GLY A   6       2.935   5.326 -29.288  1.00  0.00           C  
ATOM     72  C   GLY A   6       3.385   6.521 -28.484  1.00  0.00           C  
ATOM     73  O   GLY A   6       3.998   6.349 -27.422  1.00  0.00           O  
ATOM     74  H   GLY A   6       3.615   4.011 -27.753  1.00  0.00           H  
ATOM     75 1HA  GLY A   6       3.150   5.421 -30.352  1.00  0.00           H  
ATOM     76 2HA  GLY A   6       1.869   5.124 -29.192  1.00  0.00           H  
ATOM     77  N   PRO A   7       3.132   7.742 -28.995  1.00  0.00           N  
ATOM     78  CA  PRO A   7       3.537   8.962 -28.295  1.00  0.00           C  
ATOM     79  C   PRO A   7       3.073   9.005 -26.836  1.00  0.00           C  
ATOM     80  O   PRO A   7       3.825   9.463 -25.960  1.00  0.00           O  
ATOM     81  CB  PRO A   7       2.863  10.058 -29.126  1.00  0.00           C  
ATOM     82  CG  PRO A   7       2.797   9.487 -30.501  1.00  0.00           C  
ATOM     83  CD  PRO A   7       2.474   8.032 -30.287  1.00  0.00           C  
ATOM     84  HA  PRO A   7       4.634   9.047 -28.322  1.00  0.00           H  
ATOM     85 1HB  PRO A   7       1.870  10.288 -28.711  1.00  0.00           H  
ATOM     86 2HB  PRO A   7       3.454  10.985 -29.077  1.00  0.00           H  
ATOM     87 1HG  PRO A   7       2.030  10.008 -31.093  1.00  0.00           H  
ATOM     88 2HG  PRO A   7       3.755   9.636 -31.021  1.00  0.00           H  
ATOM     89 1HD  PRO A   7       1.384   7.903 -30.228  1.00  0.00           H  
ATOM     90 2HD  PRO A   7       2.892   7.438 -31.113  1.00  0.00           H  
ATOM     91  N   ASN A   8       1.873   8.491 -26.568  1.00  0.00           N  
ATOM     92  CA  ASN A   8       1.335   8.494 -25.215  1.00  0.00           C  
ATOM     93  C   ASN A   8       1.116   7.119 -24.589  1.00  0.00           C  
ATOM     94  O   ASN A   8       0.294   6.988 -23.663  1.00  0.00           O  
ATOM     95  CB  ASN A   8       0.033   9.274 -25.197  1.00  0.00           C  
ATOM     96  CG  ASN A   8       0.234  10.740 -25.468  1.00  0.00           C  
ATOM     97  OD1 ASN A   8       0.952  11.427 -24.732  1.00  0.00           O  
ATOM     98  ND2 ASN A   8      -0.387  11.232 -26.509  1.00  0.00           N  
ATOM     99  H   ASN A   8       1.323   8.091 -27.315  1.00  0.00           H  
ATOM    100  HA  ASN A   8       2.034   9.023 -24.566  1.00  0.00           H  
ATOM    101 1HB  ASN A   8      -0.645   8.868 -25.948  1.00  0.00           H  
ATOM    102 2HB  ASN A   8      -0.447   9.159 -24.225  1.00  0.00           H  
ATOM    103 1HD2 ASN A   8      -0.290  12.201 -26.738  1.00  0.00           H  
ATOM    104 2HD2 ASN A   8      -0.958  10.639 -27.077  1.00  0.00           H  
ATOM    105  N   PHE A   9       1.816   6.096 -25.085  1.00  0.00           N  
ATOM    106  CA  PHE A   9       1.616   4.746 -24.567  1.00  0.00           C  
ATOM    107  C   PHE A   9       2.644   3.709 -25.037  1.00  0.00           C  
ATOM    108  O   PHE A   9       3.549   4.018 -25.811  1.00  0.00           O  
ATOM    109  CB  PHE A   9       0.216   4.264 -24.951  1.00  0.00           C  
ATOM    110  CG  PHE A   9       0.003   4.140 -26.433  1.00  0.00           C  
ATOM    111  CD1 PHE A   9       0.298   2.956 -27.094  1.00  0.00           C  
ATOM    112  CD2 PHE A   9      -0.492   5.206 -27.169  1.00  0.00           C  
ATOM    113  CE1 PHE A   9       0.102   2.841 -28.457  1.00  0.00           C  
ATOM    114  CE2 PHE A   9      -0.689   5.093 -28.532  1.00  0.00           C  
ATOM    115  CZ  PHE A   9      -0.392   3.909 -29.176  1.00  0.00           C  
ATOM    116  H   PHE A   9       2.491   6.245 -25.822  1.00  0.00           H  
ATOM    117  HA  PHE A   9       1.696   4.778 -23.480  1.00  0.00           H  
ATOM    118 1HB  PHE A   9       0.030   3.291 -24.498  1.00  0.00           H  
ATOM    119 2HB  PHE A   9      -0.528   4.955 -24.557  1.00  0.00           H  
ATOM    120  HD1 PHE A   9       0.687   2.112 -26.525  1.00  0.00           H  
ATOM    121  HD2 PHE A   9      -0.727   6.141 -26.660  1.00  0.00           H  
ATOM    122  HE1 PHE A   9       0.338   1.906 -28.964  1.00  0.00           H  
ATOM    123  HE2 PHE A   9      -1.079   5.938 -29.098  1.00  0.00           H  
ATOM    124  HZ  PHE A   9      -0.545   3.819 -30.251  1.00  0.00           H  
ATOM    125  N   TYR A  10       2.472   2.467 -24.592  1.00  0.00           N  
ATOM    126  CA  TYR A  10       3.307   1.371 -25.036  1.00  0.00           C  
ATOM    127  C   TYR A  10       2.573   0.049 -24.824  1.00  0.00           C  
ATOM    128  O   TYR A  10       2.566  -0.493 -23.725  1.00  0.00           O  
ATOM    129  CB  TYR A  10       4.666   1.389 -24.316  1.00  0.00           C  
ATOM    130  CG  TYR A  10       5.617   0.322 -24.819  1.00  0.00           C  
ATOM    131  CD1 TYR A  10       6.680   0.643 -25.667  1.00  0.00           C  
ATOM    132  CD2 TYR A  10       5.425  -1.018 -24.484  1.00  0.00           C  
ATOM    133  CE1 TYR A  10       7.533  -0.342 -26.149  1.00  0.00           C  
ATOM    134  CE2 TYR A  10       6.263  -2.007 -24.966  1.00  0.00           C  
ATOM    135  CZ  TYR A  10       7.315  -1.665 -25.796  1.00  0.00           C  
ATOM    136  OH  TYR A  10       8.132  -2.659 -26.270  1.00  0.00           O  
ATOM    137  H   TYR A  10       1.735   2.286 -23.925  1.00  0.00           H  
ATOM    138  HA  TYR A  10       3.482   1.481 -26.107  1.00  0.00           H  
ATOM    139 1HB  TYR A  10       5.136   2.364 -24.449  1.00  0.00           H  
ATOM    140 2HB  TYR A  10       4.514   1.242 -23.247  1.00  0.00           H  
ATOM    141  HD1 TYR A  10       6.850   1.680 -25.960  1.00  0.00           H  
ATOM    142  HD2 TYR A  10       4.601  -1.304 -23.830  1.00  0.00           H  
ATOM    143  HE1 TYR A  10       8.357  -0.073 -26.810  1.00  0.00           H  
ATOM    144  HE2 TYR A  10       6.092  -3.048 -24.692  1.00  0.00           H  
ATOM    145  HH  TYR A  10       7.823  -3.508 -25.945  1.00  0.00           H  
ATOM    146  N   VAL A  11       1.945  -0.461 -25.876  1.00  0.00           N  
ATOM    147  CA  VAL A  11       1.206  -1.705 -25.782  1.00  0.00           C  
ATOM    148  C   VAL A  11       2.196  -2.863 -25.757  1.00  0.00           C  
ATOM    149  O   VAL A  11       2.928  -3.069 -26.726  1.00  0.00           O  
ATOM    150  CB  VAL A  11       0.240  -1.860 -26.972  1.00  0.00           C  
ATOM    151  CG1 VAL A  11      -0.462  -3.209 -26.916  1.00  0.00           C  
ATOM    152  CG2 VAL A  11      -0.772  -0.725 -26.969  1.00  0.00           C  
ATOM    153  H   VAL A  11       1.982   0.024 -26.762  1.00  0.00           H  
ATOM    154  HA  VAL A  11       0.606  -1.682 -24.871  1.00  0.00           H  
ATOM    155  HB  VAL A  11       0.813  -1.834 -27.899  1.00  0.00           H  
ATOM    156 1HG1 VAL A  11      -1.140  -3.301 -27.765  1.00  0.00           H  
ATOM    157 2HG1 VAL A  11       0.280  -4.006 -26.956  1.00  0.00           H  
ATOM    158 3HG1 VAL A  11      -1.029  -3.285 -25.989  1.00  0.00           H  
ATOM    159 1HG2 VAL A  11      -1.451  -0.840 -27.813  1.00  0.00           H  
ATOM    160 2HG2 VAL A  11      -1.342  -0.747 -26.039  1.00  0.00           H  
ATOM    161 3HG2 VAL A  11      -0.250   0.229 -27.051  1.00  0.00           H  
ATOM    162  N   PRO A  12       2.206  -3.644 -24.659  1.00  0.00           N  
ATOM    163  CA  PRO A  12       3.123  -4.785 -24.502  1.00  0.00           C  
ATOM    164  C   PRO A  12       2.686  -6.031 -25.275  1.00  0.00           C  
ATOM    165  O   PRO A  12       2.451  -7.076 -24.677  1.00  0.00           O  
ATOM    166  CB  PRO A  12       3.055  -5.077 -23.004  1.00  0.00           C  
ATOM    167  CG  PRO A  12       1.675  -4.667 -22.615  1.00  0.00           C  
ATOM    168  CD  PRO A  12       1.398  -3.429 -23.426  1.00  0.00           C  
ATOM    169  HA  PRO A  12       4.137  -4.478 -24.798  1.00  0.00           H  
ATOM    170 1HB  PRO A  12       3.252  -6.143 -22.818  1.00  0.00           H  
ATOM    171 2HB  PRO A  12       3.834  -4.509 -22.475  1.00  0.00           H  
ATOM    172 1HG  PRO A  12       0.963  -5.478 -22.829  1.00  0.00           H  
ATOM    173 2HG  PRO A  12       1.626  -4.479 -21.532  1.00  0.00           H  
ATOM    174 1HD  PRO A  12       0.323  -3.372 -23.654  1.00  0.00           H  
ATOM    175 2HD  PRO A  12       1.722  -2.541 -22.864  1.00  0.00           H  
ATOM    176  N   PHE A  13       2.583  -5.933 -26.591  1.00  0.00           N  
ATOM    177  CA  PHE A  13       2.163  -7.072 -27.389  1.00  0.00           C  
ATOM    178  C   PHE A  13       2.721  -6.861 -28.790  1.00  0.00           C  
ATOM    179  O   PHE A  13       2.633  -5.750 -29.340  1.00  0.00           O  
ATOM    180  CB  PHE A  13       0.640  -7.203 -27.425  1.00  0.00           C  
ATOM    181  CG  PHE A  13       0.157  -8.504 -28.000  1.00  0.00           C  
ATOM    182  CD1 PHE A  13       0.089  -9.644 -27.212  1.00  0.00           C  
ATOM    183  CD2 PHE A  13      -0.230  -8.592 -29.328  1.00  0.00           C  
ATOM    184  CE1 PHE A  13      -0.355 -10.842 -27.739  1.00  0.00           C  
ATOM    185  CE2 PHE A  13      -0.675  -9.788 -29.858  1.00  0.00           C  
ATOM    186  CZ  PHE A  13      -0.737 -10.914 -29.062  1.00  0.00           C  
ATOM    187  H   PHE A  13       2.797  -5.060 -27.053  1.00  0.00           H  
ATOM    188  HA  PHE A  13       2.575  -7.978 -26.943  1.00  0.00           H  
ATOM    189 1HB  PHE A  13       0.243  -7.108 -26.416  1.00  0.00           H  
ATOM    190 2HB  PHE A  13       0.219  -6.392 -28.019  1.00  0.00           H  
ATOM    191  HD1 PHE A  13       0.390  -9.586 -26.165  1.00  0.00           H  
ATOM    192  HD2 PHE A  13      -0.180  -7.703 -29.957  1.00  0.00           H  
ATOM    193  HE1 PHE A  13      -0.403 -11.729 -27.109  1.00  0.00           H  
ATOM    194  HE2 PHE A  13      -0.977  -9.843 -30.904  1.00  0.00           H  
ATOM    195  HZ  PHE A  13      -1.086 -11.858 -29.478  1.00  0.00           H  
ATOM    196  N   SER A  14       3.322  -7.911 -29.350  1.00  0.00           N  
ATOM    197  CA  SER A  14       3.902  -7.829 -30.682  1.00  0.00           C  
ATOM    198  C   SER A  14       2.847  -7.487 -31.719  1.00  0.00           C  
ATOM    199  O   SER A  14       1.747  -8.050 -31.697  1.00  0.00           O  
ATOM    200  CB  SER A  14       4.571  -9.141 -31.043  1.00  0.00           C  
ATOM    201  OG  SER A  14       4.978  -9.145 -32.384  1.00  0.00           O  
ATOM    202  H   SER A  14       3.378  -8.782 -28.841  1.00  0.00           H  
ATOM    203  HA  SER A  14       4.643  -7.028 -30.688  1.00  0.00           H  
ATOM    204 1HB  SER A  14       5.434  -9.298 -30.397  1.00  0.00           H  
ATOM    205 2HB  SER A  14       3.877  -9.962 -30.868  1.00  0.00           H  
ATOM    206  HG  SER A  14       5.844  -9.558 -32.396  1.00  0.00           H  
ATOM    207  N   ASN A  15       3.202  -6.593 -32.647  1.00  0.00           N  
ATOM    208  CA  ASN A  15       2.321  -6.289 -33.767  1.00  0.00           C  
ATOM    209  C   ASN A  15       2.685  -6.993 -35.066  1.00  0.00           C  
ATOM    210  O   ASN A  15       2.328  -6.529 -36.151  1.00  0.00           O  
ATOM    211  CB  ASN A  15       2.281  -4.788 -33.991  1.00  0.00           C  
ATOM    212  CG  ASN A  15       1.095  -4.358 -34.808  1.00  0.00           C  
ATOM    213  OD1 ASN A  15      -0.022  -4.849 -34.610  1.00  0.00           O  
ATOM    214  ND2 ASN A  15       1.316  -3.448 -35.723  1.00  0.00           N  
ATOM    215  H   ASN A  15       4.091  -6.119 -32.577  1.00  0.00           H  
ATOM    216  HA  ASN A  15       1.328  -6.684 -33.544  1.00  0.00           H  
ATOM    217 1HB  ASN A  15       2.249  -4.277 -33.027  1.00  0.00           H  
ATOM    218 2HB  ASN A  15       3.192  -4.472 -34.499  1.00  0.00           H  
ATOM    219 1HD2 ASN A  15       0.563  -3.123 -36.297  1.00  0.00           H  
ATOM    220 2HD2 ASN A  15       2.236  -3.078 -35.848  1.00  0.00           H  
ATOM    221  N   LYS A  16       3.360  -8.134 -34.971  1.00  0.00           N  
ATOM    222  CA  LYS A  16       3.642  -8.917 -36.173  1.00  0.00           C  
ATOM    223  C   LYS A  16       2.394  -9.468 -36.856  1.00  0.00           C  
ATOM    224  O   LYS A  16       2.416  -9.727 -38.039  1.00  0.00           O  
ATOM    225  CB  LYS A  16       4.585 -10.071 -35.830  1.00  0.00           C  
ATOM    226  CG  LYS A  16       6.008  -9.643 -35.499  1.00  0.00           C  
ATOM    227  CD  LYS A  16       6.882 -10.842 -35.161  1.00  0.00           C  
ATOM    228  CE  LYS A  16       8.301 -10.415 -34.818  1.00  0.00           C  
ATOM    229  NZ  LYS A  16       9.159 -11.576 -34.454  1.00  0.00           N  
ATOM    230  H   LYS A  16       3.684  -8.473 -34.076  1.00  0.00           H  
ATOM    231  HA  LYS A  16       4.033  -8.247 -36.939  1.00  0.00           H  
ATOM    232 1HB  LYS A  16       4.193 -10.619 -34.972  1.00  0.00           H  
ATOM    233 2HB  LYS A  16       4.630 -10.766 -36.669  1.00  0.00           H  
ATOM    234 1HG  LYS A  16       6.439  -9.120 -36.354  1.00  0.00           H  
ATOM    235 2HG  LYS A  16       5.995  -8.963 -34.649  1.00  0.00           H  
ATOM    236 1HD  LYS A  16       6.455 -11.375 -34.309  1.00  0.00           H  
ATOM    237 2HD  LYS A  16       6.913 -11.522 -36.013  1.00  0.00           H  
ATOM    238 1HE  LYS A  16       8.744  -9.906 -35.673  1.00  0.00           H  
ATOM    239 2HE  LYS A  16       8.279  -9.719 -33.980  1.00  0.00           H  
ATOM    240 1HZ  LYS A  16      10.090 -11.251 -34.234  1.00  0.00           H  
ATOM    241 2HZ  LYS A  16       8.767 -12.045 -33.650  1.00  0.00           H  
ATOM    242 3HZ  LYS A  16       9.202 -12.220 -35.231  1.00  0.00           H  
ATOM    243  N   THR A  17       1.301  -9.620 -36.125  1.00  0.00           N  
ATOM    244  CA  THR A  17       0.061 -10.097 -36.736  1.00  0.00           C  
ATOM    245  C   THR A  17      -0.800  -8.914 -37.154  1.00  0.00           C  
ATOM    246  O   THR A  17      -1.754  -9.066 -37.917  1.00  0.00           O  
ATOM    247  CB  THR A  17      -0.728 -11.007 -35.777  1.00  0.00           C  
ATOM    248  OG1 THR A  17      -1.075 -10.273 -34.595  1.00  0.00           O  
ATOM    249  CG2 THR A  17       0.101 -12.222 -35.390  1.00  0.00           C  
ATOM    250  H   THR A  17       1.313  -9.407 -35.138  1.00  0.00           H  
ATOM    251  HA  THR A  17       0.312 -10.642 -37.647  1.00  0.00           H  
ATOM    252  HB  THR A  17      -1.645 -11.339 -36.263  1.00  0.00           H  
ATOM    253  HG1 THR A  17      -0.461 -10.494 -33.891  1.00  0.00           H  
ATOM    254 1HG2 THR A  17      -0.473 -12.853 -34.713  1.00  0.00           H  
ATOM    255 2HG2 THR A  17       0.356 -12.788 -36.286  1.00  0.00           H  
ATOM    256 3HG2 THR A  17       1.014 -11.896 -34.895  1.00  0.00           H  
ATOM    257  N   GLY A  18      -0.448  -7.734 -36.649  1.00  0.00           N  
ATOM    258  CA  GLY A  18      -1.131  -6.492 -37.021  1.00  0.00           C  
ATOM    259  C   GLY A  18      -2.381  -6.168 -36.225  1.00  0.00           C  
ATOM    260  O   GLY A  18      -3.233  -5.409 -36.691  1.00  0.00           O  
ATOM    261  H   GLY A  18       0.315  -7.697 -35.988  1.00  0.00           H  
ATOM    262 1HA  GLY A  18      -0.445  -5.652 -36.907  1.00  0.00           H  
ATOM    263 2HA  GLY A  18      -1.415  -6.534 -38.071  1.00  0.00           H  
ATOM    264  N   VAL A  19      -2.471  -6.713 -35.008  1.00  0.00           N  
ATOM    265  CA  VAL A  19      -3.672  -6.595 -34.158  1.00  0.00           C  
ATOM    266  C   VAL A  19      -3.590  -5.526 -33.054  1.00  0.00           C  
ATOM    267  O   VAL A  19      -4.588  -5.255 -32.377  1.00  0.00           O  
ATOM    268  CB  VAL A  19      -3.959  -7.955 -33.494  1.00  0.00           C  
ATOM    269  CG1 VAL A  19      -4.169  -9.029 -34.551  1.00  0.00           C  
ATOM    270  CG2 VAL A  19      -2.815  -8.329 -32.564  1.00  0.00           C  
ATOM    271  H   VAL A  19      -1.674  -7.228 -34.664  1.00  0.00           H  
ATOM    272  HA  VAL A  19      -4.506  -6.268 -34.780  1.00  0.00           H  
ATOM    273  HB  VAL A  19      -4.884  -7.881 -32.922  1.00  0.00           H  
ATOM    274 1HG1 VAL A  19      -4.371  -9.984 -34.064  1.00  0.00           H  
ATOM    275 2HG1 VAL A  19      -5.015  -8.758 -35.182  1.00  0.00           H  
ATOM    276 3HG1 VAL A  19      -3.272  -9.118 -35.163  1.00  0.00           H  
ATOM    277 1HG2 VAL A  19      -3.025  -9.291 -32.098  1.00  0.00           H  
ATOM    278 2HG2 VAL A  19      -1.889  -8.396 -33.135  1.00  0.00           H  
ATOM    279 3HG2 VAL A  19      -2.710  -7.567 -31.791  1.00  0.00           H  
ATOM    280  N   VAL A  20      -2.404  -4.940 -32.872  1.00  0.00           N  
ATOM    281  CA  VAL A  20      -2.159  -3.943 -31.821  1.00  0.00           C  
ATOM    282  C   VAL A  20      -2.835  -2.594 -32.063  1.00  0.00           C  
ATOM    283  O   VAL A  20      -2.721  -2.032 -33.139  1.00  0.00           O  
ATOM    284  CB  VAL A  20      -0.644  -3.711 -31.674  1.00  0.00           C  
ATOM    285  CG1 VAL A  20      -0.370  -2.577 -30.698  1.00  0.00           C  
ATOM    286  CG2 VAL A  20       0.035  -4.993 -31.216  1.00  0.00           C  
ATOM    287  H   VAL A  20      -1.648  -5.199 -33.490  1.00  0.00           H  
ATOM    288  HA  VAL A  20      -2.585  -4.313 -30.887  1.00  0.00           H  
ATOM    289  HB  VAL A  20      -0.237  -3.409 -32.640  1.00  0.00           H  
ATOM    290 1HG1 VAL A  20       0.706  -2.426 -30.607  1.00  0.00           H  
ATOM    291 2HG1 VAL A  20      -0.835  -1.661 -31.064  1.00  0.00           H  
ATOM    292 3HG1 VAL A  20      -0.784  -2.829 -29.722  1.00  0.00           H  
ATOM    293 1HG2 VAL A  20       1.106  -4.821 -31.115  1.00  0.00           H  
ATOM    294 2HG2 VAL A  20      -0.376  -5.298 -30.253  1.00  0.00           H  
ATOM    295 3HG2 VAL A  20      -0.139  -5.779 -31.950  1.00  0.00           H  
ATOM    296  N   ARG A  21      -3.551  -2.091 -31.061  1.00  0.00           N  
ATOM    297  CA  ARG A  21      -4.246  -0.796 -31.172  1.00  0.00           C  
ATOM    298  C   ARG A  21      -4.002   0.030 -29.928  1.00  0.00           C  
ATOM    299  O   ARG A  21      -3.680  -0.513 -28.881  1.00  0.00           O  
ATOM    300  CB  ARG A  21      -5.744  -0.986 -31.362  1.00  0.00           C  
ATOM    301  CG  ARG A  21      -6.137  -1.767 -32.606  1.00  0.00           C  
ATOM    302  CD  ARG A  21      -5.838  -1.009 -33.847  1.00  0.00           C  
ATOM    303  NE  ARG A  21      -6.331  -1.692 -35.032  1.00  0.00           N  
ATOM    304  CZ  ARG A  21      -5.663  -2.657 -35.693  1.00  0.00           C  
ATOM    305  NH1 ARG A  21      -4.478  -3.042 -35.273  1.00  0.00           N  
ATOM    306  NH2 ARG A  21      -6.199  -3.218 -36.763  1.00  0.00           N  
ATOM    307  H   ARG A  21      -3.619  -2.613 -30.199  1.00  0.00           H  
ATOM    308  HA  ARG A  21      -3.862  -0.271 -32.047  1.00  0.00           H  
ATOM    309 1HB  ARG A  21      -6.156  -1.510 -30.500  1.00  0.00           H  
ATOM    310 2HB  ARG A  21      -6.231  -0.012 -31.416  1.00  0.00           H  
ATOM    311 1HG  ARG A  21      -5.584  -2.706 -32.636  1.00  0.00           H  
ATOM    312 2HG  ARG A  21      -7.207  -1.976 -32.581  1.00  0.00           H  
ATOM    313 1HD  ARG A  21      -6.310  -0.028 -33.798  1.00  0.00           H  
ATOM    314 2HD  ARG A  21      -4.760  -0.887 -33.948  1.00  0.00           H  
ATOM    315  HE  ARG A  21      -7.240  -1.423 -35.386  1.00  0.00           H  
ATOM    316 1HH1 ARG A  21      -4.068  -2.613 -34.455  1.00  0.00           H  
ATOM    317 2HH1 ARG A  21      -3.977  -3.765 -35.768  1.00  0.00           H  
ATOM    318 1HH2 ARG A  21      -7.110  -2.923 -37.086  1.00  0.00           H  
ATOM    319 2HH2 ARG A  21      -5.698  -3.941 -37.258  1.00  0.00           H  
ATOM    320  N   SER A  22      -4.147   1.344 -30.056  1.00  0.00           N  
ATOM    321  CA  SER A  22      -3.909   2.278 -28.960  1.00  0.00           C  
ATOM    322  C   SER A  22      -4.859   2.010 -27.788  1.00  0.00           C  
ATOM    323  O   SER A  22      -6.040   1.704 -27.996  1.00  0.00           O  
ATOM    324  CB  SER A  22      -4.077   3.704 -29.448  1.00  0.00           C  
ATOM    325  OG  SER A  22      -4.003   4.611 -28.382  1.00  0.00           O  
ATOM    326  H   SER A  22      -4.436   1.703 -30.955  1.00  0.00           H  
ATOM    327  HA  SER A  22      -2.874   2.170 -28.632  1.00  0.00           H  
ATOM    328 1HB  SER A  22      -3.301   3.933 -30.178  1.00  0.00           H  
ATOM    329 2HB  SER A  22      -5.039   3.806 -29.949  1.00  0.00           H  
ATOM    330  HG  SER A  22      -3.509   5.365 -28.711  1.00  0.00           H  
ATOM    331  N   PRO A  23      -4.352   2.131 -26.546  1.00  0.00           N  
ATOM    332  CA  PRO A  23      -5.237   2.027 -25.391  1.00  0.00           C  
ATOM    333  C   PRO A  23      -6.239   3.196 -25.331  1.00  0.00           C  
ATOM    334  O   PRO A  23      -7.162   3.175 -24.518  1.00  0.00           O  
ATOM    335  CB  PRO A  23      -4.256   2.060 -24.215  1.00  0.00           C  
ATOM    336  CG  PRO A  23      -3.092   2.835 -24.731  1.00  0.00           C  
ATOM    337  CD  PRO A  23      -2.970   2.412 -26.171  1.00  0.00           C  
ATOM    338  HA  PRO A  23      -5.758   1.059 -25.420  1.00  0.00           H  
ATOM    339 1HB  PRO A  23      -4.730   2.533 -23.342  1.00  0.00           H  
ATOM    340 2HB  PRO A  23      -3.989   1.035 -23.918  1.00  0.00           H  
ATOM    341 1HG  PRO A  23      -3.274   3.914 -24.620  1.00  0.00           H  
ATOM    342 2HG  PRO A  23      -2.190   2.603 -24.145  1.00  0.00           H  
ATOM    343 1HD  PRO A  23      -2.551   3.240 -26.762  1.00  0.00           H  
ATOM    344 2HD  PRO A  23      -2.328   1.522 -26.240  1.00  0.00           H  
ATOM    345  N   PHE A  24      -6.055   4.206 -26.179  1.00  0.00           N  
ATOM    346  CA  PHE A  24      -7.007   5.295 -26.251  1.00  0.00           C  
ATOM    347  C   PHE A  24      -8.034   5.130 -27.384  1.00  0.00           C  
ATOM    348  O   PHE A  24      -8.850   6.011 -27.597  1.00  0.00           O  
ATOM    349  CB  PHE A  24      -6.257   6.616 -26.429  1.00  0.00           C  
ATOM    350  CG  PHE A  24      -5.180   6.844 -25.407  1.00  0.00           C  
ATOM    351  CD1 PHE A  24      -3.842   6.810 -25.768  1.00  0.00           C  
ATOM    352  CD2 PHE A  24      -5.503   7.093 -24.082  1.00  0.00           C  
ATOM    353  CE1 PHE A  24      -2.850   7.020 -24.828  1.00  0.00           C  
ATOM    354  CE2 PHE A  24      -4.515   7.305 -23.140  1.00  0.00           C  
ATOM    355  CZ  PHE A  24      -3.187   7.267 -23.514  1.00  0.00           C  
ATOM    356  H   PHE A  24      -5.245   4.220 -26.782  1.00  0.00           H  
ATOM    357  HA  PHE A  24      -7.586   5.310 -25.327  1.00  0.00           H  
ATOM    358 1HB  PHE A  24      -5.798   6.644 -27.417  1.00  0.00           H  
ATOM    359 2HB  PHE A  24      -6.961   7.445 -26.372  1.00  0.00           H  
ATOM    360  HD1 PHE A  24      -3.576   6.615 -26.808  1.00  0.00           H  
ATOM    361  HD2 PHE A  24      -6.553   7.122 -23.786  1.00  0.00           H  
ATOM    362  HE1 PHE A  24      -1.803   6.990 -25.126  1.00  0.00           H  
ATOM    363  HE2 PHE A  24      -4.783   7.500 -22.102  1.00  0.00           H  
ATOM    364  HZ  PHE A  24      -2.406   7.432 -22.773  1.00  0.00           H  
ATOM    365  N   GLU A  25      -8.025   4.012 -28.103  1.00  0.00           N  
ATOM    366  CA  GLU A  25      -9.015   3.828 -29.172  1.00  0.00           C  
ATOM    367  C   GLU A  25      -9.771   2.501 -29.199  1.00  0.00           C  
ATOM    368  O   GLU A  25     -10.901   2.455 -29.652  1.00  0.00           O  
ATOM    369  CB  GLU A  25      -8.323   4.012 -30.524  1.00  0.00           C  
ATOM    370  CG  GLU A  25      -7.414   2.859 -30.927  1.00  0.00           C  
ATOM    371  CD  GLU A  25      -6.660   3.127 -32.200  1.00  0.00           C  
ATOM    372  OE1 GLU A  25      -7.163   3.849 -33.026  1.00  0.00           O  
ATOM    373  OE2 GLU A  25      -5.578   2.609 -32.345  1.00  0.00           O  
ATOM    374  H   GLU A  25      -7.348   3.283 -27.929  1.00  0.00           H  
ATOM    375  HA  GLU A  25      -9.826   4.541 -29.019  1.00  0.00           H  
ATOM    376 1HB  GLU A  25      -9.074   4.135 -31.304  1.00  0.00           H  
ATOM    377 2HB  GLU A  25      -7.721   4.921 -30.503  1.00  0.00           H  
ATOM    378 1HG  GLU A  25      -6.699   2.676 -30.126  1.00  0.00           H  
ATOM    379 2HG  GLU A  25      -8.018   1.961 -31.051  1.00  0.00           H  
ATOM    380  N   ALA A  26      -9.168   1.420 -28.724  1.00  0.00           N  
ATOM    381  CA  ALA A  26      -9.832   0.122 -28.816  1.00  0.00           C  
ATOM    382  C   ALA A  26      -9.448  -0.873 -27.703  1.00  0.00           C  
ATOM    383  O   ALA A  26      -8.359  -0.806 -27.122  1.00  0.00           O  
ATOM    384  CB  ALA A  26      -9.590  -0.493 -30.199  1.00  0.00           C  
ATOM    385  H   ALA A  26      -8.254   1.476 -28.298  1.00  0.00           H  
ATOM    386  HA  ALA A  26     -10.902   0.278 -28.678  1.00  0.00           H  
ATOM    387 1HB  ALA A  26     -10.088  -1.461 -30.259  1.00  0.00           H  
ATOM    388 2HB  ALA A  26      -9.989   0.169 -30.967  1.00  0.00           H  
ATOM    389 3HB  ALA A  26      -8.520  -0.626 -30.355  1.00  0.00           H  
ATOM    390  N   PRO A  27     -10.348  -1.822 -27.412  1.00  0.00           N  
ATOM    391  CA  PRO A  27     -10.074  -2.835 -26.383  1.00  0.00           C  
ATOM    392  C   PRO A  27      -8.785  -3.622 -26.624  1.00  0.00           C  
ATOM    393  O   PRO A  27      -8.440  -3.922 -27.764  1.00  0.00           O  
ATOM    394  CB  PRO A  27     -11.282  -3.755 -26.482  1.00  0.00           C  
ATOM    395  CG  PRO A  27     -12.360  -2.871 -27.025  1.00  0.00           C  
ATOM    396  CD  PRO A  27     -11.713  -1.960 -27.978  1.00  0.00           C  
ATOM    397  HA  PRO A  27     -10.029  -2.347 -25.398  1.00  0.00           H  
ATOM    398 1HB  PRO A  27     -11.053  -4.607 -27.139  1.00  0.00           H  
ATOM    399 2HB  PRO A  27     -11.523  -4.168 -25.491  1.00  0.00           H  
ATOM    400 1HG  PRO A  27     -13.140  -3.477 -27.509  1.00  0.00           H  
ATOM    401 2HG  PRO A  27     -12.848  -2.320 -26.207  1.00  0.00           H  
ATOM    402 1HD  PRO A  27     -11.697  -2.425 -28.976  1.00  0.00           H  
ATOM    403 2HD  PRO A  27     -12.260  -1.006 -28.004  1.00  0.00           H  
ATOM    404  N   GLN A  28      -8.093  -3.966 -25.551  1.00  0.00           N  
ATOM    405  CA  GLN A  28      -6.833  -4.678 -25.648  1.00  0.00           C  
ATOM    406  C   GLN A  28      -7.009  -6.178 -25.501  1.00  0.00           C  
ATOM    407  O   GLN A  28      -6.145  -6.849 -24.925  1.00  0.00           O  
ATOM    408  CB  GLN A  28      -5.855  -4.165 -24.587  1.00  0.00           C  
ATOM    409  CG  GLN A  28      -5.605  -2.668 -24.642  1.00  0.00           C  
ATOM    410  CD  GLN A  28      -4.816  -2.258 -25.871  1.00  0.00           C  
ATOM    411  OE1 GLN A  28      -3.639  -2.600 -26.013  1.00  0.00           O  
ATOM    412  NE2 GLN A  28      -5.461  -1.522 -26.769  1.00  0.00           N  
ATOM    413  H   GLN A  28      -8.453  -3.724 -24.639  1.00  0.00           H  
ATOM    414  HA  GLN A  28      -6.400  -4.484 -26.629  1.00  0.00           H  
ATOM    415 1HB  GLN A  28      -6.236  -4.406 -23.594  1.00  0.00           H  
ATOM    416 2HB  GLN A  28      -4.896  -4.671 -24.701  1.00  0.00           H  
ATOM    417 1HG  GLN A  28      -6.564  -2.150 -24.663  1.00  0.00           H  
ATOM    418 2HG  GLN A  28      -5.040  -2.372 -23.759  1.00  0.00           H  
ATOM    419 1HE2 GLN A  28      -4.992  -1.221 -27.600  1.00  0.00           H  
ATOM    420 2HE2 GLN A  28      -6.416  -1.267 -26.614  1.00  0.00           H  
ATOM    421  N   TYR A  29      -8.106  -6.717 -26.027  1.00  0.00           N  
ATOM    422  CA  TYR A  29      -8.397  -8.145 -25.832  1.00  0.00           C  
ATOM    423  C   TYR A  29      -7.313  -9.088 -26.359  1.00  0.00           C  
ATOM    424  O   TYR A  29      -7.179 -10.210 -25.883  1.00  0.00           O  
ATOM    425  CB  TYR A  29      -9.735  -8.492 -26.488  1.00  0.00           C  
ATOM    426  CG  TYR A  29      -9.708  -8.432 -27.999  1.00  0.00           C  
ATOM    427  CD1 TYR A  29      -9.426  -9.574 -28.734  1.00  0.00           C  
ATOM    428  CD2 TYR A  29      -9.965  -7.235 -28.650  1.00  0.00           C  
ATOM    429  CE1 TYR A  29      -9.401  -9.519 -30.114  1.00  0.00           C  
ATOM    430  CE2 TYR A  29      -9.940  -7.180 -30.030  1.00  0.00           C  
ATOM    431  CZ  TYR A  29      -9.659  -8.316 -30.761  1.00  0.00           C  
ATOM    432  OH  TYR A  29      -9.635  -8.261 -32.136  1.00  0.00           O  
ATOM    433  H   TYR A  29      -8.748  -6.153 -26.565  1.00  0.00           H  
ATOM    434  HA  TYR A  29      -8.369  -8.361 -24.763  1.00  0.00           H  
ATOM    435 1HB  TYR A  29     -10.035  -9.499 -26.192  1.00  0.00           H  
ATOM    436 2HB  TYR A  29     -10.503  -7.805 -26.134  1.00  0.00           H  
ATOM    437  HD1 TYR A  29      -9.224 -10.516 -28.222  1.00  0.00           H  
ATOM    438  HD2 TYR A  29     -10.185  -6.337 -28.073  1.00  0.00           H  
ATOM    439  HE1 TYR A  29      -9.180 -10.417 -30.691  1.00  0.00           H  
ATOM    440  HE2 TYR A  29     -10.141  -6.238 -30.542  1.00  0.00           H  
ATOM    441  HH  TYR A  29      -9.426  -9.131 -32.486  1.00  0.00           H  
ATOM    442  N   TYR A  30      -6.503  -8.615 -27.302  1.00  0.00           N  
ATOM    443  CA  TYR A  30      -5.419  -9.429 -27.876  1.00  0.00           C  
ATOM    444  C   TYR A  30      -4.244  -9.661 -26.921  1.00  0.00           C  
ATOM    445  O   TYR A  30      -3.393 -10.510 -27.183  1.00  0.00           O  
ATOM    446  CB  TYR A  30      -4.889  -8.797 -29.153  1.00  0.00           C  
ATOM    447  CG  TYR A  30      -4.512  -7.356 -28.971  1.00  0.00           C  
ATOM    448  CD1 TYR A  30      -3.254  -6.996 -28.464  1.00  0.00           C  
ATOM    449  CD2 TYR A  30      -5.421  -6.350 -29.278  1.00  0.00           C  
ATOM    450  CE1 TYR A  30      -2.912  -5.661 -28.296  1.00  0.00           C  
ATOM    451  CE2 TYR A  30      -5.094  -5.019 -29.111  1.00  0.00           C  
ATOM    452  CZ  TYR A  30      -3.850  -4.676 -28.622  1.00  0.00           C  
ATOM    453  OH  TYR A  30      -3.558  -3.339 -28.463  1.00  0.00           O  
ATOM    454  H   TYR A  30      -6.637  -7.671 -27.634  1.00  0.00           H  
ATOM    455  HA  TYR A  30      -5.817 -10.415 -28.117  1.00  0.00           H  
ATOM    456 1HB  TYR A  30      -4.013  -9.349 -29.496  1.00  0.00           H  
ATOM    457 2HB  TYR A  30      -5.646  -8.867 -29.934  1.00  0.00           H  
ATOM    458  HD1 TYR A  30      -2.532  -7.768 -28.198  1.00  0.00           H  
ATOM    459  HD2 TYR A  30      -6.411  -6.606 -29.657  1.00  0.00           H  
ATOM    460  HE1 TYR A  30      -1.932  -5.396 -27.901  1.00  0.00           H  
ATOM    461  HE2 TYR A  30      -5.818  -4.244 -29.363  1.00  0.00           H  
ATOM    462  HH  TYR A  30      -4.360  -2.822 -28.573  1.00  0.00           H  
ATOM    463  N   LEU A  31      -4.181  -8.903 -25.831  1.00  0.00           N  
ATOM    464  CA  LEU A  31      -3.111  -9.110 -24.853  1.00  0.00           C  
ATOM    465  C   LEU A  31      -3.615  -9.636 -23.511  1.00  0.00           C  
ATOM    466  O   LEU A  31      -2.814 -10.035 -22.668  1.00  0.00           O  
ATOM    467  CB  LEU A  31      -2.226  -7.857 -24.686  1.00  0.00           C  
ATOM    468  CG  LEU A  31      -2.877  -6.548 -24.271  1.00  0.00           C  
ATOM    469  CD1 LEU A  31      -3.235  -6.618 -22.822  1.00  0.00           C  
ATOM    470  CD2 LEU A  31      -1.949  -5.395 -24.495  1.00  0.00           C  
ATOM    471  H   LEU A  31      -4.865  -8.179 -25.666  1.00  0.00           H  
ATOM    472  HA  LEU A  31      -2.476  -9.924 -25.202  1.00  0.00           H  
ATOM    473 1HB  LEU A  31      -1.466  -8.066 -23.934  1.00  0.00           H  
ATOM    474 2HB  LEU A  31      -1.725  -7.656 -25.633  1.00  0.00           H  
ATOM    475  HG  LEU A  31      -3.782  -6.389 -24.858  1.00  0.00           H  
ATOM    476 1HD1 LEU A  31      -3.703  -5.682 -22.518  1.00  0.00           H  
ATOM    477 2HD1 LEU A  31      -3.931  -7.441 -22.659  1.00  0.00           H  
ATOM    478 3HD1 LEU A  31      -2.334  -6.781 -22.233  1.00  0.00           H  
ATOM    479 1HD2 LEU A  31      -2.438  -4.469 -24.191  1.00  0.00           H  
ATOM    480 2HD2 LEU A  31      -1.043  -5.537 -23.905  1.00  0.00           H  
ATOM    481 3HD2 LEU A  31      -1.689  -5.338 -25.552  1.00  0.00           H  
ATOM    482  N   ALA A  32      -4.934  -9.637 -23.324  1.00  0.00           N  
ATOM    483  CA  ALA A  32      -5.585 -10.274 -22.161  1.00  0.00           C  
ATOM    484  C   ALA A  32      -7.057 -10.524 -22.468  1.00  0.00           C  
ATOM    485  O   ALA A  32      -7.697  -9.712 -23.152  1.00  0.00           O  
ATOM    486  CB  ALA A  32      -5.455  -9.396 -20.916  1.00  0.00           C  
ATOM    487  H   ALA A  32      -5.507  -9.178 -24.018  1.00  0.00           H  
ATOM    488  HA  ALA A  32      -5.086 -11.224 -21.971  1.00  0.00           H  
ATOM    489 1HB  ALA A  32      -5.942  -9.886 -20.073  1.00  0.00           H  
ATOM    490 2HB  ALA A  32      -4.400  -9.243 -20.687  1.00  0.00           H  
ATOM    491 3HB  ALA A  32      -5.929  -8.433 -21.099  1.00  0.00           H  
ATOM    492  N   GLU A  33      -7.597 -11.626 -21.951  1.00  0.00           N  
ATOM    493  CA  GLU A  33      -8.941 -12.087 -22.316  1.00  0.00           C  
ATOM    494  C   GLU A  33     -10.024 -11.137 -21.814  1.00  0.00           C  
ATOM    495  O   GLU A  33      -9.906 -10.600 -20.707  1.00  0.00           O  
ATOM    496  CB  GLU A  33      -9.191 -13.490 -21.759  1.00  0.00           C  
ATOM    497  CG  GLU A  33      -8.291 -14.569 -22.344  1.00  0.00           C  
ATOM    498  CD  GLU A  33      -8.586 -14.855 -23.790  1.00  0.00           C  
ATOM    499  OE1 GLU A  33      -9.717 -14.711 -24.187  1.00  0.00           O  
ATOM    500  OE2 GLU A  33      -7.678 -15.218 -24.500  1.00  0.00           O  
ATOM    501  H   GLU A  33      -7.058 -12.160 -21.285  1.00  0.00           H  
ATOM    502  HA  GLU A  33      -8.993 -12.179 -23.402  1.00  0.00           H  
ATOM    503 1HB  GLU A  33      -9.046 -13.484 -20.678  1.00  0.00           H  
ATOM    504 2HB  GLU A  33     -10.225 -13.778 -21.948  1.00  0.00           H  
ATOM    505 1HG  GLU A  33      -7.253 -14.251 -22.253  1.00  0.00           H  
ATOM    506 2HG  GLU A  33      -8.415 -15.484 -21.766  1.00  0.00           H  
ATOM    507  N   PRO A  34     -11.115 -10.945 -22.590  1.00  0.00           N  
ATOM    508  CA  PRO A  34     -12.180 -10.115 -22.012  1.00  0.00           C  
ATOM    509  C   PRO A  34     -12.659 -10.543 -20.610  1.00  0.00           C  
ATOM    510  O   PRO A  34     -12.998  -9.682 -19.811  1.00  0.00           O  
ATOM    511  CB  PRO A  34     -13.299 -10.275 -23.045  1.00  0.00           C  
ATOM    512  CG  PRO A  34     -12.580 -10.524 -24.327  1.00  0.00           C  
ATOM    513  CD  PRO A  34     -11.425 -11.410 -23.943  1.00  0.00           C  
ATOM    514  HA  PRO A  34     -11.821  -9.079 -21.918  1.00  0.00           H  
ATOM    515 1HB  PRO A  34     -13.960 -11.106 -22.758  1.00  0.00           H  
ATOM    516 2HB  PRO A  34     -13.918  -9.366 -23.073  1.00  0.00           H  
ATOM    517 1HG  PRO A  34     -13.255 -10.999 -25.055  1.00  0.00           H  
ATOM    518 2HG  PRO A  34     -12.254  -9.571 -24.771  1.00  0.00           H  
ATOM    519 1HD  PRO A  34     -11.749 -12.461 -23.955  1.00  0.00           H  
ATOM    520 2HD  PRO A  34     -10.592 -11.252 -24.644  1.00  0.00           H  
ATOM    521  N   TRP A  35     -12.671 -11.832 -20.280  1.00  0.00           N  
ATOM    522  CA  TRP A  35     -13.126 -12.169 -18.922  1.00  0.00           C  
ATOM    523  C   TRP A  35     -12.055 -11.866 -17.894  1.00  0.00           C  
ATOM    524  O   TRP A  35     -12.349 -11.656 -16.721  1.00  0.00           O  
ATOM    525  CB  TRP A  35     -13.511 -13.647 -18.831  1.00  0.00           C  
ATOM    526  CG  TRP A  35     -12.368 -14.580 -19.097  1.00  0.00           C  
ATOM    527  CD1 TRP A  35     -12.023 -15.123 -20.298  1.00  0.00           C  
ATOM    528  CD2 TRP A  35     -11.409 -15.085 -18.137  1.00  0.00           C  
ATOM    529  NE1 TRP A  35     -10.921 -15.930 -20.153  1.00  0.00           N  
ATOM    530  CE2 TRP A  35     -10.531 -15.917 -18.837  1.00  0.00           C  
ATOM    531  CE3 TRP A  35     -11.228 -14.901 -16.761  1.00  0.00           C  
ATOM    532  CZ2 TRP A  35      -9.482 -16.570 -18.210  1.00  0.00           C  
ATOM    533  CZ3 TRP A  35     -10.175 -15.555 -16.132  1.00  0.00           C  
ATOM    534  CH2 TRP A  35      -9.325 -16.368 -16.839  1.00  0.00           C  
ATOM    535  H   TRP A  35     -12.389 -12.576 -20.902  1.00  0.00           H  
ATOM    536  HA  TRP A  35     -13.951 -11.506 -18.660  1.00  0.00           H  
ATOM    537 1HB  TRP A  35     -13.903 -13.860 -17.837  1.00  0.00           H  
ATOM    538 2HB  TRP A  35     -14.303 -13.862 -19.548  1.00  0.00           H  
ATOM    539  HD1 TRP A  35     -12.545 -14.944 -21.236  1.00  0.00           H  
ATOM    540  HE1 TRP A  35     -10.470 -16.449 -20.893  1.00  0.00           H  
ATOM    541  HE3 TRP A  35     -11.898 -14.254 -16.196  1.00  0.00           H  
ATOM    542  HZ2 TRP A  35      -8.796 -17.220 -18.754  1.00  0.00           H  
ATOM    543  HZ3 TRP A  35     -10.042 -15.407 -15.060  1.00  0.00           H  
ATOM    544  HH2 TRP A  35      -8.509 -16.865 -16.314  1.00  0.00           H  
ATOM    545  N   GLN A  36     -10.813 -11.804 -18.354  1.00  0.00           N  
ATOM    546  CA  GLN A  36      -9.722 -11.321 -17.533  1.00  0.00           C  
ATOM    547  C   GLN A  36      -9.755  -9.797 -17.327  1.00  0.00           C  
ATOM    548  O   GLN A  36      -9.361  -9.309 -16.268  1.00  0.00           O  
ATOM    549  CB  GLN A  36      -8.387 -11.734 -18.159  1.00  0.00           C  
ATOM    550  CG  GLN A  36      -8.104 -13.225 -18.095  1.00  0.00           C  
ATOM    551  CD  GLN A  36      -6.763 -13.586 -18.705  1.00  0.00           C  
ATOM    552  OE1 GLN A  36      -6.373 -13.048 -19.745  1.00  0.00           O  
ATOM    553  NE2 GLN A  36      -6.048 -14.502 -18.061  1.00  0.00           N  
ATOM    554  H   GLN A  36     -10.622 -12.101 -19.301  1.00  0.00           H  
ATOM    555  HA  GLN A  36      -9.822 -11.752 -16.537  1.00  0.00           H  
ATOM    556 1HB  GLN A  36      -8.367 -11.432 -19.206  1.00  0.00           H  
ATOM    557 2HB  GLN A  36      -7.572 -11.215 -17.654  1.00  0.00           H  
ATOM    558 1HG  GLN A  36      -8.100 -13.539 -17.051  1.00  0.00           H  
ATOM    559 2HG  GLN A  36      -8.882 -13.756 -18.642  1.00  0.00           H  
ATOM    560 1HE2 GLN A  36      -5.155 -14.781 -18.416  1.00  0.00           H  
ATOM    561 2HE2 GLN A  36      -6.402 -14.913 -17.221  1.00  0.00           H  
ATOM    562  N   PHE A  37     -10.239  -9.038 -18.305  1.00  0.00           N  
ATOM    563  CA  PHE A  37     -10.427  -7.610 -18.056  1.00  0.00           C  
ATOM    564  C   PHE A  37     -11.576  -7.359 -17.086  1.00  0.00           C  
ATOM    565  O   PHE A  37     -11.484  -6.466 -16.219  1.00  0.00           O  
ATOM    566  CB  PHE A  37     -10.692  -6.871 -19.368  1.00  0.00           C  
ATOM    567  CG  PHE A  37      -9.444  -6.491 -20.113  1.00  0.00           C  
ATOM    568  CD1 PHE A  37      -9.074  -7.168 -21.266  1.00  0.00           C  
ATOM    569  CD2 PHE A  37      -8.637  -5.457 -19.663  1.00  0.00           C  
ATOM    570  CE1 PHE A  37      -7.926  -6.820 -21.952  1.00  0.00           C  
ATOM    571  CE2 PHE A  37      -7.490  -5.106 -20.347  1.00  0.00           C  
ATOM    572  CZ  PHE A  37      -7.134  -5.789 -21.493  1.00  0.00           C  
ATOM    573  H   PHE A  37     -10.479  -9.415 -19.211  1.00  0.00           H  
ATOM    574  HA  PHE A  37      -9.548  -7.232 -17.530  1.00  0.00           H  
ATOM    575 1HB  PHE A  37     -11.301  -7.495 -20.021  1.00  0.00           H  
ATOM    576 2HB  PHE A  37     -11.257  -5.962 -19.165  1.00  0.00           H  
ATOM    577  HD1 PHE A  37      -9.701  -7.983 -21.629  1.00  0.00           H  
ATOM    578  HD2 PHE A  37      -8.918  -4.918 -18.757  1.00  0.00           H  
ATOM    579  HE1 PHE A  37      -7.647  -7.360 -22.856  1.00  0.00           H  
ATOM    580  HE2 PHE A  37      -6.865  -4.291 -19.983  1.00  0.00           H  
ATOM    581  HZ  PHE A  37      -6.229  -5.514 -22.032  1.00  0.00           H  
ATOM    582  N   SER A  38     -12.638  -8.162 -17.223  1.00  0.00           N  
ATOM    583  CA  SER A  38     -13.779  -8.136 -16.310  1.00  0.00           C  
ATOM    584  C   SER A  38     -13.372  -8.613 -14.926  1.00  0.00           C  
ATOM    585  O   SER A  38     -13.829  -8.059 -13.919  1.00  0.00           O  
ATOM    586  CB  SER A  38     -14.902  -9.004 -16.845  1.00  0.00           C  
ATOM    587  OG  SER A  38     -15.419  -8.478 -18.037  1.00  0.00           O  
ATOM    588  H   SER A  38     -12.642  -8.811 -17.996  1.00  0.00           H  
ATOM    589  HA  SER A  38     -14.154  -7.113 -16.253  1.00  0.00           H  
ATOM    590 1HB  SER A  38     -14.530 -10.013 -17.020  1.00  0.00           H  
ATOM    591 2HB  SER A  38     -15.694  -9.072 -16.101  1.00  0.00           H  
ATOM    592  HG  SER A  38     -16.118  -9.078 -18.309  1.00  0.00           H  
ATOM    593  N   MET A  39     -12.526  -9.647 -14.886  1.00  0.00           N  
ATOM    594  CA  MET A  39     -11.984 -10.139 -13.629  1.00  0.00           C  
ATOM    595  C   MET A  39     -11.126  -9.068 -12.955  1.00  0.00           C  
ATOM    596  O   MET A  39     -11.250  -8.838 -11.751  1.00  0.00           O  
ATOM    597  CB  MET A  39     -11.172 -11.410 -13.865  1.00  0.00           C  
ATOM    598  CG  MET A  39     -10.533 -11.991 -12.611  1.00  0.00           C  
ATOM    599  SD  MET A  39      -9.535 -13.455 -12.954  1.00  0.00           S  
ATOM    600  CE  MET A  39      -8.179 -12.732 -13.873  1.00  0.00           C  
ATOM    601  H   MET A  39     -12.255 -10.099 -15.748  1.00  0.00           H  
ATOM    602  HA  MET A  39     -12.813 -10.345 -12.952  1.00  0.00           H  
ATOM    603 1HB  MET A  39     -11.814 -12.176 -14.298  1.00  0.00           H  
ATOM    604 2HB  MET A  39     -10.376 -11.206 -14.582  1.00  0.00           H  
ATOM    605 1HG  MET A  39      -9.895 -11.240 -12.147  1.00  0.00           H  
ATOM    606 2HG  MET A  39     -11.311 -12.265 -11.899  1.00  0.00           H  
ATOM    607 1HE  MET A  39      -7.474 -13.514 -14.157  1.00  0.00           H  
ATOM    608 2HE  MET A  39      -8.565 -12.247 -14.770  1.00  0.00           H  
ATOM    609 3HE  MET A  39      -7.671 -11.994 -13.251  1.00  0.00           H  
ATOM    610  N   LEU A  40     -10.275  -8.396 -13.728  1.00  0.00           N  
ATOM    611  CA  LEU A  40      -9.494  -7.318 -13.167  1.00  0.00           C  
ATOM    612  C   LEU A  40     -10.444  -6.256 -12.588  1.00  0.00           C  
ATOM    613  O   LEU A  40     -10.284  -5.841 -11.437  1.00  0.00           O  
ATOM    614  CB  LEU A  40      -8.585  -6.704 -14.239  1.00  0.00           C  
ATOM    615  CG  LEU A  40      -7.741  -5.505 -13.788  1.00  0.00           C  
ATOM    616  CD1 LEU A  40      -6.804  -5.935 -12.668  1.00  0.00           C  
ATOM    617  CD2 LEU A  40      -6.961  -4.958 -14.974  1.00  0.00           C  
ATOM    618  H   LEU A  40     -10.165  -8.627 -14.705  1.00  0.00           H  
ATOM    619  HA  LEU A  40      -8.912  -7.710 -12.335  1.00  0.00           H  
ATOM    620 1HB  LEU A  40      -7.902  -7.473 -14.597  1.00  0.00           H  
ATOM    621 2HB  LEU A  40      -9.204  -6.378 -15.075  1.00  0.00           H  
ATOM    622  HG  LEU A  40      -8.396  -4.727 -13.394  1.00  0.00           H  
ATOM    623 1HD1 LEU A  40      -6.205  -5.083 -12.347  1.00  0.00           H  
ATOM    624 2HD1 LEU A  40      -7.389  -6.304 -11.825  1.00  0.00           H  
ATOM    625 3HD1 LEU A  40      -6.147  -6.726 -13.027  1.00  0.00           H  
ATOM    626 1HD2 LEU A  40      -6.362  -4.105 -14.653  1.00  0.00           H  
ATOM    627 2HD2 LEU A  40      -6.305  -5.734 -15.367  1.00  0.00           H  
ATOM    628 3HD2 LEU A  40      -7.656  -4.641 -15.752  1.00  0.00           H  
ATOM    629  N   ALA A  41     -11.446  -5.840 -13.357  1.00  0.00           N  
ATOM    630  CA  ALA A  41     -12.393  -4.834 -12.862  1.00  0.00           C  
ATOM    631  C   ALA A  41     -13.087  -5.316 -11.592  1.00  0.00           C  
ATOM    632  O   ALA A  41     -13.313  -4.534 -10.662  1.00  0.00           O  
ATOM    633  CB  ALA A  41     -13.420  -4.480 -13.923  1.00  0.00           C  
ATOM    634  H   ALA A  41     -11.565  -6.212 -14.288  1.00  0.00           H  
ATOM    635  HA  ALA A  41     -11.831  -3.934 -12.611  1.00  0.00           H  
ATOM    636 1HB  ALA A  41     -14.108  -3.733 -13.528  1.00  0.00           H  
ATOM    637 2HB  ALA A  41     -12.914  -4.079 -14.801  1.00  0.00           H  
ATOM    638 3HB  ALA A  41     -13.977  -5.374 -14.202  1.00  0.00           H  
ATOM    639  N   ALA A  42     -13.421  -6.606 -11.557  1.00  0.00           N  
ATOM    640  CA  ALA A  42     -14.017  -7.204 -10.371  1.00  0.00           C  
ATOM    641  C   ALA A  42     -13.065  -7.118  -9.157  1.00  0.00           C  
ATOM    642  O   ALA A  42     -13.484  -6.812  -8.041  1.00  0.00           O  
ATOM    643  CB  ALA A  42     -14.416  -8.626 -10.655  1.00  0.00           C  
ATOM    644  H   ALA A  42     -13.258  -7.183 -12.370  1.00  0.00           H  
ATOM    645  HA  ALA A  42     -14.907  -6.630 -10.113  1.00  0.00           H  
ATOM    646 1HB  ALA A  42     -14.860  -9.065  -9.762  1.00  0.00           H  
ATOM    647 2HB  ALA A  42     -15.142  -8.645 -11.468  1.00  0.00           H  
ATOM    648 3HB  ALA A  42     -13.536  -9.201 -10.941  1.00  0.00           H  
ATOM    649  N   TYR A  43     -11.776  -7.349  -9.386  1.00  0.00           N  
ATOM    650  CA  TYR A  43     -10.786  -7.179  -8.341  1.00  0.00           C  
ATOM    651  C   TYR A  43     -10.659  -5.712  -7.908  1.00  0.00           C  
ATOM    652  O   TYR A  43     -10.460  -5.429  -6.726  1.00  0.00           O  
ATOM    653  CB  TYR A  43      -9.433  -7.717  -8.810  1.00  0.00           C  
ATOM    654  CG  TYR A  43      -9.403  -9.218  -8.992  1.00  0.00           C  
ATOM    655  CD1 TYR A  43     -10.404 -10.004  -8.441  1.00  0.00           C  
ATOM    656  CD2 TYR A  43      -8.374  -9.809  -9.711  1.00  0.00           C  
ATOM    657  CE1 TYR A  43     -10.376 -11.375  -8.607  1.00  0.00           C  
ATOM    658  CE2 TYR A  43      -8.347 -11.180  -9.878  1.00  0.00           C  
ATOM    659  CZ  TYR A  43      -9.343 -11.962  -9.329  1.00  0.00           C  
ATOM    660  OH  TYR A  43      -9.315 -13.327  -9.495  1.00  0.00           O  
ATOM    661  H   TYR A  43     -11.477  -7.647 -10.303  1.00  0.00           H  
ATOM    662  HA  TYR A  43     -11.128  -7.709  -7.451  1.00  0.00           H  
ATOM    663 1HB  TYR A  43      -9.166  -7.253  -9.760  1.00  0.00           H  
ATOM    664 2HB  TYR A  43      -8.664  -7.447  -8.087  1.00  0.00           H  
ATOM    665  HD1 TYR A  43     -11.212  -9.540  -7.875  1.00  0.00           H  
ATOM    666  HD2 TYR A  43      -7.587  -9.191 -10.144  1.00  0.00           H  
ATOM    667  HE1 TYR A  43     -11.163 -11.993  -8.174  1.00  0.00           H  
ATOM    668  HE2 TYR A  43      -7.538 -11.644 -10.443  1.00  0.00           H  
ATOM    669  HH  TYR A  43     -10.074 -13.718  -9.055  1.00  0.00           H  
ATOM    670  N   MET A  44     -10.774  -4.777  -8.845  1.00  0.00           N  
ATOM    671  CA  MET A  44     -10.702  -3.369  -8.479  1.00  0.00           C  
ATOM    672  C   MET A  44     -11.899  -3.015  -7.592  1.00  0.00           C  
ATOM    673  O   MET A  44     -11.785  -2.243  -6.634  1.00  0.00           O  
ATOM    674  CB  MET A  44     -10.665  -2.490  -9.728  1.00  0.00           C  
ATOM    675  CG  MET A  44      -9.449  -2.709 -10.617  1.00  0.00           C  
ATOM    676  SD  MET A  44      -7.894  -2.399  -9.756  1.00  0.00           S  
ATOM    677  CE  MET A  44      -7.432  -4.063  -9.284  1.00  0.00           C  
ATOM    678  H   MET A  44     -10.913  -5.027  -9.814  1.00  0.00           H  
ATOM    679  HA  MET A  44      -9.768  -3.199  -7.943  1.00  0.00           H  
ATOM    680 1HB  MET A  44     -11.555  -2.674 -10.328  1.00  0.00           H  
ATOM    681 2HB  MET A  44     -10.680  -1.440  -9.434  1.00  0.00           H  
ATOM    682 1HG  MET A  44      -9.444  -3.736 -10.979  1.00  0.00           H  
ATOM    683 2HG  MET A  44      -9.504  -2.044 -11.478  1.00  0.00           H  
ATOM    684 1HE  MET A  44      -6.487  -4.038  -8.741  1.00  0.00           H  
ATOM    685 2HE  MET A  44      -8.207  -4.489  -8.645  1.00  0.00           H  
ATOM    686 3HE  MET A  44      -7.320  -4.678 -10.178  1.00  0.00           H  
ATOM    687  N   PHE A  45     -13.059  -3.560  -7.941  1.00  0.00           N  
ATOM    688  CA  PHE A  45     -14.253  -3.330  -7.157  1.00  0.00           C  
ATOM    689  C   PHE A  45     -14.039  -3.805  -5.698  1.00  0.00           C  
ATOM    690  O   PHE A  45     -14.264  -3.048  -4.743  1.00  0.00           O  
ATOM    691  CB  PHE A  45     -15.444  -4.056  -7.786  1.00  0.00           C  
ATOM    692  CG  PHE A  45     -16.697  -3.994  -6.959  1.00  0.00           C  
ATOM    693  CD1 PHE A  45     -17.476  -2.846  -6.940  1.00  0.00           C  
ATOM    694  CD2 PHE A  45     -17.099  -5.082  -6.200  1.00  0.00           C  
ATOM    695  CE1 PHE A  45     -18.628  -2.788  -6.179  1.00  0.00           C  
ATOM    696  CE2 PHE A  45     -18.251  -5.027  -5.440  1.00  0.00           C  
ATOM    697  CZ  PHE A  45     -19.016  -3.878  -5.430  1.00  0.00           C  
ATOM    698  H   PHE A  45     -13.114  -4.144  -8.763  1.00  0.00           H  
ATOM    699  HA  PHE A  45     -14.428  -2.255  -7.100  1.00  0.00           H  
ATOM    700 1HB  PHE A  45     -15.659  -3.623  -8.762  1.00  0.00           H  
ATOM    701 2HB  PHE A  45     -15.190  -5.104  -7.941  1.00  0.00           H  
ATOM    702  HD1 PHE A  45     -17.169  -1.985  -7.533  1.00  0.00           H  
ATOM    703  HD2 PHE A  45     -16.494  -5.989  -6.207  1.00  0.00           H  
ATOM    704  HE1 PHE A  45     -19.231  -1.880  -6.173  1.00  0.00           H  
ATOM    705  HE2 PHE A  45     -18.556  -5.890  -4.848  1.00  0.00           H  
ATOM    706  HZ  PHE A  45     -19.924  -3.833  -4.829  1.00  0.00           H  
ATOM    707  N   LEU A  46     -13.581  -5.044  -5.540  1.00  0.00           N  
ATOM    708  CA  LEU A  46     -13.387  -5.640  -4.229  1.00  0.00           C  
ATOM    709  C   LEU A  46     -12.389  -4.847  -3.376  1.00  0.00           C  
ATOM    710  O   LEU A  46     -12.599  -4.661  -2.177  1.00  0.00           O  
ATOM    711  CB  LEU A  46     -12.901  -7.086  -4.385  1.00  0.00           C  
ATOM    712  CG  LEU A  46     -13.924  -8.073  -4.962  1.00  0.00           C  
ATOM    713  CD1 LEU A  46     -13.242  -9.404  -5.247  1.00  0.00           C  
ATOM    714  CD2 LEU A  46     -15.072  -8.247  -3.979  1.00  0.00           C  
ATOM    715  H   LEU A  46     -13.361  -5.585  -6.364  1.00  0.00           H  
ATOM    716  HA  LEU A  46     -14.343  -5.645  -3.707  1.00  0.00           H  
ATOM    717 1HB  LEU A  46     -12.031  -7.091  -5.039  1.00  0.00           H  
ATOM    718 2HB  LEU A  46     -12.597  -7.458  -3.407  1.00  0.00           H  
ATOM    719  HG  LEU A  46     -14.310  -7.687  -5.906  1.00  0.00           H  
ATOM    720 1HD1 LEU A  46     -13.968 -10.105  -5.658  1.00  0.00           H  
ATOM    721 2HD1 LEU A  46     -12.437  -9.253  -5.968  1.00  0.00           H  
ATOM    722 3HD1 LEU A  46     -12.830  -9.807  -4.323  1.00  0.00           H  
ATOM    723 1HD2 LEU A  46     -15.800  -8.948  -4.390  1.00  0.00           H  
ATOM    724 2HD2 LEU A  46     -14.688  -8.634  -3.035  1.00  0.00           H  
ATOM    725 3HD2 LEU A  46     -15.553  -7.284  -3.807  1.00  0.00           H  
ATOM    726  N   LEU A  47     -11.304  -4.387  -4.004  1.00  0.00           N  
ATOM    727  CA  LEU A  47     -10.272  -3.583  -3.342  1.00  0.00           C  
ATOM    728  C   LEU A  47     -10.740  -2.178  -3.011  1.00  0.00           C  
ATOM    729  O   LEU A  47     -10.296  -1.613  -2.039  1.00  0.00           O  
ATOM    730  CB  LEU A  47      -9.024  -3.499  -4.230  1.00  0.00           C  
ATOM    731  CG  LEU A  47      -8.251  -4.811  -4.416  1.00  0.00           C  
ATOM    732  CD1 LEU A  47      -7.150  -4.610  -5.449  1.00  0.00           C  
ATOM    733  CD2 LEU A  47      -7.672  -5.253  -3.080  1.00  0.00           C  
ATOM    734  H   LEU A  47     -11.200  -4.610  -4.983  1.00  0.00           H  
ATOM    735  HA  LEU A  47     -10.030  -4.049  -2.387  1.00  0.00           H  
ATOM    736 1HB  LEU A  47      -9.322  -3.148  -5.216  1.00  0.00           H  
ATOM    737 2HB  LEU A  47      -8.339  -2.769  -3.799  1.00  0.00           H  
ATOM    738  HG  LEU A  47      -8.925  -5.581  -4.792  1.00  0.00           H  
ATOM    739 1HD1 LEU A  47      -6.601  -5.542  -5.581  1.00  0.00           H  
ATOM    740 2HD1 LEU A  47      -7.593  -4.313  -6.399  1.00  0.00           H  
ATOM    741 3HD1 LEU A  47      -6.468  -3.833  -5.107  1.00  0.00           H  
ATOM    742 1HD2 LEU A  47      -7.123  -6.186  -3.212  1.00  0.00           H  
ATOM    743 2HD2 LEU A  47      -6.997  -4.485  -2.703  1.00  0.00           H  
ATOM    744 3HD2 LEU A  47      -8.482  -5.407  -2.366  1.00  0.00           H  
ATOM    745  N   ILE A  48     -11.632  -1.614  -3.816  1.00  0.00           N  
ATOM    746  CA  ILE A  48     -12.348  -0.388  -3.445  1.00  0.00           C  
ATOM    747  C   ILE A  48     -13.322  -0.595  -2.272  1.00  0.00           C  
ATOM    748  O   ILE A  48     -13.408   0.243  -1.361  1.00  0.00           O  
ATOM    749  CB  ILE A  48     -13.125   0.166  -4.654  1.00  0.00           C  
ATOM    750  CG1 ILE A  48     -12.154   0.670  -5.726  1.00  0.00           C  
ATOM    751  CG2 ILE A  48     -14.065   1.278  -4.218  1.00  0.00           C  
ATOM    752  CD1 ILE A  48     -12.807   0.936  -7.063  1.00  0.00           C  
ATOM    753  H   ILE A  48     -11.823  -2.043  -4.710  1.00  0.00           H  
ATOM    754  HA  ILE A  48     -11.620   0.352  -3.115  1.00  0.00           H  
ATOM    755  HB  ILE A  48     -13.709  -0.634  -5.108  1.00  0.00           H  
ATOM    756 1HG1 ILE A  48     -11.684   1.591  -5.386  1.00  0.00           H  
ATOM    757 2HG1 ILE A  48     -11.363  -0.065  -5.875  1.00  0.00           H  
ATOM    758 1HG2 ILE A  48     -14.606   1.659  -5.085  1.00  0.00           H  
ATOM    759 2HG2 ILE A  48     -14.776   0.889  -3.490  1.00  0.00           H  
ATOM    760 3HG2 ILE A  48     -13.489   2.086  -3.766  1.00  0.00           H  
ATOM    761 1HD1 ILE A  48     -12.056   1.290  -7.770  1.00  0.00           H  
ATOM    762 2HD1 ILE A  48     -13.255   0.016  -7.439  1.00  0.00           H  
ATOM    763 3HD1 ILE A  48     -13.579   1.695  -6.946  1.00  0.00           H  
ATOM    764  N   MET A  49     -14.064  -1.703  -2.303  1.00  0.00           N  
ATOM    765  CA  MET A  49     -14.967  -2.043  -1.200  1.00  0.00           C  
ATOM    766  C   MET A  49     -14.226  -2.237   0.111  1.00  0.00           C  
ATOM    767  O   MET A  49     -14.822  -2.046   1.161  1.00  0.00           O  
ATOM    768  CB  MET A  49     -15.761  -3.302  -1.541  1.00  0.00           C  
ATOM    769  CG  MET A  49     -16.792  -3.117  -2.645  1.00  0.00           C  
ATOM    770  SD  MET A  49     -18.006  -1.841  -2.256  1.00  0.00           S  
ATOM    771  CE  MET A  49     -18.870  -2.602  -0.885  1.00  0.00           C  
ATOM    772  H   MET A  49     -14.006  -2.321  -3.100  1.00  0.00           H  
ATOM    773  HA  MET A  49     -15.640  -1.203  -1.032  1.00  0.00           H  
ATOM    774 1HB  MET A  49     -15.077  -4.091  -1.852  1.00  0.00           H  
ATOM    775 2HB  MET A  49     -16.284  -3.655  -0.651  1.00  0.00           H  
ATOM    776 1HG  MET A  49     -16.288  -2.843  -3.571  1.00  0.00           H  
ATOM    777 2HG  MET A  49     -17.321  -4.056  -2.810  1.00  0.00           H  
ATOM    778 1HE  MET A  49     -19.654  -1.932  -0.532  1.00  0.00           H  
ATOM    779 2HE  MET A  49     -19.315  -3.543  -1.212  1.00  0.00           H  
ATOM    780 3HE  MET A  49     -18.167  -2.796  -0.074  1.00  0.00           H  
ATOM    781  N   LEU A  50     -12.942  -2.602   0.068  1.00  0.00           N  
ATOM    782  CA  LEU A  50     -12.114  -2.547   1.279  1.00  0.00           C  
ATOM    783  C   LEU A  50     -11.503  -1.149   1.488  1.00  0.00           C  
ATOM    784  O   LEU A  50     -11.588  -0.571   2.576  1.00  0.00           O  
ATOM    785  CB  LEU A  50     -10.994  -3.593   1.197  1.00  0.00           C  
ATOM    786  CG  LEU A  50     -11.451  -5.057   1.187  1.00  0.00           C  
ATOM    787  CD1 LEU A  50     -10.250  -5.963   0.950  1.00  0.00           C  
ATOM    788  CD2 LEU A  50     -12.132  -5.385   2.507  1.00  0.00           C  
ATOM    789  H   LEU A  50     -12.529  -2.919  -0.797  1.00  0.00           H  
ATOM    790  HA  LEU A  50     -12.753  -2.723   2.144  1.00  0.00           H  
ATOM    791 1HB  LEU A  50     -10.422  -3.418   0.287  1.00  0.00           H  
ATOM    792 2HB  LEU A  50     -10.330  -3.458   2.050  1.00  0.00           H  
ATOM    793  HG  LEU A  50     -12.153  -5.214   0.367  1.00  0.00           H  
ATOM    794 1HD1 LEU A  50     -10.575  -7.003   0.943  1.00  0.00           H  
ATOM    795 2HD1 LEU A  50      -9.794  -5.719  -0.009  1.00  0.00           H  
ATOM    796 3HD1 LEU A  50      -9.522  -5.816   1.747  1.00  0.00           H  
ATOM    797 1HD2 LEU A  50     -12.458  -6.426   2.500  1.00  0.00           H  
ATOM    798 2HD2 LEU A  50     -11.431  -5.231   3.327  1.00  0.00           H  
ATOM    799 3HD2 LEU A  50     -12.997  -4.736   2.642  1.00  0.00           H  
ATOM    800  N   GLY A  51     -10.922  -0.597   0.431  1.00  0.00           N  
ATOM    801  CA  GLY A  51     -10.214   0.676   0.521  1.00  0.00           C  
ATOM    802  C   GLY A  51     -11.011   1.823   1.105  1.00  0.00           C  
ATOM    803  O   GLY A  51     -10.702   2.297   2.196  1.00  0.00           O  
ATOM    804  H   GLY A  51     -10.970  -1.071  -0.459  1.00  0.00           H  
ATOM    805 1HA  GLY A  51      -9.321   0.553   1.132  1.00  0.00           H  
ATOM    806 2HA  GLY A  51      -9.885   0.979  -0.472  1.00  0.00           H  
ATOM    807  N   PHE A  52     -12.040   2.282   0.394  1.00  0.00           N  
ATOM    808  CA  PHE A  52     -12.728   3.496   0.823  1.00  0.00           C  
ATOM    809  C   PHE A  52     -13.322   3.336   2.218  1.00  0.00           C  
ATOM    810  O   PHE A  52     -13.060   4.147   3.100  1.00  0.00           O  
ATOM    811  CB  PHE A  52     -13.803   3.928  -0.166  1.00  0.00           C  
ATOM    812  CG  PHE A  52     -14.680   5.022   0.359  1.00  0.00           C  
ATOM    813  CD1 PHE A  52     -14.265   6.353   0.297  1.00  0.00           C  
ATOM    814  CD2 PHE A  52     -15.912   4.724   0.948  1.00  0.00           C  
ATOM    815  CE1 PHE A  52     -15.071   7.377   0.800  1.00  0.00           C  
ATOM    816  CE2 PHE A  52     -16.732   5.742   1.449  1.00  0.00           C  
ATOM    817  CZ  PHE A  52     -16.306   7.070   1.380  1.00  0.00           C  
ATOM    818  H   PHE A  52     -12.356   1.806  -0.439  1.00  0.00           H  
ATOM    819  HA  PHE A  52     -11.996   4.302   0.893  1.00  0.00           H  
ATOM    820 1HB  PHE A  52     -13.333   4.273  -1.086  1.00  0.00           H  
ATOM    821 2HB  PHE A  52     -14.429   3.073  -0.419  1.00  0.00           H  
ATOM    822  HD1 PHE A  52     -13.300   6.590  -0.152  1.00  0.00           H  
ATOM    823  HD2 PHE A  52     -16.239   3.685   1.000  1.00  0.00           H  
ATOM    824  HE1 PHE A  52     -14.737   8.413   0.740  1.00  0.00           H  
ATOM    825  HE2 PHE A  52     -17.698   5.502   1.893  1.00  0.00           H  
ATOM    826  HZ  PHE A  52     -16.935   7.865   1.779  1.00  0.00           H  
ATOM    827  N   PRO A  53     -14.125   2.281   2.431  1.00  0.00           N  
ATOM    828  CA  PRO A  53     -14.708   2.131   3.757  1.00  0.00           C  
ATOM    829  C   PRO A  53     -13.657   2.155   4.880  1.00  0.00           C  
ATOM    830  O   PRO A  53     -13.880   2.824   5.873  1.00  0.00           O  
ATOM    831  CB  PRO A  53     -15.426   0.784   3.669  1.00  0.00           C  
ATOM    832  CG  PRO A  53     -15.810   0.677   2.256  1.00  0.00           C  
ATOM    833  CD  PRO A  53     -14.632   1.223   1.504  1.00  0.00           C  
ATOM    834  HA  PRO A  53     -15.424   2.948   3.932  1.00  0.00           H  
ATOM    835 1HB  PRO A  53     -14.753  -0.024   3.993  1.00  0.00           H  
ATOM    836 2HB  PRO A  53     -16.290   0.773   4.350  1.00  0.00           H  
ATOM    837 1HG  PRO A  53     -16.026  -0.370   1.999  1.00  0.00           H  
ATOM    838 2HG  PRO A  53     -16.732   1.247   2.069  1.00  0.00           H  
ATOM    839 1HD  PRO A  53     -13.893   0.424   1.349  1.00  0.00           H  
ATOM    840 2HD  PRO A  53     -14.970   1.631   0.539  1.00  0.00           H  
ATOM    841  N   ILE A  54     -12.520   1.477   4.722  1.00  0.00           N  
ATOM    842  CA  ILE A  54     -11.492   1.459   5.774  1.00  0.00           C  
ATOM    843  C   ILE A  54     -10.865   2.839   5.998  1.00  0.00           C  
ATOM    844  O   ILE A  54     -10.723   3.293   7.133  1.00  0.00           O  
ATOM    845  CB  ILE A  54     -10.380   0.450   5.430  1.00  0.00           C  
ATOM    846  CG1 ILE A  54     -10.917  -0.981   5.505  1.00  0.00           C  
ATOM    847  CG2 ILE A  54      -9.194   0.627   6.365  1.00  0.00           C  
ATOM    848  CD1 ILE A  54      -9.975  -2.017   4.935  1.00  0.00           C  
ATOM    849  H   ILE A  54     -12.358   0.965   3.866  1.00  0.00           H  
ATOM    850  HA  ILE A  54     -11.952   1.122   6.701  1.00  0.00           H  
ATOM    851  HB  ILE A  54     -10.050   0.609   4.404  1.00  0.00           H  
ATOM    852 1HG1 ILE A  54     -11.120  -1.240   6.544  1.00  0.00           H  
ATOM    853 2HG1 ILE A  54     -11.861  -1.045   4.963  1.00  0.00           H  
ATOM    854 1HG2 ILE A  54      -8.418  -0.094   6.108  1.00  0.00           H  
ATOM    855 2HG2 ILE A  54      -8.798   1.637   6.263  1.00  0.00           H  
ATOM    856 3HG2 ILE A  54      -9.514   0.465   7.394  1.00  0.00           H  
ATOM    857 1HD1 ILE A  54     -10.425  -3.007   5.024  1.00  0.00           H  
ATOM    858 2HD1 ILE A  54      -9.786  -1.798   3.884  1.00  0.00           H  
ATOM    859 3HD1 ILE A  54      -9.035  -1.996   5.486  1.00  0.00           H  
ATOM    860  N   ASN A  55     -10.489   3.511   4.919  1.00  0.00           N  
ATOM    861  CA  ASN A  55      -9.891   4.832   5.050  1.00  0.00           C  
ATOM    862  C   ASN A  55     -10.878   5.910   5.443  1.00  0.00           C  
ATOM    863  O   ASN A  55     -10.507   6.875   6.098  1.00  0.00           O  
ATOM    864  CB  ASN A  55      -9.195   5.217   3.758  1.00  0.00           C  
ATOM    865  CG  ASN A  55      -7.931   4.436   3.527  1.00  0.00           C  
ATOM    866  OD1 ASN A  55      -6.931   4.630   4.227  1.00  0.00           O  
ATOM    867  ND2 ASN A  55      -7.957   3.557   2.558  1.00  0.00           N  
ATOM    868  H   ASN A  55     -10.613   3.116   3.998  1.00  0.00           H  
ATOM    869  HA  ASN A  55      -9.181   4.810   5.879  1.00  0.00           H  
ATOM    870 1HB  ASN A  55      -9.870   5.051   2.917  1.00  0.00           H  
ATOM    871 2HB  ASN A  55      -8.953   6.280   3.777  1.00  0.00           H  
ATOM    872 1HD2 ASN A  55      -7.144   3.008   2.359  1.00  0.00           H  
ATOM    873 2HD2 ASN A  55      -8.788   3.434   2.017  1.00  0.00           H  
ATOM    874  N   PHE A  56     -12.127   5.762   5.024  1.00  0.00           N  
ATOM    875  CA  PHE A  56     -13.184   6.665   5.462  1.00  0.00           C  
ATOM    876  C   PHE A  56     -13.330   6.574   6.978  1.00  0.00           C  
ATOM    877  O   PHE A  56     -13.295   7.581   7.686  1.00  0.00           O  
ATOM    878  CB  PHE A  56     -14.514   6.324   4.792  1.00  0.00           C  
ATOM    879  CG  PHE A  56     -15.658   7.142   5.302  1.00  0.00           C  
ATOM    880  CD1 PHE A  56     -15.870   8.442   4.817  1.00  0.00           C  
ATOM    881  CD2 PHE A  56     -16.502   6.636   6.294  1.00  0.00           C  
ATOM    882  CE1 PHE A  56     -16.908   9.223   5.299  1.00  0.00           C  
ATOM    883  CE2 PHE A  56     -17.553   7.402   6.782  1.00  0.00           C  
ATOM    884  CZ  PHE A  56     -17.754   8.706   6.289  1.00  0.00           C  
ATOM    885  H   PHE A  56     -12.354   5.011   4.388  1.00  0.00           H  
ATOM    886  HA  PHE A  56     -12.909   7.682   5.180  1.00  0.00           H  
ATOM    887 1HB  PHE A  56     -14.430   6.480   3.717  1.00  0.00           H  
ATOM    888 2HB  PHE A  56     -14.743   5.272   4.953  1.00  0.00           H  
ATOM    889  HD1 PHE A  56     -15.205   8.838   4.049  1.00  0.00           H  
ATOM    890  HD2 PHE A  56     -16.342   5.626   6.673  1.00  0.00           H  
ATOM    891  HE1 PHE A  56     -17.061  10.228   4.906  1.00  0.00           H  
ATOM    892  HE2 PHE A  56     -18.220   7.000   7.544  1.00  0.00           H  
ATOM    893  HZ  PHE A  56     -18.569   9.312   6.682  1.00  0.00           H  
ATOM    894  N   LEU A  57     -13.480   5.351   7.467  1.00  0.00           N  
ATOM    895  CA  LEU A  57     -13.611   5.095   8.885  1.00  0.00           C  
ATOM    896  C   LEU A  57     -12.342   5.457   9.654  1.00  0.00           C  
ATOM    897  O   LEU A  57     -12.419   5.876  10.800  1.00  0.00           O  
ATOM    898  CB  LEU A  57     -13.951   3.617   9.114  1.00  0.00           C  
ATOM    899  CG  LEU A  57     -15.347   3.177   8.657  1.00  0.00           C  
ATOM    900  CD1 LEU A  57     -15.476   1.666   8.800  1.00  0.00           C  
ATOM    901  CD2 LEU A  57     -16.402   3.896   9.484  1.00  0.00           C  
ATOM    902  H   LEU A  57     -13.504   4.574   6.822  1.00  0.00           H  
ATOM    903  HA  LEU A  57     -14.418   5.713   9.275  1.00  0.00           H  
ATOM    904 1HB  LEU A  57     -13.221   3.007   8.585  1.00  0.00           H  
ATOM    905 2HB  LEU A  57     -13.868   3.403  10.180  1.00  0.00           H  
ATOM    906  HG  LEU A  57     -15.480   3.425   7.604  1.00  0.00           H  
ATOM    907 1HD1 LEU A  57     -16.468   1.354   8.474  1.00  0.00           H  
ATOM    908 2HD1 LEU A  57     -14.722   1.177   8.183  1.00  0.00           H  
ATOM    909 3HD1 LEU A  57     -15.331   1.386   9.842  1.00  0.00           H  
ATOM    910 1HD2 LEU A  57     -17.395   3.584   9.158  1.00  0.00           H  
ATOM    911 2HD2 LEU A  57     -16.271   3.648  10.537  1.00  0.00           H  
ATOM    912 3HD2 LEU A  57     -16.298   4.973   9.349  1.00  0.00           H  
ATOM    913  N   THR A  58     -11.181   5.302   9.026  1.00  0.00           N  
ATOM    914  CA  THR A  58      -9.935   5.766   9.630  1.00  0.00           C  
ATOM    915  C   THR A  58      -9.997   7.260   9.935  1.00  0.00           C  
ATOM    916  O   THR A  58      -9.744   7.681  11.072  1.00  0.00           O  
ATOM    917  CB  THR A  58      -8.732   5.474   8.713  1.00  0.00           C  
ATOM    918  OG1 THR A  58      -8.568   4.057   8.572  1.00  0.00           O  
ATOM    919  CG2 THR A  58      -7.460   6.072   9.296  1.00  0.00           C  
ATOM    920  H   THR A  58     -11.153   4.857   8.120  1.00  0.00           H  
ATOM    921  HA  THR A  58      -9.803   5.259  10.586  1.00  0.00           H  
ATOM    922  HB  THR A  58      -8.911   5.906   7.729  1.00  0.00           H  
ATOM    923  HG1 THR A  58      -8.927   3.777   7.726  1.00  0.00           H  
ATOM    924 1HG2 THR A  58      -6.621   5.856   8.635  1.00  0.00           H  
ATOM    925 2HG2 THR A  58      -7.577   7.151   9.394  1.00  0.00           H  
ATOM    926 3HG2 THR A  58      -7.270   5.637  10.276  1.00  0.00           H  
ATOM    927  N   LEU A  59     -10.363   8.052   8.929  1.00  0.00           N  
ATOM    928  CA  LEU A  59     -10.501   9.499   9.095  1.00  0.00           C  
ATOM    929  C   LEU A  59     -11.606   9.838  10.087  1.00  0.00           C  
ATOM    930  O   LEU A  59     -11.465  10.746  10.901  1.00  0.00           O  
ATOM    931  CB  LEU A  59     -10.799  10.163   7.745  1.00  0.00           C  
ATOM    932  CG  LEU A  59      -9.673  10.091   6.706  1.00  0.00           C  
ATOM    933  CD1 LEU A  59     -10.181  10.615   5.369  1.00  0.00           C  
ATOM    934  CD2 LEU A  59      -8.480  10.900   7.192  1.00  0.00           C  
ATOM    935  H   LEU A  59     -10.550   7.640   8.026  1.00  0.00           H  
ATOM    936  HA  LEU A  59      -9.563   9.894   9.485  1.00  0.00           H  
ATOM    937 1HB  LEU A  59     -11.680   9.691   7.313  1.00  0.00           H  
ATOM    938 2HB  LEU A  59     -11.024  11.216   7.917  1.00  0.00           H  
ATOM    939  HG  LEU A  59      -9.374   9.052   6.564  1.00  0.00           H  
ATOM    940 1HD1 LEU A  59      -9.381  10.564   4.630  1.00  0.00           H  
ATOM    941 2HD1 LEU A  59     -11.022  10.007   5.035  1.00  0.00           H  
ATOM    942 3HD1 LEU A  59     -10.503  11.650   5.483  1.00  0.00           H  
ATOM    943 1HD2 LEU A  59      -7.679  10.848   6.454  1.00  0.00           H  
ATOM    944 2HD2 LEU A  59      -8.777  11.939   7.333  1.00  0.00           H  
ATOM    945 3HD2 LEU A  59      -8.126  10.492   8.140  1.00  0.00           H  
ATOM    946  N   TYR A  60     -12.691   9.075  10.026  1.00  0.00           N  
ATOM    947  CA  TYR A  60     -13.837   9.277  10.897  1.00  0.00           C  
ATOM    948  C   TYR A  60     -13.481   9.130  12.371  1.00  0.00           C  
ATOM    949  O   TYR A  60     -13.725  10.038  13.162  1.00  0.00           O  
ATOM    950  CB  TYR A  60     -14.955   8.298  10.529  1.00  0.00           C  
ATOM    951  CG  TYR A  60     -16.167   8.389  11.430  1.00  0.00           C  
ATOM    952  CD1 TYR A  60     -17.052   9.448  11.298  1.00  0.00           C  
ATOM    953  CD2 TYR A  60     -16.393   7.412  12.388  1.00  0.00           C  
ATOM    954  CE1 TYR A  60     -18.158   9.531  12.121  1.00  0.00           C  
ATOM    955  CE2 TYR A  60     -17.499   7.494  13.211  1.00  0.00           C  
ATOM    956  CZ  TYR A  60     -18.380   8.548  13.080  1.00  0.00           C  
ATOM    957  OH  TYR A  60     -19.482   8.630  13.899  1.00  0.00           O  
ATOM    958  H   TYR A  60     -12.715   8.328   9.347  1.00  0.00           H  
ATOM    959  HA  TYR A  60     -14.193  10.299  10.770  1.00  0.00           H  
ATOM    960 1HB  TYR A  60     -15.278   8.485   9.504  1.00  0.00           H  
ATOM    961 2HB  TYR A  60     -14.574   7.278  10.572  1.00  0.00           H  
ATOM    962  HD1 TYR A  60     -16.874  10.217  10.545  1.00  0.00           H  
ATOM    963  HD2 TYR A  60     -15.696   6.579  12.492  1.00  0.00           H  
ATOM    964  HE1 TYR A  60     -18.854  10.363  12.018  1.00  0.00           H  
ATOM    965  HE2 TYR A  60     -17.676   6.726  13.965  1.00  0.00           H  
ATOM    966  HH  TYR A  60     -20.047   9.348  13.603  1.00  0.00           H  
ATOM    967  N   VAL A  61     -12.899   7.992  12.734  1.00  0.00           N  
ATOM    968  CA  VAL A  61     -12.522   7.728  14.118  1.00  0.00           C  
ATOM    969  C   VAL A  61     -11.374   8.644  14.560  1.00  0.00           C  
ATOM    970  O   VAL A  61     -11.366   9.154  15.674  1.00  0.00           O  
ATOM    971  CB  VAL A  61     -12.099   6.256  14.283  1.00  0.00           C  
ATOM    972  CG1 VAL A  61     -11.554   6.011  15.682  1.00  0.00           C  
ATOM    973  CG2 VAL A  61     -13.281   5.342  13.997  1.00  0.00           C  
ATOM    974  H   VAL A  61     -12.713   7.292  12.031  1.00  0.00           H  
ATOM    975  HA  VAL A  61     -13.367   7.977  14.761  1.00  0.00           H  
ATOM    976  HB  VAL A  61     -11.293   6.038  13.581  1.00  0.00           H  
ATOM    977 1HG1 VAL A  61     -11.260   4.966  15.780  1.00  0.00           H  
ATOM    978 2HG1 VAL A  61     -10.687   6.649  15.851  1.00  0.00           H  
ATOM    979 3HG1 VAL A  61     -12.324   6.241  16.418  1.00  0.00           H  
ATOM    980 1HG2 VAL A  61     -12.975   4.303  14.114  1.00  0.00           H  
ATOM    981 2HG2 VAL A  61     -14.089   5.564  14.695  1.00  0.00           H  
ATOM    982 3HG2 VAL A  61     -13.629   5.505  12.977  1.00  0.00           H  
ATOM    983  N   THR A  62     -10.419   8.881  13.673  1.00  0.00           N  
ATOM    984  CA  THR A  62      -9.260   9.690  14.024  1.00  0.00           C  
ATOM    985  C   THR A  62      -9.679  11.096  14.449  1.00  0.00           C  
ATOM    986  O   THR A  62      -9.245  11.589  15.491  1.00  0.00           O  
ATOM    987  CB  THR A  62      -8.268   9.776  12.849  1.00  0.00           C  
ATOM    988  OG1 THR A  62      -7.793   8.463  12.524  1.00  0.00           O  
ATOM    989  CG2 THR A  62      -7.087  10.663  13.212  1.00  0.00           C  
ATOM    990  H   THR A  62     -10.488   8.500  12.740  1.00  0.00           H  
ATOM    991  HA  THR A  62      -8.789   9.255  14.906  1.00  0.00           H  
ATOM    992  HB  THR A  62      -8.772  10.191  11.977  1.00  0.00           H  
ATOM    993  HG1 THR A  62      -6.973   8.533  12.031  1.00  0.00           H  
ATOM    994 1HG2 THR A  62      -6.397  10.712  12.370  1.00  0.00           H  
ATOM    995 2HG2 THR A  62      -7.443  11.665  13.449  1.00  0.00           H  
ATOM    996 3HG2 THR A  62      -6.572  10.247  14.078  1.00  0.00           H  
ATOM    997  N   VAL A  63     -10.540  11.740  13.670  1.00  0.00           N  
ATOM    998  CA  VAL A  63     -10.891  13.120  13.980  1.00  0.00           C  
ATOM    999  C   VAL A  63     -11.644  13.196  15.320  1.00  0.00           C  
ATOM   1000  O   VAL A  63     -11.370  14.063  16.145  1.00  0.00           O  
ATOM   1001  CB  VAL A  63     -11.763  13.715  12.859  1.00  0.00           C  
ATOM   1002  CG1 VAL A  63     -12.325  15.065  13.279  1.00  0.00           C  
ATOM   1003  CG2 VAL A  63     -10.947  13.845  11.582  1.00  0.00           C  
ATOM   1004  H   VAL A  63     -10.958  11.295  12.865  1.00  0.00           H  
ATOM   1005  HA  VAL A  63      -9.972  13.678  14.167  1.00  0.00           H  
ATOM   1006  HB  VAL A  63     -12.612  13.054  12.683  1.00  0.00           H  
ATOM   1007 1HG1 VAL A  63     -12.939  15.470  12.475  1.00  0.00           H  
ATOM   1008 2HG1 VAL A  63     -12.935  14.942  14.174  1.00  0.00           H  
ATOM   1009 3HG1 VAL A  63     -11.505  15.751  13.489  1.00  0.00           H  
ATOM   1010 1HG2 VAL A  63     -11.570  14.265  10.793  1.00  0.00           H  
ATOM   1011 2HG2 VAL A  63     -10.095  14.501  11.760  1.00  0.00           H  
ATOM   1012 3HG2 VAL A  63     -10.590  12.861  11.276  1.00  0.00           H  
ATOM   1013  N   GLN A  64     -12.530  12.235  15.557  1.00  0.00           N  
ATOM   1014  CA  GLN A  64     -13.397  12.238  16.738  1.00  0.00           C  
ATOM   1015  C   GLN A  64     -12.723  12.030  18.106  1.00  0.00           C  
ATOM   1016  O   GLN A  64     -13.360  12.265  19.129  1.00  0.00           O  
ATOM   1017  CB  GLN A  64     -14.474  11.165  16.556  1.00  0.00           C  
ATOM   1018  CG  GLN A  64     -15.523  11.507  15.512  1.00  0.00           C  
ATOM   1019  CD  GLN A  64     -16.579  10.426  15.377  1.00  0.00           C  
ATOM   1020  OE1 GLN A  64     -16.269   9.232  15.387  1.00  0.00           O  
ATOM   1021  NE2 GLN A  64     -17.835  10.840  15.250  1.00  0.00           N  
ATOM   1022  H   GLN A  64     -12.604  11.476  14.895  1.00  0.00           H  
ATOM   1023  HA  GLN A  64     -13.854  13.224  16.829  1.00  0.00           H  
ATOM   1024 1HB  GLN A  64     -14.005  10.225  16.267  1.00  0.00           H  
ATOM   1025 2HB  GLN A  64     -14.985  10.999  17.505  1.00  0.00           H  
ATOM   1026 1HG  GLN A  64     -16.018  12.435  15.799  1.00  0.00           H  
ATOM   1027 2HG  GLN A  64     -15.033  11.629  14.546  1.00  0.00           H  
ATOM   1028 1HE2 GLN A  64     -18.575  10.172  15.157  1.00  0.00           H  
ATOM   1029 2HE2 GLN A  64     -18.042  11.818  15.247  1.00  0.00           H  
ATOM   1030  N   HIS A  65     -11.472  11.573  18.139  1.00  0.00           N  
ATOM   1031  CA  HIS A  65     -10.837  11.189  19.403  1.00  0.00           C  
ATOM   1032  C   HIS A  65      -9.545  11.934  19.685  1.00  0.00           C  
ATOM   1033  O   HIS A  65      -8.613  11.901  18.884  1.00  0.00           O  
ATOM   1034  CB  HIS A  65     -10.555   9.683  19.417  1.00  0.00           C  
ATOM   1035  CG  HIS A  65     -11.790   8.839  19.353  1.00  0.00           C  
ATOM   1036  ND1 HIS A  65     -12.464   8.595  18.174  1.00  0.00           N  
ATOM   1037  CD2 HIS A  65     -12.473   8.183  20.320  1.00  0.00           C  
ATOM   1038  CE1 HIS A  65     -13.509   7.824  18.420  1.00  0.00           C  
ATOM   1039  NE2 HIS A  65     -13.537   7.561  19.714  1.00  0.00           N  
ATOM   1040  H   HIS A  65     -10.948  11.489  17.280  1.00  0.00           H  
ATOM   1041  HA  HIS A  65     -11.496  11.443  20.233  1.00  0.00           H  
ATOM   1042 1HB  HIS A  65      -9.920   9.424  18.569  1.00  0.00           H  
ATOM   1043 2HB  HIS A  65     -10.011   9.424  20.325  1.00  0.00           H  
ATOM   1044  HD1 HIS A  65     -12.175   8.877  17.259  1.00  0.00           H  
ATOM   1045  HD2 HIS A  65     -12.323   8.085  21.395  1.00  0.00           H  
ATOM   1046  HE1 HIS A  65     -14.173   7.515  17.613  1.00  0.00           H  
ATOM   1047  N   LYS A  66      -9.496  12.575  20.850  1.00  0.00           N  
ATOM   1048  CA  LYS A  66      -8.339  13.360  21.300  1.00  0.00           C  
ATOM   1049  C   LYS A  66      -6.988  12.637  21.158  1.00  0.00           C  
ATOM   1050  O   LYS A  66      -6.036  13.213  20.656  1.00  0.00           O  
ATOM   1051  CB  LYS A  66      -8.539  13.777  22.758  1.00  0.00           C  
ATOM   1052  CG  LYS A  66      -7.419  14.638  23.326  1.00  0.00           C  
ATOM   1053  CD  LYS A  66      -7.708  15.043  24.763  1.00  0.00           C  
ATOM   1054  CE  LYS A  66      -6.568  15.864  25.348  1.00  0.00           C  
ATOM   1055  NZ  LYS A  66      -6.837  16.269  26.754  1.00  0.00           N  
ATOM   1056  H   LYS A  66     -10.308  12.509  21.448  1.00  0.00           H  
ATOM   1057  HA  LYS A  66      -8.233  14.227  20.647  1.00  0.00           H  
ATOM   1058 1HB  LYS A  66      -9.471  14.335  22.852  1.00  0.00           H  
ATOM   1059 2HB  LYS A  66      -8.626  12.887  23.382  1.00  0.00           H  
ATOM   1060 1HG  LYS A  66      -6.481  14.082  23.296  1.00  0.00           H  
ATOM   1061 2HG  LYS A  66      -7.307  15.536  22.719  1.00  0.00           H  
ATOM   1062 1HD  LYS A  66      -8.625  15.633  24.798  1.00  0.00           H  
ATOM   1063 2HD  LYS A  66      -7.848  14.150  25.372  1.00  0.00           H  
ATOM   1064 1HE  LYS A  66      -5.648  15.281  25.320  1.00  0.00           H  
ATOM   1065 2HE  LYS A  66      -6.421  16.762  24.747  1.00  0.00           H  
ATOM   1066 1HZ  LYS A  66      -6.059  16.811  27.104  1.00  0.00           H  
ATOM   1067 2HZ  LYS A  66      -7.679  16.827  26.790  1.00  0.00           H  
ATOM   1068 3HZ  LYS A  66      -6.956  15.444  27.325  1.00  0.00           H  
ATOM   1069  N   LYS A  67      -6.914  11.378  21.582  1.00  0.00           N  
ATOM   1070  CA  LYS A  67      -5.700  10.574  21.411  1.00  0.00           C  
ATOM   1071  C   LYS A  67      -5.256  10.404  19.953  1.00  0.00           C  
ATOM   1072  O   LYS A  67      -4.062  10.261  19.678  1.00  0.00           O  
ATOM   1073  CB  LYS A  67      -5.904   9.196  22.042  1.00  0.00           C  
ATOM   1074  CG  LYS A  67      -5.955   9.203  23.564  1.00  0.00           C  
ATOM   1075  CD  LYS A  67      -6.155   7.799  24.117  1.00  0.00           C  
ATOM   1076  CE  LYS A  67      -6.195   7.803  25.638  1.00  0.00           C  
ATOM   1077  NZ  LYS A  67      -6.415   6.439  26.192  1.00  0.00           N  
ATOM   1078  H   LYS A  67      -7.717  10.966  22.035  1.00  0.00           H  
ATOM   1079  HA  LYS A  67      -4.872  11.090  21.898  1.00  0.00           H  
ATOM   1080 1HB  LYS A  67      -6.837   8.764  21.679  1.00  0.00           H  
ATOM   1081 2HB  LYS A  67      -5.095   8.532  21.737  1.00  0.00           H  
ATOM   1082 1HG  LYS A  67      -5.022   9.609  23.958  1.00  0.00           H  
ATOM   1083 2HG  LYS A  67      -6.776   9.836  23.898  1.00  0.00           H  
ATOM   1084 1HD  LYS A  67      -7.091   7.388  23.737  1.00  0.00           H  
ATOM   1085 2HD  LYS A  67      -5.337   7.158  23.787  1.00  0.00           H  
ATOM   1086 1HE  LYS A  67      -5.255   8.192  26.026  1.00  0.00           H  
ATOM   1087 2HE  LYS A  67      -7.001   8.453  25.979  1.00  0.00           H  
ATOM   1088 1HZ  LYS A  67      -6.436   6.484  27.201  1.00  0.00           H  
ATOM   1089 2HZ  LYS A  67      -7.294   6.075  25.853  1.00  0.00           H  
ATOM   1090 3HZ  LYS A  67      -5.664   5.831  25.898  1.00  0.00           H  
ATOM   1091  N   LEU A  68      -6.212  10.417  19.027  1.00  0.00           N  
ATOM   1092  CA  LEU A  68      -5.915  10.344  17.599  1.00  0.00           C  
ATOM   1093  C   LEU A  68      -5.866  11.710  16.931  1.00  0.00           C  
ATOM   1094  O   LEU A  68      -5.501  11.816  15.768  1.00  0.00           O  
ATOM   1095  CB  LEU A  68      -6.966   9.475  16.894  1.00  0.00           C  
ATOM   1096  CG  LEU A  68      -7.014   8.005  17.330  1.00  0.00           C  
ATOM   1097  CD1 LEU A  68      -8.135   7.292  16.588  1.00  0.00           C  
ATOM   1098  CD2 LEU A  68      -5.670   7.349  17.051  1.00  0.00           C  
ATOM   1099  H   LEU A  68      -7.174  10.481  19.327  1.00  0.00           H  
ATOM   1100  HA  LEU A  68      -4.936   9.882  17.472  1.00  0.00           H  
ATOM   1101 1HB  LEU A  68      -7.949   9.906  17.074  1.00  0.00           H  
ATOM   1102 2HB  LEU A  68      -6.772   9.497  15.822  1.00  0.00           H  
ATOM   1103  HG  LEU A  68      -7.231   7.949  18.397  1.00  0.00           H  
ATOM   1104 1HD1 LEU A  68      -8.170   6.247  16.897  1.00  0.00           H  
ATOM   1105 2HD1 LEU A  68      -9.087   7.769  16.820  1.00  0.00           H  
ATOM   1106 3HD1 LEU A  68      -7.954   7.346  15.515  1.00  0.00           H  
ATOM   1107 1HD2 LEU A  68      -5.704   6.304  17.362  1.00  0.00           H  
ATOM   1108 2HD2 LEU A  68      -5.452   7.403  15.985  1.00  0.00           H  
ATOM   1109 3HD2 LEU A  68      -4.889   7.867  17.608  1.00  0.00           H  
ATOM   1110  N   ARG A  69      -6.219  12.753  17.674  1.00  0.00           N  
ATOM   1111  CA  ARG A  69      -5.987  14.125  17.245  1.00  0.00           C  
ATOM   1112  C   ARG A  69      -4.625  14.693  17.605  1.00  0.00           C  
ATOM   1113  O   ARG A  69      -4.378  15.882  17.418  1.00  0.00           O  
ATOM   1114  CB  ARG A  69      -7.055  15.031  17.841  1.00  0.00           C  
ATOM   1115  CG  ARG A  69      -8.446  14.850  17.255  1.00  0.00           C  
ATOM   1116  CD  ARG A  69      -9.321  16.014  17.549  1.00  0.00           C  
ATOM   1117  NE  ARG A  69      -9.567  16.161  18.975  1.00  0.00           N  
ATOM   1118  CZ  ARG A  69     -10.613  15.621  19.630  1.00  0.00           C  
ATOM   1119  NH1 ARG A  69     -11.500  14.904  18.976  1.00  0.00           N  
ATOM   1120  NH2 ARG A  69     -10.749  15.814  20.931  1.00  0.00           N  
ATOM   1121  H   ARG A  69      -6.662  12.584  18.566  1.00  0.00           H  
ATOM   1122  HA  ARG A  69      -6.005  14.155  16.156  1.00  0.00           H  
ATOM   1123 1HB  ARG A  69      -7.123  14.856  18.913  1.00  0.00           H  
ATOM   1124 2HB  ARG A  69      -6.769  16.073  17.697  1.00  0.00           H  
ATOM   1125 1HG  ARG A  69      -8.374  14.740  16.173  1.00  0.00           H  
ATOM   1126 2HG  ARG A  69      -8.907  13.958  17.681  1.00  0.00           H  
ATOM   1127 1HD  ARG A  69      -8.847  16.926  17.189  1.00  0.00           H  
ATOM   1128 2HD  ARG A  69     -10.281  15.883  17.050  1.00  0.00           H  
ATOM   1129  HE  ARG A  69      -8.907  16.707  19.512  1.00  0.00           H  
ATOM   1130 1HH1 ARG A  69     -11.396  14.757  17.982  1.00  0.00           H  
ATOM   1131 2HH1 ARG A  69     -12.284  14.499  19.467  1.00  0.00           H  
ATOM   1132 1HH2 ARG A  69     -10.067  16.365  21.434  1.00  0.00           H  
ATOM   1133 2HH2 ARG A  69     -11.532  15.409  21.422  1.00  0.00           H  
ATOM   1134  N   THR A  70      -3.734  13.837  18.091  1.00  0.00           N  
ATOM   1135  CA  THR A  70      -2.394  14.261  18.492  1.00  0.00           C  
ATOM   1136  C   THR A  70      -1.486  14.430  17.270  1.00  0.00           C  
ATOM   1137  O   THR A  70      -1.792  13.900  16.201  1.00  0.00           O  
ATOM   1138  CB  THR A  70      -1.764  13.256  19.474  1.00  0.00           C  
ATOM   1139  OG1 THR A  70      -1.589  11.992  18.822  1.00  0.00           O  
ATOM   1140  CG2 THR A  70      -2.654  13.074  20.694  1.00  0.00           C  
ATOM   1141  H   THR A  70      -3.991  12.865  18.186  1.00  0.00           H  
ATOM   1142  HA  THR A  70      -2.472  15.224  18.997  1.00  0.00           H  
ATOM   1143  HB  THR A  70      -0.789  13.623  19.795  1.00  0.00           H  
ATOM   1144  HG1 THR A  70      -0.930  11.478  19.294  1.00  0.00           H  
ATOM   1145 1HG2 THR A  70      -2.193  12.361  21.378  1.00  0.00           H  
ATOM   1146 2HG2 THR A  70      -2.780  14.031  21.199  1.00  0.00           H  
ATOM   1147 3HG2 THR A  70      -3.628  12.698  20.381  1.00  0.00           H  
ATOM   1148  N   PRO A  71      -0.372  15.182  17.413  1.00  0.00           N  
ATOM   1149  CA  PRO A  71       0.545  15.460  16.292  1.00  0.00           C  
ATOM   1150  C   PRO A  71       1.010  14.231  15.487  1.00  0.00           C  
ATOM   1151  O   PRO A  71       1.066  14.282  14.250  1.00  0.00           O  
ATOM   1152  CB  PRO A  71       1.727  16.118  17.011  1.00  0.00           C  
ATOM   1153  CG  PRO A  71       1.103  16.839  18.157  1.00  0.00           C  
ATOM   1154  CD  PRO A  71       0.030  15.904  18.647  1.00  0.00           C  
ATOM   1155  HA  PRO A  71       0.050  16.136  15.579  1.00  0.00           H  
ATOM   1156 1HB  PRO A  71       2.447  15.351  17.330  1.00  0.00           H  
ATOM   1157 2HB  PRO A  71       2.259  16.791  16.322  1.00  0.00           H  
ATOM   1158 1HG  PRO A  71       1.859  17.056  18.926  1.00  0.00           H  
ATOM   1159 2HG  PRO A  71       0.702  17.807  17.823  1.00  0.00           H  
ATOM   1160 1HD  PRO A  71       0.454  15.218  19.395  1.00  0.00           H  
ATOM   1161 2HD  PRO A  71      -0.796  16.488  19.080  1.00  0.00           H  
ATOM   1162  N   LEU A  72       1.318  13.140  16.189  1.00  0.00           N  
ATOM   1163  CA  LEU A  72       1.845  11.918  15.576  1.00  0.00           C  
ATOM   1164  C   LEU A  72       0.817  11.210  14.681  1.00  0.00           C  
ATOM   1165  O   LEU A  72       1.154  10.303  13.899  1.00  0.00           O  
ATOM   1166  CB  LEU A  72       2.318  10.954  16.671  1.00  0.00           C  
ATOM   1167  CG  LEU A  72       1.211  10.320  17.523  1.00  0.00           C  
ATOM   1168  CD1 LEU A  72       0.766   9.011  16.884  1.00  0.00           C  
ATOM   1169  CD2 LEU A  72       1.725  10.092  18.936  1.00  0.00           C  
ATOM   1170  H   LEU A  72       1.179  13.168  17.189  1.00  0.00           H  
ATOM   1171  HA  LEU A  72       2.679  12.188  14.930  1.00  0.00           H  
ATOM   1172 1HB  LEU A  72       2.880  10.147  16.204  1.00  0.00           H  
ATOM   1173 2HB  LEU A  72       2.985  11.493  17.344  1.00  0.00           H  
ATOM   1174  HG  LEU A  72       0.348  10.986  17.553  1.00  0.00           H  
ATOM   1175 1HD1 LEU A  72      -0.021   8.560  17.489  1.00  0.00           H  
ATOM   1176 2HD1 LEU A  72       0.385   9.206  15.882  1.00  0.00           H  
ATOM   1177 3HD1 LEU A  72       1.613   8.329  16.825  1.00  0.00           H  
ATOM   1178 1HD2 LEU A  72       0.937   9.641  19.542  1.00  0.00           H  
ATOM   1179 2HD2 LEU A  72       2.586   9.424  18.907  1.00  0.00           H  
ATOM   1180 3HD2 LEU A  72       2.019  11.045  19.375  1.00  0.00           H  
ATOM   1181  N   ASN A  73      -0.437  11.642  14.788  1.00  0.00           N  
ATOM   1182  CA  ASN A  73      -1.512  11.067  14.004  1.00  0.00           C  
ATOM   1183  C   ASN A  73      -1.866  11.902  12.800  1.00  0.00           C  
ATOM   1184  O   ASN A  73      -2.739  11.535  12.026  1.00  0.00           O  
ATOM   1185  CB  ASN A  73      -2.739  10.854  14.871  1.00  0.00           C  
ATOM   1186  CG  ASN A  73      -2.598   9.675  15.794  1.00  0.00           C  
ATOM   1187  OD1 ASN A  73      -2.654   8.519  15.357  1.00  0.00           O  
ATOM   1188  ND2 ASN A  73      -2.415   9.943  17.061  1.00  0.00           N  
ATOM   1189  H   ASN A  73      -0.645  12.392  15.432  1.00  0.00           H  
ATOM   1190  HA  ASN A  73      -1.187  10.093  13.634  1.00  0.00           H  
ATOM   1191 1HB  ASN A  73      -2.922  11.748  15.469  1.00  0.00           H  
ATOM   1192 2HB  ASN A  73      -3.611  10.701  14.236  1.00  0.00           H  
ATOM   1193 1HD2 ASN A  73      -2.314   9.198  17.721  1.00  0.00           H  
ATOM   1194 2HD2 ASN A  73      -2.376  10.893  17.370  1.00  0.00           H  
ATOM   1195  N   TYR A  74      -1.192  13.034  12.647  1.00  0.00           N  
ATOM   1196  CA  TYR A  74      -1.449  13.952  11.530  1.00  0.00           C  
ATOM   1197  C   TYR A  74      -1.010  13.362  10.179  1.00  0.00           C  
ATOM   1198  O   TYR A  74      -1.713  13.508   9.184  1.00  0.00           O  
ATOM   1199  CB  TYR A  74      -0.744  15.288  11.775  1.00  0.00           C  
ATOM   1200  CG  TYR A  74      -1.355  16.105  12.892  1.00  0.00           C  
ATOM   1201  CD1 TYR A  74      -2.510  15.665  13.521  1.00  0.00           C  
ATOM   1202  CD2 TYR A  74      -0.759  17.293  13.288  1.00  0.00           C  
ATOM   1203  CE1 TYR A  74      -3.068  16.411  14.542  1.00  0.00           C  
ATOM   1204  CE2 TYR A  74      -1.316  18.039  14.308  1.00  0.00           C  
ATOM   1205  CZ  TYR A  74      -2.466  17.601  14.934  1.00  0.00           C  
ATOM   1206  OH  TYR A  74      -3.021  18.344  15.950  1.00  0.00           O  
ATOM   1207  H   TYR A  74      -0.480  13.269  13.323  1.00  0.00           H  
ATOM   1208  HA  TYR A  74      -2.523  14.125  11.465  1.00  0.00           H  
ATOM   1209 1HB  TYR A  74       0.304  15.108  12.018  1.00  0.00           H  
ATOM   1210 2HB  TYR A  74      -0.771  15.885  10.864  1.00  0.00           H  
ATOM   1211  HD1 TYR A  74      -2.978  14.731  13.210  1.00  0.00           H  
ATOM   1212  HD2 TYR A  74       0.149  17.639  12.793  1.00  0.00           H  
ATOM   1213  HE1 TYR A  74      -3.975  16.065  15.036  1.00  0.00           H  
ATOM   1214  HE2 TYR A  74      -0.848  18.973  14.619  1.00  0.00           H  
ATOM   1215  HH  TYR A  74      -2.429  19.065  16.179  1.00  0.00           H  
ATOM   1216  N   ILE A  75       0.143  12.686  10.162  1.00  0.00           N  
ATOM   1217  CA  ILE A  75       0.633  11.994   8.971  1.00  0.00           C  
ATOM   1218  C   ILE A  75      -0.203  10.762   8.628  1.00  0.00           C  
ATOM   1219  O   ILE A  75      -0.204  10.320   7.483  1.00  0.00           O  
ATOM   1220  CB  ILE A  75       2.102  11.574   9.156  1.00  0.00           C  
ATOM   1221  CG1 ILE A  75       2.749  11.284   7.800  1.00  0.00           C  
ATOM   1222  CG2 ILE A  75       2.198  10.360  10.067  1.00  0.00           C  
ATOM   1223  CD1 ILE A  75       2.823  12.487   6.888  1.00  0.00           C  
ATOM   1224  H   ILE A  75       0.693  12.657  11.009  1.00  0.00           H  
ATOM   1225  HA  ILE A  75       0.526  12.660   8.116  1.00  0.00           H  
ATOM   1226  HB  ILE A  75       2.662  12.396   9.603  1.00  0.00           H  
ATOM   1227 1HG1 ILE A  75       3.761  10.908   7.952  1.00  0.00           H  
ATOM   1228 2HG1 ILE A  75       2.186  10.503   7.288  1.00  0.00           H  
ATOM   1229 1HG2 ILE A  75       3.243  10.076  10.186  1.00  0.00           H  
ATOM   1230 2HG2 ILE A  75       1.774  10.601  11.041  1.00  0.00           H  
ATOM   1231 3HG2 ILE A  75       1.645   9.530   9.626  1.00  0.00           H  
ATOM   1232 1HD1 ILE A  75       3.293  12.202   5.946  1.00  0.00           H  
ATOM   1233 2HD1 ILE A  75       1.816  12.858   6.693  1.00  0.00           H  
ATOM   1234 3HD1 ILE A  75       3.412  13.269   7.365  1.00  0.00           H  
ATOM   1235  N   LEU A  76      -0.906  10.202   9.609  1.00  0.00           N  
ATOM   1236  CA  LEU A  76      -1.824   9.097   9.334  1.00  0.00           C  
ATOM   1237  C   LEU A  76      -3.112   9.602   8.678  1.00  0.00           C  
ATOM   1238  O   LEU A  76      -3.744   8.896   7.893  1.00  0.00           O  
ATOM   1239  CB  LEU A  76      -2.160   8.351  10.631  1.00  0.00           C  
ATOM   1240  CG  LEU A  76      -0.994   7.600  11.288  1.00  0.00           C  
ATOM   1241  CD1 LEU A  76      -1.464   6.973  12.593  1.00  0.00           C  
ATOM   1242  CD2 LEU A  76      -0.469   6.541  10.330  1.00  0.00           C  
ATOM   1243  H   LEU A  76      -0.811  10.538  10.557  1.00  0.00           H  
ATOM   1244  HA  LEU A  76      -1.348   8.420   8.626  1.00  0.00           H  
ATOM   1245 1HB  LEU A  76      -2.541   9.068  11.356  1.00  0.00           H  
ATOM   1246 2HB  LEU A  76      -2.945   7.625  10.422  1.00  0.00           H  
ATOM   1247  HG  LEU A  76      -0.195   8.304  11.524  1.00  0.00           H  
ATOM   1248 1HD1 LEU A  76      -0.636   6.440  13.060  1.00  0.00           H  
ATOM   1249 2HD1 LEU A  76      -1.816   7.755  13.266  1.00  0.00           H  
ATOM   1250 3HD1 LEU A  76      -2.276   6.275  12.390  1.00  0.00           H  
ATOM   1251 1HD2 LEU A  76       0.361   6.008  10.797  1.00  0.00           H  
ATOM   1252 2HD2 LEU A  76      -1.266   5.836  10.094  1.00  0.00           H  
ATOM   1253 3HD2 LEU A  76      -0.123   7.019   9.413  1.00  0.00           H  
ATOM   1254  N   LEU A  77      -3.501  10.829   8.999  1.00  0.00           N  
ATOM   1255  CA  LEU A  77      -4.577  11.476   8.276  1.00  0.00           C  
ATOM   1256  C   LEU A  77      -4.142  11.627   6.831  1.00  0.00           C  
ATOM   1257  O   LEU A  77      -4.887  11.304   5.899  1.00  0.00           O  
ATOM   1258  CB  LEU A  77      -4.907  12.845   8.885  1.00  0.00           C  
ATOM   1259  CG  LEU A  77      -5.599  12.814  10.254  1.00  0.00           C  
ATOM   1260  CD1 LEU A  77      -5.604  14.214  10.852  1.00  0.00           C  
ATOM   1261  CD2 LEU A  77      -7.015  12.282  10.095  1.00  0.00           C  
ATOM   1262  H   LEU A  77      -3.047  11.324   9.753  1.00  0.00           H  
ATOM   1263  HA  LEU A  77      -5.468  10.853   8.351  1.00  0.00           H  
ATOM   1264 1HB  LEU A  77      -3.982  13.408   8.994  1.00  0.00           H  
ATOM   1265 2HB  LEU A  77      -5.558  13.384   8.197  1.00  0.00           H  
ATOM   1266  HG  LEU A  77      -5.041  12.165  10.929  1.00  0.00           H  
ATOM   1267 1HD1 LEU A  77      -6.095  14.192  11.825  1.00  0.00           H  
ATOM   1268 2HD1 LEU A  77      -4.578  14.562  10.973  1.00  0.00           H  
ATOM   1269 3HD1 LEU A  77      -6.142  14.891  10.190  1.00  0.00           H  
ATOM   1270 1HD2 LEU A  77      -7.507  12.259  11.068  1.00  0.00           H  
ATOM   1271 2HD2 LEU A  77      -7.574  12.931   9.421  1.00  0.00           H  
ATOM   1272 3HD2 LEU A  77      -6.981  11.273   9.682  1.00  0.00           H  
ATOM   1273  N   ASN A  78      -2.917  12.112   6.660  1.00  0.00           N  
ATOM   1274  CA  ASN A  78      -2.322  12.298   5.349  1.00  0.00           C  
ATOM   1275  C   ASN A  78      -2.298  10.963   4.629  1.00  0.00           C  
ATOM   1276  O   ASN A  78      -2.684  10.872   3.467  1.00  0.00           O  
ATOM   1277  CB  ASN A  78      -0.928  12.889   5.455  1.00  0.00           C  
ATOM   1278  CG  ASN A  78      -0.334  13.213   4.113  1.00  0.00           C  
ATOM   1279  OD1 ASN A  78       0.557  12.505   3.628  1.00  0.00           O  
ATOM   1280  ND2 ASN A  78      -0.809  14.268   3.502  1.00  0.00           N  
ATOM   1281  H   ASN A  78      -2.384  12.359   7.482  1.00  0.00           H  
ATOM   1282  HA  ASN A  78      -2.918  13.028   4.799  1.00  0.00           H  
ATOM   1283 1HB  ASN A  78      -0.965  13.801   6.053  1.00  0.00           H  
ATOM   1284 2HB  ASN A  78      -0.273  12.187   5.970  1.00  0.00           H  
ATOM   1285 1HD2 ASN A  78      -0.451  14.531   2.606  1.00  0.00           H  
ATOM   1286 2HD2 ASN A  78      -1.530  14.811   3.931  1.00  0.00           H  
ATOM   1287  N   LEU A  79      -1.886   9.921   5.348  1.00  0.00           N  
ATOM   1288  CA  LEU A  79      -1.768   8.590   4.786  1.00  0.00           C  
ATOM   1289  C   LEU A  79      -3.103   8.123   4.255  1.00  0.00           C  
ATOM   1290  O   LEU A  79      -3.195   7.655   3.121  1.00  0.00           O  
ATOM   1291  CB  LEU A  79      -1.254   7.604   5.841  1.00  0.00           C  
ATOM   1292  CG  LEU A  79      -1.087   6.153   5.371  1.00  0.00           C  
ATOM   1293  CD1 LEU A  79      -0.042   6.094   4.265  1.00  0.00           C  
ATOM   1294  CD2 LEU A  79      -0.684   5.280   6.551  1.00  0.00           C  
ATOM   1295  H   LEU A  79      -1.649  10.068   6.319  1.00  0.00           H  
ATOM   1296  HA  LEU A  79      -1.041   8.621   3.975  1.00  0.00           H  
ATOM   1297 1HB  LEU A  79      -0.285   7.950   6.197  1.00  0.00           H  
ATOM   1298 2HB  LEU A  79      -1.947   7.602   6.683  1.00  0.00           H  
ATOM   1299  HG  LEU A  79      -2.030   5.793   4.959  1.00  0.00           H  
ATOM   1300 1HD1 LEU A  79       0.076   5.064   3.931  1.00  0.00           H  
ATOM   1301 2HD1 LEU A  79      -0.365   6.712   3.427  1.00  0.00           H  
ATOM   1302 3HD1 LEU A  79       0.910   6.464   4.644  1.00  0.00           H  
ATOM   1303 1HD2 LEU A  79      -0.566   4.249   6.217  1.00  0.00           H  
ATOM   1304 2HD2 LEU A  79       0.260   5.638   6.963  1.00  0.00           H  
ATOM   1305 3HD2 LEU A  79      -1.456   5.327   7.318  1.00  0.00           H  
ATOM   1306  N   ALA A  80      -4.141   8.259   5.074  1.00  0.00           N  
ATOM   1307  CA  ALA A  80      -5.466   7.797   4.689  1.00  0.00           C  
ATOM   1308  C   ALA A  80      -5.979   8.523   3.446  1.00  0.00           C  
ATOM   1309  O   ALA A  80      -6.627   7.905   2.591  1.00  0.00           O  
ATOM   1310  CB  ALA A  80      -6.463   7.925   5.861  1.00  0.00           C  
ATOM   1311  H   ALA A  80      -4.013   8.689   5.979  1.00  0.00           H  
ATOM   1312  HA  ALA A  80      -5.391   6.745   4.411  1.00  0.00           H  
ATOM   1313 1HB  ALA A  80      -7.444   7.573   5.545  1.00  0.00           H  
ATOM   1314 2HB  ALA A  80      -6.115   7.324   6.702  1.00  0.00           H  
ATOM   1315 3HB  ALA A  80      -6.533   8.968   6.166  1.00  0.00           H  
ATOM   1316  N   VAL A  81      -5.702   9.826   3.348  1.00  0.00           N  
ATOM   1317  CA  VAL A  81      -6.135  10.597   2.188  1.00  0.00           C  
ATOM   1318  C   VAL A  81      -5.389  10.087   0.955  1.00  0.00           C  
ATOM   1319  O   VAL A  81      -5.982   9.885  -0.105  1.00  0.00           O  
ATOM   1320  CB  VAL A  81      -5.857  12.098   2.391  1.00  0.00           C  
ATOM   1321  CG1 VAL A  81      -6.103  12.864   1.099  1.00  0.00           C  
ATOM   1322  CG2 VAL A  81      -6.728  12.640   3.513  1.00  0.00           C  
ATOM   1323  H   VAL A  81      -5.187  10.290   4.083  1.00  0.00           H  
ATOM   1324  HA  VAL A  81      -7.200  10.419   2.032  1.00  0.00           H  
ATOM   1325  HB  VAL A  81      -4.806  12.232   2.648  1.00  0.00           H  
ATOM   1326 1HG1 VAL A  81      -5.901  13.924   1.260  1.00  0.00           H  
ATOM   1327 2HG1 VAL A  81      -5.443  12.484   0.320  1.00  0.00           H  
ATOM   1328 3HG1 VAL A  81      -7.141  12.736   0.792  1.00  0.00           H  
ATOM   1329 1HG2 VAL A  81      -6.526  13.701   3.651  1.00  0.00           H  
ATOM   1330 2HG2 VAL A  81      -7.779  12.501   3.258  1.00  0.00           H  
ATOM   1331 3HG2 VAL A  81      -6.506  12.105   4.437  1.00  0.00           H  
ATOM   1332  N   ALA A  82      -4.094   9.828   1.112  1.00  0.00           N  
ATOM   1333  CA  ALA A  82      -3.294   9.310   0.013  1.00  0.00           C  
ATOM   1334  C   ALA A  82      -3.851   7.960  -0.414  1.00  0.00           C  
ATOM   1335  O   ALA A  82      -3.927   7.653  -1.603  1.00  0.00           O  
ATOM   1336  CB  ALA A  82      -1.844   9.180   0.424  1.00  0.00           C  
ATOM   1337  H   ALA A  82      -3.653   9.993   2.006  1.00  0.00           H  
ATOM   1338  HA  ALA A  82      -3.363  10.013  -0.817  1.00  0.00           H  
ATOM   1339 1HB  ALA A  82      -1.263   8.791  -0.411  1.00  0.00           H  
ATOM   1340 2HB  ALA A  82      -1.458  10.159   0.710  1.00  0.00           H  
ATOM   1341 3HB  ALA A  82      -1.766   8.499   1.270  1.00  0.00           H  
ATOM   1342  N   ASP A  83      -4.255   7.163   0.570  1.00  0.00           N  
ATOM   1343  CA  ASP A  83      -4.845   5.875   0.302  1.00  0.00           C  
ATOM   1344  C   ASP A  83      -6.135   6.044  -0.487  1.00  0.00           C  
ATOM   1345  O   ASP A  83      -6.397   5.290  -1.415  1.00  0.00           O  
ATOM   1346  CB  ASP A  83      -5.119   5.125   1.608  1.00  0.00           C  
ATOM   1347  CG  ASP A  83      -3.845   4.681   2.315  1.00  0.00           C  
ATOM   1348  OD1 ASP A  83      -2.855   4.492   1.649  1.00  0.00           O  
ATOM   1349  OD2 ASP A  83      -3.875   4.536   3.513  1.00  0.00           O  
ATOM   1350  H   ASP A  83      -4.147   7.465   1.528  1.00  0.00           H  
ATOM   1351  HA  ASP A  83      -4.143   5.290  -0.293  1.00  0.00           H  
ATOM   1352 1HB  ASP A  83      -5.687   5.766   2.283  1.00  0.00           H  
ATOM   1353 2HB  ASP A  83      -5.728   4.245   1.401  1.00  0.00           H  
ATOM   1354  N   LEU A  84      -6.945   7.032  -0.130  1.00  0.00           N  
ATOM   1355  CA  LEU A  84      -8.181   7.255  -0.867  1.00  0.00           C  
ATOM   1356  C   LEU A  84      -7.885   7.626  -2.313  1.00  0.00           C  
ATOM   1357  O   LEU A  84      -8.585   7.197  -3.226  1.00  0.00           O  
ATOM   1358  CB  LEU A  84      -9.005   8.365  -0.202  1.00  0.00           C  
ATOM   1359  CG  LEU A  84      -9.622   8.012   1.157  1.00  0.00           C  
ATOM   1360  CD1 LEU A  84     -10.231   9.261   1.779  1.00  0.00           C  
ATOM   1361  CD2 LEU A  84     -10.671   6.926   0.972  1.00  0.00           C  
ATOM   1362  H   LEU A  84      -6.721   7.636   0.648  1.00  0.00           H  
ATOM   1363  HA  LEU A  84      -8.723   6.312  -0.926  1.00  0.00           H  
ATOM   1364 1HB  LEU A  84      -8.365   9.234  -0.060  1.00  0.00           H  
ATOM   1365 2HB  LEU A  84      -9.818   8.643  -0.873  1.00  0.00           H  
ATOM   1366  HG  LEU A  84      -8.842   7.652   1.829  1.00  0.00           H  
ATOM   1367 1HD1 LEU A  84     -10.669   9.011   2.745  1.00  0.00           H  
ATOM   1368 2HD1 LEU A  84      -9.455  10.014   1.918  1.00  0.00           H  
ATOM   1369 3HD1 LEU A  84     -11.005   9.655   1.121  1.00  0.00           H  
ATOM   1370 1HD2 LEU A  84     -11.109   6.675   1.939  1.00  0.00           H  
ATOM   1371 2HD2 LEU A  84     -11.453   7.285   0.302  1.00  0.00           H  
ATOM   1372 3HD2 LEU A  84     -10.205   6.039   0.543  1.00  0.00           H  
ATOM   1373  N   PHE A  85      -6.813   8.379  -2.529  1.00  0.00           N  
ATOM   1374  CA  PHE A  85      -6.406   8.721  -3.891  1.00  0.00           C  
ATOM   1375  C   PHE A  85      -6.097   7.453  -4.694  1.00  0.00           C  
ATOM   1376  O   PHE A  85      -6.449   7.357  -5.866  1.00  0.00           O  
ATOM   1377  CB  PHE A  85      -5.180   9.637  -3.872  1.00  0.00           C  
ATOM   1378  CG  PHE A  85      -5.460  11.014  -3.342  1.00  0.00           C  
ATOM   1379  CD1 PHE A  85      -6.757  11.503  -3.292  1.00  0.00           C  
ATOM   1380  CD2 PHE A  85      -4.428  11.824  -2.892  1.00  0.00           C  
ATOM   1381  CE1 PHE A  85      -7.016  12.770  -2.805  1.00  0.00           C  
ATOM   1382  CE2 PHE A  85      -4.684  13.090  -2.404  1.00  0.00           C  
ATOM   1383  CZ  PHE A  85      -5.980  13.564  -2.360  1.00  0.00           C  
ATOM   1384  H   PHE A  85      -6.268   8.723  -1.751  1.00  0.00           H  
ATOM   1385  HA  PHE A  85      -7.234   9.234  -4.381  1.00  0.00           H  
ATOM   1386 1HB  PHE A  85      -4.401   9.188  -3.257  1.00  0.00           H  
ATOM   1387 2HB  PHE A  85      -4.784   9.735  -4.881  1.00  0.00           H  
ATOM   1388  HD1 PHE A  85      -7.577  10.875  -3.643  1.00  0.00           H  
ATOM   1389  HD2 PHE A  85      -3.404  11.450  -2.927  1.00  0.00           H  
ATOM   1390  HE1 PHE A  85      -8.040  13.142  -2.772  1.00  0.00           H  
ATOM   1391  HE2 PHE A  85      -3.864  13.716  -2.053  1.00  0.00           H  
ATOM   1392  HZ  PHE A  85      -6.183  14.563  -1.977  1.00  0.00           H  
ATOM   1393  N   MET A  86      -5.457   6.475  -4.058  1.00  0.00           N  
ATOM   1394  CA  MET A  86      -5.149   5.235  -4.737  1.00  0.00           C  
ATOM   1395  C   MET A  86      -6.399   4.405  -4.976  1.00  0.00           C  
ATOM   1396  O   MET A  86      -6.480   3.666  -5.957  1.00  0.00           O  
ATOM   1397  CB  MET A  86      -4.125   4.437  -3.931  1.00  0.00           C  
ATOM   1398  CG  MET A  86      -2.723   5.029  -3.933  1.00  0.00           C  
ATOM   1399  SD  MET A  86      -1.518   3.965  -3.116  1.00  0.00           S  
ATOM   1400  CE  MET A  86      -1.895   4.286  -1.395  1.00  0.00           C  
ATOM   1401  H   MET A  86      -5.180   6.589  -3.093  1.00  0.00           H  
ATOM   1402  HA  MET A  86      -4.735   5.471  -5.717  1.00  0.00           H  
ATOM   1403 1HB  MET A  86      -4.455   4.364  -2.896  1.00  0.00           H  
ATOM   1404 2HB  MET A  86      -4.061   3.423  -4.327  1.00  0.00           H  
ATOM   1405 1HG  MET A  86      -2.399   5.192  -4.960  1.00  0.00           H  
ATOM   1406 2HG  MET A  86      -2.734   5.992  -3.423  1.00  0.00           H  
ATOM   1407 1HE  MET A  86      -1.231   3.699  -0.761  1.00  0.00           H  
ATOM   1408 2HE  MET A  86      -1.755   5.347  -1.184  1.00  0.00           H  
ATOM   1409 3HE  MET A  86      -2.930   4.009  -1.191  1.00  0.00           H  
ATOM   1410  N   VAL A  87      -7.377   4.554  -4.087  1.00  0.00           N  
ATOM   1411  CA  VAL A  87      -8.687   3.939  -4.255  1.00  0.00           C  
ATOM   1412  C   VAL A  87      -9.436   4.556  -5.436  1.00  0.00           C  
ATOM   1413  O   VAL A  87     -10.080   3.848  -6.211  1.00  0.00           O  
ATOM   1414  CB  VAL A  87      -9.523   4.108  -2.972  1.00  0.00           C  
ATOM   1415  CG1 VAL A  87     -10.965   3.687  -3.217  1.00  0.00           C  
ATOM   1416  CG2 VAL A  87      -8.908   3.295  -1.843  1.00  0.00           C  
ATOM   1417  H   VAL A  87      -7.199   5.115  -3.267  1.00  0.00           H  
ATOM   1418  HA  VAL A  87      -8.546   2.885  -4.494  1.00  0.00           H  
ATOM   1419  HB  VAL A  87      -9.539   5.162  -2.695  1.00  0.00           H  
ATOM   1420 1HG1 VAL A  87     -11.541   3.812  -2.300  1.00  0.00           H  
ATOM   1421 2HG1 VAL A  87     -11.396   4.306  -4.004  1.00  0.00           H  
ATOM   1422 3HG1 VAL A  87     -10.992   2.641  -3.521  1.00  0.00           H  
ATOM   1423 1HG2 VAL A  87      -9.504   3.419  -0.939  1.00  0.00           H  
ATOM   1424 2HG2 VAL A  87      -8.887   2.241  -2.123  1.00  0.00           H  
ATOM   1425 3HG2 VAL A  87      -7.891   3.641  -1.658  1.00  0.00           H  
ATOM   1426  N   PHE A  88      -9.326   5.870  -5.592  1.00  0.00           N  
ATOM   1427  CA  PHE A  88     -10.067   6.574  -6.628  1.00  0.00           C  
ATOM   1428  C   PHE A  88      -9.230   6.890  -7.870  1.00  0.00           C  
ATOM   1429  O   PHE A  88      -9.493   6.372  -8.947  1.00  0.00           O  
ATOM   1430  CB  PHE A  88     -10.636   7.875  -6.058  1.00  0.00           C  
ATOM   1431  CG  PHE A  88     -11.738   7.668  -5.059  1.00  0.00           C  
ATOM   1432  CD1 PHE A  88     -11.562   8.017  -3.728  1.00  0.00           C  
ATOM   1433  CD2 PHE A  88     -12.954   7.125  -5.447  1.00  0.00           C  
ATOM   1434  CE1 PHE A  88     -12.576   7.827  -2.808  1.00  0.00           C  
ATOM   1435  CE2 PHE A  88     -13.969   6.935  -4.530  1.00  0.00           C  
ATOM   1436  CZ  PHE A  88     -13.779   7.286  -3.209  1.00  0.00           C  
ATOM   1437  H   PHE A  88      -8.716   6.394  -4.981  1.00  0.00           H  
ATOM   1438  HA  PHE A  88     -10.844   5.910  -7.010  1.00  0.00           H  
ATOM   1439 1HB  PHE A  88      -9.840   8.439  -5.574  1.00  0.00           H  
ATOM   1440 2HB  PHE A  88     -11.024   8.489  -6.870  1.00  0.00           H  
ATOM   1441  HD1 PHE A  88     -10.611   8.445  -3.412  1.00  0.00           H  
ATOM   1442  HD2 PHE A  88     -13.103   6.847  -6.491  1.00  0.00           H  
ATOM   1443  HE1 PHE A  88     -12.423   8.105  -1.765  1.00  0.00           H  
ATOM   1444  HE2 PHE A  88     -14.919   6.507  -4.848  1.00  0.00           H  
ATOM   1445  HZ  PHE A  88     -14.578   7.136  -2.484  1.00  0.00           H  
ATOM   1446  N   GLY A  89      -8.214   7.725  -7.721  1.00  0.00           N  
ATOM   1447  CA  GLY A  89      -7.330   8.018  -8.828  1.00  0.00           C  
ATOM   1448  C   GLY A  89      -6.681   6.760  -9.382  1.00  0.00           C  
ATOM   1449  O   GLY A  89      -6.433   6.665 -10.581  1.00  0.00           O  
ATOM   1450  H   GLY A  89      -8.048   8.166  -6.828  1.00  0.00           H  
ATOM   1451 1HA  GLY A  89      -7.891   8.514  -9.621  1.00  0.00           H  
ATOM   1452 2HA  GLY A  89      -6.555   8.710  -8.502  1.00  0.00           H  
ATOM   1453  N   GLY A  90      -6.400   5.792  -8.517  1.00  0.00           N  
ATOM   1454  CA  GLY A  90      -5.906   4.493  -8.975  1.00  0.00           C  
ATOM   1455  C   GLY A  90      -6.997   3.491  -9.347  1.00  0.00           C  
ATOM   1456  O   GLY A  90      -7.312   3.309 -10.534  1.00  0.00           O  
ATOM   1457  H   GLY A  90      -6.526   5.949  -7.527  1.00  0.00           H  
ATOM   1458 1HA  GLY A  90      -5.270   4.633  -9.849  1.00  0.00           H  
ATOM   1459 2HA  GLY A  90      -5.290   4.042  -8.198  1.00  0.00           H  
ATOM   1460  N   PHE A  91      -7.582   2.864  -8.328  1.00  0.00           N  
ATOM   1461  CA  PHE A  91      -8.464   1.714  -8.513  1.00  0.00           C  
ATOM   1462  C   PHE A  91      -9.803   2.036  -9.189  1.00  0.00           C  
ATOM   1463  O   PHE A  91     -10.300   1.234  -9.989  1.00  0.00           O  
ATOM   1464  CB  PHE A  91      -8.737   1.062  -7.156  1.00  0.00           C  
ATOM   1465  CG  PHE A  91      -7.625   0.175  -6.675  1.00  0.00           C  
ATOM   1466  CD1 PHE A  91      -6.730  -0.389  -7.572  1.00  0.00           C  
ATOM   1467  CD2 PHE A  91      -7.470  -0.097  -5.324  1.00  0.00           C  
ATOM   1468  CE1 PHE A  91      -5.706  -1.206  -7.130  1.00  0.00           C  
ATOM   1469  CE2 PHE A  91      -6.447  -0.911  -4.879  1.00  0.00           C  
ATOM   1470  CZ  PHE A  91      -5.564  -1.466  -5.784  1.00  0.00           C  
ATOM   1471  H   PHE A  91      -7.404   3.202  -7.393  1.00  0.00           H  
ATOM   1472  HA  PHE A  91      -7.991   1.024  -9.213  1.00  0.00           H  
ATOM   1473 1HB  PHE A  91      -8.904   1.836  -6.408  1.00  0.00           H  
ATOM   1474 2HB  PHE A  91      -9.646   0.465  -7.217  1.00  0.00           H  
ATOM   1475  HD1 PHE A  91      -6.842  -0.182  -8.637  1.00  0.00           H  
ATOM   1476  HD2 PHE A  91      -8.167   0.341  -4.609  1.00  0.00           H  
ATOM   1477  HE1 PHE A  91      -5.011  -1.643  -7.846  1.00  0.00           H  
ATOM   1478  HE2 PHE A  91      -6.336  -1.117  -3.814  1.00  0.00           H  
ATOM   1479  HZ  PHE A  91      -4.758  -2.110  -5.435  1.00  0.00           H  
ATOM   1480  N   THR A  92     -10.408   3.180  -8.867  1.00  0.00           N  
ATOM   1481  CA  THR A  92     -11.707   3.487  -9.474  1.00  0.00           C  
ATOM   1482  C   THR A  92     -11.550   3.728 -10.966  1.00  0.00           C  
ATOM   1483  O   THR A  92     -12.318   3.193 -11.773  1.00  0.00           O  
ATOM   1484  CB  THR A  92     -12.360   4.717  -8.816  1.00  0.00           C  
ATOM   1485  OG1 THR A  92     -12.591   4.453  -7.426  1.00  0.00           O  
ATOM   1486  CG2 THR A  92     -13.683   5.044  -9.492  1.00  0.00           C  
ATOM   1487  H   THR A  92      -9.999   3.838  -8.219  1.00  0.00           H  
ATOM   1488  HA  THR A  92     -12.358   2.621  -9.356  1.00  0.00           H  
ATOM   1489  HB  THR A  92     -11.693   5.574  -8.903  1.00  0.00           H  
ATOM   1490  HG1 THR A  92     -13.511   4.213  -7.295  1.00  0.00           H  
ATOM   1491 1HG2 THR A  92     -14.130   5.916  -9.015  1.00  0.00           H  
ATOM   1492 2HG2 THR A  92     -13.510   5.256 -10.547  1.00  0.00           H  
ATOM   1493 3HG2 THR A  92     -14.358   4.194  -9.400  1.00  0.00           H  
ATOM   1494  N   THR A  93     -10.533   4.513 -11.320  1.00  0.00           N  
ATOM   1495  CA  THR A  93     -10.175   4.743 -12.724  1.00  0.00           C  
ATOM   1496  C   THR A  93      -9.635   3.476 -13.414  1.00  0.00           C  
ATOM   1497  O   THR A  93      -9.811   3.298 -14.625  1.00  0.00           O  
ATOM   1498  CB  THR A  93      -9.132   5.870 -12.838  1.00  0.00           C  
ATOM   1499  OG1 THR A  93      -7.957   5.514 -12.099  1.00  0.00           O  
ATOM   1500  CG2 THR A  93      -9.694   7.174 -12.293  1.00  0.00           C  
ATOM   1501  H   THR A  93      -9.993   4.963 -10.595  1.00  0.00           H  
ATOM   1502  HA  THR A  93     -11.075   5.028 -13.269  1.00  0.00           H  
ATOM   1503  HB  THR A  93      -8.859   6.008 -13.884  1.00  0.00           H  
ATOM   1504  HG1 THR A  93      -7.179   5.677 -12.638  1.00  0.00           H  
ATOM   1505 1HG2 THR A  93      -8.943   7.959 -12.383  1.00  0.00           H  
ATOM   1506 2HG2 THR A  93     -10.581   7.453 -12.861  1.00  0.00           H  
ATOM   1507 3HG2 THR A  93      -9.960   7.045 -11.245  1.00  0.00           H  
ATOM   1508  N   THR A  94      -8.997   2.598 -12.646  1.00  0.00           N  
ATOM   1509  CA  THR A  94      -8.599   1.306 -13.188  1.00  0.00           C  
ATOM   1510  C   THR A  94      -9.766   0.378 -13.476  1.00  0.00           C  
ATOM   1511  O   THR A  94      -9.776  -0.303 -14.501  1.00  0.00           O  
ATOM   1512  CB  THR A  94      -7.623   0.600 -12.228  1.00  0.00           C  
ATOM   1513  OG1 THR A  94      -6.482   1.437 -12.000  1.00  0.00           O  
ATOM   1514  CG2 THR A  94      -7.165  -0.727 -12.815  1.00  0.00           C  
ATOM   1515  H   THR A  94      -8.782   2.815 -11.683  1.00  0.00           H  
ATOM   1516  HA  THR A  94      -8.102   1.471 -14.144  1.00  0.00           H  
ATOM   1517  HB  THR A  94      -8.119   0.417 -11.275  1.00  0.00           H  
ATOM   1518  HG1 THR A  94      -6.256   1.897 -12.813  1.00  0.00           H  
ATOM   1519 1HG2 THR A  94      -6.476  -1.212 -12.123  1.00  0.00           H  
ATOM   1520 2HG2 THR A  94      -8.029  -1.370 -12.979  1.00  0.00           H  
ATOM   1521 3HG2 THR A  94      -6.660  -0.549 -13.764  1.00  0.00           H  
ATOM   1522  N   LEU A  95     -10.729   0.334 -12.559  1.00  0.00           N  
ATOM   1523  CA  LEU A  95     -11.938  -0.471 -12.737  1.00  0.00           C  
ATOM   1524  C   LEU A  95     -12.621  -0.036 -14.027  1.00  0.00           C  
ATOM   1525  O   LEU A  95     -12.903  -0.853 -14.921  1.00  0.00           O  
ATOM   1526  CB  LEU A  95     -12.892  -0.305 -11.548  1.00  0.00           C  
ATOM   1527  CG  LEU A  95     -14.118  -1.228 -11.544  1.00  0.00           C  
ATOM   1528  CD1 LEU A  95     -14.697  -1.297 -10.137  1.00  0.00           C  
ATOM   1529  CD2 LEU A  95     -15.148  -0.709 -12.535  1.00  0.00           C  
ATOM   1530  H   LEU A  95     -10.619   0.875 -11.713  1.00  0.00           H  
ATOM   1531  HA  LEU A  95     -11.650  -1.520 -12.796  1.00  0.00           H  
ATOM   1532 1HB  LEU A  95     -12.337  -0.488 -10.629  1.00  0.00           H  
ATOM   1533 2HB  LEU A  95     -13.252   0.724 -11.532  1.00  0.00           H  
ATOM   1534  HG  LEU A  95     -13.815  -2.236 -11.830  1.00  0.00           H  
ATOM   1535 1HD1 LEU A  95     -15.568  -1.953 -10.134  1.00  0.00           H  
ATOM   1536 2HD1 LEU A  95     -13.945  -1.690  -9.453  1.00  0.00           H  
ATOM   1537 3HD1 LEU A  95     -14.994  -0.299  -9.817  1.00  0.00           H  
ATOM   1538 1HD2 LEU A  95     -16.019  -1.365 -12.533  1.00  0.00           H  
ATOM   1539 2HD2 LEU A  95     -15.453   0.298 -12.250  1.00  0.00           H  
ATOM   1540 3HD2 LEU A  95     -14.713  -0.687 -13.534  1.00  0.00           H  
ATOM   1541  N   TYR A  96     -12.844   1.269 -14.118  1.00  0.00           N  
ATOM   1542  CA  TYR A  96     -13.564   1.850 -15.221  1.00  0.00           C  
ATOM   1543  C   TYR A  96     -12.944   1.453 -16.569  1.00  0.00           C  
ATOM   1544  O   TYR A  96     -13.632   0.895 -17.442  1.00  0.00           O  
ATOM   1545  CB  TYR A  96     -13.605   3.372 -15.071  1.00  0.00           C  
ATOM   1546  CG  TYR A  96     -14.311   4.078 -16.208  1.00  0.00           C  
ATOM   1547  CD1 TYR A  96     -15.695   4.169 -16.216  1.00  0.00           C  
ATOM   1548  CD2 TYR A  96     -13.573   4.635 -17.243  1.00  0.00           C  
ATOM   1549  CE1 TYR A  96     -16.339   4.814 -17.254  1.00  0.00           C  
ATOM   1550  CE2 TYR A  96     -14.218   5.279 -18.281  1.00  0.00           C  
ATOM   1551  CZ  TYR A  96     -15.595   5.370 -18.288  1.00  0.00           C  
ATOM   1552  OH  TYR A  96     -16.236   6.012 -19.322  1.00  0.00           O  
ATOM   1553  H   TYR A  96     -12.495   1.871 -13.386  1.00  0.00           H  
ATOM   1554  HA  TYR A  96     -14.581   1.457 -15.215  1.00  0.00           H  
ATOM   1555 1HB  TYR A  96     -14.112   3.633 -14.141  1.00  0.00           H  
ATOM   1556 2HB  TYR A  96     -12.588   3.759 -15.009  1.00  0.00           H  
ATOM   1557  HD1 TYR A  96     -16.274   3.732 -15.402  1.00  0.00           H  
ATOM   1558  HD2 TYR A  96     -12.486   4.562 -17.237  1.00  0.00           H  
ATOM   1559  HE1 TYR A  96     -17.426   4.885 -17.260  1.00  0.00           H  
ATOM   1560  HE2 TYR A  96     -13.638   5.716 -19.094  1.00  0.00           H  
ATOM   1561  HH  TYR A  96     -17.185   5.985 -19.175  1.00  0.00           H  
ATOM   1562  N   THR A  97     -11.646   1.702 -16.730  1.00  0.00           N  
ATOM   1563  CA  THR A  97     -10.990   1.396 -17.989  1.00  0.00           C  
ATOM   1564  C   THR A  97     -10.791  -0.117 -18.207  1.00  0.00           C  
ATOM   1565  O   THR A  97     -10.784  -0.578 -19.345  1.00  0.00           O  
ATOM   1566  CB  THR A  97      -9.629   2.112 -18.069  1.00  0.00           C  
ATOM   1567  OG1 THR A  97      -8.817   1.728 -16.952  1.00  0.00           O  
ATOM   1568  CG2 THR A  97      -9.819   3.621 -18.058  1.00  0.00           C  
ATOM   1569  H   THR A  97     -11.105   2.105 -15.979  1.00  0.00           H  
ATOM   1570  HA  THR A  97     -11.640   1.713 -18.804  1.00  0.00           H  
ATOM   1571  HB  THR A  97      -9.119   1.823 -18.988  1.00  0.00           H  
ATOM   1572  HG1 THR A  97      -7.917   2.034 -17.090  1.00  0.00           H  
ATOM   1573 1HG2 THR A  97      -8.846   4.110 -18.115  1.00  0.00           H  
ATOM   1574 2HG2 THR A  97     -10.426   3.918 -18.913  1.00  0.00           H  
ATOM   1575 3HG2 THR A  97     -10.319   3.918 -17.137  1.00  0.00           H  
ATOM   1576  N   SER A  98     -10.620  -0.895 -17.142  1.00  0.00           N  
ATOM   1577  CA  SER A  98     -10.509  -2.343 -17.316  1.00  0.00           C  
ATOM   1578  C   SER A  98     -11.863  -2.991 -17.639  1.00  0.00           C  
ATOM   1579  O   SER A  98     -11.936  -4.017 -18.319  1.00  0.00           O  
ATOM   1580  CB  SER A  98      -9.930  -2.968 -16.062  1.00  0.00           C  
ATOM   1581  OG  SER A  98     -10.785  -2.783 -14.967  1.00  0.00           O  
ATOM   1582  H   SER A  98     -10.565  -0.505 -16.212  1.00  0.00           H  
ATOM   1583  HA  SER A  98      -9.876  -2.541 -18.182  1.00  0.00           H  
ATOM   1584 1HB  SER A  98      -9.770  -4.034 -16.226  1.00  0.00           H  
ATOM   1585 2HB  SER A  98      -8.959  -2.522 -15.848  1.00  0.00           H  
ATOM   1586  HG  SER A  98     -10.217  -2.586 -14.218  1.00  0.00           H  
ATOM   1587  N   LEU A  99     -12.928  -2.370 -17.147  1.00  0.00           N  
ATOM   1588  CA  LEU A  99     -14.285  -2.757 -17.488  1.00  0.00           C  
ATOM   1589  C   LEU A  99     -14.554  -2.628 -18.993  1.00  0.00           C  
ATOM   1590  O   LEU A  99     -15.175  -3.512 -19.593  1.00  0.00           O  
ATOM   1591  CB  LEU A  99     -15.283  -1.895 -16.705  1.00  0.00           C  
ATOM   1592  CG  LEU A  99     -16.765  -2.186 -16.971  1.00  0.00           C  
ATOM   1593  CD1 LEU A  99     -17.081  -3.621 -16.572  1.00  0.00           C  
ATOM   1594  CD2 LEU A  99     -17.624  -1.201 -16.192  1.00  0.00           C  
ATOM   1595  H   LEU A  99     -12.782  -1.598 -16.512  1.00  0.00           H  
ATOM   1596  HA  LEU A  99     -14.424  -3.803 -17.217  1.00  0.00           H  
ATOM   1597 1HB  LEU A  99     -15.103  -2.036 -15.640  1.00  0.00           H  
ATOM   1598 2HB  LEU A  99     -15.102  -0.848 -16.947  1.00  0.00           H  
ATOM   1599  HG  LEU A  99     -16.971  -2.083 -18.036  1.00  0.00           H  
ATOM   1600 1HD1 LEU A  99     -18.134  -3.828 -16.761  1.00  0.00           H  
ATOM   1601 2HD1 LEU A  99     -16.467  -4.305 -17.158  1.00  0.00           H  
ATOM   1602 3HD1 LEU A  99     -16.868  -3.759 -15.512  1.00  0.00           H  
ATOM   1603 1HD2 LEU A  99     -18.678  -1.407 -16.381  1.00  0.00           H  
ATOM   1604 2HD2 LEU A  99     -17.420  -1.304 -15.126  1.00  0.00           H  
ATOM   1605 3HD2 LEU A  99     -17.390  -0.184 -16.509  1.00  0.00           H  
ATOM   1606  N   HIS A 100     -14.124  -1.507 -19.576  1.00  0.00           N  
ATOM   1607  CA  HIS A 100     -14.232  -1.273 -21.018  1.00  0.00           C  
ATOM   1608  C   HIS A 100     -13.115  -1.955 -21.828  1.00  0.00           C  
ATOM   1609  O   HIS A 100     -13.272  -2.183 -23.031  1.00  0.00           O  
ATOM   1610  CB  HIS A 100     -14.221   0.231 -21.306  1.00  0.00           C  
ATOM   1611  CG  HIS A 100     -15.392   0.963 -20.727  1.00  0.00           C  
ATOM   1612  ND1 HIS A 100     -16.684   0.765 -21.166  1.00  0.00           N  
ATOM   1613  CD2 HIS A 100     -15.465   1.892 -19.745  1.00  0.00           C  
ATOM   1614  CE1 HIS A 100     -17.503   1.542 -20.477  1.00  0.00           C  
ATOM   1615  NE2 HIS A 100     -16.788   2.234 -19.610  1.00  0.00           N  
ATOM   1616  H   HIS A 100     -13.708  -0.796 -18.992  1.00  0.00           H  
ATOM   1617  HA  HIS A 100     -15.174  -1.681 -21.383  1.00  0.00           H  
ATOM   1618 1HB  HIS A 100     -13.309   0.673 -20.904  1.00  0.00           H  
ATOM   1619 2HB  HIS A 100     -14.216   0.395 -22.384  1.00  0.00           H  
ATOM   1620  HD1 HIS A 100     -16.983   0.086 -21.837  1.00  0.00           H  
ATOM   1621  HD2 HIS A 100     -14.712   2.361 -19.111  1.00  0.00           H  
ATOM   1622  HE1 HIS A 100     -18.575   1.532 -20.675  1.00  0.00           H  
ATOM   1623  N   GLY A 101     -11.989  -2.257 -21.187  1.00  0.00           N  
ATOM   1624  CA  GLY A 101     -10.908  -3.011 -21.833  1.00  0.00           C  
ATOM   1625  C   GLY A 101      -9.766  -2.179 -22.396  1.00  0.00           C  
ATOM   1626  O   GLY A 101      -8.870  -2.694 -23.054  1.00  0.00           O  
ATOM   1627  H   GLY A 101     -11.876  -1.958 -20.229  1.00  0.00           H  
ATOM   1628 1HA  GLY A 101     -10.476  -3.713 -21.118  1.00  0.00           H  
ATOM   1629 2HA  GLY A 101     -11.316  -3.600 -22.654  1.00  0.00           H  
ATOM   1630  N   TYR A 102      -9.791  -0.878 -22.142  1.00  0.00           N  
ATOM   1631  CA  TYR A 102      -8.773   0.031 -22.670  1.00  0.00           C  
ATOM   1632  C   TYR A 102      -8.902   1.380 -21.984  1.00  0.00           C  
ATOM   1633  O   TYR A 102      -9.858   1.615 -21.241  1.00  0.00           O  
ATOM   1634  CB  TYR A 102      -8.902   0.184 -24.187  1.00  0.00           C  
ATOM   1635  CG  TYR A 102     -10.211   0.800 -24.630  1.00  0.00           C  
ATOM   1636  CD1 TYR A 102     -10.259   2.136 -24.999  1.00  0.00           C  
ATOM   1637  CD2 TYR A 102     -11.363   0.028 -24.667  1.00  0.00           C  
ATOM   1638  CE1 TYR A 102     -11.454   2.698 -25.403  1.00  0.00           C  
ATOM   1639  CE2 TYR A 102     -12.558   0.590 -25.071  1.00  0.00           C  
ATOM   1640  CZ  TYR A 102     -12.606   1.920 -25.438  1.00  0.00           C  
ATOM   1641  OH  TYR A 102     -13.796   2.480 -25.841  1.00  0.00           O  
ATOM   1642  H   TYR A 102     -10.533  -0.506 -21.567  1.00  0.00           H  
ATOM   1643  HA  TYR A 102      -7.789  -0.379 -22.440  1.00  0.00           H  
ATOM   1644 1HB  TYR A 102      -8.089   0.808 -24.561  1.00  0.00           H  
ATOM   1645 2HB  TYR A 102      -8.809  -0.793 -24.660  1.00  0.00           H  
ATOM   1646  HD1 TYR A 102      -9.353   2.743 -24.970  1.00  0.00           H  
ATOM   1647  HD2 TYR A 102     -11.325  -1.022 -24.376  1.00  0.00           H  
ATOM   1648  HE1 TYR A 102     -11.492   3.748 -25.693  1.00  0.00           H  
ATOM   1649  HE2 TYR A 102     -13.464  -0.016 -25.099  1.00  0.00           H  
ATOM   1650  HH  TYR A 102     -13.656   3.404 -26.059  1.00  0.00           H  
ATOM   1651  N   PHE A 103      -7.949   2.268 -22.227  1.00  0.00           N  
ATOM   1652  CA  PHE A 103      -7.902   3.512 -21.471  1.00  0.00           C  
ATOM   1653  C   PHE A 103      -8.900   4.506 -22.020  1.00  0.00           C  
ATOM   1654  O   PHE A 103      -8.537   5.408 -22.780  1.00  0.00           O  
ATOM   1655  CB  PHE A 103      -6.498   4.117 -21.508  1.00  0.00           C  
ATOM   1656  CG  PHE A 103      -6.282   5.211 -20.502  1.00  0.00           C  
ATOM   1657  CD1 PHE A 103      -5.605   4.960 -19.318  1.00  0.00           C  
ATOM   1658  CD2 PHE A 103      -6.757   6.493 -20.736  1.00  0.00           C  
ATOM   1659  CE1 PHE A 103      -5.406   5.966 -18.391  1.00  0.00           C  
ATOM   1660  CE2 PHE A 103      -6.559   7.500 -19.813  1.00  0.00           C  
ATOM   1661  CZ  PHE A 103      -5.882   7.236 -18.639  1.00  0.00           C  
ATOM   1662  H   PHE A 103      -7.248   2.095 -22.933  1.00  0.00           H  
ATOM   1663  HA  PHE A 103      -8.207   3.304 -20.444  1.00  0.00           H  
ATOM   1664 1HB  PHE A 103      -5.761   3.336 -21.325  1.00  0.00           H  
ATOM   1665 2HB  PHE A 103      -6.304   4.524 -22.500  1.00  0.00           H  
ATOM   1666  HD1 PHE A 103      -5.227   3.956 -19.123  1.00  0.00           H  
ATOM   1667  HD2 PHE A 103      -7.292   6.701 -21.664  1.00  0.00           H  
ATOM   1668  HE1 PHE A 103      -4.872   5.755 -17.465  1.00  0.00           H  
ATOM   1669  HE2 PHE A 103      -6.936   8.503 -20.009  1.00  0.00           H  
ATOM   1670  HZ  PHE A 103      -5.727   8.029 -17.908  1.00  0.00           H  
ATOM   1671  N   VAL A 104     -10.155   4.350 -21.617  1.00  0.00           N  
ATOM   1672  CA  VAL A 104     -11.230   5.217 -22.115  1.00  0.00           C  
ATOM   1673  C   VAL A 104     -11.121   6.713 -21.815  1.00  0.00           C  
ATOM   1674  O   VAL A 104     -11.669   7.501 -22.558  1.00  0.00           O  
ATOM   1675  CB  VAL A 104     -12.570   4.719 -21.541  1.00  0.00           C  
ATOM   1676  CG1 VAL A 104     -13.688   5.695 -21.874  1.00  0.00           C  
ATOM   1677  CG2 VAL A 104     -12.883   3.333 -22.085  1.00  0.00           C  
ATOM   1678  H   VAL A 104     -10.378   3.620 -20.955  1.00  0.00           H  
ATOM   1679  HA  VAL A 104     -11.220   5.189 -23.205  1.00  0.00           H  
ATOM   1680  HB  VAL A 104     -12.495   4.675 -20.454  1.00  0.00           H  
ATOM   1681 1HG1 VAL A 104     -14.627   5.328 -21.460  1.00  0.00           H  
ATOM   1682 2HG1 VAL A 104     -13.459   6.670 -21.444  1.00  0.00           H  
ATOM   1683 3HG1 VAL A 104     -13.780   5.787 -22.956  1.00  0.00           H  
ATOM   1684 1HG2 VAL A 104     -13.831   2.987 -21.674  1.00  0.00           H  
ATOM   1685 2HG2 VAL A 104     -12.952   3.377 -23.172  1.00  0.00           H  
ATOM   1686 3HG2 VAL A 104     -12.090   2.642 -21.799  1.00  0.00           H  
ATOM   1687  N   PHE A 105     -10.437   7.118 -20.752  1.00  0.00           N  
ATOM   1688  CA  PHE A 105     -10.429   8.538 -20.407  1.00  0.00           C  
ATOM   1689  C   PHE A 105      -9.719   9.403 -21.445  1.00  0.00           C  
ATOM   1690  O   PHE A 105      -9.905  10.620 -21.489  1.00  0.00           O  
ATOM   1691  CB  PHE A 105      -9.762   8.739 -19.045  1.00  0.00           C  
ATOM   1692  CG  PHE A 105     -10.558   8.192 -17.894  1.00  0.00           C  
ATOM   1693  CD1 PHE A 105     -10.080   7.125 -17.147  1.00  0.00           C  
ATOM   1694  CD2 PHE A 105     -11.786   8.741 -17.557  1.00  0.00           C  
ATOM   1695  CE1 PHE A 105     -10.811   6.621 -16.088  1.00  0.00           C  
ATOM   1696  CE2 PHE A 105     -12.518   8.239 -16.498  1.00  0.00           C  
ATOM   1697  CZ  PHE A 105     -12.030   7.178 -15.764  1.00  0.00           C  
ATOM   1698  H   PHE A 105      -9.922   6.468 -20.176  1.00  0.00           H  
ATOM   1699  HA  PHE A 105     -11.455   8.907 -20.430  1.00  0.00           H  
ATOM   1700 1HB  PHE A 105      -8.786   8.257 -19.043  1.00  0.00           H  
ATOM   1701 2HB  PHE A 105      -9.602   9.803 -18.872  1.00  0.00           H  
ATOM   1702  HD1 PHE A 105      -9.115   6.686 -17.403  1.00  0.00           H  
ATOM   1703  HD2 PHE A 105     -12.171   9.579 -18.138  1.00  0.00           H  
ATOM   1704  HE1 PHE A 105     -10.424   5.782 -15.510  1.00  0.00           H  
ATOM   1705  HE2 PHE A 105     -13.481   8.681 -16.243  1.00  0.00           H  
ATOM   1706  HZ  PHE A 105     -12.607   6.780 -14.930  1.00  0.00           H  
ATOM   1707  N   GLY A 106      -8.904   8.779 -22.284  1.00  0.00           N  
ATOM   1708  CA  GLY A 106      -8.189   9.521 -23.317  1.00  0.00           C  
ATOM   1709  C   GLY A 106      -6.850  10.067 -22.858  1.00  0.00           C  
ATOM   1710  O   GLY A 106      -6.556  10.076 -21.664  1.00  0.00           O  
ATOM   1711  H   GLY A 106      -8.771   7.780 -22.214  1.00  0.00           H  
ATOM   1712 1HA  GLY A 106      -8.021   8.875 -24.179  1.00  0.00           H  
ATOM   1713 2HA  GLY A 106      -8.802  10.355 -23.656  1.00  0.00           H  
ATOM   1714  N   PRO A 107      -6.014  10.516 -23.808  1.00  0.00           N  
ATOM   1715  CA  PRO A 107      -4.710  11.077 -23.434  1.00  0.00           C  
ATOM   1716  C   PRO A 107      -4.783  12.215 -22.423  1.00  0.00           C  
ATOM   1717  O   PRO A 107      -3.878  12.343 -21.606  1.00  0.00           O  
ATOM   1718  CB  PRO A 107      -4.143  11.582 -24.765  1.00  0.00           C  
ATOM   1719  CG  PRO A 107      -4.796  10.720 -25.796  1.00  0.00           C  
ATOM   1720  CD  PRO A 107      -6.190  10.506 -25.288  1.00  0.00           C  
ATOM   1721  HA  PRO A 107      -4.078  10.279 -23.018  1.00  0.00           H  
ATOM   1722 1HB  PRO A 107      -4.376  12.650 -24.893  1.00  0.00           H  
ATOM   1723 2HB  PRO A 107      -3.047  11.491 -24.765  1.00  0.00           H  
ATOM   1724 1HG  PRO A 107      -4.777  11.220 -26.776  1.00  0.00           H  
ATOM   1725 2HG  PRO A 107      -4.240   9.777 -25.910  1.00  0.00           H  
ATOM   1726 1HD  PRO A 107      -6.835  11.330 -25.627  1.00  0.00           H  
ATOM   1727 2HD  PRO A 107      -6.570   9.540 -25.654  1.00  0.00           H  
ATOM   1728  N   THR A 108      -5.824  13.040 -22.457  1.00  0.00           N  
ATOM   1729  CA  THR A 108      -5.922  14.058 -21.410  1.00  0.00           C  
ATOM   1730  C   THR A 108      -6.081  13.424 -20.024  1.00  0.00           C  
ATOM   1731  O   THR A 108      -5.452  13.869 -19.061  1.00  0.00           O  
ATOM   1732  CB  THR A 108      -7.099  15.014 -21.678  1.00  0.00           C  
ATOM   1733  OG1 THR A 108      -6.891  15.693 -22.923  1.00  0.00           O  
ATOM   1734  CG2 THR A 108      -7.219  16.038 -20.560  1.00  0.00           C  
ATOM   1735  H   THR A 108      -6.542  12.994 -23.167  1.00  0.00           H  
ATOM   1736  HA  THR A 108      -4.948  14.534 -21.299  1.00  0.00           H  
ATOM   1737  HB  THR A 108      -8.024  14.443 -21.741  1.00  0.00           H  
ATOM   1738  HG1 THR A 108      -7.413  15.270 -23.609  1.00  0.00           H  
ATOM   1739 1HG2 THR A 108      -8.056  16.705 -20.767  1.00  0.00           H  
ATOM   1740 2HG2 THR A 108      -7.388  15.525 -19.614  1.00  0.00           H  
ATOM   1741 3HG2 THR A 108      -6.300  16.619 -20.498  1.00  0.00           H  
ATOM   1742  N   GLY A 109      -6.893  12.369 -19.946  1.00  0.00           N  
ATOM   1743  CA  GLY A 109      -7.050  11.603 -18.713  1.00  0.00           C  
ATOM   1744  C   GLY A 109      -5.713  11.022 -18.298  1.00  0.00           C  
ATOM   1745  O   GLY A 109      -5.328  11.079 -17.133  1.00  0.00           O  
ATOM   1746  H   GLY A 109      -7.415  12.094 -20.766  1.00  0.00           H  
ATOM   1747 1HA  GLY A 109      -7.443  12.250 -17.930  1.00  0.00           H  
ATOM   1748 2HA  GLY A 109      -7.778  10.808 -18.869  1.00  0.00           H  
ATOM   1749  N   CYS A 110      -4.989  10.479 -19.270  1.00  0.00           N  
ATOM   1750  CA  CYS A 110      -3.687   9.893 -19.023  1.00  0.00           C  
ATOM   1751  C   CYS A 110      -2.778  10.890 -18.343  1.00  0.00           C  
ATOM   1752  O   CYS A 110      -1.990  10.532 -17.479  1.00  0.00           O  
ATOM   1753  CB  CYS A 110      -3.057   9.435 -20.329  1.00  0.00           C  
ATOM   1754  SG  CYS A 110      -1.629   8.366 -20.104  1.00  0.00           S  
ATOM   1755  H   CYS A 110      -5.360  10.476 -20.209  1.00  0.00           H  
ATOM   1756  HA  CYS A 110      -3.815   9.026 -18.374  1.00  0.00           H  
ATOM   1757 1HB  CYS A 110      -3.798   8.897 -20.921  1.00  0.00           H  
ATOM   1758 2HB  CYS A 110      -2.745  10.305 -20.906  1.00  0.00           H  
ATOM   1759  N   ASN A 111      -2.874  12.151 -18.737  1.00  0.00           N  
ATOM   1760  CA  ASN A 111      -2.084  13.177 -18.079  1.00  0.00           C  
ATOM   1761  C   ASN A 111      -2.603  13.405 -16.673  1.00  0.00           C  
ATOM   1762  O   ASN A 111      -1.824  13.467 -15.722  1.00  0.00           O  
ATOM   1763  CB  ASN A 111      -2.095  14.468 -18.876  1.00  0.00           C  
ATOM   1764  CG  ASN A 111      -1.299  14.369 -20.147  1.00  0.00           C  
ATOM   1765  OD1 ASN A 111      -0.411  13.518 -20.274  1.00  0.00           O  
ATOM   1766  ND2 ASN A 111      -1.598  15.224 -21.092  1.00  0.00           N  
ATOM   1767  H   ASN A 111      -3.490  12.414 -19.493  1.00  0.00           H  
ATOM   1768  HA  ASN A 111      -1.058  12.817 -17.986  1.00  0.00           H  
ATOM   1769 1HB  ASN A 111      -3.124  14.733 -19.125  1.00  0.00           H  
ATOM   1770 2HB  ASN A 111      -1.688  15.275 -18.268  1.00  0.00           H  
ATOM   1771 1HD2 ASN A 111      -1.100  15.205 -21.960  1.00  0.00           H  
ATOM   1772 2HD2 ASN A 111      -2.324  15.896 -20.947  1.00  0.00           H  
ATOM   1773  N   LEU A 112      -3.926  13.494 -16.552  1.00  0.00           N  
ATOM   1774  CA  LEU A 112      -4.578  13.809 -15.291  1.00  0.00           C  
ATOM   1775  C   LEU A 112      -4.787  12.568 -14.412  1.00  0.00           C  
ATOM   1776  O   LEU A 112      -4.148  12.444 -13.367  1.00  0.00           O  
ATOM   1777  CB  LEU A 112      -5.929  14.482 -15.564  1.00  0.00           C  
ATOM   1778  CG  LEU A 112      -5.861  15.874 -16.205  1.00  0.00           C  
ATOM   1779  CD1 LEU A 112      -7.266  16.333 -16.572  1.00  0.00           C  
ATOM   1780  CD2 LEU A 112      -5.203  16.847 -15.238  1.00  0.00           C  
ATOM   1781  H   LEU A 112      -4.493  13.335 -17.373  1.00  0.00           H  
ATOM   1782  HA  LEU A 112      -3.912  14.443 -14.707  1.00  0.00           H  
ATOM   1783 1HB  LEU A 112      -6.509  13.840 -16.226  1.00  0.00           H  
ATOM   1784 2HB  LEU A 112      -6.467  14.576 -14.621  1.00  0.00           H  
ATOM   1785  HG  LEU A 112      -5.276  15.824 -17.123  1.00  0.00           H  
ATOM   1786 1HD1 LEU A 112      -7.218  17.322 -17.027  1.00  0.00           H  
ATOM   1787 2HD1 LEU A 112      -7.706  15.630 -17.279  1.00  0.00           H  
ATOM   1788 3HD1 LEU A 112      -7.881  16.377 -15.673  1.00  0.00           H  
ATOM   1789 1HD2 LEU A 112      -5.155  17.836 -15.693  1.00  0.00           H  
ATOM   1790 2HD2 LEU A 112      -5.788  16.898 -14.319  1.00  0.00           H  
ATOM   1791 3HD2 LEU A 112      -4.195  16.504 -15.006  1.00  0.00           H  
ATOM   1792  N   GLU A 113      -5.641  11.638 -14.847  1.00  0.00           N  
ATOM   1793  CA  GLU A 113      -5.751  10.337 -14.195  1.00  0.00           C  
ATOM   1794  C   GLU A 113      -4.378   9.766 -13.848  1.00  0.00           C  
ATOM   1795  O   GLU A 113      -4.157   9.267 -12.739  1.00  0.00           O  
ATOM   1796  CB  GLU A 113      -6.548   9.357 -15.058  1.00  0.00           C  
ATOM   1797  CG  GLU A 113      -6.873   8.003 -14.390  1.00  0.00           C  
ATOM   1798  CD  GLU A 113      -5.752   6.964 -14.533  1.00  0.00           C  
ATOM   1799  OE1 GLU A 113      -5.707   5.990 -13.745  1.00  0.00           O  
ATOM   1800  OE2 GLU A 113      -4.909   7.115 -15.437  1.00  0.00           O  
ATOM   1801  H   GLU A 113      -6.226  11.839 -15.646  1.00  0.00           H  
ATOM   1802  HA  GLU A 113      -6.277  10.467 -13.248  1.00  0.00           H  
ATOM   1803 1HB  GLU A 113      -7.495   9.814 -15.347  1.00  0.00           H  
ATOM   1804 2HB  GLU A 113      -5.995   9.145 -15.973  1.00  0.00           H  
ATOM   1805 1HG  GLU A 113      -7.058   8.168 -13.329  1.00  0.00           H  
ATOM   1806 2HG  GLU A 113      -7.784   7.601 -14.831  1.00  0.00           H  
ATOM   1807  N   GLY A 114      -3.448   9.848 -14.791  1.00  0.00           N  
ATOM   1808  CA  GLY A 114      -2.112   9.322 -14.570  1.00  0.00           C  
ATOM   1809  C   GLY A 114      -1.415  10.090 -13.470  1.00  0.00           C  
ATOM   1810  O   GLY A 114      -0.815   9.502 -12.573  1.00  0.00           O  
ATOM   1811  H   GLY A 114      -3.666  10.282 -15.676  1.00  0.00           H  
ATOM   1812 1HA  GLY A 114      -2.175   8.266 -14.306  1.00  0.00           H  
ATOM   1813 2HA  GLY A 114      -1.538   9.389 -15.493  1.00  0.00           H  
ATOM   1814  N   PHE A 115      -1.493  11.412 -13.534  1.00  0.00           N  
ATOM   1815  CA  PHE A 115      -0.918  12.244 -12.488  1.00  0.00           C  
ATOM   1816  C   PHE A 115      -1.415  11.806 -11.094  1.00  0.00           C  
ATOM   1817  O   PHE A 115      -0.619  11.585 -10.184  1.00  0.00           O  
ATOM   1818  CB  PHE A 115      -1.267  13.713 -12.731  1.00  0.00           C  
ATOM   1819  CG  PHE A 115      -0.773  14.639 -11.655  1.00  0.00           C  
ATOM   1820  CD1 PHE A 115       0.530  15.114 -11.673  1.00  0.00           C  
ATOM   1821  CD2 PHE A 115      -1.610  15.037 -10.624  1.00  0.00           C  
ATOM   1822  CE1 PHE A 115       0.985  15.965 -10.685  1.00  0.00           C  
ATOM   1823  CE2 PHE A 115      -1.158  15.889  -9.635  1.00  0.00           C  
ATOM   1824  CZ  PHE A 115       0.141  16.353  -9.666  1.00  0.00           C  
ATOM   1825  H   PHE A 115      -1.956  11.854 -14.315  1.00  0.00           H  
ATOM   1826  HA  PHE A 115       0.163  12.094 -12.481  1.00  0.00           H  
ATOM   1827 1HB  PHE A 115      -0.840  14.036 -13.679  1.00  0.00           H  
ATOM   1828 2HB  PHE A 115      -2.348  13.823 -12.804  1.00  0.00           H  
ATOM   1829  HD1 PHE A 115       1.197  14.808 -12.480  1.00  0.00           H  
ATOM   1830  HD2 PHE A 115      -2.637  14.670 -10.600  1.00  0.00           H  
ATOM   1831  HE1 PHE A 115       2.012  16.330 -10.711  1.00  0.00           H  
ATOM   1832  HE2 PHE A 115      -1.827  16.195  -8.830  1.00  0.00           H  
ATOM   1833  HZ  PHE A 115       0.500  17.024  -8.886  1.00  0.00           H  
ATOM   1834  N   PHE A 116      -2.724  11.641 -10.943  1.00  0.00           N  
ATOM   1835  CA  PHE A 116      -3.282  11.254  -9.658  1.00  0.00           C  
ATOM   1836  C   PHE A 116      -3.095   9.762  -9.323  1.00  0.00           C  
ATOM   1837  O   PHE A 116      -2.953   9.390  -8.146  1.00  0.00           O  
ATOM   1838  CB  PHE A 116      -4.737  11.707  -9.546  1.00  0.00           C  
ATOM   1839  CG  PHE A 116      -4.891  13.197  -9.491  1.00  0.00           C  
ATOM   1840  CD1 PHE A 116      -4.549  13.901  -8.335  1.00  0.00           C  
ATOM   1841  CD2 PHE A 116      -5.351  13.906 -10.588  1.00  0.00           C  
ATOM   1842  CE1 PHE A 116      -4.664  15.302  -8.271  1.00  0.00           C  
ATOM   1843  CE2 PHE A 116      -5.481  15.303 -10.527  1.00  0.00           C  
ATOM   1844  CZ  PHE A 116      -5.137  15.996  -9.362  1.00  0.00           C  
ATOM   1845  H   PHE A 116      -3.346  11.783 -11.726  1.00  0.00           H  
ATOM   1846  HA  PHE A 116      -2.705  11.741  -8.870  1.00  0.00           H  
ATOM   1847 1HB  PHE A 116      -5.301  11.333 -10.400  1.00  0.00           H  
ATOM   1848 2HB  PHE A 116      -5.183  11.280  -8.648  1.00  0.00           H  
ATOM   1849  HD1 PHE A 116      -4.184  13.353  -7.466  1.00  0.00           H  
ATOM   1850  HD2 PHE A 116      -5.622  13.373 -11.500  1.00  0.00           H  
ATOM   1851  HE1 PHE A 116      -4.378  15.831  -7.362  1.00  0.00           H  
ATOM   1852  HE2 PHE A 116      -5.853  15.847 -11.395  1.00  0.00           H  
ATOM   1853  HZ  PHE A 116      -5.244  17.079  -9.316  1.00  0.00           H  
ATOM   1854  N   ALA A 117      -3.057   8.914 -10.348  1.00  0.00           N  
ATOM   1855  CA  ALA A 117      -2.935   7.489 -10.109  1.00  0.00           C  
ATOM   1856  C   ALA A 117      -1.597   7.175  -9.435  1.00  0.00           C  
ATOM   1857  O   ALA A 117      -1.566   6.407  -8.478  1.00  0.00           O  
ATOM   1858  CB  ALA A 117      -3.098   6.713 -11.386  1.00  0.00           C  
ATOM   1859  H   ALA A 117      -3.112   9.250 -11.299  1.00  0.00           H  
ATOM   1860  HA  ALA A 117      -3.725   7.193  -9.419  1.00  0.00           H  
ATOM   1861 1HB  ALA A 117      -3.003   5.647 -11.179  1.00  0.00           H  
ATOM   1862 2HB  ALA A 117      -4.083   6.913 -11.811  1.00  0.00           H  
ATOM   1863 3HB  ALA A 117      -2.330   7.015 -12.096  1.00  0.00           H  
ATOM   1864  N   THR A 118      -0.500   7.784  -9.889  1.00  0.00           N  
ATOM   1865  CA  THR A 118       0.789   7.581  -9.220  1.00  0.00           C  
ATOM   1866  C   THR A 118       0.920   8.445  -7.957  1.00  0.00           C  
ATOM   1867  O   THR A 118       1.467   7.998  -6.936  1.00  0.00           O  
ATOM   1868  CB  THR A 118       1.957   7.885 -10.176  1.00  0.00           C  
ATOM   1869  OG1 THR A 118       1.824   7.094 -11.364  1.00  0.00           O  
ATOM   1870  CG2 THR A 118       3.288   7.573  -9.509  1.00  0.00           C  
ATOM   1871  H   THR A 118      -0.544   8.389 -10.697  1.00  0.00           H  
ATOM   1872  HA  THR A 118       0.845   6.545  -8.883  1.00  0.00           H  
ATOM   1873  HB  THR A 118       1.935   8.939 -10.453  1.00  0.00           H  
ATOM   1874  HG1 THR A 118       1.028   6.561 -11.305  1.00  0.00           H  
ATOM   1875 1HG2 THR A 118       4.101   7.794 -10.199  1.00  0.00           H  
ATOM   1876 2HG2 THR A 118       3.397   8.181  -8.611  1.00  0.00           H  
ATOM   1877 3HG2 THR A 118       3.320   6.518  -9.238  1.00  0.00           H  
ATOM   1878  N   LEU A 119       0.402   9.672  -8.021  1.00  0.00           N  
ATOM   1879  CA  LEU A 119       0.549  10.609  -6.916  1.00  0.00           C  
ATOM   1880  C   LEU A 119       0.071   9.977  -5.622  1.00  0.00           C  
ATOM   1881  O   LEU A 119       0.755  10.061  -4.601  1.00  0.00           O  
ATOM   1882  CB  LEU A 119      -0.241  11.894  -7.192  1.00  0.00           C  
ATOM   1883  CG  LEU A 119      -0.217  12.944  -6.074  1.00  0.00           C  
ATOM   1884  CD1 LEU A 119       1.213  13.415  -5.850  1.00  0.00           C  
ATOM   1885  CD2 LEU A 119      -1.123  14.107  -6.449  1.00  0.00           C  
ATOM   1886  H   LEU A 119      -0.101   9.960  -8.848  1.00  0.00           H  
ATOM   1887  HA  LEU A 119       1.607  10.845  -6.801  1.00  0.00           H  
ATOM   1888 1HB  LEU A 119       0.157  12.360  -8.092  1.00  0.00           H  
ATOM   1889 2HB  LEU A 119      -1.282  11.629  -7.376  1.00  0.00           H  
ATOM   1890  HG  LEU A 119      -0.569  12.494  -5.145  1.00  0.00           H  
ATOM   1891 1HD1 LEU A 119       1.231  14.160  -5.055  1.00  0.00           H  
ATOM   1892 2HD1 LEU A 119       1.835  12.566  -5.564  1.00  0.00           H  
ATOM   1893 3HD1 LEU A 119       1.599  13.855  -6.768  1.00  0.00           H  
ATOM   1894 1HD2 LEU A 119      -1.107  14.852  -5.653  1.00  0.00           H  
ATOM   1895 2HD2 LEU A 119      -0.771  14.558  -7.377  1.00  0.00           H  
ATOM   1896 3HD2 LEU A 119      -2.143  13.744  -6.586  1.00  0.00           H  
ATOM   1897  N   GLY A 120      -1.096   9.331  -5.681  1.00  0.00           N  
ATOM   1898  CA  GLY A 120      -1.668   8.609  -4.541  1.00  0.00           C  
ATOM   1899  C   GLY A 120      -0.638   7.779  -3.803  1.00  0.00           C  
ATOM   1900  O   GLY A 120      -0.482   7.898  -2.582  1.00  0.00           O  
ATOM   1901  H   GLY A 120      -1.600   9.346  -6.556  1.00  0.00           H  
ATOM   1902 1HA  GLY A 120      -2.114   9.321  -3.846  1.00  0.00           H  
ATOM   1903 2HA  GLY A 120      -2.467   7.955  -4.888  1.00  0.00           H  
ATOM   1904  N   GLY A 121       0.086   6.949  -4.548  1.00  0.00           N  
ATOM   1905  CA  GLY A 121       1.122   6.107  -3.961  1.00  0.00           C  
ATOM   1906  C   GLY A 121       2.322   6.900  -3.490  1.00  0.00           C  
ATOM   1907  O   GLY A 121       2.951   6.548  -2.501  1.00  0.00           O  
ATOM   1908  H   GLY A 121      -0.084   6.899  -5.543  1.00  0.00           H  
ATOM   1909 1HA  GLY A 121       0.708   5.558  -3.115  1.00  0.00           H  
ATOM   1910 2HA  GLY A 121       1.450   5.370  -4.693  1.00  0.00           H  
ATOM   1911  N   GLU A 122       2.648   7.963  -4.220  1.00  0.00           N  
ATOM   1912  CA  GLU A 122       3.770   8.838  -3.876  1.00  0.00           C  
ATOM   1913  C   GLU A 122       3.605   9.440  -2.494  1.00  0.00           C  
ATOM   1914  O   GLU A 122       4.545   9.444  -1.703  1.00  0.00           O  
ATOM   1915  CB  GLU A 122       3.911   9.957  -4.910  1.00  0.00           C  
ATOM   1916  CG  GLU A 122       4.324   9.484  -6.296  1.00  0.00           C  
ATOM   1917  CD  GLU A 122       4.200  10.557  -7.342  1.00  0.00           C  
ATOM   1918  OE1 GLU A 122       3.839  11.657  -6.997  1.00  0.00           O  
ATOM   1919  OE2 GLU A 122       4.466  10.277  -8.487  1.00  0.00           O  
ATOM   1920  H   GLU A 122       2.097   8.168  -5.041  1.00  0.00           H  
ATOM   1921  HA  GLU A 122       4.684   8.243  -3.873  1.00  0.00           H  
ATOM   1922 1HB  GLU A 122       2.963  10.486  -5.005  1.00  0.00           H  
ATOM   1923 2HB  GLU A 122       4.655  10.677  -4.567  1.00  0.00           H  
ATOM   1924 1HG  GLU A 122       5.359   9.146  -6.261  1.00  0.00           H  
ATOM   1925 2HG  GLU A 122       3.703   8.635  -6.579  1.00  0.00           H  
ATOM   1926  N   ILE A 123       2.408   9.959  -2.216  1.00  0.00           N  
ATOM   1927  CA  ILE A 123       2.123  10.605  -0.937  1.00  0.00           C  
ATOM   1928  C   ILE A 123       2.139   9.575   0.197  1.00  0.00           C  
ATOM   1929  O   ILE A 123       2.771   9.799   1.230  1.00  0.00           O  
ATOM   1930  CB  ILE A 123       0.761  11.322  -0.971  1.00  0.00           C  
ATOM   1931  CG1 ILE A 123       0.776  12.448  -2.008  1.00  0.00           C  
ATOM   1932  CG2 ILE A 123       0.411  11.866   0.405  1.00  0.00           C  
ATOM   1933  CD1 ILE A 123      -0.594  12.997  -2.334  1.00  0.00           C  
ATOM   1934  H   ILE A 123       1.679   9.903  -2.912  1.00  0.00           H  
ATOM   1935  HA  ILE A 123       2.906  11.335  -0.736  1.00  0.00           H  
ATOM   1936  HB  ILE A 123      -0.012  10.619  -1.281  1.00  0.00           H  
ATOM   1937 1HG1 ILE A 123       1.395  13.268  -1.646  1.00  0.00           H  
ATOM   1938 2HG1 ILE A 123       1.225  12.085  -2.933  1.00  0.00           H  
ATOM   1939 1HG2 ILE A 123      -0.554  12.370   0.363  1.00  0.00           H  
ATOM   1940 2HG2 ILE A 123       0.361  11.045   1.119  1.00  0.00           H  
ATOM   1941 3HG2 ILE A 123       1.177  12.575   0.721  1.00  0.00           H  
ATOM   1942 1HD1 ILE A 123      -0.502  13.790  -3.076  1.00  0.00           H  
ATOM   1943 2HD1 ILE A 123      -1.221  12.198  -2.733  1.00  0.00           H  
ATOM   1944 3HD1 ILE A 123      -1.049  13.398  -1.429  1.00  0.00           H  
ATOM   1945  N   ALA A 124       1.470   8.441  -0.011  1.00  0.00           N  
ATOM   1946  CA  ALA A 124       1.442   7.371   0.987  1.00  0.00           C  
ATOM   1947  C   ALA A 124       2.846   6.851   1.284  1.00  0.00           C  
ATOM   1948  O   ALA A 124       3.192   6.618   2.436  1.00  0.00           O  
ATOM   1949  CB  ALA A 124       0.527   6.224   0.535  1.00  0.00           C  
ATOM   1950  H   ALA A 124       0.969   8.318  -0.879  1.00  0.00           H  
ATOM   1951  HA  ALA A 124       1.049   7.784   1.916  1.00  0.00           H  
ATOM   1952 1HB  ALA A 124       0.523   5.441   1.294  1.00  0.00           H  
ATOM   1953 2HB  ALA A 124      -0.487   6.600   0.397  1.00  0.00           H  
ATOM   1954 3HB  ALA A 124       0.893   5.816  -0.405  1.00  0.00           H  
ATOM   1955  N   LEU A 125       3.654   6.700   0.242  1.00  0.00           N  
ATOM   1956  CA  LEU A 125       5.059   6.321   0.372  1.00  0.00           C  
ATOM   1957  C   LEU A 125       5.848   7.259   1.293  1.00  0.00           C  
ATOM   1958  O   LEU A 125       6.436   6.807   2.271  1.00  0.00           O  
ATOM   1959  CB  LEU A 125       5.716   6.296  -1.014  1.00  0.00           C  
ATOM   1960  CG  LEU A 125       7.220   5.998  -1.031  1.00  0.00           C  
ATOM   1961  CD1 LEU A 125       7.469   4.605  -0.467  1.00  0.00           C  
ATOM   1962  CD2 LEU A 125       7.744   6.113  -2.455  1.00  0.00           C  
ATOM   1963  H   LEU A 125       3.270   6.856  -0.680  1.00  0.00           H  
ATOM   1964  HA  LEU A 125       5.111   5.350   0.864  1.00  0.00           H  
ATOM   1965 1HB  LEU A 125       5.221   5.538  -1.619  1.00  0.00           H  
ATOM   1966 2HB  LEU A 125       5.565   7.266  -1.488  1.00  0.00           H  
ATOM   1967  HG  LEU A 125       7.741   6.713  -0.394  1.00  0.00           H  
ATOM   1968 1HD1 LEU A 125       8.538   4.393  -0.479  1.00  0.00           H  
ATOM   1969 2HD1 LEU A 125       7.102   4.557   0.558  1.00  0.00           H  
ATOM   1970 3HD1 LEU A 125       6.946   3.868  -1.075  1.00  0.00           H  
ATOM   1971 1HD2 LEU A 125       8.814   5.901  -2.467  1.00  0.00           H  
ATOM   1972 2HD2 LEU A 125       7.226   5.397  -3.092  1.00  0.00           H  
ATOM   1973 3HD2 LEU A 125       7.570   7.123  -2.826  1.00  0.00           H  
ATOM   1974  N   TRP A 126       5.839   8.558   0.995  1.00  0.00           N  
ATOM   1975  CA  TRP A 126       6.528   9.538   1.839  1.00  0.00           C  
ATOM   1976  C   TRP A 126       5.830   9.763   3.187  1.00  0.00           C  
ATOM   1977  O   TRP A 126       6.468  10.150   4.172  1.00  0.00           O  
ATOM   1978  CB  TRP A 126       6.777  10.862   1.087  1.00  0.00           C  
ATOM   1979  CG  TRP A 126       7.944  10.769   0.132  1.00  0.00           C  
ATOM   1980  CD1 TRP A 126       7.894  10.809  -1.232  1.00  0.00           C  
ATOM   1981  CD2 TRP A 126       9.328  10.576   0.472  1.00  0.00           C  
ATOM   1982  NE1 TRP A 126       9.154  10.671  -1.759  1.00  0.00           N  
ATOM   1983  CE2 TRP A 126      10.053  10.521  -0.735  1.00  0.00           C  
ATOM   1984  CE3 TRP A 126      10.024  10.448   1.681  1.00  0.00           C  
ATOM   1985  CZ2 TRP A 126      11.437  10.347  -0.769  1.00  0.00           C  
ATOM   1986  CZ3 TRP A 126      11.397  10.274   1.644  1.00  0.00           C  
ATOM   1987  CH2 TRP A 126      12.086  10.222   0.430  1.00  0.00           C  
ATOM   1988  H   TRP A 126       5.349   8.875   0.171  1.00  0.00           H  
ATOM   1989  HA  TRP A 126       7.495   9.127   2.128  1.00  0.00           H  
ATOM   1990 1HB  TRP A 126       5.882  11.137   0.528  1.00  0.00           H  
ATOM   1991 2HB  TRP A 126       6.970  11.658   1.806  1.00  0.00           H  
ATOM   1992  HD1 TRP A 126       6.985  10.933  -1.818  1.00  0.00           H  
ATOM   1993  HE1 TRP A 126       9.384  10.678  -2.743  1.00  0.00           H  
ATOM   1994  HE3 TRP A 126       9.493  10.487   2.631  1.00  0.00           H  
ATOM   1995  HZ2 TRP A 126      11.993  10.311  -1.705  1.00  0.00           H  
ATOM   1996  HZ3 TRP A 126      11.929  10.179   2.591  1.00  0.00           H  
ATOM   1997  HH2 TRP A 126      13.167  10.077   0.441  1.00  0.00           H  
ATOM   1998  N   SER A 127       4.528   9.499   3.230  1.00  0.00           N  
ATOM   1999  CA  SER A 127       3.783   9.612   4.469  1.00  0.00           C  
ATOM   2000  C   SER A 127       4.297   8.605   5.482  1.00  0.00           C  
ATOM   2001  O   SER A 127       4.466   8.936   6.653  1.00  0.00           O  
ATOM   2002  CB  SER A 127       2.304   9.392   4.217  1.00  0.00           C  
ATOM   2003  OG  SER A 127       1.792  10.363   3.346  1.00  0.00           O  
ATOM   2004  H   SER A 127       4.045   9.213   2.390  1.00  0.00           H  
ATOM   2005  HA  SER A 127       3.935  10.614   4.873  1.00  0.00           H  
ATOM   2006 1HB  SER A 127       2.151   8.401   3.792  1.00  0.00           H  
ATOM   2007 2HB  SER A 127       1.765   9.429   5.163  1.00  0.00           H  
ATOM   2008  HG  SER A 127       1.369  11.021   3.902  1.00  0.00           H  
ATOM   2009  N   LEU A 128       4.563   7.382   5.039  1.00  0.00           N  
ATOM   2010  CA  LEU A 128       5.080   6.359   5.954  1.00  0.00           C  
ATOM   2011  C   LEU A 128       6.508   6.655   6.403  1.00  0.00           C  
ATOM   2012  O   LEU A 128       6.915   6.271   7.501  1.00  0.00           O  
ATOM   2013  CB  LEU A 128       5.034   4.981   5.282  1.00  0.00           C  
ATOM   2014  CG  LEU A 128       3.632   4.426   4.999  1.00  0.00           C  
ATOM   2015  CD1 LEU A 128       3.750   3.091   4.277  1.00  0.00           C  
ATOM   2016  CD2 LEU A 128       2.872   4.274   6.309  1.00  0.00           C  
ATOM   2017  H   LEU A 128       4.412   7.143   4.069  1.00  0.00           H  
ATOM   2018  HA  LEU A 128       4.473   6.365   6.858  1.00  0.00           H  
ATOM   2019 1HB  LEU A 128       5.564   5.039   4.333  1.00  0.00           H  
ATOM   2020 2HB  LEU A 128       5.551   4.265   5.921  1.00  0.00           H  
ATOM   2021  HG  LEU A 128       3.093   5.113   4.346  1.00  0.00           H  
ATOM   2022 1HD1 LEU A 128       2.753   2.697   4.075  1.00  0.00           H  
ATOM   2023 2HD1 LEU A 128       4.280   3.233   3.335  1.00  0.00           H  
ATOM   2024 3HD1 LEU A 128       4.299   2.387   4.900  1.00  0.00           H  
ATOM   2025 1HD2 LEU A 128       1.875   3.880   6.108  1.00  0.00           H  
ATOM   2026 2HD2 LEU A 128       3.409   3.586   6.963  1.00  0.00           H  
ATOM   2027 3HD2 LEU A 128       2.787   5.246   6.796  1.00  0.00           H  
ATOM   2028  N   VAL A 129       7.268   7.322   5.541  1.00  0.00           N  
ATOM   2029  CA  VAL A 129       8.621   7.714   5.881  1.00  0.00           C  
ATOM   2030  C   VAL A 129       8.525   8.660   7.055  1.00  0.00           C  
ATOM   2031  O   VAL A 129       9.188   8.457   8.074  1.00  0.00           O  
ATOM   2032  CB  VAL A 129       9.324   8.401   4.696  1.00  0.00           C  
ATOM   2033  CG1 VAL A 129      10.660   8.983   5.133  1.00  0.00           C  
ATOM   2034  CG2 VAL A 129       9.514   7.408   3.559  1.00  0.00           C  
ATOM   2035  H   VAL A 129       6.900   7.562   4.632  1.00  0.00           H  
ATOM   2036  HA  VAL A 129       9.185   6.818   6.144  1.00  0.00           H  
ATOM   2037  HB  VAL A 129       8.709   9.233   4.353  1.00  0.00           H  
ATOM   2038 1HG1 VAL A 129      11.143   9.465   4.283  1.00  0.00           H  
ATOM   2039 2HG1 VAL A 129      10.497   9.717   5.921  1.00  0.00           H  
ATOM   2040 3HG1 VAL A 129      11.300   8.183   5.507  1.00  0.00           H  
ATOM   2041 1HG2 VAL A 129      10.011   7.901   2.724  1.00  0.00           H  
ATOM   2042 2HG2 VAL A 129      10.124   6.573   3.904  1.00  0.00           H  
ATOM   2043 3HG2 VAL A 129       8.542   7.037   3.235  1.00  0.00           H  
ATOM   2044  N   VAL A 130       7.679   9.679   6.914  1.00  0.00           N  
ATOM   2045  CA  VAL A 130       7.476  10.669   7.971  1.00  0.00           C  
ATOM   2046  C   VAL A 130       6.885  10.029   9.240  1.00  0.00           C  
ATOM   2047  O   VAL A 130       7.325  10.340  10.349  1.00  0.00           O  
ATOM   2048  CB  VAL A 130       6.538  11.785   7.475  1.00  0.00           C  
ATOM   2049  CG1 VAL A 130       6.129  12.689   8.628  1.00  0.00           C  
ATOM   2050  CG2 VAL A 130       7.221  12.587   6.378  1.00  0.00           C  
ATOM   2051  H   VAL A 130       7.164   9.769   6.050  1.00  0.00           H  
ATOM   2052  HA  VAL A 130       8.450  11.053   8.278  1.00  0.00           H  
ATOM   2053  HB  VAL A 130       5.627  11.334   7.082  1.00  0.00           H  
ATOM   2054 1HG1 VAL A 130       5.465  13.472   8.259  1.00  0.00           H  
ATOM   2055 2HG1 VAL A 130       5.610  12.101   9.385  1.00  0.00           H  
ATOM   2056 3HG1 VAL A 130       7.017  13.144   9.067  1.00  0.00           H  
ATOM   2057 1HG2 VAL A 130       6.552  13.374   6.031  1.00  0.00           H  
ATOM   2058 2HG2 VAL A 130       8.135  13.034   6.769  1.00  0.00           H  
ATOM   2059 3HG2 VAL A 130       7.468  11.928   5.545  1.00  0.00           H  
ATOM   2060  N   LEU A 131       5.929   9.113   9.068  1.00  0.00           N  
ATOM   2061  CA  LEU A 131       5.387   8.325  10.169  1.00  0.00           C  
ATOM   2062  C   LEU A 131       6.485   7.624  10.990  1.00  0.00           C  
ATOM   2063  O   LEU A 131       6.499   7.701  12.222  1.00  0.00           O  
ATOM   2064  CB  LEU A 131       4.408   7.280   9.619  1.00  0.00           C  
ATOM   2065  CG  LEU A 131       3.775   6.349  10.661  1.00  0.00           C  
ATOM   2066  CD1 LEU A 131       2.916   7.166  11.617  1.00  0.00           C  
ATOM   2067  CD2 LEU A 131       2.946   5.286   9.955  1.00  0.00           C  
ATOM   2068  H   LEU A 131       5.573   8.965   8.135  1.00  0.00           H  
ATOM   2069  HA  LEU A 131       4.890   9.000  10.865  1.00  0.00           H  
ATOM   2070 1HB  LEU A 131       3.600   7.798   9.104  1.00  0.00           H  
ATOM   2071 2HB  LEU A 131       4.933   6.658   8.895  1.00  0.00           H  
ATOM   2072  HG  LEU A 131       4.560   5.869  11.245  1.00  0.00           H  
ATOM   2073 1HD1 LEU A 131       2.467   6.504  12.358  1.00  0.00           H  
ATOM   2074 2HD1 LEU A 131       3.538   7.905  12.123  1.00  0.00           H  
ATOM   2075 3HD1 LEU A 131       2.130   7.672  11.059  1.00  0.00           H  
ATOM   2076 1HD2 LEU A 131       2.497   4.623  10.695  1.00  0.00           H  
ATOM   2077 2HD2 LEU A 131       2.160   5.765   9.372  1.00  0.00           H  
ATOM   2078 3HD2 LEU A 131       3.588   4.706   9.291  1.00  0.00           H  
ATOM   2079  N   ALA A 132       7.402   6.942  10.312  1.00  0.00           N  
ATOM   2080  CA  ALA A 132       8.555   6.357  10.981  1.00  0.00           C  
ATOM   2081  C   ALA A 132       9.346   7.423  11.751  1.00  0.00           C  
ATOM   2082  O   ALA A 132       9.741   7.194  12.891  1.00  0.00           O  
ATOM   2083  CB  ALA A 132       9.448   5.638   9.983  1.00  0.00           C  
ATOM   2084  H   ALA A 132       7.301   6.825   9.314  1.00  0.00           H  
ATOM   2085  HA  ALA A 132       8.192   5.633  11.710  1.00  0.00           H  
ATOM   2086 1HB  ALA A 132      10.304   5.208  10.504  1.00  0.00           H  
ATOM   2087 2HB  ALA A 132       8.884   4.843   9.496  1.00  0.00           H  
ATOM   2088 3HB  ALA A 132       9.799   6.345   9.233  1.00  0.00           H  
ATOM   2089  N   ILE A 133       9.584   8.583  11.135  1.00  0.00           N  
ATOM   2090  CA  ILE A 133      10.355   9.636  11.800  1.00  0.00           C  
ATOM   2091  C   ILE A 133       9.602  10.093  13.062  1.00  0.00           C  
ATOM   2092  O   ILE A 133      10.181  10.153  14.164  1.00  0.00           O  
ATOM   2093  CB  ILE A 133      10.593  10.834  10.862  1.00  0.00           C  
ATOM   2094  CG1 ILE A 133      11.517  10.434   9.709  1.00  0.00           C  
ATOM   2095  CG2 ILE A 133      11.176  12.007  11.634  1.00  0.00           C  
ATOM   2096  CD1 ILE A 133      11.566  11.446   8.586  1.00  0.00           C  
ATOM   2097  H   ILE A 133       9.233   8.744  10.202  1.00  0.00           H  
ATOM   2098  HA  ILE A 133      11.305   9.215  12.126  1.00  0.00           H  
ATOM   2099  HB  ILE A 133       9.647  11.140  10.416  1.00  0.00           H  
ATOM   2100 1HG1 ILE A 133      12.529  10.294  10.086  1.00  0.00           H  
ATOM   2101 2HG1 ILE A 133      11.189   9.481   9.293  1.00  0.00           H  
ATOM   2102 1HG2 ILE A 133      11.338  12.845  10.956  1.00  0.00           H  
ATOM   2103 2HG2 ILE A 133      10.484  12.305  12.420  1.00  0.00           H  
ATOM   2104 3HG2 ILE A 133      12.126  11.712  12.080  1.00  0.00           H  
ATOM   2105 1HD1 ILE A 133      12.241  11.092   7.807  1.00  0.00           H  
ATOM   2106 2HD1 ILE A 133      10.566  11.575   8.169  1.00  0.00           H  
ATOM   2107 3HD1 ILE A 133      11.925  12.399   8.971  1.00  0.00           H  
ATOM   2108  N   GLU A 134       8.303  10.354  12.903  1.00  0.00           N  
ATOM   2109  CA  GLU A 134       7.464  10.847  13.996  1.00  0.00           C  
ATOM   2110  C   GLU A 134       7.407   9.900  15.191  1.00  0.00           C  
ATOM   2111  O   GLU A 134       7.584  10.324  16.324  1.00  0.00           O  
ATOM   2112  CB  GLU A 134       6.044  11.101  13.485  1.00  0.00           C  
ATOM   2113  CG  GLU A 134       5.920  12.286  12.538  1.00  0.00           C  
ATOM   2114  CD  GLU A 134       4.499  12.563  12.130  1.00  0.00           C  
ATOM   2115  OE1 GLU A 134       3.634  11.815  12.517  1.00  0.00           O  
ATOM   2116  OE2 GLU A 134       4.279  13.524  11.431  1.00  0.00           O  
ATOM   2117  H   GLU A 134       7.889  10.205  11.994  1.00  0.00           H  
ATOM   2118  HA  GLU A 134       7.916  11.755  14.396  1.00  0.00           H  
ATOM   2119 1HB  GLU A 134       5.681  10.216  12.962  1.00  0.00           H  
ATOM   2120 2HB  GLU A 134       5.379  11.277  14.330  1.00  0.00           H  
ATOM   2121 1HG  GLU A 134       6.324  13.172  13.026  1.00  0.00           H  
ATOM   2122 2HG  GLU A 134       6.517  12.091  11.648  1.00  0.00           H  
ATOM   2123  N   ARG A 135       7.184   8.616  14.942  1.00  0.00           N  
ATOM   2124  CA  ARG A 135       7.076   7.666  16.040  1.00  0.00           C  
ATOM   2125  C   ARG A 135       8.412   7.503  16.733  1.00  0.00           C  
ATOM   2126  O   ARG A 135       8.471   7.329  17.946  1.00  0.00           O  
ATOM   2127  CB  ARG A 135       6.597   6.312  15.540  1.00  0.00           C  
ATOM   2128  CG  ARG A 135       5.144   6.272  15.093  1.00  0.00           C  
ATOM   2129  CD  ARG A 135       4.764   4.931  14.581  1.00  0.00           C  
ATOM   2130  NE  ARG A 135       3.366   4.879  14.182  1.00  0.00           N  
ATOM   2131  CZ  ARG A 135       2.776   3.819  13.596  1.00  0.00           C  
ATOM   2132  NH1 ARG A 135       3.474   2.733  13.348  1.00  0.00           N  
ATOM   2133  NH2 ARG A 135       1.496   3.871  13.271  1.00  0.00           N  
ATOM   2134  H   ARG A 135       7.088   8.285  13.993  1.00  0.00           H  
ATOM   2135  HA  ARG A 135       6.372   8.062  16.772  1.00  0.00           H  
ATOM   2136 1HB  ARG A 135       7.210   5.998  14.696  1.00  0.00           H  
ATOM   2137 2HB  ARG A 135       6.720   5.569  16.328  1.00  0.00           H  
ATOM   2138 1HG  ARG A 135       4.497   6.513  15.937  1.00  0.00           H  
ATOM   2139 2HG  ARG A 135       4.989   7.001  14.296  1.00  0.00           H  
ATOM   2140 1HD  ARG A 135       5.375   4.686  13.712  1.00  0.00           H  
ATOM   2141 2HD  ARG A 135       4.924   4.186  15.359  1.00  0.00           H  
ATOM   2142  HE  ARG A 135       2.797   5.697  14.357  1.00  0.00           H  
ATOM   2143 1HH1 ARG A 135       4.452   2.693  13.597  1.00  0.00           H  
ATOM   2144 2HH1 ARG A 135       3.032   1.938  12.909  1.00  0.00           H  
ATOM   2145 1HH2 ARG A 135       0.960   4.707  13.462  1.00  0.00           H  
ATOM   2146 2HH2 ARG A 135       1.054   3.077  12.832  1.00  0.00           H  
ATOM   2147  N   TYR A 136       9.483   7.577  15.956  1.00  0.00           N  
ATOM   2148  CA  TYR A 136      10.835   7.552  16.491  1.00  0.00           C  
ATOM   2149  C   TYR A 136      11.092   8.740  17.407  1.00  0.00           C  
ATOM   2150  O   TYR A 136      11.546   8.572  18.531  1.00  0.00           O  
ATOM   2151  CB  TYR A 136      11.837   7.540  15.339  1.00  0.00           C  
ATOM   2152  CG  TYR A 136      13.283   7.639  15.746  1.00  0.00           C  
ATOM   2153  CD1 TYR A 136      13.957   6.526  16.229  1.00  0.00           C  
ATOM   2154  CD2 TYR A 136      13.985   8.841  15.622  1.00  0.00           C  
ATOM   2155  CE1 TYR A 136      15.283   6.596  16.587  1.00  0.00           C  
ATOM   2156  CE2 TYR A 136      15.318   8.922  15.970  1.00  0.00           C  
ATOM   2157  CZ  TYR A 136      15.959   7.790  16.449  1.00  0.00           C  
ATOM   2158  OH  TYR A 136      17.278   7.831  16.807  1.00  0.00           O  
ATOM   2159  H   TYR A 136       9.350   7.652  14.958  1.00  0.00           H  
ATOM   2160  HA  TYR A 136      10.958   6.642  17.080  1.00  0.00           H  
ATOM   2161 1HB  TYR A 136      11.721   6.620  14.764  1.00  0.00           H  
ATOM   2162 2HB  TYR A 136      11.628   8.373  14.668  1.00  0.00           H  
ATOM   2163  HD1 TYR A 136      13.436   5.573  16.329  1.00  0.00           H  
ATOM   2164  HD2 TYR A 136      13.481   9.731  15.246  1.00  0.00           H  
ATOM   2165  HE1 TYR A 136      15.793   5.710  16.964  1.00  0.00           H  
ATOM   2166  HE2 TYR A 136      15.851   9.868  15.868  1.00  0.00           H  
ATOM   2167  HH  TYR A 136      17.610   8.726  16.699  1.00  0.00           H  
ATOM   2168  N   VAL A 137      10.800   9.943  16.922  1.00  0.00           N  
ATOM   2169  CA  VAL A 137      11.057  11.160  17.695  1.00  0.00           C  
ATOM   2170  C   VAL A 137      10.254  11.154  19.004  1.00  0.00           C  
ATOM   2171  O   VAL A 137      10.786  11.475  20.063  1.00  0.00           O  
ATOM   2172  CB  VAL A 137      10.688  12.407  16.870  1.00  0.00           C  
ATOM   2173  CG1 VAL A 137      10.714  13.651  17.745  1.00  0.00           C  
ATOM   2174  CG2 VAL A 137      11.645  12.553  15.696  1.00  0.00           C  
ATOM   2175  H   VAL A 137      10.391  10.022  16.002  1.00  0.00           H  
ATOM   2176  HA  VAL A 137      12.108  11.168  17.988  1.00  0.00           H  
ATOM   2177  HB  VAL A 137       9.669  12.296  16.498  1.00  0.00           H  
ATOM   2178 1HG1 VAL A 137      10.450  14.523  17.145  1.00  0.00           H  
ATOM   2179 2HG1 VAL A 137       9.996  13.540  18.557  1.00  0.00           H  
ATOM   2180 3HG1 VAL A 137      11.713  13.785  18.158  1.00  0.00           H  
ATOM   2181 1HG2 VAL A 137      11.377  13.436  15.117  1.00  0.00           H  
ATOM   2182 2HG2 VAL A 137      12.664  12.658  16.069  1.00  0.00           H  
ATOM   2183 3HG2 VAL A 137      11.579  11.669  15.062  1.00  0.00           H  
ATOM   2184  N   VAL A 138       8.989  10.750  18.922  1.00  0.00           N  
ATOM   2185  CA  VAL A 138       8.124  10.624  20.089  1.00  0.00           C  
ATOM   2186  C   VAL A 138       8.627   9.637  21.150  1.00  0.00           C  
ATOM   2187  O   VAL A 138       8.602   9.940  22.336  1.00  0.00           O  
ATOM   2188  CB  VAL A 138       6.719  10.186  19.632  1.00  0.00           C  
ATOM   2189  CG1 VAL A 138       5.874   9.778  20.830  1.00  0.00           C  
ATOM   2190  CG2 VAL A 138       6.052  11.312  18.859  1.00  0.00           C  
ATOM   2191  H   VAL A 138       8.620  10.523  18.010  1.00  0.00           H  
ATOM   2192  HA  VAL A 138       8.095  11.585  20.603  1.00  0.00           H  
ATOM   2193  HB  VAL A 138       6.813   9.309  18.991  1.00  0.00           H  
ATOM   2194 1HG1 VAL A 138       4.884   9.471  20.489  1.00  0.00           H  
ATOM   2195 2HG1 VAL A 138       6.353   8.947  21.347  1.00  0.00           H  
ATOM   2196 3HG1 VAL A 138       5.776  10.623  21.511  1.00  0.00           H  
ATOM   2197 1HG2 VAL A 138       5.059  10.996  18.539  1.00  0.00           H  
ATOM   2198 2HG2 VAL A 138       5.964  12.191  19.499  1.00  0.00           H  
ATOM   2199 3HG2 VAL A 138       6.653  11.559  17.984  1.00  0.00           H  
ATOM   2200  N   VAL A 139       9.098   8.468  20.729  1.00  0.00           N  
ATOM   2201  CA  VAL A 139       9.574   7.449  21.664  1.00  0.00           C  
ATOM   2202  C   VAL A 139      11.047   7.615  22.001  1.00  0.00           C  
ATOM   2203  O   VAL A 139      11.398   7.826  23.156  1.00  0.00           O  
ATOM   2204  CB  VAL A 139       9.351   6.045  21.072  1.00  0.00           C  
ATOM   2205  CG1 VAL A 139       9.956   4.983  21.979  1.00  0.00           C  
ATOM   2206  CG2 VAL A 139       7.864   5.798  20.870  1.00  0.00           C  
ATOM   2207  H   VAL A 139       9.128   8.279  19.737  1.00  0.00           H  
ATOM   2208  HA  VAL A 139       9.032   7.562  22.603  1.00  0.00           H  
ATOM   2209  HB  VAL A 139       9.865   5.979  20.113  1.00  0.00           H  
ATOM   2210 1HG1 VAL A 139       9.789   3.997  21.545  1.00  0.00           H  
ATOM   2211 2HG1 VAL A 139      11.026   5.158  22.080  1.00  0.00           H  
ATOM   2212 3HG1 VAL A 139       9.484   5.031  22.960  1.00  0.00           H  
ATOM   2213 1HG2 VAL A 139       7.714   4.804  20.451  1.00  0.00           H  
ATOM   2214 2HG2 VAL A 139       7.349   5.870  21.828  1.00  0.00           H  
ATOM   2215 3HG2 VAL A 139       7.461   6.545  20.185  1.00  0.00           H  
ATOM   2216  N   CYS A 140      11.912   7.505  20.998  1.00  0.00           N  
ATOM   2217  CA  CYS A 140      13.355   7.528  21.221  1.00  0.00           C  
ATOM   2218  C   CYS A 140      13.828   8.912  21.639  1.00  0.00           C  
ATOM   2219  O   CYS A 140      14.774   9.048  22.416  1.00  0.00           O  
ATOM   2220  CB  CYS A 140      14.102   7.103  19.957  1.00  0.00           C  
ATOM   2221  SG  CYS A 140      13.911   5.353  19.539  1.00  0.00           S  
ATOM   2222  H   CYS A 140      11.561   7.402  20.057  1.00  0.00           H  
ATOM   2223  HA  CYS A 140      13.591   6.842  22.035  1.00  0.00           H  
ATOM   2224 1HB  CYS A 140      13.750   7.692  19.110  1.00  0.00           H  
ATOM   2225 2HB  CYS A 140      15.166   7.307  20.077  1.00  0.00           H  
ATOM   2226  HG  CYS A 140      12.583   5.367  19.486  1.00  0.00           H  
ATOM   2227  N   LYS A 141      13.153   9.933  21.121  1.00  0.00           N  
ATOM   2228  CA  LYS A 141      13.455  11.328  21.441  1.00  0.00           C  
ATOM   2229  C   LYS A 141      14.933  11.659  21.240  1.00  0.00           C  
ATOM   2230  O   LYS A 141      15.688  11.772  22.204  1.00  0.00           O  
ATOM   2231  CB  LYS A 141      13.044  11.641  22.881  1.00  0.00           C  
ATOM   2232  CG  LYS A 141      11.562  11.446  23.168  1.00  0.00           C  
ATOM   2233  CD  LYS A 141      11.230  11.786  24.614  1.00  0.00           C  
ATOM   2234  CE  LYS A 141       9.758  11.544  24.916  1.00  0.00           C  
ATOM   2235  NZ  LYS A 141       9.424  11.850  26.333  1.00  0.00           N  
ATOM   2236  H   LYS A 141      12.400   9.728  20.479  1.00  0.00           H  
ATOM   2237  HA  LYS A 141      12.917  11.969  20.742  1.00  0.00           H  
ATOM   2238 1HB  LYS A 141      13.605  11.005  23.566  1.00  0.00           H  
ATOM   2239 2HB  LYS A 141      13.297  12.676  23.115  1.00  0.00           H  
ATOM   2240 1HG  LYS A 141      10.975  12.086  22.509  1.00  0.00           H  
ATOM   2241 2HG  LYS A 141      11.288  10.409  22.976  1.00  0.00           H  
ATOM   2242 1HD  LYS A 141      11.835  11.171  25.281  1.00  0.00           H  
ATOM   2243 2HD  LYS A 141      11.462  12.834  24.803  1.00  0.00           H  
ATOM   2244 1HE  LYS A 141       9.146  12.171  24.268  1.00  0.00           H  
ATOM   2245 2HE  LYS A 141       9.512  10.502  24.714  1.00  0.00           H  
ATOM   2246 1HZ  LYS A 141       8.441  11.677  26.493  1.00  0.00           H  
ATOM   2247 2HZ  LYS A 141       9.972  11.260  26.944  1.00  0.00           H  
ATOM   2248 3HZ  LYS A 141       9.630  12.819  26.527  1.00  0.00           H  
ATOM   2249  N   PRO A 142      15.356  11.821  19.979  1.00  0.00           N  
ATOM   2250  CA  PRO A 142      16.760  12.128  19.741  1.00  0.00           C  
ATOM   2251  C   PRO A 142      17.123  13.576  20.108  1.00  0.00           C  
ATOM   2252  O   PRO A 142      18.302  13.895  20.233  1.00  0.00           O  
ATOM   2253  CB  PRO A 142      16.901  11.879  18.236  1.00  0.00           C  
ATOM   2254  CG  PRO A 142      15.547  12.174  17.688  1.00  0.00           C  
ATOM   2255  CD  PRO A 142      14.598  11.652  18.733  1.00  0.00           C  
ATOM   2256  HA  PRO A 142      17.386  11.428  20.315  1.00  0.00           H  
ATOM   2257 1HB  PRO A 142      17.683  12.530  17.818  1.00  0.00           H  
ATOM   2258 2HB  PRO A 142      17.218  10.841  18.055  1.00  0.00           H  
ATOM   2259 1HG  PRO A 142      15.435  13.255  17.516  1.00  0.00           H  
ATOM   2260 2HG  PRO A 142      15.416  11.682  16.713  1.00  0.00           H  
ATOM   2261 1HD  PRO A 142      13.680  12.258  18.731  1.00  0.00           H  
ATOM   2262 2HD  PRO A 142      14.367  10.597  18.524  1.00  0.00           H  
ATOM   2263  N   MET A 143      16.115  14.431  20.275  1.00  0.00           N  
ATOM   2264  CA  MET A 143      16.328  15.839  20.608  1.00  0.00           C  
ATOM   2265  C   MET A 143      16.182  16.074  22.109  1.00  0.00           C  
ATOM   2266  O   MET A 143      15.067  16.082  22.643  1.00  0.00           O  
ATOM   2267  CB  MET A 143      15.352  16.720  19.832  1.00  0.00           C  
ATOM   2268  CG  MET A 143      15.502  16.646  18.319  1.00  0.00           C  
ATOM   2269  SD  MET A 143      14.315  17.691  17.451  1.00  0.00           S  
ATOM   2270  CE  MET A 143      14.954  19.319  17.832  1.00  0.00           C  
ATOM   2271  H   MET A 143      15.171  14.089  20.167  1.00  0.00           H  
ATOM   2272  HA  MET A 143      17.339  16.116  20.308  1.00  0.00           H  
ATOM   2273 1HB  MET A 143      14.330  16.437  20.080  1.00  0.00           H  
ATOM   2274 2HB  MET A 143      15.484  17.761  20.131  1.00  0.00           H  
ATOM   2275 1HG  MET A 143      16.507  16.959  18.038  1.00  0.00           H  
ATOM   2276 2HG  MET A 143      15.361  15.617  17.989  1.00  0.00           H  
ATOM   2277 1HE  MET A 143      14.324  20.076  17.364  1.00  0.00           H  
ATOM   2278 2HE  MET A 143      14.955  19.465  18.913  1.00  0.00           H  
ATOM   2279 3HE  MET A 143      15.972  19.409  17.453  1.00  0.00           H  
ATOM   2280  N   SER A 144      17.316  16.277  22.776  1.00  0.00           N  
ATOM   2281  CA  SER A 144      17.348  16.442  24.223  1.00  0.00           C  
ATOM   2282  C   SER A 144      16.592  17.699  24.674  1.00  0.00           C  
ATOM   2283  O   SER A 144      16.863  18.806  24.191  1.00  0.00           O  
ATOM   2284  CB  SER A 144      18.786  16.507  24.698  1.00  0.00           C  
ATOM   2285  OG  SER A 144      18.849  16.764  26.074  1.00  0.00           O  
ATOM   2286  H   SER A 144      18.181  16.318  22.257  1.00  0.00           H  
ATOM   2287  HA  SER A 144      16.845  15.589  24.680  1.00  0.00           H  
ATOM   2288 1HB  SER A 144      19.285  15.564  24.478  1.00  0.00           H  
ATOM   2289 2HB  SER A 144      19.313  17.290  24.155  1.00  0.00           H  
ATOM   2290  HG  SER A 144      19.782  16.790  26.297  1.00  0.00           H  
ATOM   2291  N   ASN A 145      15.643  17.511  25.592  1.00  0.00           N  
ATOM   2292  CA  ASN A 145      14.818  18.606  26.120  1.00  0.00           C  
ATOM   2293  C   ASN A 145      13.929  19.254  25.066  1.00  0.00           C  
ATOM   2294  O   ASN A 145      13.650  20.455  25.126  1.00  0.00           O  
ATOM   2295  CB  ASN A 145      15.698  19.658  26.769  1.00  0.00           C  
ATOM   2296  CG  ASN A 145      16.481  19.118  27.933  1.00  0.00           C  
ATOM   2297  OD1 ASN A 145      15.955  18.350  28.748  1.00  0.00           O  
ATOM   2298  ND2 ASN A 145      17.728  19.503  28.029  1.00  0.00           N  
ATOM   2299  H   ASN A 145      15.491  16.572  25.934  1.00  0.00           H  
ATOM   2300  HA  ASN A 145      14.126  18.195  26.856  1.00  0.00           H  
ATOM   2301 1HB  ASN A 145      16.396  20.055  26.030  1.00  0.00           H  
ATOM   2302 2HB  ASN A 145      15.080  20.487  27.115  1.00  0.00           H  
ATOM   2303 1HD2 ASN A 145      18.297  19.176  28.783  1.00  0.00           H  
ATOM   2304 2HD2 ASN A 145      18.112  20.126  27.347  1.00  0.00           H  
ATOM   2305  N   PHE A 146      13.500  18.450  24.097  1.00  0.00           N  
ATOM   2306  CA  PHE A 146      12.512  18.868  23.105  1.00  0.00           C  
ATOM   2307  C   PHE A 146      11.373  17.859  23.042  1.00  0.00           C  
ATOM   2308  O   PHE A 146      11.585  16.664  23.253  1.00  0.00           O  
ATOM   2309  CB  PHE A 146      13.156  19.013  21.725  1.00  0.00           C  
ATOM   2310  CG  PHE A 146      14.151  20.135  21.636  1.00  0.00           C  
ATOM   2311  CD1 PHE A 146      15.508  19.892  21.794  1.00  0.00           C  
ATOM   2312  CD2 PHE A 146      13.734  21.435  21.394  1.00  0.00           C  
ATOM   2313  CE1 PHE A 146      16.424  20.923  21.712  1.00  0.00           C  
ATOM   2314  CE2 PHE A 146      14.647  22.467  21.311  1.00  0.00           C  
ATOM   2315  CZ  PHE A 146      15.994  22.211  21.471  1.00  0.00           C  
ATOM   2316  H   PHE A 146      13.878  17.514  24.051  1.00  0.00           H  
ATOM   2317  HA  PHE A 146      12.115  19.840  23.401  1.00  0.00           H  
ATOM   2318 1HB  PHE A 146      13.664  18.086  21.462  1.00  0.00           H  
ATOM   2319 2HB  PHE A 146      12.382  19.185  20.979  1.00  0.00           H  
ATOM   2320  HD1 PHE A 146      15.848  18.874  21.984  1.00  0.00           H  
ATOM   2321  HD2 PHE A 146      12.669  21.637  21.269  1.00  0.00           H  
ATOM   2322  HE1 PHE A 146      17.487  20.718  21.839  1.00  0.00           H  
ATOM   2323  HE2 PHE A 146      14.306  23.485  21.120  1.00  0.00           H  
ATOM   2324  HZ  PHE A 146      16.716  23.024  21.407  1.00  0.00           H  
ATOM   2325  N   ARG A 147      10.167  18.337  22.755  1.00  0.00           N  
ATOM   2326  CA  ARG A 147       9.015  17.449  22.679  1.00  0.00           C  
ATOM   2327  C   ARG A 147       8.286  17.611  21.346  1.00  0.00           C  
ATOM   2328  O   ARG A 147       7.949  18.724  20.945  1.00  0.00           O  
ATOM   2329  CB  ARG A 147       8.051  17.726  23.823  1.00  0.00           C  
ATOM   2330  CG  ARG A 147       8.615  17.470  25.212  1.00  0.00           C  
ATOM   2331  CD  ARG A 147       7.630  17.798  26.274  1.00  0.00           C  
ATOM   2332  NE  ARG A 147       8.181  17.600  27.605  1.00  0.00           N  
ATOM   2333  CZ  ARG A 147       7.522  17.857  28.752  1.00  0.00           C  
ATOM   2334  NH1 ARG A 147       6.292  18.320  28.714  1.00  0.00           N  
ATOM   2335  NH2 ARG A 147       8.113  17.644  29.915  1.00  0.00           N  
ATOM   2336  H   ARG A 147      10.039  19.324  22.586  1.00  0.00           H  
ATOM   2337  HA  ARG A 147       9.370  16.418  22.705  1.00  0.00           H  
ATOM   2338 1HB  ARG A 147       7.730  18.766  23.784  1.00  0.00           H  
ATOM   2339 2HB  ARG A 147       7.162  17.105  23.709  1.00  0.00           H  
ATOM   2340 1HG  ARG A 147       8.885  16.419  25.307  1.00  0.00           H  
ATOM   2341 2HG  ARG A 147       9.501  18.088  25.364  1.00  0.00           H  
ATOM   2342 1HD  ARG A 147       7.328  18.840  26.181  1.00  0.00           H  
ATOM   2343 2HD  ARG A 147       6.755  17.156  26.169  1.00  0.00           H  
ATOM   2344  HE  ARG A 147       9.126  17.245  27.674  1.00  0.00           H  
ATOM   2345 1HH1 ARG A 147       5.841  18.483  27.825  1.00  0.00           H  
ATOM   2346 2HH1 ARG A 147       5.799  18.512  29.573  1.00  0.00           H  
ATOM   2347 1HH2 ARG A 147       9.059  17.288  29.944  1.00  0.00           H  
ATOM   2348 2HH2 ARG A 147       7.619  17.837  30.774  1.00  0.00           H  
ATOM   2349  N   PHE A 148       8.065  16.491  20.660  1.00  0.00           N  
ATOM   2350  CA  PHE A 148       7.350  16.484  19.392  1.00  0.00           C  
ATOM   2351  C   PHE A 148       5.953  17.064  19.566  1.00  0.00           C  
ATOM   2352  O   PHE A 148       5.125  16.498  20.277  1.00  0.00           O  
ATOM   2353  CB  PHE A 148       7.258  15.063  18.833  1.00  0.00           C  
ATOM   2354  CG  PHE A 148       6.661  14.991  17.457  1.00  0.00           C  
ATOM   2355  CD1 PHE A 148       7.406  15.347  16.342  1.00  0.00           C  
ATOM   2356  CD2 PHE A 148       5.353  14.569  17.273  1.00  0.00           C  
ATOM   2357  CE1 PHE A 148       6.857  15.281  15.075  1.00  0.00           C  
ATOM   2358  CE2 PHE A 148       4.802  14.501  16.008  1.00  0.00           C  
ATOM   2359  CZ  PHE A 148       5.556  14.858  14.908  1.00  0.00           C  
ATOM   2360  H   PHE A 148       8.406  15.618  21.037  1.00  0.00           H  
ATOM   2361  HA  PHE A 148       7.898  17.106  18.683  1.00  0.00           H  
ATOM   2362 1HB  PHE A 148       8.253  14.622  18.795  1.00  0.00           H  
ATOM   2363 2HB  PHE A 148       6.653  14.449  19.499  1.00  0.00           H  
ATOM   2364  HD1 PHE A 148       8.435  15.681  16.474  1.00  0.00           H  
ATOM   2365  HD2 PHE A 148       4.757  14.287  18.142  1.00  0.00           H  
ATOM   2366  HE1 PHE A 148       7.454  15.564  14.208  1.00  0.00           H  
ATOM   2367  HE2 PHE A 148       3.773  14.166  15.878  1.00  0.00           H  
ATOM   2368  HZ  PHE A 148       5.122  14.807  13.910  1.00  0.00           H  
ATOM   2369  N   GLY A 149       5.693  18.189  18.912  1.00  0.00           N  
ATOM   2370  CA  GLY A 149       4.439  18.904  19.107  1.00  0.00           C  
ATOM   2371  C   GLY A 149       3.713  19.212  17.813  1.00  0.00           C  
ATOM   2372  O   GLY A 149       4.041  18.669  16.755  1.00  0.00           O  
ATOM   2373  H   GLY A 149       6.376  18.560  18.266  1.00  0.00           H  
ATOM   2374 1HA  GLY A 149       3.778  18.314  19.742  1.00  0.00           H  
ATOM   2375 2HA  GLY A 149       4.631  19.842  19.627  1.00  0.00           H  
ATOM   2376  N   GLU A 150       2.740  20.113  17.902  1.00  0.00           N  
ATOM   2377  CA  GLU A 150       1.884  20.497  16.779  1.00  0.00           C  
ATOM   2378  C   GLU A 150       2.629  20.807  15.473  1.00  0.00           C  
ATOM   2379  O   GLU A 150       2.506  20.064  14.502  1.00  0.00           O  
ATOM   2380  CB  GLU A 150       1.048  21.716  17.176  1.00  0.00           C  
ATOM   2381  CG  GLU A 150       0.108  22.216  16.088  1.00  0.00           C  
ATOM   2382  CD  GLU A 150      -1.034  21.274  15.824  1.00  0.00           C  
ATOM   2383  OE1 GLU A 150      -1.279  20.422  16.644  1.00  0.00           O  
ATOM   2384  OE2 GLU A 150      -1.663  21.408  14.801  1.00  0.00           O  
ATOM   2385  H   GLU A 150       2.596  20.549  18.802  1.00  0.00           H  
ATOM   2386  HA  GLU A 150       1.243  19.652  16.527  1.00  0.00           H  
ATOM   2387 1HB  GLU A 150       0.446  21.474  18.053  1.00  0.00           H  
ATOM   2388 2HB  GLU A 150       1.709  22.538  17.450  1.00  0.00           H  
ATOM   2389 1HG  GLU A 150      -0.295  23.183  16.387  1.00  0.00           H  
ATOM   2390 2HG  GLU A 150       0.676  22.357  15.169  1.00  0.00           H  
ATOM   2391  N   ASN A 151       3.396  21.896  15.453  1.00  0.00           N  
ATOM   2392  CA  ASN A 151       4.086  22.346  14.233  1.00  0.00           C  
ATOM   2393  C   ASN A 151       5.068  21.335  13.684  1.00  0.00           C  
ATOM   2394  O   ASN A 151       5.306  21.294  12.479  1.00  0.00           O  
ATOM   2395  CB  ASN A 151       4.799  23.662  14.486  1.00  0.00           C  
ATOM   2396  CG  ASN A 151       3.847  24.819  14.615  1.00  0.00           C  
ATOM   2397  OD1 ASN A 151       2.702  24.752  14.154  1.00  0.00           O  
ATOM   2398  ND2 ASN A 151       4.299  25.880  15.235  1.00  0.00           N  
ATOM   2399  H   ASN A 151       3.506  22.428  16.305  1.00  0.00           H  
ATOM   2400  HA  ASN A 151       3.340  22.510  13.454  1.00  0.00           H  
ATOM   2401 1HB  ASN A 151       5.388  23.587  15.400  1.00  0.00           H  
ATOM   2402 2HB  ASN A 151       5.489  23.865  13.667  1.00  0.00           H  
ATOM   2403 1HD2 ASN A 151       3.710  26.680  15.351  1.00  0.00           H  
ATOM   2404 2HD2 ASN A 151       5.232  25.890  15.592  1.00  0.00           H  
ATOM   2405  N   HIS A 152       5.653  20.539  14.567  1.00  0.00           N  
ATOM   2406  CA  HIS A 152       6.592  19.515  14.141  1.00  0.00           C  
ATOM   2407  C   HIS A 152       5.905  18.522  13.209  1.00  0.00           C  
ATOM   2408  O   HIS A 152       6.435  18.183  12.151  1.00  0.00           O  
ATOM   2409  CB  HIS A 152       7.181  18.779  15.349  1.00  0.00           C  
ATOM   2410  CG  HIS A 152       7.986  19.658  16.255  1.00  0.00           C  
ATOM   2411  ND1 HIS A 152       8.054  19.459  17.618  1.00  0.00           N  
ATOM   2412  CD2 HIS A 152       8.756  20.740  15.994  1.00  0.00           C  
ATOM   2413  CE1 HIS A 152       8.833  20.381  18.156  1.00  0.00           C  
ATOM   2414  NE2 HIS A 152       9.271  21.170  17.192  1.00  0.00           N  
ATOM   2415  H   HIS A 152       5.448  20.640  15.551  1.00  0.00           H  
ATOM   2416  HA  HIS A 152       7.394  19.974  13.564  1.00  0.00           H  
ATOM   2417 1HB  HIS A 152       6.375  18.334  15.933  1.00  0.00           H  
ATOM   2418 2HB  HIS A 152       7.821  17.968  15.004  1.00  0.00           H  
ATOM   2419  HD2 HIS A 152       8.935  21.188  15.015  1.00  0.00           H  
ATOM   2420  HE1 HIS A 152       9.073  20.474  19.215  1.00  0.00           H  
ATOM   2421  HE2 HIS A 152       9.885  21.963  17.311  1.00  0.00           H  
ATOM   2422  N   ALA A 153       4.700  18.100  13.587  1.00  0.00           N  
ATOM   2423  CA  ALA A 153       3.905  17.205  12.759  1.00  0.00           C  
ATOM   2424  C   ALA A 153       3.454  17.884  11.462  1.00  0.00           C  
ATOM   2425  O   ALA A 153       3.476  17.264  10.392  1.00  0.00           O  
ATOM   2426  CB  ALA A 153       2.714  16.694  13.538  1.00  0.00           C  
ATOM   2427  H   ALA A 153       4.328  18.410  14.474  1.00  0.00           H  
ATOM   2428  HA  ALA A 153       4.532  16.360  12.475  1.00  0.00           H  
ATOM   2429 1HB  ALA A 153       2.127  16.026  12.908  1.00  0.00           H  
ATOM   2430 2HB  ALA A 153       3.060  16.152  14.418  1.00  0.00           H  
ATOM   2431 3HB  ALA A 153       2.096  17.535  13.849  1.00  0.00           H  
ATOM   2432  N   ILE A 154       3.054  19.151  11.568  1.00  0.00           N  
ATOM   2433  CA  ILE A 154       2.609  19.930  10.411  1.00  0.00           C  
ATOM   2434  C   ILE A 154       3.732  20.008   9.371  1.00  0.00           C  
ATOM   2435  O   ILE A 154       3.495  19.846   8.170  1.00  0.00           O  
ATOM   2436  CB  ILE A 154       2.181  21.349  10.826  1.00  0.00           C  
ATOM   2437  CG1 ILE A 154       0.901  21.297  11.664  1.00  0.00           C  
ATOM   2438  CG2 ILE A 154       1.981  22.225   9.598  1.00  0.00           C  
ATOM   2439  CD1 ILE A 154       0.554  22.608  12.332  1.00  0.00           C  
ATOM   2440  H   ILE A 154       3.061  19.585  12.480  1.00  0.00           H  
ATOM   2441  HA  ILE A 154       1.759  19.421   9.958  1.00  0.00           H  
ATOM   2442  HB  ILE A 154       2.952  21.792  11.455  1.00  0.00           H  
ATOM   2443 1HG1 ILE A 154       0.063  21.004  11.032  1.00  0.00           H  
ATOM   2444 2HG1 ILE A 154       1.005  20.537  12.440  1.00  0.00           H  
ATOM   2445 1HG2 ILE A 154       1.678  23.224   9.910  1.00  0.00           H  
ATOM   2446 2HG2 ILE A 154       2.914  22.286   9.040  1.00  0.00           H  
ATOM   2447 3HG2 ILE A 154       1.207  21.792   8.964  1.00  0.00           H  
ATOM   2448 1HD1 ILE A 154      -0.364  22.491  12.908  1.00  0.00           H  
ATOM   2449 2HD1 ILE A 154       1.366  22.902  12.999  1.00  0.00           H  
ATOM   2450 3HD1 ILE A 154       0.411  23.376  11.574  1.00  0.00           H  
ATOM   2451  N   MET A 155       4.953  20.237   9.842  1.00  0.00           N  
ATOM   2452  CA  MET A 155       6.114  20.271   8.963  1.00  0.00           C  
ATOM   2453  C   MET A 155       6.275  18.948   8.240  1.00  0.00           C  
ATOM   2454  O   MET A 155       6.447  18.928   7.026  1.00  0.00           O  
ATOM   2455  CB  MET A 155       7.375  20.603   9.758  1.00  0.00           C  
ATOM   2456  CG  MET A 155       7.445  22.039  10.257  1.00  0.00           C  
ATOM   2457  SD  MET A 155       8.788  22.302  11.432  1.00  0.00           S  
ATOM   2458  CE  MET A 155      10.213  22.126  10.362  1.00  0.00           C  
ATOM   2459  H   MET A 155       5.081  20.393  10.831  1.00  0.00           H  
ATOM   2460  HA  MET A 155       5.961  21.050   8.217  1.00  0.00           H  
ATOM   2461 1HB  MET A 155       7.443  19.945  10.623  1.00  0.00           H  
ATOM   2462 2HB  MET A 155       8.254  20.421   9.138  1.00  0.00           H  
ATOM   2463 1HG  MET A 155       7.590  22.711   9.411  1.00  0.00           H  
ATOM   2464 2HG  MET A 155       6.506  22.301  10.743  1.00  0.00           H  
ATOM   2465 1HE  MET A 155      11.125  22.262  10.944  1.00  0.00           H  
ATOM   2466 2HE  MET A 155      10.212  21.131   9.915  1.00  0.00           H  
ATOM   2467 3HE  MET A 155      10.171  22.877   9.573  1.00  0.00           H  
ATOM   2468  N   GLY A 156       6.213  17.849   8.988  1.00  0.00           N  
ATOM   2469  CA  GLY A 156       6.321  16.502   8.419  1.00  0.00           C  
ATOM   2470  C   GLY A 156       5.286  16.221   7.331  1.00  0.00           C  
ATOM   2471  O   GLY A 156       5.618  15.687   6.268  1.00  0.00           O  
ATOM   2472  H   GLY A 156       6.087  17.952   9.985  1.00  0.00           H  
ATOM   2473 1HA  GLY A 156       7.317  16.365   7.995  1.00  0.00           H  
ATOM   2474 2HA  GLY A 156       6.204  15.762   9.209  1.00  0.00           H  
ATOM   2475  N   VAL A 157       4.033  16.588   7.583  1.00  0.00           N  
ATOM   2476  CA  VAL A 157       2.991  16.386   6.590  1.00  0.00           C  
ATOM   2477  C   VAL A 157       3.275  17.236   5.361  1.00  0.00           C  
ATOM   2478  O   VAL A 157       3.153  16.759   4.228  1.00  0.00           O  
ATOM   2479  CB  VAL A 157       1.612  16.754   7.169  1.00  0.00           C  
ATOM   2480  CG1 VAL A 157       0.553  16.732   6.077  1.00  0.00           C  
ATOM   2481  CG2 VAL A 157       1.249  15.795   8.292  1.00  0.00           C  
ATOM   2482  H   VAL A 157       3.793  17.011   8.469  1.00  0.00           H  
ATOM   2483  HA  VAL A 157       3.016  15.344   6.269  1.00  0.00           H  
ATOM   2484  HB  VAL A 157       1.651  17.772   7.558  1.00  0.00           H  
ATOM   2485 1HG1 VAL A 157      -0.415  16.995   6.504  1.00  0.00           H  
ATOM   2486 2HG1 VAL A 157       0.815  17.453   5.302  1.00  0.00           H  
ATOM   2487 3HG1 VAL A 157       0.499  15.734   5.643  1.00  0.00           H  
ATOM   2488 1HG2 VAL A 157       0.273  16.061   8.697  1.00  0.00           H  
ATOM   2489 2HG2 VAL A 157       1.215  14.776   7.904  1.00  0.00           H  
ATOM   2490 3HG2 VAL A 157       1.998  15.857   9.081  1.00  0.00           H  
ATOM   2491  N   ALA A 158       3.673  18.487   5.593  1.00  0.00           N  
ATOM   2492  CA  ALA A 158       4.047  19.398   4.514  1.00  0.00           C  
ATOM   2493  C   ALA A 158       5.224  18.856   3.711  1.00  0.00           C  
ATOM   2494  O   ALA A 158       5.278  19.025   2.493  1.00  0.00           O  
ATOM   2495  CB  ALA A 158       4.371  20.787   5.067  1.00  0.00           C  
ATOM   2496  H   ALA A 158       3.717  18.811   6.549  1.00  0.00           H  
ATOM   2497  HA  ALA A 158       3.200  19.482   3.833  1.00  0.00           H  
ATOM   2498 1HB  ALA A 158       4.647  21.450   4.247  1.00  0.00           H  
ATOM   2499 2HB  ALA A 158       3.497  21.188   5.579  1.00  0.00           H  
ATOM   2500 3HB  ALA A 158       5.201  20.714   5.768  1.00  0.00           H  
ATOM   2501  N   PHE A 159       6.156  18.198   4.391  1.00  0.00           N  
ATOM   2502  CA  PHE A 159       7.336  17.654   3.737  1.00  0.00           C  
ATOM   2503  C   PHE A 159       6.934  16.554   2.759  1.00  0.00           C  
ATOM   2504  O   PHE A 159       7.479  16.414   1.665  1.00  0.00           O  
ATOM   2505  CB  PHE A 159       8.320  17.101   4.770  1.00  0.00           C  
ATOM   2506  CG  PHE A 159       9.002  18.163   5.585  1.00  0.00           C  
ATOM   2507  CD1 PHE A 159       9.071  19.471   5.128  1.00  0.00           C  
ATOM   2508  CD2 PHE A 159       9.576  17.856   6.809  1.00  0.00           C  
ATOM   2509  CE1 PHE A 159       9.699  20.448   5.877  1.00  0.00           C  
ATOM   2510  CE2 PHE A 159      10.203  18.831   7.560  1.00  0.00           C  
ATOM   2511  CZ  PHE A 159      10.264  20.129   7.093  1.00  0.00           C  
ATOM   2512  H   PHE A 159       6.044  18.073   5.387  1.00  0.00           H  
ATOM   2513  HA  PHE A 159       7.841  18.462   3.206  1.00  0.00           H  
ATOM   2514 1HB  PHE A 159       7.795  16.434   5.452  1.00  0.00           H  
ATOM   2515 2HB  PHE A 159       9.086  16.516   4.264  1.00  0.00           H  
ATOM   2516  HD1 PHE A 159       8.622  19.724   4.167  1.00  0.00           H  
ATOM   2517  HD2 PHE A 159       9.529  16.831   7.177  1.00  0.00           H  
ATOM   2518  HE1 PHE A 159       9.746  21.472   5.506  1.00  0.00           H  
ATOM   2519  HE2 PHE A 159      10.650  18.577   8.521  1.00  0.00           H  
ATOM   2520  HZ  PHE A 159      10.760  20.898   7.683  1.00  0.00           H  
ATOM   2521  N   THR A 160       5.962  15.769   3.190  1.00  0.00           N  
ATOM   2522  CA  THR A 160       5.377  14.719   2.397  1.00  0.00           C  
ATOM   2523  C   THR A 160       4.747  15.292   1.126  1.00  0.00           C  
ATOM   2524  O   THR A 160       4.966  14.769   0.034  1.00  0.00           O  
ATOM   2525  CB  THR A 160       4.324  13.940   3.207  1.00  0.00           C  
ATOM   2526  OG1 THR A 160       4.953  13.305   4.328  1.00  0.00           O  
ATOM   2527  CG2 THR A 160       3.657  12.885   2.340  1.00  0.00           C  
ATOM   2528  H   THR A 160       5.621  15.925   4.128  1.00  0.00           H  
ATOM   2529  HA  THR A 160       6.173  14.053   2.064  1.00  0.00           H  
ATOM   2530  HB  THR A 160       3.566  14.631   3.577  1.00  0.00           H  
ATOM   2531  HG1 THR A 160       5.619  12.689   4.014  1.00  0.00           H  
ATOM   2532 1HG2 THR A 160       2.915  12.345   2.928  1.00  0.00           H  
ATOM   2533 2HG2 THR A 160       3.168  13.366   1.493  1.00  0.00           H  
ATOM   2534 3HG2 THR A 160       4.409  12.186   1.975  1.00  0.00           H  
ATOM   2535  N   TRP A 161       4.007  16.391   1.263  1.00  0.00           N  
ATOM   2536  CA  TRP A 161       3.427  17.020   0.091  1.00  0.00           C  
ATOM   2537  C   TRP A 161       4.496  17.495  -0.897  1.00  0.00           C  
ATOM   2538  O   TRP A 161       4.321  17.365  -2.111  1.00  0.00           O  
ATOM   2539  CB  TRP A 161       2.554  18.204   0.512  1.00  0.00           C  
ATOM   2540  CG  TRP A 161       1.249  17.796   1.127  1.00  0.00           C  
ATOM   2541  CD1 TRP A 161       0.887  17.931   2.433  1.00  0.00           C  
ATOM   2542  CD2 TRP A 161       0.121  17.183   0.458  1.00  0.00           C  
ATOM   2543  NE1 TRP A 161      -0.383  17.445   2.624  1.00  0.00           N  
ATOM   2544  CE2 TRP A 161      -0.868  16.985   1.426  1.00  0.00           C  
ATOM   2545  CE3 TRP A 161      -0.126  16.793  -0.864  1.00  0.00           C  
ATOM   2546  CZ2 TRP A 161      -2.091  16.410   1.118  1.00  0.00           C  
ATOM   2547  CZ3 TRP A 161      -1.353  16.218  -1.173  1.00  0.00           C  
ATOM   2548  CH2 TRP A 161      -2.310  16.032  -0.207  1.00  0.00           C  
ATOM   2549  H   TRP A 161       3.840  16.797   2.173  1.00  0.00           H  
ATOM   2550  HA  TRP A 161       2.862  16.268  -0.461  1.00  0.00           H  
ATOM   2551 1HB  TRP A 161       3.096  18.817   1.233  1.00  0.00           H  
ATOM   2552 2HB  TRP A 161       2.344  18.828  -0.356  1.00  0.00           H  
ATOM   2553  HD1 TRP A 161       1.513  18.361   3.212  1.00  0.00           H  
ATOM   2554  HE1 TRP A 161      -0.881  17.428   3.503  1.00  0.00           H  
ATOM   2555  HE3 TRP A 161       0.629  16.941  -1.636  1.00  0.00           H  
ATOM   2556  HZ2 TRP A 161      -2.863  16.254   1.871  1.00  0.00           H  
ATOM   2557  HZ3 TRP A 161      -1.537  15.916  -2.204  1.00  0.00           H  
ATOM   2558  HH2 TRP A 161      -3.262  15.578  -0.484  1.00  0.00           H  
ATOM   2559  N   VAL A 162       5.618  18.003  -0.401  1.00  0.00           N  
ATOM   2560  CA  VAL A 162       6.673  18.472  -1.296  1.00  0.00           C  
ATOM   2561  C   VAL A 162       7.364  17.275  -1.942  1.00  0.00           C  
ATOM   2562  O   VAL A 162       7.557  17.253  -3.150  1.00  0.00           O  
ATOM   2563  CB  VAL A 162       7.706  19.317  -0.526  1.00  0.00           C  
ATOM   2564  CG1 VAL A 162       8.889  19.656  -1.420  1.00  0.00           C  
ATOM   2565  CG2 VAL A 162       7.049  20.583   0.002  1.00  0.00           C  
ATOM   2566  H   VAL A 162       5.754  18.070   0.598  1.00  0.00           H  
ATOM   2567  HA  VAL A 162       6.210  19.010  -2.124  1.00  0.00           H  
ATOM   2568  HB  VAL A 162       8.091  18.731   0.308  1.00  0.00           H  
ATOM   2569 1HG1 VAL A 162       9.609  20.253  -0.860  1.00  0.00           H  
ATOM   2570 2HG1 VAL A 162       9.366  18.736  -1.758  1.00  0.00           H  
ATOM   2571 3HG1 VAL A 162       8.542  20.224  -2.284  1.00  0.00           H  
ATOM   2572 1HG2 VAL A 162       7.785  21.175   0.546  1.00  0.00           H  
ATOM   2573 2HG2 VAL A 162       6.658  21.166  -0.832  1.00  0.00           H  
ATOM   2574 3HG2 VAL A 162       6.231  20.316   0.672  1.00  0.00           H  
ATOM   2575  N   MET A 163       7.699  16.258  -1.153  1.00  0.00           N  
ATOM   2576  CA  MET A 163       8.425  15.108  -1.683  1.00  0.00           C  
ATOM   2577  C   MET A 163       7.597  14.275  -2.661  1.00  0.00           C  
ATOM   2578  O   MET A 163       8.130  13.722  -3.632  1.00  0.00           O  
ATOM   2579  CB  MET A 163       8.908  14.230  -0.530  1.00  0.00           C  
ATOM   2580  CG  MET A 163      10.014  14.851   0.313  1.00  0.00           C  
ATOM   2581  SD  MET A 163      10.675  13.708   1.542  1.00  0.00           S  
ATOM   2582  CE  MET A 163       9.338  13.681   2.732  1.00  0.00           C  
ATOM   2583  H   MET A 163       7.450  16.275  -0.174  1.00  0.00           H  
ATOM   2584  HA  MET A 163       9.286  15.471  -2.243  1.00  0.00           H  
ATOM   2585 1HB  MET A 163       8.072  14.005   0.131  1.00  0.00           H  
ATOM   2586 2HB  MET A 163       9.279  13.283  -0.924  1.00  0.00           H  
ATOM   2587 1HG  MET A 163      10.830  15.170  -0.336  1.00  0.00           H  
ATOM   2588 2HG  MET A 163       9.628  15.728   0.831  1.00  0.00           H  
ATOM   2589 1HE  MET A 163       9.598  13.015   3.556  1.00  0.00           H  
ATOM   2590 2HE  MET A 163       9.172  14.688   3.117  1.00  0.00           H  
ATOM   2591 3HE  MET A 163       8.428  13.322   2.249  1.00  0.00           H  
ATOM   2592  N   ALA A 164       6.294  14.192  -2.398  1.00  0.00           N  
ATOM   2593  CA  ALA A 164       5.356  13.574  -3.323  1.00  0.00           C  
ATOM   2594  C   ALA A 164       5.297  14.359  -4.627  1.00  0.00           C  
ATOM   2595  O   ALA A 164       5.371  13.776  -5.702  1.00  0.00           O  
ATOM   2596  CB  ALA A 164       3.987  13.471  -2.694  1.00  0.00           C  
ATOM   2597  H   ALA A 164       5.949  14.571  -1.528  1.00  0.00           H  
ATOM   2598  HA  ALA A 164       5.716  12.570  -3.550  1.00  0.00           H  
ATOM   2599 1HB  ALA A 164       3.297  13.006  -3.399  1.00  0.00           H  
ATOM   2600 2HB  ALA A 164       4.047  12.863  -1.791  1.00  0.00           H  
ATOM   2601 3HB  ALA A 164       3.629  14.466  -2.438  1.00  0.00           H  
ATOM   2602  N   LEU A 165       5.164  15.681  -4.520  1.00  0.00           N  
ATOM   2603  CA  LEU A 165       5.277  16.585  -5.669  1.00  0.00           C  
ATOM   2604  C   LEU A 165       6.617  16.451  -6.424  1.00  0.00           C  
ATOM   2605  O   LEU A 165       6.655  16.580  -7.647  1.00  0.00           O  
ATOM   2606  CB  LEU A 165       5.101  18.034  -5.197  1.00  0.00           C  
ATOM   2607  CG  LEU A 165       5.039  19.092  -6.306  1.00  0.00           C  
ATOM   2608  CD1 LEU A 165       3.845  18.814  -7.208  1.00  0.00           C  
ATOM   2609  CD2 LEU A 165       4.943  20.476  -5.682  1.00  0.00           C  
ATOM   2610  H   LEU A 165       4.977  16.068  -3.606  1.00  0.00           H  
ATOM   2611  HA  LEU A 165       4.508  16.320  -6.394  1.00  0.00           H  
ATOM   2612 1HB  LEU A 165       4.179  18.102  -4.622  1.00  0.00           H  
ATOM   2613 2HB  LEU A 165       5.933  18.289  -4.541  1.00  0.00           H  
ATOM   2614  HG  LEU A 165       5.940  19.032  -6.917  1.00  0.00           H  
ATOM   2615 1HD1 LEU A 165       3.801  19.566  -7.996  1.00  0.00           H  
ATOM   2616 2HD1 LEU A 165       3.949  17.826  -7.656  1.00  0.00           H  
ATOM   2617 3HD1 LEU A 165       2.928  18.851  -6.620  1.00  0.00           H  
ATOM   2618 1HD2 LEU A 165       4.900  21.229  -6.470  1.00  0.00           H  
ATOM   2619 2HD2 LEU A 165       4.042  20.538  -5.071  1.00  0.00           H  
ATOM   2620 3HD2 LEU A 165       5.818  20.656  -5.057  1.00  0.00           H  
ATOM   2621  N   ALA A 166       7.708  16.175  -5.706  1.00  0.00           N  
ATOM   2622  CA  ALA A 166       9.007  15.952  -6.347  1.00  0.00           C  
ATOM   2623  C   ALA A 166       9.033  14.655  -7.150  1.00  0.00           C  
ATOM   2624  O   ALA A 166       9.989  14.391  -7.881  1.00  0.00           O  
ATOM   2625  CB  ALA A 166      10.136  15.963  -5.323  1.00  0.00           C  
ATOM   2626  H   ALA A 166       7.639  16.116  -4.700  1.00  0.00           H  
ATOM   2627  HA  ALA A 166       9.176  16.761  -7.058  1.00  0.00           H  
ATOM   2628 1HB  ALA A 166      11.087  15.796  -5.828  1.00  0.00           H  
ATOM   2629 2HB  ALA A 166      10.159  16.929  -4.817  1.00  0.00           H  
ATOM   2630 3HB  ALA A 166       9.971  15.174  -4.591  1.00  0.00           H  
ATOM   2631  N   CYS A 167       7.989  13.839  -6.990  1.00  0.00           N  
ATOM   2632  CA  CYS A 167       7.799  12.665  -7.832  1.00  0.00           C  
ATOM   2633  C   CYS A 167       6.867  12.928  -9.022  1.00  0.00           C  
ATOM   2634  O   CYS A 167       7.145  12.489 -10.135  1.00  0.00           O  
ATOM   2635  CB  CYS A 167       7.234  11.513  -7.001  1.00  0.00           C  
ATOM   2636  SG  CYS A 167       8.339  10.936  -5.691  1.00  0.00           S  
ATOM   2637  H   CYS A 167       7.313  14.040  -6.267  1.00  0.00           H  
ATOM   2638  HA  CYS A 167       8.758  12.401  -8.278  1.00  0.00           H  
ATOM   2639 1HB  CYS A 167       6.296  11.823  -6.540  1.00  0.00           H  
ATOM   2640 2HB  CYS A 167       7.014  10.668  -7.653  1.00  0.00           H  
ATOM   2641  HG  CYS A 167       7.518  10.004  -5.218  1.00  0.00           H  
ATOM   2642  N   ALA A 168       5.776  13.650  -8.789  1.00  0.00           N  
ATOM   2643  CA  ALA A 168       4.761  13.856  -9.823  1.00  0.00           C  
ATOM   2644  C   ALA A 168       5.016  15.054 -10.755  1.00  0.00           C  
ATOM   2645  O   ALA A 168       4.580  15.055 -11.914  1.00  0.00           O  
ATOM   2646  CB  ALA A 168       3.386  13.954  -9.197  1.00  0.00           C  
ATOM   2647  H   ALA A 168       5.643  14.066  -7.878  1.00  0.00           H  
ATOM   2648  HA  ALA A 168       4.783  12.998 -10.495  1.00  0.00           H  
ATOM   2649 1HB  ALA A 168       2.641  14.107  -9.978  1.00  0.00           H  
ATOM   2650 2HB  ALA A 168       3.165  13.032  -8.660  1.00  0.00           H  
ATOM   2651 3HB  ALA A 168       3.362  14.793  -8.504  1.00  0.00           H  
ATOM   2652  N   ALA A 169       5.719  16.067 -10.251  1.00  0.00           N  
ATOM   2653  CA  ALA A 169       5.966  17.283 -11.028  1.00  0.00           C  
ATOM   2654  C   ALA A 169       7.020  17.119 -12.141  1.00  0.00           C  
ATOM   2655  O   ALA A 169       6.810  17.598 -13.260  1.00  0.00           O  
ATOM   2656  CB  ALA A 169       6.291  18.459 -10.118  1.00  0.00           C  
ATOM   2657  H   ALA A 169       6.090  15.998  -9.314  1.00  0.00           H  
ATOM   2658  HA  ALA A 169       5.061  17.517 -11.588  1.00  0.00           H  
ATOM   2659 1HB  ALA A 169       6.470  19.348 -10.723  1.00  0.00           H  
ATOM   2660 2HB  ALA A 169       5.453  18.640  -9.445  1.00  0.00           H  
ATOM   2661 3HB  ALA A 169       7.181  18.232  -9.535  1.00  0.00           H  
ATOM   2662  N   PRO A 170       8.144  16.433 -11.849  1.00  0.00           N  
ATOM   2663  CA  PRO A 170       9.200  16.269 -12.855  1.00  0.00           C  
ATOM   2664  C   PRO A 170       8.743  15.744 -14.228  1.00  0.00           C  
ATOM   2665  O   PRO A 170       9.164  16.294 -15.248  1.00  0.00           O  
ATOM   2666  CB  PRO A 170      10.128  15.262 -12.168  1.00  0.00           C  
ATOM   2667  CG  PRO A 170       9.996  15.575 -10.716  1.00  0.00           C  
ATOM   2668  CD  PRO A 170       8.532  15.873 -10.529  1.00  0.00           C  
ATOM   2669  HA  PRO A 170       9.690  17.239 -13.026  1.00  0.00           H  
ATOM   2670 1HB  PRO A 170       9.817  14.236 -12.414  1.00  0.00           H  
ATOM   2671 2HB  PRO A 170      11.156  15.385 -12.539  1.00  0.00           H  
ATOM   2672 1HG  PRO A 170      10.335  14.720 -10.112  1.00  0.00           H  
ATOM   2673 2HG  PRO A 170      10.639  16.427 -10.451  1.00  0.00           H  
ATOM   2674 1HD  PRO A 170       7.992  14.939 -10.312  1.00  0.00           H  
ATOM   2675 2HD  PRO A 170       8.406  16.594  -9.708  1.00  0.00           H  
ATOM   2676  N   PRO A 171       7.890  14.691 -14.270  1.00  0.00           N  
ATOM   2677  CA  PRO A 171       7.460  14.203 -15.584  1.00  0.00           C  
ATOM   2678  C   PRO A 171       6.536  15.174 -16.299  1.00  0.00           C  
ATOM   2679  O   PRO A 171       6.280  15.005 -17.488  1.00  0.00           O  
ATOM   2680  CB  PRO A 171       6.733  12.900 -15.240  1.00  0.00           C  
ATOM   2681  CG  PRO A 171       6.249  13.108 -13.845  1.00  0.00           C  
ATOM   2682  CD  PRO A 171       7.361  13.868 -13.173  1.00  0.00           C  
ATOM   2683  HA  PRO A 171       8.346  14.001 -16.203  1.00  0.00           H  
ATOM   2684 1HB  PRO A 171       5.914  12.725 -15.954  1.00  0.00           H  
ATOM   2685 2HB  PRO A 171       7.424  12.049 -15.329  1.00  0.00           H  
ATOM   2686 1HG  PRO A 171       5.300  13.664 -13.852  1.00  0.00           H  
ATOM   2687 2HG  PRO A 171       6.046  12.139 -13.365  1.00  0.00           H  
ATOM   2688 1HD  PRO A 171       6.947  14.483 -12.361  1.00  0.00           H  
ATOM   2689 2HD  PRO A 171       8.105  13.159 -12.781  1.00  0.00           H  
ATOM   2690  N   LEU A 172       6.055  16.189 -15.592  1.00  0.00           N  
ATOM   2691  CA  LEU A 172       5.275  17.237 -16.224  1.00  0.00           C  
ATOM   2692  C   LEU A 172       6.195  18.243 -16.892  1.00  0.00           C  
ATOM   2693  O   LEU A 172       5.789  18.936 -17.824  1.00  0.00           O  
ATOM   2694  CB  LEU A 172       4.387  17.942 -15.191  1.00  0.00           C  
ATOM   2695  CG  LEU A 172       3.310  17.070 -14.534  1.00  0.00           C  
ATOM   2696  CD1 LEU A 172       2.598  17.871 -13.452  1.00  0.00           C  
ATOM   2697  CD2 LEU A 172       2.329  16.591 -15.594  1.00  0.00           C  
ATOM   2698  H   LEU A 172       6.231  16.238 -14.598  1.00  0.00           H  
ATOM   2699  HA  LEU A 172       4.637  16.784 -16.981  1.00  0.00           H  
ATOM   2700 1HB  LEU A 172       5.022  18.337 -14.399  1.00  0.00           H  
ATOM   2701 2HB  LEU A 172       3.886  18.779 -15.677  1.00  0.00           H  
ATOM   2702  HG  LEU A 172       3.779  16.209 -14.057  1.00  0.00           H  
ATOM   2703 1HD1 LEU A 172       1.832  17.252 -12.985  1.00  0.00           H  
ATOM   2704 2HD1 LEU A 172       3.319  18.185 -12.697  1.00  0.00           H  
ATOM   2705 3HD1 LEU A 172       2.132  18.750 -13.897  1.00  0.00           H  
ATOM   2706 1HD2 LEU A 172       1.563  15.970 -15.127  1.00  0.00           H  
ATOM   2707 2HD2 LEU A 172       1.858  17.451 -16.070  1.00  0.00           H  
ATOM   2708 3HD2 LEU A 172       2.861  16.006 -16.344  1.00  0.00           H  
ATOM   2709  N   VAL A 173       7.436  18.321 -16.414  1.00  0.00           N  
ATOM   2710  CA  VAL A 173       8.407  19.252 -16.989  1.00  0.00           C  
ATOM   2711  C   VAL A 173       9.628  18.606 -17.668  1.00  0.00           C  
ATOM   2712  O   VAL A 173      10.660  19.250 -17.820  1.00  0.00           O  
ATOM   2713  CB  VAL A 173       8.910  20.195 -15.880  1.00  0.00           C  
ATOM   2714  CG1 VAL A 173       7.766  21.046 -15.346  1.00  0.00           C  
ATOM   2715  CG2 VAL A 173       9.548  19.386 -14.761  1.00  0.00           C  
ATOM   2716  H   VAL A 173       7.716  17.731 -15.644  1.00  0.00           H  
ATOM   2717  HA  VAL A 173       7.934  19.778 -17.819  1.00  0.00           H  
ATOM   2718  HB  VAL A 173       9.647  20.877 -16.302  1.00  0.00           H  
ATOM   2719 1HG1 VAL A 173       8.139  21.706 -14.563  1.00  0.00           H  
ATOM   2720 2HG1 VAL A 173       7.349  21.643 -16.156  1.00  0.00           H  
ATOM   2721 3HG1 VAL A 173       6.993  20.398 -14.934  1.00  0.00           H  
ATOM   2722 1HG2 VAL A 173       9.901  20.059 -13.981  1.00  0.00           H  
ATOM   2723 2HG2 VAL A 173       8.811  18.699 -14.343  1.00  0.00           H  
ATOM   2724 3HG2 VAL A 173      10.389  18.817 -15.158  1.00  0.00           H  
ATOM   2725  N   GLY A 174       9.529  17.351 -18.085  1.00  0.00           N  
ATOM   2726  CA  GLY A 174      10.618  16.764 -18.852  1.00  0.00           C  
ATOM   2727  C   GLY A 174      11.404  15.628 -18.228  1.00  0.00           C  
ATOM   2728  O   GLY A 174      12.424  15.203 -18.778  1.00  0.00           O  
ATOM   2729  H   GLY A 174       8.713  16.791 -17.882  1.00  0.00           H  
ATOM   2730 1HA  GLY A 174      10.231  16.377 -19.795  1.00  0.00           H  
ATOM   2731 2HA  GLY A 174      11.348  17.535 -19.096  1.00  0.00           H  
ATOM   2732  N   TRP A 175      10.968  15.143 -17.073  1.00  0.00           N  
ATOM   2733  CA  TRP A 175      11.645  13.997 -16.459  1.00  0.00           C  
ATOM   2734  C   TRP A 175      10.698  12.786 -16.434  1.00  0.00           C  
ATOM   2735  O   TRP A 175       9.972  12.577 -15.463  1.00  0.00           O  
ATOM   2736  CB  TRP A 175      12.101  14.335 -15.038  1.00  0.00           C  
ATOM   2737  CG  TRP A 175      13.120  15.433 -14.983  1.00  0.00           C  
ATOM   2738  CD1 TRP A 175      12.921  16.708 -14.547  1.00  0.00           C  
ATOM   2739  CD2 TRP A 175      14.512  15.356 -15.377  1.00  0.00           C  
ATOM   2740  NE1 TRP A 175      14.086  17.429 -14.644  1.00  0.00           N  
ATOM   2741  CE2 TRP A 175      15.070  16.617 -15.149  1.00  0.00           C  
ATOM   2742  CE3 TRP A 175      15.315  14.334 -15.898  1.00  0.00           C  
ATOM   2743  CZ2 TRP A 175      16.401  16.890 -15.424  1.00  0.00           C  
ATOM   2744  CZ3 TRP A 175      16.650  14.608 -16.172  1.00  0.00           C  
ATOM   2745  CH2 TRP A 175      17.178  15.854 -15.940  1.00  0.00           C  
ATOM   2746  H   TRP A 175      10.172  15.552 -16.605  1.00  0.00           H  
ATOM   2747  HA  TRP A 175      12.475  13.701 -17.100  1.00  0.00           H  
ATOM   2748 1HB  TRP A 175      11.240  14.636 -14.441  1.00  0.00           H  
ATOM   2749 2HB  TRP A 175      12.528  13.447 -14.572  1.00  0.00           H  
ATOM   2750  HD1 TRP A 175      11.975  17.099 -14.176  1.00  0.00           H  
ATOM   2751  HE1 TRP A 175      14.201  18.399 -14.387  1.00  0.00           H  
ATOM   2752  HE3 TRP A 175      14.902  13.343 -16.081  1.00  0.00           H  
ATOM   2753  HZ2 TRP A 175      16.838  17.873 -15.247  1.00  0.00           H  
ATOM   2754  HZ3 TRP A 175      17.269  13.808 -16.578  1.00  0.00           H  
ATOM   2755  HH2 TRP A 175      18.229  16.034 -16.167  1.00  0.00           H  
ATOM   2756  N   SER A 176      10.711  12.013 -17.524  1.00  0.00           N  
ATOM   2757  CA  SER A 176       9.732  10.941 -17.786  1.00  0.00           C  
ATOM   2758  C   SER A 176       8.332  11.477 -18.141  1.00  0.00           C  
ATOM   2759  O   SER A 176       8.148  12.690 -18.350  1.00  0.00           O  
ATOM   2760  CB  SER A 176       9.632  10.035 -16.574  1.00  0.00           C  
ATOM   2761  OG  SER A 176       8.957   8.848 -16.889  1.00  0.00           O  
ATOM   2762  H   SER A 176      11.441  12.188 -18.199  1.00  0.00           H  
ATOM   2763  HA  SER A 176      10.033  10.412 -18.692  1.00  0.00           H  
ATOM   2764 1HB  SER A 176      10.633   9.802 -16.211  1.00  0.00           H  
ATOM   2765 2HB  SER A 176       9.106  10.555 -15.775  1.00  0.00           H  
ATOM   2766  HG  SER A 176       9.232   8.615 -17.779  1.00  0.00           H  
ATOM   2767  N   ARG A 177       7.353  10.572 -18.211  1.00  0.00           N  
ATOM   2768  CA  ARG A 177       6.012  10.911 -18.702  1.00  0.00           C  
ATOM   2769  C   ARG A 177       4.938  10.031 -18.071  1.00  0.00           C  
ATOM   2770  O   ARG A 177       5.247   9.021 -17.437  1.00  0.00           O  
ATOM   2771  CB  ARG A 177       5.962  10.743 -20.213  1.00  0.00           C  
ATOM   2772  CG  ARG A 177       6.250   9.335 -20.615  1.00  0.00           C  
ATOM   2773  CD  ARG A 177       6.226   9.123 -22.101  1.00  0.00           C  
ATOM   2774  NE  ARG A 177       6.585   7.739 -22.388  1.00  0.00           N  
ATOM   2775  CZ  ARG A 177       6.657   7.228 -23.608  1.00  0.00           C  
ATOM   2776  NH1 ARG A 177       6.408   8.006 -24.654  1.00  0.00           N  
ATOM   2777  NH2 ARG A 177       6.981   5.948 -23.777  1.00  0.00           N  
ATOM   2778  H   ARG A 177       7.544   9.625 -17.917  1.00  0.00           H  
ATOM   2779  HA  ARG A 177       5.806  11.952 -18.453  1.00  0.00           H  
ATOM   2780 1HB  ARG A 177       4.976  11.029 -20.578  1.00  0.00           H  
ATOM   2781 2HB  ARG A 177       6.689  11.409 -20.678  1.00  0.00           H  
ATOM   2782 1HG  ARG A 177       7.241   9.051 -20.260  1.00  0.00           H  
ATOM   2783 2HG  ARG A 177       5.503   8.672 -20.178  1.00  0.00           H  
ATOM   2784 1HD  ARG A 177       5.227   9.330 -22.482  1.00  0.00           H  
ATOM   2785 2HD  ARG A 177       6.942   9.794 -22.576  1.00  0.00           H  
ATOM   2786  HE  ARG A 177       6.791   7.134 -21.604  1.00  0.00           H  
ATOM   2787 1HH1 ARG A 177       6.167   8.977 -24.514  1.00  0.00           H  
ATOM   2788 2HH1 ARG A 177       6.460   7.628 -25.588  1.00  0.00           H  
ATOM   2789 1HH2 ARG A 177       7.173   5.364 -22.974  1.00  0.00           H  
ATOM   2790 2HH2 ARG A 177       7.036   5.560 -24.707  1.00  0.00           H  
ATOM   2791  N   TYR A 178       3.678  10.423 -18.257  1.00  0.00           N  
ATOM   2792  CA  TYR A 178       2.532   9.645 -17.792  1.00  0.00           C  
ATOM   2793  C   TYR A 178       1.901   8.858 -18.942  1.00  0.00           C  
ATOM   2794  O   TYR A 178       1.238   9.420 -19.814  1.00  0.00           O  
ATOM   2795  CB  TYR A 178       1.492  10.559 -17.140  1.00  0.00           C  
ATOM   2796  CG  TYR A 178       1.947  11.165 -15.831  1.00  0.00           C  
ATOM   2797  CD1 TYR A 178       2.363  12.487 -15.786  1.00  0.00           C  
ATOM   2798  CD2 TYR A 178       1.950  10.397 -14.676  1.00  0.00           C  
ATOM   2799  CE1 TYR A 178       2.779  13.041 -14.591  1.00  0.00           C  
ATOM   2800  CE2 TYR A 178       2.366  10.951 -13.480  1.00  0.00           C  
ATOM   2801  CZ  TYR A 178       2.779  12.267 -13.436  1.00  0.00           C  
ATOM   2802  OH  TYR A 178       3.193  12.818 -12.245  1.00  0.00           O  
ATOM   2803  H   TYR A 178       3.518  11.295 -18.739  1.00  0.00           H  
ATOM   2804  HA  TYR A 178       2.880   8.924 -17.052  1.00  0.00           H  
ATOM   2805 1HB  TYR A 178       1.243  11.372 -17.823  1.00  0.00           H  
ATOM   2806 2HB  TYR A 178       0.578   9.996 -16.955  1.00  0.00           H  
ATOM   2807  HD1 TYR A 178       2.360  13.091 -16.694  1.00  0.00           H  
ATOM   2808  HD2 TYR A 178       1.625   9.358 -14.711  1.00  0.00           H  
ATOM   2809  HE1 TYR A 178       3.105  14.080 -14.555  1.00  0.00           H  
ATOM   2810  HE2 TYR A 178       2.369  10.347 -12.572  1.00  0.00           H  
ATOM   2811  HH  TYR A 178       3.678  13.628 -12.420  1.00  0.00           H  
ATOM   2812  N   ILE A 179       2.092   7.551 -18.949  1.00  0.00           N  
ATOM   2813  CA  ILE A 179       1.471   6.741 -19.985  1.00  0.00           C  
ATOM   2814  C   ILE A 179       0.823   5.529 -19.345  1.00  0.00           C  
ATOM   2815  O   ILE A 179       1.135   5.197 -18.202  1.00  0.00           O  
ATOM   2816  CB  ILE A 179       2.496   6.293 -21.043  1.00  0.00           C  
ATOM   2817  CG1 ILE A 179       3.540   5.366 -20.415  1.00  0.00           C  
ATOM   2818  CG2 ILE A 179       3.166   7.501 -21.680  1.00  0.00           C  
ATOM   2819  CD1 ILE A 179       4.427   4.673 -21.424  1.00  0.00           C  
ATOM   2820  H   ILE A 179       2.661   7.100 -18.247  1.00  0.00           H  
ATOM   2821  HA  ILE A 179       0.681   7.327 -20.455  1.00  0.00           H  
ATOM   2822  HB  ILE A 179       1.991   5.718 -21.818  1.00  0.00           H  
ATOM   2823 1HG1 ILE A 179       4.175   5.939 -19.739  1.00  0.00           H  
ATOM   2824 2HG1 ILE A 179       3.039   4.601 -19.821  1.00  0.00           H  
ATOM   2825 1HG2 ILE A 179       3.888   7.166 -22.424  1.00  0.00           H  
ATOM   2826 2HG2 ILE A 179       2.412   8.123 -22.160  1.00  0.00           H  
ATOM   2827 3HG2 ILE A 179       3.679   8.080 -20.911  1.00  0.00           H  
ATOM   2828 1HD1 ILE A 179       5.141   4.034 -20.903  1.00  0.00           H  
ATOM   2829 2HD1 ILE A 179       3.815   4.065 -22.090  1.00  0.00           H  
ATOM   2830 3HD1 ILE A 179       4.967   5.419 -22.006  1.00  0.00           H  
ATOM   2831  N   PRO A 180      -0.098   4.871 -20.064  1.00  0.00           N  
ATOM   2832  CA  PRO A 180      -0.767   3.690 -19.506  1.00  0.00           C  
ATOM   2833  C   PRO A 180       0.241   2.598 -19.125  1.00  0.00           C  
ATOM   2834  O   PRO A 180       1.182   2.356 -19.877  1.00  0.00           O  
ATOM   2835  CB  PRO A 180      -1.678   3.240 -20.652  1.00  0.00           C  
ATOM   2836  CG  PRO A 180      -1.917   4.483 -21.439  1.00  0.00           C  
ATOM   2837  CD  PRO A 180      -0.602   5.214 -21.393  1.00  0.00           C  
ATOM   2838  HA  PRO A 180      -1.378   3.994 -18.644  1.00  0.00           H  
ATOM   2839 1HB  PRO A 180      -1.184   2.452 -21.239  1.00  0.00           H  
ATOM   2840 2HB  PRO A 180      -2.605   2.806 -20.248  1.00  0.00           H  
ATOM   2841 1HG  PRO A 180      -2.226   4.230 -22.464  1.00  0.00           H  
ATOM   2842 2HG  PRO A 180      -2.740   5.062 -20.993  1.00  0.00           H  
ATOM   2843 1HD  PRO A 180       0.054   4.839 -22.192  1.00  0.00           H  
ATOM   2844 2HD  PRO A 180      -0.777   6.293 -21.510  1.00  0.00           H  
ATOM   2845  N   GLU A 181       0.072   1.971 -17.959  1.00  0.00           N  
ATOM   2846  CA  GLU A 181       1.052   0.973 -17.504  1.00  0.00           C  
ATOM   2847  C   GLU A 181       0.632  -0.482 -17.681  1.00  0.00           C  
ATOM   2848  O   GLU A 181      -0.538  -0.815 -17.573  1.00  0.00           O  
ATOM   2849  CB  GLU A 181       1.373   1.213 -16.027  1.00  0.00           C  
ATOM   2850  CG  GLU A 181       1.861   2.620 -15.710  1.00  0.00           C  
ATOM   2851  CD  GLU A 181       3.243   2.892 -16.235  1.00  0.00           C  
ATOM   2852  OE1 GLU A 181       4.059   2.002 -16.196  1.00  0.00           O  
ATOM   2853  OE2 GLU A 181       3.484   3.991 -16.676  1.00  0.00           O  
ATOM   2854  H   GLU A 181      -0.729   2.174 -17.379  1.00  0.00           H  
ATOM   2855  HA  GLU A 181       1.902   0.986 -18.187  1.00  0.00           H  
ATOM   2856 1HB  GLU A 181       0.483   1.024 -15.426  1.00  0.00           H  
ATOM   2857 2HB  GLU A 181       2.142   0.512 -15.703  1.00  0.00           H  
ATOM   2858 1HG  GLU A 181       1.170   3.340 -16.149  1.00  0.00           H  
ATOM   2859 2HG  GLU A 181       1.853   2.761 -14.631  1.00  0.00           H  
ATOM   2860  N   GLY A 182       1.595  -1.326 -18.017  1.00  0.00           N  
ATOM   2861  CA  GLY A 182       1.353  -2.744 -18.228  1.00  0.00           C  
ATOM   2862  C   GLY A 182       0.207  -3.019 -19.164  1.00  0.00           C  
ATOM   2863  O   GLY A 182       0.325  -2.807 -20.369  1.00  0.00           O  
ATOM   2864  H   GLY A 182       2.532  -0.965 -18.129  1.00  0.00           H  
ATOM   2865 1HA  GLY A 182       2.251  -3.211 -18.633  1.00  0.00           H  
ATOM   2866 2HA  GLY A 182       1.144  -3.224 -17.273  1.00  0.00           H  
ATOM   2867  N   MET A 183      -0.915  -3.480 -18.612  1.00  0.00           N  
ATOM   2868  CA  MET A 183      -2.119  -3.719 -19.409  1.00  0.00           C  
ATOM   2869  C   MET A 183      -2.694  -2.464 -20.061  1.00  0.00           C  
ATOM   2870  O   MET A 183      -3.680  -2.547 -20.782  1.00  0.00           O  
ATOM   2871  CB  MET A 183      -3.185  -4.379 -18.536  1.00  0.00           C  
ATOM   2872  CG  MET A 183      -2.874  -5.815 -18.140  1.00  0.00           C  
ATOM   2873  SD  MET A 183      -4.037  -6.469 -16.926  1.00  0.00           S  
ATOM   2874  CE  MET A 183      -5.488  -6.715 -17.947  1.00  0.00           C  
ATOM   2875  H   MET A 183      -0.936  -3.669 -17.620  1.00  0.00           H  
ATOM   2876  HA  MET A 183      -1.860  -4.378 -20.238  1.00  0.00           H  
ATOM   2877 1HB  MET A 183      -3.314  -3.801 -17.622  1.00  0.00           H  
ATOM   2878 2HB  MET A 183      -4.140  -4.377 -19.062  1.00  0.00           H  
ATOM   2879 1HG  MET A 183      -2.904  -6.451 -19.024  1.00  0.00           H  
ATOM   2880 2HG  MET A 183      -1.870  -5.867 -17.717  1.00  0.00           H  
ATOM   2881 1HE  MET A 183      -6.297  -7.118 -17.337  1.00  0.00           H  
ATOM   2882 2HE  MET A 183      -5.796  -5.762 -18.377  1.00  0.00           H  
ATOM   2883 3HE  MET A 183      -5.254  -7.417 -18.748  1.00  0.00           H  
ATOM   2884  N   GLN A 184      -2.088  -1.308 -19.781  1.00  0.00           N  
ATOM   2885  CA  GLN A 184      -2.480  -0.029 -20.378  1.00  0.00           C  
ATOM   2886  C   GLN A 184      -3.864   0.467 -19.958  1.00  0.00           C  
ATOM   2887  O   GLN A 184      -4.537   1.179 -20.706  1.00  0.00           O  
ATOM   2888  CB  GLN A 184      -2.430  -0.137 -21.905  1.00  0.00           C  
ATOM   2889  CG  GLN A 184      -1.127  -0.702 -22.446  1.00  0.00           C  
ATOM   2890  CD  GLN A 184       0.034   0.259 -22.279  1.00  0.00           C  
ATOM   2891  OE1 GLN A 184       0.068   1.327 -22.895  1.00  0.00           O  
ATOM   2892  NE2 GLN A 184       0.995  -0.116 -21.442  1.00  0.00           N  
ATOM   2893  H   GLN A 184      -1.321  -1.330 -19.124  1.00  0.00           H  
ATOM   2894  HA  GLN A 184      -1.805   0.745 -20.013  1.00  0.00           H  
ATOM   2895 1HB  GLN A 184      -3.243  -0.774 -22.252  1.00  0.00           H  
ATOM   2896 2HB  GLN A 184      -2.576   0.849 -22.344  1.00  0.00           H  
ATOM   2897 1HG  GLN A 184      -0.891  -1.621 -21.908  1.00  0.00           H  
ATOM   2898 2HG  GLN A 184      -1.248  -0.912 -23.508  1.00  0.00           H  
ATOM   2899 1HE2 GLN A 184       1.788   0.477 -21.291  1.00  0.00           H  
ATOM   2900 2HE2 GLN A 184       0.929  -0.991 -20.962  1.00  0.00           H  
ATOM   2901  N   CYS A 185      -4.277   0.112 -18.747  1.00  0.00           N  
ATOM   2902  CA  CYS A 185      -5.574   0.523 -18.240  1.00  0.00           C  
ATOM   2903  C   CYS A 185      -5.484   1.810 -17.475  1.00  0.00           C  
ATOM   2904  O   CYS A 185      -6.411   2.607 -17.519  1.00  0.00           O  
ATOM   2905  CB  CYS A 185      -6.167  -0.553 -17.330  1.00  0.00           C  
ATOM   2906  SG  CYS A 185      -6.589  -2.091 -18.183  1.00  0.00           S  
ATOM   2907  H   CYS A 185      -3.679  -0.457 -18.164  1.00  0.00           H  
ATOM   2908  HA  CYS A 185      -6.244   0.676 -19.086  1.00  0.00           H  
ATOM   2909 1HB  CYS A 185      -5.456  -0.791 -16.537  1.00  0.00           H  
ATOM   2910 2HB  CYS A 185      -7.070  -0.171 -16.855  1.00  0.00           H  
ATOM   2911  HG  CYS A 185      -7.461  -1.546 -19.026  1.00  0.00           H  
ATOM   2912  N   SER A 186      -4.390   2.015 -16.752  1.00  0.00           N  
ATOM   2913  CA  SER A 186      -4.221   3.264 -16.021  1.00  0.00           C  
ATOM   2914  C   SER A 186      -2.833   3.839 -16.206  1.00  0.00           C  
ATOM   2915  O   SER A 186      -1.857   3.107 -16.308  1.00  0.00           O  
ATOM   2916  CB  SER A 186      -4.487   3.045 -14.545  1.00  0.00           C  
ATOM   2917  OG  SER A 186      -5.824   2.686 -14.324  1.00  0.00           O  
ATOM   2918  H   SER A 186      -3.667   1.312 -16.699  1.00  0.00           H  
ATOM   2919  HA  SER A 186      -4.924   3.996 -16.420  1.00  0.00           H  
ATOM   2920 1HB  SER A 186      -3.830   2.261 -14.169  1.00  0.00           H  
ATOM   2921 2HB  SER A 186      -4.257   3.956 -13.994  1.00  0.00           H  
ATOM   2922  HG  SER A 186      -6.344   3.210 -14.938  1.00  0.00           H  
ATOM   2923  N   CYS A 187      -2.750   5.163 -16.216  1.00  0.00           N  
ATOM   2924  CA  CYS A 187      -1.506   5.855 -16.519  1.00  0.00           C  
ATOM   2925  C   CYS A 187      -0.691   6.180 -15.273  1.00  0.00           C  
ATOM   2926  O   CYS A 187      -1.230   6.288 -14.179  1.00  0.00           O  
ATOM   2927  CB  CYS A 187      -1.820   7.134 -17.288  1.00  0.00           C  
ATOM   2928  SG  CYS A 187      -2.324   6.826 -18.993  1.00  0.00           S  
ATOM   2929  H   CYS A 187      -3.576   5.705 -16.006  1.00  0.00           H  
ATOM   2930  HA  CYS A 187      -0.891   5.205 -17.140  1.00  0.00           H  
ATOM   2931 1HB  CYS A 187      -2.619   7.676 -16.781  1.00  0.00           H  
ATOM   2932 2HB  CYS A 187      -0.941   7.778 -17.296  1.00  0.00           H  
ATOM   2933  N   GLY A 188       0.609   6.351 -15.451  1.00  0.00           N  
ATOM   2934  CA  GLY A 188       1.506   6.646 -14.342  1.00  0.00           C  
ATOM   2935  C   GLY A 188       2.920   6.885 -14.822  1.00  0.00           C  
ATOM   2936  O   GLY A 188       3.186   6.844 -16.005  1.00  0.00           O  
ATOM   2937  H   GLY A 188       0.989   6.275 -16.384  1.00  0.00           H  
ATOM   2938 1HA  GLY A 188       1.147   7.527 -13.809  1.00  0.00           H  
ATOM   2939 2HA  GLY A 188       1.496   5.817 -13.636  1.00  0.00           H  
ATOM   2940  N   ILE A 189       3.824   7.152 -13.890  1.00  0.00           N  
ATOM   2941  CA  ILE A 189       5.210   7.475 -14.204  1.00  0.00           C  
ATOM   2942  C   ILE A 189       5.816   6.338 -15.003  1.00  0.00           C  
ATOM   2943  O   ILE A 189       6.057   5.258 -14.456  1.00  0.00           O  
ATOM   2944  CB  ILE A 189       6.036   7.720 -12.928  1.00  0.00           C  
ATOM   2945  CG1 ILE A 189       5.549   8.981 -12.210  1.00  0.00           C  
ATOM   2946  CG2 ILE A 189       7.515   7.833 -13.266  1.00  0.00           C  
ATOM   2947  CD1 ILE A 189       6.226   9.227 -10.881  1.00  0.00           C  
ATOM   2948  H   ILE A 189       3.531   7.128 -12.924  1.00  0.00           H  
ATOM   2949  HA  ILE A 189       5.230   8.420 -14.744  1.00  0.00           H  
ATOM   2950  HB  ILE A 189       5.894   6.889 -12.237  1.00  0.00           H  
ATOM   2951 1HG1 ILE A 189       5.718   9.849 -12.846  1.00  0.00           H  
ATOM   2952 2HG1 ILE A 189       4.475   8.909 -12.036  1.00  0.00           H  
ATOM   2953 1HG2 ILE A 189       8.084   8.006 -12.353  1.00  0.00           H  
ATOM   2954 2HG2 ILE A 189       7.852   6.909 -13.734  1.00  0.00           H  
ATOM   2955 3HG2 ILE A 189       7.668   8.665 -13.953  1.00  0.00           H  
ATOM   2956 1HD1 ILE A 189       5.828  10.138 -10.433  1.00  0.00           H  
ATOM   2957 2HD1 ILE A 189       6.039   8.384 -10.216  1.00  0.00           H  
ATOM   2958 3HD1 ILE A 189       7.299   9.338 -11.035  1.00  0.00           H  
ATOM   2959  N   ASP A 190       6.057   6.581 -16.291  1.00  0.00           N  
ATOM   2960  CA  ASP A 190       6.701   5.592 -17.153  1.00  0.00           C  
ATOM   2961  C   ASP A 190       8.041   5.172 -16.550  1.00  0.00           C  
ATOM   2962  O   ASP A 190       8.829   6.003 -16.096  1.00  0.00           O  
ATOM   2963  CB  ASP A 190       6.880   6.119 -18.586  1.00  0.00           C  
ATOM   2964  CG  ASP A 190       7.425   5.054 -19.541  1.00  0.00           C  
ATOM   2965  OD1 ASP A 190       7.881   3.978 -19.063  1.00  0.00           O  
ATOM   2966  OD2 ASP A 190       7.409   5.304 -20.769  1.00  0.00           O  
ATOM   2967  H   ASP A 190       5.787   7.473 -16.682  1.00  0.00           H  
ATOM   2968  HA  ASP A 190       6.068   4.705 -17.196  1.00  0.00           H  
ATOM   2969 1HB  ASP A 190       5.922   6.474 -18.965  1.00  0.00           H  
ATOM   2970 2HB  ASP A 190       7.565   6.968 -18.578  1.00  0.00           H  
ATOM   2971  N   TYR A 191       8.279   3.867 -16.537  1.00  0.00           N  
ATOM   2972  CA  TYR A 191       9.498   3.320 -15.960  1.00  0.00           C  
ATOM   2973  C   TYR A 191       9.855   2.018 -16.658  1.00  0.00           C  
ATOM   2974  O   TYR A 191      10.648   1.242 -16.141  1.00  0.00           O  
ATOM   2975  CB  TYR A 191       9.338   3.098 -14.454  1.00  0.00           C  
ATOM   2976  CG  TYR A 191       8.371   1.991 -14.099  1.00  0.00           C  
ATOM   2977  CD1 TYR A 191       8.848   0.784 -13.609  1.00  0.00           C  
ATOM   2978  CD2 TYR A 191       7.007   2.182 -14.264  1.00  0.00           C  
ATOM   2979  CE1 TYR A 191       7.964  -0.227 -13.284  1.00  0.00           C  
ATOM   2980  CE2 TYR A 191       6.124   1.170 -13.940  1.00  0.00           C  
ATOM   2981  CZ  TYR A 191       6.598  -0.030 -13.452  1.00  0.00           C  
ATOM   2982  OH  TYR A 191       5.718  -1.037 -13.129  1.00  0.00           O  
ATOM   2983  H   TYR A 191       7.598   3.238 -16.937  1.00  0.00           H  
ATOM   2984  HA  TYR A 191      10.306   4.034 -16.117  1.00  0.00           H  
ATOM   2985 1HB  TYR A 191      10.308   2.856 -14.017  1.00  0.00           H  
ATOM   2986 2HB  TYR A 191       8.988   4.018 -13.986  1.00  0.00           H  
ATOM   2987  HD1 TYR A 191       9.920   0.634 -13.479  1.00  0.00           H  
ATOM   2988  HD2 TYR A 191       6.632   3.130 -14.651  1.00  0.00           H  
ATOM   2989  HE1 TYR A 191       8.339  -1.175 -12.899  1.00  0.00           H  
ATOM   2990  HE2 TYR A 191       5.052   1.320 -14.070  1.00  0.00           H  
ATOM   2991  HH  TYR A 191       4.820  -0.744 -13.301  1.00  0.00           H  
ATOM   2992  N   TYR A 192       9.269   1.776 -17.827  1.00  0.00           N  
ATOM   2993  CA  TYR A 192       9.472   0.508 -18.532  1.00  0.00           C  
ATOM   2994  C   TYR A 192       9.778   0.703 -20.012  1.00  0.00           C  
ATOM   2995  O   TYR A 192      10.220  -0.222 -20.687  1.00  0.00           O  
ATOM   2996  CB  TYR A 192       8.243  -0.389 -18.370  1.00  0.00           C  
ATOM   2997  CG  TYR A 192       7.005   0.142 -19.058  1.00  0.00           C  
ATOM   2998  CD1 TYR A 192       6.623  -0.369 -20.289  1.00  0.00           C  
ATOM   2999  CD2 TYR A 192       6.252   1.140 -18.457  1.00  0.00           C  
ATOM   3000  CE1 TYR A 192       5.492   0.115 -20.918  1.00  0.00           C  
ATOM   3001  CE2 TYR A 192       5.121   1.624 -19.085  1.00  0.00           C  
ATOM   3002  CZ  TYR A 192       4.741   1.116 -20.311  1.00  0.00           C  
ATOM   3003  OH  TYR A 192       3.615   1.599 -20.937  1.00  0.00           O  
ATOM   3004  H   TYR A 192       8.672   2.478 -18.239  1.00  0.00           H  
ATOM   3005  HA  TYR A 192      10.345   0.011 -18.107  1.00  0.00           H  
ATOM   3006 1HB  TYR A 192       8.459  -1.379 -18.773  1.00  0.00           H  
ATOM   3007 2HB  TYR A 192       8.018  -0.509 -17.310  1.00  0.00           H  
ATOM   3008  HD1 TYR A 192       7.215  -1.154 -20.761  1.00  0.00           H  
ATOM   3009  HD2 TYR A 192       6.553   1.542 -17.490  1.00  0.00           H  
ATOM   3010  HE1 TYR A 192       5.192  -0.286 -21.885  1.00  0.00           H  
ATOM   3011  HE2 TYR A 192       4.529   2.409 -18.614  1.00  0.00           H  
ATOM   3012  HH  TYR A 192       3.259   2.333 -20.430  1.00  0.00           H  
ATOM   3013  N   THR A 193       9.537   1.914 -20.501  1.00  0.00           N  
ATOM   3014  CA  THR A 193       9.906   2.311 -21.860  1.00  0.00           C  
ATOM   3015  C   THR A 193      11.036   3.344 -21.856  1.00  0.00           C  
ATOM   3016  O   THR A 193      10.901   4.415 -21.247  1.00  0.00           O  
ATOM   3017  CB  THR A 193       8.691   2.878 -22.617  1.00  0.00           C  
ATOM   3018  OG1 THR A 193       7.651   1.893 -22.664  1.00  0.00           O  
ATOM   3019  CG2 THR A 193       9.080   3.267 -24.035  1.00  0.00           C  
ATOM   3020  H   THR A 193       9.079   2.584 -19.900  1.00  0.00           H  
ATOM   3021  HA  THR A 193      10.309   1.441 -22.378  1.00  0.00           H  
ATOM   3022  HB  THR A 193       8.315   3.759 -22.096  1.00  0.00           H  
ATOM   3023  HG1 THR A 193       7.965   1.078 -22.264  1.00  0.00           H  
ATOM   3024 1HG2 THR A 193       8.209   3.666 -24.555  1.00  0.00           H  
ATOM   3025 2HG2 THR A 193       9.862   4.024 -24.004  1.00  0.00           H  
ATOM   3026 3HG2 THR A 193       9.447   2.389 -24.565  1.00  0.00           H  
ATOM   3027  N   PRO A 194      12.168   3.014 -22.514  1.00  0.00           N  
ATOM   3028  CA  PRO A 194      13.371   3.860 -22.519  1.00  0.00           C  
ATOM   3029  C   PRO A 194      13.158   5.299 -23.018  1.00  0.00           C  
ATOM   3030  O   PRO A 194      13.939   6.174 -22.685  1.00  0.00           O  
ATOM   3031  CB  PRO A 194      14.326   3.098 -23.441  1.00  0.00           C  
ATOM   3032  CG  PRO A 194      13.920   1.657 -23.304  1.00  0.00           C  
ATOM   3033  CD  PRO A 194      12.425   1.715 -23.208  1.00  0.00           C  
ATOM   3034  HA  PRO A 194      13.775   3.921 -21.498  1.00  0.00           H  
ATOM   3035 1HB  PRO A 194      14.229   3.468 -24.472  1.00  0.00           H  
ATOM   3036 2HB  PRO A 194      15.368   3.274 -23.133  1.00  0.00           H  
ATOM   3037 1HG  PRO A 194      14.272   1.078 -24.171  1.00  0.00           H  
ATOM   3038 2HG  PRO A 194      14.389   1.212 -22.414  1.00  0.00           H  
ATOM   3039 1HD  PRO A 194      11.992   1.708 -24.219  1.00  0.00           H  
ATOM   3040 2HD  PRO A 194      12.061   0.857 -22.624  1.00  0.00           H  
ATOM   3041  N   HIS A 195      12.106   5.535 -23.797  1.00  0.00           N  
ATOM   3042  CA  HIS A 195      11.870   6.814 -24.494  1.00  0.00           C  
ATOM   3043  C   HIS A 195      12.667   8.037 -24.005  1.00  0.00           C  
ATOM   3044  O   HIS A 195      12.223   8.749 -23.112  1.00  0.00           O  
ATOM   3045  CB  HIS A 195      10.378   7.156 -24.419  1.00  0.00           C  
ATOM   3046  CG  HIS A 195       9.951   8.202 -25.401  1.00  0.00           C  
ATOM   3047  ND1 HIS A 195       9.054   9.200 -25.082  1.00  0.00           N  
ATOM   3048  CD2 HIS A 195      10.295   8.404 -26.695  1.00  0.00           C  
ATOM   3049  CE1 HIS A 195       8.866   9.972 -26.139  1.00  0.00           C  
ATOM   3050  NE2 HIS A 195       9.607   9.510 -27.129  1.00  0.00           N  
ATOM   3051  H   HIS A 195      11.440   4.784 -23.907  1.00  0.00           H  
ATOM   3052  HA  HIS A 195      12.181   6.725 -25.534  1.00  0.00           H  
ATOM   3053 1HB  HIS A 195       9.789   6.257 -24.599  1.00  0.00           H  
ATOM   3054 2HB  HIS A 195      10.137   7.510 -23.417  1.00  0.00           H  
ATOM   3055  HD2 HIS A 195      10.988   7.801 -27.282  1.00  0.00           H  
ATOM   3056  HE1 HIS A 195       8.211  10.842 -26.184  1.00  0.00           H  
ATOM   3057  HE2 HIS A 195       9.663   9.903 -28.058  1.00  0.00           H  
ATOM   3058  N   GLU A 196      13.808   8.318 -24.640  1.00  0.00           N  
ATOM   3059  CA  GLU A 196      14.674   9.446 -24.227  1.00  0.00           C  
ATOM   3060  C   GLU A 196      14.183  10.866 -24.555  1.00  0.00           C  
ATOM   3061  O   GLU A 196      14.708  11.833 -24.015  1.00  0.00           O  
ATOM   3062  CB  GLU A 196      16.058   9.263 -24.855  1.00  0.00           C  
ATOM   3063  CG  GLU A 196      16.805   8.025 -24.379  1.00  0.00           C  
ATOM   3064  CD  GLU A 196      16.341   6.765 -25.055  1.00  0.00           C  
ATOM   3065  OE1 GLU A 196      15.475   6.847 -25.892  1.00  0.00           O  
ATOM   3066  OE2 GLU A 196      16.853   5.719 -24.733  1.00  0.00           O  
ATOM   3067  H   GLU A 196      14.086   7.745 -25.424  1.00  0.00           H  
ATOM   3068  HA  GLU A 196      14.697   9.484 -23.138  1.00  0.00           H  
ATOM   3069 1HB  GLU A 196      15.959   9.198 -25.939  1.00  0.00           H  
ATOM   3070 2HB  GLU A 196      16.676  10.133 -24.635  1.00  0.00           H  
ATOM   3071 1HG  GLU A 196      17.869   8.158 -24.575  1.00  0.00           H  
ATOM   3072 2HG  GLU A 196      16.672   7.925 -23.303  1.00  0.00           H  
ATOM   3073  N   GLU A 197      13.189  10.995 -25.430  1.00  0.00           N  
ATOM   3074  CA  GLU A 197      12.623  12.314 -25.751  1.00  0.00           C  
ATOM   3075  C   GLU A 197      11.837  12.879 -24.577  1.00  0.00           C  
ATOM   3076  O   GLU A 197      11.617  14.079 -24.503  1.00  0.00           O  
ATOM   3077  CB  GLU A 197      11.717  12.225 -26.981  1.00  0.00           C  
ATOM   3078  CG  GLU A 197      12.444  11.885 -28.274  1.00  0.00           C  
ATOM   3079  CD  GLU A 197      11.517  11.759 -29.451  1.00  0.00           C  
ATOM   3080  OE1 GLU A 197      10.450  11.218 -29.286  1.00  0.00           O  
ATOM   3081  OE2 GLU A 197      11.876  12.204 -30.515  1.00  0.00           O  
ATOM   3082  H   GLU A 197      12.813  10.175 -25.884  1.00  0.00           H  
ATOM   3083  HA  GLU A 197      13.443  12.997 -25.972  1.00  0.00           H  
ATOM   3084 1HB  GLU A 197      10.954  11.464 -26.816  1.00  0.00           H  
ATOM   3085 2HB  GLU A 197      11.205  13.176 -27.125  1.00  0.00           H  
ATOM   3086 1HG  GLU A 197      13.174  12.667 -28.484  1.00  0.00           H  
ATOM   3087 2HG  GLU A 197      12.983  10.949 -28.140  1.00  0.00           H  
ATOM   3088  N   THR A 198      11.407  11.996 -23.673  1.00  0.00           N  
ATOM   3089  CA  THR A 198      10.749  12.383 -22.416  1.00  0.00           C  
ATOM   3090  C   THR A 198      11.603  12.054 -21.192  1.00  0.00           C  
ATOM   3091  O   THR A 198      11.238  12.395 -20.059  1.00  0.00           O  
ATOM   3092  CB  THR A 198       9.378  11.694 -22.278  1.00  0.00           C  
ATOM   3093  OG1 THR A 198       9.543  10.273 -22.370  1.00  0.00           O  
ATOM   3094  CG2 THR A 198       8.433  12.163 -23.373  1.00  0.00           C  
ATOM   3095  H   THR A 198      11.547  11.016 -23.874  1.00  0.00           H  
ATOM   3096  HA  THR A 198      10.585  13.460 -22.428  1.00  0.00           H  
ATOM   3097  HB  THR A 198       8.947  11.933 -21.306  1.00  0.00           H  
ATOM   3098  HG1 THR A 198       9.323   9.983 -23.259  1.00  0.00           H  
ATOM   3099 1HG2 THR A 198       7.469  11.666 -23.260  1.00  0.00           H  
ATOM   3100 2HG2 THR A 198       8.296  13.242 -23.298  1.00  0.00           H  
ATOM   3101 3HG2 THR A 198       8.854  11.918 -24.347  1.00  0.00           H  
ATOM   3102  N   ASN A 199      12.729  11.384 -21.431  1.00  0.00           N  
ATOM   3103  CA  ASN A 199      13.743  11.183 -20.404  1.00  0.00           C  
ATOM   3104  C   ASN A 199      13.281  10.271 -19.296  1.00  0.00           C  
ATOM   3105  O   ASN A 199      13.517  10.525 -18.112  1.00  0.00           O  
ATOM   3106  CB  ASN A 199      14.182  12.517 -19.828  1.00  0.00           C  
ATOM   3107  CG  ASN A 199      14.791  13.421 -20.863  1.00  0.00           C  
ATOM   3108  OD1 ASN A 199      15.665  13.004 -21.632  1.00  0.00           O  
ATOM   3109  ND2 ASN A 199      14.347  14.651 -20.898  1.00  0.00           N  
ATOM   3110  H   ASN A 199      12.882  11.004 -22.354  1.00  0.00           H  
ATOM   3111  HA  ASN A 199      14.609  10.701 -20.861  1.00  0.00           H  
ATOM   3112 1HB  ASN A 199      13.324  13.021 -19.381  1.00  0.00           H  
ATOM   3113 2HB  ASN A 199      14.912  12.348 -19.035  1.00  0.00           H  
ATOM   3114 1HD2 ASN A 199      14.716  15.298 -21.566  1.00  0.00           H  
ATOM   3115 2HD2 ASN A 199      13.639  14.945 -20.256  1.00  0.00           H  
ATOM   3116  N   ASN A 200      12.643   9.187 -19.697  1.00  0.00           N  
ATOM   3117  CA  ASN A 200      12.201   8.186 -18.757  1.00  0.00           C  
ATOM   3118  C   ASN A 200      13.313   7.598 -17.891  1.00  0.00           C  
ATOM   3119  O   ASN A 200      13.206   7.601 -16.665  1.00  0.00           O  
ATOM   3120  CB  ASN A 200      11.480   7.079 -19.504  1.00  0.00           C  
ATOM   3121  CG  ASN A 200      10.130   7.506 -20.009  1.00  0.00           C  
ATOM   3122  OD1 ASN A 200       9.501   8.410 -19.447  1.00  0.00           O  
ATOM   3123  ND2 ASN A 200       9.672   6.874 -21.059  1.00  0.00           N  
ATOM   3124  H   ASN A 200      12.459   9.053 -20.681  1.00  0.00           H  
ATOM   3125  HA  ASN A 200      11.567   8.668 -18.011  1.00  0.00           H  
ATOM   3126 1HB  ASN A 200      12.087   6.757 -20.352  1.00  0.00           H  
ATOM   3127 2HB  ASN A 200      11.354   6.219 -18.847  1.00  0.00           H  
ATOM   3128 1HD2 ASN A 200       8.779   7.116 -21.439  1.00  0.00           H  
ATOM   3129 2HD2 ASN A 200      10.215   6.149 -21.482  1.00  0.00           H  
ATOM   3130  N   GLU A 201      14.391   7.143 -18.514  1.00  0.00           N  
ATOM   3131  CA  GLU A 201      15.459   6.478 -17.779  1.00  0.00           C  
ATOM   3132  C   GLU A 201      16.115   7.403 -16.741  1.00  0.00           C  
ATOM   3133  O   GLU A 201      16.329   7.006 -15.586  1.00  0.00           O  
ATOM   3134  CB  GLU A 201      16.518   5.959 -18.754  1.00  0.00           C  
ATOM   3135  CG  GLU A 201      17.648   5.178 -18.099  1.00  0.00           C  
ATOM   3136  CD  GLU A 201      18.654   4.661 -19.090  1.00  0.00           C  
ATOM   3137  OE1 GLU A 201      18.490   4.913 -20.259  1.00  0.00           O  
ATOM   3138  OE2 GLU A 201      19.586   4.014 -18.676  1.00  0.00           O  
ATOM   3139  H   GLU A 201      14.479   7.255 -19.514  1.00  0.00           H  
ATOM   3140  HA  GLU A 201      15.026   5.656 -17.207  1.00  0.00           H  
ATOM   3141 1HB  GLU A 201      16.046   5.310 -19.492  1.00  0.00           H  
ATOM   3142 2HB  GLU A 201      16.959   6.798 -19.292  1.00  0.00           H  
ATOM   3143 1HG  GLU A 201      18.158   5.826 -17.386  1.00  0.00           H  
ATOM   3144 2HG  GLU A 201      17.224   4.340 -17.547  1.00  0.00           H  
ATOM   3145  N   SER A 202      16.414   8.637 -17.138  1.00  0.00           N  
ATOM   3146  CA  SER A 202      17.124   9.539 -16.237  1.00  0.00           C  
ATOM   3147  C   SER A 202      16.301   9.837 -14.975  1.00  0.00           C  
ATOM   3148  O   SER A 202      16.861  10.000 -13.890  1.00  0.00           O  
ATOM   3149  CB  SER A 202      17.455  10.832 -16.955  1.00  0.00           C  
ATOM   3150  OG  SER A 202      16.289  11.531 -17.293  1.00  0.00           O  
ATOM   3151  H   SER A 202      16.156   8.965 -18.059  1.00  0.00           H  
ATOM   3152  HA  SER A 202      18.015   9.028 -15.868  1.00  0.00           H  
ATOM   3153 1HB  SER A 202      18.083  11.453 -16.316  1.00  0.00           H  
ATOM   3154 2HB  SER A 202      18.025  10.611 -17.857  1.00  0.00           H  
ATOM   3155  HG  SER A 202      15.657  10.869 -17.580  1.00  0.00           H  
ATOM   3156  N   PHE A 203      14.976   9.869 -15.109  1.00  0.00           N  
ATOM   3157  CA  PHE A 203      14.094  10.045 -13.957  1.00  0.00           C  
ATOM   3158  C   PHE A 203      13.989   8.781 -13.093  1.00  0.00           C  
ATOM   3159  O   PHE A 203      13.972   8.854 -11.866  1.00  0.00           O  
ATOM   3160  CB  PHE A 203      12.697  10.455 -14.428  1.00  0.00           C  
ATOM   3161  CG  PHE A 203      11.778  10.865 -13.313  1.00  0.00           C  
ATOM   3162  CD1 PHE A 203      12.182  11.798 -12.370  1.00  0.00           C  
ATOM   3163  CD2 PHE A 203      10.508  10.320 -13.205  1.00  0.00           C  
ATOM   3164  CE1 PHE A 203      11.337  12.177 -11.343  1.00  0.00           C  
ATOM   3165  CE2 PHE A 203       9.661  10.697 -12.181  1.00  0.00           C  
ATOM   3166  CZ  PHE A 203      10.076  11.627 -11.249  1.00  0.00           C  
ATOM   3167  H   PHE A 203      14.570   9.770 -16.028  1.00  0.00           H  
ATOM   3168  HA  PHE A 203      14.521  10.810 -13.307  1.00  0.00           H  
ATOM   3169 1HB  PHE A 203      12.779  11.287 -15.125  1.00  0.00           H  
ATOM   3170 2HB  PHE A 203      12.235   9.625 -14.961  1.00  0.00           H  
ATOM   3171  HD1 PHE A 203      13.178  12.234 -12.445  1.00  0.00           H  
ATOM   3172  HD2 PHE A 203      10.179   9.585 -13.941  1.00  0.00           H  
ATOM   3173  HE1 PHE A 203      11.667  12.911 -10.609  1.00  0.00           H  
ATOM   3174  HE2 PHE A 203       8.664  10.261 -12.108  1.00  0.00           H  
ATOM   3175  HZ  PHE A 203       9.410  11.923 -10.440  1.00  0.00           H  
ATOM   3176  N   VAL A 204      13.940   7.622 -13.734  1.00  0.00           N  
ATOM   3177  CA  VAL A 204      13.977   6.354 -13.016  1.00  0.00           C  
ATOM   3178  C   VAL A 204      15.167   6.312 -12.048  1.00  0.00           C  
ATOM   3179  O   VAL A 204      15.056   5.805 -10.927  1.00  0.00           O  
ATOM   3180  CB  VAL A 204      14.078   5.181 -14.009  1.00  0.00           C  
ATOM   3181  CG1 VAL A 204      14.443   3.896 -13.281  1.00  0.00           C  
ATOM   3182  CG2 VAL A 204      12.763   5.021 -14.757  1.00  0.00           C  
ATOM   3183  H   VAL A 204      13.876   7.615 -14.742  1.00  0.00           H  
ATOM   3184  HA  VAL A 204      13.071   6.270 -12.415  1.00  0.00           H  
ATOM   3185  HB  VAL A 204      14.878   5.386 -14.720  1.00  0.00           H  
ATOM   3186 1HG1 VAL A 204      14.510   3.077 -13.998  1.00  0.00           H  
ATOM   3187 2HG1 VAL A 204      15.404   4.021 -12.783  1.00  0.00           H  
ATOM   3188 3HG1 VAL A 204      13.677   3.667 -12.540  1.00  0.00           H  
ATOM   3189 1HG2 VAL A 204      12.841   4.191 -15.458  1.00  0.00           H  
ATOM   3190 2HG2 VAL A 204      11.961   4.822 -14.045  1.00  0.00           H  
ATOM   3191 3HG2 VAL A 204      12.542   5.938 -15.304  1.00  0.00           H  
ATOM   3192  N   ILE A 205      16.304   6.848 -12.489  1.00  0.00           N  
ATOM   3193  CA  ILE A 205      17.481   6.957 -11.631  1.00  0.00           C  
ATOM   3194  C   ILE A 205      17.132   7.790 -10.402  1.00  0.00           C  
ATOM   3195  O   ILE A 205      17.405   7.390  -9.269  1.00  0.00           O  
ATOM   3196  CB  ILE A 205      18.666   7.594 -12.380  1.00  0.00           C  
ATOM   3197  CG1 ILE A 205      19.165   6.658 -13.484  1.00  0.00           C  
ATOM   3198  CG2 ILE A 205      19.790   7.927 -11.411  1.00  0.00           C  
ATOM   3199  CD1 ILE A 205      20.129   7.311 -14.448  1.00  0.00           C  
ATOM   3200  H   ILE A 205      16.355   7.186 -13.439  1.00  0.00           H  
ATOM   3201  HA  ILE A 205      17.752   5.960 -11.288  1.00  0.00           H  
ATOM   3202  HB  ILE A 205      18.337   8.511 -12.869  1.00  0.00           H  
ATOM   3203 1HG1 ILE A 205      19.660   5.798 -13.035  1.00  0.00           H  
ATOM   3204 2HG1 ILE A 205      18.315   6.284 -14.055  1.00  0.00           H  
ATOM   3205 1HG2 ILE A 205      20.620   8.375 -11.957  1.00  0.00           H  
ATOM   3206 2HG2 ILE A 205      19.428   8.628 -10.661  1.00  0.00           H  
ATOM   3207 3HG2 ILE A 205      20.130   7.014 -10.921  1.00  0.00           H  
ATOM   3208 1HD1 ILE A 205      20.438   6.586 -15.201  1.00  0.00           H  
ATOM   3209 2HD1 ILE A 205      19.641   8.155 -14.936  1.00  0.00           H  
ATOM   3210 3HD1 ILE A 205      21.005   7.663 -13.904  1.00  0.00           H  
ATOM   3211  N   TYR A 206      16.501   8.932 -10.627  1.00  0.00           N  
ATOM   3212  CA  TYR A 206      16.157   9.821  -9.533  1.00  0.00           C  
ATOM   3213  C   TYR A 206      15.154   9.161  -8.575  1.00  0.00           C  
ATOM   3214  O   TYR A 206      15.330   9.239  -7.359  1.00  0.00           O  
ATOM   3215  CB  TYR A 206      15.595  11.136 -10.078  1.00  0.00           C  
ATOM   3216  CG  TYR A 206      16.522  11.843 -11.042  1.00  0.00           C  
ATOM   3217  CD1 TYR A 206      17.848  11.450 -11.143  1.00  0.00           C  
ATOM   3218  CD2 TYR A 206      16.046  12.884 -11.824  1.00  0.00           C  
ATOM   3219  CE1 TYR A 206      18.695  12.095 -12.024  1.00  0.00           C  
ATOM   3220  CE2 TYR A 206      16.892  13.530 -12.705  1.00  0.00           C  
ATOM   3221  CZ  TYR A 206      18.211  13.139 -12.806  1.00  0.00           C  
ATOM   3222  OH  TYR A 206      19.055  13.782 -13.683  1.00  0.00           O  
ATOM   3223  H   TYR A 206      16.251   9.193 -11.570  1.00  0.00           H  
ATOM   3224  HA  TYR A 206      17.053   9.999  -8.938  1.00  0.00           H  
ATOM   3225 1HB  TYR A 206      14.652  10.944 -10.592  1.00  0.00           H  
ATOM   3226 2HB  TYR A 206      15.385  11.812  -9.250  1.00  0.00           H  
ATOM   3227  HD1 TYR A 206      18.223  10.631 -10.528  1.00  0.00           H  
ATOM   3228  HD2 TYR A 206      15.004  13.194 -11.744  1.00  0.00           H  
ATOM   3229  HE1 TYR A 206      19.737  11.787 -12.104  1.00  0.00           H  
ATOM   3230  HE2 TYR A 206      16.518  14.349 -13.319  1.00  0.00           H  
ATOM   3231  HH  TYR A 206      19.930  13.390 -13.629  1.00  0.00           H  
ATOM   3232  N   MET A 207      14.137   8.489  -9.122  1.00  0.00           N  
ATOM   3233  CA  MET A 207      13.115   7.807  -8.310  1.00  0.00           C  
ATOM   3234  C   MET A 207      13.665   6.641  -7.490  1.00  0.00           C  
ATOM   3235  O   MET A 207      13.416   6.556  -6.283  1.00  0.00           O  
ATOM   3236  CB  MET A 207      11.987   7.313  -9.213  1.00  0.00           C  
ATOM   3237  CG  MET A 207      11.136   8.420  -9.820  1.00  0.00           C  
ATOM   3238  SD  MET A 207      10.214   9.349  -8.579  1.00  0.00           S  
ATOM   3239  CE  MET A 207       9.022   8.121  -8.054  1.00  0.00           C  
ATOM   3240  H   MET A 207      14.072   8.452 -10.129  1.00  0.00           H  
ATOM   3241  HA  MET A 207      12.714   8.519  -7.590  1.00  0.00           H  
ATOM   3242 1HB  MET A 207      12.405   6.727 -10.030  1.00  0.00           H  
ATOM   3243 2HB  MET A 207      11.326   6.658  -8.644  1.00  0.00           H  
ATOM   3244 1HG  MET A 207      11.777   9.113 -10.365  1.00  0.00           H  
ATOM   3245 2HG  MET A 207      10.426   7.988 -10.525  1.00  0.00           H  
ATOM   3246 1HE  MET A 207       8.377   8.546  -7.285  1.00  0.00           H  
ATOM   3247 2HE  MET A 207       8.417   7.812  -8.907  1.00  0.00           H  
ATOM   3248 3HE  MET A 207       9.546   7.255  -7.649  1.00  0.00           H  
ATOM   3249  N   PHE A 208      14.389   5.737  -8.144  1.00  0.00           N  
ATOM   3250  CA  PHE A 208      14.942   4.581  -7.449  1.00  0.00           C  
ATOM   3251  C   PHE A 208      15.839   5.003  -6.300  1.00  0.00           C  
ATOM   3252  O   PHE A 208      15.675   4.535  -5.171  1.00  0.00           O  
ATOM   3253  CB  PHE A 208      15.733   3.701  -8.418  1.00  0.00           C  
ATOM   3254  CG  PHE A 208      16.339   2.486  -7.777  1.00  0.00           C  
ATOM   3255  CD1 PHE A 208      15.568   1.363  -7.518  1.00  0.00           C  
ATOM   3256  CD2 PHE A 208      17.682   2.463  -7.430  1.00  0.00           C  
ATOM   3257  CE1 PHE A 208      16.124   0.244  -6.927  1.00  0.00           C  
ATOM   3258  CE2 PHE A 208      18.241   1.346  -6.841  1.00  0.00           C  
ATOM   3259  CZ  PHE A 208      17.461   0.235  -6.589  1.00  0.00           C  
ATOM   3260  H   PHE A 208      14.563   5.846  -9.133  1.00  0.00           H  
ATOM   3261  HA  PHE A 208      14.117   3.998  -7.038  1.00  0.00           H  
ATOM   3262 1HB  PHE A 208      15.080   3.370  -9.224  1.00  0.00           H  
ATOM   3263 2HB  PHE A 208      16.536   4.285  -8.867  1.00  0.00           H  
ATOM   3264  HD1 PHE A 208      14.511   1.370  -7.786  1.00  0.00           H  
ATOM   3265  HD2 PHE A 208      18.298   3.340  -7.629  1.00  0.00           H  
ATOM   3266  HE1 PHE A 208      15.506  -0.631  -6.729  1.00  0.00           H  
ATOM   3267  HE2 PHE A 208      19.298   1.340  -6.574  1.00  0.00           H  
ATOM   3268  HZ  PHE A 208      17.900  -0.646  -6.123  1.00  0.00           H  
ATOM   3269  N   VAL A 209      16.794   5.877  -6.590  1.00  0.00           N  
ATOM   3270  CA  VAL A 209      17.796   6.250  -5.604  1.00  0.00           C  
ATOM   3271  C   VAL A 209      17.191   7.138  -4.514  1.00  0.00           C  
ATOM   3272  O   VAL A 209      17.321   6.825  -3.330  1.00  0.00           O  
ATOM   3273  CB  VAL A 209      18.962   6.992  -6.284  1.00  0.00           C  
ATOM   3274  CG1 VAL A 209      19.931   7.531  -5.242  1.00  0.00           C  
ATOM   3275  CG2 VAL A 209      19.674   6.059  -7.252  1.00  0.00           C  
ATOM   3276  H   VAL A 209      16.831   6.292  -7.510  1.00  0.00           H  
ATOM   3277  HA  VAL A 209      18.122   5.349  -5.083  1.00  0.00           H  
ATOM   3278  HB  VAL A 209      18.566   7.849  -6.829  1.00  0.00           H  
ATOM   3279 1HG1 VAL A 209      20.748   8.053  -5.741  1.00  0.00           H  
ATOM   3280 2HG1 VAL A 209      19.408   8.224  -4.583  1.00  0.00           H  
ATOM   3281 3HG1 VAL A 209      20.332   6.704  -4.657  1.00  0.00           H  
ATOM   3282 1HG2 VAL A 209      20.497   6.590  -7.730  1.00  0.00           H  
ATOM   3283 2HG2 VAL A 209      20.065   5.199  -6.707  1.00  0.00           H  
ATOM   3284 3HG2 VAL A 209      18.972   5.718  -8.013  1.00  0.00           H  
ATOM   3285  N   VAL A 210      16.502   8.208  -4.912  1.00  0.00           N  
ATOM   3286  CA  VAL A 210      15.976   9.184  -3.958  1.00  0.00           C  
ATOM   3287  C   VAL A 210      14.609   8.811  -3.396  1.00  0.00           C  
ATOM   3288  O   VAL A 210      14.408   8.880  -2.176  1.00  0.00           O  
ATOM   3289  CB  VAL A 210      15.872  10.565  -4.633  1.00  0.00           C  
ATOM   3290  CG1 VAL A 210      15.224  11.570  -3.692  1.00  0.00           C  
ATOM   3291  CG2 VAL A 210      17.254  11.038  -5.059  1.00  0.00           C  
ATOM   3292  H   VAL A 210      16.340   8.348  -5.899  1.00  0.00           H  
ATOM   3293  HA  VAL A 210      16.638   9.214  -3.092  1.00  0.00           H  
ATOM   3294  HB  VAL A 210      15.229  10.484  -5.509  1.00  0.00           H  
ATOM   3295 1HG1 VAL A 210      15.158  12.540  -4.186  1.00  0.00           H  
ATOM   3296 2HG1 VAL A 210      14.223  11.229  -3.430  1.00  0.00           H  
ATOM   3297 3HG1 VAL A 210      15.825  11.663  -2.789  1.00  0.00           H  
ATOM   3298 1HG2 VAL A 210      17.173  12.014  -5.536  1.00  0.00           H  
ATOM   3299 2HG2 VAL A 210      17.898  11.114  -4.183  1.00  0.00           H  
ATOM   3300 3HG2 VAL A 210      17.681  10.325  -5.763  1.00  0.00           H  
ATOM   3301  N   HIS A 211      13.671   8.422  -4.268  1.00  0.00           N  
ATOM   3302  CA  HIS A 211      12.283   8.166  -3.852  1.00  0.00           C  
ATOM   3303  C   HIS A 211      11.910   6.706  -3.615  1.00  0.00           C  
ATOM   3304  O   HIS A 211      10.737   6.341  -3.671  1.00  0.00           O  
ATOM   3305  CB  HIS A 211      11.324   8.743  -4.898  1.00  0.00           C  
ATOM   3306  CG  HIS A 211      11.417  10.230  -5.045  1.00  0.00           C  
ATOM   3307  ND1 HIS A 211      10.911  11.103  -4.105  1.00  0.00           N  
ATOM   3308  CD2 HIS A 211      11.957  10.998  -6.020  1.00  0.00           C  
ATOM   3309  CE1 HIS A 211      11.137  12.346  -4.497  1.00  0.00           C  
ATOM   3310  NE2 HIS A 211      11.769  12.308  -5.655  1.00  0.00           N  
ATOM   3311  H   HIS A 211      13.924   8.300  -5.238  1.00  0.00           H  
ATOM   3312  HA  HIS A 211      12.107   8.619  -2.877  1.00  0.00           H  
ATOM   3313 1HB  HIS A 211      11.529   8.291  -5.869  1.00  0.00           H  
ATOM   3314 2HB  HIS A 211      10.298   8.491  -4.629  1.00  0.00           H  
ATOM   3315  HD2 HIS A 211      12.449  10.643  -6.926  1.00  0.00           H  
ATOM   3316  HE1 HIS A 211      10.850  13.247  -3.956  1.00  0.00           H  
ATOM   3317  HE2 HIS A 211      12.069  13.111  -6.191  1.00  0.00           H  
ATOM   3318  N   PHE A 212      12.891   5.860  -3.350  1.00  0.00           N  
ATOM   3319  CA  PHE A 212      12.575   4.488  -2.976  1.00  0.00           C  
ATOM   3320  C   PHE A 212      13.585   3.865  -1.999  1.00  0.00           C  
ATOM   3321  O   PHE A 212      13.180   3.287  -0.989  1.00  0.00           O  
ATOM   3322  CB  PHE A 212      12.491   3.623  -4.235  1.00  0.00           C  
ATOM   3323  CG  PHE A 212      11.199   3.771  -4.987  1.00  0.00           C  
ATOM   3324  CD1 PHE A 212      11.185   4.281  -6.277  1.00  0.00           C  
ATOM   3325  CD2 PHE A 212       9.995   3.403  -4.406  1.00  0.00           C  
ATOM   3326  CE1 PHE A 212       9.996   4.418  -6.969  1.00  0.00           C  
ATOM   3327  CE2 PHE A 212       8.806   3.538  -5.096  1.00  0.00           C  
ATOM   3328  CZ  PHE A 212       8.807   4.046  -6.379  1.00  0.00           C  
ATOM   3329  H   PHE A 212      13.859   6.146  -3.401  1.00  0.00           H  
ATOM   3330  HA  PHE A 212      11.651   4.491  -2.397  1.00  0.00           H  
ATOM   3331 1HB  PHE A 212      13.307   3.880  -4.909  1.00  0.00           H  
ATOM   3332 2HB  PHE A 212      12.608   2.575  -3.964  1.00  0.00           H  
ATOM   3333  HD1 PHE A 212      12.125   4.574  -6.744  1.00  0.00           H  
ATOM   3334  HD2 PHE A 212       9.994   3.001  -3.392  1.00  0.00           H  
ATOM   3335  HE1 PHE A 212      10.000   4.820  -7.982  1.00  0.00           H  
ATOM   3336  HE2 PHE A 212       7.867   3.244  -4.628  1.00  0.00           H  
ATOM   3337  HZ  PHE A 212       7.870   4.155  -6.924  1.00  0.00           H  
ATOM   3338  N   ILE A 213      14.885   3.985  -2.298  1.00  0.00           N  
ATOM   3339  CA  ILE A 213      15.944   3.509  -1.395  1.00  0.00           C  
ATOM   3340  C   ILE A 213      16.019   4.304  -0.071  1.00  0.00           C  
ATOM   3341  O   ILE A 213      16.153   3.696   1.000  1.00  0.00           O  
ATOM   3342  CB  ILE A 213      17.311   3.572  -2.100  1.00  0.00           C  
ATOM   3343  CG1 ILE A 213      17.357   2.581  -3.266  1.00  0.00           C  
ATOM   3344  CG2 ILE A 213      18.432   3.289  -1.112  1.00  0.00           C  
ATOM   3345  CD1 ILE A 213      17.166   1.140  -2.851  1.00  0.00           C  
ATOM   3346  H   ILE A 213      15.142   4.416  -3.175  1.00  0.00           H  
ATOM   3347  HA  ILE A 213      15.682   2.509  -1.052  1.00  0.00           H  
ATOM   3348  HB  ILE A 213      17.456   4.565  -2.525  1.00  0.00           H  
ATOM   3349 1HG1 ILE A 213      16.581   2.833  -3.989  1.00  0.00           H  
ATOM   3350 2HG1 ILE A 213      18.317   2.663  -3.776  1.00  0.00           H  
ATOM   3351 1HG2 ILE A 213      19.392   3.337  -1.628  1.00  0.00           H  
ATOM   3352 2HG2 ILE A 213      18.411   4.031  -0.316  1.00  0.00           H  
ATOM   3353 3HG2 ILE A 213      18.299   2.295  -0.686  1.00  0.00           H  
ATOM   3354 1HD1 ILE A 213      17.212   0.499  -3.731  1.00  0.00           H  
ATOM   3355 2HD1 ILE A 213      17.954   0.855  -2.153  1.00  0.00           H  
ATOM   3356 3HD1 ILE A 213      16.196   1.026  -2.369  1.00  0.00           H  
ATOM   3357  N   ILE A 214      15.918   5.639  -0.130  1.00  0.00           N  
ATOM   3358  CA  ILE A 214      15.987   6.447   1.103  1.00  0.00           C  
ATOM   3359  C   ILE A 214      14.781   6.166   2.018  1.00  0.00           C  
ATOM   3360  O   ILE A 214      14.973   5.881   3.197  1.00  0.00           O  
ATOM   3361  CB  ILE A 214      16.044   7.950   0.774  1.00  0.00           C  
ATOM   3362  CG1 ILE A 214      17.372   8.298   0.096  1.00  0.00           C  
ATOM   3363  CG2 ILE A 214      15.854   8.778   2.036  1.00  0.00           C  
ATOM   3364  CD1 ILE A 214      17.423   9.703  -0.459  1.00  0.00           C  
ATOM   3365  H   ILE A 214      15.794   6.106  -1.017  1.00  0.00           H  
ATOM   3366  HA  ILE A 214      16.848   6.118   1.684  1.00  0.00           H  
ATOM   3367  HB  ILE A 214      15.254   8.197   0.066  1.00  0.00           H  
ATOM   3368 1HG1 ILE A 214      18.186   8.183   0.810  1.00  0.00           H  
ATOM   3369 2HG1 ILE A 214      17.556   7.602  -0.723  1.00  0.00           H  
ATOM   3370 1HG2 ILE A 214      15.898   9.837   1.786  1.00  0.00           H  
ATOM   3371 2HG2 ILE A 214      14.885   8.549   2.478  1.00  0.00           H  
ATOM   3372 3HG2 ILE A 214      16.644   8.541   2.749  1.00  0.00           H  
ATOM   3373 1HD1 ILE A 214      18.394   9.875  -0.924  1.00  0.00           H  
ATOM   3374 2HD1 ILE A 214      16.637   9.829  -1.204  1.00  0.00           H  
ATOM   3375 3HD1 ILE A 214      17.277  10.419   0.348  1.00  0.00           H  
ATOM   3376  N   PRO A 215      13.536   6.206   1.478  1.00  0.00           N  
ATOM   3377  CA  PRO A 215      12.413   5.746   2.302  1.00  0.00           C  
ATOM   3378  C   PRO A 215      12.691   4.457   3.053  1.00  0.00           C  
ATOM   3379  O   PRO A 215      12.396   4.370   4.243  1.00  0.00           O  
ATOM   3380  CB  PRO A 215      11.301   5.548   1.266  1.00  0.00           C  
ATOM   3381  CG  PRO A 215      11.571   6.590   0.236  1.00  0.00           C  
ATOM   3382  CD  PRO A 215      13.072   6.613   0.110  1.00  0.00           C  
ATOM   3383  HA  PRO A 215      12.151   6.530   3.027  1.00  0.00           H  
ATOM   3384 1HB  PRO A 215      11.343   4.526   0.861  1.00  0.00           H  
ATOM   3385 2HB  PRO A 215      10.317   5.665   1.744  1.00  0.00           H  
ATOM   3386 1HG  PRO A 215      11.071   6.329  -0.709  1.00  0.00           H  
ATOM   3387 2HG  PRO A 215      11.159   7.558   0.557  1.00  0.00           H  
ATOM   3388 1HD  PRO A 215      13.387   5.886  -0.652  1.00  0.00           H  
ATOM   3389 2HD  PRO A 215      13.402   7.627  -0.160  1.00  0.00           H  
ATOM   3390  N   LEU A 216      13.273   3.470   2.385  1.00  0.00           N  
ATOM   3391  CA  LEU A 216      13.601   2.217   3.058  1.00  0.00           C  
ATOM   3392  C   LEU A 216      14.649   2.442   4.148  1.00  0.00           C  
ATOM   3393  O   LEU A 216      14.520   1.918   5.258  1.00  0.00           O  
ATOM   3394  CB  LEU A 216      14.118   1.190   2.043  1.00  0.00           C  
ATOM   3395  CG  LEU A 216      14.478  -0.187   2.615  1.00  0.00           C  
ATOM   3396  CD1 LEU A 216      13.253  -0.797   3.282  1.00  0.00           C  
ATOM   3397  CD2 LEU A 216      14.995  -1.082   1.498  1.00  0.00           C  
ATOM   3398  H   LEU A 216      13.496   3.576   1.406  1.00  0.00           H  
ATOM   3399  HA  LEU A 216      12.704   1.844   3.550  1.00  0.00           H  
ATOM   3400 1HB  LEU A 216      13.355   1.042   1.280  1.00  0.00           H  
ATOM   3401 2HB  LEU A 216      15.009   1.593   1.563  1.00  0.00           H  
ATOM   3402  HG  LEU A 216      15.251  -0.074   3.376  1.00  0.00           H  
ATOM   3403 1HD1 LEU A 216      13.509  -1.775   3.689  1.00  0.00           H  
ATOM   3404 2HD1 LEU A 216      12.916  -0.146   4.089  1.00  0.00           H  
ATOM   3405 3HD1 LEU A 216      12.456  -0.907   2.548  1.00  0.00           H  
ATOM   3406 1HD2 LEU A 216      15.252  -2.061   1.905  1.00  0.00           H  
ATOM   3407 2HD2 LEU A 216      14.223  -1.197   0.737  1.00  0.00           H  
ATOM   3408 3HD2 LEU A 216      15.881  -0.631   1.051  1.00  0.00           H  
ATOM   3409  N   ILE A 217      15.679   3.232   3.839  1.00  0.00           N  
ATOM   3410  CA  ILE A 217      16.727   3.531   4.821  1.00  0.00           C  
ATOM   3411  C   ILE A 217      16.158   4.172   6.099  1.00  0.00           C  
ATOM   3412  O   ILE A 217      16.543   3.783   7.207  1.00  0.00           O  
ATOM   3413  CB  ILE A 217      17.789   4.465   4.211  1.00  0.00           C  
ATOM   3414  CG1 ILE A 217      18.594   3.728   3.137  1.00  0.00           C  
ATOM   3415  CG2 ILE A 217      18.709   5.004   5.295  1.00  0.00           C  
ATOM   3416  CD1 ILE A 217      19.457   4.636   2.291  1.00  0.00           C  
ATOM   3417  H   ILE A 217      15.741   3.634   2.915  1.00  0.00           H  
ATOM   3418  HA  ILE A 217      17.143   2.591   5.180  1.00  0.00           H  
ATOM   3419  HB  ILE A 217      17.296   5.302   3.716  1.00  0.00           H  
ATOM   3420 1HG1 ILE A 217      19.238   2.987   3.610  1.00  0.00           H  
ATOM   3421 2HG1 ILE A 217      17.913   3.193   2.475  1.00  0.00           H  
ATOM   3422 1HG2 ILE A 217      19.454   5.661   4.846  1.00  0.00           H  
ATOM   3423 2HG2 ILE A 217      18.124   5.563   6.024  1.00  0.00           H  
ATOM   3424 3HG2 ILE A 217      19.211   4.174   5.792  1.00  0.00           H  
ATOM   3425 1HD1 ILE A 217      19.996   4.041   1.553  1.00  0.00           H  
ATOM   3426 2HD1 ILE A 217      18.827   5.365   1.780  1.00  0.00           H  
ATOM   3427 3HD1 ILE A 217      20.171   5.156   2.928  1.00  0.00           H  
ATOM   3428  N   VAL A 218      15.237   5.127   5.947  1.00  0.00           N  
ATOM   3429  CA  VAL A 218      14.571   5.733   7.098  1.00  0.00           C  
ATOM   3430  C   VAL A 218      13.833   4.714   7.968  1.00  0.00           C  
ATOM   3431  O   VAL A 218      13.935   4.774   9.192  1.00  0.00           O  
ATOM   3432  CB  VAL A 218      13.568   6.799   6.618  1.00  0.00           C  
ATOM   3433  CG1 VAL A 218      12.720   7.294   7.780  1.00  0.00           C  
ATOM   3434  CG2 VAL A 218      14.313   7.953   5.964  1.00  0.00           C  
ATOM   3435  H   VAL A 218      14.993   5.439   5.018  1.00  0.00           H  
ATOM   3436  HA  VAL A 218      15.330   6.176   7.743  1.00  0.00           H  
ATOM   3437  HB  VAL A 218      12.890   6.347   5.894  1.00  0.00           H  
ATOM   3438 1HG1 VAL A 218      12.017   8.047   7.422  1.00  0.00           H  
ATOM   3439 2HG1 VAL A 218      12.168   6.458   8.209  1.00  0.00           H  
ATOM   3440 3HG1 VAL A 218      13.365   7.734   8.540  1.00  0.00           H  
ATOM   3441 1HG2 VAL A 218      13.598   8.702   5.626  1.00  0.00           H  
ATOM   3442 2HG2 VAL A 218      14.996   8.401   6.686  1.00  0.00           H  
ATOM   3443 3HG2 VAL A 218      14.881   7.582   5.110  1.00  0.00           H  
ATOM   3444  N   ILE A 219      13.107   3.776   7.352  1.00  0.00           N  
ATOM   3445  CA  ILE A 219      12.530   2.646   8.104  1.00  0.00           C  
ATOM   3446  C   ILE A 219      13.583   1.829   8.852  1.00  0.00           C  
ATOM   3447  O   ILE A 219      13.436   1.573  10.045  1.00  0.00           O  
ATOM   3448  CB  ILE A 219      11.750   1.711   7.162  1.00  0.00           C  
ATOM   3449  CG1 ILE A 219      10.475   2.397   6.664  1.00  0.00           C  
ATOM   3450  CG2 ILE A 219      11.416   0.405   7.866  1.00  0.00           C  
ATOM   3451  CD1 ILE A 219       9.802   1.676   5.518  1.00  0.00           C  
ATOM   3452  H   ILE A 219      12.948   3.837   6.357  1.00  0.00           H  
ATOM   3453  HA  ILE A 219      11.906   3.046   8.903  1.00  0.00           H  
ATOM   3454  HB  ILE A 219      12.355   1.494   6.282  1.00  0.00           H  
ATOM   3455 1HG1 ILE A 219       9.761   2.476   7.484  1.00  0.00           H  
ATOM   3456 2HG1 ILE A 219      10.710   3.410   6.337  1.00  0.00           H  
ATOM   3457 1HG2 ILE A 219      10.864  -0.244   7.186  1.00  0.00           H  
ATOM   3458 2HG2 ILE A 219      12.337  -0.089   8.172  1.00  0.00           H  
ATOM   3459 3HG2 ILE A 219      10.806   0.611   8.745  1.00  0.00           H  
ATOM   3460 1HD1 ILE A 219       8.906   2.223   5.221  1.00  0.00           H  
ATOM   3461 2HD1 ILE A 219      10.488   1.617   4.673  1.00  0.00           H  
ATOM   3462 3HD1 ILE A 219       9.525   0.671   5.833  1.00  0.00           H  
ATOM   3463  N   PHE A 220      14.644   1.432   8.155  1.00  0.00           N  
ATOM   3464  CA  PHE A 220      15.743   0.690   8.786  1.00  0.00           C  
ATOM   3465  C   PHE A 220      16.273   1.379  10.046  1.00  0.00           C  
ATOM   3466  O   PHE A 220      16.589   0.717  11.043  1.00  0.00           O  
ATOM   3467  CB  PHE A 220      16.890   0.505   7.791  1.00  0.00           C  
ATOM   3468  CG  PHE A 220      18.080  -0.212   8.364  1.00  0.00           C  
ATOM   3469  CD1 PHE A 220      18.085  -1.594   8.478  1.00  0.00           C  
ATOM   3470  CD2 PHE A 220      19.194   0.493   8.790  1.00  0.00           C  
ATOM   3471  CE1 PHE A 220      19.179  -2.255   9.005  1.00  0.00           C  
ATOM   3472  CE2 PHE A 220      20.289  -0.165   9.316  1.00  0.00           C  
ATOM   3473  CZ  PHE A 220      20.281  -1.541   9.424  1.00  0.00           C  
ATOM   3474  H   PHE A 220      14.696   1.645   7.169  1.00  0.00           H  
ATOM   3475  HA  PHE A 220      15.361  -0.276   9.121  1.00  0.00           H  
ATOM   3476 1HB  PHE A 220      16.537  -0.058   6.928  1.00  0.00           H  
ATOM   3477 2HB  PHE A 220      17.221   1.479   7.432  1.00  0.00           H  
ATOM   3478  HD1 PHE A 220      17.214  -2.160   8.145  1.00  0.00           H  
ATOM   3479  HD2 PHE A 220      19.201   1.581   8.706  1.00  0.00           H  
ATOM   3480  HE1 PHE A 220      19.169  -3.342   9.089  1.00  0.00           H  
ATOM   3481  HE2 PHE A 220      21.159   0.402   9.647  1.00  0.00           H  
ATOM   3482  HZ  PHE A 220      21.142  -2.061   9.840  1.00  0.00           H  
ATOM   3483  N   PHE A 221      16.362   2.704  10.002  1.00  0.00           N  
ATOM   3484  CA  PHE A 221      16.849   3.460  11.136  1.00  0.00           C  
ATOM   3485  C   PHE A 221      15.714   3.640  12.130  1.00  0.00           C  
ATOM   3486  O   PHE A 221      15.715   3.013  13.190  1.00  0.00           O  
ATOM   3487  CB  PHE A 221      17.392   4.821  10.696  1.00  0.00           C  
ATOM   3488  CG  PHE A 221      17.857   5.685  11.834  1.00  0.00           C  
ATOM   3489  CD1 PHE A 221      19.025   5.386  12.519  1.00  0.00           C  
ATOM   3490  CD2 PHE A 221      17.126   6.798  12.222  1.00  0.00           C  
ATOM   3491  CE1 PHE A 221      19.453   6.180  13.566  1.00  0.00           C  
ATOM   3492  CE2 PHE A 221      17.552   7.594  13.267  1.00  0.00           C  
ATOM   3493  CZ  PHE A 221      18.717   7.284  13.940  1.00  0.00           C  
ATOM   3494  H   PHE A 221      16.087   3.197   9.164  1.00  0.00           H  
ATOM   3495  HA  PHE A 221      17.662   2.900  11.602  1.00  0.00           H  
ATOM   3496 1HB  PHE A 221      18.231   4.675  10.016  1.00  0.00           H  
ATOM   3497 2HB  PHE A 221      16.620   5.362  10.151  1.00  0.00           H  
ATOM   3498  HD1 PHE A 221      19.608   4.513  12.222  1.00  0.00           H  
ATOM   3499  HD2 PHE A 221      16.206   7.042  11.691  1.00  0.00           H  
ATOM   3500  HE1 PHE A 221      20.373   5.933  14.095  1.00  0.00           H  
ATOM   3501  HE2 PHE A 221      16.969   8.466  13.562  1.00  0.00           H  
ATOM   3502  HZ  PHE A 221      19.053   7.910  14.765  1.00  0.00           H  
ATOM   3503  N   CYS A 222      14.736   4.471  11.762  1.00  0.00           N  
ATOM   3504  CA  CYS A 222      13.662   4.873  12.667  1.00  0.00           C  
ATOM   3505  C   CYS A 222      12.953   3.703  13.305  1.00  0.00           C  
ATOM   3506  O   CYS A 222      12.930   3.571  14.523  1.00  0.00           O  
ATOM   3507  CB  CYS A 222      12.630   5.719  11.922  1.00  0.00           C  
ATOM   3508  SG  CYS A 222      13.226   7.357  11.439  1.00  0.00           S  
ATOM   3509  H   CYS A 222      14.746   4.832  10.819  1.00  0.00           H  
ATOM   3510  HA  CYS A 222      14.092   5.478  13.466  1.00  0.00           H  
ATOM   3511 1HB  CYS A 222      12.314   5.195  11.019  1.00  0.00           H  
ATOM   3512 2HB  CYS A 222      11.748   5.852  12.549  1.00  0.00           H  
ATOM   3513  HG  CYS A 222      14.182   6.922  10.624  1.00  0.00           H  
ATOM   3514  N   TYR A 223      12.352   2.861  12.482  1.00  0.00           N  
ATOM   3515  CA  TYR A 223      11.621   1.729  13.011  1.00  0.00           C  
ATOM   3516  C   TYR A 223      12.551   0.692  13.606  1.00  0.00           C  
ATOM   3517  O   TYR A 223      12.213   0.075  14.611  1.00  0.00           O  
ATOM   3518  CB  TYR A 223      10.755   1.097  11.918  1.00  0.00           C  
ATOM   3519  CG  TYR A 223       9.420   1.781  11.725  1.00  0.00           C  
ATOM   3520  CD1 TYR A 223       8.959   2.054  10.446  1.00  0.00           C  
ATOM   3521  CD2 TYR A 223       8.657   2.135  12.828  1.00  0.00           C  
ATOM   3522  CE1 TYR A 223       7.739   2.678  10.269  1.00  0.00           C  
ATOM   3523  CE2 TYR A 223       7.437   2.760  12.651  1.00  0.00           C  
ATOM   3524  CZ  TYR A 223       6.979   3.031  11.378  1.00  0.00           C  
ATOM   3525  OH  TYR A 223       5.764   3.653  11.203  1.00  0.00           O  
ATOM   3526  H   TYR A 223      12.395   2.995  11.482  1.00  0.00           H  
ATOM   3527  HA  TYR A 223      11.008   2.072  13.846  1.00  0.00           H  
ATOM   3528 1HB  TYR A 223      11.292   1.123  10.968  1.00  0.00           H  
ATOM   3529 2HB  TYR A 223      10.570   0.051  12.160  1.00  0.00           H  
ATOM   3530  HD1 TYR A 223       9.559   1.775   9.579  1.00  0.00           H  
ATOM   3531  HD2 TYR A 223       9.020   1.922  13.833  1.00  0.00           H  
ATOM   3532  HE1 TYR A 223       7.377   2.892   9.264  1.00  0.00           H  
ATOM   3533  HE2 TYR A 223       6.838   3.039  13.518  1.00  0.00           H  
ATOM   3534  HH  TYR A 223       5.303   3.696  12.044  1.00  0.00           H  
ATOM   3535  N   GLY A 224      13.721   0.509  12.989  1.00  0.00           N  
ATOM   3536  CA  GLY A 224      14.708  -0.461  13.472  1.00  0.00           C  
ATOM   3537  C   GLY A 224      15.185  -0.073  14.865  1.00  0.00           C  
ATOM   3538  O   GLY A 224      15.400  -0.931  15.719  1.00  0.00           O  
ATOM   3539  H   GLY A 224      13.930   1.056  12.165  1.00  0.00           H  
ATOM   3540 1HA  GLY A 224      14.263  -1.456  13.488  1.00  0.00           H  
ATOM   3541 2HA  GLY A 224      15.550  -0.497  12.782  1.00  0.00           H  
ATOM   3542  N   GLN A 225      15.310   1.230  15.103  1.00  0.00           N  
ATOM   3543  CA  GLN A 225      15.744   1.734  16.396  1.00  0.00           C  
ATOM   3544  C   GLN A 225      14.639   1.653  17.448  1.00  0.00           C  
ATOM   3545  O   GLN A 225      14.909   1.502  18.641  1.00  0.00           O  
ATOM   3546  CB  GLN A 225      16.226   3.181  16.261  1.00  0.00           C  
ATOM   3547  CG  GLN A 225      17.570   3.326  15.567  1.00  0.00           C  
ATOM   3548  CD  GLN A 225      18.699   2.683  16.350  1.00  0.00           C  
ATOM   3549  OE1 GLN A 225      18.821   2.877  17.563  1.00  0.00           O  
ATOM   3550  NE2 GLN A 225      19.532   1.912  15.661  1.00  0.00           N  
ATOM   3551  H   GLN A 225      15.098   1.886  14.365  1.00  0.00           H  
ATOM   3552  HA  GLN A 225      16.569   1.116  16.749  1.00  0.00           H  
ATOM   3553 1HB  GLN A 225      15.493   3.758  15.699  1.00  0.00           H  
ATOM   3554 2HB  GLN A 225      16.308   3.631  17.251  1.00  0.00           H  
ATOM   3555 1HG  GLN A 225      17.516   2.848  14.590  1.00  0.00           H  
ATOM   3556 2HG  GLN A 225      17.795   4.387  15.452  1.00  0.00           H  
ATOM   3557 1HE2 GLN A 225      20.296   1.461  16.124  1.00  0.00           H  
ATOM   3558 2HE2 GLN A 225      19.396   1.782  14.679  1.00  0.00           H  
ATOM   3559  N   LEU A 226      13.393   1.751  17.003  1.00  0.00           N  
ATOM   3560  CA  LEU A 226      12.268   1.545  17.897  1.00  0.00           C  
ATOM   3561  C   LEU A 226      12.227   0.090  18.366  1.00  0.00           C  
ATOM   3562  O   LEU A 226      11.887  -0.188  19.521  1.00  0.00           O  
ATOM   3563  CB  LEU A 226      10.954   1.910  17.195  1.00  0.00           C  
ATOM   3564  CG  LEU A 226      10.693   3.411  17.011  1.00  0.00           C  
ATOM   3565  CD1 LEU A 226       9.503   3.609  16.081  1.00  0.00           C  
ATOM   3566  CD2 LEU A 226      10.441   4.053  18.367  1.00  0.00           C  
ATOM   3567  H   LEU A 226      13.217   1.972  16.033  1.00  0.00           H  
ATOM   3568  HA  LEU A 226      12.414   2.160  18.784  1.00  0.00           H  
ATOM   3569 1HB  LEU A 226      10.948   1.450  16.208  1.00  0.00           H  
ATOM   3570 2HB  LEU A 226      10.126   1.498  17.771  1.00  0.00           H  
ATOM   3571  HG  LEU A 226      11.562   3.877  16.544  1.00  0.00           H  
ATOM   3572 1HD1 LEU A 226       9.318   4.675  15.950  1.00  0.00           H  
ATOM   3573 2HD1 LEU A 226       9.718   3.157  15.113  1.00  0.00           H  
ATOM   3574 3HD1 LEU A 226       8.621   3.138  16.514  1.00  0.00           H  
ATOM   3575 1HD2 LEU A 226      10.256   5.119  18.236  1.00  0.00           H  
ATOM   3576 2HD2 LEU A 226       9.572   3.588  18.833  1.00  0.00           H  
ATOM   3577 3HD2 LEU A 226      11.314   3.911  19.004  1.00  0.00           H  
ATOM   3578  N   VAL A 227      12.610  -0.822  17.475  1.00  0.00           N  
ATOM   3579  CA  VAL A 227      12.766  -2.228  17.831  1.00  0.00           C  
ATOM   3580  C   VAL A 227      13.898  -2.403  18.833  1.00  0.00           C  
ATOM   3581  O   VAL A 227      13.733  -3.058  19.855  1.00  0.00           O  
ATOM   3582  CB  VAL A 227      13.055  -3.073  16.576  1.00  0.00           C  
ATOM   3583  CG1 VAL A 227      13.435  -4.493  16.967  1.00  0.00           C  
ATOM   3584  CG2 VAL A 227      11.841  -3.072  15.660  1.00  0.00           C  
ATOM   3585  H   VAL A 227      12.796  -0.531  16.526  1.00  0.00           H  
ATOM   3586  HA  VAL A 227      11.852  -2.565  18.321  1.00  0.00           H  
ATOM   3587  HB  VAL A 227      13.909  -2.645  16.050  1.00  0.00           H  
ATOM   3588 1HG1 VAL A 227      13.637  -5.077  16.068  1.00  0.00           H  
ATOM   3589 2HG1 VAL A 227      14.328  -4.472  17.592  1.00  0.00           H  
ATOM   3590 3HG1 VAL A 227      12.615  -4.951  17.519  1.00  0.00           H  
ATOM   3591 1HG2 VAL A 227      12.053  -3.671  14.775  1.00  0.00           H  
ATOM   3592 2HG2 VAL A 227      10.986  -3.495  16.189  1.00  0.00           H  
ATOM   3593 3HG2 VAL A 227      11.612  -2.049  15.360  1.00  0.00           H  
ATOM   3594  N   PHE A 228      15.038  -1.787  18.545  1.00  0.00           N  
ATOM   3595  CA  PHE A 228      16.157  -1.780  19.483  1.00  0.00           C  
ATOM   3596  C   PHE A 228      15.739  -1.198  20.844  1.00  0.00           C  
ATOM   3597  O   PHE A 228      16.009  -1.796  21.880  1.00  0.00           O  
ATOM   3598  CB  PHE A 228      17.324  -0.975  18.909  1.00  0.00           C  
ATOM   3599  CG  PHE A 228      18.483  -0.830  19.854  1.00  0.00           C  
ATOM   3600  CD1 PHE A 228      19.404  -1.856  20.008  1.00  0.00           C  
ATOM   3601  CD2 PHE A 228      18.655   0.332  20.591  1.00  0.00           C  
ATOM   3602  CE1 PHE A 228      20.470  -1.723  20.877  1.00  0.00           C  
ATOM   3603  CE2 PHE A 228      19.720   0.468  21.460  1.00  0.00           C  
ATOM   3604  CZ  PHE A 228      20.629  -0.562  21.603  1.00  0.00           C  
ATOM   3605  H   PHE A 228      15.135  -1.311  17.659  1.00  0.00           H  
ATOM   3606  HA  PHE A 228      16.453  -2.812  19.675  1.00  0.00           H  
ATOM   3607 1HB  PHE A 228      17.685  -1.454  18.000  1.00  0.00           H  
ATOM   3608 2HB  PHE A 228      16.980   0.022  18.638  1.00  0.00           H  
ATOM   3609  HD1 PHE A 228      19.279  -2.774  19.433  1.00  0.00           H  
ATOM   3610  HD2 PHE A 228      17.937   1.145  20.479  1.00  0.00           H  
ATOM   3611  HE1 PHE A 228      21.186  -2.537  20.988  1.00  0.00           H  
ATOM   3612  HE2 PHE A 228      19.844   1.386  22.033  1.00  0.00           H  
ATOM   3613  HZ  PHE A 228      21.468  -0.457  22.289  1.00  0.00           H  
ATOM   3614  N   THR A 229      15.048  -0.063  20.830  1.00  0.00           N  
ATOM   3615  CA  THR A 229      14.662   0.619  22.066  1.00  0.00           C  
ATOM   3616  C   THR A 229      13.717  -0.197  22.953  1.00  0.00           C  
ATOM   3617  O   THR A 229      13.915  -0.266  24.158  1.00  0.00           O  
ATOM   3618  CB  THR A 229      14.005   1.974  21.746  1.00  0.00           C  
ATOM   3619  OG1 THR A 229      14.943   2.814  21.061  1.00  0.00           O  
ATOM   3620  CG2 THR A 229      13.553   2.663  23.025  1.00  0.00           C  
ATOM   3621  H   THR A 229      14.782   0.340  19.943  1.00  0.00           H  
ATOM   3622  HA  THR A 229      15.556   0.770  22.671  1.00  0.00           H  
ATOM   3623  HB  THR A 229      13.140   1.816  21.101  1.00  0.00           H  
ATOM   3624  HG1 THR A 229      15.712   2.955  21.618  1.00  0.00           H  
ATOM   3625 1HG2 THR A 229      13.091   3.619  22.779  1.00  0.00           H  
ATOM   3626 2HG2 THR A 229      12.831   2.032  23.543  1.00  0.00           H  
ATOM   3627 3HG2 THR A 229      14.415   2.833  23.670  1.00  0.00           H  
ATOM   3628  N   VAL A 230      12.695  -0.809  22.360  1.00  0.00           N  
ATOM   3629  CA  VAL A 230      11.712  -1.595  23.114  1.00  0.00           C  
ATOM   3630  C   VAL A 230      12.316  -2.917  23.612  1.00  0.00           C  
ATOM   3631  O   VAL A 230      11.900  -3.456  24.641  1.00  0.00           O  
ATOM   3632  CB  VAL A 230      10.483  -1.894  22.236  1.00  0.00           C  
ATOM   3633  CG1 VAL A 230      10.797  -3.000  21.240  1.00  0.00           C  
ATOM   3634  CG2 VAL A 230       9.301  -2.278  23.113  1.00  0.00           C  
ATOM   3635  H   VAL A 230      12.595  -0.726  21.358  1.00  0.00           H  
ATOM   3636  HA  VAL A 230      11.441  -1.040  24.013  1.00  0.00           H  
ATOM   3637  HB  VAL A 230      10.235  -1.003  21.659  1.00  0.00           H  
ATOM   3638 1HG1 VAL A 230       9.917  -3.199  20.627  1.00  0.00           H  
ATOM   3639 2HG1 VAL A 230      11.622  -2.690  20.599  1.00  0.00           H  
ATOM   3640 3HG1 VAL A 230      11.075  -3.907  21.778  1.00  0.00           H  
ATOM   3641 1HG2 VAL A 230       8.435  -2.487  22.486  1.00  0.00           H  
ATOM   3642 2HG2 VAL A 230       9.552  -3.165  23.694  1.00  0.00           H  
ATOM   3643 3HG2 VAL A 230       9.068  -1.455  23.790  1.00  0.00           H  
ATOM   3644  N   LYS A 231      13.298  -3.429  22.874  1.00  0.00           N  
ATOM   3645  CA  LYS A 231      14.066  -4.600  23.286  1.00  0.00           C  
ATOM   3646  C   LYS A 231      14.962  -4.233  24.468  1.00  0.00           C  
ATOM   3647  O   LYS A 231      15.134  -5.019  25.412  1.00  0.00           O  
ATOM   3648  CB  LYS A 231      14.903  -5.140  22.125  1.00  0.00           C  
ATOM   3649  CG  LYS A 231      14.106  -5.906  21.077  1.00  0.00           C  
ATOM   3650  CD  LYS A 231      15.010  -6.447  19.980  1.00  0.00           C  
ATOM   3651  CE  LYS A 231      14.223  -7.259  18.963  1.00  0.00           C  
ATOM   3652  NZ  LYS A 231      13.670  -8.508  19.555  1.00  0.00           N  
ATOM   3653  H   LYS A 231      13.515  -2.983  21.994  1.00  0.00           H  
ATOM   3654  HA  LYS A 231      13.369  -5.393  23.557  1.00  0.00           H  
ATOM   3655 1HB  LYS A 231      15.407  -4.314  21.623  1.00  0.00           H  
ATOM   3656 2HB  LYS A 231      15.674  -5.807  22.512  1.00  0.00           H  
ATOM   3657 1HG  LYS A 231      13.586  -6.739  21.553  1.00  0.00           H  
ATOM   3658 2HG  LYS A 231      13.363  -5.245  20.631  1.00  0.00           H  
ATOM   3659 1HD  LYS A 231      15.500  -5.617  19.470  1.00  0.00           H  
ATOM   3660 2HD  LYS A 231      15.778  -7.082  20.422  1.00  0.00           H  
ATOM   3661 1HE  LYS A 231      13.400  -6.660  18.577  1.00  0.00           H  
ATOM   3662 2HE  LYS A 231      14.872  -7.525  18.129  1.00  0.00           H  
ATOM   3663 1HZ  LYS A 231      13.157  -9.017  18.850  1.00  0.00           H  
ATOM   3664 2HZ  LYS A 231      14.427  -9.081  19.900  1.00  0.00           H  
ATOM   3665 3HZ  LYS A 231      13.051  -8.274  20.318  1.00  0.00           H  
ATOM   3666  N   GLU A 232      15.529  -3.032  24.395  1.00  0.00           N  
ATOM   3667  CA  GLU A 232      16.345  -2.475  25.451  1.00  0.00           C  
ATOM   3668  C   GLU A 232      15.537  -2.160  26.710  1.00  0.00           C  
ATOM   3669  O   GLU A 232      16.026  -2.362  27.823  1.00  0.00           O  
ATOM   3670  CB  GLU A 232      17.044  -1.208  24.952  1.00  0.00           C  
ATOM   3671  CG  GLU A 232      17.991  -0.574  25.960  1.00  0.00           C  
ATOM   3672  CD  GLU A 232      19.150  -1.463  26.314  1.00  0.00           C  
ATOM   3673  OE1 GLU A 232      19.536  -2.259  25.492  1.00  0.00           O  
ATOM   3674  OE2 GLU A 232      19.651  -1.345  27.408  1.00  0.00           O  
ATOM   3675  H   GLU A 232      15.374  -2.491  23.556  1.00  0.00           H  
ATOM   3676  HA  GLU A 232      17.109  -3.206  25.719  1.00  0.00           H  
ATOM   3677 1HB  GLU A 232      17.617  -1.439  24.054  1.00  0.00           H  
ATOM   3678 2HB  GLU A 232      16.296  -0.463  24.680  1.00  0.00           H  
ATOM   3679 1HG  GLU A 232      18.375   0.358  25.546  1.00  0.00           H  
ATOM   3680 2HG  GLU A 232      17.433  -0.334  26.865  1.00  0.00           H  
ATOM   3681  N   ALA A 233      14.320  -1.645  26.532  1.00  0.00           N  
ATOM   3682  CA  ALA A 233      13.380  -1.449  27.633  1.00  0.00           C  
ATOM   3683  C   ALA A 233      12.993  -2.760  28.331  1.00  0.00           C  
ATOM   3684  O   ALA A 233      12.954  -2.830  29.564  1.00  0.00           O  
ATOM   3685  CB  ALA A 233      12.151  -0.733  27.144  1.00  0.00           C  
ATOM   3686  H   ALA A 233      14.044  -1.383  25.596  1.00  0.00           H  
ATOM   3687  HA  ALA A 233      13.870  -0.837  28.391  1.00  0.00           H  
ATOM   3688 1HB  ALA A 233      11.458  -0.593  27.974  1.00  0.00           H  
ATOM   3689 2HB  ALA A 233      12.433   0.239  26.738  1.00  0.00           H  
ATOM   3690 3HB  ALA A 233      11.670  -1.325  26.367  1.00  0.00           H  
ATOM   3691  N   ALA A 234      12.702  -3.796  27.551  1.00  0.00           N  
ATOM   3692  CA  ALA A 234      12.418  -5.108  28.123  1.00  0.00           C  
ATOM   3693  C   ALA A 234      13.654  -5.696  28.795  1.00  0.00           C  
ATOM   3694  O   ALA A 234      13.543  -6.374  29.820  1.00  0.00           O  
ATOM   3695  CB  ALA A 234      11.859  -6.060  27.066  1.00  0.00           C  
ATOM   3696  H   ALA A 234      12.675  -3.680  26.548  1.00  0.00           H  
ATOM   3697  HA  ALA A 234      11.670  -4.981  28.906  1.00  0.00           H  
ATOM   3698 1HB  ALA A 234      11.657  -7.030  27.521  1.00  0.00           H  
ATOM   3699 2HB  ALA A 234      10.935  -5.650  26.660  1.00  0.00           H  
ATOM   3700 3HB  ALA A 234      12.586  -6.179  26.265  1.00  0.00           H  
ATOM   3701  N   ALA A 235      14.826  -5.434  28.217  1.00  0.00           N  
ATOM   3702  CA  ALA A 235      16.091  -5.898  28.788  1.00  0.00           C  
ATOM   3703  C   ALA A 235      16.303  -5.261  30.160  1.00  0.00           C  
ATOM   3704  O   ALA A 235      16.778  -5.912  31.096  1.00  0.00           O  
ATOM   3705  CB  ALA A 235      17.239  -5.562  27.868  1.00  0.00           C  
ATOM   3706  H   ALA A 235      14.841  -4.900  27.360  1.00  0.00           H  
ATOM   3707  HA  ALA A 235      16.035  -6.981  28.900  1.00  0.00           H  
ATOM   3708 1HB  ALA A 235      18.173  -5.914  28.307  1.00  0.00           H  
ATOM   3709 2HB  ALA A 235      17.086  -6.046  26.903  1.00  0.00           H  
ATOM   3710 3HB  ALA A 235      17.288  -4.483  27.728  1.00  0.00           H  
ATOM   3711  N   GLN A 236      15.924  -3.986  30.270  1.00  0.00           N  
ATOM   3712  CA  GLN A 236      15.971  -3.250  31.530  1.00  0.00           C  
ATOM   3713  C   GLN A 236      14.769  -3.501  32.450  1.00  0.00           C  
ATOM   3714  O   GLN A 236      14.856  -3.249  33.660  1.00  0.00           O  
ATOM   3715  CB  GLN A 236      16.084  -1.751  31.240  1.00  0.00           C  
ATOM   3716  CG  GLN A 236      17.394  -1.340  30.591  1.00  0.00           C  
ATOM   3717  CD  GLN A 236      17.444   0.144  30.277  1.00  0.00           C  
ATOM   3718  OE1 GLN A 236      16.757   0.950  30.910  1.00  0.00           O  
ATOM   3719  NE2 GLN A 236      18.259   0.513  29.295  1.00  0.00           N  
ATOM   3720  H   GLN A 236      15.592  -3.518  29.439  1.00  0.00           H  
ATOM   3721  HA  GLN A 236      16.839  -3.588  32.095  1.00  0.00           H  
ATOM   3722 1HB  GLN A 236      15.271  -1.445  30.582  1.00  0.00           H  
ATOM   3723 2HB  GLN A 236      15.980  -1.192  32.170  1.00  0.00           H  
ATOM   3724 1HG  GLN A 236      18.214  -1.573  31.270  1.00  0.00           H  
ATOM   3725 2HG  GLN A 236      17.514  -1.891  29.658  1.00  0.00           H  
ATOM   3726 1HE2 GLN A 236      18.334   1.478  29.043  1.00  0.00           H  
ATOM   3727 2HE2 GLN A 236      18.798  -0.174  28.807  1.00  0.00           H  
ATOM   3728  N   GLN A 237      13.658  -3.972  31.880  1.00  0.00           N  
ATOM   3729  CA  GLN A 237      12.439  -4.270  32.638  1.00  0.00           C  
ATOM   3730  C   GLN A 237      12.004  -5.712  32.459  1.00  0.00           C  
ATOM   3731  O   GLN A 237      10.843  -5.979  32.140  1.00  0.00           O  
ATOM   3732  CB  GLN A 237      11.302  -3.335  32.217  1.00  0.00           C  
ATOM   3733  CG  GLN A 237      11.575  -1.865  32.482  1.00  0.00           C  
ATOM   3734  CD  GLN A 237      10.490  -0.964  31.922  1.00  0.00           C  
ATOM   3735  OE1 GLN A 237       9.347  -1.389  31.734  1.00  0.00           O  
ATOM   3736  NE2 GLN A 237      10.842   0.287  31.652  1.00  0.00           N  
ATOM   3737  H   GLN A 237      13.667  -4.127  30.882  1.00  0.00           H  
ATOM   3738  HA  GLN A 237      12.624  -4.052  33.690  1.00  0.00           H  
ATOM   3739 1HB  GLN A 237      11.108  -3.455  31.151  1.00  0.00           H  
ATOM   3740 2HB  GLN A 237      10.390  -3.609  32.748  1.00  0.00           H  
ATOM   3741 1HG  GLN A 237      11.630  -1.704  33.559  1.00  0.00           H  
ATOM   3742 2HG  GLN A 237      12.521  -1.591  32.015  1.00  0.00           H  
ATOM   3743 1HE2 GLN A 237      10.169   0.928  31.280  1.00  0.00           H  
ATOM   3744 2HE2 GLN A 237      11.781   0.590  31.819  1.00  0.00           H  
ATOM   3745  N   GLN A 238      12.917  -6.653  32.653  1.00  0.00           N  
ATOM   3746  CA  GLN A 238      12.562  -8.046  32.461  1.00  0.00           C  
ATOM   3747  C   GLN A 238      11.556  -8.544  33.496  1.00  0.00           C  
ATOM   3748  O   GLN A 238      10.843  -9.521  33.254  1.00  0.00           O  
ATOM   3749  CB  GLN A 238      13.822  -8.915  32.503  1.00  0.00           C  
ATOM   3750  CG  GLN A 238      14.763  -8.705  31.329  1.00  0.00           C  
ATOM   3751  CD  GLN A 238      16.035  -9.521  31.453  1.00  0.00           C  
ATOM   3752  OE1 GLN A 238      15.992 -10.730  31.696  1.00  0.00           O  
ATOM   3753  NE2 GLN A 238      17.177  -8.864  31.288  1.00  0.00           N  
ATOM   3754  H   GLN A 238      13.859  -6.420  32.933  1.00  0.00           H  
ATOM   3755  HA  GLN A 238      12.069  -8.147  31.495  1.00  0.00           H  
ATOM   3756 1HB  GLN A 238      14.375  -8.710  33.419  1.00  0.00           H  
ATOM   3757 2HB  GLN A 238      13.537  -9.967  32.521  1.00  0.00           H  
ATOM   3758 1HG  GLN A 238      14.254  -9.001  30.411  1.00  0.00           H  
ATOM   3759 2HG  GLN A 238      15.036  -7.651  31.280  1.00  0.00           H  
ATOM   3760 1HE2 GLN A 238      18.049  -9.350  31.359  1.00  0.00           H  
ATOM   3761 2HE2 GLN A 238      17.167  -7.883  31.093  1.00  0.00           H  
ATOM   3762  N   GLU A 239      11.484  -7.870  34.642  1.00  0.00           N  
ATOM   3763  CA  GLU A 239      10.482  -8.207  35.656  1.00  0.00           C  
ATOM   3764  C   GLU A 239       9.072  -7.836  35.211  1.00  0.00           C  
ATOM   3765  O   GLU A 239       8.095  -8.315  35.782  1.00  0.00           O  
ATOM   3766  CB  GLU A 239      10.805  -7.502  36.975  1.00  0.00           C  
ATOM   3767  CG  GLU A 239      10.734  -5.983  36.910  1.00  0.00           C  
ATOM   3768  CD  GLU A 239      11.988  -5.362  36.360  1.00  0.00           C  
ATOM   3769  OE1 GLU A 239      12.770  -6.070  35.772  1.00  0.00           O  
ATOM   3770  OE2 GLU A 239      12.163  -4.178  36.527  1.00  0.00           O  
ATOM   3771  H   GLU A 239      12.128  -7.113  34.820  1.00  0.00           H  
ATOM   3772  HA  GLU A 239      10.473  -9.290  35.787  1.00  0.00           H  
ATOM   3773 1HB  GLU A 239      10.110  -7.836  37.746  1.00  0.00           H  
ATOM   3774 2HB  GLU A 239      11.809  -7.776  37.298  1.00  0.00           H  
ATOM   3775 1HG  GLU A 239       9.893  -5.696  36.279  1.00  0.00           H  
ATOM   3776 2HG  GLU A 239      10.551  -5.595  37.911  1.00  0.00           H  
ATOM   3777  N   SER A 240       8.973  -6.973  34.202  1.00  0.00           N  
ATOM   3778  CA  SER A 240       7.684  -6.543  33.654  1.00  0.00           C  
ATOM   3779  C   SER A 240       7.302  -7.408  32.460  1.00  0.00           C  
ATOM   3780  O   SER A 240       7.804  -7.176  31.355  1.00  0.00           O  
ATOM   3781  CB  SER A 240       7.744  -5.085  33.240  1.00  0.00           C  
ATOM   3782  OG  SER A 240       6.550  -4.689  32.624  1.00  0.00           O  
ATOM   3783  H   SER A 240       9.825  -6.605  33.804  1.00  0.00           H  
ATOM   3784  HA  SER A 240       6.928  -6.635  34.435  1.00  0.00           H  
ATOM   3785 1HB  SER A 240       7.928  -4.465  34.116  1.00  0.00           H  
ATOM   3786 2HB  SER A 240       8.577  -4.937  32.553  1.00  0.00           H  
ATOM   3787  HG  SER A 240       6.795  -4.031  31.969  1.00  0.00           H  
ATOM   3788  N   ALA A 241       6.427  -8.395  32.684  1.00  0.00           N  
ATOM   3789  CA  ALA A 241       5.890  -9.245  31.592  1.00  0.00           C  
ATOM   3790  C   ALA A 241       5.157  -8.413  30.526  1.00  0.00           C  
ATOM   3791  O   ALA A 241       5.160  -8.766  29.346  1.00  0.00           O  
ATOM   3792  CB  ALA A 241       4.996 -10.357  32.144  1.00  0.00           C  
ATOM   3793  H   ALA A 241       6.124  -8.564  33.633  1.00  0.00           H  
ATOM   3794  HA  ALA A 241       6.733  -9.705  31.075  1.00  0.00           H  
ATOM   3795 1HB  ALA A 241       4.618 -10.963  31.320  1.00  0.00           H  
ATOM   3796 2HB  ALA A 241       5.573 -10.986  32.822  1.00  0.00           H  
ATOM   3797 3HB  ALA A 241       4.159  -9.916  32.683  1.00  0.00           H  
ATOM   3798  N   THR A 242       4.538  -7.316  30.967  1.00  0.00           N  
ATOM   3799  CA  THR A 242       3.868  -6.359  30.090  1.00  0.00           C  
ATOM   3800  C   THR A 242       4.850  -5.686  29.132  1.00  0.00           C  
ATOM   3801  O   THR A 242       4.573  -5.577  27.939  1.00  0.00           O  
ATOM   3802  CB  THR A 242       3.131  -5.284  30.910  1.00  0.00           C  
ATOM   3803  OG1 THR A 242       2.122  -5.904  31.717  1.00  0.00           O  
ATOM   3804  CG2 THR A 242       2.481  -4.263  29.988  1.00  0.00           C  
ATOM   3805  H   THR A 242       4.543  -7.151  31.963  1.00  0.00           H  
ATOM   3806  HA  THR A 242       3.109  -6.890  29.514  1.00  0.00           H  
ATOM   3807  HB  THR A 242       3.839  -4.776  31.564  1.00  0.00           H  
ATOM   3808  HG1 THR A 242       2.447  -6.001  32.616  1.00  0.00           H  
ATOM   3809 1HG2 THR A 242       1.965  -3.511  30.585  1.00  0.00           H  
ATOM   3810 2HG2 THR A 242       3.247  -3.781  29.381  1.00  0.00           H  
ATOM   3811 3HG2 THR A 242       1.765  -4.763  29.338  1.00  0.00           H  
ATOM   3812  N   THR A 243       5.984  -5.227  29.661  1.00  0.00           N  
ATOM   3813  CA  THR A 243       7.058  -4.663  28.842  1.00  0.00           C  
ATOM   3814  C   THR A 243       7.686  -5.698  27.904  1.00  0.00           C  
ATOM   3815  O   THR A 243       7.994  -5.383  26.757  1.00  0.00           O  
ATOM   3816  CB  THR A 243       8.156  -4.050  29.731  1.00  0.00           C  
ATOM   3817  OG1 THR A 243       7.582  -3.048  30.580  1.00  0.00           O  
ATOM   3818  CG2 THR A 243       9.246  -3.421  28.876  1.00  0.00           C  
ATOM   3819  H   THR A 243       6.102  -5.273  30.663  1.00  0.00           H  
ATOM   3820  HA  THR A 243       6.627  -3.922  28.168  1.00  0.00           H  
ATOM   3821  HB  THR A 243       8.595  -4.827  30.355  1.00  0.00           H  
ATOM   3822  HG1 THR A 243       8.284  -2.550  31.007  1.00  0.00           H  
ATOM   3823 1HG2 THR A 243      10.013  -2.993  29.522  1.00  0.00           H  
ATOM   3824 2HG2 THR A 243       9.692  -4.183  28.238  1.00  0.00           H  
ATOM   3825 3HG2 THR A 243       8.814  -2.636  28.257  1.00  0.00           H  
ATOM   3826  N   GLN A 244       7.851  -6.929  28.379  1.00  0.00           N  
ATOM   3827  CA  GLN A 244       8.390  -7.991  27.532  1.00  0.00           C  
ATOM   3828  C   GLN A 244       7.428  -8.297  26.392  1.00  0.00           C  
ATOM   3829  O   GLN A 244       7.847  -8.537  25.256  1.00  0.00           O  
ATOM   3830  CB  GLN A 244       8.657  -9.256  28.351  1.00  0.00           C  
ATOM   3831  CG  GLN A 244       9.806  -9.129  29.337  1.00  0.00           C  
ATOM   3832  CD  GLN A 244       9.960 -10.362  30.208  1.00  0.00           C  
ATOM   3833  OE1 GLN A 244       8.971 -10.961  30.641  1.00  0.00           O  
ATOM   3834  NE2 GLN A 244      11.203 -10.747  30.471  1.00  0.00           N  
ATOM   3835  H   GLN A 244       7.603  -7.141  29.335  1.00  0.00           H  
ATOM   3836  HA  GLN A 244       9.336  -7.650  27.111  1.00  0.00           H  
ATOM   3837 1HB  GLN A 244       7.761  -9.523  28.912  1.00  0.00           H  
ATOM   3838 2HB  GLN A 244       8.880 -10.084  27.679  1.00  0.00           H  
ATOM   3839 1HG  GLN A 244      10.733  -8.985  28.782  1.00  0.00           H  
ATOM   3840 2HG  GLN A 244       9.621  -8.273  29.986  1.00  0.00           H  
ATOM   3841 1HE2 GLN A 244      11.367 -11.554  31.041  1.00  0.00           H  
ATOM   3842 2HE2 GLN A 244      11.976 -10.233  30.100  1.00  0.00           H  
ATOM   3843  N   LYS A 245       6.139  -8.291  26.730  1.00  0.00           N  
ATOM   3844  CA  LYS A 245       5.039  -8.448  25.784  1.00  0.00           C  
ATOM   3845  C   LYS A 245       5.068  -7.297  24.776  1.00  0.00           C  
ATOM   3846  O   LYS A 245       4.962  -7.517  23.562  1.00  0.00           O  
ATOM   3847  CB  LYS A 245       3.694  -8.493  26.512  1.00  0.00           C  
ATOM   3848  CG  LYS A 245       2.489  -8.668  25.597  1.00  0.00           C  
ATOM   3849  CD  LYS A 245       1.196  -8.741  26.394  1.00  0.00           C  
ATOM   3850  CE  LYS A 245      -0.014  -8.865  25.479  1.00  0.00           C  
ATOM   3851  NZ  LYS A 245      -1.288  -8.922  26.245  1.00  0.00           N  
ATOM   3852  H   LYS A 245       5.931  -8.169  27.711  1.00  0.00           H  
ATOM   3853  HA  LYS A 245       5.162  -9.399  25.265  1.00  0.00           H  
ATOM   3854 1HB  LYS A 245       3.694  -9.317  27.226  1.00  0.00           H  
ATOM   3855 2HB  LYS A 245       3.554  -7.571  27.076  1.00  0.00           H  
ATOM   3856 1HG  LYS A 245       2.433  -7.828  24.904  1.00  0.00           H  
ATOM   3857 2HG  LYS A 245       2.602  -9.585  25.019  1.00  0.00           H  
ATOM   3858 1HD  LYS A 245       1.227  -9.604  27.061  1.00  0.00           H  
ATOM   3859 2HD  LYS A 245       1.090  -7.841  27.000  1.00  0.00           H  
ATOM   3860 1HE  LYS A 245      -0.047  -8.011  24.804  1.00  0.00           H  
ATOM   3861 2HE  LYS A 245       0.075  -9.771  24.879  1.00  0.00           H  
ATOM   3862 1HZ  LYS A 245      -2.064  -9.004  25.604  1.00  0.00           H  
ATOM   3863 2HZ  LYS A 245      -1.275  -9.722  26.862  1.00  0.00           H  
ATOM   3864 3HZ  LYS A 245      -1.391  -8.078  26.791  1.00  0.00           H  
ATOM   3865  N   ALA A 246       5.239  -6.077  25.284  1.00  0.00           N  
ATOM   3866  CA  ALA A 246       5.345  -4.884  24.445  1.00  0.00           C  
ATOM   3867  C   ALA A 246       6.504  -4.971  23.443  1.00  0.00           C  
ATOM   3868  O   ALA A 246       6.379  -4.551  22.291  1.00  0.00           O  
ATOM   3869  CB  ALA A 246       5.479  -3.639  25.313  1.00  0.00           C  
ATOM   3870  H   ALA A 246       5.296  -5.979  26.288  1.00  0.00           H  
ATOM   3871  HA  ALA A 246       4.434  -4.805  23.851  1.00  0.00           H  
ATOM   3872 1HB  ALA A 246       5.557  -2.758  24.676  1.00  0.00           H  
ATOM   3873 2HB  ALA A 246       4.602  -3.546  25.954  1.00  0.00           H  
ATOM   3874 3HB  ALA A 246       6.372  -3.720  25.930  1.00  0.00           H  
ATOM   3875  N   GLU A 247       7.628  -5.525  23.890  1.00  0.00           N  
ATOM   3876  CA  GLU A 247       8.742  -5.814  23.003  1.00  0.00           C  
ATOM   3877  C   GLU A 247       8.307  -6.772  21.889  1.00  0.00           C  
ATOM   3878  O   GLU A 247       8.601  -6.543  20.710  1.00  0.00           O  
ATOM   3879  CB  GLU A 247       9.908  -6.415  23.791  1.00  0.00           C  
ATOM   3880  CG  GLU A 247      11.111  -6.796  22.941  1.00  0.00           C  
ATOM   3881  CD  GLU A 247      10.959  -8.139  22.282  1.00  0.00           C  
ATOM   3882  OE1 GLU A 247      10.499  -9.049  22.929  1.00  0.00           O  
ATOM   3883  OE2 GLU A 247      11.304  -8.256  21.129  1.00  0.00           O  
ATOM   3884  H   GLU A 247       7.709  -5.750  24.871  1.00  0.00           H  
ATOM   3885  HA  GLU A 247       9.050  -4.886  22.520  1.00  0.00           H  
ATOM   3886 1HB  GLU A 247      10.244  -5.701  24.544  1.00  0.00           H  
ATOM   3887 2HB  GLU A 247       9.571  -7.309  24.315  1.00  0.00           H  
ATOM   3888 1HG  GLU A 247      11.252  -6.040  22.169  1.00  0.00           H  
ATOM   3889 2HG  GLU A 247      12.000  -6.804  23.570  1.00  0.00           H  
ATOM   3890  N   LYS A 248       7.595  -7.831  22.265  1.00  0.00           N  
ATOM   3891  CA  LYS A 248       7.095  -8.803  21.294  1.00  0.00           C  
ATOM   3892  C   LYS A 248       6.078  -8.162  20.336  1.00  0.00           C  
ATOM   3893  O   LYS A 248       6.033  -8.495  19.148  1.00  0.00           O  
ATOM   3894  CB  LYS A 248       6.465  -9.997  22.013  1.00  0.00           C  
ATOM   3895  CG  LYS A 248       7.460 -10.881  22.753  1.00  0.00           C  
ATOM   3896  CD  LYS A 248       6.753 -12.006  23.495  1.00  0.00           C  
ATOM   3897  CE  LYS A 248       7.741 -12.865  24.270  1.00  0.00           C  
ATOM   3898  NZ  LYS A 248       7.059 -13.942  25.039  1.00  0.00           N  
ATOM   3899  H   LYS A 248       7.394  -7.967  23.245  1.00  0.00           H  
ATOM   3900  HA  LYS A 248       7.928  -9.128  20.670  1.00  0.00           H  
ATOM   3901 1HB  LYS A 248       5.732  -9.640  22.737  1.00  0.00           H  
ATOM   3902 2HB  LYS A 248       5.936 -10.619  21.291  1.00  0.00           H  
ATOM   3903 1HG  LYS A 248       8.163 -11.313  22.041  1.00  0.00           H  
ATOM   3904 2HG  LYS A 248       8.018 -10.280  23.470  1.00  0.00           H  
ATOM   3905 1HD  LYS A 248       6.027 -11.584  24.191  1.00  0.00           H  
ATOM   3906 2HD  LYS A 248       6.222 -12.636  22.781  1.00  0.00           H  
ATOM   3907 1HE  LYS A 248       8.448 -13.321  23.578  1.00  0.00           H  
ATOM   3908 2HE  LYS A 248       8.301 -12.239  24.965  1.00  0.00           H  
ATOM   3909 1HZ  LYS A 248       7.748 -14.487  25.538  1.00  0.00           H  
ATOM   3910 2HZ  LYS A 248       6.414 -13.529  25.698  1.00  0.00           H  
ATOM   3911 3HZ  LYS A 248       6.553 -14.541  24.403  1.00  0.00           H  
ATOM   3912  N   GLU A 249       5.285  -7.224  20.848  1.00  0.00           N  
ATOM   3913  CA  GLU A 249       4.269  -6.568  20.041  1.00  0.00           C  
ATOM   3914  C   GLU A 249       4.876  -5.539  19.072  1.00  0.00           C  
ATOM   3915  O   GLU A 249       4.498  -5.481  17.906  1.00  0.00           O  
ATOM   3916  CB  GLU A 249       3.242  -5.887  20.948  1.00  0.00           C  
ATOM   3917  CG  GLU A 249       2.337  -6.849  21.706  1.00  0.00           C  
ATOM   3918  CD  GLU A 249       1.484  -7.689  20.796  1.00  0.00           C  
ATOM   3919  OE1 GLU A 249       0.918  -7.148  19.877  1.00  0.00           O  
ATOM   3920  OE2 GLU A 249       1.400  -8.873  21.020  1.00  0.00           O  
ATOM   3921  H   GLU A 249       5.389  -6.959  21.817  1.00  0.00           H  
ATOM   3922  HA  GLU A 249       3.811  -7.313  19.389  1.00  0.00           H  
ATOM   3923 1HB  GLU A 249       3.759  -5.267  21.681  1.00  0.00           H  
ATOM   3924 2HB  GLU A 249       2.608  -5.230  20.352  1.00  0.00           H  
ATOM   3925 1HG  GLU A 249       2.953  -7.507  22.317  1.00  0.00           H  
ATOM   3926 2HG  GLU A 249       1.693  -6.276  22.372  1.00  0.00           H  
ATOM   3927  N   VAL A 250       5.835  -4.749  19.540  1.00  0.00           N  
ATOM   3928  CA  VAL A 250       6.487  -3.754  18.685  1.00  0.00           C  
ATOM   3929  C   VAL A 250       7.432  -4.402  17.680  1.00  0.00           C  
ATOM   3930  O   VAL A 250       7.440  -4.052  16.499  1.00  0.00           O  
ATOM   3931  CB  VAL A 250       7.276  -2.749  19.545  1.00  0.00           C  
ATOM   3932  CG1 VAL A 250       8.119  -1.840  18.662  1.00  0.00           C  
ATOM   3933  CG2 VAL A 250       6.318  -1.934  20.399  1.00  0.00           C  
ATOM   3934  H   VAL A 250       6.123  -4.833  20.505  1.00  0.00           H  
ATOM   3935  HA  VAL A 250       5.719  -3.236  18.110  1.00  0.00           H  
ATOM   3936  HB  VAL A 250       7.963  -3.298  20.190  1.00  0.00           H  
ATOM   3937 1HG1 VAL A 250       8.671  -1.137  19.287  1.00  0.00           H  
ATOM   3938 2HG1 VAL A 250       8.822  -2.442  18.087  1.00  0.00           H  
ATOM   3939 3HG1 VAL A 250       7.470  -1.289  17.983  1.00  0.00           H  
ATOM   3940 1HG2 VAL A 250       6.883  -1.226  21.005  1.00  0.00           H  
ATOM   3941 2HG2 VAL A 250       5.628  -1.390  19.754  1.00  0.00           H  
ATOM   3942 3HG2 VAL A 250       5.755  -2.601  21.052  1.00  0.00           H  
ATOM   3943  N   THR A 251       8.228  -5.353  18.149  1.00  0.00           N  
ATOM   3944  CA  THR A 251       9.118  -6.070  17.251  1.00  0.00           C  
ATOM   3945  C   THR A 251       8.333  -6.783  16.161  1.00  0.00           C  
ATOM   3946  O   THR A 251       8.671  -6.662  14.984  1.00  0.00           O  
ATOM   3947  CB  THR A 251       9.981  -7.087  18.021  1.00  0.00           C  
ATOM   3948  OG1 THR A 251      10.792  -6.399  18.982  1.00  0.00           O  
ATOM   3949  CG2 THR A 251      10.877  -7.858  17.065  1.00  0.00           C  
ATOM   3950  H   THR A 251       8.225  -5.589  19.131  1.00  0.00           H  
ATOM   3951  HA  THR A 251       9.738  -5.343  16.726  1.00  0.00           H  
ATOM   3952  HB  THR A 251       9.333  -7.788  18.548  1.00  0.00           H  
ATOM   3953  HG1 THR A 251      11.013  -6.997  19.700  1.00  0.00           H  
ATOM   3954 1HG2 THR A 251      11.479  -8.572  17.626  1.00  0.00           H  
ATOM   3955 2HG2 THR A 251      10.263  -8.391  16.340  1.00  0.00           H  
ATOM   3956 3HG2 THR A 251      11.533  -7.163  16.542  1.00  0.00           H  
ATOM   3957  N   ARG A 252       7.276  -7.501  16.542  1.00  0.00           N  
ATOM   3958  CA  ARG A 252       6.419  -8.151  15.552  1.00  0.00           C  
ATOM   3959  C   ARG A 252       5.831  -7.107  14.609  1.00  0.00           C  
ATOM   3960  O   ARG A 252       5.915  -7.254  13.386  1.00  0.00           O  
ATOM   3961  CB  ARG A 252       5.294  -8.922  16.227  1.00  0.00           C  
ATOM   3962  CG  ARG A 252       4.323  -9.601  15.275  1.00  0.00           C  
ATOM   3963  CD  ARG A 252       3.209 -10.259  16.004  1.00  0.00           C  
ATOM   3964  NE  ARG A 252       2.400  -9.300  16.740  1.00  0.00           N  
ATOM   3965  CZ  ARG A 252       1.452  -8.518  16.189  1.00  0.00           C  
ATOM   3966  NH1 ARG A 252       1.205  -8.592  14.900  1.00  0.00           N  
ATOM   3967  NH2 ARG A 252       0.769  -7.675  16.945  1.00  0.00           N  
ATOM   3968  H   ARG A 252       7.058  -7.601  17.523  1.00  0.00           H  
ATOM   3969  HA  ARG A 252       7.035  -8.813  14.942  1.00  0.00           H  
ATOM   3970 1HB  ARG A 252       5.717  -9.692  16.872  1.00  0.00           H  
ATOM   3971 2HB  ARG A 252       4.718  -8.246  16.860  1.00  0.00           H  
ATOM   3972 1HG  ARG A 252       3.899  -8.860  14.598  1.00  0.00           H  
ATOM   3973 2HG  ARG A 252       4.851 -10.361  14.697  1.00  0.00           H  
ATOM   3974 1HD  ARG A 252       2.563 -10.775  15.294  1.00  0.00           H  
ATOM   3975 2HD  ARG A 252       3.614 -10.979  16.715  1.00  0.00           H  
ATOM   3976  HE  ARG A 252       2.562  -9.214  17.734  1.00  0.00           H  
ATOM   3977 1HH1 ARG A 252       1.726  -9.236  14.322  1.00  0.00           H  
ATOM   3978 2HH1 ARG A 252       0.494  -8.006  14.487  1.00  0.00           H  
ATOM   3979 1HH2 ARG A 252       0.959  -7.618  17.936  1.00  0.00           H  
ATOM   3980 2HH2 ARG A 252       0.059  -7.089  16.533  1.00  0.00           H  
ATOM   3981  N   MET A 253       5.287  -6.033  15.172  1.00  0.00           N  
ATOM   3982  CA  MET A 253       4.723  -4.967  14.355  1.00  0.00           C  
ATOM   3983  C   MET A 253       5.676  -4.427  13.291  1.00  0.00           C  
ATOM   3984  O   MET A 253       5.312  -4.349  12.118  1.00  0.00           O  
ATOM   3985  CB  MET A 253       4.261  -3.827  15.261  1.00  0.00           C  
ATOM   3986  CG  MET A 253       3.705  -2.620  14.520  1.00  0.00           C  
ATOM   3987  SD  MET A 253       3.399  -1.215  15.609  1.00  0.00           S  
ATOM   3988  CE  MET A 253       5.074  -0.752  16.042  1.00  0.00           C  
ATOM   3989  H   MET A 253       5.260  -5.948  16.178  1.00  0.00           H  
ATOM   3990  HA  MET A 253       3.909  -5.381  13.760  1.00  0.00           H  
ATOM   3991 1HB  MET A 253       3.486  -4.191  15.935  1.00  0.00           H  
ATOM   3992 2HB  MET A 253       5.096  -3.488  15.874  1.00  0.00           H  
ATOM   3993 1HG  MET A 253       4.409  -2.311  13.748  1.00  0.00           H  
ATOM   3994 2HG  MET A 253       2.767  -2.890  14.035  1.00  0.00           H  
ATOM   3995 1HE  MET A 253       5.052   0.106  16.715  1.00  0.00           H  
ATOM   3996 2HE  MET A 253       5.567  -1.590  16.537  1.00  0.00           H  
ATOM   3997 3HE  MET A 253       5.625  -0.490  15.138  1.00  0.00           H  
ATOM   3998  N   VAL A 254       6.893  -4.068  13.684  1.00  0.00           N  
ATOM   3999  CA  VAL A 254       7.826  -3.493  12.721  1.00  0.00           C  
ATOM   4000  C   VAL A 254       8.193  -4.521  11.643  1.00  0.00           C  
ATOM   4001  O   VAL A 254       8.216  -4.204  10.456  1.00  0.00           O  
ATOM   4002  CB  VAL A 254       9.104  -3.013  13.435  1.00  0.00           C  
ATOM   4003  CG1 VAL A 254      10.170  -2.632  12.419  1.00  0.00           C  
ATOM   4004  CG2 VAL A 254       8.778  -1.836  14.342  1.00  0.00           C  
ATOM   4005  H   VAL A 254       7.186  -4.186  14.643  1.00  0.00           H  
ATOM   4006  HA  VAL A 254       7.309  -2.711  12.162  1.00  0.00           H  
ATOM   4007  HB  VAL A 254       9.505  -3.832  14.031  1.00  0.00           H  
ATOM   4008 1HG1 VAL A 254      11.066  -2.295  12.941  1.00  0.00           H  
ATOM   4009 2HG1 VAL A 254      10.413  -3.498  11.804  1.00  0.00           H  
ATOM   4010 3HG1 VAL A 254       9.798  -1.828  11.784  1.00  0.00           H  
ATOM   4011 1HG2 VAL A 254       9.686  -1.502  14.845  1.00  0.00           H  
ATOM   4012 2HG2 VAL A 254       8.371  -1.019  13.747  1.00  0.00           H  
ATOM   4013 3HG2 VAL A 254       8.044  -2.143  15.087  1.00  0.00           H  
ATOM   4014  N   ILE A 255       8.430  -5.760  12.049  1.00  0.00           N  
ATOM   4015  CA  ILE A 255       8.718  -6.806  11.079  1.00  0.00           C  
ATOM   4016  C   ILE A 255       7.632  -6.885   9.993  1.00  0.00           C  
ATOM   4017  O   ILE A 255       7.940  -6.952   8.799  1.00  0.00           O  
ATOM   4018  CB  ILE A 255       8.851  -8.171  11.779  1.00  0.00           C  
ATOM   4019  CG1 ILE A 255      10.116  -8.208  12.640  1.00  0.00           C  
ATOM   4020  CG2 ILE A 255       8.868  -9.295  10.754  1.00  0.00           C  
ATOM   4021  CD1 ILE A 255      10.175  -9.384  13.588  1.00  0.00           C  
ATOM   4022  H   ILE A 255       8.414  -5.992  13.032  1.00  0.00           H  
ATOM   4023  HA  ILE A 255       9.612  -6.525  10.523  1.00  0.00           H  
ATOM   4024  HB  ILE A 255       8.007  -8.318  12.452  1.00  0.00           H  
ATOM   4025 1HG1 ILE A 255      10.994  -8.244  11.996  1.00  0.00           H  
ATOM   4026 2HG1 ILE A 255      10.182  -7.293  13.230  1.00  0.00           H  
ATOM   4027 1HG2 ILE A 255       8.963 -10.252  11.266  1.00  0.00           H  
ATOM   4028 2HG2 ILE A 255       7.941  -9.280  10.183  1.00  0.00           H  
ATOM   4029 3HG2 ILE A 255       9.713  -9.159  10.079  1.00  0.00           H  
ATOM   4030 1HD1 ILE A 255      11.100  -9.342  14.164  1.00  0.00           H  
ATOM   4031 2HD1 ILE A 255       9.323  -9.348  14.267  1.00  0.00           H  
ATOM   4032 3HD1 ILE A 255      10.147 -10.312  13.018  1.00  0.00           H  
ATOM   4033  N   ILE A 256       6.367  -6.825  10.408  1.00  0.00           N  
ATOM   4034  CA  ILE A 256       5.253  -6.805   9.463  1.00  0.00           C  
ATOM   4035  C   ILE A 256       5.271  -5.537   8.604  1.00  0.00           C  
ATOM   4036  O   ILE A 256       5.086  -5.613   7.389  1.00  0.00           O  
ATOM   4037  CB  ILE A 256       3.908  -6.906  10.204  1.00  0.00           C  
ATOM   4038  CG1 ILE A 256       3.768  -8.276  10.873  1.00  0.00           C  
ATOM   4039  CG2 ILE A 256       2.753  -6.658   9.246  1.00  0.00           C  
ATOM   4040  CD1 ILE A 256       2.621  -8.363  11.854  1.00  0.00           C  
ATOM   4041  H   ILE A 256       6.172  -6.793  11.398  1.00  0.00           H  
ATOM   4042  HA  ILE A 256       5.377  -7.632   8.765  1.00  0.00           H  
ATOM   4043  HB  ILE A 256       3.874  -6.162  11.000  1.00  0.00           H  
ATOM   4044 1HG1 ILE A 256       3.624  -9.040  10.111  1.00  0.00           H  
ATOM   4045 2HG1 ILE A 256       4.689  -8.517  11.406  1.00  0.00           H  
ATOM   4046 1HG2 ILE A 256       1.809  -6.734   9.786  1.00  0.00           H  
ATOM   4047 2HG2 ILE A 256       2.845  -5.662   8.815  1.00  0.00           H  
ATOM   4048 3HG2 ILE A 256       2.775  -7.402   8.449  1.00  0.00           H  
ATOM   4049 1HD1 ILE A 256       2.587  -9.363  12.287  1.00  0.00           H  
ATOM   4050 2HD1 ILE A 256       2.764  -7.628  12.647  1.00  0.00           H  
ATOM   4051 3HD1 ILE A 256       1.684  -8.161  11.336  1.00  0.00           H  
ATOM   4052  N   MET A 257       5.526  -4.379   9.210  1.00  0.00           N  
ATOM   4053  CA  MET A 257       5.524  -3.127   8.441  1.00  0.00           C  
ATOM   4054  C   MET A 257       6.596  -3.069   7.364  1.00  0.00           C  
ATOM   4055  O   MET A 257       6.358  -2.556   6.265  1.00  0.00           O  
ATOM   4056  CB  MET A 257       5.686  -1.941   9.389  1.00  0.00           C  
ATOM   4057  CG  MET A 257       4.482  -1.679  10.282  1.00  0.00           C  
ATOM   4058  SD  MET A 257       4.612  -0.123  11.186  1.00  0.00           S  
ATOM   4059  CE  MET A 257       6.027  -0.457  12.232  1.00  0.00           C  
ATOM   4060  H   MET A 257       5.723  -4.348  10.200  1.00  0.00           H  
ATOM   4061  HA  MET A 257       4.588  -3.063   7.887  1.00  0.00           H  
ATOM   4062 1HB  MET A 257       6.549  -2.105  10.033  1.00  0.00           H  
ATOM   4063 2HB  MET A 257       5.877  -1.036   8.811  1.00  0.00           H  
ATOM   4064 1HG  MET A 257       3.578  -1.650   9.674  1.00  0.00           H  
ATOM   4065 2HG  MET A 257       4.381  -2.489  11.004  1.00  0.00           H  
ATOM   4066 1HE  MET A 257       6.233   0.415  12.853  1.00  0.00           H  
ATOM   4067 2HE  MET A 257       5.814  -1.316  12.869  1.00  0.00           H  
ATOM   4068 3HE  MET A 257       6.896  -0.673  11.609  1.00  0.00           H  
ATOM   4069  N   VAL A 258       7.764  -3.613   7.687  1.00  0.00           N  
ATOM   4070  CA  VAL A 258       8.876  -3.656   6.758  1.00  0.00           C  
ATOM   4071  C   VAL A 258       8.504  -4.551   5.578  1.00  0.00           C  
ATOM   4072  O   VAL A 258       8.663  -4.141   4.421  1.00  0.00           O  
ATOM   4073  CB  VAL A 258      10.144  -4.191   7.449  1.00  0.00           C  
ATOM   4074  CG1 VAL A 258      11.242  -4.441   6.426  1.00  0.00           C  
ATOM   4075  CG2 VAL A 258      10.609  -3.208   8.512  1.00  0.00           C  
ATOM   4076  H   VAL A 258       7.879  -4.009   8.609  1.00  0.00           H  
ATOM   4077  HA  VAL A 258       9.006  -2.661   6.329  1.00  0.00           H  
ATOM   4078  HB  VAL A 258       9.915  -5.150   7.915  1.00  0.00           H  
ATOM   4079 1HG1 VAL A 258      12.131  -4.819   6.932  1.00  0.00           H  
ATOM   4080 2HG1 VAL A 258      10.901  -5.174   5.697  1.00  0.00           H  
ATOM   4081 3HG1 VAL A 258      11.485  -3.508   5.918  1.00  0.00           H  
ATOM   4082 1HG2 VAL A 258      11.505  -3.593   8.997  1.00  0.00           H  
ATOM   4083 2HG2 VAL A 258      10.832  -2.248   8.046  1.00  0.00           H  
ATOM   4084 3HG2 VAL A 258       9.822  -3.076   9.255  1.00  0.00           H  
ATOM   4085  N   ILE A 259       7.970  -5.738   5.867  1.00  0.00           N  
ATOM   4086  CA  ILE A 259       7.569  -6.693   4.827  1.00  0.00           C  
ATOM   4087  C   ILE A 259       6.503  -6.138   3.860  1.00  0.00           C  
ATOM   4088  O   ILE A 259       6.679  -6.169   2.641  1.00  0.00           O  
ATOM   4089  CB  ILE A 259       7.039  -7.987   5.472  1.00  0.00           C  
ATOM   4090  CG1 ILE A 259       8.172  -8.736   6.176  1.00  0.00           C  
ATOM   4091  CG2 ILE A 259       6.380  -8.872   4.425  1.00  0.00           C  
ATOM   4092  CD1 ILE A 259       7.698  -9.847   7.085  1.00  0.00           C  
ATOM   4093  H   ILE A 259       7.839  -5.985   6.838  1.00  0.00           H  
ATOM   4094  HA  ILE A 259       8.445  -6.938   4.226  1.00  0.00           H  
ATOM   4095  HB  ILE A 259       6.304  -7.737   6.237  1.00  0.00           H  
ATOM   4096 1HG1 ILE A 259       8.841  -9.167   5.432  1.00  0.00           H  
ATOM   4097 2HG1 ILE A 259       8.757  -8.035   6.773  1.00  0.00           H  
ATOM   4098 1HG2 ILE A 259       6.012  -9.782   4.898  1.00  0.00           H  
ATOM   4099 2HG2 ILE A 259       5.549  -8.338   3.968  1.00  0.00           H  
ATOM   4100 3HG2 ILE A 259       7.110  -9.132   3.658  1.00  0.00           H  
ATOM   4101 1HD1 ILE A 259       8.558 -10.331   7.548  1.00  0.00           H  
ATOM   4102 2HD1 ILE A 259       7.054  -9.432   7.861  1.00  0.00           H  
ATOM   4103 3HD1 ILE A 259       7.140 -10.580   6.504  1.00  0.00           H  
ATOM   4104  N   ALA A 260       5.403  -5.632   4.407  1.00  0.00           N  
ATOM   4105  CA  ALA A 260       4.347  -5.035   3.596  1.00  0.00           C  
ATOM   4106  C   ALA A 260       4.788  -3.787   2.807  1.00  0.00           C  
ATOM   4107  O   ALA A 260       4.382  -3.611   1.659  1.00  0.00           O  
ATOM   4108  CB  ALA A 260       3.141  -4.719   4.461  1.00  0.00           C  
ATOM   4109  H   ALA A 260       5.296  -5.661   5.411  1.00  0.00           H  
ATOM   4110  HA  ALA A 260       4.057  -5.757   2.833  1.00  0.00           H  
ATOM   4111 1HB  ALA A 260       2.359  -4.274   3.846  1.00  0.00           H  
ATOM   4112 2HB  ALA A 260       2.768  -5.637   4.915  1.00  0.00           H  
ATOM   4113 3HB  ALA A 260       3.429  -4.019   5.244  1.00  0.00           H  
ATOM   4114  N   PHE A 261       5.603  -2.928   3.420  1.00  0.00           N  
ATOM   4115  CA  PHE A 261       6.152  -1.755   2.736  1.00  0.00           C  
ATOM   4116  C   PHE A 261       6.864  -2.168   1.449  1.00  0.00           C  
ATOM   4117  O   PHE A 261       6.626  -1.598   0.371  1.00  0.00           O  
ATOM   4118  CB  PHE A 261       7.124  -1.004   3.648  1.00  0.00           C  
ATOM   4119  CG  PHE A 261       7.807   0.156   2.981  1.00  0.00           C  
ATOM   4120  CD1 PHE A 261       7.207   1.406   2.946  1.00  0.00           C  
ATOM   4121  CD2 PHE A 261       9.050   0.000   2.387  1.00  0.00           C  
ATOM   4122  CE1 PHE A 261       7.834   2.474   2.332  1.00  0.00           C  
ATOM   4123  CE2 PHE A 261       9.680   1.066   1.774  1.00  0.00           C  
ATOM   4124  CZ  PHE A 261       9.070   2.304   1.747  1.00  0.00           C  
ATOM   4125  H   PHE A 261       5.848  -3.093   4.386  1.00  0.00           H  
ATOM   4126  HA  PHE A 261       5.331  -1.077   2.498  1.00  0.00           H  
ATOM   4127 1HB  PHE A 261       6.589  -0.628   4.519  1.00  0.00           H  
ATOM   4128 2HB  PHE A 261       7.891  -1.690   4.005  1.00  0.00           H  
ATOM   4129  HD1 PHE A 261       6.229   1.541   3.410  1.00  0.00           H  
ATOM   4130  HD2 PHE A 261       9.531  -0.978   2.408  1.00  0.00           H  
ATOM   4131  HE1 PHE A 261       7.351   3.451   2.312  1.00  0.00           H  
ATOM   4132  HE2 PHE A 261      10.657   0.930   1.312  1.00  0.00           H  
ATOM   4133  HZ  PHE A 261       9.565   3.145   1.263  1.00  0.00           H  
ATOM   4134  N   LEU A 262       7.747  -3.158   1.562  1.00  0.00           N  
ATOM   4135  CA  LEU A 262       8.466  -3.624   0.397  1.00  0.00           C  
ATOM   4136  C   LEU A 262       7.502  -4.201  -0.633  1.00  0.00           C  
ATOM   4137  O   LEU A 262       7.569  -3.842  -1.815  1.00  0.00           O  
ATOM   4138  CB  LEU A 262       9.500  -4.682   0.802  1.00  0.00           C  
ATOM   4139  CG  LEU A 262      10.679  -4.174   1.642  1.00  0.00           C  
ATOM   4140  CD1 LEU A 262      11.503  -5.358   2.130  1.00  0.00           C  
ATOM   4141  CD2 LEU A 262      11.525  -3.225   0.807  1.00  0.00           C  
ATOM   4142  H   LEU A 262       7.924  -3.593   2.456  1.00  0.00           H  
ATOM   4143  HA  LEU A 262       8.951  -2.769  -0.074  1.00  0.00           H  
ATOM   4144 1HB  LEU A 262       8.995  -5.459   1.375  1.00  0.00           H  
ATOM   4145 2HB  LEU A 262       9.907  -5.134  -0.102  1.00  0.00           H  
ATOM   4146  HG  LEU A 262      10.301  -3.647   2.519  1.00  0.00           H  
ATOM   4147 1HD1 LEU A 262      12.340  -4.997   2.727  1.00  0.00           H  
ATOM   4148 2HD1 LEU A 262      10.877  -6.010   2.741  1.00  0.00           H  
ATOM   4149 3HD1 LEU A 262      11.881  -5.915   1.274  1.00  0.00           H  
ATOM   4150 1HD2 LEU A 262      12.363  -2.864   1.404  1.00  0.00           H  
ATOM   4151 2HD2 LEU A 262      11.905  -3.752  -0.069  1.00  0.00           H  
ATOM   4152 3HD2 LEU A 262      10.916  -2.380   0.486  1.00  0.00           H  
ATOM   4153  N   ILE A 263       6.584  -5.061  -0.186  1.00  0.00           N  
ATOM   4154  CA  ILE A 263       5.600  -5.660  -1.084  1.00  0.00           C  
ATOM   4155  C   ILE A 263       4.813  -4.586  -1.869  1.00  0.00           C  
ATOM   4156  O   ILE A 263       4.545  -4.722  -3.061  1.00  0.00           O  
ATOM   4157  CB  ILE A 263       4.621  -6.547  -0.293  1.00  0.00           C  
ATOM   4158  CG1 ILE A 263       5.335  -7.793   0.235  1.00  0.00           C  
ATOM   4159  CG2 ILE A 263       3.436  -6.937  -1.163  1.00  0.00           C  
ATOM   4160  CD1 ILE A 263       4.533  -8.573   1.251  1.00  0.00           C  
ATOM   4161  H   ILE A 263       6.568  -5.303   0.794  1.00  0.00           H  
ATOM   4162  HA  ILE A 263       6.129  -6.245  -1.835  1.00  0.00           H  
ATOM   4163  HB  ILE A 263       4.257  -6.001   0.576  1.00  0.00           H  
ATOM   4164 1HG1 ILE A 263       5.571  -8.457  -0.597  1.00  0.00           H  
ATOM   4165 2HG1 ILE A 263       6.279  -7.503   0.697  1.00  0.00           H  
ATOM   4166 1HG2 ILE A 263       2.754  -7.564  -0.589  1.00  0.00           H  
ATOM   4167 2HG2 ILE A 263       2.914  -6.039  -1.491  1.00  0.00           H  
ATOM   4168 3HG2 ILE A 263       3.790  -7.489  -2.034  1.00  0.00           H  
ATOM   4169 1HD1 ILE A 263       5.105  -9.441   1.578  1.00  0.00           H  
ATOM   4170 2HD1 ILE A 263       4.316  -7.937   2.110  1.00  0.00           H  
ATOM   4171 3HD1 ILE A 263       3.599  -8.905   0.800  1.00  0.00           H  
ATOM   4172  N   CYS A 264       4.474  -3.494  -1.211  1.00  0.00           N  
ATOM   4173  CA  CYS A 264       3.695  -2.484  -1.877  1.00  0.00           C  
ATOM   4174  C   CYS A 264       4.461  -1.670  -2.922  1.00  0.00           C  
ATOM   4175  O   CYS A 264       3.947  -1.438  -4.015  1.00  0.00           O  
ATOM   4176  CB  CYS A 264       3.116  -1.526  -0.835  1.00  0.00           C  
ATOM   4177  SG  CYS A 264       1.865  -2.272   0.239  1.00  0.00           S  
ATOM   4178  H   CYS A 264       4.749  -3.349  -0.250  1.00  0.00           H  
ATOM   4179  HA  CYS A 264       2.913  -2.976  -2.456  1.00  0.00           H  
ATOM   4180 1HB  CYS A 264       3.919  -1.147  -0.203  1.00  0.00           H  
ATOM   4181 2HB  CYS A 264       2.663  -0.672  -1.337  1.00  0.00           H  
ATOM   4182  HG  CYS A 264       1.021  -2.596  -0.736  1.00  0.00           H  
ATOM   4183  N   TRP A 265       5.673  -1.220  -2.600  1.00  0.00           N  
ATOM   4184  CA  TRP A 265       6.391  -0.298  -3.493  1.00  0.00           C  
ATOM   4185  C   TRP A 265       7.683  -0.832  -4.118  1.00  0.00           C  
ATOM   4186  O   TRP A 265       8.110  -0.332  -5.153  1.00  0.00           O  
ATOM   4187  CB  TRP A 265       6.724   0.983  -2.726  1.00  0.00           C  
ATOM   4188  CG  TRP A 265       5.532   1.858  -2.477  1.00  0.00           C  
ATOM   4189  CD1 TRP A 265       4.937   2.699  -3.368  1.00  0.00           C  
ATOM   4190  CD2 TRP A 265       4.780   1.981  -1.245  1.00  0.00           C  
ATOM   4191  NE1 TRP A 265       3.872   3.335  -2.780  1.00  0.00           N  
ATOM   4192  CE2 TRP A 265       3.761   2.907  -1.481  1.00  0.00           C  
ATOM   4193  CE3 TRP A 265       4.888   1.388   0.019  1.00  0.00           C  
ATOM   4194  CZ2 TRP A 265       2.849   3.261  -0.499  1.00  0.00           C  
ATOM   4195  CZ3 TRP A 265       3.974   1.743   1.004  1.00  0.00           C  
ATOM   4196  CH2 TRP A 265       2.981   2.655   0.750  1.00  0.00           C  
ATOM   4197  H   TRP A 265       6.111  -1.509  -1.737  1.00  0.00           H  
ATOM   4198  HA  TRP A 265       5.763  -0.099  -4.362  1.00  0.00           H  
ATOM   4199 1HB  TRP A 265       7.168   0.727  -1.765  1.00  0.00           H  
ATOM   4200 2HB  TRP A 265       7.461   1.560  -3.284  1.00  0.00           H  
ATOM   4201  HD1 TRP A 265       5.259   2.844  -4.398  1.00  0.00           H  
ATOM   4202  HE1 TRP A 265       3.269   4.010  -3.229  1.00  0.00           H  
ATOM   4203  HE3 TRP A 265       5.674   0.661   0.225  1.00  0.00           H  
ATOM   4204  HZ2 TRP A 265       2.053   3.984  -0.680  1.00  0.00           H  
ATOM   4205  HZ3 TRP A 265       4.066   1.277   1.985  1.00  0.00           H  
ATOM   4206  HH2 TRP A 265       2.280   2.909   1.546  1.00  0.00           H  
ATOM   4207  N   LEU A 266       8.310  -1.838  -3.512  1.00  0.00           N  
ATOM   4208  CA  LEU A 266       9.547  -2.383  -4.078  1.00  0.00           C  
ATOM   4209  C   LEU A 266       9.371  -2.887  -5.521  1.00  0.00           C  
ATOM   4210  O   LEU A 266      10.222  -2.617  -6.367  1.00  0.00           O  
ATOM   4211  CB  LEU A 266      10.057  -3.530  -3.197  1.00  0.00           C  
ATOM   4212  CG  LEU A 266      11.368  -4.185  -3.650  1.00  0.00           C  
ATOM   4213  CD1 LEU A 266      12.484  -3.150  -3.638  1.00  0.00           C  
ATOM   4214  CD2 LEU A 266      11.696  -5.353  -2.731  1.00  0.00           C  
ATOM   4215  H   LEU A 266       7.942  -2.235  -2.659  1.00  0.00           H  
ATOM   4216  HA  LEU A 266      10.271  -1.574  -4.170  1.00  0.00           H  
ATOM   4217 1HB  LEU A 266      10.208  -3.151  -2.187  1.00  0.00           H  
ATOM   4218 2HB  LEU A 266       9.293  -4.306  -3.160  1.00  0.00           H  
ATOM   4219  HG  LEU A 266      11.260  -4.547  -4.672  1.00  0.00           H  
ATOM   4220 1HD1 LEU A 266      13.416  -3.615  -3.960  1.00  0.00           H  
ATOM   4221 2HD1 LEU A 266      12.233  -2.335  -4.318  1.00  0.00           H  
ATOM   4222 3HD1 LEU A 266      12.605  -2.757  -2.629  1.00  0.00           H  
ATOM   4223 1HD2 LEU A 266      12.627  -5.819  -3.054  1.00  0.00           H  
ATOM   4224 2HD2 LEU A 266      11.806  -4.992  -1.708  1.00  0.00           H  
ATOM   4225 3HD2 LEU A 266      10.890  -6.086  -2.773  1.00  0.00           H  
ATOM   4226  N   PRO A 267       8.268  -3.609  -5.810  1.00  0.00           N  
ATOM   4227  CA  PRO A 267       8.020  -4.049  -7.175  1.00  0.00           C  
ATOM   4228  C   PRO A 267       8.192  -2.937  -8.213  1.00  0.00           C  
ATOM   4229  O   PRO A 267       8.786  -3.171  -9.257  1.00  0.00           O  
ATOM   4230  CB  PRO A 267       6.566  -4.525  -7.106  1.00  0.00           C  
ATOM   4231  CG  PRO A 267       6.419  -5.048  -5.717  1.00  0.00           C  
ATOM   4232  CD  PRO A 267       7.194  -4.076  -4.868  1.00  0.00           C  
ATOM   4233  HA  PRO A 267       8.691  -4.887  -7.413  1.00  0.00           H  
ATOM   4234 1HB  PRO A 267       5.885  -3.689  -7.322  1.00  0.00           H  
ATOM   4235 2HB  PRO A 267       6.385  -5.293  -7.872  1.00  0.00           H  
ATOM   4236 1HG  PRO A 267       5.355  -5.097  -5.441  1.00  0.00           H  
ATOM   4237 2HG  PRO A 267       6.811  -6.073  -5.653  1.00  0.00           H  
ATOM   4238 1HD  PRO A 267       6.535  -3.251  -4.559  1.00  0.00           H  
ATOM   4239 2HD  PRO A 267       7.599  -4.599  -3.989  1.00  0.00           H  
ATOM   4240  N   TYR A 268       7.670  -1.745  -7.952  1.00  0.00           N  
ATOM   4241  CA  TYR A 268       7.890  -0.633  -8.877  1.00  0.00           C  
ATOM   4242  C   TYR A 268       9.377  -0.262  -8.980  1.00  0.00           C  
ATOM   4243  O   TYR A 268       9.909  -0.121 -10.079  1.00  0.00           O  
ATOM   4244  CB  TYR A 268       7.070   0.584  -8.445  1.00  0.00           C  
ATOM   4245  CG  TYR A 268       7.117   1.733  -9.428  1.00  0.00           C  
ATOM   4246  CD1 TYR A 268       6.013   2.016 -10.218  1.00  0.00           C  
ATOM   4247  CD2 TYR A 268       8.265   2.503  -9.540  1.00  0.00           C  
ATOM   4248  CE1 TYR A 268       6.056   3.065 -11.116  1.00  0.00           C  
ATOM   4249  CE2 TYR A 268       8.309   3.552 -10.437  1.00  0.00           C  
ATOM   4250  CZ  TYR A 268       7.210   3.834 -11.223  1.00  0.00           C  
ATOM   4251  OH  TYR A 268       7.254   4.879 -12.117  1.00  0.00           O  
ATOM   4252  H   TYR A 268       7.118  -1.591  -7.120  1.00  0.00           H  
ATOM   4253  HA  TYR A 268       7.595  -0.951  -9.877  1.00  0.00           H  
ATOM   4254 1HB  TYR A 268       6.027   0.292  -8.313  1.00  0.00           H  
ATOM   4255 2HB  TYR A 268       7.433   0.945  -7.483  1.00  0.00           H  
ATOM   4256  HD1 TYR A 268       5.110   1.411 -10.130  1.00  0.00           H  
ATOM   4257  HD2 TYR A 268       9.134   2.280  -8.920  1.00  0.00           H  
ATOM   4258  HE1 TYR A 268       5.189   3.288 -11.736  1.00  0.00           H  
ATOM   4259  HE2 TYR A 268       9.212   4.157 -10.526  1.00  0.00           H  
ATOM   4260  HH  TYR A 268       6.620   4.723 -12.821  1.00  0.00           H  
ATOM   4261  N   ALA A 269      10.042  -0.116  -7.833  1.00  0.00           N  
ATOM   4262  CA  ALA A 269      11.466   0.220  -7.805  1.00  0.00           C  
ATOM   4263  C   ALA A 269      12.313  -0.901  -8.397  1.00  0.00           C  
ATOM   4264  O   ALA A 269      13.231  -0.633  -9.165  1.00  0.00           O  
ATOM   4265  CB  ALA A 269      11.913   0.536  -6.389  1.00  0.00           C  
ATOM   4266  H   ALA A 269       9.549  -0.242  -6.960  1.00  0.00           H  
ATOM   4267  HA  ALA A 269      11.618   1.103  -8.426  1.00  0.00           H  
ATOM   4268 1HB  ALA A 269      12.975   0.784  -6.389  1.00  0.00           H  
ATOM   4269 2HB  ALA A 269      11.343   1.384  -6.008  1.00  0.00           H  
ATOM   4270 3HB  ALA A 269      11.743  -0.330  -5.752  1.00  0.00           H  
ATOM   4271  N   GLY A 270      11.987  -2.145  -8.043  1.00  0.00           N  
ATOM   4272  CA  GLY A 270      12.743  -3.321  -8.471  1.00  0.00           C  
ATOM   4273  C   GLY A 270      12.690  -3.538  -9.971  1.00  0.00           C  
ATOM   4274  O   GLY A 270      13.722  -3.690 -10.627  1.00  0.00           O  
ATOM   4275  H   GLY A 270      11.178  -2.269  -7.451  1.00  0.00           H  
ATOM   4276 1HA  GLY A 270      13.784  -3.214  -8.165  1.00  0.00           H  
ATOM   4277 2HA  GLY A 270      12.351  -4.206  -7.972  1.00  0.00           H  
ATOM   4278  N   VAL A 271      11.476  -3.542 -10.514  1.00  0.00           N  
ATOM   4279  CA  VAL A 271      11.256  -3.653 -11.949  1.00  0.00           C  
ATOM   4280  C   VAL A 271      11.850  -2.452 -12.692  1.00  0.00           C  
ATOM   4281  O   VAL A 271      12.456  -2.623 -13.746  1.00  0.00           O  
ATOM   4282  CB  VAL A 271       9.748  -3.750 -12.249  1.00  0.00           C  
ATOM   4283  CG1 VAL A 271       9.495  -3.635 -13.745  1.00  0.00           C  
ATOM   4284  CG2 VAL A 271       9.196  -5.059 -11.707  1.00  0.00           C  
ATOM   4285  H   VAL A 271      10.679  -3.464  -9.899  1.00  0.00           H  
ATOM   4286  HA  VAL A 271      11.791  -4.530 -12.315  1.00  0.00           H  
ATOM   4287  HB  VAL A 271       9.238  -2.913 -11.772  1.00  0.00           H  
ATOM   4288 1HG1 VAL A 271       8.424  -3.706 -13.939  1.00  0.00           H  
ATOM   4289 2HG1 VAL A 271       9.866  -2.676 -14.105  1.00  0.00           H  
ATOM   4290 3HG1 VAL A 271      10.011  -4.443 -14.264  1.00  0.00           H  
ATOM   4291 1HG2 VAL A 271       8.129  -5.121 -11.922  1.00  0.00           H  
ATOM   4292 2HG2 VAL A 271       9.711  -5.895 -12.180  1.00  0.00           H  
ATOM   4293 3HG2 VAL A 271       9.351  -5.101 -10.629  1.00  0.00           H  
ATOM   4294  N   ALA A 272      11.708  -1.251 -12.132  1.00  0.00           N  
ATOM   4295  CA  ALA A 272      12.363  -0.064 -12.705  1.00  0.00           C  
ATOM   4296  C   ALA A 272      13.866  -0.265 -12.830  1.00  0.00           C  
ATOM   4297  O   ALA A 272      14.460   0.054 -13.867  1.00  0.00           O  
ATOM   4298  CB  ALA A 272      12.068   1.189 -11.880  1.00  0.00           C  
ATOM   4299  H   ALA A 272      11.142  -1.148 -11.302  1.00  0.00           H  
ATOM   4300  HA  ALA A 272      11.971   0.087 -13.711  1.00  0.00           H  
ATOM   4301 1HB  ALA A 272      12.567   2.047 -12.331  1.00  0.00           H  
ATOM   4302 2HB  ALA A 272      10.993   1.365 -11.858  1.00  0.00           H  
ATOM   4303 3HB  ALA A 272      12.434   1.050 -10.865  1.00  0.00           H  
ATOM   4304  N   PHE A 273      14.462  -0.810 -11.771  1.00  0.00           N  
ATOM   4305  CA  PHE A 273      15.887  -1.130 -11.734  1.00  0.00           C  
ATOM   4306  C   PHE A 273      16.259  -2.252 -12.704  1.00  0.00           C  
ATOM   4307  O   PHE A 273      17.238  -2.149 -13.426  1.00  0.00           O  
ATOM   4308  CB  PHE A 273      16.299  -1.527 -10.315  1.00  0.00           C  
ATOM   4309  CG  PHE A 273      17.767  -1.809 -10.167  1.00  0.00           C  
ATOM   4310  CD1 PHE A 273      18.686  -0.771 -10.125  1.00  0.00           C  
ATOM   4311  CD2 PHE A 273      18.232  -3.111 -10.069  1.00  0.00           C  
ATOM   4312  CE1 PHE A 273      20.037  -1.028  -9.988  1.00  0.00           C  
ATOM   4313  CE2 PHE A 273      19.582  -3.372  -9.931  1.00  0.00           C  
ATOM   4314  CZ  PHE A 273      20.485  -2.329  -9.891  1.00  0.00           C  
ATOM   4315  H   PHE A 273      13.892  -1.007 -10.961  1.00  0.00           H  
ATOM   4316  HA  PHE A 273      16.448  -0.251 -12.056  1.00  0.00           H  
ATOM   4317 1HB  PHE A 273      16.034  -0.729  -9.623  1.00  0.00           H  
ATOM   4318 2HB  PHE A 273      15.750  -2.418 -10.013  1.00  0.00           H  
ATOM   4319  HD1 PHE A 273      18.332   0.258 -10.200  1.00  0.00           H  
ATOM   4320  HD2 PHE A 273      17.518  -3.935 -10.101  1.00  0.00           H  
ATOM   4321  HE1 PHE A 273      20.748  -0.203  -9.957  1.00  0.00           H  
ATOM   4322  HE2 PHE A 273      19.934  -4.400  -9.855  1.00  0.00           H  
ATOM   4323  HZ  PHE A 273      21.549  -2.533  -9.785  1.00  0.00           H  
ATOM   4324  N   TYR A 274      15.472  -3.321 -12.708  1.00  0.00           N  
ATOM   4325  CA  TYR A 274      15.698  -4.465 -13.591  1.00  0.00           C  
ATOM   4326  C   TYR A 274      15.636  -4.100 -15.091  1.00  0.00           C  
ATOM   4327  O   TYR A 274      16.416  -4.611 -15.886  1.00  0.00           O  
ATOM   4328  CB  TYR A 274      14.682  -5.565 -13.277  1.00  0.00           C  
ATOM   4329  CG  TYR A 274      14.848  -6.176 -11.903  1.00  0.00           C  
ATOM   4330  CD1 TYR A 274      16.079  -6.121 -11.265  1.00  0.00           C  
ATOM   4331  CD2 TYR A 274      13.771  -6.790 -11.282  1.00  0.00           C  
ATOM   4332  CE1 TYR A 274      16.231  -6.679 -10.010  1.00  0.00           C  
ATOM   4333  CE2 TYR A 274      13.923  -7.348 -10.028  1.00  0.00           C  
ATOM   4334  CZ  TYR A 274      15.147  -7.294  -9.392  1.00  0.00           C  
ATOM   4335  OH  TYR A 274      15.299  -7.849  -8.143  1.00  0.00           O  
ATOM   4336  H   TYR A 274      14.688  -3.339 -12.072  1.00  0.00           H  
ATOM   4337  HA  TYR A 274      16.703  -4.847 -13.413  1.00  0.00           H  
ATOM   4338 1HB  TYR A 274      13.672  -5.159 -13.349  1.00  0.00           H  
ATOM   4339 2HB  TYR A 274      14.767  -6.361 -14.016  1.00  0.00           H  
ATOM   4340  HD1 TYR A 274      16.925  -5.639 -11.753  1.00  0.00           H  
ATOM   4341  HD2 TYR A 274      12.805  -6.833 -11.784  1.00  0.00           H  
ATOM   4342  HE1 TYR A 274      17.197  -6.637  -9.509  1.00  0.00           H  
ATOM   4343  HE2 TYR A 274      13.077  -7.831  -9.540  1.00  0.00           H  
ATOM   4344  HH  TYR A 274      16.204  -7.726  -7.847  1.00  0.00           H  
ATOM   4345  N   ILE A 275      14.701  -3.225 -15.463  1.00  0.00           N  
ATOM   4346  CA  ILE A 275      14.633  -2.640 -16.810  1.00  0.00           C  
ATOM   4347  C   ILE A 275      15.707  -1.570 -17.065  1.00  0.00           C  
ATOM   4348  O   ILE A 275      16.251  -1.480 -18.158  1.00  0.00           O  
ATOM   4349  CB  ILE A 275      13.243  -2.024 -17.053  1.00  0.00           C  
ATOM   4350  CG1 ILE A 275      12.171  -3.116 -17.074  1.00  0.00           C  
ATOM   4351  CG2 ILE A 275      13.231  -1.237 -18.355  1.00  0.00           C  
ATOM   4352  CD1 ILE A 275      10.756  -2.583 -17.047  1.00  0.00           C  
ATOM   4353  H   ILE A 275      14.010  -2.959 -14.776  1.00  0.00           H  
ATOM   4354  HA  ILE A 275      14.860  -3.419 -17.537  1.00  0.00           H  
ATOM   4355  HB  ILE A 275      12.994  -1.353 -16.232  1.00  0.00           H  
ATOM   4356 1HG1 ILE A 275      12.289  -3.725 -17.970  1.00  0.00           H  
ATOM   4357 2HG1 ILE A 275      12.303  -3.772 -16.214  1.00  0.00           H  
ATOM   4358 1HG2 ILE A 275      12.242  -0.808 -18.512  1.00  0.00           H  
ATOM   4359 2HG2 ILE A 275      13.969  -0.437 -18.303  1.00  0.00           H  
ATOM   4360 3HG2 ILE A 275      13.475  -1.901 -19.184  1.00  0.00           H  
ATOM   4361 1HD1 ILE A 275      10.053  -3.416 -17.063  1.00  0.00           H  
ATOM   4362 2HD1 ILE A 275      10.605  -1.998 -16.139  1.00  0.00           H  
ATOM   4363 3HD1 ILE A 275      10.589  -1.951 -17.918  1.00  0.00           H  
ATOM   4364  N   PHE A 276      16.009  -0.758 -16.062  1.00  0.00           N  
ATOM   4365  CA  PHE A 276      17.129   0.171 -16.154  1.00  0.00           C  
ATOM   4366  C   PHE A 276      18.412  -0.562 -16.565  1.00  0.00           C  
ATOM   4367  O   PHE A 276      19.089  -0.147 -17.501  1.00  0.00           O  
ATOM   4368  CB  PHE A 276      17.342   0.885 -14.818  1.00  0.00           C  
ATOM   4369  CG  PHE A 276      18.591   1.719 -14.768  1.00  0.00           C  
ATOM   4370  CD1 PHE A 276      18.635   2.964 -15.378  1.00  0.00           C  
ATOM   4371  CD2 PHE A 276      19.724   1.260 -14.114  1.00  0.00           C  
ATOM   4372  CE1 PHE A 276      19.783   3.732 -15.333  1.00  0.00           C  
ATOM   4373  CE2 PHE A 276      20.872   2.026 -14.066  1.00  0.00           C  
ATOM   4374  CZ  PHE A 276      20.901   3.264 -14.678  1.00  0.00           C  
ATOM   4375  H   PHE A 276      15.457  -0.780 -15.217  1.00  0.00           H  
ATOM   4376  HA  PHE A 276      16.904   0.909 -16.925  1.00  0.00           H  
ATOM   4377 1HB  PHE A 276      16.492   1.533 -14.612  1.00  0.00           H  
ATOM   4378 2HB  PHE A 276      17.393   0.148 -14.017  1.00  0.00           H  
ATOM   4379  HD1 PHE A 276      17.750   3.335 -15.895  1.00  0.00           H  
ATOM   4380  HD2 PHE A 276      19.701   0.282 -13.631  1.00  0.00           H  
ATOM   4381  HE1 PHE A 276      19.803   4.709 -15.817  1.00  0.00           H  
ATOM   4382  HE2 PHE A 276      21.756   1.654 -13.548  1.00  0.00           H  
ATOM   4383  HZ  PHE A 276      21.807   3.868 -14.643  1.00  0.00           H  
ATOM   4384  N   THR A 277      18.727  -1.653 -15.864  1.00  0.00           N  
ATOM   4385  CA  THR A 277      19.857  -2.532 -16.184  1.00  0.00           C  
ATOM   4386  C   THR A 277      19.640  -3.294 -17.492  1.00  0.00           C  
ATOM   4387  O   THR A 277      20.487  -3.250 -18.378  1.00  0.00           O  
ATOM   4388  CB  THR A 277      20.112  -3.536 -15.044  1.00  0.00           C  
ATOM   4389  OG1 THR A 277      20.440  -2.827 -13.843  1.00  0.00           O  
ATOM   4390  CG2 THR A 277      21.255  -4.473 -15.404  1.00  0.00           C  
ATOM   4391  H   THR A 277      18.143  -1.872 -15.069  1.00  0.00           H  
ATOM   4392  HA  THR A 277      20.746  -1.916 -16.322  1.00  0.00           H  
ATOM   4393  HB  THR A 277      19.211  -4.123 -14.868  1.00  0.00           H  
ATOM   4394  HG1 THR A 277      19.664  -2.776 -13.280  1.00  0.00           H  
ATOM   4395 1HG2 THR A 277      21.421  -5.175 -14.588  1.00  0.00           H  
ATOM   4396 2HG2 THR A 277      21.004  -5.022 -16.311  1.00  0.00           H  
ATOM   4397 3HG2 THR A 277      22.162  -3.892 -15.572  1.00  0.00           H  
ATOM   4398  N   HIS A 278      18.510  -3.990 -17.607  1.00  0.00           N  
ATOM   4399  CA  HIS A 278      18.194  -4.779 -18.800  1.00  0.00           C  
ATOM   4400  C   HIS A 278      17.156  -4.055 -19.657  1.00  0.00           C  
ATOM   4401  O   HIS A 278      16.031  -4.534 -19.823  1.00  0.00           O  
ATOM   4402  CB  HIS A 278      17.674  -6.168 -18.415  1.00  0.00           C  
ATOM   4403  CG  HIS A 278      18.652  -6.977 -17.619  1.00  0.00           C  
ATOM   4404  ND1 HIS A 278      19.774  -7.548 -18.180  1.00  0.00           N  
ATOM   4405  CD2 HIS A 278      18.674  -7.310 -16.308  1.00  0.00           C  
ATOM   4406  CE1 HIS A 278      20.447  -8.198 -17.245  1.00  0.00           C  
ATOM   4407  NE2 HIS A 278      19.800  -8.069 -16.102  1.00  0.00           N  
ATOM   4408  H   HIS A 278      17.851  -3.969 -16.842  1.00  0.00           H  
ATOM   4409  HA  HIS A 278      19.095  -4.913 -19.396  1.00  0.00           H  
ATOM   4410 1HB  HIS A 278      16.760  -6.066 -17.830  1.00  0.00           H  
ATOM   4411 2HB  HIS A 278      17.425  -6.726 -19.317  1.00  0.00           H  
ATOM   4412  HD1 HIS A 278      20.091  -7.430 -19.121  1.00  0.00           H  
ATOM   4413  HD2 HIS A 278      18.004  -7.090 -15.476  1.00  0.00           H  
ATOM   4414  HE1 HIS A 278      21.371  -8.721 -17.489  1.00  0.00           H  
ATOM   4415  N   GLN A 279      17.550  -2.905 -20.201  1.00  0.00           N  
ATOM   4416  CA  GLN A 279      16.690  -2.075 -21.057  1.00  0.00           C  
ATOM   4417  C   GLN A 279      15.733  -2.873 -21.960  1.00  0.00           C  
ATOM   4418  O   GLN A 279      14.521  -2.883 -21.724  1.00  0.00           O  
ATOM   4419  CB  GLN A 279      17.561  -1.163 -21.925  1.00  0.00           C  
ATOM   4420  CG  GLN A 279      18.306  -0.091 -21.150  1.00  0.00           C  
ATOM   4421  CD  GLN A 279      17.388   1.012 -20.658  1.00  0.00           C  
ATOM   4422  OE1 GLN A 279      16.569   1.540 -21.415  1.00  0.00           O  
ATOM   4423  NE2 GLN A 279      17.520   1.367 -19.385  1.00  0.00           N  
ATOM   4424  H   GLN A 279      18.493  -2.599 -20.007  1.00  0.00           H  
ATOM   4425  HA  GLN A 279      16.024  -1.495 -20.418  1.00  0.00           H  
ATOM   4426 1HB  GLN A 279      18.296  -1.764 -22.461  1.00  0.00           H  
ATOM   4427 2HB  GLN A 279      16.938  -0.668 -22.670  1.00  0.00           H  
ATOM   4428 1HG  GLN A 279      18.784  -0.550 -20.284  1.00  0.00           H  
ATOM   4429 2HG  GLN A 279      19.060   0.355 -21.799  1.00  0.00           H  
ATOM   4430 1HE2 GLN A 279      16.941   2.089 -19.004  1.00  0.00           H  
ATOM   4431 2HE2 GLN A 279      18.197   0.913 -18.807  1.00  0.00           H  
ATOM   4432  N   GLY A 280      16.279  -3.532 -22.984  1.00  0.00           N  
ATOM   4433  CA  GLY A 280      15.477  -4.349 -23.897  1.00  0.00           C  
ATOM   4434  C   GLY A 280      15.184  -5.727 -23.327  1.00  0.00           C  
ATOM   4435  O   GLY A 280      15.928  -6.679 -23.571  1.00  0.00           O  
ATOM   4436  H   GLY A 280      17.276  -3.464 -23.130  1.00  0.00           H  
ATOM   4437 1HA  GLY A 280      14.537  -3.841 -24.109  1.00  0.00           H  
ATOM   4438 2HA  GLY A 280      16.004  -4.458 -24.845  1.00  0.00           H  
ATOM   4439  N   SER A 281      14.099  -5.828 -22.561  1.00  0.00           N  
ATOM   4440  CA  SER A 281      13.654  -7.103 -21.983  1.00  0.00           C  
ATOM   4441  C   SER A 281      12.209  -7.393 -22.356  1.00  0.00           C  
ATOM   4442  O   SER A 281      11.374  -6.489 -22.366  1.00  0.00           O  
ATOM   4443  CB  SER A 281      13.798  -7.077 -20.474  1.00  0.00           C  
ATOM   4444  OG  SER A 281      15.146  -7.014 -20.098  1.00  0.00           O  
ATOM   4445  H   SER A 281      13.566  -4.991 -22.376  1.00  0.00           H  
ATOM   4446  HA  SER A 281      14.301  -7.897 -22.358  1.00  0.00           H  
ATOM   4447 1HB  SER A 281      13.265  -6.215 -20.072  1.00  0.00           H  
ATOM   4448 2HB  SER A 281      13.341  -7.970 -20.050  1.00  0.00           H  
ATOM   4449  HG  SER A 281      15.328  -6.088 -19.918  1.00  0.00           H  
ATOM   4450  N   ASP A 282      11.896  -8.650 -22.647  1.00  0.00           N  
ATOM   4451  CA  ASP A 282      10.540  -8.974 -23.068  1.00  0.00           C  
ATOM   4452  C   ASP A 282       9.599  -9.211 -21.888  1.00  0.00           C  
ATOM   4453  O   ASP A 282       9.473 -10.326 -21.368  1.00  0.00           O  
ATOM   4454  CB  ASP A 282      10.553 -10.214 -23.966  1.00  0.00           C  
ATOM   4455  CG  ASP A 282       9.172 -10.574 -24.498  1.00  0.00           C  
ATOM   4456  OD1 ASP A 282       8.210 -10.025 -24.017  1.00  0.00           O  
ATOM   4457  OD2 ASP A 282       9.094 -11.394 -25.381  1.00  0.00           O  
ATOM   4458  H   ASP A 282      12.582  -9.389 -22.582  1.00  0.00           H  
ATOM   4459  HA  ASP A 282      10.112  -8.100 -23.558  1.00  0.00           H  
ATOM   4460 1HB  ASP A 282      11.219 -10.044 -24.811  1.00  0.00           H  
ATOM   4461 2HB  ASP A 282      10.944 -11.064 -23.406  1.00  0.00           H  
ATOM   4462  N   PHE A 283       8.957  -8.130 -21.458  1.00  0.00           N  
ATOM   4463  CA  PHE A 283       7.969  -8.197 -20.409  1.00  0.00           C  
ATOM   4464  C   PHE A 283       6.581  -7.978 -20.983  1.00  0.00           C  
ATOM   4465  O   PHE A 283       6.416  -7.294 -21.993  1.00  0.00           O  
ATOM   4466  CB  PHE A 283       8.260  -7.155 -19.327  1.00  0.00           C  
ATOM   4467  CG  PHE A 283       9.540  -7.399 -18.580  1.00  0.00           C  
ATOM   4468  CD1 PHE A 283      10.500  -6.404 -18.476  1.00  0.00           C  
ATOM   4469  CD2 PHE A 283       9.787  -8.625 -17.980  1.00  0.00           C  
ATOM   4470  CE1 PHE A 283      11.678  -6.627 -17.788  1.00  0.00           C  
ATOM   4471  CE2 PHE A 283      10.963  -8.851 -17.291  1.00  0.00           C  
ATOM   4472  CZ  PHE A 283      11.910  -7.850 -17.196  1.00  0.00           C  
ATOM   4473  H   PHE A 283       9.168  -7.236 -21.879  1.00  0.00           H  
ATOM   4474  HA  PHE A 283       8.006  -9.191 -19.961  1.00  0.00           H  
ATOM   4475 1HB  PHE A 283       8.314  -6.166 -19.780  1.00  0.00           H  
ATOM   4476 2HB  PHE A 283       7.443  -7.141 -18.607  1.00  0.00           H  
ATOM   4477  HD1 PHE A 283      10.316  -5.436 -18.943  1.00  0.00           H  
ATOM   4478  HD2 PHE A 283       9.040  -9.415 -18.055  1.00  0.00           H  
ATOM   4479  HE1 PHE A 283      12.424  -5.836 -17.714  1.00  0.00           H  
ATOM   4480  HE2 PHE A 283      11.145  -9.818 -16.824  1.00  0.00           H  
ATOM   4481  HZ  PHE A 283      12.838  -8.028 -16.655  1.00  0.00           H  
ATOM   4482  N   GLY A 284       5.582  -8.564 -20.332  1.00  0.00           N  
ATOM   4483  CA  GLY A 284       4.202  -8.452 -20.788  1.00  0.00           C  
ATOM   4484  C   GLY A 284       3.317  -7.501 -19.995  1.00  0.00           C  
ATOM   4485  O   GLY A 284       3.788  -6.784 -19.097  1.00  0.00           O  
ATOM   4486  H   GLY A 284       5.783  -9.100 -19.500  1.00  0.00           H  
ATOM   4487 1HA  GLY A 284       4.187  -8.118 -21.825  1.00  0.00           H  
ATOM   4488 2HA  GLY A 284       3.729  -9.433 -20.759  1.00  0.00           H  
ATOM   4489  N   PRO A 285       2.009  -7.505 -20.304  1.00  0.00           N  
ATOM   4490  CA  PRO A 285       1.080  -6.583 -19.661  1.00  0.00           C  
ATOM   4491  C   PRO A 285       0.828  -6.935 -18.183  1.00  0.00           C  
ATOM   4492  O   PRO A 285       0.592  -6.042 -17.373  1.00  0.00           O  
ATOM   4493  CB  PRO A 285      -0.188  -6.751 -20.504  1.00  0.00           C  
ATOM   4494  CG  PRO A 285      -0.059  -8.115 -21.091  1.00  0.00           C  
ATOM   4495  CD  PRO A 285       1.412  -8.261 -21.380  1.00  0.00           C  
ATOM   4496  HA  PRO A 285       1.475  -5.559 -19.737  1.00  0.00           H  
ATOM   4497 1HB  PRO A 285      -1.079  -6.642 -19.869  1.00  0.00           H  
ATOM   4498 2HB  PRO A 285      -0.239  -5.961 -21.268  1.00  0.00           H  
ATOM   4499 1HG  PRO A 285      -0.428  -8.870 -20.381  1.00  0.00           H  
ATOM   4500 2HG  PRO A 285      -0.679  -8.200 -21.995  1.00  0.00           H  
ATOM   4501 1HD  PRO A 285       1.690  -9.324 -21.339  1.00  0.00           H  
ATOM   4502 2HD  PRO A 285       1.634  -7.839 -22.371  1.00  0.00           H  
ATOM   4503  N   ILE A 286       0.877  -8.219 -17.840  1.00  0.00           N  
ATOM   4504  CA  ILE A 286       0.595  -8.650 -16.472  1.00  0.00           C  
ATOM   4505  C   ILE A 286       1.789  -8.388 -15.528  1.00  0.00           C  
ATOM   4506  O   ILE A 286       1.612  -7.835 -14.431  1.00  0.00           O  
ATOM   4507  CB  ILE A 286       0.233 -10.147 -16.444  1.00  0.00           C  
ATOM   4508  CG1 ILE A 286      -1.010 -10.411 -17.296  1.00  0.00           C  
ATOM   4509  CG2 ILE A 286       0.011 -10.613 -15.013  1.00  0.00           C  
ATOM   4510  CD1 ILE A 286      -2.227  -9.627 -16.861  1.00  0.00           C  
ATOM   4511  H   ILE A 286       1.113  -8.913 -18.536  1.00  0.00           H  
ATOM   4512  HA  ILE A 286      -0.195  -8.019 -16.067  1.00  0.00           H  
ATOM   4513  HB  ILE A 286       1.045 -10.726 -16.883  1.00  0.00           H  
ATOM   4514 1HG1 ILE A 286      -0.798 -10.163 -18.336  1.00  0.00           H  
ATOM   4515 2HG1 ILE A 286      -1.258 -11.472 -17.258  1.00  0.00           H  
ATOM   4516 1HG2 ILE A 286      -0.244 -11.672 -15.012  1.00  0.00           H  
ATOM   4517 2HG2 ILE A 286       0.921 -10.459 -14.435  1.00  0.00           H  
ATOM   4518 3HG2 ILE A 286      -0.803 -10.043 -14.567  1.00  0.00           H  
ATOM   4519 1HD1 ILE A 286      -3.068  -9.869 -17.512  1.00  0.00           H  
ATOM   4520 2HD1 ILE A 286      -2.479  -9.887 -15.832  1.00  0.00           H  
ATOM   4521 3HD1 ILE A 286      -2.015  -8.561 -16.924  1.00  0.00           H  
ATOM   4522  N   PHE A 287       2.994  -8.755 -15.969  1.00  0.00           N  
ATOM   4523  CA  PHE A 287       4.222  -8.474 -15.221  1.00  0.00           C  
ATOM   4524  C   PHE A 287       4.337  -6.989 -14.864  1.00  0.00           C  
ATOM   4525  O   PHE A 287       4.624  -6.620 -13.723  1.00  0.00           O  
ATOM   4526  CB  PHE A 287       5.447  -8.904 -16.030  1.00  0.00           C  
ATOM   4527  CG  PHE A 287       6.756  -8.543 -15.386  1.00  0.00           C  
ATOM   4528  CD1 PHE A 287       7.361  -9.405 -14.483  1.00  0.00           C  
ATOM   4529  CD2 PHE A 287       7.383  -7.342 -15.680  1.00  0.00           C  
ATOM   4530  CE1 PHE A 287       8.565  -9.074 -13.890  1.00  0.00           C  
ATOM   4531  CE2 PHE A 287       8.586  -7.010 -15.090  1.00  0.00           C  
ATOM   4532  CZ  PHE A 287       9.178  -7.877 -14.193  1.00  0.00           C  
ATOM   4533  H   PHE A 287       3.056  -9.244 -16.851  1.00  0.00           H  
ATOM   4534  HA  PHE A 287       4.201  -9.047 -14.293  1.00  0.00           H  
ATOM   4535 1HB  PHE A 287       5.426  -9.983 -16.176  1.00  0.00           H  
ATOM   4536 2HB  PHE A 287       5.414  -8.440 -17.015  1.00  0.00           H  
ATOM   4537  HD1 PHE A 287       6.877 -10.352 -14.244  1.00  0.00           H  
ATOM   4538  HD2 PHE A 287       6.915  -6.657 -16.388  1.00  0.00           H  
ATOM   4539  HE1 PHE A 287       9.030  -9.760 -13.182  1.00  0.00           H  
ATOM   4540  HE2 PHE A 287       9.069  -6.063 -15.330  1.00  0.00           H  
ATOM   4541  HZ  PHE A 287      10.126  -7.615 -13.725  1.00  0.00           H  
ATOM   4542  N   MET A 288       4.112  -6.145 -15.861  1.00  0.00           N  
ATOM   4543  CA  MET A 288       4.230  -4.706 -15.706  1.00  0.00           C  
ATOM   4544  C   MET A 288       3.096  -4.122 -14.890  1.00  0.00           C  
ATOM   4545  O   MET A 288       3.272  -3.095 -14.227  1.00  0.00           O  
ATOM   4546  CB  MET A 288       4.288  -4.037 -17.078  1.00  0.00           C  
ATOM   4547  CG  MET A 288       5.586  -4.270 -17.838  1.00  0.00           C  
ATOM   4548  SD  MET A 288       7.048  -3.952 -16.831  1.00  0.00           S  
ATOM   4549  CE  MET A 288       6.598  -2.399 -16.062  1.00  0.00           C  
ATOM   4550  H   MET A 288       3.850  -6.523 -16.760  1.00  0.00           H  
ATOM   4551  HA  MET A 288       5.147  -4.491 -15.159  1.00  0.00           H  
ATOM   4552 1HB  MET A 288       3.469  -4.402 -17.695  1.00  0.00           H  
ATOM   4553 2HB  MET A 288       4.156  -2.960 -16.963  1.00  0.00           H  
ATOM   4554 1HG  MET A 288       5.623  -5.303 -18.184  1.00  0.00           H  
ATOM   4555 2HG  MET A 288       5.619  -3.617 -18.710  1.00  0.00           H  
ATOM   4556 1HE  MET A 288       7.405  -2.071 -15.406  1.00  0.00           H  
ATOM   4557 2HE  MET A 288       6.427  -1.647 -16.833  1.00  0.00           H  
ATOM   4558 3HE  MET A 288       5.687  -2.533 -15.477  1.00  0.00           H  
ATOM   4559  N   THR A 289       1.937  -4.777 -14.938  1.00  0.00           N  
ATOM   4560  CA  THR A 289       0.784  -4.332 -14.156  1.00  0.00           C  
ATOM   4561  C   THR A 289       1.002  -4.520 -12.633  1.00  0.00           C  
ATOM   4562  O   THR A 289       0.688  -3.622 -11.843  1.00  0.00           O  
ATOM   4563  CB  THR A 289      -0.488  -5.082 -14.595  1.00  0.00           C  
ATOM   4564  OG1 THR A 289      -0.787  -4.764 -15.960  1.00  0.00           O  
ATOM   4565  CG2 THR A 289      -1.667  -4.693 -13.717  1.00  0.00           C  
ATOM   4566  H   THR A 289       1.848  -5.595 -15.524  1.00  0.00           H  
ATOM   4567  HA  THR A 289       0.693  -3.250 -14.258  1.00  0.00           H  
ATOM   4568  HB  THR A 289      -0.322  -6.157 -14.515  1.00  0.00           H  
ATOM   4569  HG1 THR A 289      -1.689  -4.442 -16.022  1.00  0.00           H  
ATOM   4570 1HG2 THR A 289      -2.556  -5.233 -14.041  1.00  0.00           H  
ATOM   4571 2HG2 THR A 289      -1.447  -4.944 -12.679  1.00  0.00           H  
ATOM   4572 3HG2 THR A 289      -1.844  -3.621 -13.800  1.00  0.00           H  
ATOM   4573  N   ILE A 290       1.605  -5.651 -12.248  1.00  0.00           N  
ATOM   4574  CA  ILE A 290       1.705  -6.056 -10.845  1.00  0.00           C  
ATOM   4575  C   ILE A 290       2.314  -4.977  -9.919  1.00  0.00           C  
ATOM   4576  O   ILE A 290       1.744  -4.668  -8.858  1.00  0.00           O  
ATOM   4577  CB  ILE A 290       2.539  -7.345 -10.733  1.00  0.00           C  
ATOM   4578  CG1 ILE A 290       1.766  -8.533 -11.311  1.00  0.00           C  
ATOM   4579  CG2 ILE A 290       2.920  -7.608  -9.284  1.00  0.00           C  
ATOM   4580  CD1 ILE A 290       2.617  -9.761 -11.544  1.00  0.00           C  
ATOM   4581  H   ILE A 290       2.005  -6.244 -12.961  1.00  0.00           H  
ATOM   4582  HA  ILE A 290       0.698  -6.152 -10.441  1.00  0.00           H  
ATOM   4583  HB  ILE A 290       3.448  -7.243 -11.325  1.00  0.00           H  
ATOM   4584 1HG1 ILE A 290       0.955  -8.803 -10.635  1.00  0.00           H  
ATOM   4585 2HG1 ILE A 290       1.316  -8.247 -12.262  1.00  0.00           H  
ATOM   4586 1HG2 ILE A 290       3.508  -8.523  -9.223  1.00  0.00           H  
ATOM   4587 2HG2 ILE A 290       3.507  -6.773  -8.906  1.00  0.00           H  
ATOM   4588 3HG2 ILE A 290       2.016  -7.717  -8.685  1.00  0.00           H  
ATOM   4589 1HD1 ILE A 290       1.999 -10.560 -11.954  1.00  0.00           H  
ATOM   4590 2HD1 ILE A 290       3.416  -9.522 -12.246  1.00  0.00           H  
ATOM   4591 3HD1 ILE A 290       3.050 -10.087 -10.599  1.00  0.00           H  
ATOM   4592  N   PRO A 291       3.467  -4.389 -10.314  1.00  0.00           N  
ATOM   4593  CA  PRO A 291       4.014  -3.296  -9.490  1.00  0.00           C  
ATOM   4594  C   PRO A 291       2.978  -2.218  -9.133  1.00  0.00           C  
ATOM   4595  O   PRO A 291       2.877  -1.834  -7.966  1.00  0.00           O  
ATOM   4596  CB  PRO A 291       5.117  -2.727 -10.388  1.00  0.00           C  
ATOM   4597  CG  PRO A 291       5.595  -3.902 -11.169  1.00  0.00           C  
ATOM   4598  CD  PRO A 291       4.343  -4.675 -11.487  1.00  0.00           C  
ATOM   4599  HA  PRO A 291       4.423  -3.715  -8.558  1.00  0.00           H  
ATOM   4600 1HB  PRO A 291       4.709  -1.928 -11.025  1.00  0.00           H  
ATOM   4601 2HB  PRO A 291       5.907  -2.274  -9.771  1.00  0.00           H  
ATOM   4602 1HG  PRO A 291       6.127  -3.567 -12.072  1.00  0.00           H  
ATOM   4603 2HG  PRO A 291       6.314  -4.486 -10.576  1.00  0.00           H  
ATOM   4604 1HD  PRO A 291       3.904  -4.295 -12.421  1.00  0.00           H  
ATOM   4605 2HD  PRO A 291       4.585  -5.744 -11.580  1.00  0.00           H  
ATOM   4606  N   ALA A 292       2.212  -1.746 -10.115  1.00  0.00           N  
ATOM   4607  CA  ALA A 292       1.178  -0.738  -9.854  1.00  0.00           C  
ATOM   4608  C   ALA A 292       0.045  -1.315  -9.020  1.00  0.00           C  
ATOM   4609  O   ALA A 292      -0.524  -0.617  -8.179  1.00  0.00           O  
ATOM   4610  CB  ALA A 292       0.638  -0.152 -11.146  1.00  0.00           C  
ATOM   4611  H   ALA A 292       2.341  -2.085 -11.058  1.00  0.00           H  
ATOM   4612  HA  ALA A 292       1.629   0.066  -9.273  1.00  0.00           H  
ATOM   4613 1HB  ALA A 292      -0.126   0.591 -10.918  1.00  0.00           H  
ATOM   4614 2HB  ALA A 292       1.450   0.320 -11.699  1.00  0.00           H  
ATOM   4615 3HB  ALA A 292       0.202  -0.946 -11.751  1.00  0.00           H  
ATOM   4616  N   PHE A 293      -0.287  -2.584  -9.256  1.00  0.00           N  
ATOM   4617  CA  PHE A 293      -1.330  -3.247  -8.490  1.00  0.00           C  
ATOM   4618  C   PHE A 293      -0.945  -3.134  -7.023  1.00  0.00           C  
ATOM   4619  O   PHE A 293      -1.719  -2.610  -6.227  1.00  0.00           O  
ATOM   4620  CB  PHE A 293      -1.482  -4.713  -8.899  1.00  0.00           C  
ATOM   4621  CG  PHE A 293      -2.412  -5.495  -8.015  1.00  0.00           C  
ATOM   4622  CD1 PHE A 293      -3.782  -5.466  -8.227  1.00  0.00           C  
ATOM   4623  CD2 PHE A 293      -1.918  -6.262  -6.971  1.00  0.00           C  
ATOM   4624  CE1 PHE A 293      -4.638  -6.185  -7.415  1.00  0.00           C  
ATOM   4625  CE2 PHE A 293      -2.772  -6.982  -6.158  1.00  0.00           C  
ATOM   4626  CZ  PHE A 293      -4.133  -6.943  -6.380  1.00  0.00           C  
ATOM   4627  H   PHE A 293       0.193  -3.099  -9.981  1.00  0.00           H  
ATOM   4628  HA  PHE A 293      -2.266  -2.709  -8.642  1.00  0.00           H  
ATOM   4629 1HB  PHE A 293      -1.857  -4.769  -9.920  1.00  0.00           H  
ATOM   4630 2HB  PHE A 293      -0.508  -5.199  -8.882  1.00  0.00           H  
ATOM   4631  HD1 PHE A 293      -4.182  -4.867  -9.046  1.00  0.00           H  
ATOM   4632  HD2 PHE A 293      -0.843  -6.292  -6.795  1.00  0.00           H  
ATOM   4633  HE1 PHE A 293      -5.713  -6.152  -7.592  1.00  0.00           H  
ATOM   4634  HE2 PHE A 293      -2.371  -7.581  -5.340  1.00  0.00           H  
ATOM   4635  HZ  PHE A 293      -4.807  -7.509  -5.739  1.00  0.00           H  
ATOM   4636  N   PHE A 294       0.280  -3.527  -6.677  1.00  0.00           N  
ATOM   4637  CA  PHE A 294       0.720  -3.486  -5.282  1.00  0.00           C  
ATOM   4638  C   PHE A 294       0.834  -2.070  -4.680  1.00  0.00           C  
ATOM   4639  O   PHE A 294       0.435  -1.848  -3.525  1.00  0.00           O  
ATOM   4640  CB  PHE A 294       2.074  -4.189  -5.160  1.00  0.00           C  
ATOM   4641  CG  PHE A 294       1.977  -5.688  -5.122  1.00  0.00           C  
ATOM   4642  CD1 PHE A 294       2.851  -6.472  -5.861  1.00  0.00           C  
ATOM   4643  CD2 PHE A 294       1.013  -6.316  -4.348  1.00  0.00           C  
ATOM   4644  CE1 PHE A 294       2.763  -7.851  -5.826  1.00  0.00           C  
ATOM   4645  CE2 PHE A 294       0.924  -7.694  -4.311  1.00  0.00           C  
ATOM   4646  CZ  PHE A 294       1.800  -8.462  -5.051  1.00  0.00           C  
ATOM   4647  H   PHE A 294       0.919  -3.860  -7.385  1.00  0.00           H  
ATOM   4648  HA  PHE A 294      -0.062  -3.923  -4.659  1.00  0.00           H  
ATOM   4649 1HB  PHE A 294       2.705  -3.910  -6.003  1.00  0.00           H  
ATOM   4650 2HB  PHE A 294       2.575  -3.857  -4.253  1.00  0.00           H  
ATOM   4651  HD1 PHE A 294       3.613  -5.989  -6.472  1.00  0.00           H  
ATOM   4652  HD2 PHE A 294       0.321  -5.709  -3.764  1.00  0.00           H  
ATOM   4653  HE1 PHE A 294       3.455  -8.455  -6.411  1.00  0.00           H  
ATOM   4654  HE2 PHE A 294       0.162  -8.175  -3.698  1.00  0.00           H  
ATOM   4655  HZ  PHE A 294       1.729  -9.548  -5.024  1.00  0.00           H  
ATOM   4656  N   ALA A 295       1.337  -1.117  -5.466  1.00  0.00           N  
ATOM   4657  CA  ALA A 295       1.404   0.276  -5.029  1.00  0.00           C  
ATOM   4658  C   ALA A 295       0.038   0.848  -4.638  1.00  0.00           C  
ATOM   4659  O   ALA A 295      -0.113   1.493  -3.592  1.00  0.00           O  
ATOM   4660  CB  ALA A 295       2.051   1.140  -6.100  1.00  0.00           C  
ATOM   4661  H   ALA A 295       1.679  -1.362  -6.384  1.00  0.00           H  
ATOM   4662  HA  ALA A 295       2.015   0.319  -4.127  1.00  0.00           H  
ATOM   4663 1HB  ALA A 295       2.093   2.174  -5.758  1.00  0.00           H  
ATOM   4664 2HB  ALA A 295       3.062   0.781  -6.296  1.00  0.00           H  
ATOM   4665 3HB  ALA A 295       1.463   1.085  -7.015  1.00  0.00           H  
ATOM   4666  N   LYS A 296      -0.944   0.627  -5.508  1.00  0.00           N  
ATOM   4667  CA  LYS A 296      -2.334   0.968  -5.232  1.00  0.00           C  
ATOM   4668  C   LYS A 296      -2.968   0.063  -4.176  1.00  0.00           C  
ATOM   4669  O   LYS A 296      -3.862   0.497  -3.446  1.00  0.00           O  
ATOM   4670  CB  LYS A 296      -3.151   0.910  -6.523  1.00  0.00           C  
ATOM   4671  CG  LYS A 296      -2.789   1.980  -7.545  1.00  0.00           C  
ATOM   4672  CD  LYS A 296      -3.672   1.885  -8.780  1.00  0.00           C  
ATOM   4673  CE  LYS A 296      -3.363   0.633  -9.588  1.00  0.00           C  
ATOM   4674  NZ  LYS A 296      -3.794   0.765 -11.006  1.00  0.00           N  
ATOM   4675  H   LYS A 296      -0.708   0.205  -6.394  1.00  0.00           H  
ATOM   4676  HA  LYS A 296      -2.369   1.984  -4.837  1.00  0.00           H  
ATOM   4677 1HB  LYS A 296      -3.017  -0.063  -6.995  1.00  0.00           H  
ATOM   4678 2HB  LYS A 296      -4.211   1.017  -6.288  1.00  0.00           H  
ATOM   4679 1HG  LYS A 296      -2.910   2.967  -7.098  1.00  0.00           H  
ATOM   4680 2HG  LYS A 296      -1.748   1.860  -7.843  1.00  0.00           H  
ATOM   4681 1HD  LYS A 296      -4.720   1.862  -8.478  1.00  0.00           H  
ATOM   4682 2HD  LYS A 296      -3.513   2.760  -9.410  1.00  0.00           H  
ATOM   4683 1HE  LYS A 296      -2.291   0.440  -9.564  1.00  0.00           H  
ATOM   4684 2HE  LYS A 296      -3.873  -0.222  -9.145  1.00  0.00           H  
ATOM   4685 1HZ  LYS A 296      -3.572  -0.084 -11.507  1.00  0.00           H  
ATOM   4686 2HZ  LYS A 296      -4.791   0.926 -11.042  1.00  0.00           H  
ATOM   4687 3HZ  LYS A 296      -3.313   1.543 -11.434  1.00  0.00           H  
ATOM   4688  N   THR A 297      -2.535  -1.194  -4.093  1.00  0.00           N  
ATOM   4689  CA  THR A 297      -3.165  -2.077  -3.123  1.00  0.00           C  
ATOM   4690  C   THR A 297      -2.869  -1.649  -1.662  1.00  0.00           C  
ATOM   4691  O   THR A 297      -3.651  -1.904  -0.734  1.00  0.00           O  
ATOM   4692  CB  THR A 297      -2.708  -3.530  -3.344  1.00  0.00           C  
ATOM   4693  OG1 THR A 297      -3.029  -3.936  -4.681  1.00  0.00           O  
ATOM   4694  CG2 THR A 297      -3.395  -4.462  -2.358  1.00  0.00           C  
ATOM   4695  H   THR A 297      -1.791  -1.553  -4.674  1.00  0.00           H  
ATOM   4696  HA  THR A 297      -4.238  -1.885  -3.126  1.00  0.00           H  
ATOM   4697  HB  THR A 297      -1.629  -3.597  -3.208  1.00  0.00           H  
ATOM   4698  HG1 THR A 297      -3.980  -3.898  -4.807  1.00  0.00           H  
ATOM   4699 1HG2 THR A 297      -3.059  -5.485  -2.529  1.00  0.00           H  
ATOM   4700 2HG2 THR A 297      -3.144  -4.163  -1.340  1.00  0.00           H  
ATOM   4701 3HG2 THR A 297      -4.474  -4.407  -2.496  1.00  0.00           H  
ATOM   4702  N   SER A 298      -1.773  -0.918  -1.492  1.00  0.00           N  
ATOM   4703  CA  SER A 298      -1.396  -0.392  -0.185  1.00  0.00           C  
ATOM   4704  C   SER A 298      -2.493   0.500   0.374  1.00  0.00           C  
ATOM   4705  O   SER A 298      -2.527   0.750   1.570  1.00  0.00           O  
ATOM   4706  CB  SER A 298      -0.099   0.386  -0.286  1.00  0.00           C  
ATOM   4707  OG  SER A 298      -0.291   1.596  -0.966  1.00  0.00           O  
ATOM   4708  H   SER A 298      -1.185  -0.721  -2.289  1.00  0.00           H  
ATOM   4709  HA  SER A 298      -1.274  -1.230   0.503  1.00  0.00           H  
ATOM   4710 1HB  SER A 298       0.285   0.584   0.714  1.00  0.00           H  
ATOM   4711 2HB  SER A 298       0.645  -0.214  -0.809  1.00  0.00           H  
ATOM   4712  HG  SER A 298      -0.108   1.412  -1.890  1.00  0.00           H  
ATOM   4713  N   ALA A 299      -3.392   0.985  -0.478  1.00  0.00           N  
ATOM   4714  CA  ALA A 299      -4.518   1.773   0.016  1.00  0.00           C  
ATOM   4715  C   ALA A 299      -5.307   0.979   1.071  1.00  0.00           C  
ATOM   4716  O   ALA A 299      -5.830   1.543   2.026  1.00  0.00           O  
ATOM   4717  CB  ALA A 299      -5.416   2.218  -1.127  1.00  0.00           C  
ATOM   4718  H   ALA A 299      -3.307   0.815  -1.470  1.00  0.00           H  
ATOM   4719  HA  ALA A 299      -4.120   2.660   0.509  1.00  0.00           H  
ATOM   4720 1HB  ALA A 299      -6.246   2.803  -0.731  1.00  0.00           H  
ATOM   4721 2HB  ALA A 299      -4.842   2.828  -1.824  1.00  0.00           H  
ATOM   4722 3HB  ALA A 299      -5.804   1.342  -1.645  1.00  0.00           H  
ATOM   4723  N   VAL A 300      -5.369  -0.336   0.895  1.00  0.00           N  
ATOM   4724  CA  VAL A 300      -6.002  -1.214   1.856  1.00  0.00           C  
ATOM   4725  C   VAL A 300      -5.003  -1.664   2.948  1.00  0.00           C  
ATOM   4726  O   VAL A 300      -5.299  -1.543   4.141  1.00  0.00           O  
ATOM   4727  CB  VAL A 300      -6.578  -2.447   1.135  1.00  0.00           C  
ATOM   4728  CG1 VAL A 300      -7.155  -3.432   2.141  1.00  0.00           C  
ATOM   4729  CG2 VAL A 300      -7.640  -2.013   0.135  1.00  0.00           C  
ATOM   4730  H   VAL A 300      -4.959  -0.732   0.062  1.00  0.00           H  
ATOM   4731  HA  VAL A 300      -6.787  -0.658   2.369  1.00  0.00           H  
ATOM   4732  HB  VAL A 300      -5.772  -2.959   0.610  1.00  0.00           H  
ATOM   4733 1HG1 VAL A 300      -7.558  -4.297   1.614  1.00  0.00           H  
ATOM   4734 2HG1 VAL A 300      -6.370  -3.756   2.823  1.00  0.00           H  
ATOM   4735 3HG1 VAL A 300      -7.952  -2.949   2.706  1.00  0.00           H  
ATOM   4736 1HG2 VAL A 300      -8.042  -2.889  -0.371  1.00  0.00           H  
ATOM   4737 2HG2 VAL A 300      -8.443  -1.495   0.660  1.00  0.00           H  
ATOM   4738 3HG2 VAL A 300      -7.195  -1.341  -0.599  1.00  0.00           H  
ATOM   4739  N   TYR A 301      -3.820  -2.157   2.570  1.00  0.00           N  
ATOM   4740  CA  TYR A 301      -2.907  -2.671   3.596  1.00  0.00           C  
ATOM   4741  C   TYR A 301      -2.311  -1.647   4.565  1.00  0.00           C  
ATOM   4742  O   TYR A 301      -2.123  -1.963   5.747  1.00  0.00           O  
ATOM   4743  CB  TYR A 301      -1.765  -3.424   2.909  1.00  0.00           C  
ATOM   4744  CG  TYR A 301      -2.165  -4.780   2.372  1.00  0.00           C  
ATOM   4745  CD1 TYR A 301      -1.982  -5.075   1.028  1.00  0.00           C  
ATOM   4746  CD2 TYR A 301      -2.714  -5.729   3.221  1.00  0.00           C  
ATOM   4747  CE1 TYR A 301      -2.348  -6.314   0.537  1.00  0.00           C  
ATOM   4748  CE2 TYR A 301      -3.079  -6.967   2.730  1.00  0.00           C  
ATOM   4749  CZ  TYR A 301      -2.897  -7.261   1.394  1.00  0.00           C  
ATOM   4750  OH  TYR A 301      -3.261  -8.494   0.905  1.00  0.00           O  
ATOM   4751  H   TYR A 301      -3.537  -2.186   1.601  1.00  0.00           H  
ATOM   4752  HA  TYR A 301      -3.492  -3.207   4.344  1.00  0.00           H  
ATOM   4753 1HB  TYR A 301      -1.383  -2.828   2.079  1.00  0.00           H  
ATOM   4754 2HB  TYR A 301      -0.947  -3.566   3.614  1.00  0.00           H  
ATOM   4755  HD1 TYR A 301      -1.551  -4.329   0.360  1.00  0.00           H  
ATOM   4756  HD2 TYR A 301      -2.858  -5.497   4.277  1.00  0.00           H  
ATOM   4757  HE1 TYR A 301      -2.204  -6.545  -0.518  1.00  0.00           H  
ATOM   4758  HE2 TYR A 301      -3.511  -7.713   3.398  1.00  0.00           H  
ATOM   4759  HH  TYR A 301      -3.070  -8.534  -0.035  1.00  0.00           H  
ATOM   4760  N   ASN A 302      -2.037  -0.431   4.092  1.00  0.00           N  
ATOM   4761  CA  ASN A 302      -1.544   0.623   4.987  1.00  0.00           C  
ATOM   4762  C   ASN A 302      -2.376   0.734   6.269  1.00  0.00           C  
ATOM   4763  O   ASN A 302      -1.875   0.432   7.344  1.00  0.00           O  
ATOM   4764  CB  ASN A 302      -1.512   1.957   4.264  1.00  0.00           C  
ATOM   4765  CG  ASN A 302      -0.295   2.114   3.395  1.00  0.00           C  
ATOM   4766  OD1 ASN A 302       0.724   1.447   3.607  1.00  0.00           O  
ATOM   4767  ND2 ASN A 302      -0.382   2.984   2.421  1.00  0.00           N  
ATOM   4768  H   ASN A 302      -2.165  -0.224   3.112  1.00  0.00           H  
ATOM   4769  HA  ASN A 302      -0.541   0.352   5.323  1.00  0.00           H  
ATOM   4770 1HB  ASN A 302      -2.403   2.055   3.642  1.00  0.00           H  
ATOM   4771 2HB  ASN A 302      -1.530   2.767   4.993  1.00  0.00           H  
ATOM   4772 1HD2 ASN A 302       0.398   3.130   1.810  1.00  0.00           H  
ATOM   4773 2HD2 ASN A 302      -1.226   3.501   2.286  1.00  0.00           H  
ATOM   4774  N   PRO A 303      -3.656   1.136   6.162  1.00  0.00           N  
ATOM   4775  CA  PRO A 303      -4.478   1.061   7.384  1.00  0.00           C  
ATOM   4776  C   PRO A 303      -4.390  -0.280   8.144  1.00  0.00           C  
ATOM   4777  O   PRO A 303      -4.185  -0.274   9.353  1.00  0.00           O  
ATOM   4778  CB  PRO A 303      -5.889   1.286   6.832  1.00  0.00           C  
ATOM   4779  CG  PRO A 303      -5.682   2.170   5.649  1.00  0.00           C  
ATOM   4780  CD  PRO A 303      -4.440   1.631   4.992  1.00  0.00           C  
ATOM   4781  HA  PRO A 303      -4.157   1.846   8.085  1.00  0.00           H  
ATOM   4782 1HB  PRO A 303      -6.349   0.322   6.569  1.00  0.00           H  
ATOM   4783 2HB  PRO A 303      -6.526   1.746   7.602  1.00  0.00           H  
ATOM   4784 1HG  PRO A 303      -6.561   2.132   4.989  1.00  0.00           H  
ATOM   4785 2HG  PRO A 303      -5.572   3.216   5.971  1.00  0.00           H  
ATOM   4786 1HD  PRO A 303      -4.712   0.816   4.305  1.00  0.00           H  
ATOM   4787 2HD  PRO A 303      -3.930   2.442   4.451  1.00  0.00           H  
ATOM   4788  N   VAL A 304      -4.528  -1.418   7.466  1.00  0.00           N  
ATOM   4789  CA  VAL A 304      -4.683  -2.681   8.198  1.00  0.00           C  
ATOM   4790  C   VAL A 304      -3.526  -2.833   9.186  1.00  0.00           C  
ATOM   4791  O   VAL A 304      -3.746  -3.152  10.353  1.00  0.00           O  
ATOM   4792  CB  VAL A 304      -4.702  -3.879   7.229  1.00  0.00           C  
ATOM   4793  CG1 VAL A 304      -4.601  -5.188   7.998  1.00  0.00           C  
ATOM   4794  CG2 VAL A 304      -5.969  -3.844   6.388  1.00  0.00           C  
ATOM   4795  H   VAL A 304      -4.529  -1.431   6.457  1.00  0.00           H  
ATOM   4796  HA  VAL A 304      -5.608  -2.637   8.773  1.00  0.00           H  
ATOM   4797  HB  VAL A 304      -3.831  -3.821   6.577  1.00  0.00           H  
ATOM   4798 1HG1 VAL A 304      -4.615  -6.023   7.298  1.00  0.00           H  
ATOM   4799 2HG1 VAL A 304      -3.669  -5.206   8.564  1.00  0.00           H  
ATOM   4800 3HG1 VAL A 304      -5.444  -5.274   8.683  1.00  0.00           H  
ATOM   4801 1HG2 VAL A 304      -5.976  -4.693   5.706  1.00  0.00           H  
ATOM   4802 2HG2 VAL A 304      -6.841  -3.896   7.041  1.00  0.00           H  
ATOM   4803 3HG2 VAL A 304      -6.001  -2.918   5.815  1.00  0.00           H  
ATOM   4804  N   ILE A 305      -2.306  -2.562   8.714  1.00  0.00           N  
ATOM   4805  CA  ILE A 305      -1.075  -2.789   9.478  1.00  0.00           C  
ATOM   4806  C   ILE A 305      -0.633  -1.578  10.309  1.00  0.00           C  
ATOM   4807  O   ILE A 305      -0.316  -1.724  11.478  1.00  0.00           O  
ATOM   4808  CB  ILE A 305       0.071  -3.189   8.531  1.00  0.00           C  
ATOM   4809  CG1 ILE A 305      -0.238  -4.526   7.852  1.00  0.00           C  
ATOM   4810  CG2 ILE A 305       1.387  -3.266   9.290  1.00  0.00           C  
ATOM   4811  CD1 ILE A 305       0.679  -4.851   6.696  1.00  0.00           C  
ATOM   4812  H   ILE A 305      -2.243  -2.182   7.780  1.00  0.00           H  
ATOM   4813  HA  ILE A 305      -1.259  -3.582  10.202  1.00  0.00           H  
ATOM   4814  HB  ILE A 305       0.163  -2.447   7.738  1.00  0.00           H  
ATOM   4815 1HG1 ILE A 305      -0.164  -5.331   8.583  1.00  0.00           H  
ATOM   4816 2HG1 ILE A 305      -1.263  -4.517   7.481  1.00  0.00           H  
ATOM   4817 1HG2 ILE A 305       2.186  -3.550   8.606  1.00  0.00           H  
ATOM   4818 2HG2 ILE A 305       1.612  -2.294   9.727  1.00  0.00           H  
ATOM   4819 3HG2 ILE A 305       1.306  -4.010  10.083  1.00  0.00           H  
ATOM   4820 1HD1 ILE A 305       0.397  -5.813   6.267  1.00  0.00           H  
ATOM   4821 2HD1 ILE A 305       0.594  -4.075   5.934  1.00  0.00           H  
ATOM   4822 3HD1 ILE A 305       1.708  -4.901   7.051  1.00  0.00           H  
ATOM   4823  N   TYR A 306      -0.619  -0.388   9.712  1.00  0.00           N  
ATOM   4824  CA  TYR A 306      -0.125   0.822  10.378  1.00  0.00           C  
ATOM   4825  C   TYR A 306      -1.134   1.527  11.290  1.00  0.00           C  
ATOM   4826  O   TYR A 306      -0.739   2.253  12.197  1.00  0.00           O  
ATOM   4827  CB  TYR A 306       0.376   1.811   9.322  1.00  0.00           C  
ATOM   4828  CG  TYR A 306       1.604   1.338   8.577  1.00  0.00           C  
ATOM   4829  CD1 TYR A 306       1.468   0.522   7.463  1.00  0.00           C  
ATOM   4830  CD2 TYR A 306       2.866   1.720   9.007  1.00  0.00           C  
ATOM   4831  CE1 TYR A 306       2.590   0.090   6.782  1.00  0.00           C  
ATOM   4832  CE2 TYR A 306       3.988   1.288   8.326  1.00  0.00           C  
ATOM   4833  CZ  TYR A 306       3.853   0.477   7.218  1.00  0.00           C  
ATOM   4834  OH  TYR A 306       4.970   0.047   6.540  1.00  0.00           O  
ATOM   4835  H   TYR A 306      -0.964  -0.323   8.765  1.00  0.00           H  
ATOM   4836  HA  TYR A 306       0.689   0.542  11.046  1.00  0.00           H  
ATOM   4837 1HB  TYR A 306      -0.414   1.996   8.593  1.00  0.00           H  
ATOM   4838 2HB  TYR A 306       0.612   2.762   9.798  1.00  0.00           H  
ATOM   4839  HD1 TYR A 306       0.476   0.222   7.125  1.00  0.00           H  
ATOM   4840  HD2 TYR A 306       2.973   2.360   9.882  1.00  0.00           H  
ATOM   4841  HE1 TYR A 306       2.484  -0.551   5.907  1.00  0.00           H  
ATOM   4842  HE2 TYR A 306       4.980   1.588   8.665  1.00  0.00           H  
ATOM   4843  HH  TYR A 306       4.702  -0.490   5.790  1.00  0.00           H  
ATOM   4844  N   ILE A 307      -2.423   1.349  11.041  1.00  0.00           N  
ATOM   4845  CA  ILE A 307      -3.426   2.119  11.771  1.00  0.00           C  
ATOM   4846  C   ILE A 307      -4.398   1.192  12.487  1.00  0.00           C  
ATOM   4847  O   ILE A 307      -4.558   1.273  13.694  1.00  0.00           O  
ATOM   4848  CB  ILE A 307      -4.205   3.052  10.825  1.00  0.00           C  
ATOM   4849  CG1 ILE A 307      -3.254   4.047  10.155  1.00  0.00           C  
ATOM   4850  CG2 ILE A 307      -5.299   3.787  11.585  1.00  0.00           C  
ATOM   4851  CD1 ILE A 307      -3.896   4.857   9.051  1.00  0.00           C  
ATOM   4852  H   ILE A 307      -2.725   0.682  10.346  1.00  0.00           H  
ATOM   4853  HA  ILE A 307      -2.919   2.725  12.521  1.00  0.00           H  
ATOM   4854  HB  ILE A 307      -4.660   2.465  10.028  1.00  0.00           H  
ATOM   4855 1HG1 ILE A 307      -2.863   4.737  10.902  1.00  0.00           H  
ATOM   4856 2HG1 ILE A 307      -2.404   3.510   9.731  1.00  0.00           H  
ATOM   4857 1HG2 ILE A 307      -5.838   4.442  10.902  1.00  0.00           H  
ATOM   4858 2HG2 ILE A 307      -5.990   3.064  12.016  1.00  0.00           H  
ATOM   4859 3HG2 ILE A 307      -4.852   4.382  12.382  1.00  0.00           H  
ATOM   4860 1HD1 ILE A 307      -3.159   5.538   8.624  1.00  0.00           H  
ATOM   4861 2HD1 ILE A 307      -4.263   4.186   8.274  1.00  0.00           H  
ATOM   4862 3HD1 ILE A 307      -4.727   5.431   9.459  1.00  0.00           H  
ATOM   4863  N   MET A 308      -5.023   0.287  11.748  1.00  0.00           N  
ATOM   4864  CA  MET A 308      -5.969  -0.636  12.357  1.00  0.00           C  
ATOM   4865  C   MET A 308      -5.380  -1.582  13.379  1.00  0.00           C  
ATOM   4866  O   MET A 308      -6.100  -2.064  14.249  1.00  0.00           O  
ATOM   4867  CB  MET A 308      -6.657  -1.446  11.260  1.00  0.00           C  
ATOM   4868  CG  MET A 308      -7.574  -0.632  10.358  1.00  0.00           C  
ATOM   4869  SD  MET A 308      -8.227  -1.595   8.980  1.00  0.00           S  
ATOM   4870  CE  MET A 308      -9.355  -2.691   9.837  1.00  0.00           C  
ATOM   4871  H   MET A 308      -4.849   0.230  10.755  1.00  0.00           H  
ATOM   4872  HA  MET A 308      -6.679  -0.062  12.952  1.00  0.00           H  
ATOM   4873 1HB  MET A 308      -5.904  -1.919  10.631  1.00  0.00           H  
ATOM   4874 2HB  MET A 308      -7.252  -2.240  11.712  1.00  0.00           H  
ATOM   4875 1HG  MET A 308      -8.412  -0.251  10.940  1.00  0.00           H  
ATOM   4876 2HG  MET A 308      -7.025   0.218   9.954  1.00  0.00           H  
ATOM   4877 1HE  MET A 308      -9.838  -3.351   9.117  1.00  0.00           H  
ATOM   4878 2HE  MET A 308      -8.801  -3.287  10.563  1.00  0.00           H  
ATOM   4879 3HE  MET A 308     -10.112  -2.101  10.354  1.00  0.00           H  
ATOM   4880  N   MET A 309      -4.078  -1.849  13.287  1.00  0.00           N  
ATOM   4881  CA  MET A 309      -3.418  -2.720  14.259  1.00  0.00           C  
ATOM   4882  C   MET A 309      -2.834  -1.899  15.401  1.00  0.00           C  
ATOM   4883  O   MET A 309      -2.538  -2.422  16.471  1.00  0.00           O  
ATOM   4884  CB  MET A 309      -2.328  -3.549  13.582  1.00  0.00           C  
ATOM   4885  CG  MET A 309      -1.673  -4.585  14.484  1.00  0.00           C  
ATOM   4886  SD  MET A 309      -0.597  -5.714  13.578  1.00  0.00           S  
ATOM   4887  CE  MET A 309       0.785  -4.639  13.205  1.00  0.00           C  
ATOM   4888  H   MET A 309      -3.533  -1.447  12.537  1.00  0.00           H  
ATOM   4889  HA  MET A 309      -4.163  -3.398  14.677  1.00  0.00           H  
ATOM   4890 1HB  MET A 309      -2.749  -4.071  12.724  1.00  0.00           H  
ATOM   4891 2HB  MET A 309      -1.545  -2.886  13.210  1.00  0.00           H  
ATOM   4892 1HG  MET A 309      -1.080  -4.081  15.246  1.00  0.00           H  
ATOM   4893 2HG  MET A 309      -2.443  -5.171  14.985  1.00  0.00           H  
ATOM   4894 1HE  MET A 309       1.538  -5.194  12.645  1.00  0.00           H  
ATOM   4895 2HE  MET A 309       0.438  -3.793  12.609  1.00  0.00           H  
ATOM   4896 3HE  MET A 309       1.222  -4.272  14.135  1.00  0.00           H  
ATOM   4897  N   ASN A 310      -2.665  -0.607  15.140  1.00  0.00           N  
ATOM   4898  CA  ASN A 310      -2.187   0.364  16.108  1.00  0.00           C  
ATOM   4899  C   ASN A 310      -3.083   0.381  17.347  1.00  0.00           C  
ATOM   4900  O   ASN A 310      -4.275   0.685  17.257  1.00  0.00           O  
ATOM   4901  CB  ASN A 310      -2.104   1.744  15.481  1.00  0.00           C  
ATOM   4902  CG  ASN A 310      -1.585   2.782  16.436  1.00  0.00           C  
ATOM   4903  OD1 ASN A 310      -2.331   3.298  17.277  1.00  0.00           O  
ATOM   4904  ND2 ASN A 310      -0.320   3.098  16.325  1.00  0.00           N  
ATOM   4905  H   ASN A 310      -2.890  -0.300  14.204  1.00  0.00           H  
ATOM   4906  HA  ASN A 310      -1.171   0.093  16.397  1.00  0.00           H  
ATOM   4907 1HB  ASN A 310      -1.448   1.708  14.610  1.00  0.00           H  
ATOM   4908 2HB  ASN A 310      -3.092   2.046  15.135  1.00  0.00           H  
ATOM   4909 1HD2 ASN A 310       0.080   3.784  16.934  1.00  0.00           H  
ATOM   4910 2HD2 ASN A 310       0.247   2.655  15.630  1.00  0.00           H  
ATOM   4911  N   LYS A 311      -2.500   0.059  18.500  1.00  0.00           N  
ATOM   4912  CA  LYS A 311      -3.245  -0.025  19.763  1.00  0.00           C  
ATOM   4913  C   LYS A 311      -4.117   1.203  20.061  1.00  0.00           C  
ATOM   4914  O   LYS A 311      -5.311   1.071  20.363  1.00  0.00           O  
ATOM   4915  CB  LYS A 311      -2.271  -0.248  20.921  1.00  0.00           C  
ATOM   4916  CG  LYS A 311      -2.934  -0.371  22.287  1.00  0.00           C  
ATOM   4917  CD  LYS A 311      -1.904  -0.608  23.381  1.00  0.00           C  
ATOM   4918  CE  LYS A 311      -2.560  -0.685  24.752  1.00  0.00           C  
ATOM   4919  NZ  LYS A 311      -1.566  -0.929  25.832  1.00  0.00           N  
ATOM   4920  H   LYS A 311      -1.509  -0.133  18.500  1.00  0.00           H  
ATOM   4921  HA  LYS A 311      -3.949  -0.855  19.695  1.00  0.00           H  
ATOM   4922 1HB  LYS A 311      -1.698  -1.159  20.744  1.00  0.00           H  
ATOM   4923 2HB  LYS A 311      -1.563   0.580  20.966  1.00  0.00           H  
ATOM   4924 1HG  LYS A 311      -3.483   0.545  22.508  1.00  0.00           H  
ATOM   4925 2HG  LYS A 311      -3.638  -1.202  22.276  1.00  0.00           H  
ATOM   4926 1HD  LYS A 311      -1.375  -1.542  23.187  1.00  0.00           H  
ATOM   4927 2HD  LYS A 311      -1.180   0.206  23.382  1.00  0.00           H  
ATOM   4928 1HE  LYS A 311      -3.082   0.248  24.959  1.00  0.00           H  
ATOM   4929 2HE  LYS A 311      -3.292  -1.494  24.760  1.00  0.00           H  
ATOM   4930 1HZ  LYS A 311      -2.040  -0.974  26.723  1.00  0.00           H  
ATOM   4931 2HZ  LYS A 311      -1.089  -1.803  25.660  1.00  0.00           H  
ATOM   4932 3HZ  LYS A 311      -0.894  -0.176  25.847  1.00  0.00           H  
ATOM   4933  N   GLN A 312      -3.509   2.385  19.975  1.00  0.00           N  
ATOM   4934  CA  GLN A 312      -4.195   3.652  20.220  1.00  0.00           C  
ATOM   4935  C   GLN A 312      -5.451   3.810  19.361  1.00  0.00           C  
ATOM   4936  O   GLN A 312      -6.528   4.125  19.898  1.00  0.00           O  
ATOM   4937  CB  GLN A 312      -3.244   4.825  19.964  1.00  0.00           C  
ATOM   4938  CG  GLN A 312      -3.836   6.187  20.280  1.00  0.00           C
[truncated: 61,024 more chars]
