# Supplementary material for: An Integrated Framework Advancing Membrane Protein Modeling and Design
Source: PLoS Comput Biol. 2015 Sep 1;11(9):e1004398. doi: 10.1371/journal.pcbi.1004398 (PMC4556676; doi:10.1371/journal.pcbi.1004398)
Supplement: S3 File — This protocol capture contains the steps, input files, and example output files necessary to run the MPrelax protocol described in this manuscript. For simplification, we only describe refinement of meta-rhodopsin II in these files. The supplementary files are included with the Rosetta3 software suite under the directory Rosetta/demos/protocol_capture/MPrelax. (GZ) [file pcbi.1004398.s003.gz › MPRelax/example_outputs/relax_scores_3pxo.sc]

SEQUENCE: 
SCORE: total_score dslf_ca_dih dslf_cs_ang dslf_ss_dih dslf_ss_dst      fa_atr      fa_dun fa_intra_rep     fa_mpenv fa_mpenv_smooth fa_mpsolv   fa_pair    fa_rep hbond_bb_sc hbond_lr_bb    hbond_sc hbond_sr_bb       omega     p_aa_pp pro_close      rama       ref description 
SCORE:    -930.211       0.311       0.279       1.224      -1.857   -1423.727     282.089        3.450       73.966         -52.290   282.625   -10.230   186.488     -61.851     -14.299     -43.432    -150.731      31.358     -28.375     0.893    -3.862    -2.240 3pxo_tr_0001
