# Supplementary material for: An Integrated Framework Advancing Membrane Protein Modeling and Design
Source: PLoS Comput Biol. 2015 Sep 1;11(9):e1004398. doi: 10.1371/journal.pcbi.1004398 (PMC4556676; doi:10.1371/journal.pcbi.1004398)
Supplement: S3 File — This protocol capture contains the steps, input files, and example output files necessary to run the MPrelax protocol described in this manuscript. For simplification, we only describe refinement of meta-rhodopsin II in these files. The supplementary files are included with the Rosetta3 software suite under the directory Rosetta/demos/protocol_capture/MPrelax. (GZ) [file pcbi.1004398.s003.gz › MPRelax/example_inputs/3pxo_tr.pdb]

ATOM      1  N   MET A   1      11.277  -7.542 -33.343  1.00 98.21           N
ATOM      2  CA  MET A   1      10.067  -6.662 -33.265  1.00 98.63           C
ATOM      3  C   MET A   1       8.910  -7.355 -32.545  1.00 95.86           C
ATOM      4  O   MET A   1       8.158  -8.130 -33.147  1.00 96.49           O
ATOM      5  CB  MET A   1       9.631  -6.225 -34.665  1.00 99.34           C
ATOM      6  CG  MET A   1      10.393  -5.031 -35.229  1.00110.18           C
ATOM      7  SD  MET A   1       9.660  -3.419 -34.833  1.00122.34           S
ATOM      8  CE  MET A   1       8.050  -3.542 -35.608  1.00122.78           C
ATOM      9  N   ASN A   2       8.767  -7.068 -31.253  1.00 92.87           N
ATOM     10  CA  ASN A   2       7.797  -7.773 -30.411  1.00 88.01           C
ATOM     11  C   ASN A   2       6.563  -6.960 -30.024  1.00 78.56           C
ATOM     12  O   ASN A   2       5.603  -7.503 -29.491  1.00 75.00           O
ATOM     13  CB  ASN A   2       8.490  -8.343 -29.171  1.00 90.25           C
ATOM     14  CG  ASN A   2       9.281  -9.604 -29.479  1.00103.65           C
ATOM     15  OD1 ASN A   2       8.798 -10.493 -30.190  1.00112.14           O
ATOM     16  ND2 ASN A   2      10.499  -9.695 -28.936  1.00120.87           N
ATOM     17  N   GLY A   3       6.597  -5.664 -30.309  1.00 71.30           N
ATOM     18  CA  GLY A   3       5.489  -4.785 -30.018  1.00 63.04           C
ATOM     19  C   GLY A   3       5.027  -3.960 -31.201  1.00 57.70           C
ATOM     20  O   GLY A   3       5.434  -4.190 -32.335  1.00 61.08           O
ATOM     21  N   THR A   4       4.155  -3.002 -30.922  1.00 52.44           N
ATOM     22  CA  THR A   4       3.644  -2.089 -31.920  1.00 47.17           C
ATOM     23  C   THR A   4       3.607  -0.705 -31.289  1.00 53.20           C
ATOM     24  O   THR A   4       2.809  -0.464 -30.395  1.00 55.82           O
ATOM     25  CB  THR A   4       2.220  -2.481 -32.331  1.00 44.92           C
ATOM     26  OG1 THR A   4       2.223  -3.783 -32.931  1.00 42.79           O
ATOM     27  CG2 THR A   4       1.631  -1.471 -33.290  1.00 21.26           C
ATOM     28  N   GLU A   5       4.481   0.196 -31.728  1.00 55.45           N
ATOM     29  CA  GLU A   5       4.520   1.533 -31.154  1.00 53.98           C
ATOM     30  C   GLU A   5       3.466   2.415 -31.774  1.00 55.35           C
ATOM     31  O   GLU A   5       2.948   2.130 -32.856  1.00 60.55           O
ATOM     32  CB  GLU A   5       5.883   2.180 -31.328  1.00 55.21           C
ATOM     33  CG  GLU A   5       7.041   1.433 -30.685  1.00 62.96           C
ATOM     34  CD  GLU A   5       8.371   1.864 -31.273  1.00 78.81           C
ATOM     35  OE1 GLU A   5       8.527   1.756 -32.515  1.00 90.56           O
ATOM     36  OE2 GLU A   5       9.250   2.321 -30.505  1.00 76.80           O
ATOM     37  N   GLY A   6       3.156   3.489 -31.060  1.00 57.31           N
ATOM     38  CA  GLY A   6       2.102   4.423 -31.401  1.00 54.66           C
ATOM     39  C   GLY A   6       2.461   5.685 -30.656  1.00 58.48           C
ATOM     40  O   GLY A   6       3.288   5.638 -29.735  1.00 57.62           O
ATOM     41  N   PRO A   7       1.886   6.832 -31.068  1.00 63.66           N
ATOM     42  CA  PRO A   7       2.215   8.117 -30.448  1.00 64.78           C
ATOM     43  C   PRO A   7       2.008   8.127 -28.930  1.00 69.78           C
ATOM     44  O   PRO A   7       2.831   8.700 -28.197  1.00 75.25           O
ATOM     45  CB  PRO A   7       1.271   9.107 -31.139  1.00 61.30           C
ATOM     46  CG  PRO A   7       0.314   8.290 -31.927  1.00 66.59           C
ATOM     47  CD  PRO A   7       0.995   7.002 -32.228  1.00 65.30           C
ATOM     48  N   ASN A   8       0.954   7.461 -28.459  1.00 67.88           N
ATOM     49  CA  ASN A   8       0.555   7.569 -27.063  1.00 64.62           C
ATOM     50  C   ASN A   8       0.529   6.258 -26.281  1.00 63.81           C
ATOM     51  O   ASN A   8      -0.174   6.165 -25.258  1.00 63.72           O
ATOM     52  CB  ASN A   8      -0.839   8.180 -27.014  1.00 68.31           C
ATOM     53  CG  ASN A   8      -0.813   9.661 -26.780  1.00 69.29           C
ATOM     54  OD1 ASN A   8       0.207  10.216 -26.380  1.00 66.26           O
ATOM     55  ND2 ASN A   8      -1.946  10.315 -27.012  1.00 72.05           N
ATOM     56  N   PHE A   9       1.263   5.245 -26.749  1.00 57.48           N
ATOM     57  CA  PHE A   9       1.046   3.889 -26.255  1.00 55.92           C
ATOM     58  C   PHE A   9       2.005   2.831 -26.816  1.00 57.83           C
ATOM     59  O   PHE A   9       2.750   3.086 -27.760  1.00 61.55           O
ATOM     60  CB  PHE A   9      -0.391   3.467 -26.571  1.00 53.99           C
ATOM     61  CG  PHE A   9      -0.647   3.258 -28.036  1.00 55.20           C
ATOM     62  CD1 PHE A   9      -0.193   2.106 -28.682  1.00 50.05           C
ATOM     63  CD2 PHE A   9      -1.327   4.216 -28.779  1.00 55.30           C
ATOM     64  CE1 PHE A   9      -0.423   1.921 -30.042  1.00 52.81           C
ATOM     65  CE2 PHE A   9      -1.563   4.031 -30.148  1.00 47.50           C
ATOM     66  CZ  PHE A   9      -1.116   2.886 -30.775  1.00 42.54           C
ATOM     67  N   TYR A  10       1.950   1.628 -26.249  1.00 54.95           N
ATOM     68  CA  TYR A  10       2.779   0.530 -26.699  1.00 51.26           C
ATOM     69  C   TYR A  10       2.030  -0.787 -26.513  1.00 51.31           C
ATOM     70  O   TYR A  10       1.832  -1.242 -25.392  1.00 54.72           O
ATOM     71  CB  TYR A  10       4.131   0.524 -25.964  1.00 48.16           C
ATOM     72  CG  TYR A  10       5.022  -0.631 -26.371  1.00 55.33           C
ATOM     73  CD1 TYR A  10       5.851  -0.544 -27.493  1.00 57.60           C
ATOM     74  CD2 TYR A  10       5.001  -1.831 -25.661  1.00 59.02           C
ATOM     75  CE1 TYR A  10       6.645  -1.616 -27.880  1.00 58.42           C
ATOM     76  CE2 TYR A  10       5.781  -2.907 -26.044  1.00 63.06           C
ATOM     77  CZ  TYR A  10       6.601  -2.795 -27.151  1.00 65.00           C
ATOM     78  OH  TYR A  10       7.363  -3.874 -27.520  1.00 67.09           O
ATOM     79  N   VAL A  11       1.604  -1.392 -27.615  1.00 50.05           N
ATOM     80  CA  VAL A  11       0.919  -2.669 -27.556  1.00 52.54           C
ATOM     81  C   VAL A  11       1.956  -3.785 -27.623  1.00 58.22           C
ATOM     82  O   VAL A  11       2.653  -3.918 -28.630  1.00 61.27           O
ATOM     83  CB  VAL A  11      -0.074  -2.839 -28.730  1.00 53.34           C
ATOM     84  CG1 VAL A  11      -0.843  -4.156 -28.611  1.00 51.34           C
ATOM     85  CG2 VAL A  11      -1.032  -1.655 -28.814  1.00 52.86           C
ATOM     86  N   PRO A  12       2.044  -4.611 -26.562  1.00 59.73           N
ATOM     87  CA  PRO A  12       2.965  -5.759 -26.522  1.00 55.38           C
ATOM     88  C   PRO A  12       2.559  -6.901 -27.455  1.00 54.62           C
ATOM     89  O   PRO A  12       2.487  -8.049 -27.029  1.00 57.35           O
ATOM     90  CB  PRO A  12       2.858  -6.234 -25.074  1.00 54.24           C
ATOM     91  CG  PRO A  12       1.481  -5.838 -24.661  1.00 55.74           C
ATOM     92  CD  PRO A  12       1.248  -4.506 -25.324  1.00 58.92           C
ATOM     93  N   PHE A  13       2.302  -6.600 -28.719  1.00 52.07           N
ATOM     94  CA  PHE A  13       1.973  -7.641 -29.677  1.00 53.10           C
ATOM     95  C   PHE A  13       2.463  -7.163 -31.036  1.00 59.05           C
ATOM     96  O   PHE A  13       2.471  -5.951 -31.310  1.00 61.11           O
ATOM     97  CB  PHE A  13       0.465  -7.902 -29.681  1.00 52.37           C
ATOM     98  CG  PHE A  13       0.048  -9.137 -30.444  1.00 50.94           C
ATOM     99  CD1 PHE A  13       0.174 -10.400 -29.880  1.00 48.49           C
ATOM    100  CD2 PHE A  13      -0.522  -9.030 -31.713  1.00 52.38           C
ATOM    101  CE1 PHE A  13      -0.215 -11.541 -30.588  1.00 47.31           C
ATOM    102  CE2 PHE A  13      -0.937 -10.169 -32.420  1.00 42.51           C
ATOM    103  CZ  PHE A  13      -0.769 -11.421 -31.864  1.00 42.05           C
ATOM    104  N   SER A  14       2.902  -8.106 -31.870  1.00 58.81           N
ATOM    105  CA  SER A  14       3.516  -7.763 -33.144  1.00 58.48           C
ATOM    106  C   SER A  14       2.465  -7.492 -34.205  1.00 58.52           C
ATOM    107  O   SER A  14       1.572  -8.319 -34.422  1.00 57.73           O
ATOM    108  CB  SER A  14       4.459  -8.873 -33.611  1.00 58.20           C
ATOM    109  OG  SER A  14       4.600  -8.871 -35.022  1.00 53.69           O
ATOM    110  N   ASN A  15       2.598  -6.352 -34.888  1.00 56.80           N
ATOM    111  CA  ASN A  15       1.658  -5.999 -35.944  1.00 54.79           C
ATOM    112  C   ASN A  15       2.014  -6.552 -37.317  1.00 57.25           C
ATOM    113  O   ASN A  15       1.556  -6.034 -38.338  1.00 59.14           O
ATOM    114  CB  ASN A  15       1.423  -4.490 -36.025  1.00 52.52           C
ATOM    115  CG  ASN A  15       0.121  -4.152 -36.719  1.00 52.61           C
ATOM    116  OD1 ASN A  15      -0.752  -5.009 -36.860  1.00 59.83           O
ATOM    117  ND2 ASN A  15      -0.023  -2.911 -37.152  1.00 53.76           N
ATOM    118  N   LYS A  16       2.795  -7.626 -37.356  1.00 60.13           N
ATOM    119  CA  LYS A  16       3.183  -8.199 -38.644  1.00 60.65           C
ATOM    120  C   LYS A  16       2.029  -8.844 -39.404  1.00 57.76           C
ATOM    121  O   LYS A  16       2.126  -9.046 -40.594  1.00 63.18           O
ATOM    122  CB  LYS A  16       4.388  -9.135 -38.514  1.00 58.57           C
ATOM    123  CG  LYS A  16       4.071 -10.580 -38.299  1.00 65.37           C
ATOM    124  CD  LYS A  16       5.218 -11.249 -37.540  1.00 82.95           C
ATOM    125  CE  LYS A  16       4.773 -12.560 -36.894  1.00 89.73           C
ATOM    126  NZ  LYS A  16       5.394 -12.731 -35.553  1.00 91.88           N
ATOM    127  N   THR A  17       0.929  -9.140 -38.730  1.00 60.19           N
ATOM    128  CA  THR A  17      -0.226  -9.720 -39.414  1.00 59.71           C
ATOM    129  C   THR A  17      -1.309  -8.665 -39.588  1.00 59.19           C
ATOM    130  O   THR A  17      -2.384  -8.946 -40.119  1.00 59.81           O
ATOM    131  CB  THR A  17      -0.786 -10.984 -38.690  1.00 59.90           C
ATOM    132  OG1 THR A  17      -1.544 -10.592 -37.537  1.00 70.12           O
ATOM    133  CG2 THR A  17       0.341 -11.927 -38.264  1.00 46.47           C
ATOM    134  N   GLY A  18      -1.011  -7.448 -39.140  1.00 59.14           N
ATOM    135  CA  GLY A  18      -1.831  -6.277 -39.459  1.00 59.85           C
ATOM    136  C   GLY A  18      -3.055  -6.076 -38.585  1.00 61.27           C
ATOM    137  O   GLY A  18      -3.853  -5.171 -38.835  1.00 63.45           O
ATOM    138  N   VAL A  19      -3.181  -6.897 -37.538  1.00 60.75           N
ATOM    139  CA  VAL A  19      -4.394  -6.955 -36.699  1.00 53.59           C
ATOM    140  C   VAL A  19      -4.405  -5.996 -35.496  1.00 53.78           C
ATOM    141  O   VAL A  19      -5.477  -5.643 -34.994  1.00 53.23           O
ATOM    142  CB  VAL A  19      -4.674  -8.399 -36.196  1.00 52.76           C
ATOM    143  CG1 VAL A  19      -4.741  -9.380 -37.359  1.00 42.89           C
ATOM    144  CG2 VAL A  19      -3.638  -8.843 -35.149  1.00 49.29           C
ATOM    145  N   VAL A  20      -3.217  -5.595 -35.037  1.00 51.80           N
ATOM    146  CA  VAL A  20      -3.070  -4.654 -33.918  1.00 50.93           C
ATOM    147  C   VAL A  20      -3.777  -3.315 -34.125  1.00 50.20           C
ATOM    148  O   VAL A  20      -3.613  -2.684 -35.156  1.00 52.00           O
ATOM    149  CB  VAL A  20      -1.586  -4.396 -33.603  1.00 49.94           C
ATOM    150  CG1 VAL A  20      -1.441  -3.380 -32.493  1.00 40.12           C
ATOM    151  CG2 VAL A  20      -0.911  -5.703 -33.211  1.00 56.63           C
ATOM    152  N   ARG A  21      -4.576  -2.898 -33.146  1.00 52.40           N
ATOM    153  CA  ARG A  21      -5.223  -1.574 -33.177  1.00 54.83           C
ATOM    154  C   ARG A  21      -4.846  -0.786 -31.942  1.00 54.31           C
ATOM    155  O   ARG A  21      -4.399  -1.358 -30.958  1.00 57.45           O
ATOM    156  CB  ARG A  21      -6.746  -1.691 -33.239  1.00 50.75           C
ATOM    157  CG  ARG A  21      -7.248  -2.642 -34.301  1.00 54.39           C
ATOM    158  CD  ARG A  21      -7.449  -1.970 -35.648  1.00 51.57           C
ATOM    159  NE  ARG A  21      -7.810  -2.942 -36.682  1.00 59.24           N
ATOM    160  CZ  ARG A  21      -6.934  -3.688 -37.355  1.00 66.40           C
ATOM    161  NH1 ARG A  21      -5.627  -3.586 -37.117  1.00 68.20           N
ATOM    162  NH2 ARG A  21      -7.366  -4.546 -38.272  1.00 63.65           N
ATOM    163  N   SER A  22      -5.020   0.529 -32.007  1.00 56.37           N
ATOM    164  CA  SER A  22      -4.874   1.406 -30.850  1.00 56.88           C
ATOM    165  C   SER A  22      -5.684   0.887 -29.657  1.00 61.53           C
ATOM    166  O   SER A  22      -6.869   0.558 -29.799  1.00 63.95           O
ATOM    167  CB  SER A  22      -5.372   2.798 -31.215  1.00 54.99           C
ATOM    168  OG  SER A  22      -5.201   3.708 -30.153  1.00 54.06           O
ATOM    169  N   PRO A  23      -5.053   0.817 -28.469  1.00 60.93           N
ATOM    170  CA  PRO A  23      -5.805   0.465 -27.270  1.00 59.67           C
ATOM    171  C   PRO A  23      -6.828   1.555 -26.896  1.00 57.92           C
ATOM    172  O   PRO A  23      -7.683   1.330 -26.041  1.00 58.27           O
ATOM    173  CB  PRO A  23      -4.714   0.363 -26.204  1.00 61.52           C
ATOM    174  CG  PRO A  23      -3.688   1.343 -26.658  1.00 60.42           C
ATOM    175  CD  PRO A  23      -3.664   1.193 -28.153  1.00 58.24           C
ATOM    176  N   PHE A  24      -6.737   2.725 -27.526  1.00 52.53           N
ATOM    177  CA  PHE A  24      -7.756   3.739 -27.357  1.00 52.96           C
ATOM    178  C   PHE A  24      -8.922   3.600 -28.350  1.00 55.53           C
ATOM    179  O   PHE A  24      -9.923   4.283 -28.211  1.00 58.73           O
ATOM    180  CB  PHE A  24      -7.162   5.145 -27.458  1.00 52.48           C
ATOM    181  CG  PHE A  24      -6.070   5.419 -26.471  1.00 57.18           C
ATOM    182  CD1 PHE A  24      -6.259   5.189 -25.113  1.00 65.06           C
ATOM    183  CD2 PHE A  24      -4.846   5.921 -26.897  1.00 56.96           C
ATOM    184  CE1 PHE A  24      -5.230   5.447 -24.190  1.00 56.27           C
ATOM    185  CE2 PHE A  24      -3.816   6.180 -25.986  1.00 57.92           C
ATOM    186  CZ  PHE A  24      -4.015   5.944 -24.628  1.00 51.73           C
ATOM    187  N   GLU A  25      -8.824   2.717 -29.338  1.00 57.75           N
ATOM    188  CA  GLU A  25      -9.826   2.714 -30.412  1.00 56.29           C
ATOM    189  C   GLU A  25     -10.570   1.405 -30.666  1.00 53.32           C
ATOM    190  O   GLU A  25     -11.635   1.417 -31.258  1.00 55.35           O
ATOM    191  CB  GLU A  25      -9.217   3.223 -31.724  1.00 60.90           C
ATOM    192  CG  GLU A  25      -8.775   4.691 -31.710  1.00 69.63           C
ATOM    193  CD  GLU A  25      -9.928   5.647 -31.479  1.00 84.55           C
ATOM    194  OE1 GLU A  25     -11.040   5.378 -31.986  1.00 92.91           O
ATOM    195  OE2 GLU A  25      -9.726   6.671 -30.790  1.00 91.43           O
ATOM    196  N   ALA A  26     -10.029   0.275 -30.231  1.00 50.60           N
ATOM    197  CA  ALA A  26     -10.648  -1.003 -30.575  1.00 47.63           C
ATOM    198  C   ALA A  26     -10.230  -2.179 -29.671  1.00 48.41           C
ATOM    199  O   ALA A  26      -9.139  -2.194 -29.091  1.00 45.25           O
ATOM    200  CB  ALA A  26     -10.384  -1.332 -32.049  1.00 45.74           C
ATOM    201  N   PRO A  27     -11.103  -3.190 -29.563  1.00 49.78           N
ATOM    202  CA  PRO A  27     -10.847  -4.317 -28.655  1.00 50.80           C
ATOM    203  C   PRO A  27      -9.541  -5.057 -28.947  1.00 52.62           C
ATOM    204  O   PRO A  27      -9.232  -5.349 -30.099  1.00 59.87           O
ATOM    205  CB  PRO A  27     -12.039  -5.230 -28.903  1.00 48.34           C
ATOM    206  CG  PRO A  27     -13.102  -4.302 -29.400  1.00 51.88           C
ATOM    207  CD  PRO A  27     -12.422  -3.283 -30.210  1.00 42.44           C
ATOM    208  N   GLN A  28      -8.792  -5.369 -27.903  1.00 52.07           N
ATOM    209  CA  GLN A  28      -7.482  -5.973 -28.052  1.00 49.87           C
ATOM    210  C   GLN A  28      -7.539  -7.489 -27.996  1.00 50.78           C
ATOM    211  O   GLN A  28      -6.626  -8.122 -27.455  1.00 52.30           O
ATOM    212  CB  GLN A  28      -6.560  -5.457 -26.954  1.00 46.03           C
ATOM    213  CG  GLN A  28      -6.492  -3.967 -26.919  1.00 47.66           C
ATOM    214  CD  GLN A  28      -5.639  -3.398 -28.049  1.00 57.51           C
ATOM    215  OE1 GLN A  28      -6.024  -2.427 -28.709  1.00 53.41           O
ATOM    216  NE2 GLN A  28      -4.462  -3.993 -28.265  1.00 48.30           N
ATOM    217  N   TYR A  29      -8.588  -8.080 -28.562  1.00 51.30           N
ATOM    218  CA  TYR A  29      -8.791  -9.529 -28.414  1.00 51.75           C
ATOM    219  C   TYR A  29      -7.762 -10.389 -29.151  1.00 53.49           C
ATOM    220  O   TYR A  29      -7.848 -11.612 -29.136  1.00 57.05           O
ATOM    221  CB  TYR A  29     -10.236  -9.947 -28.750  1.00 49.45           C
ATOM    222  CG  TYR A  29     -11.315  -9.223 -27.939  1.00 51.66           C
ATOM    223  CD1 TYR A  29     -11.277  -9.182 -26.539  1.00 58.86           C
ATOM    224  CD2 TYR A  29     -12.375  -8.595 -28.573  1.00 46.04           C
ATOM    225  CE1 TYR A  29     -12.261  -8.522 -25.807  1.00 45.68           C
ATOM    226  CE2 TYR A  29     -13.364  -7.944 -27.852  1.00 50.74           C
ATOM    227  CZ  TYR A  29     -13.309  -7.913 -26.473  1.00 51.89           C
ATOM    228  OH  TYR A  29     -14.294  -7.241 -25.779  1.00 48.99           O
ATOM    229  N   TYR A  30      -6.757  -9.755 -29.749  1.00 56.28           N
ATOM    230  CA  TYR A  30      -5.617 -10.481 -30.333  1.00 57.49           C
ATOM    231  C   TYR A  30      -4.443 -10.674 -29.368  1.00 59.28           C
ATOM    232  O   TYR A  30      -3.561 -11.492 -29.624  1.00 62.30           O
ATOM    233  CB  TYR A  30      -5.110  -9.774 -31.579  1.00 56.39           C
ATOM    234  CG  TYR A  30      -4.868  -8.310 -31.355  1.00 55.03           C
ATOM    235  CD1 TYR A  30      -3.720  -7.861 -30.683  1.00 47.28           C
ATOM    236  CD2 TYR A  30      -5.798  -7.371 -31.788  1.00 41.73           C
ATOM    237  CE1 TYR A  30      -3.503  -6.506 -30.476  1.00 42.02           C
ATOM    238  CE2 TYR A  30      -5.595  -6.021 -31.584  1.00 39.96           C
ATOM    239  CZ  TYR A  30      -4.457  -5.590 -30.932  1.00 48.28           C
ATOM    240  OH  TYR A  30      -4.289  -4.236 -30.741  1.00 57.21           O
ATOM    241  N   LEU A  31      -4.416  -9.916 -28.276  1.00 59.44           N
ATOM    242  CA  LEU A  31      -3.382 -10.127 -27.261  1.00 59.07           C
ATOM    243  C   LEU A  31      -3.878 -10.910 -26.048  1.00 56.95           C
ATOM    244  O   LEU A  31      -3.092 -11.227 -25.158  1.00 59.77           O
ATOM    245  CB  LEU A  31      -2.691  -8.808 -26.853  1.00 57.44           C
ATOM    246  CG  LEU A  31      -3.551  -7.635 -26.412  1.00 56.15           C
ATOM    247  CD1 LEU A  31      -4.197  -7.966 -25.107  1.00 76.99           C
ATOM    248  CD2 LEU A  31      -2.724  -6.397 -26.254  1.00 64.71           C
ATOM    249  N   ALA A  32      -5.174 -11.220 -26.023  1.00 57.71           N
ATOM    250  CA  ALA A  32      -5.783 -12.064 -24.975  1.00 56.47           C
ATOM    251  C   ALA A  32      -7.231 -12.371 -25.339  1.00 56.00           C
ATOM    252  O   ALA A  32      -7.943 -11.496 -25.853  1.00 58.74           O
ATOM    253  CB  ALA A  32      -5.724 -11.370 -23.614  1.00 56.32           C
ATOM    254  N   GLU A  33      -7.672 -13.596 -25.057  1.00 51.97           N
ATOM    255  CA  GLU A  33      -9.030 -14.038 -25.393  1.00 49.25           C
ATOM    256  C   GLU A  33     -10.091 -13.229 -24.652  1.00 53.35           C
ATOM    257  O   GLU A  33      -9.854 -12.797 -23.519  1.00 60.95           O
ATOM    258  CB  GLU A  33      -9.205 -15.488 -24.996  1.00 47.06           C
ATOM    259  CG  GLU A  33      -8.234 -16.437 -25.611  1.00 55.91           C
ATOM    260  CD  GLU A  33      -8.583 -16.778 -27.027  1.00 75.33           C
ATOM    261  OE1 GLU A  33      -9.215 -15.945 -27.720  1.00 75.58           O
ATOM    262  OE2 GLU A  33      -8.206 -17.889 -27.451  1.00 93.79           O
ATOM    263  N   PRO A  34     -11.289 -13.048 -25.252  1.00 52.26           N
ATOM    264  CA  PRO A  34     -12.314 -12.365 -24.451  1.00 50.47           C
ATOM    265  C   PRO A  34     -12.499 -12.907 -23.020  1.00 49.46           C
ATOM    266  O   PRO A  34     -12.656 -12.115 -22.101  1.00 49.76           O
ATOM    267  CB  PRO A  34     -13.586 -12.530 -25.285  1.00 46.56           C
ATOM    268  CG  PRO A  34     -13.107 -12.626 -26.653  1.00 40.01           C
ATOM    269  CD  PRO A  34     -11.762 -13.309 -26.623  1.00 47.61           C
ATOM    270  N   TRP A  35     -12.458 -14.219 -22.798  1.00 51.75           N
ATOM    271  CA  TRP A  35     -12.761 -14.675 -21.433  1.00 54.63           C
ATOM    272  C   TRP A  35     -11.757 -14.130 -20.438  1.00 56.18           C
ATOM    273  O   TRP A  35     -12.113 -13.753 -19.325  1.00 59.57           O
ATOM    274  CB  TRP A  35     -12.900 -16.187 -21.313  1.00 49.31           C
ATOM    275  CG  TRP A  35     -11.660 -16.912 -21.546  1.00 52.87           C
ATOM    276  CD1 TRP A  35     -11.208 -17.380 -22.734  1.00 50.58           C
ATOM    277  CD2 TRP A  35     -10.692 -17.298 -20.560  1.00 56.97           C
ATOM    278  NE1 TRP A  35     -10.013 -18.040 -22.558  1.00 48.61           N
ATOM    279  CE2 TRP A  35      -9.675 -18.006 -21.232  1.00 49.49           C
ATOM    280  CE3 TRP A  35     -10.589 -17.113 -19.174  1.00 52.27           C
ATOM    281  CZ2 TRP A  35      -8.554 -18.519 -20.575  1.00 50.70           C
ATOM    282  CZ3 TRP A  35      -9.485 -17.639 -18.520  1.00 56.43           C
ATOM    283  CH2 TRP A  35      -8.479 -18.333 -19.223  1.00 49.93           C
ATOM    284  N   GLN A  36     -10.503 -14.053 -20.864  1.00 57.56           N
ATOM    285  CA  GLN A  36      -9.463 -13.447 -20.059  1.00 53.72           C
ATOM    286  C   GLN A  36      -9.742 -11.970 -19.731  1.00 53.13           C
ATOM    287  O   GLN A  36      -9.450 -11.518 -18.624  1.00 55.19           O
ATOM    288  CB  GLN A  36      -8.129 -13.609 -20.752  1.00 53.05           C
ATOM    289  CG  GLN A  36      -7.826 -15.045 -21.079  1.00 58.27           C
ATOM    290  CD  GLN A  36      -6.546 -15.198 -21.863  1.00 64.33           C
ATOM    291  OE1 GLN A  36      -6.393 -14.650 -22.961  1.00 69.96           O
ATOM    292  NE2 GLN A  36      -5.615 -15.947 -21.303  1.00 64.08           N
ATOM    293  N   PHE A  37     -10.323 -11.216 -20.659  1.00 49.01           N
ATOM    294  CA  PHE A  37     -10.769  -9.874 -20.292  1.00 48.77           C
ATOM    295  C   PHE A  37     -11.838  -9.918 -19.205  1.00 48.77           C
ATOM    296  O   PHE A  37     -11.859  -9.050 -18.309  1.00 50.72           O
ATOM    297  CB  PHE A  37     -11.213  -9.055 -21.506  1.00 44.29           C
ATOM    298  CG  PHE A  37     -10.073  -8.542 -22.297  1.00 54.84           C
ATOM    299  CD1 PHE A  37      -9.571  -7.263 -22.061  1.00 52.61           C
ATOM    300  CD2 PHE A  37      -9.436  -9.364 -23.233  1.00 59.70           C
ATOM    301  CE1 PHE A  37      -8.463  -6.786 -22.782  1.00 55.04           C
ATOM    302  CE2 PHE A  37      -8.332  -8.897 -23.956  1.00 64.42           C
ATOM    303  CZ  PHE A  37      -7.841  -7.603 -23.727  1.00 55.83           C
ATOM    304  N   SER A  38     -12.700 -10.939 -19.279  1.00 45.03           N
ATOM    305  CA  SER A  38     -13.764 -11.155 -18.301  1.00 41.80           C
ATOM    306  C   SER A  38     -13.182 -11.493 -16.938  1.00 41.84           C
ATOM    307  O   SER A  38     -13.611 -10.931 -15.923  1.00 36.75           O
ATOM    308  CB  SER A  38     -14.668 -12.296 -18.739  1.00 40.98           C
ATOM    309  OG  SER A  38     -15.501 -11.896 -19.791  1.00 34.85           O
ATOM    310  N   MET A  39     -12.218 -12.419 -16.924  1.00 41.17           N
ATOM    311  CA  MET A  39     -11.476 -12.726 -15.711  1.00 45.13           C
ATOM    312  C   MET A  39     -10.846 -11.461 -15.128  1.00 47.69           C
ATOM    313  O   MET A  39     -10.891 -11.245 -13.916  1.00 48.80           O
ATOM    314  CB  MET A  39     -10.421 -13.803 -15.944  1.00 42.52           C
ATOM    315  CG  MET A  39     -10.963 -15.235 -15.950  1.00 52.71           C
ATOM    316  SD  MET A  39     -12.447 -15.505 -14.948  1.00 64.28           S
ATOM    317  CE  MET A  39     -11.838 -15.269 -13.279  1.00 54.78           C
ATOM    318  N   LEU A  40     -10.281 -10.613 -15.986  1.00 47.28           N
ATOM    319  CA  LEU A  40      -9.801  -9.334 -15.519  1.00 47.65           C
ATOM    320  C   LEU A  40     -10.962  -8.569 -14.862  1.00 50.72           C
ATOM    321  O   LEU A  40     -10.818  -8.060 -13.747  1.00 56.24           O
ATOM    322  CB  LEU A  40      -9.137  -8.529 -16.641  1.00 47.04           C
ATOM    323  CG  LEU A  40      -8.714  -7.094 -16.281  1.00 44.32           C
ATOM    324  CD1 LEU A  40      -7.616  -7.097 -15.281  1.00 36.98           C
ATOM    325  CD2 LEU A  40      -8.288  -6.303 -17.501  1.00 52.93           C
ATOM    326  N   ALA A  41     -12.115  -8.513 -15.521  1.00 49.28           N
ATOM    327  CA  ALA A  41     -13.282  -7.856 -14.922  1.00 47.95           C
ATOM    328  C   ALA A  41     -13.654  -8.509 -13.594  1.00 48.87           C
ATOM    329  O   ALA A  41     -13.960  -7.817 -12.616  1.00 51.46           O
ATOM    330  CB  ALA A  41     -14.469  -7.876 -15.869  1.00 45.55           C
ATOM    331  N   ALA A  42     -13.623  -9.841 -13.563  1.00 45.92           N
ATOM    332  CA  ALA A  42     -13.941 -10.580 -12.351  1.00 42.17           C
ATOM    333  C   ALA A  42     -13.048 -10.138 -11.170  1.00 44.91           C
ATOM    334  O   ALA A  42     -13.537  -9.840 -10.080  1.00 46.70           O
ATOM    335  CB  ALA A  42     -13.825 -12.059 -12.602  1.00 35.87           C
ATOM    336  N   TYR A  43     -11.742 -10.057 -11.401  1.00 45.80           N
ATOM    337  CA  TYR A  43     -10.812  -9.721 -10.341  1.00 44.30           C
ATOM    338  C   TYR A  43     -10.987  -8.272  -9.866  1.00 47.08           C
ATOM    339  O   TYR A  43     -10.885  -7.995  -8.671  1.00 49.99           O
ATOM    340  CB  TYR A  43      -9.365 -10.008 -10.766  1.00 42.94           C
ATOM    341  CG  TYR A  43      -8.416 -10.052  -9.595  1.00 45.53           C
ATOM    342  CD1 TYR A  43      -8.353 -11.182  -8.769  1.00 53.16           C
ATOM    343  CD2 TYR A  43      -7.625  -8.948  -9.271  1.00 41.24           C
ATOM    344  CE1 TYR A  43      -7.507 -11.224  -7.655  1.00 48.04           C
ATOM    345  CE2 TYR A  43      -6.771  -8.977  -8.164  1.00 52.65           C
ATOM    346  CZ  TYR A  43      -6.721 -10.119  -7.358  1.00 58.67           C
ATOM    347  OH  TYR A  43      -5.885 -10.151  -6.261  1.00 59.50           O
ATOM    348  N   MET A  44     -11.252  -7.347 -10.783  1.00 45.89           N
ATOM    349  CA  MET A  44     -11.550  -5.982 -10.372  1.00 48.14           C
ATOM    350  C   MET A  44     -12.822  -5.977  -9.519  1.00 50.77           C
ATOM    351  O   MET A  44     -12.959  -5.197  -8.571  1.00 50.33           O
ATOM    352  CB  MET A  44     -11.757  -5.058 -11.583  1.00 48.47           C
ATOM    353  CG  MET A  44     -10.517  -4.682 -12.381  1.00 51.45           C
ATOM    354  SD  MET A  44      -9.100  -4.126 -11.421  1.00 49.07           S
ATOM    355  CE  MET A  44      -8.219  -5.700 -11.374  1.00 39.62           C
ATOM    356  N   PHE A  45     -13.768  -6.834  -9.886  1.00 51.61           N
ATOM    357  CA  PHE A  45     -15.033  -6.889  -9.186  1.00 50.69           C
ATOM    358  C   PHE A  45     -14.823  -7.387  -7.734  1.00 49.89           C
ATOM    359  O   PHE A  45     -15.289  -6.759  -6.772  1.00 49.50           O
ATOM    360  CB  PHE A  45     -16.032  -7.741  -9.969  1.00 48.13           C
ATOM    361  CG  PHE A  45     -17.364  -7.870  -9.298  1.00 53.37           C
ATOM    362  CD1 PHE A  45     -18.211  -6.765  -9.187  1.00 47.25           C
ATOM    363  CD2 PHE A  45     -17.764  -9.090  -8.748  1.00 46.70           C
ATOM    364  CE1 PHE A  45     -19.446  -6.878  -8.545  1.00 44.53           C
ATOM    365  CE2 PHE A  45     -19.000  -9.208  -8.105  1.00 47.85           C
ATOM    366  CZ  PHE A  45     -19.836  -8.105  -8.000  1.00 42.82           C
ATOM    367  N   LEU A  46     -14.101  -8.494  -7.586  1.00 45.76           N
ATOM    368  CA  LEU A  46     -13.660  -8.967  -6.285  1.00 47.60           C
ATOM    369  C   LEU A  46     -13.001  -7.855  -5.459  1.00 51.73           C
ATOM    370  O   LEU A  46     -13.378  -7.621  -4.310  1.00 55.93           O
ATOM    371  CB  LEU A  46     -12.677 -10.122  -6.461  1.00 46.71           C
ATOM    372  CG  LEU A  46     -12.201 -10.811  -5.190  1.00 45.84           C
ATOM    373  CD1 LEU A  46     -13.411 -11.283  -4.447  1.00 53.44           C
ATOM    374  CD2 LEU A  46     -11.282 -11.995  -5.495  1.00 42.24           C
ATOM    375  N   LEU A  47     -12.016  -7.177  -6.053  1.00 54.02           N
ATOM    376  CA  LEU A  47     -11.265  -6.105  -5.392  1.00 49.17           C
ATOM    377  C   LEU A  47     -12.146  -4.949  -4.956  1.00 47.92           C
ATOM    378  O   LEU A  47     -11.890  -4.353  -3.937  1.00 53.87           O
ATOM    379  CB  LEU A  47     -10.138  -5.597  -6.294  1.00 50.29           C
ATOM    380  CG  LEU A  47      -8.674  -5.973  -6.010  1.00 50.11           C
ATOM    381  CD1 LEU A  47      -8.485  -7.346  -5.396  1.00 47.71           C
ATOM    382  CD2 LEU A  47      -7.879  -5.866  -7.278  1.00 48.88           C
ATOM    383  N   ILE A  48     -13.180  -4.631  -5.726  1.00 48.52           N
ATOM    384  CA  ILE A  48     -14.186  -3.647  -5.308  1.00 47.50           C
ATOM    385  C   ILE A  48     -15.079  -4.154  -4.162  1.00 50.17           C
ATOM    386  O   ILE A  48     -15.269  -3.461  -3.151  1.00 49.68           O
ATOM    387  CB  ILE A  48     -15.085  -3.210  -6.493  1.00 48.31           C
ATOM    388  CG1 ILE A  48     -14.209  -2.790  -7.689  1.00 44.39           C
ATOM    389  CG2 ILE A  48     -16.081  -2.114  -6.041  1.00 37.03           C
ATOM    390  CD1 ILE A  48     -14.964  -2.365  -8.951  1.00 38.67           C
ATOM    391  N   MET A  49     -15.636  -5.354  -4.328  1.00 50.54           N
ATOM    392  CA  MET A  49     -16.540  -5.917  -3.321  1.00 50.50           C
ATOM    393  C   MET A  49     -15.873  -6.061  -1.965  1.00 50.78           C
ATOM    394  O   MET A  49     -16.504  -5.766  -0.961  1.00 50.65           O
ATOM    395  CB  MET A  49     -17.132  -7.253  -3.767  1.00 49.41           C
ATOM    396  CG  MET A  49     -17.986  -7.153  -5.003  1.00 53.85           C
ATOM    397  SD  MET A  49     -19.586  -6.401  -4.670  1.00 64.98           S
ATOM    398  CE  MET A  49     -19.338  -4.674  -5.061  1.00 50.26           C
ATOM    399  N   LEU A  50     -14.612  -6.499  -1.920  1.00 48.00           N
ATOM    400  CA  LEU A  50     -13.886  -6.542  -0.644  1.00 50.12           C
ATOM    401  C   LEU A  50     -13.253  -5.180  -0.304  1.00 52.84           C
ATOM    402  O   LEU A  50     -13.425  -4.654   0.800  1.00 52.93           O
ATOM    403  CB  LEU A  50     -12.833  -7.646  -0.621  1.00 46.48           C
ATOM    404  CG  LEU A  50     -13.289  -9.055  -1.007  1.00 52.25           C
ATOM    405  CD1 LEU A  50     -12.100 -10.002  -1.192  1.00 42.79           C
ATOM    406  CD2 LEU A  50     -14.268  -9.624   0.003  1.00 52.88           C
ATOM    407  N   GLY A  51     -12.553  -4.599  -1.269  1.00 51.99           N
ATOM    408  CA  GLY A  51     -11.821  -3.357  -1.046  1.00 50.37           C
ATOM    409  C   GLY A  51     -12.651  -2.194  -0.545  1.00 52.78           C
ATOM    410  O   GLY A  51     -12.174  -1.396   0.258  1.00 52.98           O
ATOM    411  N   PHE A  52     -13.895  -2.082  -1.008  1.00 54.86           N
ATOM    412  CA  PHE A  52     -14.706  -0.930  -0.624  1.00 55.64           C
ATOM    413  C   PHE A  52     -15.174  -1.037   0.823  1.00 57.56           C
ATOM    414  O   PHE A  52     -14.904  -0.152   1.628  1.00 54.66           O
ATOM    415  CB  PHE A  52     -15.896  -0.729  -1.554  1.00 53.58           C
ATOM    416  CG  PHE A  52     -16.791   0.394  -1.129  1.00 59.88           C
ATOM    417  CD1 PHE A  52     -16.443   1.718  -1.401  1.00 58.33           C
ATOM    418  CD2 PHE A  52     -17.971   0.135  -0.427  1.00 60.30           C
ATOM    419  CE1 PHE A  52     -17.265   2.771  -0.993  1.00 60.44           C
ATOM    420  CE2 PHE A  52     -18.807   1.181  -0.019  1.00 59.59           C
ATOM    421  CZ  PHE A  52     -18.448   2.502  -0.298  1.00 62.61           C
ATOM    422  N   PRO A  53     -15.877  -2.128   1.167  1.00 59.44           N
ATOM    423  CA  PRO A  53     -16.274  -2.265   2.561  1.00 57.67           C
ATOM    424  C   PRO A  53     -15.090  -2.149   3.536  1.00 56.98           C
ATOM    425  O   PRO A  53     -15.114  -1.271   4.380  1.00 62.40           O
ATOM    426  CB  PRO A  53     -16.920  -3.651   2.603  1.00 57.39           C
ATOM    427  CG  PRO A  53     -17.419  -3.851   1.237  1.00 55.51           C
ATOM    428  CD  PRO A  53     -16.358  -3.259   0.357  1.00 56.82           C
ATOM    429  N   ILE A  54     -14.058  -2.983   3.409  1.00 55.04           N
ATOM    430  CA  ILE A  54     -12.907  -2.915   4.323  1.00 54.49           C
ATOM    431  C   ILE A  54     -12.432  -1.477   4.554  1.00 56.84           C
ATOM    432  O   ILE A  54     -12.232  -1.051   5.691  1.00 57.36           O
ATOM    433  CB  ILE A  54     -11.702  -3.701   3.796  1.00 52.89           C
ATOM    434  CG1 ILE A  54     -12.126  -5.068   3.237  1.00 66.41           C
ATOM    435  CG2 ILE A  54     -10.670  -3.856   4.877  1.00 53.52           C
ATOM    436  CD1 ILE A  54     -12.022  -6.250   4.211  1.00 73.54           C
ATOM    437  N   ASN A  55     -12.250  -0.724   3.478  1.00 56.05           N
ATOM    438  CA  ASN A  55     -11.652   0.598   3.601  1.00 57.36           C
ATOM    439  C   ASN A  55     -12.634   1.673   4.013  1.00 57.89           C
ATOM    440  O   ASN A  55     -12.265   2.611   4.707  1.00 63.39           O
ATOM    441  CB  ASN A  55     -10.913   1.002   2.316  1.00 57.47           C
ATOM    442  CG  ASN A  55      -9.638   0.203   2.103  1.00 61.65           C
ATOM    443  OD1 ASN A  55      -9.580  -0.688   1.250  1.00 58.66           O
ATOM    444  ND2 ASN A  55      -8.610   0.508   2.893  1.00 61.60           N
ATOM    445  N   PHE A  56     -13.877   1.554   3.566  1.00 60.50           N
ATOM    446  CA  PHE A  56     -14.912   2.506   3.947  1.00 63.10           C
ATOM    447  C   PHE A  56     -15.290   2.284   5.409  1.00 64.20           C
ATOM    448  O   PHE A  56     -15.362   3.224   6.201  1.00 65.12           O
ATOM    449  CB  PHE A  56     -16.150   2.359   3.064  1.00 63.34           C
ATOM    450  CG  PHE A  56     -17.265   3.277   3.454  1.00 69.51           C
ATOM    451  CD1 PHE A  56     -17.212   4.638   3.115  1.00 65.29           C
ATOM    452  CD2 PHE A  56     -18.350   2.797   4.192  1.00 66.49           C
ATOM    453  CE1 PHE A  56     -18.224   5.507   3.492  1.00 58.73           C
ATOM    454  CE2 PHE A  56     -19.377   3.653   4.571  1.00 64.55           C
ATOM    455  CZ  PHE A  56     -19.311   5.017   4.227  1.00 67.48           C
ATOM    456  N   LEU A  57     -15.517   1.026   5.757  1.00 62.56           N
ATOM    457  CA  LEU A  57     -15.699   0.625   7.135  1.00 64.78           C
ATOM    458  C   LEU A  57     -14.666   1.263   8.061  1.00 63.82           C
ATOM    459  O   LEU A  57     -15.020   1.780   9.111  1.00 66.56           O
ATOM    460  CB  LEU A  57     -15.624  -0.897   7.239  1.00 66.78           C
ATOM    461  CG  LEU A  57     -16.634  -1.626   8.119  1.00 70.98           C
ATOM    462  CD1 LEU A  57     -17.818  -0.720   8.464  1.00 74.50           C
ATOM    463  CD2 LEU A  57     -17.085  -2.891   7.382  1.00 74.60           C
ATOM    464  N   THR A  58     -13.395   1.231   7.674  1.00 62.84           N
ATOM    465  CA  THR A  58     -12.344   1.816   8.502  1.00 60.73           C
ATOM    466  C   THR A  58     -12.640   3.282   8.808  1.00 64.76           C
ATOM    467  O   THR A  58     -12.703   3.680   9.979  1.00 68.35           O
ATOM    468  CB  THR A  58     -10.958   1.671   7.870  1.00 56.71           C
ATOM    469  OG1 THR A  58     -10.592   0.295   7.864  1.00 52.05           O
ATOM    470  CG2 THR A  58      -9.924   2.427   8.670  1.00 56.84           C
ATOM    471  N   LEU A  59     -12.849   4.072   7.757  1.00 65.89           N
ATOM    472  CA  LEU A  59     -13.197   5.485   7.909  1.00 65.55           C
ATOM    473  C   LEU A  59     -14.412   5.660   8.811  1.00 66.09           C
ATOM    474  O   LEU A  59     -14.385   6.440   9.759  1.00 67.14           O
ATOM    475  CB  LEU A  59     -13.471   6.121   6.547  1.00 62.44           C
ATOM    476  CG  LEU A  59     -12.266   6.269   5.624  1.00 59.03           C
ATOM    477  CD1 LEU A  59     -12.619   7.251   4.505  1.00 49.12           C
ATOM    478  CD2 LEU A  59     -11.025   6.723   6.410  1.00 46.39           C
ATOM    479  N   TYR A  60     -15.462   4.901   8.520  1.00 66.60           N
ATOM    480  CA  TYR A  60     -16.748   5.063   9.178  1.00 66.71           C
ATOM    481  C   TYR A  60     -16.689   4.725  10.662  1.00 66.33           C
ATOM    482  O   TYR A  60     -17.210   5.469  11.489  1.00 71.15           O
ATOM    483  CB  TYR A  60     -17.807   4.216   8.478  1.00 66.31           C
ATOM    484  CG  TYR A  60     -19.189   4.397   9.036  1.00 71.94           C
ATOM    485  CD1 TYR A  60     -19.909   5.560   8.785  1.00 79.12           C
ATOM    486  CD2 TYR A  60     -19.779   3.406   9.816  1.00 77.62           C
ATOM    487  CE1 TYR A  60     -21.180   5.730   9.291  1.00 85.12           C
ATOM    488  CE2 TYR A  60     -21.054   3.563  10.323  1.00 77.70           C
ATOM    489  CZ  TYR A  60     -21.747   4.728  10.058  1.00 87.11           C
ATOM    490  OH  TYR A  60     -23.011   4.903  10.571  1.00 94.85           O
ATOM    491  N   VAL A  61     -16.050   3.609  10.995  1.00 63.12           N
ATOM    492  CA  VAL A  61     -15.913   3.185  12.384  1.00 61.34           C
ATOM    493  C   VAL A  61     -15.101   4.205  13.192  1.00 64.48           C
ATOM    494  O   VAL A  61     -15.347   4.414  14.374  1.00 64.16           O
ATOM    495  CB  VAL A  61     -15.304   1.761  12.475  1.00 59.65           C
ATOM    496  CG1 VAL A  61     -14.841   1.438  13.873  1.00 51.83           C
ATOM    497  CG2 VAL A  61     -16.322   0.731  12.018  1.00 59.20           C
ATOM    498  N   THR A  62     -14.153   4.867  12.545  1.00 67.74           N
ATOM    499  CA  THR A  62     -13.384   5.909  13.212  1.00 68.22           C
ATOM    500  C   THR A  62     -14.266   7.108  13.555  1.00 70.04           C
ATOM    501  O   THR A  62     -14.132   7.694  14.630  1.00 73.52           O
ATOM    502  CB  THR A  62     -12.144   6.317  12.387  1.00 66.72           C
ATOM    503  OG1 THR A  62     -11.184   5.259  12.453  1.00 70.12           O
ATOM    504  CG2 THR A  62     -11.508   7.589  12.930  1.00 63.75           C
ATOM    505  N   VAL A  63     -15.185   7.466  12.667  1.00 70.78           N
ATOM    506  CA  VAL A  63     -16.077   8.579  12.970  1.00 73.23           C
ATOM    507  C   VAL A  63     -16.942   8.255  14.201  1.00 75.41           C
ATOM    508  O   VAL A  63     -17.276   9.141  14.983  1.00 78.49           O
ATOM    509  CB  VAL A  63     -16.902   9.026  11.728  1.00 72.21           C
ATOM    510  CG1 VAL A  63     -18.289   9.521  12.120  1.00 70.92           C
ATOM    511  CG2 VAL A  63     -16.156  10.113  10.976  1.00 67.64           C
ATOM    512  N   GLN A  64     -17.228   6.974  14.404  1.00 76.55           N
ATOM    513  CA  GLN A  64     -18.113   6.527  15.483  1.00 75.89           C
ATOM    514  C   GLN A  64     -17.451   6.114  16.810  1.00 73.69           C
ATOM    515  O   GLN A  64     -18.161   5.854  17.777  1.00 76.22           O
ATOM    516  CB  GLN A  64     -18.981   5.374  14.989  1.00 75.55           C
ATOM    517  CG  GLN A  64     -20.243   5.798  14.273  1.00 80.23           C
ATOM    518  CD  GLN A  64     -21.163   4.617  14.025  1.00 92.74           C
ATOM    519  OE1 GLN A  64     -20.951   3.523  14.561  1.00 91.21           O
ATOM    520  NE2 GLN A  64     -22.191   4.828  13.210  1.00 95.81           N
ATOM    521  N   HIS A  65     -16.123   6.025  16.861  1.00 70.50           N
ATOM    522  CA  HIS A  65     -15.440   5.547  18.066  1.00 68.56           C
ATOM    523  C   HIS A  65     -14.269   6.416  18.486  1.00 72.08           C
ATOM    524  O   HIS A  65     -13.160   6.265  17.978  1.00 71.99           O
ATOM    525  CB  HIS A  65     -14.969   4.110  17.898  1.00 65.82           C
ATOM    526  CG  HIS A  65     -16.084   3.130  17.744  1.00 66.35           C
ATOM    527  ND1 HIS A  65     -16.609   2.428  18.808  1.00 67.89           N
ATOM    528  CD2 HIS A  65     -16.784   2.738  16.651  1.00 69.45           C
ATOM    529  CE1 HIS A  65     -17.582   1.644  18.376  1.00 77.42           C
ATOM    530  NE2 HIS A  65     -17.703   1.809  17.069  1.00 73.04           N
ATOM    531  N   LYS A  66     -14.528   7.303  19.444  1.00 76.91           N
ATOM    532  CA  LYS A  66     -13.520   8.210  20.009  1.00 77.27           C
ATOM    533  C   LYS A  66     -12.138   7.569  20.222  1.00 74.68           C
ATOM    534  O   LYS A  66     -11.133   8.132  19.818  1.00 74.95           O
ATOM    535  CB  LYS A  66     -14.056   8.839  21.311  1.00 78.91           C
ATOM    536  CG  LYS A  66     -13.035   9.604  22.176  1.00 84.11           C
ATOM    537  CD  LYS A  66     -12.974  11.083  21.810  1.00 88.73           C
ATOM    538  CE  LYS A  66     -12.425  11.930  22.948  1.00 87.13           C
ATOM    539  NZ  LYS A  66     -12.719  13.365  22.680  1.00 89.00           N
ATOM    540  N   LYS A  67     -12.093   6.391  20.839  1.00 75.53           N
ATOM    541  CA  LYS A  67     -10.822   5.753  21.197  1.00 76.37           C
ATOM    542  C   LYS A  67      -9.884   5.505  20.010  1.00 76.65           C
ATOM    543  O   LYS A  67      -8.662   5.480  20.176  1.00 79.80           O
ATOM    544  CB  LYS A  67     -11.070   4.439  21.940  1.00 77.45           C
ATOM    545  CG  LYS A  67     -11.733   4.598  23.301  1.00 84.04           C
ATOM    546  CD  LYS A  67     -10.818   5.291  24.299  1.00 86.90           C
ATOM    547  CE  LYS A  67     -11.123   4.847  25.715  1.00 89.10           C
ATOM    548  NZ  LYS A  67      -9.961   5.099  26.613  1.00 95.59           N
ATOM    549  N   LEU A  68     -10.453   5.321  18.821  1.00 74.04           N
ATOM    550  CA  LEU A  68      -9.670   5.113  17.605  1.00 68.16           C
ATOM    551  C   LEU A  68      -8.983   6.380  17.117  1.00 67.18           C
ATOM    552  O   LEU A  68      -7.967   6.310  16.439  1.00 68.08           O
ATOM    553  CB  LEU A  68     -10.561   4.578  16.495  1.00 66.46           C
ATOM    554  CG  LEU A  68     -11.208   3.216  16.755  1.00 66.34           C
ATOM    555  CD1 LEU A  68     -12.281   2.934  15.700  1.00 60.47           C
ATOM    556  CD2 LEU A  68     -10.173   2.080  16.817  1.00 51.70           C
ATOM    557  N   ARG A  69      -9.531   7.535  17.478  1.00 65.37           N
ATOM    558  CA  ARG A  69      -9.137   8.802  16.877  1.00 62.17           C
ATOM    559  C   ARG A  69      -7.863   9.413  17.435  1.00 64.62           C
ATOM    560  O   ARG A  69      -7.771  10.629  17.585  1.00 65.85           O
ATOM    561  CB  ARG A  69     -10.278   9.799  16.973  1.00 59.20           C
ATOM    562  CG  ARG A  69     -11.134   9.831  15.740  1.00 61.36           C
ATOM    563  CD  ARG A  69     -12.176  10.928  15.814  1.00 71.51           C
ATOM    564  NE  ARG A  69     -13.487  10.386  16.160  1.00 78.05           N
ATOM    565  CZ  ARG A  69     -14.048  10.480  17.358  1.00 70.54           C
ATOM    566  NH1 ARG A  69     -15.241   9.952  17.573  1.00 71.46           N
ATOM    567  NH2 ARG A  69     -13.416  11.104  18.337  1.00 78.41           N
ATOM    568  N   THR A  70      -6.873   8.573  17.712  1.00 68.45           N
ATOM    569  CA  THR A  70      -5.584   9.039  18.220  1.00 72.08           C
ATOM    570  C   THR A  70      -4.663   9.459  17.070  1.00 74.94           C
ATOM    571  O   THR A  70      -4.854   9.014  15.938  1.00 77.27           O
ATOM    572  CB  THR A  70      -4.897   7.947  19.061  1.00 73.08           C
ATOM    573  OG1 THR A  70      -4.467   6.876  18.209  1.00 74.53           O
ATOM    574  CG2 THR A  70      -5.860   7.400  20.126  1.00 75.53           C
ATOM    575  N   PRO A  71      -3.669  10.332  17.347  1.00 77.05           N
ATOM    576  CA  PRO A  71      -2.690  10.765  16.333  1.00 75.09           C
ATOM    577  C   PRO A  71      -1.943   9.634  15.599  1.00 71.25           C
ATOM    578  O   PRO A  71      -1.739   9.713  14.379  1.00 69.68           O
ATOM    579  CB  PRO A  71      -1.713  11.645  17.136  1.00 75.05           C
ATOM    580  CG  PRO A  71      -2.132  11.516  18.573  1.00 75.10           C
ATOM    581  CD  PRO A  71      -3.570  11.166  18.555  1.00 76.79           C
ATOM    582  N   LEU A  72      -1.562   8.592  16.338  1.00 68.41           N
ATOM    583  CA  LEU A  72      -0.841   7.443  15.787  1.00 64.41           C
ATOM    584  C   LEU A  72      -1.698   6.606  14.826  1.00 65.94           C
ATOM    585  O   LEU A  72      -1.227   5.625  14.223  1.00 65.84           O
ATOM    586  CB  LEU A  72      -0.318   6.574  16.926  1.00 62.56           C
ATOM    587  CG  LEU A  72       0.858   5.645  16.630  1.00 66.77           C
ATOM    588  CD1 LEU A  72       1.965   6.349  15.841  1.00 72.04           C
ATOM    589  CD2 LEU A  72       1.397   5.064  17.922  1.00 64.09           C
ATOM    590  N   ASN A  73      -2.956   7.012  14.672  1.00 64.19           N
ATOM    591  CA  ASN A  73      -3.877   6.324  13.789  1.00 59.94           C
ATOM    592  C   ASN A  73      -4.175   7.106  12.535  1.00 59.18           C
ATOM    593  O   ASN A  73      -4.678   6.555  11.565  1.00 61.27           O
ATOM    594  CB  ASN A  73      -5.173   6.026  14.525  1.00 60.59           C
ATOM    595  CG  ASN A  73      -5.118   4.731  15.302  1.00 59.47           C
ATOM    596  OD1 ASN A  73      -4.115   4.011  15.271  1.00 59.68           O
ATOM    597  ND2 ASN A  73      -6.207   4.416  15.998  1.00 59.56           N
ATOM    598  N   TYR A  74      -3.871   8.397  12.557  1.00 62.06           N
ATOM    599  CA  TYR A  74      -4.084   9.270  11.396  1.00 63.13           C
ATOM    600  C   TYR A  74      -3.554   8.647  10.093  1.00 61.34           C
ATOM    601  O   TYR A  74      -4.240   8.666   9.076  1.00 60.05           O
ATOM    602  CB  TYR A  74      -3.430  10.639  11.624  1.00 64.20           C
ATOM    603  CG  TYR A  74      -4.148  11.571  12.590  1.00 72.82           C
ATOM    604  CD1 TYR A  74      -4.980  11.075  13.603  1.00 77.88           C
ATOM    605  CD2 TYR A  74      -3.958  12.952  12.514  1.00 80.17           C
ATOM    606  CE1 TYR A  74      -5.618  11.933  14.496  1.00 75.65           C
ATOM    607  CE2 TYR A  74      -4.584  13.817  13.401  1.00 84.02           C
ATOM    608  CZ  TYR A  74      -5.410  13.304  14.389  1.00 84.58           C
ATOM    609  OH  TYR A  74      -6.027  14.171  15.263  1.00 83.44           O
ATOM    610  N   ILE A  75      -2.342   8.085  10.143  1.00 60.91           N
ATOM    611  CA  ILE A  75      -1.701   7.492   8.971  1.00 57.84           C
ATOM    612  C   ILE A  75      -2.475   6.292   8.427  1.00 57.59           C
ATOM    613  O   ILE A  75      -2.502   6.075   7.219  1.00 59.61           O
ATOM    614  CB  ILE A  75      -0.212   7.094   9.242  1.00 59.31           C
ATOM    615  CG1 ILE A  75       0.628   7.138   7.952  1.00 58.43           C
ATOM    616  CG2 ILE A  75      -0.114   5.710   9.878  1.00 56.96           C
ATOM    617  CD1 ILE A  75       0.745   8.512   7.330  1.00 48.88           C
ATOM    618  N   LEU A  76      -3.098   5.511   9.306  1.00 55.78           N
ATOM    619  CA  LEU A  76      -3.915   4.384   8.857  1.00 55.11           C
ATOM    620  C   LEU A  76      -5.227   4.869   8.235  1.00 56.35           C
ATOM    621  O   LEU A  76      -5.784   4.226   7.346  1.00 56.56           O
ATOM    622  CB  LEU A  76      -4.193   3.415   9.997  1.00 52.31           C
ATOM    623  CG  LEU A  76      -2.992   2.691  10.607  1.00 55.64           C
ATOM    624  CD1 LEU A  76      -3.432   2.010  11.886  1.00 54.26           C
ATOM    625  CD2 LEU A  76      -2.334   1.697   9.661  1.00 46.80           C
ATOM    626  N   LEU A  77      -5.720   6.009   8.701  1.00 57.28           N
ATOM    627  CA  LEU A  77      -6.855   6.641   8.059  1.00 58.24           C
ATOM    628  C   LEU A  77      -6.441   7.022   6.651  1.00 57.99           C
ATOM    629  O   LEU A  77      -7.211   6.882   5.695  1.00 58.37           O
ATOM    630  CB  LEU A  77      -7.286   7.879   8.842  1.00 59.93           C
ATOM    631  CG  LEU A  77      -8.586   7.803   9.639  1.00 62.81           C
ATOM    632  CD1 LEU A  77      -8.816   6.417  10.203  1.00 69.50           C
ATOM    633  CD2 LEU A  77      -8.576   8.845  10.744  1.00 73.43           C
ATOM    634  N   ASN A  78      -5.204   7.494   6.537  1.00 56.63           N
ATOM    635  CA  ASN A  78      -4.644   7.931   5.271  1.00 55.42           C
ATOM    636  C   ASN A  78      -4.524   6.732   4.349  1.00 54.79           C
ATOM    637  O   ASN A  78      -4.892   6.802   3.180  1.00 56.04           O
ATOM    638  CB  ASN A  78      -3.268   8.543   5.519  1.00 57.25           C
ATOM    639  CG  ASN A  78      -2.740   9.301   4.335  1.00 57.62           C
ATOM    640  OD1 ASN A  78      -3.430  10.144   3.774  1.00 57.57           O
ATOM    641  ND2 ASN A  78      -1.491   9.028   3.963  1.00 54.86           N
ATOM    642  N   LEU A  79      -4.050   5.618   4.903  1.00 50.91           N
ATOM    643  CA  LEU A  79      -3.958   4.369   4.172  1.00 48.86           C
ATOM    644  C   LEU A  79      -5.286   4.032   3.537  1.00 51.74           C
ATOM    645  O   LEU A  79      -5.345   3.691   2.356  1.00 55.63           O
ATOM    646  CB  LEU A  79      -3.550   3.230   5.095  1.00 47.65           C
ATOM    647  CG  LEU A  79      -3.477   1.860   4.430  1.00 46.36           C
ATOM    648  CD1 LEU A  79      -2.471   1.912   3.290  1.00 44.35           C
ATOM    649  CD2 LEU A  79      -3.116   0.764   5.441  1.00 41.04           C
ATOM    650  N   ALA A  80      -6.355   4.137   4.319  1.00 51.13           N
ATOM    651  CA  ALA A  80      -7.676   3.758   3.840  1.00 52.25           C
ATOM    652  C   ALA A  80      -8.152   4.672   2.712  1.00 54.33           C
ATOM    653  O   ALA A  80      -8.844   4.213   1.794  1.00 57.06           O
ATOM    654  CB  ALA A  80      -8.698   3.721   4.997  1.00 48.11           C
ATOM    655  N   VAL A  81      -7.794   5.957   2.781  1.00 52.56           N
ATOM    656  CA  VAL A  81      -8.218   6.907   1.759  1.00 51.39           C
ATOM    657  C   VAL A  81      -7.449   6.615   0.470  1.00 50.22           C
ATOM    658  O   VAL A  81      -8.014   6.644  -0.624  1.00 49.67           O
ATOM    659  CB  VAL A  81      -8.037   8.382   2.208  1.00 54.42           C
ATOM    660  CG1 VAL A  81      -8.365   9.346   1.070  1.00 52.92           C
ATOM    661  CG2 VAL A  81      -8.928   8.691   3.393  1.00 54.60           C
ATOM    662  N   ALA A  82      -6.169   6.282   0.607  1.00 47.83           N
ATOM    663  CA  ALA A  82      -5.368   5.895  -0.544  1.00 48.62           C
ATOM    664  C   ALA A  82      -6.013   4.694  -1.219  1.00 52.12           C
ATOM    665  O   ALA A  82      -6.183   4.667  -2.437  1.00 55.28           O
ATOM    666  CB  ALA A  82      -3.952   5.570  -0.122  1.00 44.58           C
ATOM    667  N   ASP A  83      -6.386   3.707  -0.410  1.00 52.87           N
ATOM    668  CA  ASP A  83      -6.986   2.500  -0.922  1.00 51.44           C
ATOM    669  C   ASP A  83      -8.255   2.832  -1.692  1.00 53.02           C
ATOM    670  O   ASP A  83      -8.601   2.143  -2.643  1.00 58.06           O
ATOM    671  CB  ASP A  83      -7.301   1.530   0.213  1.00 52.11           C
ATOM    672  CG  ASP A  83      -6.056   0.859   0.803  1.00 54.53           C
ATOM    673  OD1 ASP A  83      -4.980   0.873   0.174  1.00 60.23           O
ATOM    674  OD2 ASP A  83      -6.163   0.291   1.912  1.00 65.46           O
ATOM    675  N   LEU A  84      -8.954   3.887  -1.294  1.00 53.01           N
ATOM    676  CA  LEU A  84     -10.212   4.210  -1.951  1.00 54.38           C
ATOM    677  C   LEU A  84      -9.961   4.906  -3.281  1.00 56.24           C
ATOM    678  O   LEU A  84     -10.639   4.634  -4.269  1.00 58.29           O
ATOM    679  CB  LEU A  84     -11.149   5.010  -1.035  1.00 54.90           C
ATOM    680  CG  LEU A  84     -11.837   4.208   0.093  1.00 57.74           C
ATOM    681  CD1 LEU A  84     -12.538   5.126   1.074  1.00 53.20           C
ATOM    682  CD2 LEU A  84     -12.819   3.151  -0.422  1.00 49.24           C
ATOM    683  N   PHE A  85      -8.950   5.765  -3.324  1.00 58.94           N
ATOM    684  CA  PHE A  85      -8.488   6.308  -4.601  1.00 59.47           C
ATOM    685  C   PHE A  85      -8.227   5.177  -5.602  1.00 59.67           C
ATOM    686  O   PHE A  85      -8.608   5.275  -6.765  1.00 59.91           O
ATOM    687  CB  PHE A  85      -7.231   7.157  -4.410  1.00 59.32           C
ATOM    688  CG  PHE A  85      -7.517   8.584  -4.061  1.00 66.21           C
ATOM    689  CD1 PHE A  85      -8.178   8.909  -2.891  1.00 72.45           C
ATOM    690  CD2 PHE A  85      -7.129   9.602  -4.904  1.00 76.16           C
ATOM    691  CE1 PHE A  85      -8.449  10.219  -2.571  1.00 70.79           C
ATOM    692  CE2 PHE A  85      -7.402  10.915  -4.589  1.00 78.51           C
ATOM    693  CZ  PHE A  85      -8.062  11.220  -3.422  1.00 77.32           C
ATOM    694  N   MET A  86      -7.594   4.099  -5.146  1.00 57.11           N
ATOM    695  CA  MET A  86      -7.325   2.979  -6.022  1.00 55.85           C
ATOM    696  C   MET A  86      -8.609   2.300  -6.467  1.00 58.00           C
ATOM    697  O   MET A  86      -8.724   1.874  -7.616  1.00 58.96           O
ATOM    698  CB  MET A  86      -6.398   1.979  -5.355  1.00 54.58           C
ATOM    699  CG  MET A  86      -4.940   2.338  -5.499  1.00 55.46           C
ATOM    700  SD  MET A  86      -3.886   1.172  -4.632  1.00 65.58           S
ATOM    701  CE  MET A  86      -3.558   0.009  -5.946  1.00 71.94           C
ATOM    702  N   VAL A  87      -9.576   2.226  -5.557  1.00 57.88           N
ATOM    703  CA  VAL A  87     -10.833   1.533  -5.806  1.00 57.43           C
ATOM    704  C   VAL A  87     -11.670   2.271  -6.851  1.00 59.05           C
ATOM    705  O   VAL A  87     -12.152   1.668  -7.810  1.00 63.74           O
ATOM    706  CB  VAL A  87     -11.633   1.331  -4.491  1.00 59.03           C
ATOM    707  CG1 VAL A  87     -13.105   1.065  -4.775  1.00 60.49           C
ATOM    708  CG2 VAL A  87     -11.039   0.190  -3.668  1.00 53.73           C
ATOM    709  N   PHE A  88     -11.815   3.580  -6.683  1.00 58.24           N
ATOM    710  CA  PHE A  88     -12.629   4.374  -7.591  1.00 57.78           C
ATOM    711  C   PHE A  88     -11.861   4.880  -8.815  1.00 59.11           C
ATOM    712  O   PHE A  88     -12.397   4.921  -9.914  1.00 63.67           O
ATOM    713  CB  PHE A  88     -13.315   5.508  -6.832  1.00 54.78           C
ATOM    714  CG  PHE A  88     -14.362   5.020  -5.876  1.00 67.20           C
ATOM    715  CD1 PHE A  88     -15.587   4.542  -6.350  1.00 70.93           C
ATOM    716  CD2 PHE A  88     -14.110   4.974  -4.506  1.00 70.70           C
ATOM    717  CE1 PHE A  88     -16.553   4.060  -5.474  1.00 61.87           C
ATOM    718  CE2 PHE A  88     -15.072   4.495  -3.618  1.00 67.18           C
ATOM    719  CZ  PHE A  88     -16.298   4.042  -4.107  1.00 65.89           C
ATOM    720  N   GLY A  89     -10.604   5.250  -8.632  1.00 57.77           N
ATOM    721  CA  GLY A  89      -9.776   5.634  -9.755  1.00 57.21           C
ATOM    722  C   GLY A  89      -9.386   4.437 -10.606  1.00 58.71           C
ATOM    723  O   GLY A  89      -9.595   4.440 -11.816  1.00 60.28           O
ATOM    724  N   GLY A  90      -8.816   3.411  -9.983  1.00 58.33           N
ATOM    725  CA  GLY A  90      -8.343   2.245 -10.731  1.00 58.53           C
ATOM    726  C   GLY A  90      -9.404   1.177 -10.985  1.00 58.32           C
ATOM    727  O   GLY A  90      -9.855   0.991 -12.127  1.00 57.93           O
ATOM    728  N   PHE A  91      -9.811   0.496  -9.915  1.00 54.57           N
ATOM    729  CA  PHE A  91     -10.631  -0.709 -10.014  1.00 54.45           C
ATOM    730  C   PHE A  91     -11.927  -0.537 -10.817  1.00 54.67           C
ATOM    731  O   PHE A  91     -12.246  -1.381 -11.664  1.00 53.24           O
ATOM    732  CB  PHE A  91     -10.942  -1.306  -8.627  1.00 54.48           C
ATOM    733  CG  PHE A  91      -9.733  -1.493  -7.738  1.00 61.33           C
ATOM    734  CD1 PHE A  91      -8.445  -1.195  -8.191  1.00 69.23           C
ATOM    735  CD2 PHE A  91      -9.884  -1.991  -6.449  1.00 59.55           C
ATOM    736  CE1 PHE A  91      -7.340  -1.370  -7.361  1.00 65.17           C
ATOM    737  CE2 PHE A  91      -8.786  -2.176  -5.615  1.00 61.18           C
ATOM    738  CZ  PHE A  91      -7.510  -1.867  -6.073  1.00 63.28           C
ATOM    739  N   THR A  92     -12.692   0.522 -10.552  1.00 54.05           N
ATOM    740  CA  THR A  92     -13.993   0.639 -11.219  1.00 56.11           C
ATOM    741  C   THR A  92     -13.804   0.919 -12.701  1.00 55.95           C
ATOM    742  O   THR A  92     -14.439   0.279 -13.547  1.00 54.13           O
ATOM    743  CB  THR A  92     -14.916   1.704 -10.603  1.00 54.60           C
ATOM    744  OG1 THR A  92     -14.247   2.965 -10.611  1.00 61.78           O
ATOM    745  CG2 THR A  92     -15.289   1.330  -9.191  1.00 49.72           C
ATOM    746  N   THR A  93     -12.907   1.857 -13.002  1.00 56.15           N
ATOM    747  CA  THR A  93     -12.518   2.152 -14.385  1.00 55.46           C
ATOM    748  C   THR A  93     -12.066   0.897 -15.155  1.00 53.58           C
ATOM    749  O   THR A  93     -12.525   0.649 -16.276  1.00 51.50           O
ATOM    750  CB  THR A  93     -11.413   3.216 -14.436  1.00 55.36           C
ATOM    751  OG1 THR A  93     -11.668   4.198 -13.435  1.00 52.44           O
ATOM    752  CG2 THR A  93     -11.381   3.891 -15.794  1.00 56.25           C
ATOM    753  N   THR A  94     -11.184   0.106 -14.551  1.00 48.70           N
ATOM    754  CA  THR A  94     -10.710  -1.101 -15.214  1.00 51.13           C
ATOM    755  C   THR A  94     -11.803  -2.123 -15.478  1.00 51.03           C
ATOM    756  O   THR A  94     -11.761  -2.827 -16.486  1.00 51.60           O
ATOM    757  CB  THR A  94      -9.594  -1.789 -14.439  1.00 50.60           C
ATOM    758  OG1 THR A  94      -8.582  -0.828 -14.127  1.00 60.71           O
ATOM    759  CG2 THR A  94      -8.997  -2.929 -15.275  1.00 44.00           C
ATOM    760  N   LEU A  95     -12.760  -2.218 -14.558  1.00 53.15           N
ATOM    761  CA  LEU A  95     -13.885  -3.144 -14.698  1.00 52.07           C
ATOM    762  C   LEU A  95     -14.666  -2.768 -15.950  1.00 51.29           C
ATOM    763  O   LEU A  95     -15.004  -3.623 -16.787  1.00 49.08           O
ATOM    764  CB  LEU A  95     -14.793  -3.075 -13.460  1.00 52.80           C
ATOM    765  CG  LEU A  95     -16.158  -3.780 -13.455  1.00 44.46           C
ATOM    766  CD1 LEU A  95     -16.034  -5.251 -13.768  1.00 41.77           C
ATOM    767  CD2 LEU A  95     -16.793  -3.613 -12.097  1.00 44.99           C
ATOM    768  N   TYR A  96     -14.910  -1.470 -16.077  1.00 47.10           N
ATOM    769  CA  TYR A  96     -15.652  -0.933 -17.187  1.00 48.66           C
ATOM    770  C   TYR A  96     -14.912  -1.149 -18.516  1.00 51.27           C
ATOM    771  O   TYR A  96     -15.470  -1.728 -19.464  1.00 54.87           O
ATOM    772  CB  TYR A  96     -15.930   0.541 -16.931  1.00 47.24           C
ATOM    773  CG  TYR A  96     -16.851   1.172 -17.937  1.00 56.34           C
ATOM    774  CD1 TYR A  96     -18.217   0.921 -17.908  1.00 59.13           C
ATOM    775  CD2 TYR A  96     -16.357   2.030 -18.915  1.00 62.44           C
ATOM    776  CE1 TYR A  96     -19.060   1.504 -18.822  1.00 61.71           C
ATOM    777  CE2 TYR A  96     -17.196   2.623 -19.831  1.00 59.27           C
ATOM    778  CZ  TYR A  96     -18.543   2.354 -19.780  1.00 62.46           C
ATOM    779  OH  TYR A  96     -19.382   2.927 -20.699  1.00 67.58           O
ATOM    780  N   THR A  97     -13.652  -0.722 -18.578  1.00 47.75           N
ATOM    781  CA  THR A  97     -12.874  -0.903 -19.791  1.00 43.43           C
ATOM    782  C   THR A  97     -12.635  -2.387 -20.132  1.00 44.10           C
ATOM    783  O   THR A  97     -12.807  -2.789 -21.279  1.00 44.66           O
ATOM    784  CB  THR A  97     -11.524  -0.146 -19.756  1.00 43.01           C
ATOM    785  OG1 THR A  97     -10.649  -0.760 -18.813  1.00 37.39           O
ATOM    786  CG2 THR A  97     -11.705   1.318 -19.408  1.00 45.51           C
ATOM    787  N   SER A  98     -12.234  -3.204 -19.162  1.00 42.71           N
ATOM    788  CA  SER A  98     -11.922  -4.599 -19.476  1.00 46.78           C
ATOM    789  C   SER A  98     -13.046  -5.277 -20.272  1.00 48.70           C
ATOM    790  O   SER A  98     -12.802  -6.152 -21.106  1.00 48.10           O
ATOM    791  CB  SER A  98     -11.593  -5.403 -18.214  1.00 45.62           C
ATOM    792  OG  SER A  98     -12.676  -5.386 -17.300  1.00 55.23           O
ATOM    793  N   LEU A  99     -14.275  -4.851 -20.006  1.00 52.27           N
ATOM    794  CA  LEU A  99     -15.454  -5.437 -20.616  1.00 53.21           C
ATOM    795  C   LEU A  99     -15.690  -4.899 -22.033  1.00 55.77           C
ATOM    796  O   LEU A  99     -16.410  -5.519 -22.824  1.00 54.21           O
ATOM    797  CB  LEU A  99     -16.675  -5.162 -19.735  1.00 55.56           C
ATOM    798  CG  LEU A  99     -16.799  -5.926 -18.414  1.00 53.16           C
ATOM    799  CD1 LEU A  99     -17.930  -5.337 -17.581  1.00 47.22           C
ATOM    800  CD2 LEU A  99     -16.991  -7.433 -18.634  1.00 35.54           C
ATOM    801  N   HIS A 100     -15.119  -3.728 -22.324  1.00 55.19           N
ATOM    802  CA  HIS A 100     -15.004  -3.221 -23.693  1.00 52.41           C
ATOM    803  C   HIS A 100     -13.800  -3.802 -24.455  1.00 52.89           C
ATOM    804  O   HIS A 100     -13.748  -3.721 -25.686  1.00 58.37           O
ATOM    805  CB  HIS A 100     -14.895  -1.706 -23.702  1.00 48.27           C
ATOM    806  CG  HIS A 100     -16.151  -0.999 -23.310  1.00 54.74           C
ATOM    807  ND1 HIS A 100     -16.436  -0.653 -22.005  1.00 67.97           N
ATOM    808  CD2 HIS A 100     -17.173  -0.516 -24.056  1.00 58.59           C
ATOM    809  CE1 HIS A 100     -17.589  -0.007 -21.962  1.00 66.19           C
ATOM    810  NE2 HIS A 100     -18.060   0.084 -23.193  1.00 64.94           N
ATOM    811  N   GLY A 101     -12.830  -4.360 -23.736  1.00 50.81           N
ATOM    812  CA  GLY A 101     -11.632  -4.932 -24.363  1.00 50.28           C
ATOM    813  C   GLY A 101     -10.574  -3.931 -24.802  1.00 51.63           C
ATOM    814  O   GLY A 101      -9.656  -4.262 -25.542  1.00 54.51           O
ATOM    815  N   TYR A 102     -10.696  -2.692 -24.347  1.00 54.37           N
ATOM    816  CA  TYR A 102      -9.683  -1.669 -24.611  1.00 51.45           C
ATOM    817  C   TYR A 102      -9.988  -0.436 -23.778  1.00 51.47           C
ATOM    818  O   TYR A 102     -11.050  -0.346 -23.159  1.00 51.64           O
ATOM    819  CB  TYR A 102      -9.618  -1.326 -26.099  1.00 48.74           C
ATOM    820  CG  TYR A 102     -10.819  -0.580 -26.642  1.00 49.98           C
ATOM    821  CD1 TYR A 102     -10.769   0.794 -26.858  1.00 50.74           C
ATOM    822  CD2 TYR A 102     -12.001  -1.251 -26.956  1.00 51.90           C
ATOM    823  CE1 TYR A 102     -11.861   1.487 -27.363  1.00 45.67           C
ATOM    824  CE2 TYR A 102     -13.103  -0.565 -27.464  1.00 45.85           C
ATOM    825  CZ  TYR A 102     -13.024   0.802 -27.663  1.00 48.16           C
ATOM    826  OH  TYR A 102     -14.110   1.484 -28.168  1.00 49.98           O
ATOM    827  N   PHE A 103      -9.065   0.515 -23.759  1.00 51.88           N
ATOM    828  CA  PHE A 103      -9.211   1.653 -22.862  1.00 53.57           C
ATOM    829  C   PHE A 103     -10.075   2.721 -23.493  1.00 53.15           C
ATOM    830  O   PHE A 103      -9.566   3.660 -24.110  1.00 57.43           O
ATOM    831  CB  PHE A 103      -7.850   2.225 -22.429  1.00 53.47           C
ATOM    832  CG  PHE A 103      -7.951   3.183 -21.279  1.00 55.39           C
ATOM    833  CD1 PHE A 103      -7.769   2.739 -19.975  1.00 52.52           C
ATOM    834  CD2 PHE A 103      -8.281   4.523 -21.495  1.00 51.73           C
ATOM    835  CE1 PHE A 103      -7.891   3.617 -18.904  1.00 55.98           C
ATOM    836  CE2 PHE A 103      -8.413   5.404 -20.430  1.00 54.54           C
ATOM    837  CZ  PHE A 103      -8.214   4.953 -19.132  1.00 53.87           C
ATOM    838  N   VAL A 104     -11.384   2.584 -23.318  1.00 53.90           N
ATOM    839  CA  VAL A 104     -12.342   3.444 -24.024  1.00 55.07           C
ATOM    840  C   VAL A 104     -12.327   4.936 -23.687  1.00 57.17           C
ATOM    841  O   VAL A 104     -12.954   5.702 -24.390  1.00 62.78           O
ATOM    842  CB  VAL A 104     -13.786   2.957 -23.877  1.00 51.26           C
ATOM    843  CG1 VAL A 104     -13.953   1.633 -24.547  1.00 48.20           C
ATOM    844  CG2 VAL A 104     -14.178   2.897 -22.411  1.00 50.80           C
ATOM    845  N   PHE A 105     -11.637   5.362 -22.637  1.00 58.55           N
ATOM    846  CA  PHE A 105     -11.688   6.777 -22.274  1.00 62.05           C
ATOM    847  C   PHE A 105     -10.622   7.614 -22.975  1.00 64.31           C
ATOM    848  O   PHE A 105     -10.437   8.792 -22.666  1.00 63.96           O
ATOM    849  CB  PHE A 105     -11.650   6.971 -20.747  1.00 64.38           C
ATOM    850  CG  PHE A 105     -12.822   6.354 -20.035  1.00 66.23           C
ATOM    851  CD1 PHE A 105     -14.122   6.781 -20.306  1.00 61.38           C
ATOM    852  CD2 PHE A 105     -12.630   5.328 -19.111  1.00 65.54           C
ATOM    853  CE1 PHE A 105     -15.212   6.195 -19.674  1.00 56.14           C
ATOM    854  CE2 PHE A 105     -13.715   4.736 -18.466  1.00 59.98           C
ATOM    855  CZ  PHE A 105     -15.009   5.176 -18.749  1.00 57.81           C
ATOM    856  N   GLY A 106      -9.918   7.010 -23.923  1.00 66.74           N
ATOM    857  CA  GLY A 106      -8.930   7.750 -24.701  1.00 70.55           C
ATOM    858  C   GLY A 106      -7.730   8.202 -23.890  1.00 72.64           C
ATOM    859  O   GLY A 106      -7.579   7.815 -22.732  1.00 74.76           O
ATOM    860  N   PRO A 107      -6.853   9.018 -24.496  1.00 75.14           N
ATOM    861  CA  PRO A 107      -5.595   9.371 -23.828  1.00 72.74           C
ATOM    862  C   PRO A 107      -5.762  10.266 -22.606  1.00 70.71           C
ATOM    863  O   PRO A 107      -4.992  10.132 -21.662  1.00 73.19           O
ATOM    864  CB  PRO A 107      -4.803  10.100 -24.919  1.00 71.39           C
ATOM    865  CG  PRO A 107      -5.398   9.609 -26.199  1.00 74.37           C
ATOM    866  CD  PRO A 107      -6.859   9.448 -25.904  1.00 74.24           C
ATOM    867  N   THR A 108      -6.736  11.170 -22.600  1.00 69.22           N
ATOM    868  CA  THR A 108      -6.861  12.028 -21.421  1.00 69.10           C
ATOM    869  C   THR A 108      -7.441  11.262 -20.228  1.00 66.66           C
ATOM    870  O   THR A 108      -7.065  11.519 -19.082  1.00 66.85           O
ATOM    871  CB  THR A 108      -7.555  13.414 -21.673  1.00 68.84           C
ATOM    872  OG1 THR A 108      -8.969  13.296 -21.540  1.00 68.18           O
ATOM    873  CG2 THR A 108      -7.206  13.973 -23.037  1.00 67.98           C
ATOM    874  N   GLY A 109      -8.325  10.305 -20.513  1.00 63.35           N
ATOM    875  CA  GLY A 109      -8.785   9.352 -19.507  1.00 57.80           C
ATOM    876  C   GLY A 109      -7.613   8.536 -19.000  1.00 58.61           C
ATOM    877  O   GLY A 109      -7.485   8.279 -17.806  1.00 59.38           O
ATOM    878  N   CYS A 110      -6.736   8.148 -19.918  1.00 59.01           N
ATOM    879  CA  CYS A 110      -5.538   7.409 -19.573  1.00 57.96           C
ATOM    880  C   CYS A 110      -4.690   8.199 -18.604  1.00 57.79           C
ATOM    881  O   CYS A 110      -4.014   7.631 -17.757  1.00 61.65           O
ATOM    882  CB  CYS A 110      -4.730   7.099 -20.823  1.00 55.86           C
ATOM    883  SG  CYS A 110      -3.380   5.945 -20.541  1.00 70.17           S
ATOM    884  N   ASN A 111      -4.711   9.517 -18.728  1.00 60.61           N
ATOM    885  CA  ASN A 111      -3.951  10.343 -17.806  1.00 62.83           C
ATOM    886  C   ASN A 111      -4.638  10.375 -16.455  1.00 62.12           C
ATOM    887  O   ASN A 111      -4.013  10.103 -15.430  1.00 64.28           O
ATOM    888  CB  ASN A 111      -3.732  11.758 -18.359  1.00 62.36           C
ATOM    889  CG  ASN A 111      -2.585  11.825 -19.351  1.00 58.79           C
ATOM    890  OD1 ASN A 111      -1.524  11.229 -19.157  1.00 53.91           O
ATOM    891  ND2 ASN A 111      -2.794  12.564 -20.421  1.00 79.36           N
ATOM    892  N   LEU A 112      -5.935  10.677 -16.473  1.00 61.09           N
ATOM    893  CA  LEU A 112      -6.753  10.686 -15.271  1.00 59.41           C
ATOM    894  C   LEU A 112      -6.653   9.373 -14.482  1.00 59.54           C
ATOM    895  O   LEU A 112      -6.169   9.375 -13.350  1.00 59.31           O
ATOM    896  CB  LEU A 112      -8.203  11.044 -15.610  1.00 59.87           C
ATOM    897  CG  LEU A 112      -8.489  12.555 -15.694  1.00 64.69           C
ATOM    898  CD1 LEU A 112      -9.760  12.843 -16.490  1.00 54.76           C
ATOM    899  CD2 LEU A 112      -8.562  13.211 -14.295  1.00 63.69           C
ATOM    900  N   GLU A 113      -7.066   8.255 -15.085  1.00 58.63           N
ATOM    901  CA  GLU A 113      -7.031   6.963 -14.407  1.00 57.41           C
ATOM    902  C   GLU A 113      -5.625   6.627 -13.914  1.00 59.42           C
ATOM    903  O   GLU A 113      -5.444   6.124 -12.800  1.00 62.27           O
ATOM    904  CB  GLU A 113      -7.573   5.855 -15.311  1.00 57.67           C
ATOM    905  CG  GLU A 113      -7.726   4.472 -14.640  1.00 63.89           C
ATOM    906  CD  GLU A 113      -6.463   3.604 -14.729  1.00 73.11           C
ATOM    907  OE1 GLU A 113      -6.085   2.958 -13.724  1.00 80.07           O
ATOM    908  OE2 GLU A 113      -5.843   3.561 -15.808  1.00 82.68           O
ATOM    909  N   GLY A 114      -4.625   6.914 -14.738  1.00 58.41           N
ATOM    910  CA  GLY A 114      -3.251   6.606 -14.381  1.00 56.58           C
ATOM    911  C   GLY A 114      -2.818   7.422 -13.185  1.00 56.50           C
ATOM    912  O   GLY A 114      -2.149   6.918 -12.286  1.00 57.92           O
ATOM    913  N   PHE A 115      -3.202   8.691 -13.168  1.00 55.92           N
ATOM    914  CA  PHE A 115      -2.860   9.558 -12.050  1.00 58.10           C
ATOM    915  C   PHE A 115      -3.486   9.043 -10.737  1.00 57.59           C
ATOM    916  O   PHE A 115      -2.774   8.678  -9.803  1.00 58.19           O
ATOM    917  CB  PHE A 115      -3.264  11.003 -12.348  1.00 53.92           C
ATOM    918  CG  PHE A 115      -2.966  11.967 -11.233  1.00 62.47           C
ATOM    919  CD1 PHE A 115      -1.689  12.514 -11.087  1.00 71.34           C
ATOM    920  CD2 PHE A 115      -3.968  12.364 -10.353  1.00 59.99           C
ATOM    921  CE1 PHE A 115      -1.412  13.425 -10.062  1.00 67.41           C
ATOM    922  CE2 PHE A 115      -3.704  13.276  -9.332  1.00 59.45           C
ATOM    923  CZ  PHE A 115      -2.423  13.802  -9.181  1.00 59.20           C
ATOM    924  N   PHE A 116      -4.811   8.975 -10.684  1.00 56.56           N
ATOM    925  CA  PHE A 116      -5.489   8.635  -9.444  1.00 57.73           C
ATOM    926  C   PHE A 116      -5.135   7.235  -8.906  1.00 60.70           C
ATOM    927  O   PHE A 116      -4.907   7.060  -7.698  1.00 60.27           O
ATOM    928  CB  PHE A 116      -6.996   8.852  -9.579  1.00 54.58           C
ATOM    929  CG  PHE A 116      -7.392  10.297  -9.533  1.00 57.24           C
ATOM    930  CD1 PHE A 116      -7.057  11.088  -8.433  1.00 63.24           C
ATOM    931  CD2 PHE A 116      -8.074  10.882 -10.587  1.00 61.68           C
ATOM    932  CE1 PHE A 116      -7.399  12.452  -8.381  1.00 55.47           C
ATOM    933  CE2 PHE A 116      -8.430  12.239 -10.537  1.00 69.43           C
ATOM    934  CZ  PHE A 116      -8.091  13.020  -9.427  1.00 57.32           C
ATOM    935  N   ALA A 117      -5.052   6.250  -9.798  1.00 58.84           N
ATOM    936  CA  ALA A 117      -4.533   4.955  -9.404  1.00 55.47           C
ATOM    937  C   ALA A 117      -3.109   5.095  -8.860  1.00 57.41           C
ATOM    938  O   ALA A 117      -2.850   4.695  -7.729  1.00 61.18           O
ATOM    939  CB  ALA A 117      -4.587   3.982 -10.549  1.00 55.51           C
ATOM    940  N   THR A 118      -2.193   5.690  -9.627  1.00 56.85           N
ATOM    941  CA  THR A 118      -0.812   5.830  -9.155  1.00 55.28           C
ATOM    942  C   THR A 118      -0.733   6.629  -7.845  1.00 57.30           C
ATOM    943  O   THR A 118      -0.068   6.208  -6.885  1.00 56.05           O
ATOM    944  CB  THR A 118       0.123   6.462 -10.204  1.00 55.15           C
ATOM    945  OG1 THR A 118       0.103   5.688 -11.406  1.00 53.61           O
ATOM    946  CG2 THR A 118       1.568   6.506  -9.682  1.00 53.50           C
ATOM    947  N   LEU A 119      -1.425   7.767  -7.802  1.00 56.41           N
ATOM    948  CA  LEU A 119      -1.434   8.597  -6.605  1.00 55.40           C
ATOM    949  C   LEU A 119      -1.851   7.776  -5.398  1.00 57.06           C
ATOM    950  O   LEU A 119      -1.237   7.882  -4.335  1.00 59.17           O
ATOM    951  CB  LEU A 119      -2.353   9.810  -6.768  1.00 55.15           C
ATOM    952  CG  LEU A 119      -2.328  10.832  -5.620  1.00 52.61           C
ATOM    953  CD1 LEU A 119      -0.966  11.509  -5.512  1.00 48.40           C
ATOM    954  CD2 LEU A 119      -3.441  11.875  -5.761  1.00 43.90           C
ATOM    955  N   GLY A 120      -2.883   6.949  -5.579  1.00 58.86           N
ATOM    956  CA  GLY A 120      -3.414   6.090  -4.517  1.00 56.38           C
ATOM    957  C   GLY A 120      -2.373   5.138  -3.966  1.00 56.69           C
ATOM    958  O   GLY A 120      -2.005   5.212  -2.788  1.00 57.87           O
ATOM    959  N   GLY A 121      -1.879   4.252  -4.825  1.00 55.11           N
ATOM    960  CA  GLY A 121      -0.920   3.237  -4.403  1.00 56.74           C
ATOM    961  C   GLY A 121       0.350   3.833  -3.835  1.00 58.11           C
ATOM    962  O   GLY A 121       1.055   3.184  -3.074  1.00 59.52           O
ATOM    963  N   GLU A 122       0.647   5.068  -4.227  1.00 60.94           N
ATOM    964  CA  GLU A 122       1.829   5.783  -3.744  1.00 61.68           C
ATOM    965  C   GLU A 122       1.629   6.303  -2.333  1.00 59.74           C
ATOM    966  O   GLU A 122       2.475   6.089  -1.468  1.00 60.08           O
ATOM    967  CB  GLU A 122       2.174   6.945  -4.677  1.00 63.53           C
ATOM    968  CG  GLU A 122       3.087   6.548  -5.805  1.00 64.31           C
ATOM    969  CD  GLU A 122       4.489   6.263  -5.325  1.00 67.36           C
ATOM    970  OE1 GLU A 122       5.096   7.177  -4.744  1.00 73.60           O
ATOM    971  OE2 GLU A 122       4.983   5.133  -5.519  1.00 71.68           O
ATOM    972  N   ILE A 123       0.512   6.997  -2.113  1.00 56.94           N
ATOM    973  CA  ILE A 123       0.099   7.393  -0.769  1.00 53.81           C
ATOM    974  C   ILE A 123       0.078   6.177   0.163  1.00 54.57           C
ATOM    975  O   ILE A 123       0.627   6.230   1.264  1.00 54.86           O
ATOM    976  CB  ILE A 123      -1.275   8.080  -0.776  1.00 51.33           C
ATOM    977  CG1 ILE A 123      -1.204   9.396  -1.545  1.00 51.24           C
ATOM    978  CG2 ILE A 123      -1.744   8.340   0.637  1.00 49.83           C
ATOM    979  CD1 ILE A 123      -2.548  10.055  -1.778  1.00 53.66           C
ATOM    980  N   ALA A 124      -0.529   5.081  -0.291  1.00 53.55           N
ATOM    981  CA  ALA A 124      -0.509   3.824   0.458  1.00 53.43           C
ATOM    982  C   ALA A 124       0.918   3.408   0.809  1.00 53.94           C
ATOM    983  O   ALA A 124       1.217   3.122   1.962  1.00 56.88           O
ATOM    984  CB  ALA A 124      -1.219   2.709  -0.322  1.00 50.98           C
ATOM    985  N   LEU A 125       1.795   3.405  -0.188  1.00 56.33           N
ATOM    986  CA  LEU A 125       3.196   3.032  -0.013  1.00 59.56           C
ATOM    987  C   LEU A 125       3.914   3.882   1.042  1.00 60.55           C
ATOM    988  O   LEU A 125       4.479   3.339   1.987  1.00 59.76           O
ATOM    989  CB  LEU A 125       3.925   3.069  -1.371  1.00 61.01           C
ATOM    990  CG  LEU A 125       5.451   3.141  -1.543  1.00 62.23           C
ATOM    991  CD1 LEU A 125       6.196   2.222  -0.614  1.00 59.66           C
ATOM    992  CD2 LEU A 125       5.804   2.814  -2.989  1.00 68.83           C
ATOM    993  N   TRP A 126       3.871   5.205   0.893  1.00 62.57           N
ATOM    994  CA  TRP A 126       4.545   6.101   1.837  1.00 65.15           C
ATOM    995  C   TRP A 126       3.886   6.116   3.223  1.00 64.84           C
ATOM    996  O   TRP A 126       4.557   6.325   4.240  1.00 67.30           O
ATOM    997  CB  TRP A 126       4.708   7.521   1.258  1.00 65.97           C
ATOM    998  CG  TRP A 126       5.816   7.599   0.233  1.00 69.45           C
ATOM    999  CD1 TRP A 126       5.677   7.631  -1.125  1.00 68.81           C
ATOM   1000  CD2 TRP A 126       7.231   7.610   0.487  1.00 73.06           C
ATOM   1001  NE1 TRP A 126       6.909   7.678  -1.729  1.00 65.63           N
ATOM   1002  CE2 TRP A 126       7.881   7.661  -0.762  1.00 73.35           C
ATOM   1003  CE3 TRP A 126       8.011   7.586   1.650  1.00 69.49           C
ATOM   1004  CZ2 TRP A 126       9.271   7.691  -0.881  1.00 73.91           C
ATOM   1005  CZ3 TRP A 126       9.390   7.615   1.529  1.00 63.98           C
ATOM   1006  CH2 TRP A 126      10.004   7.663   0.275  1.00 68.76           C
ATOM   1007  N   SER A 127       2.580   5.872   3.260  1.00 61.21           N
ATOM   1008  CA  SER A 127       1.889   5.687   4.521  1.00 57.24           C
ATOM   1009  C   SER A 127       2.522   4.548   5.301  1.00 56.63           C
ATOM   1010  O   SER A 127       2.764   4.677   6.498  1.00 59.40           O
ATOM   1011  CB  SER A 127       0.410   5.420   4.292  1.00 54.95           C
ATOM   1012  OG  SER A 127      -0.255   6.632   4.003  1.00 58.23           O
ATOM   1013  N   LEU A 128       2.806   3.438   4.629  1.00 53.56           N
ATOM   1014  CA  LEU A 128       3.426   2.298   5.312  1.00 55.32           C
ATOM   1015  C   LEU A 128       4.847   2.605   5.775  1.00 57.46           C
ATOM   1016  O   LEU A 128       5.396   1.903   6.626  1.00 58.63           O
ATOM   1017  CB  LEU A 128       3.420   1.044   4.437  1.00 50.88           C
ATOM   1018  CG  LEU A 128       2.043   0.473   4.148  1.00 46.97           C
ATOM   1019  CD1 LEU A 128       2.191  -0.889   3.518  1.00 53.98           C
ATOM   1020  CD2 LEU A 128       1.233   0.397   5.427  1.00 50.36           C
ATOM   1021  N   VAL A 129       5.441   3.643   5.198  1.00 57.91           N
ATOM   1022  CA  VAL A 129       6.782   4.044   5.573  1.00 57.64           C
ATOM   1023  C   VAL A 129       6.655   4.918   6.799  1.00 56.39           C
ATOM   1024  O   VAL A 129       7.212   4.599   7.851  1.00 56.89           O
ATOM   1025  CB  VAL A 129       7.515   4.818   4.440  1.00 58.24           C
ATOM   1026  CG1 VAL A 129       8.761   5.500   4.980  1.00 52.93           C
ATOM   1027  CG2 VAL A 129       7.884   3.887   3.313  1.00 53.58           C
ATOM   1028  N   VAL A 130       5.901   6.007   6.662  1.00 53.97           N
ATOM   1029  CA  VAL A 130       5.715   6.963   7.753  1.00 54.24           C
ATOM   1030  C   VAL A 130       5.358   6.254   9.072  1.00 57.11           C
ATOM   1031  O   VAL A 130       5.953   6.549  10.111  1.00 62.24           O
ATOM   1032  CB  VAL A 130       4.680   8.043   7.376  1.00 53.49           C
ATOM   1033  CG1 VAL A 130       4.212   8.810   8.597  1.00 51.12           C
ATOM   1034  CG2 VAL A 130       5.260   8.983   6.322  1.00 51.28           C
ATOM   1035  N   LEU A 131       4.428   5.298   9.014  1.00 55.76           N
ATOM   1036  CA  LEU A 131       4.069   4.478  10.165  1.00 55.65           C
ATOM   1037  C   LEU A 131       5.294   3.819  10.826  1.00 58.06           C
ATOM   1038  O   LEU A 131       5.513   3.959  12.033  1.00 58.70           O
ATOM   1039  CB  LEU A 131       3.021   3.421   9.773  1.00 56.14           C
ATOM   1040  CG  LEU A 131       2.371   2.616  10.920  1.00 59.28           C
ATOM   1041  CD1 LEU A 131       1.676   3.534  11.915  1.00 58.27           C
ATOM   1042  CD2 LEU A 131       1.400   1.540  10.424  1.00 50.91           C
ATOM   1043  N   ALA A 132       6.091   3.103  10.039  1.00 58.49           N
ATOM   1044  CA  ALA A 132       7.315   2.503  10.550  1.00 57.93           C
ATOM   1045  C   ALA A 132       8.204   3.555  11.227  1.00 60.42           C
ATOM   1046  O   ALA A 132       8.752   3.303  12.297  1.00 62.63           O
ATOM   1047  CB  ALA A 132       8.070   1.792   9.439  1.00 56.17           C
ATOM   1048  N   ILE A 133       8.356   4.728  10.609  1.00 60.28           N
ATOM   1049  CA  ILE A 133       9.111   5.813  11.241  1.00 60.97           C
ATOM   1050  C   ILE A 133       8.467   6.152  12.597  1.00 64.05           C
ATOM   1051  O   ILE A 133       9.100   6.001  13.660  1.00 63.17           O
ATOM   1052  CB  ILE A 133       9.226   7.076  10.322  1.00 59.88           C
ATOM   1053  CG1 ILE A 133      10.104   6.767   9.107  1.00 58.03           C
ATOM   1054  CG2 ILE A 133       9.818   8.269  11.083  1.00 53.83           C
ATOM   1055  CD1 ILE A 133       9.939   7.736   7.942  1.00 41.06           C
ATOM   1056  N   GLU A 134       7.194   6.552  12.554  1.00 61.74           N
ATOM   1057  CA  GLU A 134       6.457   6.948  13.754  1.00 58.68           C
ATOM   1058  C   GLU A 134       6.510   5.908  14.870  1.00 57.89           C
ATOM   1059  O   GLU A 134       6.743   6.248  16.021  1.00 56.81           O
ATOM   1060  CB  GLU A 134       5.017   7.310  13.405  1.00 54.19           C
ATOM   1061  CG  GLU A 134       4.931   8.457  12.426  1.00 54.97           C
ATOM   1062  CD  GLU A 134       3.512   8.833  12.077  1.00 65.55           C
ATOM   1063  OE1 GLU A 134       2.604   8.012  12.304  1.00 79.37           O
ATOM   1064  OE2 GLU A 134       3.295   9.948  11.563  1.00 68.46           O
ATOM   1065  N   ARG A 135       6.319   4.640  14.531  1.00 58.78           N
ATOM   1066  CA  ARG A 135       6.365   3.597  15.545  1.00 61.57           C
ATOM   1067  C   ARG A 135       7.739   3.531  16.176  1.00 64.80           C
ATOM   1068  O   ARG A 135       7.871   3.563  17.395  1.00 69.85           O
ATOM   1069  CB  ARG A 135       5.977   2.242  14.966  1.00 60.92           C
ATOM   1070  CG  ARG A 135       4.491   2.074  14.829  1.00 57.33           C
ATOM   1071  CD  ARG A 135       4.172   0.980  13.875  1.00 57.10           C
ATOM   1072  NE  ARG A 135       2.756   0.633  13.927  1.00 60.75           N
ATOM   1073  CZ  ARG A 135       2.209  -0.356  13.232  1.00 59.05           C
ATOM   1074  NH1 ARG A 135       2.945  -1.098  12.405  1.00 52.80           N
ATOM   1075  NH2 ARG A 135       0.923  -0.604  13.366  1.00 57.05           N
ATOM   1076  N   TYR A 136       8.761   3.455  15.336  1.00 66.95           N
ATOM   1077  CA  TYR A 136      10.143   3.446  15.791  1.00 66.97           C
ATOM   1078  C   TYR A 136      10.443   4.646  16.678  1.00 66.35           C
ATOM   1079  O   TYR A 136      11.039   4.502  17.737  1.00 68.73           O
ATOM   1080  CB  TYR A 136      11.075   3.430  14.582  1.00 67.18           C
ATOM   1081  CG  TYR A 136      12.425   4.059  14.806  1.00 66.44           C
ATOM   1082  CD1 TYR A 136      13.468   3.317  15.344  1.00 65.71           C
ATOM   1083  CD2 TYR A 136      12.667   5.389  14.452  1.00 61.90           C
ATOM   1084  CE1 TYR A 136      14.711   3.872  15.537  1.00 69.13           C
ATOM   1085  CE2 TYR A 136      13.912   5.955  14.633  1.00 63.68           C
ATOM   1086  CZ  TYR A 136      14.930   5.184  15.174  1.00 70.17           C
ATOM   1087  OH  TYR A 136      16.177   5.710  15.370  1.00 68.38           O
ATOM   1088  N   VAL A 137      10.028   5.831  16.242  1.00 65.88           N
ATOM   1089  CA  VAL A 137      10.217   7.046  17.038  1.00 63.65           C
ATOM   1090  C   VAL A 137       9.577   6.893  18.425  1.00 65.55           C
ATOM   1091  O   VAL A 137      10.206   7.187  19.438  1.00 69.13           O
ATOM   1092  CB  VAL A 137       9.683   8.311  16.294  1.00 61.66           C
ATOM   1093  CG1 VAL A 137       9.238   9.373  17.269  1.00 52.51           C
ATOM   1094  CG2 VAL A 137      10.736   8.862  15.346  1.00 58.46           C
ATOM   1095  N   VAL A 138       8.343   6.395  18.458  1.00 64.29           N
ATOM   1096  CA  VAL A 138       7.588   6.239  19.695  1.00 62.04           C
ATOM   1097  C   VAL A 138       8.101   5.126  20.618  1.00 65.70           C
ATOM   1098  O   VAL A 138       7.986   5.229  21.833  1.00 68.99           O
ATOM   1099  CB  VAL A 138       6.102   6.024  19.389  1.00 60.42           C
ATOM   1100  CG1 VAL A 138       5.358   5.528  20.608  1.00 53.48           C
ATOM   1101  CG2 VAL A 138       5.490   7.313  18.870  1.00 59.49           C
ATOM   1102  N   VAL A 139       8.681   4.075  20.050  1.00 67.89           N
ATOM   1103  CA  VAL A 139       9.097   2.911  20.831  1.00 67.87           C
ATOM   1104  C   VAL A 139      10.576   2.948  21.184  1.00 72.12           C
ATOM   1105  O   VAL A 139      10.966   2.518  22.263  1.00 75.72           O
ATOM   1106  CB  VAL A 139       8.765   1.583  20.100  1.00 67.24           C
ATOM   1107  CG1 VAL A 139       9.563   0.409  20.668  1.00 61.41           C
ATOM   1108  CG2 VAL A 139       7.278   1.295  20.185  1.00 62.68           C
ATOM   1109  N   CYS A 140      11.402   3.446  20.270  1.00 76.35           N
ATOM   1110  CA  CYS A 140      12.849   3.460  20.467  1.00 76.87           C
ATOM   1111  C   CYS A 140      13.312   4.777  21.071  1.00 80.21           C
ATOM   1112  O   CYS A 140      14.427   4.878  21.585  1.00 81.46           O
ATOM   1113  CB  CYS A 140      13.565   3.199  19.148  1.00 73.69           C
ATOM   1114  SG  CYS A 140      13.242   1.555  18.481  1.00 78.67           S
ATOM   1115  N   LYS A 141      12.439   5.778  21.010  1.00 84.23           N
ATOM   1116  CA  LYS A 141      12.704   7.097  21.585  1.00 88.53           C
ATOM   1117  C   LYS A 141      14.088   7.623  21.210  1.00 92.84           C
ATOM   1118  O   LYS A 141      14.924   7.865  22.078  1.00 95.74           O
ATOM   1119  CB  LYS A 141      12.510   7.066  23.105  1.00 86.53           C
ATOM   1120  CG  LYS A 141      11.063   7.162  23.525  1.00 82.64           C
ATOM   1121  CD  LYS A 141      10.801   6.444  24.827  1.00 80.94           C
ATOM   1122  CE  LYS A 141       9.347   6.636  25.231  1.00 88.38           C
ATOM   1123  NZ  LYS A 141       9.165   6.589  26.705  1.00 95.24           N
ATOM   1124  N   PRO A 142      14.338   7.807  19.906  1.00 96.76           N
ATOM   1125  CA  PRO A 142      15.686   8.176  19.493  1.00 99.49           C
ATOM   1126  C   PRO A 142      16.000   9.659  19.746  1.00101.55           C
ATOM   1127  O   PRO A 142      17.139  10.079  19.563  1.00102.14           O
ATOM   1128  CB  PRO A 142      15.679   7.867  17.992  1.00 98.01           C
ATOM   1129  CG  PRO A 142      14.267   8.091  17.571  1.00 96.19           C
ATOM   1130  CD  PRO A 142      13.385   7.844  18.779  1.00 96.93           C
ATOM   1131  N   MET A 143      14.996  10.431  20.159  1.00103.73           N
ATOM   1132  CA  MET A 143      15.168  11.855  20.444  1.00107.26           C
ATOM   1133  C   MET A 143      14.760  12.178  21.879  1.00110.99           C
ATOM   1134  O   MET A 143      13.634  11.886  22.298  1.00112.19           O
ATOM   1135  CB  MET A 143      14.345  12.706  19.482  1.00105.72           C
ATOM   1136  CG  MET A 143      14.613  12.436  18.020  1.00108.45           C
ATOM   1137  SD  MET A 143      13.485  13.370  16.976  1.00114.68           S
ATOM   1138  CE  MET A 143      11.905  12.625  17.376  1.00115.89           C
ATOM   1139  N   SER A 144      15.680  12.793  22.618  1.00113.02           N
ATOM   1140  CA  SER A 144      15.466  13.106  24.024  1.00113.52           C
ATOM   1141  C   SER A 144      14.347  14.138  24.219  1.00113.32           C
ATOM   1142  O   SER A 144      14.289  15.148  23.506  1.00111.86           O
ATOM   1143  CB  SER A 144      16.770  13.603  24.649  1.00114.49           C
ATOM   1144  OG  SER A 144      16.660  13.673  26.058  1.00119.44           O
ATOM   1145  N   ASN A 145      13.463  13.865  25.180  1.00112.74           N
ATOM   1146  CA  ASN A 145      12.335  14.751  25.498  1.00111.93           C
ATOM   1147  C   ASN A 145      11.455  15.064  24.295  1.00108.71           C
ATOM   1148  O   ASN A 145      11.279  16.229  23.927  1.00109.01           O
ATOM   1149  CB  ASN A 145      12.823  16.051  26.155  1.00114.94           C
ATOM   1150  CG  ASN A 145      12.694  16.028  27.669  1.00119.48           C
ATOM   1151  OD1 ASN A 145      11.585  16.067  28.211  1.00122.93           O
ATOM   1152  ND2 ASN A 145      13.830  15.978  28.360  1.00122.42           N
ATOM   1153  N   PHE A 146      10.918  14.013  23.682  1.00105.05           N
ATOM   1154  CA  PHE A 146      10.021  14.142  22.536  1.00 99.71           C
ATOM   1155  C   PHE A 146       8.762  13.314  22.759  1.00 96.43           C
ATOM   1156  O   PHE A 146       8.842  12.152  23.159  1.00 94.40           O
ATOM   1157  CB  PHE A 146      10.719  13.686  21.251  1.00 98.97           C
ATOM   1158  CG  PHE A 146       9.835  13.734  20.035  1.00100.13           C
ATOM   1159  CD1 PHE A 146       9.810  14.857  19.223  1.00 98.79           C
ATOM   1160  CD2 PHE A 146       9.020  12.657  19.709  1.00100.86           C
ATOM   1161  CE1 PHE A 146       8.996  14.908  18.102  1.00 95.85           C
ATOM   1162  CE2 PHE A 146       8.198  12.703  18.596  1.00 98.06           C
ATOM   1163  CZ  PHE A 146       8.187  13.833  17.790  1.00 97.72           C
ATOM   1164  N   ARG A 147       7.602  13.910  22.504  1.00 93.05           N
ATOM   1165  CA  ARG A 147       6.356  13.158  22.546  1.00 92.05           C
ATOM   1166  C   ARG A 147       5.574  13.322  21.243  1.00 88.90           C
ATOM   1167  O   ARG A 147       5.174  14.428  20.885  1.00 89.29           O
ATOM   1168  CB  ARG A 147       5.501  13.543  23.763  1.00 92.48           C
ATOM   1169  CG  ARG A 147       4.577  12.407  24.260  1.00102.93           C
ATOM   1170  CD  ARG A 147       3.343  12.923  25.017  1.00111.95           C
ATOM   1171  NE  ARG A 147       2.555  13.859  24.210  1.00116.81           N
ATOM   1172  CZ  ARG A 147       1.367  13.596  23.668  1.00113.88           C
ATOM   1173  NH1 ARG A 147       0.788  12.415  23.846  1.00111.38           N
ATOM   1174  NH2 ARG A 147       0.751  14.527  22.949  1.00113.27           N
ATOM   1175  N   PHE A 148       5.379  12.211  20.534  1.00 84.47           N
ATOM   1176  CA  PHE A 148       4.611  12.203  19.298  1.00 79.98           C
ATOM   1177  C   PHE A 148       3.178  12.646  19.559  1.00 78.69           C
ATOM   1178  O   PHE A 148       2.456  12.009  20.323  1.00 78.81           O
ATOM   1179  CB  PHE A 148       4.624  10.803  18.662  1.00 78.45           C
ATOM   1180  CG  PHE A 148       3.933  10.737  17.324  1.00 77.24           C
ATOM   1181  CD1 PHE A 148       4.614  11.076  16.154  1.00 72.18           C
ATOM   1182  CD2 PHE A 148       2.596  10.350  17.233  1.00 71.63           C
ATOM   1183  CE1 PHE A 148       3.978  11.028  14.915  1.00 66.89           C
ATOM   1184  CE2 PHE A 148       1.951  10.307  16.000  1.00 69.02           C
ATOM   1185  CZ  PHE A 148       2.647  10.651  14.836  1.00 67.72           C
ATOM   1186  N   GLY A 149       2.769  13.735  18.920  1.00 77.50           N
ATOM   1187  CA  GLY A 149       1.397  14.211  19.040  1.00 76.62           C
ATOM   1188  C   GLY A 149       0.788  14.635  17.719  1.00 78.29           C
ATOM   1189  O   GLY A 149       1.385  14.451  16.655  1.00 80.12           O
ATOM   1190  N   GLU A 150      -0.396  15.234  17.800  1.00 79.64           N
ATOM   1191  CA  GLU A 150      -1.201  15.601  16.634  1.00 80.38           C
ATOM   1192  C   GLU A 150      -0.415  16.236  15.478  1.00 81.29           C
ATOM   1193  O   GLU A 150      -0.450  15.733  14.358  1.00 82.11           O
ATOM   1194  CB  GLU A 150      -2.343  16.521  17.059  1.00 78.91           C
ATOM   1195  CG  GLU A 150      -3.688  16.081  16.547  1.00 84.03           C
ATOM   1196  CD  GLU A 150      -4.616  17.247  16.269  1.00 93.71           C
ATOM   1197  OE1 GLU A 150      -4.375  18.347  16.809  1.00 96.46           O
ATOM   1198  OE2 GLU A 150      -5.588  17.065  15.504  1.00 96.20           O
ATOM   1199  N   ASN A 151       0.289  17.334  15.752  1.00 84.14           N
ATOM   1200  CA  ASN A 151       1.039  18.062  14.715  1.00 84.64           C
ATOM   1201  C   ASN A 151       1.943  17.176  13.887  1.00 83.09           C
ATOM   1202  O   ASN A 151       2.047  17.357  12.676  1.00 85.60           O
ATOM   1203  CB  ASN A 151       1.889  19.182  15.318  1.00 85.58           C
ATOM   1204  CG  ASN A 151       1.056  20.269  15.948  1.00 87.89           C
ATOM   1205  OD1 ASN A 151       0.043  20.711  15.390  1.00 73.70           O
ATOM   1206  ND2 ASN A 151       1.477  20.710  17.127  1.00 99.53           N
ATOM   1207  N   HIS A 152       2.612  16.237  14.540  1.00 80.23           N
ATOM   1208  CA  HIS A 152       3.502  15.329  13.837  1.00 81.39           C
ATOM   1209  C   HIS A 152       2.705  14.424  12.904  1.00 81.10           C
ATOM   1210  O   HIS A 152       3.034  14.291  11.725  1.00 80.69           O
ATOM   1211  CB  HIS A 152       4.338  14.528  14.829  1.00 81.30           C
ATOM   1212  CG  HIS A 152       5.079  15.389  15.803  1.00 90.21           C
ATOM   1213  ND1 HIS A 152       4.473  15.956  16.905  1.00 94.80           N
ATOM   1214  CD2 HIS A 152       6.362  15.819  15.817  1.00 88.49           C
ATOM   1215  CE1 HIS A 152       5.354  16.682  17.565  1.00 86.44           C
ATOM   1216  NE2 HIS A 152       6.510  16.611  16.929  1.00 87.30           N
ATOM   1217  N   ALA A 153       1.627  13.844  13.428  1.00 80.11           N
ATOM   1218  CA  ALA A 153       0.726  13.030  12.626  1.00 75.90           C
ATOM   1219  C   ALA A 153       0.325  13.739  11.328  1.00 74.60           C
ATOM   1220  O   ALA A 153       0.308  13.119  10.258  1.00 73.50           O
ATOM   1221  CB  ALA A 153      -0.498  12.658  13.432  1.00 75.50           C
ATOM   1222  N   ILE A 154       0.012  15.030  11.434  1.00 71.79           N
ATOM   1223  CA  ILE A 154      -0.367  15.840  10.275  1.00 71.45           C
ATOM   1224  C   ILE A 154       0.807  15.929   9.294  1.00 71.68           C
ATOM   1225  O   ILE A 154       0.644  15.709   8.090  1.00 68.00           O
ATOM   1226  CB  ILE A 154      -0.832  17.273  10.689  1.00 73.13           C
ATOM   1227  CG1 ILE A 154      -1.823  17.233  11.868  1.00 74.31           C
ATOM   1228  CG2 ILE A 154      -1.405  18.034   9.492  1.00 64.37           C
ATOM   1229  CD1 ILE A 154      -3.252  16.877  11.504  1.00 74.50           C
ATOM   1230  N   MET A 155       1.989  16.233   9.819  1.00 72.16           N
ATOM   1231  CA  MET A 155       3.198  16.259   9.008  1.00 75.62           C
ATOM   1232  C   MET A 155       3.376  14.946   8.271  1.00 73.80           C
ATOM   1233  O   MET A 155       3.538  14.940   7.056  1.00 77.31           O
ATOM   1234  CB  MET A 155       4.430  16.546   9.864  1.00 78.94           C
ATOM   1235  CG  MET A 155       5.051  17.908   9.624  1.00 90.50           C
ATOM   1236  SD  MET A 155       5.146  18.867  11.146  1.00112.71           S
ATOM   1237  CE  MET A 155       3.668  19.890  10.988  1.00109.81           C
ATOM   1238  N   GLY A 156       3.340  13.839   9.010  1.00 72.92           N
ATOM   1239  CA  GLY A 156       3.392  12.498   8.420  1.00 69.60           C
ATOM   1240  C   GLY A 156       2.419  12.311   7.257  1.00 68.80           C
ATOM   1241  O   GLY A 156       2.798  11.813   6.192  1.00 68.30           O
ATOM   1242  N   VAL A 157       1.167  12.718   7.448  1.00 63.11           N
ATOM   1243  CA  VAL A 157       0.169  12.547   6.406  1.00 59.74           C
ATOM   1244  C   VAL A 157       0.539  13.384   5.191  1.00 63.67           C
ATOM   1245  O   VAL A 157       0.572  12.875   4.066  1.00 65.69           O
ATOM   1246  CB  VAL A 157      -1.258  12.880   6.902  1.00 58.06           C
ATOM   1247  CG1 VAL A 157      -2.223  12.987   5.745  1.00 43.10           C
ATOM   1248  CG2 VAL A 157      -1.735  11.813   7.869  1.00 58.74           C
ATOM   1249  N   ALA A 158       0.837  14.661   5.429  1.00 64.66           N
ATOM   1250  CA  ALA A 158       1.198  15.589   4.359  1.00 62.86           C
ATOM   1251  C   ALA A 158       2.425  15.105   3.595  1.00 61.14           C
ATOM   1252  O   ALA A 158       2.458  15.166   2.366  1.00 64.06           O
ATOM   1253  CB  ALA A 158       1.435  16.993   4.918  1.00 62.82           C
ATOM   1254  N   PHE A 159       3.425  14.618   4.321  1.00 55.91           N
ATOM   1255  CA  PHE A 159       4.641  14.113   3.702  1.00 58.07           C
ATOM   1256  C   PHE A 159       4.304  13.013   2.701  1.00 61.06           C
ATOM   1257  O   PHE A 159       4.911  12.880   1.639  1.00 62.67           O
ATOM   1258  CB  PHE A 159       5.563  13.555   4.775  1.00 53.17           C
ATOM   1259  CG  PHE A 159       6.789  12.907   4.232  1.00 54.97           C
ATOM   1260  CD1 PHE A 159       7.822  13.679   3.710  1.00 54.19           C
ATOM   1261  CD2 PHE A 159       6.920  11.523   4.241  1.00 53.53           C
ATOM   1262  CE1 PHE A 159       8.979  13.071   3.200  1.00 59.11           C
ATOM   1263  CE2 PHE A 159       8.076  10.909   3.748  1.00 56.12           C
ATOM   1264  CZ  PHE A 159       9.108  11.688   3.229  1.00 56.55           C
ATOM   1265  N   THR A 160       3.315  12.219   3.075  1.00 64.47           N
ATOM   1266  CA  THR A 160       2.810  11.142   2.264  1.00 62.79           C
ATOM   1267  C   THR A 160       2.239  11.680   0.950  1.00 64.35           C
ATOM   1268  O   THR A 160       2.556  11.165  -0.122  1.00 67.50           O
ATOM   1269  CB  THR A 160       1.790  10.337   3.091  1.00 62.04           C
ATOM   1270  OG1 THR A 160       2.402   9.118   3.547  1.00 63.70           O
ATOM   1271  CG2 THR A 160       0.519  10.059   2.313  1.00 59.52           C
ATOM   1272  N   TRP A 161       1.438  12.741   1.031  1.00 63.41           N
ATOM   1273  CA  TRP A 161       0.861  13.302  -0.177  0.50 62.84           C
ATOM   1275  C   TRP A 161       1.909  14.003  -1.045  1.00 63.77           C
ATOM   1276  O   TRP A 161       1.776  14.040  -2.271  1.00 66.55           O
ATOM   1277  CB  TRP A 161      -0.317  14.219   0.146  0.50 62.83           C
ATOM   1279  CG  TRP A 161      -1.615  13.477   0.383  0.50 63.82           C
ATOM   1281  CD1 TRP A 161      -1.874  12.566   1.370  0.50 61.45           C
ATOM   1283  CD2 TRP A 161      -2.833  13.599  -0.376  0.50 65.41           C
ATOM   1285  NE1 TRP A 161      -3.169  12.113   1.272  0.50 56.58           N
ATOM   1287  CE2 TRP A 161      -3.780  12.731   0.212  0.50 61.31           C
ATOM   1289  CE3 TRP A 161      -3.213  14.355  -1.494  0.50 62.56           C
ATOM   1291  CZ2 TRP A 161      -5.082  12.601  -0.279  0.50 58.08           C
ATOM   1293  CZ3 TRP A 161      -4.503  14.222  -1.977  0.50 60.83           C
ATOM   1295  CH2 TRP A 161      -5.422  13.350  -1.370  0.50 56.81           C
ATOM   1297  N   VAL A 162       2.972  14.520  -0.440  1.00 64.11           N
ATOM   1298  CA  VAL A 162       4.024  15.165  -1.222  1.00 62.43           C
ATOM   1299  C   VAL A 162       4.841  14.103  -1.953  1.00 63.86           C
ATOM   1300  O   VAL A 162       5.039  14.199  -3.156  1.00 65.59           O
ATOM   1301  CB  VAL A 162       4.908  16.146  -0.358  1.00 63.52           C
ATOM   1302  CG1 VAL A 162       6.277  16.393  -0.988  1.00 56.93           C
ATOM   1303  CG2 VAL A 162       4.186  17.470  -0.149  1.00 54.36           C
ATOM   1304  N   MET A 163       5.278  13.067  -1.243  1.00 64.27           N
ATOM   1305  CA  MET A 163       6.034  11.991  -1.878  1.00 66.83           C
ATOM   1306  C   MET A 163       5.283  11.333  -3.035  1.00 69.28           C
ATOM   1307  O   MET A 163       5.892  10.905  -4.024  1.00 70.48           O
ATOM   1308  CB  MET A 163       6.423  10.933  -0.856  1.00 66.34           C
ATOM   1309  CG  MET A 163       7.610  11.315   0.000  1.00 75.35           C
ATOM   1310  SD  MET A 163       8.978  11.955  -0.978  1.00 73.98           S
ATOM   1311  CE  MET A 163       8.438  13.649  -1.182  1.00 66.26           C
ATOM   1312  N   ALA A 164       3.960  11.257  -2.903  1.00 68.65           N
ATOM   1313  CA  ALA A 164       3.116  10.637  -3.913  1.00 67.50           C
ATOM   1314  C   ALA A 164       3.046  11.511  -5.159  1.00 67.68           C
ATOM   1315  O   ALA A 164       3.357  11.053  -6.252  1.00 71.12           O
ATOM   1316  CB  ALA A 164       1.736  10.377  -3.359  1.00 67.63           C
ATOM   1317  N   LEU A 165       2.635  12.767  -4.983  1.00 65.66           N
ATOM   1318  CA  LEU A 165       2.709  13.781  -6.039  1.00 62.92           C
ATOM   1319  C   LEU A 165       4.074  13.816  -6.760  1.00 62.93           C
ATOM   1320  O   LEU A 165       4.127  13.974  -7.979  1.00 63.46           O
ATOM   1321  CB  LEU A 165       2.371  15.159  -5.466  1.00 60.92           C
ATOM   1322  CG  LEU A 165       1.030  15.846  -5.745  1.00 64.43           C
ATOM   1323  CD1 LEU A 165      -0.036  14.917  -6.324  1.00 64.89           C
ATOM   1324  CD2 LEU A 165       0.518  16.565  -4.487  1.00 64.54           C
ATOM   1325  N   ALA A 166       5.171  13.649  -6.018  1.00 60.85           N
ATOM   1326  CA  ALA A 166       6.504  13.611  -6.626  1.00 60.75           C
ATOM   1327  C   ALA A 166       6.663  12.432  -7.581  1.00 62.88           C
ATOM   1328  O   ALA A 166       7.591  12.404  -8.392  1.00 61.79           O
ATOM   1329  CB  ALA A 166       7.595  13.580  -5.561  1.00 58.47           C
ATOM   1330  N   CYS A 167       5.767  11.450  -7.463  1.00 64.57           N
ATOM   1331  CA  CYS A 167       5.744  10.320  -8.383  1.00 65.58           C
ATOM   1332  C   CYS A 167       4.690  10.470  -9.487  1.00 63.79           C
ATOM   1333  O   CYS A 167       4.994  10.283 -10.663  1.00 64.90           O
ATOM   1334  CB  CYS A 167       5.555   9.002  -7.633  1.00 66.30           C
ATOM   1335  SG  CYS A 167       5.038   7.612  -8.701  1.00 77.93           S
ATOM   1336  N   ALA A 168       3.464  10.818  -9.111  1.00 62.79           N
ATOM   1337  CA  ALA A 168       2.337  10.775 -10.045  1.00 64.87           C
ATOM   1338  C   ALA A 168       2.167  12.033 -10.916  1.00 68.02           C
ATOM   1339  O   ALA A 168       1.493  11.993 -11.954  1.00 67.40           O
ATOM   1340  CB  ALA A 168       1.054  10.465  -9.305  1.00 63.22           C
ATOM   1341  N   ALA A 169       2.775  13.141 -10.496  1.00 68.71           N
ATOM   1342  CA  ALA A 169       2.643  14.404 -11.224  1.00 67.77           C
ATOM   1343  C   ALA A 169       3.586  14.537 -12.436  1.00 68.24           C
ATOM   1344  O   ALA A 169       3.129  14.862 -13.536  1.00 68.36           O
ATOM   1345  CB  ALA A 169       2.767  15.594 -10.284  1.00 62.74           C
ATOM   1346  N   PRO A 170       4.895  14.275 -12.248  1.00 69.20           N
ATOM   1347  CA  PRO A 170       5.846  14.388 -13.360  1.00 70.70           C
ATOM   1348  C   PRO A 170       5.359  13.844 -14.716  1.00 72.61           C
ATOM   1349  O   PRO A 170       5.516  14.533 -15.726  1.00 73.17           O
ATOM   1350  CB  PRO A 170       7.058  13.596 -12.864  1.00 69.84           C
ATOM   1351  CG  PRO A 170       7.029  13.790 -11.393  1.00 69.66           C
ATOM   1352  CD  PRO A 170       5.577  13.918 -10.989  1.00 69.50           C
ATOM   1353  N   PRO A 171       4.773  12.622 -14.753  1.00 72.69           N
ATOM   1354  CA  PRO A 171       4.416  12.068 -16.063  1.00 70.75           C
ATOM   1355  C   PRO A 171       3.324  12.860 -16.761  1.00 70.40           C
ATOM   1356  O   PRO A 171       3.236  12.826 -17.985  1.00 75.49           O
ATOM   1357  CB  PRO A 171       3.920  10.658 -15.734  1.00 67.38           C
ATOM   1358  CG  PRO A 171       4.498  10.358 -14.390  1.00 71.84           C
ATOM   1359  CD  PRO A 171       4.465  11.669 -13.672  1.00 71.95           C
ATOM   1360  N   LEU A 172       2.512  13.580 -15.996  1.00 67.18           N
ATOM   1361  CA  LEU A 172       1.474  14.408 -16.581  1.00 66.43           C
ATOM   1362  C   LEU A 172       2.094  15.501 -17.433  1.00 68.73           C
ATOM   1363  O   LEU A 172       1.446  16.033 -18.334  1.00 70.66           O
ATOM   1364  CB  LEU A 172       0.587  15.040 -15.499  1.00 64.40           C
ATOM   1365  CG  LEU A 172      -0.506  14.182 -14.849  1.00 63.33           C
ATOM   1366  CD1 LEU A 172      -1.548  15.084 -14.193  1.00 62.70           C
ATOM   1367  CD2 LEU A 172      -1.183  13.195 -15.834  1.00 51.34           C
ATOM   1368  N   VAL A 173       3.352  15.834 -17.148  1.00 69.14           N
ATOM   1369  CA  VAL A 173       3.953  17.049 -17.698  1.00 65.21           C
ATOM   1370  C   VAL A 173       5.391  16.901 -18.227  1.00 67.90           C
ATOM   1371  O   VAL A 173       6.185  17.828 -18.118  1.00 72.30           O
ATOM   1372  CB  VAL A 173       3.871  18.244 -16.686  1.00 64.44           C
ATOM   1373  CG1 VAL A 173       2.407  18.639 -16.406  1.00 56.17           C
ATOM   1374  CG2 VAL A 173       4.638  17.941 -15.397  1.00 52.75           C
ATOM   1375  N   GLY A 174       5.738  15.757 -18.803  1.00 66.90           N
ATOM   1376  CA  GLY A 174       7.012  15.665 -19.500  1.00 65.49           C
ATOM   1377  C   GLY A 174       8.023  14.645 -19.015  1.00 67.87           C
ATOM   1378  O   GLY A 174       8.821  14.137 -19.807  1.00 69.68           O
ATOM   1379  N   TRP A 175       8.026  14.352 -17.721  1.00 67.70           N
ATOM   1380  CA  TRP A 175       8.966  13.356 -17.199  1.00 68.32           C
ATOM   1381  C   TRP A 175       8.254  12.003 -17.038  1.00 69.00           C
ATOM   1382  O   TRP A 175       7.337  11.869 -16.228  1.00 71.10           O
ATOM   1383  CB  TRP A 175       9.638  13.856 -15.907  1.00 67.31           C
ATOM   1384  CG  TRP A 175      10.878  13.100 -15.504  1.00 61.20           C
ATOM   1385  CD1 TRP A 175      11.674  12.312 -16.306  1.00 64.43           C
ATOM   1386  CD2 TRP A 175      11.478  13.078 -14.207  1.00 55.96           C
ATOM   1387  NE1 TRP A 175      12.718  11.786 -15.576  1.00 54.96           N
ATOM   1388  CE2 TRP A 175      12.621  12.238 -14.285  1.00 57.31           C
ATOM   1389  CE3 TRP A 175      11.151  13.670 -12.976  1.00 58.30           C
ATOM   1390  CZ2 TRP A 175      13.441  11.983 -13.179  1.00 54.72           C
ATOM   1391  CZ3 TRP A 175      11.969  13.418 -11.874  1.00 54.67           C
ATOM   1392  CH2 TRP A 175      13.103  12.585 -11.988  1.00 57.94           C
ATOM   1393  N   SER A 176       8.681  11.020 -17.836  1.00 69.12           N
ATOM   1394  CA  SER A 176       7.878   9.833 -18.185  1.00 66.80           C
ATOM   1395  C   SER A 176       6.450  10.186 -18.644  1.00 67.01           C
ATOM   1396  O   SER A 176       6.125  11.367 -18.865  1.00 67.27           O
ATOM   1397  CB  SER A 176       7.870   8.787 -17.055  1.00 67.43           C
ATOM   1398  OG  SER A 176       7.275   7.565 -17.485  1.00 59.22           O
ATOM   1399  N   ARG A 177       5.606   9.162 -18.789  1.00 64.38           N
ATOM   1400  CA  ARG A 177       4.233   9.346 -19.273  1.00 62.46           C
ATOM   1401  C   ARG A 177       3.309   8.230 -18.795  1.00 61.46           C
ATOM   1402  O   ARG A 177       3.769   7.218 -18.265  1.00 60.61           O
ATOM   1403  CB  ARG A 177       4.225   9.375 -20.794  1.00 58.12           C
ATOM   1404  CG  ARG A 177       4.882   8.164 -21.366  1.00 60.90           C
ATOM   1405  CD  ARG A 177       4.843   8.117 -22.866  1.00 62.24           C
ATOM   1406  NE  ARG A 177       5.418   6.854 -23.316  1.00 53.43           N
ATOM   1407  CZ  ARG A 177       5.323   6.394 -24.554  1.00 46.83           C
ATOM   1408  NH1 ARG A 177       4.684   7.115 -25.467  1.00 53.14           N
ATOM   1409  NH2 ARG A 177       5.869   5.223 -24.875  1.00 39.15           N
ATOM   1410  N   TYR A 178       2.006   8.426 -18.994  1.00 61.32           N
ATOM   1411  CA  TYR A 178       1.000   7.407 -18.701  1.00 57.55           C
ATOM   1412  C   TYR A 178       0.540   6.707 -19.980  1.00 57.51           C
ATOM   1413  O   TYR A 178       0.016   7.335 -20.900  1.00 62.27           O
ATOM   1414  CB  TYR A 178      -0.212   8.018 -17.963  1.00 55.74           C
ATOM   1415  CG  TYR A 178       0.053   8.362 -16.510  1.00 54.46           C
ATOM   1416  CD1 TYR A 178       0.480   7.383 -15.605  1.00 59.13           C
ATOM   1417  CD2 TYR A 178      -0.126   9.661 -16.038  1.00 51.34           C
ATOM   1418  CE1 TYR A 178       0.733   7.696 -14.269  1.00 62.02           C
ATOM   1419  CE2 TYR A 178       0.126   9.987 -14.715  1.00 56.79           C
ATOM   1420  CZ  TYR A 178       0.553   9.001 -13.832  1.00 62.85           C
ATOM   1421  OH  TYR A 178       0.800   9.324 -12.518  1.00 58.92           O
ATOM   1422  N   ILE A 179       0.720   5.400 -20.046  1.00 54.29           N
ATOM   1423  CA  ILE A 179       0.236   4.667 -21.205  1.00 55.16           C
ATOM   1424  C   ILE A 179      -0.476   3.413 -20.736  1.00 55.60           C
ATOM   1425  O   ILE A 179      -0.161   2.891 -19.668  1.00 57.25           O
ATOM   1426  CB  ILE A 179       1.387   4.334 -22.212  1.00 55.45           C
ATOM   1427  CG1 ILE A 179       2.486   3.505 -21.546  1.00 52.36           C
ATOM   1428  CG2 ILE A 179       2.007   5.619 -22.771  1.00 54.75           C
ATOM   1429  CD1 ILE A 179       3.444   2.899 -22.511  1.00 48.25           C
ATOM   1430  N   PRO A 180      -1.454   2.931 -21.517  1.00 56.29           N
ATOM   1431  CA  PRO A 180      -2.106   1.659 -21.186  1.00 54.92           C
ATOM   1432  C   PRO A 180      -1.079   0.555 -20.906  1.00 53.54           C
ATOM   1433  O   PRO A 180      -0.126   0.408 -21.668  1.00 52.38           O
ATOM   1434  CB  PRO A 180      -2.892   1.343 -22.455  1.00 55.52           C
ATOM   1435  CG  PRO A 180      -3.212   2.696 -23.030  1.00 55.21           C
ATOM   1436  CD  PRO A 180      -2.016   3.547 -22.732  1.00 55.42           C
ATOM   1437  N   GLU A 181      -1.245  -0.190 -19.811  1.00 54.52           N
ATOM   1438  CA  GLU A 181      -0.343  -1.319 -19.537  1.00 54.81           C
ATOM   1439  C   GLU A 181      -0.926  -2.701 -19.811  1.00 50.05           C
ATOM   1440  O   GLU A 181      -2.094  -2.835 -20.141  1.00 50.64           O
ATOM   1441  CB  GLU A 181       0.337  -1.235 -18.154  1.00 55.35           C
ATOM   1442  CG  GLU A 181      -0.557  -1.377 -16.938  1.00 61.86           C
ATOM   1443  CD  GLU A 181       0.213  -1.263 -15.603  1.00 73.57           C
ATOM   1444  OE1 GLU A 181       1.294  -1.879 -15.436  1.00 67.34           O
ATOM   1445  OE2 GLU A 181      -0.287  -0.567 -14.698  1.00 82.31           O
ATOM   1446  N   GLY A 182      -0.077  -3.714 -19.731  1.00 49.28           N
ATOM   1447  CA  GLY A 182      -0.501  -5.100 -19.848  1.00 49.91           C
ATOM   1448  C   GLY A 182      -1.532  -5.318 -20.922  1.00 52.48           C
ATOM   1449  O   GLY A 182      -1.250  -5.120 -22.102  1.00 56.96           O
ATOM   1450  N   MET A 183      -2.738  -5.715 -20.517  1.00 53.08           N
ATOM   1451  CA  MET A 183      -3.816  -5.984 -21.471  1.00 49.35           C
ATOM   1452  C   MET A 183      -4.467  -4.728 -22.045  1.00 48.79           C
ATOM   1453  O   MET A 183      -5.499  -4.819 -22.698  1.00 46.99           O
ATOM   1454  CB  MET A 183      -4.870  -6.866 -20.834  1.00 48.41           C
ATOM   1455  CG  MET A 183      -4.496  -8.317 -20.842  1.00 56.95           C
ATOM   1456  SD  MET A 183      -5.276  -9.222 -19.507  1.00 60.89           S
ATOM   1457  CE  MET A 183      -7.005  -9.165 -19.973  1.00 58.51           C
ATOM   1458  N   GLN A 184      -3.872  -3.564 -21.776  1.00 50.26           N
ATOM   1459  CA  GLN A 184      -4.260  -2.298 -22.404  1.00 52.64           C
ATOM   1460  C   GLN A 184      -5.577  -1.716 -21.892  1.00 54.40           C
ATOM   1461  O   GLN A 184      -6.139  -0.795 -22.489  1.00 52.65           O
ATOM   1462  CB  GLN A 184      -4.289  -2.449 -23.931  1.00 57.50           C
ATOM   1463  CG  GLN A 184      -2.972  -2.939 -24.539  1.00 56.17           C
ATOM   1464  CD  GLN A 184      -1.814  -2.030 -24.174  1.00 57.19           C
ATOM   1465  OE1 GLN A 184      -0.955  -2.397 -23.376  1.00 54.11           O
ATOM   1466  NE2 GLN A 184      -1.811  -0.817 -24.726  1.00 50.57           N
ATOM   1467  N   CYS A 185      -6.057  -2.236 -20.768  1.00 58.18           N
ATOM   1468  CA  CYS A 185      -7.325  -1.797 -20.213  1.00 58.68           C
ATOM   1469  C   CYS A 185      -7.129  -0.804 -19.107  1.00 59.57           C
ATOM   1470  O   CYS A 185      -8.063  -0.098 -18.754  1.00 66.38           O
ATOM   1471  CB  CYS A 185      -8.119  -2.975 -19.689  1.00 58.24           C
ATOM   1472  SG  CYS A 185      -8.716  -3.993 -21.007  1.00 67.42           S
ATOM   1473  N   SER A 186      -5.932  -0.757 -18.535  1.00 58.01           N
ATOM   1474  CA  SER A 186      -5.646   0.251 -17.522  1.00 57.82           C
ATOM   1475  C   SER A 186      -4.326   0.947 -17.779  1.00 59.18           C
ATOM   1476  O   SER A 186      -3.421   0.378 -18.375  1.00 63.52           O
ATOM   1477  CB  SER A 186      -5.652  -0.363 -16.127  1.00 54.64           C
ATOM   1478  OG  SER A 186      -4.655  -1.350 -16.035  1.00 52.19           O
ATOM   1479  N   CYS A 187      -4.214   2.176 -17.293  1.00 60.59           N
ATOM   1480  CA  CYS A 187      -3.033   2.993 -17.527  1.00 61.33           C
ATOM   1481  C   CYS A 187      -2.132   3.094 -16.302  1.00 59.62           C
ATOM   1482  O   CYS A 187      -2.605   3.261 -15.185  1.00 63.61           O
ATOM   1483  CB  CYS A 187      -3.467   4.384 -17.974  1.00 60.61           C
ATOM   1484  SG  CYS A 187      -4.281   4.385 -19.585  1.00 68.09           S
ATOM   1485  N   GLY A 188      -0.830   3.008 -16.523  1.00 59.58           N
ATOM   1486  CA  GLY A 188       0.146   3.200 -15.459  1.00 60.27           C
ATOM   1487  C   GLY A 188       1.319   4.032 -15.927  1.00 59.22           C
ATOM   1488  O   GLY A 188       1.264   4.643 -16.974  1.00 59.11           O
ATOM   1489  N   ILE A 189       2.379   4.062 -15.132  1.00 62.66           N
ATOM   1490  CA  ILE A 189       3.604   4.771 -15.475  1.00 62.61           C
ATOM   1491  C   ILE A 189       4.379   3.959 -16.494  1.00 64.78           C
ATOM   1492  O   ILE A 189       4.517   2.742 -16.339  1.00 65.72           O
ATOM   1493  CB  ILE A 189       4.500   4.937 -14.233  1.00 63.07           C
ATOM   1494  CG1 ILE A 189       4.110   6.180 -13.442  1.00 60.62           C
ATOM   1495  CG2 ILE A 189       5.974   4.987 -14.618  1.00 65.18           C
ATOM   1496  CD1 ILE A 189       4.780   6.230 -12.082  1.00 65.65           C
ATOM   1497  N   ASP A 190       4.878   4.631 -17.532  1.00 67.58           N
ATOM   1498  CA  ASP A 190       5.725   3.983 -18.532  1.00 69.19           C
ATOM   1499  C   ASP A 190       7.125   3.760 -17.961  1.00 69.41           C
ATOM   1500  O   ASP A 190       7.929   4.688 -17.852  1.00 72.20           O
ATOM   1501  CB  ASP A 190       5.782   4.792 -19.837  1.00 66.76           C
ATOM   1502  CG  ASP A 190       6.641   4.119 -20.910  1.00 70.01           C
ATOM   1503  OD1 ASP A 190       7.225   3.033 -20.636  1.00 59.34           O
ATOM   1504  OD2 ASP A 190       6.742   4.687 -22.023  1.00 68.27           O
ATOM   1505  N   TYR A 191       7.398   2.519 -17.583  1.00 68.81           N
ATOM   1506  CA  TYR A 191       8.644   2.183 -16.909  1.00 68.38           C
ATOM   1507  C   TYR A 191       9.368   1.094 -17.683  1.00 68.88           C
ATOM   1508  O   TYR A 191      10.353   0.551 -17.202  1.00 71.34           O
ATOM   1509  CB  TYR A 191       8.385   1.727 -15.450  1.00 66.64           C
ATOM   1510  CG  TYR A 191       7.651   0.409 -15.346  1.00 56.84           C
ATOM   1511  CD1 TYR A 191       8.339  -0.794 -15.408  1.00 54.61           C
ATOM   1512  CD2 TYR A 191       6.267   0.370 -15.244  1.00 52.93           C
ATOM   1513  CE1 TYR A 191       7.674  -2.009 -15.353  1.00 61.77           C
ATOM   1514  CE2 TYR A 191       5.587  -0.831 -15.187  1.00 56.79           C
ATOM   1515  CZ  TYR A 191       6.295  -2.021 -15.240  1.00 64.22           C
ATOM   1516  OH  TYR A 191       5.627  -3.222 -15.193  1.00 59.06           O
ATOM   1517  N   TYR A 192       8.879   0.772 -18.877  1.00 69.65           N
ATOM   1518  CA  TYR A 192       9.398  -0.374 -19.628  1.00 71.61           C
ATOM   1519  C   TYR A 192       9.807  -0.007 -21.049  1.00 74.73           C
ATOM   1520  O   TYR A 192      10.654  -0.665 -21.647  1.00 76.55           O
ATOM   1521  CB  TYR A 192       8.377  -1.519 -19.652  1.00 71.35           C
ATOM   1522  CG  TYR A 192       6.940  -1.077 -19.853  1.00 72.57           C
ATOM   1523  CD1 TYR A 192       6.179  -0.630 -18.774  1.00 71.63           C
ATOM   1524  CD2 TYR A 192       6.344  -1.097 -21.118  1.00 67.80           C
ATOM   1525  CE1 TYR A 192       4.869  -0.215 -18.940  1.00 78.72           C
ATOM   1526  CE2 TYR A 192       5.025  -0.679 -21.297  1.00 73.95           C
ATOM   1527  CZ  TYR A 192       4.288  -0.247 -20.197  1.00 81.07           C
ATOM   1528  OH  TYR A 192       2.976   0.167 -20.328  1.00 80.09           O
ATOM   1529  N   THR A 193       9.197   1.049 -21.576  1.00 78.57           N
ATOM   1530  CA  THR A 193       9.458   1.523 -22.935  1.00 79.01           C
ATOM   1531  C   THR A 193      10.576   2.569 -22.959  1.00 82.32           C
ATOM   1532  O   THR A 193      10.588   3.489 -22.130  1.00 80.80           O
ATOM   1533  CB  THR A 193       8.148   2.052 -23.584  1.00 79.79           C
ATOM   1534  OG1 THR A 193       7.754   1.153 -24.623  1.00 85.70           O
ATOM   1535  CG2 THR A 193       8.294   3.463 -24.150  1.00 61.17           C
ATOM   1536  N   PRO A 194      11.536   2.415 -23.896  1.00 85.70           N
ATOM   1537  CA  PRO A 194      12.727   3.275 -23.976  1.00 84.89           C
ATOM   1538  C   PRO A 194      12.448   4.751 -24.308  1.00 84.03           C
ATOM   1539  O   PRO A 194      13.312   5.587 -24.106  1.00 85.74           O
ATOM   1540  CB  PRO A 194      13.558   2.614 -25.079  1.00 85.47           C
ATOM   1541  CG  PRO A 194      13.100   1.182 -25.095  1.00 84.23           C
ATOM   1542  CD  PRO A 194      11.628   1.275 -24.829  1.00 86.15           C
ATOM   1543  N   HIS A 195      11.252   5.059 -24.800  1.00 82.65           N
ATOM   1544  CA  HIS A 195      10.810   6.439 -25.082  1.00 83.32           C
ATOM   1545  C   HIS A 195      11.626   7.580 -24.449  1.00 83.03           C
ATOM   1546  O   HIS A 195      11.502   7.843 -23.259  1.00 82.60           O
ATOM   1547  CB  HIS A 195       9.345   6.577 -24.676  1.00 83.25           C
ATOM   1548  CG  HIS A 195       8.631   7.708 -25.344  1.00 83.38           C
ATOM   1549  ND1 HIS A 195       8.366   8.902 -24.706  1.00 83.12           N
ATOM   1550  CD2 HIS A 195       8.101   7.817 -26.585  1.00 81.76           C
ATOM   1551  CE1 HIS A 195       7.708   9.702 -25.527  1.00 79.27           C
ATOM   1552  NE2 HIS A 195       7.538   9.069 -26.675  1.00 88.42           N
ATOM   1553  N   GLU A 196      12.404   8.300 -25.261  1.00 86.73           N
ATOM   1554  CA  GLU A 196      13.341   9.323 -24.741  1.00 87.21           C
ATOM   1555  C   GLU A 196      12.859  10.783 -24.745  1.00 84.14           C
ATOM   1556  O   GLU A 196      13.407  11.608 -24.023  1.00 83.12           O
ATOM   1557  CB  GLU A 196      14.707   9.217 -25.425  1.00 87.50           C
ATOM   1558  CG  GLU A 196      15.555   8.048 -24.930  1.00 97.74           C
ATOM   1559  CD  GLU A 196      16.116   7.204 -26.070  1.00108.40           C
ATOM   1560  OE1 GLU A 196      16.715   7.785 -27.002  1.00115.61           O
ATOM   1561  OE2 GLU A 196      15.955   5.960 -26.038  1.00104.31           O
ATOM   1562  N   GLU A 197      11.847  11.104 -25.547  1.00 83.99           N
ATOM   1563  CA  GLU A 197      11.275  12.458 -25.547  1.00 86.14           C
ATOM   1564  C   GLU A 197      10.838  12.875 -24.150  1.00 83.83           C
ATOM   1565  O   GLU A 197      10.801  14.057 -23.843  1.00 82.76           O
ATOM   1566  CB  GLU A 197      10.072  12.566 -26.500  1.00 88.03           C
ATOM   1567  CG  GLU A 197      10.410  12.586 -27.994  1.00 99.63           C
ATOM   1568  CD  GLU A 197      11.151  11.328 -28.453  1.00117.73           C
ATOM   1569  OE1 GLU A 197      10.598  10.204 -28.324  1.00111.63           O
ATOM   1570  OE2 GLU A 197      12.298  11.473 -28.943  1.00125.97           O
ATOM   1571  N   THR A 198      10.495  11.888 -23.319  1.00 85.16           N
ATOM   1572  CA  THR A 198       9.942  12.119 -21.976  1.00 81.65           C
ATOM   1573  C   THR A 198      10.945  11.783 -20.873  1.00 82.40           C
ATOM   1574  O   THR A 198      10.841  12.293 -19.750  1.00 80.90           O
ATOM   1575  CB  THR A 198       8.664  11.298 -21.738  1.00 79.09           C
ATOM   1576  OG1 THR A 198       8.838   9.984 -22.282  1.00 77.78           O
ATOM   1577  CG2 THR A 198       7.463  11.971 -22.387  1.00 69.79           C
ATOM   1578  N   ASN A 199      11.903  10.917 -21.201  1.00 80.61           N
ATOM   1579  CA  ASN A 199      13.027  10.635 -20.318  1.00 80.82           C
ATOM   1580  C   ASN A 199      12.751   9.503 -19.362  1.00 79.46           C
ATOM   1581  O   ASN A 199      13.021   9.592 -18.162  1.00 78.38           O
ATOM   1582  CB  ASN A 199      13.424  11.877 -19.532  1.00 82.77           C
ATOM   1583  CG  ASN A 199      14.400  12.733 -20.279  1.00 80.57           C
ATOM   1584  OD1 ASN A 199      14.150  13.918 -20.518  1.00 77.58           O
ATOM   1585  ND2 ASN A 199      15.525  12.135 -20.669  1.00 70.05           N
ATOM   1586  N   ASN A 200      12.234   8.421 -19.916  1.00 78.24           N
ATOM   1587  CA  ASN A 200      11.852   7.281 -19.119  1.00 79.38           C
ATOM   1588  C   ASN A 200      12.980   6.696 -18.271  1.00 80.89           C
ATOM   1589  O   ASN A 200      12.762   6.348 -17.111  1.00 85.84           O
ATOM   1590  CB  ASN A 200      11.170   6.227 -19.994  1.00 75.94           C
ATOM   1591  CG  ASN A 200       9.872   6.740 -20.601  1.00 69.75           C
ATOM   1592  OD1 ASN A 200       9.490   7.904 -20.409  1.00 54.66           O
ATOM   1593  ND2 ASN A 200       9.188   5.878 -21.339  1.00 74.71           N
ATOM   1594  N   GLU A 201      14.184   6.633 -18.823  1.00 80.56           N
ATOM   1595  CA  GLU A 201      15.291   5.979 -18.137  1.00 82.01           C
ATOM   1596  C   GLU A 201      15.643   6.670 -16.809  1.00 81.93           C
ATOM   1597  O   GLU A 201      15.856   6.002 -15.786  1.00 82.50           O
ATOM   1598  CB  GLU A 201      16.511   5.891 -19.052  1.00 84.00           C
ATOM   1599  CG  GLU A 201      17.396   4.679 -18.805  1.00 90.59           C
ATOM   1600  CD  GLU A 201      18.793   4.869 -19.357  1.00100.17           C
ATOM   1601  OE1 GLU A 201      18.922   5.126 -20.571  1.00108.11           O
ATOM   1602  OE2 GLU A 201      19.763   4.774 -18.577  1.00100.77           O
ATOM   1603  N   SER A 202      15.684   8.000 -16.815  1.00 78.82           N
ATOM   1604  CA  SER A 202      16.002   8.722 -15.587  1.00 76.36           C
ATOM   1605  C   SER A 202      14.863   8.618 -14.562  1.00 76.17           C
ATOM   1606  O   SER A 202      15.114   8.511 -13.361  1.00 79.72           O
ATOM   1607  CB  SER A 202      16.396  10.179 -15.867  1.00 72.98           C
ATOM   1608  OG  SER A 202      15.267  10.973 -16.157  1.00 74.22           O
ATOM   1609  N   PHE A 203      13.618   8.611 -15.037  1.00 72.89           N
ATOM   1610  CA  PHE A 203      12.462   8.470 -14.154  1.00 68.09           C
ATOM   1611  C   PHE A 203      12.411   7.103 -13.459  1.00 64.88           C
ATOM   1612  O   PHE A 203      12.183   7.015 -12.255  1.00 62.24           O
ATOM   1613  CB  PHE A 203      11.175   8.734 -14.920  1.00 66.74           C
ATOM   1614  CG  PHE A 203       9.969   8.884 -14.044  1.00 71.57           C
ATOM   1615  CD1 PHE A 203       9.662  10.109 -13.471  1.00 71.09           C
ATOM   1616  CD2 PHE A 203       9.123   7.796 -13.804  1.00 73.87           C
ATOM   1617  CE1 PHE A 203       8.527  10.251 -12.670  1.00 79.79           C
ATOM   1618  CE2 PHE A 203       7.995   7.921 -13.013  1.00 64.75           C
ATOM   1619  CZ  PHE A 203       7.692   9.152 -12.438  1.00 75.81           C
ATOM   1620  N   VAL A 204      12.643   6.040 -14.216  1.00 63.43           N
ATOM   1621  CA  VAL A 204      12.649   4.694 -13.655  1.00 65.50           C
ATOM   1622  C   VAL A 204      13.734   4.559 -12.579  1.00 67.99           C
ATOM   1623  O   VAL A 204      13.533   3.901 -11.553  1.00 68.27           O
ATOM   1624  CB  VAL A 204      12.834   3.615 -14.758  1.00 63.76           C
ATOM   1625  CG1 VAL A 204      12.857   2.223 -14.158  1.00 66.53           C
ATOM   1626  CG2 VAL A 204      11.719   3.710 -15.790  1.00 66.29           C
ATOM   1627  N   ILE A 205      14.885   5.185 -12.821  1.00 70.49           N
ATOM   1628  CA  ILE A 205      15.972   5.191 -11.846  1.00 68.32           C
ATOM   1629  C   ILE A 205      15.542   5.986 -10.617  1.00 64.64           C
ATOM   1630  O   ILE A 205      15.730   5.546  -9.482  1.00 63.82           O
ATOM   1631  CB  ILE A 205      17.288   5.749 -12.452  1.00 70.40           C
ATOM   1632  CG1 ILE A 205      17.960   4.681 -13.317  1.00 72.10           C
ATOM   1633  CG2 ILE A 205      18.254   6.189 -11.354  1.00 69.14           C
ATOM   1634  CD1 ILE A 205      18.974   5.235 -14.296  1.00 62.75           C
ATOM   1635  N   TYR A 206      14.936   7.140 -10.848  1.00 60.84           N
ATOM   1636  CA  TYR A 206      14.400   7.931  -9.756  1.00 63.20           C
ATOM   1637  C   TYR A 206      13.383   7.125  -8.934  1.00 65.64           C
ATOM   1638  O   TYR A 206      13.533   7.014  -7.717  1.00 66.41           O
ATOM   1639  CB  TYR A 206      13.820   9.235 -10.292  1.00 61.12           C
ATOM   1640  CG  TYR A 206      12.808   9.914  -9.404  1.00 63.98           C
ATOM   1641  CD1 TYR A 206      13.150  10.388  -8.141  1.00 66.03           C
ATOM   1642  CD2 TYR A 206      11.512  10.125  -9.853  1.00 63.74           C
ATOM   1643  CE1 TYR A 206      12.211  11.032  -7.337  1.00 62.40           C
ATOM   1644  CE2 TYR A 206      10.573  10.772  -9.068  1.00 60.68           C
ATOM   1645  CZ  TYR A 206      10.924  11.221  -7.815  1.00 61.69           C
ATOM   1646  OH  TYR A 206       9.973  11.868  -7.056  1.00 65.04           O
ATOM   1647  N   MET A 207      12.383   6.542  -9.600  1.00 66.48           N
ATOM   1648  CA  MET A 207      11.410   5.653  -8.943  1.00 65.25           C
ATOM   1649  C   MET A 207      12.056   4.501  -8.176  1.00 63.85           C
ATOM   1650  O   MET A 207      11.725   4.266  -7.009  1.00 63.38           O
ATOM   1651  CB  MET A 207      10.407   5.075  -9.947  1.00 65.51           C
ATOM   1652  CG  MET A 207       9.424   6.083 -10.512  1.00 74.01           C
ATOM   1653  SD  MET A 207       8.378   6.890  -9.282  1.00 90.21           S
ATOM   1654  CE  MET A 207       7.430   5.495  -8.673  1.00 83.94           C
ATOM   1655  N   PHE A 208      12.956   3.774  -8.832  1.00 61.51           N
ATOM   1656  CA  PHE A 208      13.582   2.618  -8.202  1.00 62.31           C
ATOM   1657  C   PHE A 208      14.334   3.012  -6.945  1.00 66.40           C
ATOM   1658  O   PHE A 208      14.223   2.347  -5.912  1.00 71.50           O
ATOM   1659  CB  PHE A 208      14.533   1.921  -9.154  1.00 58.42           C
ATOM   1660  CG  PHE A 208      15.022   0.595  -8.653  1.00 59.47           C
ATOM   1661  CD1 PHE A 208      14.264  -0.563  -8.848  1.00 60.38           C
ATOM   1662  CD2 PHE A 208      16.248   0.487  -8.009  1.00 60.83           C
ATOM   1663  CE1 PHE A 208      14.723  -1.818  -8.407  1.00 60.27           C
ATOM   1664  CE2 PHE A 208      16.709  -0.761  -7.554  1.00 64.54           C
ATOM   1665  CZ  PHE A 208      15.944  -1.914  -7.760  1.00 58.46           C
ATOM   1666  N   VAL A 209      15.109   4.085  -7.036  1.00 67.38           N
ATOM   1667  CA  VAL A 209      15.899   4.540  -5.902  1.00 65.59           C
ATOM   1668  C   VAL A 209      15.017   5.228  -4.858  1.00 64.42           C
ATOM   1669  O   VAL A 209      14.847   4.699  -3.759  1.00 66.49           O
ATOM   1670  CB  VAL A 209      17.085   5.436  -6.355  1.00 68.07           C
ATOM   1671  CG1 VAL A 209      17.572   6.332  -5.221  1.00 65.37           C
ATOM   1672  CG2 VAL A 209      18.229   4.566  -6.911  1.00 66.28           C
ATOM   1673  N   VAL A 210      14.430   6.371  -5.213  1.00 60.99           N
ATOM   1674  CA  VAL A 210      13.709   7.200  -4.247  1.00 59.28           C
ATOM   1675  C   VAL A 210      12.431   6.555  -3.723  1.00 63.43           C
ATOM   1676  O   VAL A 210      12.088   6.740  -2.548  1.00 67.07           O
ATOM   1677  CB  VAL A 210      13.380   8.606  -4.808  1.00 60.62           C
ATOM   1678  CG1 VAL A 210      12.417   9.356  -3.885  1.00 52.76           C
ATOM   1679  CG2 VAL A 210      14.653   9.413  -5.009  1.00 59.65           C
ATOM   1680  N   HIS A 211      11.726   5.805  -4.579  1.00 63.07           N
ATOM   1681  CA  HIS A 211      10.406   5.260  -4.227  1.00 57.49           C
ATOM   1682  C   HIS A 211      10.347   3.759  -3.959  1.00 57.32           C
ATOM   1683  O   HIS A 211       9.282   3.213  -3.679  1.00 56.37           O
ATOM   1684  CB  HIS A 211       9.386   5.623  -5.284  1.00 53.96           C
ATOM   1685  CG  HIS A 211       9.024   7.067  -5.298  1.00 53.85           C
ATOM   1686  ND1 HIS A 211       7.892   7.551  -4.684  1.00 61.73           N
ATOM   1687  CD2 HIS A 211       9.629   8.133  -5.867  1.00 57.79           C
ATOM   1688  CE1 HIS A 211       7.813   8.858  -4.873  1.00 56.76           C
ATOM   1689  NE2 HIS A 211       8.854   9.235  -5.592  1.00 56.93           N
ATOM   1690  N   PHE A 212      11.479   3.080  -4.040  1.00 58.93           N
ATOM   1691  CA  PHE A 212      11.507   1.681  -3.635  1.00 61.32           C
ATOM   1692  C   PHE A 212      12.647   1.342  -2.661  1.00 63.53           C
ATOM   1693  O   PHE A 212      12.389   0.801  -1.584  1.00 63.64           O
ATOM   1694  CB  PHE A 212      11.502   0.743  -4.841  1.00 60.39           C
ATOM   1695  CG  PHE A 212      11.642  -0.696  -4.469  1.00 59.69           C
ATOM   1696  CD1 PHE A 212      10.576  -1.385  -3.916  1.00 59.13           C
ATOM   1697  CD2 PHE A 212      12.850  -1.350  -4.627  1.00 63.52           C
ATOM   1698  CE1 PHE A 212      10.704  -2.712  -3.549  1.00 59.59           C
ATOM   1699  CE2 PHE A 212      12.988  -2.678  -4.260  1.00 66.14           C
ATOM   1700  CZ  PHE A 212      11.911  -3.361  -3.724  1.00 63.41           C
ATOM   1701  N   ILE A 213      13.892   1.659  -3.037  1.00 65.06           N
ATOM   1702  CA  ILE A 213      15.053   1.451  -2.158  1.00 65.84           C
ATOM   1703  C   ILE A 213      14.999   2.297  -0.865  1.00 66.88           C
ATOM   1704  O   ILE A 213      15.036   1.732   0.237  1.00 66.42           O
ATOM   1705  CB  ILE A 213      16.413   1.623  -2.902  1.00 67.01           C
ATOM   1706  CG1 ILE A 213      16.537   0.621  -4.056  1.00 67.04           C
ATOM   1707  CG2 ILE A 213      17.585   1.402  -1.945  1.00 63.99           C
ATOM   1708  CD1 ILE A 213      16.716  -0.838  -3.603  1.00 59.26           C
ATOM   1709  N   ILE A 214      14.895   3.628  -0.985  1.00 65.25           N
ATOM   1710  CA  ILE A 214      14.690   4.470   0.209  1.00 64.89           C
ATOM   1711  C   ILE A 214      13.591   3.887   1.117  1.00 67.53           C
ATOM   1712  O   ILE A 214      13.867   3.575   2.272  1.00 69.87           O
ATOM   1713  CB  ILE A 214      14.421   5.990  -0.099  1.00 66.69           C
ATOM   1714  CG1 ILE A 214      15.610   6.667  -0.810  1.00 64.42           C
ATOM   1715  CG2 ILE A 214      14.042   6.762   1.168  1.00 55.90           C
ATOM   1716  CD1 ILE A 214      16.958   6.238  -0.336  1.00 69.42           C
ATOM   1717  N   PRO A 215      12.352   3.701   0.594  1.00 69.81           N
ATOM   1718  CA  PRO A 215      11.320   3.120   1.460  1.00 65.81           C
ATOM   1719  C   PRO A 215      11.713   1.790   2.076  1.00 65.07           C
ATOM   1720  O   PRO A 215      11.523   1.594   3.275  1.00 68.26           O
ATOM   1721  CB  PRO A 215      10.133   2.951   0.517  1.00 62.80           C
ATOM   1722  CG  PRO A 215      10.278   4.100  -0.415  1.00 67.57           C
ATOM   1723  CD  PRO A 215      11.767   4.172  -0.680  1.00 69.59           C
ATOM   1724  N   LEU A 216      12.278   0.889   1.284  1.00 65.48           N
ATOM   1725  CA  LEU A 216      12.627  -0.431   1.799  1.00 67.11           C
ATOM   1726  C   LEU A 216      13.677  -0.324   2.905  1.00 68.79           C
ATOM   1727  O   LEU A 216      13.624  -1.064   3.892  1.00 70.96           O
ATOM   1728  CB  LEU A 216      13.109  -1.342   0.669  1.00 67.75           C
ATOM   1729  CG  LEU A 216      12.824  -2.836   0.798  1.00 72.58           C
ATOM   1730  CD1 LEU A 216      12.579  -3.416  -0.564  1.00 77.85           C
ATOM   1731  CD2 LEU A 216      13.972  -3.565   1.467  1.00 81.00           C
ATOM   1732  N   ILE A 217      14.622   0.604   2.750  1.00 67.91           N
ATOM   1733  CA  ILE A 217      15.661   0.807   3.766  1.00 67.58           C
ATOM   1734  C   ILE A 217      15.091   1.399   5.067  1.00 67.65           C
ATOM   1735  O   ILE A 217      15.303   0.834   6.145  1.00 67.82           O
ATOM   1736  CB  ILE A 217      16.869   1.624   3.219  1.00 69.09           C
ATOM   1737  CG1 ILE A 217      17.831   0.692   2.471  1.00 66.37           C
ATOM   1738  CG2 ILE A 217      17.597   2.379   4.343  1.00 62.72           C
ATOM   1739  CD1 ILE A 217      18.738   1.408   1.473  1.00 61.60           C
ATOM   1740  N   VAL A 218      14.358   2.511   4.964  1.00 63.31           N
ATOM   1741  CA  VAL A 218      13.673   3.081   6.122  1.00 61.57           C
ATOM   1742  C   VAL A 218      12.834   2.056   6.886  1.00 63.68           C
ATOM   1743  O   VAL A 218      12.894   2.017   8.114  1.00 65.88           O
ATOM   1744  CB  VAL A 218      12.786   4.276   5.760  1.00 61.60           C
ATOM   1745  CG1 VAL A 218      12.034   4.752   6.984  1.00 56.74           C
ATOM   1746  CG2 VAL A 218      13.626   5.409   5.193  1.00 63.11           C
ATOM   1747  N   ILE A 219      12.068   1.222   6.177  1.00 63.51           N
ATOM   1748  CA  ILE A 219      11.229   0.208   6.843  1.00 63.28           C
ATOM   1749  C   ILE A 219      12.047  -0.833   7.607  1.00 66.43           C
ATOM   1750  O   ILE A 219      11.713  -1.175   8.739  1.00 67.55           O
ATOM   1751  CB  ILE A 219      10.213  -0.485   5.887  1.00 61.35           C
ATOM   1752  CG1 ILE A 219       9.149   0.511   5.439  1.00 61.96           C
ATOM   1753  CG2 ILE A 219       9.514  -1.654   6.576  1.00 50.13           C
ATOM   1754  CD1 ILE A 219       8.171  -0.049   4.458  1.00 62.01           C
ATOM   1755  N   PHE A 220      13.120  -1.325   6.993  1.00 70.17           N
ATOM   1756  CA  PHE A 220      13.983  -2.323   7.637  1.00 71.77           C
ATOM   1757  C   PHE A 220      14.728  -1.763   8.852  1.00 71.18           C
ATOM   1758  O   PHE A 220      14.815  -2.418   9.898  1.00 70.16           O
ATOM   1759  CB  PHE A 220      14.967  -2.925   6.634  1.00 69.73           C
ATOM   1760  CG  PHE A 220      14.491  -4.198   6.027  1.00 76.55           C
ATOM   1761  CD1 PHE A 220      13.657  -4.186   4.917  1.00 81.96           C
ATOM   1762  CD2 PHE A 220      14.858  -5.422   6.577  1.00 84.12           C
ATOM   1763  CE1 PHE A 220      13.201  -5.383   4.349  1.00 86.60           C
ATOM   1764  CE2 PHE A 220      14.409  -6.624   6.019  1.00 85.78           C
ATOM   1765  CZ  PHE A 220      13.579  -6.603   4.901  1.00 85.91           C
ATOM   1766  N   PHE A 221      15.256  -0.551   8.714  1.00 69.07           N
ATOM   1767  CA  PHE A 221      15.936   0.099   9.814  1.00 69.45           C
ATOM   1768  C   PHE A 221      14.953   0.287  10.957  1.00 71.08           C
ATOM   1769  O   PHE A 221      15.146  -0.273  12.037  1.00 73.17           O
ATOM   1770  CB  PHE A 221      16.509   1.444   9.379  1.00 69.17           C
ATOM   1771  CG  PHE A 221      17.174   2.206  10.486  1.00 70.43           C
ATOM   1772  CD1 PHE A 221      18.457   1.869  10.909  1.00 68.59           C
ATOM   1773  CD2 PHE A 221      16.521   3.276  11.103  1.00 72.10           C
ATOM   1774  CE1 PHE A 221      19.078   2.590  11.935  1.00 69.10           C
ATOM   1775  CE2 PHE A 221      17.137   4.009  12.130  1.00 68.81           C
ATOM   1776  CZ  PHE A 221      18.413   3.666  12.545  1.00 61.82           C
ATOM   1777  N   CYS A 222      13.886   1.046  10.697  1.00 69.31           N
ATOM   1778  CA  CYS A 222      12.900   1.394  11.717  1.00 66.08           C
ATOM   1779  C   CYS A 222      12.368   0.195  12.464  1.00 65.12           C
ATOM   1780  O   CYS A 222      12.282   0.204  13.686  1.00 66.22           O
ATOM   1781  CB  CYS A 222      11.730   2.117  11.092  1.00 64.97           C
ATOM   1782  SG  CYS A 222      12.076   3.818  10.777  1.00 70.06           S
ATOM   1783  N   TYR A 223      11.988  -0.835  11.727  1.00 65.03           N
ATOM   1784  CA  TYR A 223      11.396  -1.997  12.356  1.00 64.11           C
ATOM   1785  C   TYR A 223      12.451  -2.905  12.953  1.00 64.56           C
ATOM   1786  O   TYR A 223      12.190  -3.566  13.954  1.00 66.72           O
ATOM   1787  CB  TYR A 223      10.477  -2.753  11.389  1.00 64.28           C
ATOM   1788  CG  TYR A 223       9.073  -2.182  11.296  1.00 58.80           C
ATOM   1789  CD1 TYR A 223       8.415  -2.087  10.077  1.00 52.93           C
ATOM   1790  CD2 TYR A 223       8.406  -1.744  12.433  1.00 56.66           C
ATOM   1791  CE1 TYR A 223       7.125  -1.571   9.994  1.00 47.99           C
ATOM   1792  CE2 TYR A 223       7.125  -1.219  12.356  1.00 62.46           C
ATOM   1793  CZ  TYR A 223       6.491  -1.137  11.136  1.00 54.61           C
ATOM   1794  OH  TYR A 223       5.220  -0.629  11.075  1.00 58.61           O
ATOM   1795  N   GLY A 224      13.638  -2.931  12.343  1.00 64.88           N
ATOM   1796  CA  GLY A 224      14.788  -3.638  12.915  1.00 65.55           C
ATOM   1797  C   GLY A 224      15.070  -3.127  14.321  1.00 67.19           C
ATOM   1798  O   GLY A 224      15.097  -3.898  15.278  1.00 65.54           O
ATOM   1799  N   GLN A 225      15.241  -1.814  14.447  1.00 66.76           N
ATOM   1800  CA  GLN A 225      15.336  -1.175  15.750  1.00 69.25           C
ATOM   1801  C   GLN A 225      14.175  -1.556  16.666  1.00 70.46           C
ATOM   1802  O   GLN A 225      14.380  -2.027  17.787  1.00 72.62           O
ATOM   1803  CB  GLN A 225      15.396   0.345  15.602  1.00 67.25           C
ATOM   1804  CG  GLN A 225      16.561   0.845  14.761  1.00 76.33           C
ATOM   1805  CD  GLN A 225      17.922   0.361  15.256  1.00 82.22           C
ATOM   1806  OE1 GLN A 225      18.036  -0.692  15.888  1.00 82.89           O
ATOM   1807  NE2 GLN A 225      18.962   1.129  14.957  1.00 78.26           N
ATOM   1808  N   LEU A 226      12.955  -1.353  16.187  1.00 71.21           N
ATOM   1809  CA  LEU A 226      11.785  -1.581  17.017  1.00 69.94           C
ATOM   1810  C   LEU A 226      11.859  -2.965  17.663  1.00 72.86           C
ATOM   1811  O   LEU A 226      11.714  -3.097  18.883  1.00 73.26           O
ATOM   1812  CB  LEU A 226      10.497  -1.402  16.215  1.00 63.91           C
ATOM   1813  CG  LEU A 226       9.247  -1.304  17.084  1.00 59.31           C
ATOM   1814  CD1 LEU A 226       8.310  -0.231  16.572  1.00 58.16           C
ATOM   1815  CD2 LEU A 226       8.540  -2.648  17.197  1.00 59.40           C
ATOM   1816  N   VAL A 227      12.119  -3.980  16.842  1.00 73.83           N
ATOM   1817  CA  VAL A 227      12.188  -5.357  17.318  1.00 74.68           C
ATOM   1818  C   VAL A 227      13.335  -5.525  18.304  1.00 75.27           C
ATOM   1819  O   VAL A 227      13.184  -6.170  19.335  1.00 75.30           O
ATOM   1820  CB  VAL A 227      12.316  -6.363  16.154  1.00 73.59           C
ATOM   1821  CG1 VAL A 227      12.842  -7.700  16.647  1.00 71.57           C
ATOM   1822  CG2 VAL A 227      10.971  -6.543  15.469  1.00 75.11           C
ATOM   1823  N   PHE A 228      14.471  -4.914  17.993  1.00 77.46           N
ATOM   1824  CA  PHE A 228      15.628  -4.960  18.883  1.00 77.35           C
ATOM   1825  C   PHE A 228      15.294  -4.363  20.261  1.00 73.51           C
ATOM   1826  O   PHE A 228      15.428  -5.039  21.275  1.00 72.89           O
ATOM   1827  CB  PHE A 228      16.829  -4.263  18.235  1.00 77.12           C
ATOM   1828  CG  PHE A 228      18.092  -4.355  19.042  1.00 88.18           C
ATOM   1829  CD1 PHE A 228      18.709  -5.588  19.257  1.00 91.25           C
ATOM   1830  CD2 PHE A 228      18.668  -3.205  19.585  1.00 87.96           C
ATOM   1831  CE1 PHE A 228      19.878  -5.675  20.002  1.00 87.19           C
ATOM   1832  CE2 PHE A 228      19.833  -3.281  20.322  1.00 81.74           C
ATOM   1833  CZ  PHE A 228      20.441  -4.518  20.535  1.00 88.45           C
ATOM   1834  N   THR A 229      14.821  -3.121  20.284  1.00 70.64           N
ATOM   1835  CA  THR A 229      14.344  -2.502  21.521  1.00 68.41           C
ATOM   1836  C   THR A 229      13.378  -3.382  22.320  1.00 71.18           C
ATOM   1837  O   THR A 229      13.535  -3.527  23.525  1.00 77.62           O
ATOM   1838  CB  THR A 229      13.693  -1.136  21.249  1.00 65.69           C
ATOM   1839  OG1 THR A 229      14.716  -0.168  21.019  1.00 67.72           O
ATOM   1840  CG2 THR A 229      12.865  -0.686  22.423  1.00 51.15           C
ATOM   1841  N   VAL A 230      12.383  -3.962  21.654  1.00 71.69           N
ATOM   1842  CA  VAL A 230      11.353  -4.760  22.329  1.00 69.91           C
ATOM   1843  C   VAL A 230      11.928  -6.080  22.864  1.00 71.94           C
ATOM   1844  O   VAL A 230      11.571  -6.530  23.956  1.00 72.59           O
ATOM   1845  CB  VAL A 230      10.116  -5.007  21.389  1.00 68.85           C
ATOM   1846  CG1 VAL A 230       9.175  -6.084  21.941  1.00 59.38           C
ATOM   1847  CG2 VAL A 230       9.355  -3.708  21.167  1.00 67.04           C
ATOM   1848  N   LYS A 231      12.820  -6.690  22.087  1.00 72.03           N
ATOM   1849  CA  LYS A 231      13.450  -7.955  22.452  1.00 73.91           C
ATOM   1850  C   LYS A 231      14.349  -7.745  23.670  1.00 76.60           C
ATOM   1851  O   LYS A 231      14.431  -8.601  24.563  1.00 78.42           O
ATOM   1852  CB  LYS A 231      14.299  -8.470  21.284  1.00 74.46           C
ATOM   1853  CG  LYS A 231      13.539  -9.153  20.153  1.00 73.56           C
ATOM   1854  CD  LYS A 231      13.723 -10.658  20.207  1.00 82.73           C
ATOM   1855  CE  LYS A 231      13.467 -11.292  18.864  1.00 82.04           C
ATOM   1856  NZ  LYS A 231      12.024 -11.282  18.544  1.00 84.24           N
ATOM   1857  N   GLU A 232      15.021  -6.597  23.683  1.00 74.57           N
ATOM   1858  CA  GLU A 232      15.933  -6.225  24.742  1.00 76.33           C
ATOM   1859  C   GLU A 232      15.211  -5.918  26.054  1.00 77.59           C
ATOM   1860  O   GLU A 232      15.680  -6.313  27.123  1.00 84.34           O
ATOM   1861  CB  GLU A 232      16.736  -5.011  24.310  1.00 77.38           C
ATOM   1862  CG  GLU A 232      17.897  -4.685  25.209  1.00 88.69           C
ATOM   1863  CD  GLU A 232      18.892  -3.786  24.526  1.00100.79           C
ATOM   1864  OE1 GLU A 232      18.459  -2.968  23.688  1.00109.43           O
ATOM   1865  OE2 GLU A 232      20.102  -3.902  24.816  1.00107.01           O
ATOM   1866  N   ALA A 233      14.092  -5.198  25.972  1.00 73.76           N
ATOM   1867  CA  ALA A 233      13.251  -4.916  27.133  1.00 69.42           C
ATOM   1868  C   ALA A 233      12.651  -6.182  27.761  1.00 71.73           C
ATOM   1869  O   ALA A 233      12.347  -6.209  28.958  1.00 74.41           O
ATOM   1870  CB  ALA A 233      12.160  -3.949  26.761  1.00 63.07           C
ATOM   1871  N   ALA A 234      12.476  -7.228  26.960  1.00 72.81           N
ATOM   1872  CA  ALA A 234      11.828  -8.442  27.444  1.00 74.88           C
ATOM   1873  C   ALA A 234      12.840  -9.397  28.067  1.00 76.69           C
ATOM   1874  O   ALA A 234      12.514 -10.124  29.009  1.00 77.99           O
ATOM   1875  CB  ALA A 234      11.038  -9.126  26.329  1.00 72.97           C
ATOM   1876  N   ALA A 235      14.065  -9.392  27.539  1.00 76.43           N
ATOM   1877  CA  ALA A 235      15.169 -10.141  28.141  1.00 74.17           C
ATOM   1878  C   ALA A 235      15.459  -9.599  29.539  1.00 75.76           C
ATOM   1879  O   ALA A 235      16.107 -10.262  30.355  1.00 79.00           O
ATOM   1880  CB  ALA A 235      16.401 -10.049  27.274  1.00 72.32           C
ATOM   1881  N   GLN A 236      14.953  -8.394  29.809  1.00 74.13           N
ATOM   1882  CA  GLN A 236      15.097  -7.745  31.108  1.00 71.84           C
ATOM   1883  C   GLN A 236      13.834  -7.791  31.978  1.00 72.21           C
ATOM   1884  O   GLN A 236      13.799  -7.167  33.048  1.00 74.08           O
ATOM   1885  CB  GLN A 236      15.546  -6.297  30.919  1.00 72.08           C
ATOM   1886  CG  GLN A 236      17.020  -6.155  30.640  1.00 71.35           C
ATOM   1887  CD  GLN A 236      17.858  -6.656  31.789  1.00 73.70           C
ATOM   1888  OE1 GLN A 236      17.581  -6.358  32.951  1.00 78.89           O
ATOM   1889  NE2 GLN A 236      18.878  -7.444  31.476  1.00 74.36           N
ATOM   1890  N   GLN A 237      12.805  -8.504  31.514  1.00 69.50           N
ATOM   1891  CA  GLN A 237      11.592  -8.755  32.299  1.00 68.86           C
ATOM   1892  C   GLN A 237      11.075 -10.167  32.099  1.00 71.03           C
ATOM   1893  O   GLN A 237       9.866 -10.377  31.976  1.00 72.60           O
ATOM   1894  CB  GLN A 237      10.470  -7.825  31.883  1.00 65.30           C
ATOM   1895  CG  GLN A 237      10.591  -6.418  32.346  1.00 76.27           C
ATOM   1896  CD  GLN A 237       9.239  -5.780  32.528  1.00 81.58           C
ATOM   1897  OE1 GLN A 237       8.322  -6.387  33.091  1.00 82.77           O
ATOM   1898  NE2 GLN A 237       9.101  -4.550  32.048  1.00 85.28           N
ATOM   1899  N   GLN A 238      11.970 -11.144  32.058  1.00 70.36           N
ATOM   1900  CA  GLN A 238      11.542 -12.494  31.748  1.00 69.06           C
ATOM   1901  C   GLN A 238      10.567 -13.053  32.781  1.00 71.60           C
ATOM   1902  O   GLN A 238      10.105 -14.190  32.653  1.00 76.48           O
ATOM   1903  CB  GLN A 238      12.748 -13.405  31.599  1.00 67.80           C
ATOM   1904  CG  GLN A 238      13.834 -12.807  30.758  1.00 67.99           C
ATOM   1905  CD  GLN A 238      14.749 -13.859  30.205  1.00 73.35           C
ATOM   1906  OE1 GLN A 238      15.088 -14.815  30.893  1.00 86.64           O
ATOM   1907  NE2 GLN A 238      15.153 -13.696  28.956  1.00 76.99           N
ATOM   1908  N   GLU A 239      10.240 -12.257  33.797  1.00 72.79           N
ATOM   1909  CA  GLU A 239       9.307 -12.700  34.836  1.00 75.78           C
ATOM   1910  C   GLU A 239       7.873 -12.281  34.532  1.00 78.56           C
ATOM   1911  O   GLU A 239       6.942 -12.727  35.198  1.00 81.41           O
ATOM   1912  CB  GLU A 239       9.735 -12.208  36.229  1.00 74.79           C
ATOM   1913  CG  GLU A 239       9.300 -10.792  36.580  1.00 68.17           C
ATOM   1914  CD  GLU A 239      10.290  -9.736  36.110  1.00 71.03           C
ATOM   1915  OE1 GLU A 239      11.292 -10.106  35.445  1.00 59.19           O
ATOM   1916  OE2 GLU A 239      10.067  -8.538  36.420  1.00 68.67           O
ATOM   1917  N   SER A 240       7.704 -11.414  33.536  1.00 81.39           N
ATOM   1918  CA  SER A 240       6.380 -11.008  33.058  1.00 81.63           C
ATOM   1919  C   SER A 240       6.009 -11.788  31.803  1.00 81.21           C
ATOM   1920  O   SER A 240       6.654 -11.612  30.764  1.00 80.12           O
ATOM   1921  CB  SER A 240       6.372  -9.512  32.744  1.00 81.80           C
ATOM   1922  OG  SER A 240       5.235  -9.166  31.978  1.00 84.11           O
ATOM   1923  N   ALA A 241       4.984 -12.643  31.903  1.00 82.03           N
ATOM   1924  CA  ALA A 241       4.524 -13.470  30.760  1.00 80.76           C
ATOM   1925  C   ALA A 241       3.830 -12.621  29.681  1.00 78.55           C
ATOM   1926  O   ALA A 241       4.044 -12.831  28.486  1.00 75.04           O
ATOM   1927  CB  ALA A 241       3.625 -14.615  31.231  1.00 78.16           C
ATOM   1928  N   THR A 242       3.007 -11.670  30.127  1.00 76.47           N
ATOM   1929  CA  THR A 242       2.598 -10.516  29.330  1.00 77.42           C
ATOM   1930  C   THR A 242       3.724 -10.031  28.419  1.00 78.04           C
ATOM   1931  O   THR A 242       3.607 -10.107  27.197  1.00 81.32           O
ATOM   1932  CB  THR A 242       2.182  -9.340  30.252  1.00 79.06           C
ATOM   1933  OG1 THR A 242       0.993  -9.692  30.962  1.00 82.70           O
ATOM   1934  CG2 THR A 242       1.946  -8.041  29.466  1.00 77.86           C
ATOM   1935  N   THR A 243       4.802  -9.523  29.016  1.00 75.84           N
ATOM   1936  CA  THR A 243       5.900  -8.913  28.264  1.00 72.16           C
ATOM   1937  C   THR A 243       6.505  -9.868  27.231  1.00 71.17           C
ATOM   1938  O   THR A 243       6.865  -9.443  26.136  1.00 70.81           O
ATOM   1939  CB  THR A 243       6.988  -8.327  29.212  1.00 72.61           C
ATOM   1940  OG1 THR A 243       6.430  -7.242  29.957  1.00 69.91           O
ATOM   1941  CG2 THR A 243       8.203  -7.808  28.443  1.00 68.46           C
ATOM   1942  N   GLN A 244       6.593 -11.152  27.567  1.00 70.28           N
ATOM   1943  CA  GLN A 244       7.173 -12.127  26.647  1.00 73.72           C
ATOM   1944  C   GLN A 244       6.248 -12.346  25.457  1.00 76.61           C
ATOM   1945  O   GLN A 244       6.703 -12.596  24.337  1.00 75.37           O
ATOM   1946  CB  GLN A 244       7.438 -13.464  27.345  1.00 72.09           C
ATOM   1947  CG  GLN A 244       8.389 -13.393  28.516  1.00 71.30           C
ATOM   1948  CD  GLN A 244       9.550 -12.445  28.290  1.00 67.40           C
ATOM   1949  OE1 GLN A 244      10.392 -12.665  27.416  1.00 70.21           O
ATOM   1950  NE2 GLN A 244       9.610 -11.388  29.094  1.00 64.61           N
ATOM   1951  N   LYS A 245       4.948 -12.255  25.735  1.00 80.19           N
ATOM   1952  CA  LYS A 245       3.881 -12.466  24.761  1.00 81.37           C
ATOM   1953  C   LYS A 245       3.857 -11.297  23.773  1.00 81.39           C
ATOM   1954  O   LYS A 245       3.974 -11.495  22.557  1.00 84.51           O
ATOM   1955  CB  LYS A 245       2.538 -12.579  25.492  1.00 80.35           C
ATOM   1956  CG  LYS A 245       1.492 -13.406  24.782  1.00 92.40           C
ATOM   1957  CD  LYS A 245       0.077 -12.887  25.057  1.00103.45           C
ATOM   1958  CE  LYS A 245      -0.828 -13.117  23.837  1.00106.92           C
ATOM   1959  NZ  LYS A 245      -2.130 -12.398  23.925  1.00105.95           N
ATOM   1960  N   ALA A 246       3.730 -10.082  24.306  1.00 78.07           N
ATOM   1961  CA  ALA A 246       3.800  -8.861  23.504  1.00 77.27           C
ATOM   1962  C   ALA A 246       5.017  -8.841  22.569  1.00 78.89           C
ATOM   1963  O   ALA A 246       4.938  -8.361  21.436  1.00 79.06           O
ATOM   1964  CB  ALA A 246       3.799  -7.635  24.409  1.00 73.48           C
ATOM   1965  N   GLU A 247       6.138  -9.371  23.050  1.00 79.36           N
ATOM   1966  CA  GLU A 247       7.372  -9.374  22.283  1.00 78.95           C
ATOM   1967  C   GLU A 247       7.254 -10.313  21.078  1.00 79.13           C
ATOM   1968  O   GLU A 247       7.622  -9.949  19.956  1.00 78.76           O
ATOM   1969  CB  GLU A 247       8.550  -9.749  23.189  1.00 78.30           C
ATOM   1970  CG  GLU A 247       9.877  -9.934  22.478  1.00 81.77           C
ATOM   1971  CD  GLU A 247      10.061 -11.350  21.954  1.00 90.80           C
ATOM   1972  OE1 GLU A 247       9.656 -12.307  22.656  1.00 93.28           O
ATOM   1973  OE2 GLU A 247      10.611 -11.504  20.841  1.00 92.91           O
ATOM   1974  N   LYS A 248       6.725 -11.511  21.313  1.00 78.75           N
ATOM   1975  CA  LYS A 248       6.468 -12.461  20.232  1.00 78.24           C
ATOM   1976  C   LYS A 248       5.438 -11.906  19.235  1.00 76.61           C
ATOM   1977  O   LYS A 248       5.644 -11.962  18.019  1.00 74.27           O
ATOM   1978  CB  LYS A 248       6.037 -13.826  20.790  1.00 76.98           C
ATOM   1979  CG  LYS A 248       7.123 -14.532  21.617  1.00 87.35           C
ATOM   1980  CD  LYS A 248       6.974 -16.057  21.636  1.00 99.14           C
ATOM   1981  CE  LYS A 248       7.543 -16.698  20.366  1.00110.41           C
ATOM   1982  NZ  LYS A 248       7.186 -18.143  20.225  1.00112.66           N
ATOM   1983  N   GLU A 249       4.348 -11.346  19.753  1.00 73.97           N
ATOM   1984  CA  GLU A 249       3.334 -10.738  18.906  1.00 74.54           C
ATOM   1985  C   GLU A 249       3.906  -9.594  18.051  1.00 71.44           C
ATOM   1986  O   GLU A 249       3.661  -9.529  16.851  1.00 72.22           O
ATOM   1987  CB  GLU A 249       2.122 -10.300  19.749  1.00 76.67           C
ATOM   1988  CG  GLU A 249       1.111  -9.366  19.051  1.00 95.55           C
ATOM   1989  CD  GLU A 249       0.201 -10.061  18.019  1.00113.21           C
ATOM   1990  OE1 GLU A 249       0.592 -11.111  17.455  1.00119.44           O
ATOM   1991  OE2 GLU A 249      -0.907  -9.534  17.756  1.00113.72           O
ATOM   1992  N   VAL A 250       4.690  -8.710  18.657  1.00 71.19           N
ATOM   1993  CA  VAL A 250       5.306  -7.606  17.917  1.00 67.26           C
ATOM   1994  C   VAL A 250       6.260  -8.108  16.839  1.00 68.46           C
ATOM   1995  O   VAL A 250       6.431  -7.473  15.797  1.00 67.46           O
ATOM   1996  CB  VAL A 250       6.054  -6.630  18.852  1.00 66.55           C
ATOM   1997  CG1 VAL A 250       7.129  -5.856  18.092  1.00 59.63           C
ATOM   1998  CG2 VAL A 250       5.071  -5.676  19.514  1.00 61.10           C
ATOM   1999  N   THR A 251       6.879  -9.253  17.088  1.00 69.59           N
ATOM   2000  CA  THR A 251       7.846  -9.782  16.141  1.00 69.89           C
ATOM   2001  C   THR A 251       7.148 -10.431  14.955  1.00 71.54           C
ATOM   2002  O   THR A 251       7.533 -10.190  13.811  1.00 74.36           O
ATOM   2003  CB  THR A 251       8.852 -10.737  16.807  1.00 67.82           C
ATOM   2004  OG1 THR A 251       9.417 -10.090  17.950  1.00 70.18           O
ATOM   2005  CG2 THR A 251       9.966 -11.084  15.851  1.00 61.32           C
ATOM   2006  N   ARG A 252       6.113 -11.228  15.219  1.00 73.31           N
ATOM   2007  CA  ARG A 252       5.360 -11.858  14.136  1.00 73.98           C
ATOM   2008  C   ARG A 252       4.731 -10.787  13.251  1.00 73.11           C
ATOM   2009  O   ARG A 252       4.824 -10.861  12.022  1.00 74.43           O
ATOM   2010  CB  ARG A 252       4.308 -12.846  14.653  1.00 74.38           C
ATOM   2011  CG  ARG A 252       3.980 -13.975  13.646  1.00 86.18           C
ATOM   2012  CD  ARG A 252       2.863 -14.919  14.131  1.00101.31           C
ATOM   2013  NE  ARG A 252       1.665 -14.198  14.579  1.00114.12           N
ATOM   2014  CZ  ARG A 252       0.490 -14.170  13.944  1.00116.16           C
ATOM   2015  NH1 ARG A 252       0.306 -14.833  12.803  1.00117.81           N
ATOM   2016  NH2 ARG A 252      -0.515 -13.472  14.460  1.00110.32           N
ATOM   2017  N   MET A 253       4.141  -9.770  13.871  1.00 69.86           N
ATOM   2018  CA  MET A 253       3.586  -8.656  13.115  1.00 71.62           C
ATOM   2019  C   MET A 253       4.583  -7.981  12.177  1.00 70.60           C
ATOM   2020  O   MET A 253       4.292  -7.796  10.995  1.00 72.62           O
ATOM   2021  CB  MET A 253       2.909  -7.634  14.030  1.00 71.66           C
ATOM   2022  CG  MET A 253       1.515  -8.070  14.452  1.00 81.12           C
ATOM   2023  SD  MET A 253       0.501  -8.602  13.046  1.00 91.50           S
ATOM   2024  CE  MET A 253       0.182  -7.012  12.264  1.00 83.59           C
ATOM   2025  N   VAL A 254       5.758  -7.625  12.684  1.00 69.67           N
ATOM   2026  CA  VAL A 254       6.748  -6.972  11.834  1.00 69.70           C
ATOM   2027  C   VAL A 254       7.118  -7.870  10.647  1.00 68.45           C
ATOM   2028  O   VAL A 254       7.221  -7.402   9.515  1.00 70.17           O
ATOM   2029  CB  VAL A 254       7.992  -6.460  12.629  1.00 70.99           C
ATOM   2030  CG1 VAL A 254       9.132  -6.059  11.691  1.00 68.92           C
ATOM   2031  CG2 VAL A 254       7.604  -5.271  13.489  1.00 68.82           C
ATOM   2032  N   ILE A 255       7.267  -9.164  10.894  1.00 65.95           N
ATOM   2033  CA  ILE A 255       7.592 -10.083   9.813  1.00 65.87           C
ATOM   2034  C   ILE A 255       6.474 -10.133   8.758  1.00 66.31           C
ATOM   2035  O   ILE A 255       6.743 -10.078   7.554  1.00 67.89           O
ATOM   2036  CB  ILE A 255       7.983 -11.479  10.343  1.00 66.54           C
ATOM   2037  CG1 ILE A 255       9.202 -11.350  11.268  1.00 66.22           C
ATOM   2038  CG2 ILE A 255       8.282 -12.433   9.184  1.00 65.19           C
ATOM   2039  CD1 ILE A 255       9.737 -12.647  11.818  1.00 62.75           C
ATOM   2040  N   ILE A 256       5.223 -10.186   9.214  1.00 64.06           N
ATOM   2041  CA  ILE A 256       4.077 -10.061   8.318  1.00 58.31           C
ATOM   2042  C   ILE A 256       4.103  -8.731   7.559  1.00 60.00           C
ATOM   2043  O   ILE A 256       3.942  -8.715   6.338  1.00 62.59           O
ATOM   2044  CB  ILE A 256       2.733 -10.253   9.067  1.00 59.11           C
ATOM   2045  CG1 ILE A 256       2.552 -11.727   9.456  1.00 50.79           C
ATOM   2046  CG2 ILE A 256       1.539  -9.774   8.224  1.00 52.58           C
ATOM   2047  CD1 ILE A 256       1.666 -11.926  10.684  1.00 41.00           C
ATOM   2048  N   MET A 257       4.338  -7.621   8.256  1.00 57.92           N
ATOM   2049  CA  MET A 257       4.328  -6.313   7.588  1.00 58.72           C
ATOM   2050  C   MET A 257       5.397  -6.165   6.517  1.00 59.67           C
ATOM   2051  O   MET A 257       5.142  -5.605   5.445  1.00 59.37           O
ATOM   2052  CB  MET A 257       4.419  -5.170   8.590  1.00 54.57           C
ATOM   2053  CG  MET A 257       3.148  -5.028   9.366  1.00 60.75           C
ATOM   2054  SD  MET A 257       3.168  -3.755  10.614  1.00 77.45           S
ATOM   2055  CE  MET A 257       4.739  -4.038  11.421  1.00 76.14           C
ATOM   2056  N   VAL A 258       6.583  -6.686   6.813  1.00 60.67           N
ATOM   2057  CA  VAL A 258       7.733  -6.522   5.947  1.00 61.56           C
ATOM   2058  C   VAL A 258       7.547  -7.388   4.703  1.00 63.78           C
ATOM   2059  O   VAL A 258       7.594  -6.870   3.580  1.00 67.37           O
ATOM   2060  CB  VAL A 258       9.066  -6.779   6.715  1.00 61.60           C
ATOM   2061  CG1 VAL A 258      10.244  -6.976   5.769  1.00 61.88           C
ATOM   2062  CG2 VAL A 258       9.348  -5.618   7.658  1.00 58.41           C
ATOM   2063  N   ILE A 259       7.291  -8.682   4.903  1.00 60.41           N
ATOM   2064  CA  ILE A 259       6.903  -9.583   3.811  1.00 59.52           C
ATOM   2065  C   ILE A 259       5.756  -9.033   2.938  1.00 60.66           C
ATOM   2066  O   ILE A 259       5.829  -9.063   1.708  1.00 61.90           O
ATOM   2067  CB  ILE A 259       6.486 -10.946   4.361  1.00 60.37           C
ATOM   2068  CG1 ILE A 259       7.730 -11.736   4.773  1.00 63.59           C
ATOM   2069  CG2 ILE A 259       5.616 -11.703   3.344  1.00 53.88           C
ATOM   2070  CD1 ILE A 259       7.431 -12.956   5.639  1.00 69.77           C
ATOM   2071  N   ALA A 260       4.704  -8.532   3.576  1.00 59.33           N
ATOM   2072  CA  ALA A 260       3.596  -7.909   2.859  1.00 58.05           C
ATOM   2073  C   ALA A 260       4.015  -6.738   1.948  1.00 58.83           C
ATOM   2074  O   ALA A 260       3.496  -6.606   0.840  1.00 60.46           O
ATOM   2075  CB  ALA A 260       2.526  -7.465   3.838  1.00 57.50           C
ATOM   2076  N   PHE A 261       4.937  -5.895   2.414  1.00 56.84           N
ATOM   2077  CA  PHE A 261       5.459  -4.791   1.606  1.00 56.64           C
ATOM   2078  C   PHE A 261       6.232  -5.326   0.402  1.00 60.39           C
ATOM   2079  O   PHE A 261       6.126  -4.795  -0.717  1.00 60.21           O
ATOM   2080  CB  PHE A 261       6.385  -3.912   2.446  1.00 57.52           C
ATOM   2081  CG  PHE A 261       6.786  -2.623   1.782  1.00 50.82           C
ATOM   2082  CD1 PHE A 261       5.964  -1.500   1.858  1.00 57.90           C
ATOM   2083  CD2 PHE A 261       8.007  -2.515   1.122  1.00 53.42           C
ATOM   2084  CE1 PHE A 261       6.345  -0.286   1.265  1.00 59.28           C
ATOM   2085  CE2 PHE A 261       8.402  -1.313   0.519  1.00 50.04           C
ATOM   2086  CZ  PHE A 261       7.574  -0.194   0.596  1.00 51.10           C
ATOM   2087  N   LEU A 262       7.018  -6.375   0.631  1.00 57.86           N
ATOM   2088  CA  LEU A 262       7.750  -6.984  -0.457  1.00 57.56           C
ATOM   2089  C   LEU A 262       6.790  -7.554  -1.496  1.00 59.88           C
ATOM   2090  O   LEU A 262       6.874  -7.200  -2.678  1.00 61.60           O
ATOM   2091  CB  LEU A 262       8.711  -8.044   0.062  1.00 58.14           C
ATOM   2092  CG  LEU A 262       9.962  -7.505   0.761  1.00 60.13           C
ATOM   2093  CD1 LEU A 262      10.893  -8.652   1.157  1.00 52.85           C
ATOM   2094  CD2 LEU A 262      10.684  -6.465  -0.115  1.00 53.62           C
ATOM   2095  N   ILE A 263       5.858  -8.402  -1.056  1.00 58.74           N
ATOM   2096  CA  ILE A 263       4.832  -8.936  -1.947  1.00 58.03           C
ATOM   2097  C   ILE A 263       4.148  -7.817  -2.766  1.00 57.67           C
ATOM   2098  O   ILE A 263       3.873  -7.962  -3.956  1.00 56.81           O
ATOM   2099  CB  ILE A 263       3.787  -9.775  -1.178  1.00 58.42           C
ATOM   2100  CG1 ILE A 263       4.428 -11.062  -0.635  1.00 64.44           C
ATOM   2101  CG2 ILE A 263       2.635 -10.155  -2.095  1.00 61.42           C
ATOM   2102  CD1 ILE A 263       3.478 -11.980   0.190  1.00 50.06           C
ATOM   2103  N   CYS A 264       3.906  -6.681  -2.140  1.00 55.82           N
ATOM   2104  CA  CYS A 264       3.187  -5.639  -2.825  1.00 55.87           C
ATOM   2105  C   CYS A 264       3.987  -4.919  -3.913  1.00 58.76           C
ATOM   2106  O   CYS A 264       3.462  -4.673  -4.997  1.00 62.58           O
ATOM   2107  CB  CYS A 264       2.624  -4.638  -1.834  1.00 53.69           C
ATOM   2108  SG  CYS A 264       1.709  -3.360  -2.661  1.00 57.82           S
ATOM   2109  N   TRP A 265       5.241  -4.563  -3.636  1.00 59.98           N
ATOM   2110  CA  TRP A 265       6.014  -3.747  -4.585  1.00 57.83           C
ATOM   2111  C   TRP A 265       7.215  -4.432  -5.242  1.00 59.10           C
ATOM   2112  O   TRP A 265       7.736  -3.929  -6.231  1.00 57.86           O
ATOM   2113  CB  TRP A 265       6.466  -2.446  -3.938  1.00 57.70           C
ATOM   2114  CG  TRP A 265       5.346  -1.630  -3.392  1.00 59.66           C
ATOM   2115  CD1 TRP A 265       5.053  -1.422  -2.078  1.00 51.68           C
ATOM   2116  CD2 TRP A 265       4.374  -0.891  -4.143  1.00 62.06           C
ATOM   2117  NE1 TRP A 265       3.964  -0.597  -1.960  1.00 53.70           N
ATOM   2118  CE2 TRP A 265       3.524  -0.256  -3.213  1.00 59.06           C
ATOM   2119  CE3 TRP A 265       4.146  -0.694  -5.514  1.00 59.74           C
ATOM   2120  CZ2 TRP A 265       2.451   0.551  -3.607  1.00 57.87           C
ATOM   2121  CZ3 TRP A 265       3.087   0.116  -5.905  1.00 50.23           C
ATOM   2122  CH2 TRP A 265       2.251   0.725  -4.954  1.00 58.28           C
ATOM   2123  N   LEU A 266       7.662  -5.569  -4.713  1.00 61.77           N
ATOM   2124  CA  LEU A 266       8.821  -6.249  -5.299  1.00 63.72           C
ATOM   2125  C   LEU A 266       8.632  -6.569  -6.792  1.00 66.03           C
ATOM   2126  O   LEU A 266       9.562  -6.384  -7.575  1.00 70.70           O
ATOM   2127  CB  LEU A 266       9.224  -7.507  -4.513  1.00 61.27           C
ATOM   2128  CG  LEU A 266      10.531  -8.169  -4.970  1.00 57.94           C
ATOM   2129  CD1 LEU A 266      11.688  -7.173  -4.936  1.00 54.22           C
ATOM   2130  CD2 LEU A 266      10.866  -9.422  -4.149  1.00 52.89           C
ATOM   2131  N   PRO A 267       7.432  -7.040  -7.192  1.00 64.63           N
ATOM   2132  CA  PRO A 267       7.194  -7.328  -8.599  1.00 62.86           C
ATOM   2133  C   PRO A 267       7.313  -6.097  -9.501  1.00 63.21           C
ATOM   2134  O   PRO A 267       7.968  -6.164 -10.532  1.00 62.70           O
ATOM   2135  CB  PRO A 267       5.757  -7.851  -8.602  1.00 64.83           C
ATOM   2136  CG  PRO A 267       5.563  -8.408  -7.260  1.00 63.14           C
ATOM   2137  CD  PRO A 267       6.291  -7.460  -6.362  1.00 64.45           C
ATOM   2138  N   TYR A 268       6.679  -4.988  -9.140  1.00 64.57           N
ATOM   2139  CA  TYR A 268       6.870  -3.756  -9.906  1.00 68.22           C
ATOM   2140  C   TYR A 268       8.350  -3.354  -9.981  1.00 70.89           C
ATOM   2141  O   TYR A 268       8.858  -3.048 -11.058  1.00 73.57           O
ATOM   2142  CB  TYR A 268       6.025  -2.598  -9.355  1.00 68.21           C
ATOM   2143  CG  TYR A 268       4.776  -2.305 -10.160  1.00 71.30           C
ATOM   2144  CD1 TYR A 268       3.518  -2.343  -9.569  1.00 70.97           C
ATOM   2145  CD2 TYR A 268       4.856  -1.990 -11.517  1.00 67.55           C
ATOM   2146  CE1 TYR A 268       2.373  -2.075 -10.304  1.00 66.70           C
ATOM   2147  CE2 TYR A 268       3.724  -1.722 -12.257  1.00 62.81           C
ATOM   2148  CZ  TYR A 268       2.482  -1.767 -11.650  1.00 69.28           C
ATOM   2149  OH  TYR A 268       1.346  -1.508 -12.392  1.00 68.03           O
ATOM   2150  N   ALA A 269       9.037  -3.368  -8.838  1.00 71.63           N
ATOM   2151  CA  ALA A 269      10.453  -3.001  -8.785  1.00 68.52           C
ATOM   2152  C   ALA A 269      11.319  -4.026  -9.508  1.00 67.59           C
ATOM   2153  O   ALA A 269      12.224  -3.650 -10.246  1.00 69.70           O
ATOM   2154  CB  ALA A 269      10.909  -2.836  -7.346  1.00 66.63           C
ATOM   2155  N   GLY A 270      11.025  -5.310  -9.298  1.00 65.06           N
ATOM   2156  CA  GLY A 270      11.789  -6.410  -9.883  1.00 67.03           C
ATOM   2157  C   GLY A 270      11.731  -6.423 -11.399  1.00 72.12           C
ATOM   2158  O   GLY A 270      12.762  -6.436 -12.073  1.00 74.52           O
ATOM   2159  N   VAL A 271      10.513  -6.411 -11.933  1.00 74.07           N
ATOM   2160  CA  VAL A 271      10.283  -6.311 -13.367  1.00 71.13           C
ATOM   2161  C   VAL A 271      10.920  -5.041 -13.940  1.00 72.24           C
ATOM   2162  O   VAL A 271      11.657  -5.114 -14.919  1.00 72.74           O
ATOM   2163  CB  VAL A 271       8.770  -6.385 -13.702  1.00 71.23           C
ATOM   2164  CG1 VAL A 271       8.496  -5.963 -15.153  1.00 71.55           C
ATOM   2165  CG2 VAL A 271       8.222  -7.795 -13.405  1.00 60.17           C
ATOM   2166  N   ALA A 272      10.666  -3.891 -13.316  1.00 72.24           N
ATOM   2167  CA  ALA A 272      11.248  -2.625 -13.791  1.00 74.38           C
ATOM   2168  C   ALA A 272      12.758  -2.732 -13.947  1.00 76.01           C
ATOM   2169  O   ALA A 272      13.325  -2.250 -14.935  1.00 77.02           O
ATOM   2170  CB  ALA A 272      10.898  -1.465 -12.859  1.00 71.38           C
ATOM   2171  N   PHE A 273      13.391  -3.381 -12.971  1.00 76.03           N
ATOM   2172  CA  PHE A 273      14.843  -3.538 -12.928  1.00 78.71           C
ATOM   2173  C   PHE A 273      15.364  -4.453 -14.037  1.00 78.87           C
ATOM   2174  O   PHE A 273      16.257  -4.079 -14.781  1.00 78.92           O
ATOM   2175  CB  PHE A 273      15.275  -4.056 -11.551  1.00 79.13           C
ATOM   2176  CG  PHE A 273      16.747  -4.337 -11.434  1.00 80.50           C
ATOM   2177  CD1 PHE A 273      17.661  -3.290 -11.267  1.00 85.37           C
ATOM   2178  CD2 PHE A 273      17.222  -5.647 -11.466  1.00 76.27           C
ATOM   2179  CE1 PHE A 273      19.026  -3.543 -11.148  1.00 78.48           C
ATOM   2180  CE2 PHE A 273      18.578  -5.914 -11.346  1.00 74.64           C
ATOM   2181  CZ  PHE A 273      19.485  -4.857 -11.188  1.00 75.95           C
ATOM   2182  N   TYR A 274      14.802  -5.652 -14.134  1.00 80.28           N
ATOM   2183  CA  TYR A 274      15.104  -6.580 -15.223  1.00 81.57           C
ATOM   2184  C   TYR A 274      15.046  -5.923 -16.620  1.00 81.64           C
ATOM   2185  O   TYR A 274      16.038  -5.908 -17.339  1.00 80.24           O
ATOM   2186  CB  TYR A 274      14.138  -7.758 -15.146  1.00 80.24           C
ATOM   2187  CG  TYR A 274      14.378  -8.829 -16.166  1.00 84.59           C
ATOM   2188  CD1 TYR A 274      14.885 -10.067 -15.789  1.00 89.86           C
ATOM   2189  CD2 TYR A 274      14.081  -8.617 -17.510  1.00 89.68           C
ATOM   2190  CE1 TYR A 274      15.102 -11.065 -16.724  1.00 97.62           C
ATOM   2191  CE2 TYR A 274      14.294  -9.606 -18.454  1.00 98.05           C
ATOM   2192  CZ  TYR A 274      14.802 -10.829 -18.054  1.00100.22           C
ATOM   2193  OH  TYR A 274      15.012 -11.815 -18.988  1.00105.55           O
ATOM   2194  N   ILE A 275      13.880  -5.394 -16.992  1.00 81.30           N
ATOM   2195  CA  ILE A 275      13.700  -4.632 -18.236  1.00 80.86           C
ATOM   2196  C   ILE A 275      14.757  -3.533 -18.437  1.00 83.80           C
ATOM   2197  O   ILE A 275      15.256  -3.341 -19.538  1.00 86.64           O
ATOM   2198  CB  ILE A 275      12.251  -4.046 -18.336  1.00 78.82           C
ATOM   2199  CG1 ILE A 275      11.271  -5.141 -18.747  1.00 76.67           C
ATOM   2200  CG2 ILE A 275      12.167  -2.884 -19.323  1.00 71.35           C
ATOM   2201  CD1 ILE A 275       9.824  -4.769 -18.573  1.00 77.36           C
ATOM   2202  N   PHE A 276      15.095  -2.811 -17.378  1.00 86.85           N
ATOM   2203  CA  PHE A 276      16.162  -1.820 -17.450  1.00 90.62           C
ATOM   2204  C   PHE A 276      17.506  -2.489 -17.762  1.00 95.49           C
ATOM   2205  O   PHE A 276      18.161  -2.137 -18.739  1.00 98.03           O
ATOM   2206  CB  PHE A 276      16.235  -1.039 -16.138  1.00 89.00           C
ATOM   2207  CG  PHE A 276      17.274   0.044 -16.122  1.00 87.30           C
ATOM   2208  CD1 PHE A 276      16.934   1.356 -16.444  1.00 85.34           C
ATOM   2209  CD2 PHE A 276      18.585  -0.235 -15.735  1.00 86.59           C
ATOM   2210  CE1 PHE A 276      17.886   2.369 -16.402  1.00 80.49           C
ATOM   2211  CE2 PHE A 276      19.545   0.771 -15.691  1.00 77.83           C
ATOM   2212  CZ  PHE A 276      19.193   2.074 -16.023  1.00 78.83           C
ATOM   2213  N   THR A 277      17.899  -3.456 -16.930  1.00100.34           N
ATOM   2214  CA  THR A 277      19.113  -4.257 -17.123  1.00103.06           C
ATOM   2215  C   THR A 277      19.163  -4.899 -18.510  1.00106.64           C
ATOM   2216  O   THR A 277      19.989  -4.520 -19.335  1.00110.01           O
ATOM   2217  CB  THR A 277      19.243  -5.351 -16.032  1.00102.63           C
ATOM   2218  OG1 THR A 277      19.560  -4.737 -14.779  1.00101.61           O
ATOM   2219  CG2 THR A 277      20.341  -6.340 -16.375  1.00106.90           C
ATOM   2220  N   HIS A 278      18.283  -5.867 -18.762  1.00110.37           N
ATOM   2221  CA  HIS A 278      18.178  -6.509 -20.074  1.00113.88           C
ATOM   2222  C   HIS A 278      17.492  -5.575 -21.070  1.00117.68           C
ATOM   2223  O   HIS A 278      16.267  -5.596 -21.213  1.00118.60           O
ATOM   2224  CB  HIS A 278      17.400  -7.824 -19.966  1.00112.25           C
ATOM   2225  CG  HIS A 278      17.988  -8.797 -18.993  1.00112.93           C
ATOM   2226  ND1 HIS A 278      18.490  -8.415 -17.766  1.00114.12           N
ATOM   2227  CD2 HIS A 278      18.138 -10.141 -19.057  1.00114.05           C
ATOM   2228  CE1 HIS A 278      18.936  -9.478 -17.123  1.00115.20           C
ATOM   2229  NE2 HIS A 278      18.734 -10.539 -17.884  1.00117.78           N
ATOM   2230  N   GLN A 279      18.296  -4.765 -21.758  1.00121.86           N
ATOM   2231  CA  GLN A 279      17.809  -3.689 -22.632  1.00124.62           C
ATOM   2232  C   GLN A 279      16.666  -4.104 -23.575  1.00124.45           C
ATOM   2233  O   GLN A 279      15.546  -3.597 -23.454  1.00124.56           O
ATOM   2234  CB  GLN A 279      18.976  -3.080 -23.426  1.00127.63           C
ATOM   2235  CG  GLN A 279      20.156  -2.601 -22.567  1.00131.80           C
ATOM   2236  CD  GLN A 279      21.419  -2.348 -23.381  1.00137.53           C
ATOM   2237  OE1 GLN A 279      21.698  -3.045 -24.363  1.00136.11           O
ATOM   2238  NE2 GLN A 279      22.195  -1.351 -22.964  1.00139.87           N
ATOM   2239  N   GLY A 280      16.952  -5.018 -24.504  1.00123.33           N
ATOM   2240  CA  GLY A 280      15.939  -5.528 -25.430  1.00121.20           C
ATOM   2241  C   GLY A 280      15.240  -6.765 -24.890  1.00120.74           C
ATOM   2242  O   GLY A 280      15.830  -7.846 -24.835  1.00119.78           O
ATOM   2243  N   SER A 281      13.981  -6.601 -24.487  1.00120.10           N
ATOM   2244  CA  SER A 281      13.206  -7.675 -23.853  1.00118.35           C
ATOM   2245  C   SER A 281      11.808  -7.758 -24.446  1.00114.94           C
ATOM   2246  O   SER A 281      11.237  -6.743 -24.840  1.00115.87           O
ATOM   2247  CB  SER A 281      13.081  -7.423 -22.348  1.00118.47           C
ATOM   2248  OG  SER A 281      14.354  -7.314 -21.735  1.00123.78           O
ATOM   2249  N   ASP A 282      11.240  -8.957 -24.498  1.00109.81           N
ATOM   2250  CA  ASP A 282       9.851  -9.076 -24.920  1.00104.88           C
ATOM   2251  C   ASP A 282       8.969  -9.737 -23.862  1.00100.87           C
ATOM   2252  O   ASP A 282       9.065 -10.941 -23.594  1.00 99.30           O
ATOM   2253  CB  ASP A 282       9.730  -9.762 -26.284  1.00106.31           C
ATOM   2254  CG  ASP A 282       9.050 -11.116 -26.211  1.00110.44           C
ATOM   2255  OD1 ASP A 282       9.749 -12.121 -25.973  1.00116.47           O
ATOM   2256  OD2 ASP A 282       7.819 -11.177 -26.414  1.00114.29           O
ATOM   2257  N   PHE A 283       8.124  -8.918 -23.246  1.00 94.02           N
ATOM   2258  CA  PHE A 283       7.178  -9.395 -22.266  1.00 86.60           C
ATOM   2259  C   PHE A 283       5.760  -9.198 -22.770  1.00 80.73           C
ATOM   2260  O   PHE A 283       5.418  -8.140 -23.297  1.00 76.87           O
ATOM   2261  CB  PHE A 283       7.387  -8.666 -20.943  1.00 88.71           C
ATOM   2262  CG  PHE A 283       8.567  -9.167 -20.154  1.00 96.62           C
ATOM   2263  CD1 PHE A 283       9.622  -8.315 -19.838  1.00101.07           C
ATOM   2264  CD2 PHE A 283       8.628 -10.496 -19.729  1.00 98.52           C
ATOM   2265  CE1 PHE A 283      10.712  -8.779 -19.102  1.00103.67           C
ATOM   2266  CE2 PHE A 283       9.717 -10.967 -18.996  1.00 96.08           C
ATOM   2267  CZ  PHE A 283      10.758 -10.110 -18.681  1.00 96.98           C
ATOM   2268  N   GLY A 284       4.935 -10.227 -22.604  1.00 76.11           N
ATOM   2269  CA  GLY A 284       3.555 -10.184 -23.072  1.00 72.44           C
ATOM   2270  C   GLY A 284       2.604  -9.323 -22.254  1.00 70.45           C
ATOM   2271  O   GLY A 284       2.960  -8.820 -21.176  1.00 67.41           O
ATOM   2272  N   PRO A 285       1.365  -9.165 -22.750  1.00 68.02           N
ATOM   2273  CA  PRO A 285       0.372  -8.356 -22.053  1.00 67.52           C
ATOM   2274  C   PRO A 285      -0.033  -8.960 -20.695  1.00 66.02           C
ATOM   2275  O   PRO A 285      -0.298  -8.220 -19.751  1.00 65.55           O
ATOM   2276  CB  PRO A 285      -0.809  -8.345 -23.033  1.00 66.04           C
ATOM   2277  CG  PRO A 285      -0.677  -9.614 -23.780  1.00 64.14           C
ATOM   2278  CD  PRO A 285       0.791  -9.863 -23.912  1.00 65.29           C
ATOM   2279  N   ILE A 286      -0.080 -10.286 -20.602  1.00 65.08           N
ATOM   2280  CA  ILE A 286      -0.480 -10.945 -19.360  1.00 67.22           C
ATOM   2281  C   ILE A 286       0.615 -10.844 -18.275  1.00 68.76           C
ATOM   2282  O   ILE A 286       0.344 -10.398 -17.149  1.00 66.80           O
ATOM   2283  CB  ILE A 286      -0.944 -12.414 -19.611  1.00 67.60           C
ATOM   2284  CG1 ILE A 286      -2.357 -12.442 -20.204  1.00 66.37           C
ATOM   2285  CG2 ILE A 286      -0.883 -13.248 -18.344  1.00 62.75           C
ATOM   2286  CD1 ILE A 286      -3.466 -12.204 -19.196  1.00 84.63           C
ATOM   2287  N   PHE A 287       1.844 -11.225 -18.628  1.00 68.22           N
ATOM   2288  CA  PHE A 287       3.005 -11.034 -17.754  1.00 69.05           C
ATOM   2289  C   PHE A 287       3.043  -9.619 -17.168  1.00 67.02           C
ATOM   2290  O   PHE A 287       3.147  -9.426 -15.955  1.00 66.36           O
ATOM   2291  CB  PHE A 287       4.304 -11.302 -18.529  1.00 71.26           C
ATOM   2292  CG  PHE A 287       5.558 -11.072 -17.719  1.00 71.66           C
ATOM   2293  CD1 PHE A 287       6.200 -12.139 -17.095  1.00 69.15           C
ATOM   2294  CD2 PHE A 287       6.088  -9.791 -17.579  1.00 70.29           C
ATOM   2295  CE1 PHE A 287       7.348 -11.937 -16.341  1.00 68.34           C
ATOM   2296  CE2 PHE A 287       7.232  -9.576 -16.822  1.00 73.24           C
ATOM   2297  CZ  PHE A 287       7.864 -10.653 -16.202  1.00 72.12           C
ATOM   2298  N   MET A 288       2.960  -8.635 -18.052  1.00 66.55           N
ATOM   2299  CA  MET A 288       3.050  -7.236 -17.672  1.00 63.06           C
ATOM   2300  C   MET A 288       1.872  -6.792 -16.832  1.00 60.82           C
ATOM   2301  O   MET A 288       1.867  -5.673 -16.309  1.00 59.87           O
ATOM   2302  CB  MET A 288       3.179  -6.356 -18.917  1.00 63.27           C
ATOM   2303  CG  MET A 288       4.532  -6.474 -19.580  1.00 61.38           C
ATOM   2304  SD  MET A 288       5.862  -5.881 -18.509  1.00 65.87           S
ATOM   2305  CE  MET A 288       5.657  -4.109 -18.724  1.00 54.16           C
ATOM   2306  N   THR A 289       0.877  -7.669 -16.702  1.00 59.41           N
ATOM   2307  CA  THR A 289      -0.258  -7.400 -15.819  1.00 61.38           C
ATOM   2308  C   THR A 289       0.033  -7.808 -14.352  1.00 62.37           C
ATOM   2309  O   THR A 289      -0.519  -7.213 -13.419  1.00 61.33           O
ATOM   2310  CB  THR A 289      -1.580  -8.014 -16.363  1.00 60.25           C
ATOM   2311  OG1 THR A 289      -2.051  -7.237 -17.479  1.00 60.58           O
ATOM   2312  CG2 THR A 289      -2.657  -8.022 -15.297  1.00 58.75           C
ATOM   2313  N   ILE A 290       0.949  -8.765 -14.165  1.00 60.16           N
ATOM   2314  CA  ILE A 290       1.220  -9.355 -12.854  1.00 61.18           C
ATOM   2315  C   ILE A 290       1.636  -8.328 -11.774  1.00 65.09           C
ATOM   2316  O   ILE A 290       1.168  -8.405 -10.624  1.00 61.47           O
ATOM   2317  CB  ILE A 290       2.230 -10.546 -12.962  1.00 63.31           C
ATOM   2318  CG1 ILE A 290       1.611 -11.699 -13.765  1.00 64.36           C
ATOM   2319  CG2 ILE A 290       2.673 -11.059 -11.573  1.00 58.98           C
ATOM   2320  CD1 ILE A 290       2.625 -12.773 -14.215  1.00 64.47           C
ATOM   2321  N   PRO A 291       2.506  -7.356 -12.134  1.00 67.89           N
ATOM   2322  CA  PRO A 291       2.846  -6.319 -11.143  1.00 66.51           C
ATOM   2323  C   PRO A 291       1.621  -5.574 -10.587  1.00 64.30           C
ATOM   2324  O   PRO A 291       1.551  -5.335  -9.380  1.00 65.51           O
ATOM   2325  CB  PRO A 291       3.763  -5.367 -11.923  1.00 63.73           C
ATOM   2326  CG  PRO A 291       4.365  -6.222 -12.986  1.00 64.66           C
ATOM   2327  CD  PRO A 291       3.301  -7.214 -13.373  1.00 67.82           C
ATOM   2328  N   ALA A 292       0.666  -5.225 -11.448  1.00 62.68           N
ATOM   2329  CA  ALA A 292      -0.541  -4.523 -10.998  1.00 60.79           C
ATOM   2330  C   ALA A 292      -1.407  -5.420 -10.127  1.00 61.18           C
ATOM   2331  O   ALA A 292      -2.028  -4.947  -9.174  1.00 62.02           O
ATOM   2332  CB  ALA A 292      -1.343  -3.993 -12.173  1.00 59.90           C
ATOM   2333  N   PHE A 293      -1.454  -6.711 -10.457  1.00 59.64           N
ATOM   2334  CA  PHE A 293      -2.218  -7.664  -9.669  1.00 56.93           C
ATOM   2335  C   PHE A 293      -1.717  -7.561  -8.236  1.00 57.62           C
ATOM   2336  O   PHE A 293      -2.495  -7.251  -7.338  1.00 62.13           O
ATOM   2337  CB  PHE A 293      -2.103  -9.076 -10.256  1.00 57.59           C
ATOM   2338  CG  PHE A 293      -2.443 -10.194  -9.289  1.00 66.51           C
ATOM   2339  CD1 PHE A 293      -3.708 -10.758  -9.273  1.00 70.81           C
ATOM   2340  CD2 PHE A 293      -1.474 -10.724  -8.435  1.00 72.48           C
ATOM   2341  CE1 PHE A 293      -4.006 -11.808  -8.391  1.00 69.97           C
ATOM   2342  CE2 PHE A 293      -1.774 -11.764  -7.556  1.00 66.61           C
ATOM   2343  CZ  PHE A 293      -3.036 -12.304  -7.536  1.00 59.02           C
ATOM   2344  N   PHE A 294      -0.411  -7.718  -8.029  1.00 56.13           N
ATOM   2345  CA  PHE A 294       0.150  -7.674  -6.678  1.00 52.63           C
ATOM   2346  C   PHE A 294      -0.103  -6.357  -5.915  1.00 53.22           C
ATOM   2347  O   PHE A 294      -0.531  -6.383  -4.749  1.00 53.90           O
ATOM   2348  CB  PHE A 294       1.627  -8.058  -6.692  1.00 50.11           C
ATOM   2349  CG  PHE A 294       1.854  -9.540  -6.722  1.00 58.15           C
ATOM   2350  CD1 PHE A 294       1.808 -10.286  -5.552  1.00 61.07           C
ATOM   2351  CD2 PHE A 294       2.075 -10.202  -7.922  1.00 64.54           C
ATOM   2352  CE1 PHE A 294       1.993 -11.661  -5.579  1.00 56.26           C
ATOM   2353  CE2 PHE A 294       2.266 -11.580  -7.951  1.00 57.08           C
ATOM   2354  CZ  PHE A 294       2.219 -12.307  -6.784  1.00 51.76           C
ATOM   2355  N   ALA A 295       0.123  -5.221  -6.576  1.00 48.07           N
ATOM   2356  CA  ALA A 295      -0.047  -3.918  -5.935  1.00 48.92           C
ATOM   2357  C   ALA A 295      -1.508  -3.603  -5.598  1.00 51.13           C
ATOM   2358  O   ALA A 295      -1.846  -3.276  -4.452  1.00 50.09           O
ATOM   2359  CB  ALA A 295       0.544  -2.817  -6.802  1.00 47.77           C
ATOM   2360  N   LYS A 296      -2.359  -3.677  -6.617  1.00 52.65           N
ATOM   2361  CA  LYS A 296      -3.788  -3.432  -6.471  1.00 52.90           C
ATOM   2362  C   LYS A 296      -4.430  -4.296  -5.386  1.00 52.48           C
ATOM   2363  O   LYS A 296      -5.261  -3.807  -4.617  1.00 51.17           O
ATOM   2364  CB  LYS A 296      -4.510  -3.665  -7.805  1.00 53.84           C
ATOM   2365  CG  LYS A 296      -4.333  -2.551  -8.807  1.00 58.12           C
ATOM   2366  CD  LYS A 296      -5.253  -2.727 -10.002  1.00 63.55           C
ATOM   2367  CE  LYS A 296      -5.226  -1.515 -10.913  1.00 51.57           C
ATOM   2368  NZ  LYS A 296      -3.844  -1.175 -11.310  1.00 64.53           N
ATOM   2369  N   THR A 297      -4.073  -5.578  -5.319  1.00 47.43           N
ATOM   2370  CA  THR A 297      -4.782  -6.442  -4.387  1.00 50.89           C
ATOM   2371  C   THR A 297      -4.436  -6.120  -2.910  1.00 50.46           C
ATOM   2372  O   THR A 297      -5.072  -6.614  -1.967  1.00 49.45           O
ATOM   2373  CB  THR A 297      -4.728  -7.955  -4.796  1.00 49.00           C
ATOM   2374  OG1 THR A 297      -4.643  -8.795  -3.631  1.00 54.03           O
ATOM   2375  CG2 THR A 297      -3.561  -8.222  -5.674  1.00 50.50           C
ATOM   2376  N   SER A 298      -3.479  -5.216  -2.731  1.00 50.61           N
ATOM   2377  CA  SER A 298      -3.097  -4.756  -1.402  1.00 48.78           C
ATOM   2378  C   SER A 298      -4.135  -3.795  -0.844  1.00 48.98           C
ATOM   2379  O   SER A 298      -4.189  -3.584   0.359  1.00 53.02           O
ATOM   2380  CB  SER A 298      -1.709  -4.098  -1.423  1.00 48.74           C
ATOM   2381  OG  SER A 298      -1.770  -2.753  -1.876  1.00 42.59           O
ATOM   2382  N   ALA A 299      -4.961  -3.208  -1.705  1.00 46.49           N
ATOM   2383  CA  ALA A 299      -6.083  -2.410  -1.216  1.00 46.51           C
ATOM   2384  C   ALA A 299      -6.999  -3.264  -0.322  1.00 47.99           C
ATOM   2385  O   ALA A 299      -7.795  -2.741   0.450  1.00 52.23           O
ATOM   2386  CB  ALA A 299      -6.856  -1.791  -2.368  1.00 41.96           C
ATOM   2387  N   VAL A 300      -6.861  -4.581  -0.424  1.00 48.32           N
ATOM   2388  CA  VAL A 300      -7.528  -5.499   0.475  1.00 48.37           C
ATOM   2389  C   VAL A 300      -6.583  -5.959   1.610  1.00 52.23           C
ATOM   2390  O   VAL A 300      -6.887  -5.747   2.788  1.00 53.08           O
ATOM   2391  CB  VAL A 300      -8.101  -6.703  -0.295  1.00 49.94           C
ATOM   2392  CG1 VAL A 300      -8.762  -7.706   0.649  1.00 48.76           C
ATOM   2393  CG2 VAL A 300      -9.091  -6.240  -1.339  1.00 51.66           C
ATOM   2394  N   TYR A 301      -5.435  -6.560   1.284  1.00 50.00           N
ATOM   2395  CA  TYR A 301      -4.605  -7.128   2.351  1.00 49.57           C
ATOM   2396  C   TYR A 301      -3.939  -6.137   3.309  1.00 51.02           C
ATOM   2397  O   TYR A 301      -3.710  -6.477   4.477  1.00 53.60           O
ATOM   2398  CB  TYR A 301      -3.637  -8.229   1.881  1.00 47.98           C
ATOM   2399  CG  TYR A 301      -2.594  -7.835   0.859  1.00 50.97           C
ATOM   2400  CD1 TYR A 301      -1.510  -7.042   1.216  1.00 57.39           C
ATOM   2401  CD2 TYR A 301      -2.663  -8.311  -0.455  1.00 48.06           C
ATOM   2402  CE1 TYR A 301      -0.539  -6.692   0.294  1.00 48.58           C
ATOM   2403  CE2 TYR A 301      -1.705  -7.976  -1.385  1.00 54.89           C
ATOM   2404  CZ  TYR A 301      -0.636  -7.157  -1.004  1.00 64.11           C
ATOM   2405  OH  TYR A 301       0.335  -6.795  -1.915  1.00 62.81           O
ATOM   2406  N   ASN A 302      -3.650  -4.922   2.842  1.00 49.34           N
ATOM   2407  CA  ASN A 302      -3.121  -3.886   3.739  1.00 49.12           C
ATOM   2408  C   ASN A 302      -4.060  -3.601   4.916  1.00 48.84           C
ATOM   2409  O   ASN A 302      -3.682  -3.822   6.059  1.00 49.06           O
ATOM   2410  CB  ASN A 302      -2.781  -2.589   3.004  1.00 49.70           C
ATOM   2411  CG  ASN A 302      -1.397  -2.613   2.347  1.00 54.62           C
ATOM   2412  OD1 ASN A 302      -0.536  -3.441   2.671  1.00 44.31           O
ATOM   2413  ND2 ASN A 302      -1.189  -1.694   1.404  1.00 61.52           N
ATOM   2414  N   PRO A 303      -5.295  -3.140   4.646  1.00 47.39           N
ATOM   2415  CA  PRO A 303      -6.195  -2.943   5.797  1.00 47.42           C
ATOM   2416  C   PRO A 303      -6.500  -4.221   6.608  1.00 49.53           C
ATOM   2417  O   PRO A 303      -6.733  -4.131   7.808  1.00 50.54           O
ATOM   2418  CB  PRO A 303      -7.474  -2.352   5.175  1.00 47.53           C
ATOM   2419  CG  PRO A 303      -7.341  -2.542   3.676  1.00 44.16           C
ATOM   2420  CD  PRO A 303      -5.883  -2.682   3.371  1.00 45.46           C
ATOM   2421  N   VAL A 304      -6.493  -5.399   5.986  1.00 50.93           N
ATOM   2422  CA  VAL A 304      -6.631  -6.632   6.770  1.00 51.24           C
ATOM   2423  C   VAL A 304      -5.511  -6.692   7.810  1.00 53.86           C
ATOM   2424  O   VAL A 304      -5.776  -6.891   8.994  1.00 54.80           O
ATOM   2425  CB  VAL A 304      -6.642  -7.931   5.898  1.00 49.46           C
ATOM   2426  CG1 VAL A 304      -6.251  -9.143   6.716  1.00 45.06           C
ATOM   2427  CG2 VAL A 304      -8.004  -8.164   5.310  1.00 47.60           C
ATOM   2428  N   ILE A 305      -4.273  -6.479   7.357  1.00 54.28           N
ATOM   2429  CA  ILE A 305      -3.078  -6.559   8.204  1.00 53.15           C
ATOM   2430  C   ILE A 305      -2.943  -5.392   9.191  1.00 54.04           C
ATOM   2431  O   ILE A 305      -2.780  -5.615  10.379  1.00 56.92           O
ATOM   2432  CB  ILE A 305      -1.805  -6.668   7.335  1.00 55.80           C
ATOM   2433  CG1 ILE A 305      -1.704  -8.065   6.710  1.00 55.07           C
ATOM   2434  CG2 ILE A 305      -0.546  -6.309   8.131  1.00 51.84           C
ATOM   2435  CD1 ILE A 305      -0.590  -8.199   5.716  1.00 46.56           C
ATOM   2436  N   TYR A 306      -3.017  -4.156   8.703  1.00 55.03           N
ATOM   2437  CA  TYR A 306      -2.797  -2.966   9.533  1.00 56.88           C
ATOM   2438  C   TYR A 306      -4.015  -2.490  10.331  1.00 58.78           C
ATOM   2439  O   TYR A 306      -3.862  -1.774  11.316  1.00 61.37           O
ATOM   2440  CB  TYR A 306      -2.262  -1.792   8.700  1.00 54.98           C
ATOM   2441  CG  TYR A 306      -0.878  -2.015   8.163  1.00 58.85           C
ATOM   2442  CD1 TYR A 306      -0.677  -2.785   7.017  1.00 65.71           C
ATOM   2443  CD2 TYR A 306       0.230  -1.452   8.783  1.00 53.13           C
ATOM   2444  CE1 TYR A 306       0.588  -3.000   6.512  1.00 64.19           C
ATOM   2445  CE2 TYR A 306       1.509  -1.664   8.279  1.00 61.70           C
ATOM   2446  CZ  TYR A 306       1.675  -2.440   7.147  1.00 62.50           C
ATOM   2447  OH  TYR A 306       2.919  -2.675   6.637  1.00 73.51           O
ATOM   2448  N   ILE A 307      -5.216  -2.848   9.901  1.00 60.31           N
ATOM   2449  CA  ILE A 307      -6.415  -2.364  10.579  1.00 61.18           C
ATOM   2450  C   ILE A 307      -7.105  -3.498  11.324  1.00 62.61           C
ATOM   2451  O   ILE A 307      -7.375  -3.388  12.509  1.00 64.11           O
ATOM   2452  CB  ILE A 307      -7.423  -1.708   9.607  1.00 61.52           C
ATOM   2453  CG1 ILE A 307      -6.751  -0.649   8.724  1.00 62.60           C
ATOM   2454  CG2 ILE A 307      -8.576  -1.098  10.366  1.00 63.66           C
ATOM   2455  CD1 ILE A 307      -6.241   0.531   9.480  1.00 68.37           C
ATOM   2456  N   MET A 308      -7.360  -4.602  10.638  1.00 64.42           N
ATOM   2457  CA  MET A 308      -8.240  -5.624  11.186  1.00 65.68           C
ATOM   2458  C   MET A 308      -7.589  -6.581  12.159  1.00 66.31           C
ATOM   2459  O   MET A 308      -8.283  -7.199  12.961  1.00 66.35           O
ATOM   2460  CB  MET A 308      -8.946  -6.377  10.070  1.00 66.62           C
ATOM   2461  CG  MET A 308      -9.658  -5.438   9.128  1.00 77.64           C
ATOM   2462  SD  MET A 308     -11.333  -5.961   8.791  1.00 99.60           S
ATOM   2463  CE  MET A 308     -12.007  -6.206  10.445  1.00 95.16           C
ATOM   2464  N   MET A 309      -6.264  -6.707  12.099  1.00 68.48           N
ATOM   2465  CA  MET A 309      -5.547  -7.561  13.046  1.00 74.19           C
ATOM   2466  C   MET A 309      -5.329  -6.829  14.364  1.00 77.38           C
ATOM   2467  O   MET A 309      -4.939  -7.426  15.363  1.00 78.18           O
ATOM   2468  CB  MET A 309      -4.210  -8.025  12.478  1.00 73.74           C
ATOM   2469  CG  MET A 309      -4.304  -8.561  11.074  1.00 81.60           C
ATOM   2470  SD  MET A 309      -3.530 -10.166  10.912  1.00 93.22           S
ATOM   2471  CE  MET A 309      -4.812 -11.221  11.622  1.00 94.43           C
ATOM   2472  N   ASN A 310      -5.579  -5.525  14.335  1.00 81.47           N
ATOM   2473  CA  ASN A 310      -5.559  -4.665  15.505  1.00 84.71           C
ATOM   2474  C   ASN A 310      -6.777  -4.927  16.392  1.00 87.46           C
ATOM   2475  O   ASN A 310      -7.913  -4.947  15.910  1.00 87.45           O
ATOM   2476  CB  ASN A 310      -5.558  -3.219  15.016  1.00 85.94           C
ATOM   2477  CG  ASN A 310      -5.557  -2.206  16.136  1.00 90.84           C
ATOM   2478  OD1 ASN A 310      -6.132  -2.429  17.210  1.00 81.18           O
ATOM   2479  ND2 ASN A 310      -4.940  -1.049  15.868  1.00 95.06           N
ATOM   2480  N   LYS A 311      -6.533  -5.122  17.686  1.00 90.87           N
ATOM   2481  CA  LYS A 311      -7.587  -5.492  18.640  1.00 93.71           C
ATOM   2482  C   LYS A 311      -8.708  -4.451  18.772  1.00 92.48           C
ATOM   2483  O   LYS A 311      -9.897  -4.798  18.753  1.00 89.92           O
ATOM   2484  CB  LYS A 311      -6.973  -5.790  20.013  1.00 96.67           C
ATOM   2485  CG  LYS A 311      -6.934  -7.270  20.377  1.00104.40           C
ATOM   2486  CD  LYS A 311      -8.269  -7.735  20.967  1.00111.11           C
ATOM   2487  CE  LYS A 311      -8.249  -9.219  21.314  1.00111.64           C
ATOM   2488  NZ  LYS A 311      -9.527  -9.654  21.942  1.00108.98           N
ATOM   2489  N   GLN A 312      -8.315  -3.185  18.907  1.00 91.10           N
ATOM   2490  CA  GLN A 312      -9.253  -2.069  19.015  1.00 89.32           C
ATOM   2491  C   GLN A 312     -10.187  -1.975  17.807  1.00 88.99           C
ATOM   2492  O   GLN A 312     -11.401  -2.206  17.949  1.00 87.61           O
ATOM   2493  CB  GLN A 312      -8.505  -0.742  19.190  1.00 90.06           C
ATOM   2494  CG  GLN A 312      -7.994  -0.488  20.595  1.00 89.58           C
ATOM   2495  CD  GLN A 312      -8.520   0.809  21.163  1.00 93.79           C
ATOM   2496  OE1 GLN A 312      -8.676   1.795  20.444  1.00101.49           O
ATOM   2497  NE2 GLN A 312      -8.821   0.812  22.453  1.00 99.01           N
ATOM   2498  N   PHE A 313      -9.616  -1.641  16.636  1.00 84.22           N
ATOM   2499  CA  PHE A 313     -10.390  -1.435  15.406  0.50 77.24           C
ATOM   2500  C   PHE A 313     -11.400  -2.561  15.287  1.00 78.49           C
ATOM   2501  O   PHE A 313     -12.592  -2.318  15.097  1.00 80.27           O
ATOM   2502  CB  PHE A 313      -9.493  -1.391  14.158  0.50 72.29           C
ATOM   2503  CG  PHE A 313      -8.924  -0.017  13.841  0.50 62.81           C
ATOM   2504  CD1 PHE A 313      -9.693   0.938  13.184  0.50 48.21           C
ATOM   2505  CD2 PHE A 313      -7.598   0.301  14.162  0.50 49.94           C
ATOM   2506  CE1 PHE A 313      -9.161   2.204  12.880  0.50 39.23           C
ATOM   2507  CE2 PHE A 313      -7.064   1.550  13.862  0.50 36.36           C
ATOM   2508  CZ  PHE A 313      -7.849   2.509  13.219  0.50 32.39           C
ATOM   2509  N   ARG A 314     -10.931  -3.792  15.470  1.00 78.04           N
ATOM   2510  CA  ARG A 314     -11.792  -4.967  15.374  1.00 78.75           C
ATOM   2511  C   ARG A 314     -13.056  -4.842  16.233  1.00 81.55           C
ATOM   2512  O   ARG A 314     -14.168  -5.039  15.731  1.00 81.24           O
ATOM   2513  CB  ARG A 314     -11.016  -6.226  15.753  1.00 78.58           C
ATOM   2514  CG  ARG A 314     -11.377  -7.458  14.934  1.00 77.90           C
ATOM   2515  CD  ARG A 314     -10.839  -8.736  15.581  1.00 79.75           C
ATOM   2516  NE  ARG A 314      -9.383  -8.841  15.479  1.00 82.95           N
ATOM   2517  CZ  ARG A 314      -8.533  -8.614  16.479  1.00 88.14           C
ATOM   2518  NH1 ARG A 314      -7.228  -8.735  16.276  1.00 94.84           N
ATOM   2519  NH2 ARG A 314      -8.977  -8.270  17.679  1.00 92.89           N
ATOM   2520  N   ASN A 315     -12.878  -4.506  17.517  1.00 83.59           N
ATOM   2521  CA  ASN A 315     -13.995  -4.364  18.464  1.00 81.04           C
ATOM   2522  C   ASN A 315     -15.046  -3.388  17.964  1.00 79.74           C
ATOM   2523  O   ASN A 315     -16.227  -3.715  17.858  1.00 80.74           O
ATOM   2524  CB  ASN A 315     -13.492  -3.890  19.828  1.00 81.65           C
ATOM   2525  CG  ASN A 315     -12.759  -4.974  20.601  1.00 86.67           C
ATOM   2526  OD1 ASN A 315     -12.508  -6.063  20.090  1.00 89.14           O
ATOM   2527  ND2 ASN A 315     -12.403  -4.671  21.845  1.00 90.42           N
ATOM   2528  N   CYS A 316     -14.600  -2.185  17.646  1.00 77.24           N
ATOM   2529  CA  CYS A 316     -15.492  -1.143  17.188  1.00 77.52           C
ATOM   2530  C   CYS A 316     -16.226  -1.535  15.925  1.00 80.12           C
ATOM   2531  O   CYS A 316     -17.402  -1.217  15.765  1.00 80.57           O
ATOM   2532  CB  CYS A 316     -14.700   0.130  16.947  1.00 78.79           C
ATOM   2533  SG  CYS A 316     -13.783   0.644  18.393  1.00 72.09           S
ATOM   2534  N   MET A 317     -15.522  -2.213  15.021  1.00 82.94           N
ATOM   2535  CA  MET A 317     -16.117  -2.685  13.772  1.00 83.80           C
ATOM   2536  C   MET A 317     -17.306  -3.582  14.097  1.00 81.79           C
ATOM   2537  O   MET A 317     -18.386  -3.409  13.543  1.00 80.80           O
ATOM   2538  CB  MET A 317     -15.078  -3.445  12.934  1.00 86.54           C
ATOM   2539  CG  MET A 317     -14.876  -2.912  11.508  1.00 95.19           C
ATOM   2540  SD  MET A 317     -13.146  -2.964  10.936  1.00110.05           S
ATOM   2541  CE  MET A 317     -12.344  -1.633  11.847  1.00 82.93           C
ATOM   2542  N   VAL A 318     -17.104  -4.513  15.027  1.00 81.05           N
ATOM   2543  CA  VAL A 318     -18.148  -5.459  15.412  1.00 83.14           C
ATOM   2544  C   VAL A 318     -19.332  -4.753  16.063  1.00 84.11           C
ATOM   2545  O   VAL A 318     -20.490  -5.076  15.778  1.00 85.92           O
ATOM   2546  CB  VAL A 318     -17.614  -6.566  16.345  1.00 83.04           C
ATOM   2547  CG1 VAL A 318     -18.752  -7.479  16.802  1.00 81.75           C
ATOM   2548  CG2 VAL A 318     -16.533  -7.372  15.640  1.00 81.47           C
ATOM   2549  N   THR A 319     -19.036  -3.791  16.932  1.00 82.73           N
ATOM   2550  CA  THR A 319     -20.065  -2.936  17.511  1.00 82.63           C
ATOM   2551  C   THR A 319     -20.842  -2.186  16.426  1.00 82.33           C
ATOM   2552  O   THR A 319     -22.065  -2.230  16.397  1.00 86.29           O
ATOM   2553  CB  THR A 319     -19.461  -1.922  18.496  1.00 83.06           C
ATOM   2554  OG1 THR A 319     -18.811  -2.623  19.564  1.00 88.37           O
ATOM   2555  CG2 THR A 319     -20.535  -1.010  19.061  1.00 79.22           C
ATOM   2556  N   THR A 320     -20.127  -1.511  15.531  1.00 80.51           N
ATOM   2557  CA  THR A 320     -20.766  -0.698  14.505  1.00 77.92           C
ATOM   2558  C   THR A 320     -21.598  -1.562  13.573  1.00 80.81           C
ATOM   2559  O   THR A 320     -22.685  -1.169  13.160  1.00 82.57           O
ATOM   2560  CB  THR A 320     -19.732   0.095  13.691  1.00 75.16           C
ATOM   2561  OG1 THR A 320     -18.949   0.906  14.575  1.00 75.36           O
ATOM   2562  CG2 THR A 320     -20.419   0.986  12.680  1.00 67.00           C
ATOM   2563  N   LEU A 321     -21.091  -2.751  13.267  1.00 82.94           N
ATOM   2564  CA  LEU A 321     -21.781  -3.674  12.376  1.00 86.84           C
ATOM   2565  C   LEU A 321     -22.984  -4.362  13.025  1.00 91.19           C
ATOM   2566  O   LEU A 321     -24.019  -4.543  12.381  1.00 90.76           O
ATOM   2567  CB  LEU A 321     -20.802  -4.711  11.819  1.00 86.11           C
ATOM   2568  CG  LEU A 321     -19.909  -4.200  10.683  1.00 82.80           C
ATOM   2569  CD1 LEU A 321     -19.250  -5.372   9.964  1.00 73.12           C
ATOM   2570  CD2 LEU A 321     -20.701  -3.318   9.702  1.00 66.17           C
ATOM   2571  N   CYS A 322     -22.850  -4.737  14.296  1.00 95.51           N
ATOM   2572  CA  CYS A 322     -23.964  -5.309  15.047  1.00 99.52           C
ATOM   2573  C   CYS A 322     -24.882  -4.257  15.661  1.00102.16           C
ATOM   2574  O   CYS A 322     -25.508  -4.507  16.692  1.00104.24           O
ATOM   2575  CB  CYS A 322     -23.456  -6.249  16.129  1.00 97.95           C
ATOM   2576  SG  CYS A 322     -22.713  -7.709  15.451  1.00109.62           S
ATOM   2577  N   CYS A 323     -24.964  -3.089  15.019  1.00104.37           N
ATOM   2578  CA  CYS A 323     -25.970  -2.067  15.335  1.00107.53           C
ATOM   2579  C   CYS A 323     -25.868  -1.535  16.774  1.00108.88           C
ATOM   2580  O   CYS A 323     -26.032  -0.340  17.013  1.00109.71           O
ATOM   2581  CB  CYS A 323     -27.392  -2.585  15.044  1.00106.65           C
ATOM   2582  SG  CYS A 323     -27.592  -3.545  13.494  1.00113.91           S
ATOM   2583  N   GLY A 324     -25.587  -2.425  17.722  1.00110.18           N
ATOM   2584  CA  GLY A 324     -25.581  -2.078  19.137  1.00112.35           C
ATOM   2585  C   GLY A 324     -24.364  -2.587  19.877  1.00113.39           C
ATOM   2586  O   GLY A 324     -23.518  -1.795  20.282  1.00112.82           O
ATOM   2587  N   LYS A 325     -24.275  -3.906  20.055  1.00115.63           N
ATOM   2588  CA  LYS A 325     -23.151  -4.516  20.775  1.00119.84           C
ATOM   2589  C   LYS A 325     -22.683  -5.865  20.191  1.00121.79           C
ATOM   2590  O   LYS A 325     -22.030  -5.893  19.152  1.00123.08           O
ATOM   2591  CB  LYS A 325     -23.474  -4.641  22.269  1.00121.80           C
ATOM   2592  CG  LYS A 325     -22.246  -4.733  23.182  1.00124.36           C
ATOM   2593  CD  LYS A 325     -22.606  -5.318  24.550  1.00127.05           C
ATOM   2594  CE  LYS A 325     -23.042  -6.781  24.432  1.00128.28           C
ATOM   2595  NZ  LYS A 325     -23.539  -7.356  25.712  1.00127.05           N
ATOM   2596  N   ASN A 326     -23.016  -6.972  20.860  1.00125.05           N
ATOM   2597  CA  ASN A 326     -22.470  -8.301  20.516  1.00126.31           C
ATOM   2598  C   ASN A 326     -23.470  -9.302  19.930  1.00127.13           C
ATOM   2599  O   ASN A 326     -23.108 -10.184  19.147  1.00126.52           O
ATOM   2600  CB  ASN A 326     -21.791  -8.935  21.735  1.00125.61           C
ATOM   2601  CG  ASN A 326     -20.483  -8.264  22.091  1.00125.13           C
ATOM   2602  OD1 ASN A 326     -19.878  -7.572  21.271  1.00121.18           O
ATOM   2603  ND2 ASN A 326     -20.035  -8.472  23.322  1.00125.54           N
TER
