# Supplementary material for: An Integrated Framework Advancing Membrane Protein Modeling and Design
Source: PLoS Comput Biol. 2015 Sep 1;11(9):e1004398. doi: 10.1371/journal.pcbi.1004398 (PMC4556676; doi:10.1371/journal.pcbi.1004398)
Supplement: S3 File — This protocol capture contains the steps, input files, and example output files necessary to run the MPrelax protocol described in this manuscript. For simplification, we only describe refinement of meta-rhodopsin II in these files. The supplementary files are included with the Rosetta3 software suite under the directory Rosetta/demos/protocol_capture/MPrelax. (GZ) [file pcbi.1004398.s003.gz › MPRelax/example_inputs/3pxo_tr.span]

Rosetta-generated spanfile from SpanningTopology object
7 326
antiparallel
n2c
	42	61
	74	92
	115	133
	154	169
	205	223
	254	270
	291	308
