# Supplementary material for: An Integrated Framework Advancing Membrane Protein Modeling and Design
Source: PLoS Comput Biol. 2015 Sep 1;11(9):e1004398. doi: 10.1371/journal.pcbi.1004398 (PMC4556676; doi:10.1371/journal.pcbi.1004398)
Supplement: S4 File — This protocol capture contains the steps, input files, and example output files necessary to run the MPdock protocol described in this manuscript. For simplification, we only describe refinement of Glycophorin A in these files. The supplementary files are included with the Rosetta3 software suite under the directory Rosetta/demos/protocol_capture/MPdock. (GZ) [file pcbi.1004398.s004.gz]

Archive with 25 entries (18 files):
- MPDock
- MPDock/MP_Dock
- MPDock/MP_Dock_prepacking
- MPDock/README.txt
- MPDock/MP_Dock_prepacking/command.sh
- MPDock/MP_Dock_prepacking/input
- MPDock/MP_Dock_prepacking/output
- MPDock/MP_Dock_prepacking/output/1AFO_AB_0001.pdb
- MPDock/MP_Dock_prepacking/output/away__1AFO_AB_0001.pdb
- MPDock/MP_Dock_prepacking/output/away_packed__1AFO_AB_0001.pdb
- MPDock/MP_Dock_prepacking/output/initial__1AFO_AB_0001.pdb
- MPDock/MP_Dock_prepacking/output/log_ppk_1AFO.log
- MPDock/MP_Dock_prepacking/output/prepack__1AFO_AB_0001.pdb
- MPDock/MP_Dock_prepacking/output/score_ppk_1AFO.sc
- MPDock/MP_Dock_prepacking/input/1AFO_AB.pdb
- MPDock/MP_Dock_prepacking/input/1AFO_AB.span
- MPDock/MP_Dock/command.sh
- MPDock/MP_Dock/input
- MPDock/MP_Dock/output
- MPDock/MP_Dock/output/1AFO_AB_noMEM_0001.pdb
- MPDock/MP_Dock/output/log_mpdock_1AFO.log
- MPDock/MP_Dock/output/score_mpdock_1AFO.sc
- MPDock/MP_Dock/input/1AFO_AB.span
- MPDock/MP_Dock/input/1AFO_AB_noMEM.pdb
- MPDock/MP_Dock/input/native.pdb
