# Supplementary material for: An Integrated Framework Advancing Membrane Protein Modeling and Design
Source: PLoS Comput Biol. 2015 Sep 1;11(9):e1004398. doi: 10.1371/journal.pcbi.1004398 (PMC4556676; doi:10.1371/journal.pcbi.1004398)
Supplement: S4 File — This protocol capture contains the steps, input files, and example output files necessary to run the MPdock protocol described in this manuscript. For simplification, we only describe refinement of Glycophorin A in these files. The supplementary files are included with the Rosetta3 software suite under the directory Rosetta/demos/protocol_capture/MPdock. (GZ) [file pcbi.1004398.s004.gz › MPDock/MP_Dock_prepacking/output/1AFO_AB_0001.pdb]

ATOM      1  N   VAL A   1     -18.778  -4.783  -3.542  1.00  0.00           N  
ATOM      2  CA  VAL A   1     -17.655  -4.816  -4.520  1.00  0.00           C  
ATOM      3  C   VAL A   1     -18.191  -5.212  -5.900  1.00  0.00           C  
ATOM      4  O   VAL A   1     -18.223  -6.374  -6.252  1.00  0.00           O  
ATOM      5  CB  VAL A   1     -16.570  -5.818  -4.084  1.00  0.00           C  
ATOM      6  CG1 VAL A   1     -15.415  -5.817  -5.075  1.00  0.00           C  
ATOM      7  CG2 VAL A   1     -16.081  -5.476  -2.685  1.00  0.00           C  
ATOM      8 1H   VAL A   1     -18.429  -4.525  -2.641  1.00  0.00           H  
ATOM      9 2H   VAL A   1     -19.460  -4.114  -3.839  1.00  0.00           H  
ATOM     10 3H   VAL A   1     -19.200  -5.688  -3.488  1.00  0.00           H  
ATOM     11  HA  VAL A   1     -17.196  -3.827  -4.554  1.00  0.00           H  
ATOM     12  HB  VAL A   1     -16.993  -6.822  -4.087  1.00  0.00           H  
ATOM     13 1HG1 VAL A   1     -14.657  -6.531  -4.752  1.00  0.00           H  
ATOM     14 2HG1 VAL A   1     -15.781  -6.099  -6.062  1.00  0.00           H  
ATOM     15 3HG1 VAL A   1     -14.977  -4.820  -5.121  1.00  0.00           H  
ATOM     16 1HG2 VAL A   1     -15.314  -6.189  -2.383  1.00  0.00           H  
ATOM     17 2HG2 VAL A   1     -15.662  -4.469  -2.682  1.00  0.00           H  
ATOM     18 3HG2 VAL A   1     -16.916  -5.524  -1.986  1.00  0.00           H  
ATOM     19  N   GLN A   2     -18.612  -4.255  -6.684  1.00  0.00           N  
ATOM     20  CA  GLN A   2     -19.145  -4.582  -8.037  1.00  0.00           C  
ATOM     21  C   GLN A   2     -18.110  -4.206  -9.100  1.00  0.00           C  
ATOM     22  O   GLN A   2     -18.406  -4.144 -10.276  1.00  0.00           O  
ATOM     23  CB  GLN A   2     -20.463  -3.851  -8.308  1.00  0.00           C  
ATOM     24  CG  GLN A   2     -21.584  -4.214  -7.349  1.00  0.00           C  
ATOM     25  CD  GLN A   2     -21.965  -5.680  -7.432  1.00  0.00           C  
ATOM     26  OE1 GLN A   2     -22.219  -6.209  -8.517  1.00  0.00           O  
ATOM     27  NE2 GLN A   2     -22.008  -6.345  -6.283  1.00  0.00           N  
ATOM     28  H   GLN A   2     -18.582  -3.290  -6.387  1.00  0.00           H  
ATOM     29  HA  GLN A   2     -19.361  -5.650  -8.075  1.00  0.00           H  
ATOM     30 1HB  GLN A   2     -20.302  -2.775  -8.246  1.00  0.00           H  
ATOM     31 2HB  GLN A   2     -20.801  -4.074  -9.320  1.00  0.00           H  
ATOM     32 1HG  GLN A   2     -21.260  -4.002  -6.330  1.00  0.00           H  
ATOM     33 2HG  GLN A   2     -22.464  -3.618  -7.593  1.00  0.00           H  
ATOM     34 1HE2 GLN A   2     -22.253  -7.315  -6.275  1.00  0.00           H  
ATOM     35 2HE2 GLN A   2     -21.794  -5.877  -5.425  1.00  0.00           H  
ATOM     36  N   LEU A   3     -16.898  -3.960  -8.692  1.00  0.00           N  
ATOM     37  CA  LEU A   3     -15.840  -3.592  -9.677  1.00  0.00           C  
ATOM     38  C   LEU A   3     -16.385  -2.537 -10.643  1.00  0.00           C  
ATOM     39  O   LEU A   3     -17.413  -1.936 -10.405  1.00  0.00           O  
ATOM     40  CB  LEU A   3     -15.368  -4.821 -10.464  1.00  0.00           C  
ATOM     41  CG  LEU A   3     -14.691  -5.921  -9.637  1.00  0.00           C  
ATOM     42  CD1 LEU A   3     -14.399  -7.121 -10.528  1.00  0.00           C  
ATOM     43  CD2 LEU A   3     -13.412  -5.376  -9.018  1.00  0.00           C  
ATOM     44  H   LEU A   3     -16.660  -4.015  -7.712  1.00  0.00           H  
ATOM     45  HA  LEU A   3     -14.978  -3.208  -9.132  1.00  0.00           H  
ATOM     46 1HB  LEU A   3     -16.228  -5.264 -10.964  1.00  0.00           H  
ATOM     47 2HB  LEU A   3     -14.660  -4.495 -11.226  1.00  0.00           H  
ATOM     48  HG  LEU A   3     -15.366  -6.250  -8.846  1.00  0.00           H  
ATOM     49 1HD1 LEU A   3     -13.918  -7.902  -9.941  1.00  0.00           H  
ATOM     50 2HD1 LEU A   3     -15.333  -7.502 -10.943  1.00  0.00           H  
ATOM     51 3HD1 LEU A   3     -13.738  -6.818 -11.340  1.00  0.00           H  
ATOM     52 1HD2 LEU A   3     -12.931  -6.158  -8.429  1.00  0.00           H  
ATOM     53 2HD2 LEU A   3     -12.736  -5.049  -9.807  1.00  0.00           H  
ATOM     54 3HD2 LEU A   3     -13.652  -4.531  -8.372  1.00  0.00           H  
ATOM     55  N   ALA A   4     -15.702  -2.309 -11.732  1.00  0.00           N  
ATOM     56  CA  ALA A   4     -16.181  -1.294 -12.714  1.00  0.00           C  
ATOM     57  C   ALA A   4     -15.475  -1.510 -14.054  1.00  0.00           C  
ATOM     58  O   ALA A   4     -15.236  -0.579 -14.799  1.00  0.00           O  
ATOM     59  CB  ALA A   4     -15.868   0.110 -12.192  1.00  0.00           C  
ATOM     60  H   ALA A   4     -14.847  -2.813 -11.922  1.00  0.00           H  
ATOM     61  HA  ALA A   4     -17.260  -1.407 -12.819  1.00  0.00           H  
ATOM     62 1HB  ALA A   4     -16.218   0.852 -12.910  1.00  0.00           H  
ATOM     63 2HB  ALA A   4     -16.371   0.264 -11.237  1.00  0.00           H  
ATOM     64 3HB  ALA A   4     -14.793   0.216 -12.057  1.00  0.00           H  
ATOM     65  N   HIS A   5     -15.140  -2.733 -14.366  1.00  0.00           N  
ATOM     66  CA  HIS A   5     -14.451  -3.013 -15.658  1.00  0.00           C  
ATOM     67  C   HIS A   5     -14.678  -4.475 -16.046  1.00  0.00           C  
ATOM     68  O   HIS A   5     -15.341  -5.216 -15.346  1.00  0.00           O  
ATOM     69  CB  HIS A   5     -12.948  -2.727 -15.569  1.00  0.00           C  
ATOM     70  CG  HIS A   5     -12.230  -3.587 -14.576  1.00  0.00           C  
ATOM     71  ND1 HIS A   5     -12.236  -3.322 -13.222  1.00  0.00           N  
ATOM     72  CD2 HIS A   5     -11.484  -4.704 -14.738  1.00  0.00           C  
ATOM     73  CE1 HIS A   5     -11.524  -4.242 -12.595  1.00  0.00           C  
ATOM     74  NE2 HIS A   5     -11.057  -5.091 -13.492  1.00  0.00           N  
ATOM     75  H   HIS A   5     -15.342  -3.499 -13.740  1.00  0.00           H  
ATOM     76  HA  HIS A   5     -14.841  -2.350 -16.429  1.00  0.00           H  
ATOM     77 1HB  HIS A   5     -12.490  -2.881 -16.547  1.00  0.00           H  
ATOM     78 2HB  HIS A   5     -12.792  -1.685 -15.295  1.00  0.00           H  
ATOM     79  HD1 HIS A   5     -12.760  -2.605 -12.762  1.00  0.00           H  
ATOM     80  HD2 HIS A   5     -11.199  -5.284 -15.617  1.00  0.00           H  
ATOM     81  HE1 HIS A   5     -11.407  -4.210 -11.512  1.00  0.00           H  
ATOM     82  N   HIS A   6     -14.136  -4.901 -17.154  1.00  0.00           N  
ATOM     83  CA  HIS A   6     -14.328  -6.317 -17.577  1.00  0.00           C  
ATOM     84  C   HIS A   6     -13.815  -6.509 -19.006  1.00  0.00           C  
ATOM     85  O   HIS A   6     -13.017  -7.383 -19.276  1.00  0.00           O  
ATOM     86  CB  HIS A   6     -15.802  -6.729 -17.499  1.00  0.00           C  
ATOM     87  CG  HIS A   6     -16.688  -5.973 -18.440  1.00  0.00           C  
ATOM     88  ND1 HIS A   6     -17.061  -6.470 -19.671  1.00  0.00           N  
ATOM     89  CD2 HIS A   6     -17.274  -4.758 -18.330  1.00  0.00           C  
ATOM     90  CE1 HIS A   6     -17.841  -5.591 -20.278  1.00  0.00           C  
ATOM     91  NE2 HIS A   6     -17.984  -4.545 -19.486  1.00  0.00           N  
ATOM     92  H   HIS A   6     -13.585  -4.285 -17.734  1.00  0.00           H  
ATOM     93  HA  HIS A   6     -13.791  -6.976 -16.895  1.00  0.00           H  
ATOM     94 1HB  HIS A   6     -15.894  -7.793 -17.723  1.00  0.00           H  
ATOM     95 2HB  HIS A   6     -16.169  -6.575 -16.485  1.00  0.00           H  
ATOM     96  HD2 HIS A   6     -17.196  -4.076 -17.483  1.00  0.00           H  
ATOM     97  HE1 HIS A   6     -18.288  -5.711 -21.264  1.00  0.00           H  
ATOM     98  HE2 HIS A   6     -18.528  -3.718 -19.691  1.00  0.00           H  
ATOM     99  N   PHE A   7     -14.273  -5.704 -19.925  1.00  0.00           N  
ATOM    100  CA  PHE A   7     -13.819  -5.848 -21.337  1.00  0.00           C  
ATOM    101  C   PHE A   7     -12.336  -5.481 -21.448  1.00  0.00           C  
ATOM    102  O   PHE A   7     -11.844  -4.624 -20.741  1.00  0.00           O  
ATOM    103  CB  PHE A   7     -14.640  -4.960 -22.274  1.00  0.00           C  
ATOM    104  CG  PHE A   7     -14.300  -5.135 -23.727  1.00  0.00           C  
ATOM    105  CD1 PHE A   7     -14.760  -6.236 -24.434  1.00  0.00           C  
ATOM    106  CD2 PHE A   7     -13.519  -4.200 -24.389  1.00  0.00           C  
ATOM    107  CE1 PHE A   7     -14.447  -6.398 -25.771  1.00  0.00           C  
ATOM    108  CE2 PHE A   7     -13.206  -4.358 -25.725  1.00  0.00           C  
ATOM    109  CZ  PHE A   7     -13.670  -5.459 -26.416  1.00  0.00           C  
ATOM    110  H   PHE A   7     -14.936  -4.978 -19.693  1.00  0.00           H  
ATOM    111  HA  PHE A   7     -13.980  -6.881 -21.649  1.00  0.00           H  
ATOM    112 1HB  PHE A   7     -15.699  -5.177 -22.145  1.00  0.00           H  
ATOM    113 2HB  PHE A   7     -14.486  -3.914 -22.012  1.00  0.00           H  
ATOM    114  HD1 PHE A   7     -15.375  -6.977 -23.924  1.00  0.00           H  
ATOM    115  HD2 PHE A   7     -13.151  -3.331 -23.843  1.00  0.00           H  
ATOM    116  HE1 PHE A   7     -14.815  -7.267 -26.314  1.00  0.00           H  
ATOM    117  HE2 PHE A   7     -12.591  -3.616 -26.234  1.00  0.00           H  
ATOM    118  HZ  PHE A   7     -13.423  -5.586 -27.469  1.00  0.00           H  
ATOM    119  N   SER A   8     -11.622  -6.120 -22.336  1.00  0.00           N  
ATOM    120  CA  SER A   8     -10.174  -5.808 -22.502  1.00  0.00           C  
ATOM    121  C   SER A   8      -9.469  -5.857 -21.144  1.00  0.00           C  
ATOM    122  O   SER A   8     -10.090  -6.029 -20.114  1.00  0.00           O  
ATOM    123  CB  SER A   8      -9.985  -4.440 -23.129  1.00  0.00           C  
ATOM    124  OG  SER A   8     -10.431  -3.428 -22.269  1.00  0.00           O  
ATOM    125  H   SER A   8     -12.042  -6.830 -22.918  1.00  0.00           H  
ATOM    126  HA  SER A   8      -9.738  -6.539 -23.185  1.00  0.00           H  
ATOM    127 1HB  SER A   8      -8.931  -4.288 -23.359  1.00  0.00           H  
ATOM    128 2HB  SER A   8     -10.535  -4.392 -24.068  1.00  0.00           H  
ATOM    129  HG  SER A   8     -10.448  -3.816 -21.390  1.00  0.00           H  
ATOM    130  N   GLU A   9      -8.172  -5.704 -21.139  1.00  0.00           N  
ATOM    131  CA  GLU A   9      -7.417  -5.737 -19.856  1.00  0.00           C  
ATOM    132  C   GLU A   9      -6.647  -4.422 -19.690  1.00  0.00           C  
ATOM    133  O   GLU A   9      -5.548  -4.285 -20.188  1.00  0.00           O  
ATOM    134  CB  GLU A   9      -6.448  -6.921 -19.812  1.00  0.00           C  
ATOM    135  CG  GLU A   9      -7.121  -8.286 -19.846  1.00  0.00           C  
ATOM    136  CD  GLU A   9      -6.140  -9.423 -19.801  1.00  0.00           C  
ATOM    137  OE1 GLU A   9      -4.961  -9.168 -19.858  1.00  0.00           O  
ATOM    138  OE2 GLU A   9      -6.569 -10.549 -19.711  1.00  0.00           O  
ATOM    139  H   GLU A   9      -7.668  -5.562 -22.003  1.00  0.00           H  
ATOM    140  HA  GLU A   9      -8.126  -5.884 -19.041  1.00  0.00           H  
ATOM    141 1HB  GLU A   9      -5.765  -6.864 -20.660  1.00  0.00           H  
ATOM    142 2HB  GLU A   9      -5.848  -6.866 -18.904  1.00  0.00           H  
ATOM    143 1HG  GLU A   9      -7.795  -8.368 -18.993  1.00  0.00           H  
ATOM    144 2HG  GLU A   9      -7.718  -8.362 -20.754  1.00  0.00           H  
ATOM    145  N   PRO A  10      -7.252  -3.491 -18.995  1.00  0.00           N  
ATOM    146  CA  PRO A  10      -6.640  -2.173 -18.754  1.00  0.00           C  
ATOM    147  C   PRO A  10      -5.319  -2.326 -17.994  1.00  0.00           C  
ATOM    148  O   PRO A  10      -5.298  -2.580 -16.804  1.00  0.00           O  
ATOM    149  CB  PRO A  10      -7.694  -1.443 -17.916  1.00  0.00           C  
ATOM    150  CG  PRO A  10      -8.976  -2.116 -18.273  1.00  0.00           C  
ATOM    151  CD  PRO A  10      -8.601  -3.563 -18.453  1.00  0.00           C  
ATOM    152  HA  PRO A  10      -6.491  -1.662 -19.717  1.00  0.00           H  
ATOM    153 1HB  PRO A  10      -7.451  -1.530 -16.846  1.00  0.00           H  
ATOM    154 2HB  PRO A  10      -7.693  -0.371 -18.160  1.00  0.00           H  
ATOM    155 1HG  PRO A  10      -9.718  -1.967 -17.476  1.00  0.00           H  
ATOM    156 2HG  PRO A  10      -9.397  -1.671 -19.187  1.00  0.00           H  
ATOM    157 1HD  PRO A  10      -8.625  -4.073 -17.479  1.00  0.00           H  
ATOM    158 2HD  PRO A  10      -9.300  -4.038 -19.158  1.00  0.00           H  
ATOM    159  N   GLU A  11      -4.215  -2.168 -18.672  1.00  0.00           N  
ATOM    160  CA  GLU A  11      -2.899  -2.300 -17.987  1.00  0.00           C  
ATOM    161  C   GLU A  11      -2.874  -1.382 -16.765  1.00  0.00           C  
ATOM    162  O   GLU A  11      -2.357  -1.731 -15.722  1.00  0.00           O  
ATOM    163  CB  GLU A  11      -1.744  -1.950 -18.928  1.00  0.00           C  
ATOM    164  CG  GLU A  11      -1.503  -2.967 -20.034  1.00  0.00           C  
ATOM    165  CD  GLU A  11      -0.409  -2.555 -20.979  1.00  0.00           C  
ATOM    166  OE1 GLU A  11       0.072  -1.454 -20.858  1.00  0.00           O  
ATOM    167  OE2 GLU A  11      -0.055  -3.343 -21.825  1.00  0.00           O  
ATOM    168  H   GLU A  11      -4.237  -1.956 -19.659  1.00  0.00           H  
ATOM    169  HA  GLU A  11      -2.764  -3.342 -17.694  1.00  0.00           H  
ATOM    170 1HB  GLU A  11      -1.937  -0.985 -19.397  1.00  0.00           H  
ATOM    171 2HB  GLU A  11      -0.822  -1.856 -18.353  1.00  0.00           H  
ATOM    172 1HG  GLU A  11      -1.236  -3.922 -19.582  1.00  0.00           H  
ATOM    173 2HG  GLU A  11      -2.427  -3.106 -20.593  1.00  0.00           H  
ATOM    174  N   ILE A  12      -3.429  -0.207 -16.885  1.00  0.00           N  
ATOM    175  CA  ILE A  12      -3.443   0.734 -15.740  1.00  0.00           C  
ATOM    176  C   ILE A  12      -4.269   0.146 -14.594  1.00  0.00           C  
ATOM    177  O   ILE A  12      -3.870   0.182 -13.450  1.00  0.00           O  
ATOM    178  CB  ILE A  12      -4.020   2.104 -16.141  1.00  0.00           C  
ATOM    179  CG1 ILE A  12      -3.080   2.813 -17.121  1.00  0.00           C  
ATOM    180  CG2 ILE A  12      -4.256   2.963 -14.909  1.00  0.00           C  
ATOM    181  CD1 ILE A  12      -3.689   4.030 -17.779  1.00  0.00           C  
ATOM    182  H   ILE A  12      -3.854   0.073 -17.757  1.00  0.00           H  
ATOM    183  HA  ILE A  12      -2.416   0.907 -15.422  1.00  0.00           H  
ATOM    184  HB  ILE A  12      -4.967   1.962 -16.661  1.00  0.00           H  
ATOM    185 1HG1 ILE A  12      -2.176   3.124 -16.597  1.00  0.00           H  
ATOM    186 2HG1 ILE A  12      -2.779   2.117 -17.904  1.00  0.00           H  
ATOM    187 1HG2 ILE A  12      -4.663   3.928 -15.211  1.00  0.00           H  
ATOM    188 2HG2 ILE A  12      -4.961   2.463 -14.247  1.00  0.00           H  
ATOM    189 3HG2 ILE A  12      -3.312   3.116 -14.385  1.00  0.00           H  
ATOM    190 1HD1 ILE A  12      -2.963   4.477 -18.459  1.00  0.00           H  
ATOM    191 2HD1 ILE A  12      -4.577   3.734 -18.339  1.00  0.00           H  
ATOM    192 3HD1 ILE A  12      -3.965   4.756 -17.016  1.00  0.00           H  
ATOM    193  N   THR A  13      -5.421  -0.392 -14.891  1.00  0.00           N  
ATOM    194  CA  THR A  13      -6.265  -0.974 -13.811  1.00  0.00           C  
ATOM    195  C   THR A  13      -5.471  -2.047 -13.063  1.00  0.00           C  
ATOM    196  O   THR A  13      -5.450  -2.079 -11.849  1.00  0.00           O  
ATOM    197  CB  THR A  13      -7.567  -1.583 -14.364  1.00  0.00           C  
ATOM    198  OG1 THR A  13      -8.345  -0.560 -14.998  1.00  0.00           O  
ATOM    199  CG2 THR A  13      -8.380  -2.211 -13.242  1.00  0.00           C  
ATOM    200  H   THR A  13      -5.753  -0.421 -15.844  1.00  0.00           H  
ATOM    201  HA  THR A  13      -6.555  -0.174 -13.129  1.00  0.00           H  
ATOM    202  HB  THR A  13      -7.326  -2.348 -15.102  1.00  0.00           H  
ATOM    203  HG1 THR A  13      -9.156  -0.942 -15.342  1.00  0.00           H  
ATOM    204 1HG2 THR A  13      -9.296  -2.636 -13.651  1.00  0.00           H  
ATOM    205 2HG2 THR A  13      -7.796  -2.997 -12.765  1.00  0.00           H  
ATOM    206 3HG2 THR A  13      -8.632  -1.449 -12.506  1.00  0.00           H  
ATOM    207  N   LEU A  14      -4.819  -2.931 -13.772  1.00  0.00           N  
ATOM    208  CA  LEU A  14      -4.036  -3.994 -13.076  1.00  0.00           C  
ATOM    209  C   LEU A  14      -2.855  -3.361 -12.341  1.00  0.00           C  
ATOM    210  O   LEU A  14      -2.616  -3.646 -11.185  1.00  0.00           O  
ATOM    211  CB  LEU A  14      -3.524  -5.043 -14.071  1.00  0.00           C  
ATOM    212  CG  LEU A  14      -4.596  -5.937 -14.706  1.00  0.00           C  
ATOM    213  CD1 LEU A  14      -3.967  -6.784 -15.804  1.00  0.00           C  
ATOM    214  CD2 LEU A  14      -5.227  -6.813 -13.634  1.00  0.00           C  
ATOM    215  H   LEU A  14      -4.833  -2.911 -14.782  1.00  0.00           H  
ATOM    216  HA  LEU A  14      -4.694  -4.505 -12.374  1.00  0.00           H  
ATOM    217 1HB  LEU A  14      -3.000  -4.531 -14.876  1.00  0.00           H  
ATOM    218 2HB  LEU A  14      -2.813  -5.691 -13.557  1.00  0.00           H  
ATOM    219  HG  LEU A  14      -5.364  -5.314 -15.165  1.00  0.00           H  
ATOM    220 1HD1 LEU A  14      -4.729  -7.420 -16.255  1.00  0.00           H  
ATOM    221 2HD1 LEU A  14      -3.540  -6.133 -16.566  1.00  0.00           H  
ATOM    222 3HD1 LEU A  14      -3.181  -7.407 -15.377  1.00  0.00           H  
ATOM    223 1HD2 LEU A  14      -5.990  -7.448 -14.085  1.00  0.00           H  
ATOM    224 2HD2 LEU A  14      -4.460  -7.437 -13.175  1.00  0.00           H  
ATOM    225 3HD2 LEU A  14      -5.685  -6.182 -12.871  1.00  0.00           H  
ATOM    226  N   ILE A  15      -2.116  -2.498 -12.986  1.00  0.00           N  
ATOM    227  CA  ILE A  15      -0.970  -1.864 -12.281  1.00  0.00           C  
ATOM    228  C   ILE A  15      -1.505  -1.162 -11.033  1.00  0.00           C  
ATOM    229  O   ILE A  15      -0.994  -1.329  -9.943  1.00  0.00           O  
ATOM    230  CB  ILE A  15      -0.229  -0.852 -13.174  1.00  0.00           C  
ATOM    231  CG1 ILE A  15       0.487  -1.574 -14.318  1.00  0.00           C  
ATOM    232  CG2 ILE A  15       0.759  -0.040 -12.352  1.00  0.00           C  
ATOM    233  CD1 ILE A  15       0.997  -0.649 -15.400  1.00  0.00           C  
ATOM    234  H   ILE A  15      -2.300  -2.250 -13.947  1.00  0.00           H  
ATOM    235  HA  ILE A  15      -0.251  -2.640 -12.023  1.00  0.00           H  
ATOM    236  HB  ILE A  15      -0.950  -0.175 -13.632  1.00  0.00           H  
ATOM    237 1HG1 ILE A  15       1.333  -2.135 -13.922  1.00  0.00           H  
ATOM    238 2HG1 ILE A  15      -0.193  -2.292 -14.778  1.00  0.00           H  
ATOM    239 1HG2 ILE A  15       1.274   0.670 -12.999  1.00  0.00           H  
ATOM    240 2HG2 ILE A  15       0.225   0.502 -11.572  1.00  0.00           H  
ATOM    241 3HG2 ILE A  15       1.488  -0.709 -11.894  1.00  0.00           H  
ATOM    242 1HD1 ILE A  15       1.492  -1.235 -16.175  1.00  0.00           H  
ATOM    243 2HD1 ILE A  15       0.161  -0.103 -15.836  1.00  0.00           H  
ATOM    244 3HD1 ILE A  15       1.707   0.056 -14.970  1.00  0.00           H  
ATOM    245  N   ILE A  16      -2.558  -0.403 -11.183  1.00  0.00           N  
ATOM    246  CA  ILE A  16      -3.157   0.281 -10.006  1.00  0.00           C  
ATOM    247  C   ILE A  16      -3.540  -0.774  -8.969  1.00  0.00           C  
ATOM    248  O   ILE A  16      -3.255  -0.646  -7.795  1.00  0.00           O  
ATOM    249  CB  ILE A  16      -4.408   1.048 -10.439  1.00  0.00           C  
ATOM    250  CG1 ILE A  16      -3.998   2.248 -11.295  1.00  0.00           C  
ATOM    251  CG2 ILE A  16      -5.159   1.538  -9.200  1.00  0.00           C  
ATOM    252  CD1 ILE A  16      -5.251   2.935 -11.841  1.00  0.00           C  
ATOM    253  H   ILE A  16      -2.976  -0.272 -12.093  1.00  0.00           H  
ATOM    254  HA  ILE A  16      -2.428   0.986  -9.608  1.00  0.00           H  
ATOM    255  HB  ILE A  16      -5.055   0.391 -11.019  1.00  0.00           H  
ATOM    256 1HG1 ILE A  16      -3.413   2.942 -10.692  1.00  0.00           H  
ATOM    257 2HG1 ILE A  16      -3.361   1.911 -12.113  1.00  0.00           H  
ATOM    258 1HG2 ILE A  16      -6.050   2.085  -9.507  1.00  0.00           H  
ATOM    259 2HG2 ILE A  16      -5.450   0.684  -8.590  1.00  0.00           H  
ATOM    260 3HG2 ILE A  16      -4.512   2.195  -8.619  1.00  0.00           H  
ATOM    261 1HD1 ILE A  16      -4.960   3.790 -12.452  1.00  0.00           H  
ATOM    262 2HD1 ILE A  16      -5.817   2.229 -12.451  1.00  0.00           H  
ATOM    263 3HD1 ILE A  16      -5.869   3.276 -11.012  1.00  0.00           H  
ATOM    264  N   PHE A  17      -4.192  -1.820  -9.405  1.00  0.00           N  
ATOM    265  CA  PHE A  17      -4.606  -2.894  -8.461  1.00  0.00           C  
ATOM    266  C   PHE A  17      -3.377  -3.437  -7.737  1.00  0.00           C  
ATOM    267  O   PHE A  17      -3.375  -3.592  -6.534  1.00  0.00           O  
ATOM    268  CB  PHE A  17      -5.319  -4.033  -9.192  1.00  0.00           C  
ATOM    269  CG  PHE A  17      -5.724  -5.169  -8.296  1.00  0.00           C  
ATOM    270  CD1 PHE A  17      -6.843  -5.064  -7.483  1.00  0.00           C  
ATOM    271  CD2 PHE A  17      -4.987  -6.343  -8.263  1.00  0.00           C  
ATOM    272  CE1 PHE A  17      -7.216  -6.109  -6.658  1.00  0.00           C  
ATOM    273  CE2 PHE A  17      -5.359  -7.388  -7.441  1.00  0.00           C  
ATOM    274  CZ  PHE A  17      -6.475  -7.270  -6.637  1.00  0.00           C  
ATOM    275  H   PHE A  17      -4.421  -1.911 -10.384  1.00  0.00           H  
ATOM    276  HA  PHE A  17      -5.319  -2.474  -7.750  1.00  0.00           H  
ATOM    277 1HB  PHE A  17      -6.214  -3.649  -9.680  1.00  0.00           H  
ATOM    278 2HB  PHE A  17      -4.667  -4.430  -9.970  1.00  0.00           H  
ATOM    279  HD1 PHE A  17      -7.430  -4.146  -7.501  1.00  0.00           H  
ATOM    280  HD2 PHE A  17      -4.105  -6.436  -8.898  1.00  0.00           H  
ATOM    281  HE1 PHE A  17      -8.098  -6.013  -6.025  1.00  0.00           H  
ATOM    282  HE2 PHE A  17      -4.771  -8.306  -7.425  1.00  0.00           H  
ATOM    283  HZ  PHE A  17      -6.768  -8.093  -5.987  1.00  0.00           H  
ATOM    284  N   GLY A  18      -2.326  -3.728  -8.456  1.00  0.00           N  
ATOM    285  CA  GLY A  18      -1.106  -4.259  -7.784  1.00  0.00           C  
ATOM    286  C   GLY A  18      -0.651  -3.262  -6.718  1.00  0.00           C  
ATOM    287  O   GLY A  18      -0.383  -3.625  -5.590  1.00  0.00           O  
ATOM    288  H   GLY A  18      -2.320  -3.602  -9.458  1.00  0.00           H  
ATOM    289 1HA  GLY A  18      -1.329  -5.229  -7.338  1.00  0.00           H  
ATOM    290 2HA  GLY A  18      -0.323  -4.419  -8.525  1.00  0.00           H  
ATOM    291  N   VAL A  19      -0.578  -2.001  -7.057  1.00  0.00           N  
ATOM    292  CA  VAL A  19      -0.160  -0.988  -6.048  1.00  0.00           C  
ATOM    293  C   VAL A  19      -1.114  -1.062  -4.854  1.00  0.00           C  
ATOM    294  O   VAL A  19      -0.702  -1.114  -3.712  1.00  0.00           O  
ATOM    295  CB  VAL A  19      -0.181   0.434  -6.639  1.00  0.00           C  
ATOM    296  CG1 VAL A  19       0.037   1.469  -5.546  1.00  0.00           C  
ATOM    297  CG2 VAL A  19       0.880   0.561  -7.721  1.00  0.00           C  
ATOM    298  H   VAL A  19      -0.801  -1.699  -7.995  1.00  0.00           H  
ATOM    299  HA  VAL A  19       0.866  -1.203  -5.746  1.00  0.00           H  
ATOM    300  HB  VAL A  19      -1.165   0.624  -7.070  1.00  0.00           H  
ATOM    301 1HG1 VAL A  19       0.018   2.468  -5.981  1.00  0.00           H  
ATOM    302 2HG1 VAL A  19      -0.755   1.384  -4.801  1.00  0.00           H  
ATOM    303 3HG1 VAL A  19       1.003   1.299  -5.071  1.00  0.00           H  
ATOM    304 1HG2 VAL A  19       0.859   1.568  -8.136  1.00  0.00           H  
ATOM    305 2HG2 VAL A  19       1.863   0.365  -7.292  1.00  0.00           H  
ATOM    306 3HG2 VAL A  19       0.681  -0.161  -8.513  1.00  0.00           H  
ATOM    307  N   MET A  20      -2.391  -1.087  -5.122  1.00  0.00           N  
ATOM    308  CA  MET A  20      -3.388  -1.178  -4.020  1.00  0.00           C  
ATOM    309  C   MET A  20      -3.116  -2.435  -3.193  1.00  0.00           C  
ATOM    310  O   MET A  20      -3.095  -2.402  -1.978  1.00  0.00           O  
ATOM    311  CB  MET A  20      -4.814  -1.196  -4.568  1.00  0.00           C  
ATOM    312  CG  MET A  20      -5.268   0.120  -5.183  1.00  0.00           C  
ATOM    313  SD  MET A  20      -6.884  -0.004  -5.975  1.00  0.00           S  
ATOM    314  CE  MET A  20      -7.945  -0.213  -4.548  1.00  0.00           C  
ATOM    315  H   MET A  20      -2.716  -1.045  -6.077  1.00  0.00           H  
ATOM    316  HA  MET A  20      -3.303  -0.284  -3.402  1.00  0.00           H  
ATOM    317 1HB  MET A  20      -4.900  -1.968  -5.331  1.00  0.00           H  
ATOM    318 2HB  MET A  20      -5.509  -1.448  -3.766  1.00  0.00           H  
ATOM    319 1HG  MET A  20      -5.322   0.885  -4.409  1.00  0.00           H  
ATOM    320 2HG  MET A  20      -4.543   0.442  -5.930  1.00  0.00           H  
ATOM    321 1HE  MET A  20      -8.981  -0.304  -4.874  1.00  0.00           H  
ATOM    322 2HE  MET A  20      -7.654  -1.113  -4.006  1.00  0.00           H  
ATOM    323 3HE  MET A  20      -7.847   0.653  -3.891  1.00  0.00           H  
ATOM    324  N   ALA A  21      -2.916  -3.548  -3.847  1.00  0.00           N  
ATOM    325  CA  ALA A  21      -2.655  -4.814  -3.110  1.00  0.00           C  
ATOM    326  C   ALA A  21      -1.435  -4.639  -2.197  1.00  0.00           C  
ATOM    327  O   ALA A  21      -1.469  -5.008  -1.040  1.00  0.00           O  
ATOM    328  CB  ALA A  21      -2.425  -5.964  -4.102  1.00  0.00           C  
ATOM    329  H   ALA A  21      -2.936  -3.562  -4.857  1.00  0.00           H  
ATOM    330  HA  ALA A  21      -3.531  -5.039  -2.502  1.00  0.00           H  
ATOM    331 1HB  ALA A  21      -2.235  -6.886  -3.552  1.00  0.00           H  
ATOM    332 2HB  ALA A  21      -3.310  -6.089  -4.726  1.00  0.00           H  
ATOM    333 3HB  ALA A  21      -1.567  -5.734  -4.732  1.00  0.00           H  
ATOM    334  N   GLY A  22      -0.357  -4.078  -2.689  1.00  0.00           N  
ATOM    335  CA  GLY A  22       0.831  -3.894  -1.811  1.00  0.00           C  
ATOM    336  C   GLY A  22       0.417  -3.075  -0.591  1.00  0.00           C  
ATOM    337  O   GLY A  22       0.713  -3.422   0.536  1.00  0.00           O  
ATOM    338  H   GLY A  22      -0.312  -3.767  -3.649  1.00  0.00           H  
ATOM    339 1HA  GLY A  22       1.218  -4.869  -1.513  1.00  0.00           H  
ATOM    340 2HA  GLY A  22       1.621  -3.391  -2.368  1.00  0.00           H  
ATOM    341  N   VAL A  23      -0.283  -1.992  -0.806  1.00  0.00           N  
ATOM    342  CA  VAL A  23      -0.730  -1.160   0.344  1.00  0.00           C  
ATOM    343  C   VAL A  23      -1.562  -2.022   1.300  1.00  0.00           C  
ATOM    344  O   VAL A  23      -1.363  -2.004   2.499  1.00  0.00           O  
ATOM    345  CB  VAL A  23      -1.571   0.039  -0.132  1.00  0.00           C  
ATOM    346  CG1 VAL A  23      -2.199   0.754   1.055  1.00  0.00           C  
ATOM    347  CG2 VAL A  23      -0.704   0.992  -0.940  1.00  0.00           C  
ATOM    348  H   VAL A  23      -0.528  -1.707  -1.744  1.00  0.00           H  
ATOM    349  HA  VAL A  23       0.152  -0.762   0.847  1.00  0.00           H  
ATOM    350  HB  VAL A  23      -2.388  -0.327  -0.755  1.00  0.00           H  
ATOM    351 1HG1 VAL A  23      -2.790   1.599   0.700  1.00  0.00           H  
ATOM    352 2HG1 VAL A  23      -2.844   0.063   1.597  1.00  0.00           H  
ATOM    353 3HG1 VAL A  23      -1.413   1.116   1.718  1.00  0.00           H  
ATOM    354 1HG2 VAL A  23      -1.305   1.837  -1.274  1.00  0.00           H  
ATOM    355 2HG2 VAL A  23       0.116   1.353  -0.318  1.00  0.00           H  
ATOM    356 3HG2 VAL A  23      -0.299   0.470  -1.807  1.00  0.00           H  
ATOM    357  N   ILE A  24      -2.495  -2.775   0.777  1.00  0.00           N  
ATOM    358  CA  ILE A  24      -3.342  -3.634   1.653  1.00  0.00           C  
ATOM    359  C   ILE A  24      -2.459  -4.580   2.472  1.00  0.00           C  
ATOM    360  O   ILE A  24      -2.632  -4.721   3.666  1.00  0.00           O  
ATOM    361  CB  ILE A  24      -4.352  -4.458   0.833  1.00  0.00           C  
ATOM    362  CG1 ILE A  24      -5.402  -3.540   0.202  1.00  0.00           C  
ATOM    363  CG2 ILE A  24      -5.017  -5.508   1.709  1.00  0.00           C  
ATOM    364  CD1 ILE A  24      -6.257  -4.219  -0.844  1.00  0.00           C  
ATOM    365  H   ILE A  24      -2.652  -2.784  -0.221  1.00  0.00           H  
ATOM    366  HA  ILE A  24      -3.924  -2.989   2.311  1.00  0.00           H  
ATOM    367  HB  ILE A  24      -3.835  -4.956   0.014  1.00  0.00           H  
ATOM    368 1HG1 ILE A  24      -6.058  -3.149   0.979  1.00  0.00           H  
ATOM    369 2HG1 ILE A  24      -4.907  -2.688  -0.266  1.00  0.00           H  
ATOM    370 1HG2 ILE A  24      -5.728  -6.081   1.114  1.00  0.00           H  
ATOM    371 2HG2 ILE A  24      -4.259  -6.179   2.112  1.00  0.00           H  
ATOM    372 3HG2 ILE A  24      -5.542  -5.019   2.530  1.00  0.00           H  
ATOM    373 1HD1 ILE A  24      -6.976  -3.505  -1.245  1.00  0.00           H  
ATOM    374 2HD1 ILE A  24      -5.622  -4.587  -1.650  1.00  0.00           H  
ATOM    375 3HD1 ILE A  24      -6.790  -5.054  -0.391  1.00  0.00           H  
ATOM    376  N   GLY A  25      -1.515  -5.233   1.847  1.00  0.00           N  
ATOM    377  CA  GLY A  25      -0.638  -6.164   2.609  1.00  0.00           C  
ATOM    378  C   GLY A  25       0.043  -5.402   3.744  1.00  0.00           C  
ATOM    379  O   GLY A  25       0.059  -5.841   4.877  1.00  0.00           O  
ATOM    380  H   GLY A  25      -1.367  -5.119   0.854  1.00  0.00           H  
ATOM    381 1HA  GLY A  25      -1.235  -6.987   3.002  1.00  0.00           H  
ATOM    382 2HA  GLY A  25       0.103  -6.597   1.938  1.00  0.00           H  
ATOM    383  N   THR A  26       0.594  -4.255   3.454  1.00  0.00           N  
ATOM    384  CA  THR A  26       1.260  -3.464   4.525  1.00  0.00           C  
ATOM    385  C   THR A  26       0.252  -3.184   5.639  1.00  0.00           C  
ATOM    386  O   THR A  26       0.531  -3.361   6.808  1.00  0.00           O  
ATOM    387  CB  THR A  26       1.767  -2.141   3.949  1.00  0.00           C  
ATOM    388  OG1 THR A  26       2.689  -2.404   2.901  1.00  0.00           O  
ATOM    389  CG2 THR A  26       2.457  -1.337   5.053  1.00  0.00           C  
ATOM    390  H   THR A  26       0.577  -3.891   2.512  1.00  0.00           H  
ATOM    391  HA  THR A  26       2.108  -4.036   4.901  1.00  0.00           H  
ATOM    392  HB  THR A  26       0.927  -1.572   3.550  1.00  0.00           H  
ATOM    393  HG1 THR A  26       2.785  -3.353   2.791  1.00  0.00           H  
ATOM    394 1HG2 THR A  26       2.819  -0.394   4.644  1.00  0.00           H  
ATOM    395 2HG2 THR A  26       1.747  -1.137   5.855  1.00  0.00           H  
ATOM    396 3HG2 THR A  26       3.297  -1.907   5.447  1.00  0.00           H  
ATOM    397  N   ILE A  27      -0.925  -2.746   5.278  1.00  0.00           N  
ATOM    398  CA  ILE A  27      -1.964  -2.453   6.305  1.00  0.00           C  
ATOM    399  C   ILE A  27      -2.221  -3.707   7.141  1.00  0.00           C  
ATOM    400  O   ILE A  27      -2.266  -3.657   8.354  1.00  0.00           O  
ATOM    401  CB  ILE A  27      -3.283  -1.981   5.665  1.00  0.00           C  
ATOM    402  CG1 ILE A  27      -3.100  -0.605   5.020  1.00  0.00           C  
ATOM    403  CG2 ILE A  27      -4.394  -1.943   6.703  1.00  0.00           C  
ATOM    404  CD1 ILE A  27      -4.249  -0.191   4.129  1.00  0.00           C  
ATOM    405  H   ILE A  27      -1.143  -2.602   4.302  1.00  0.00           H  
ATOM    406  HA  ILE A  27      -1.608  -1.638   6.934  1.00  0.00           H  
ATOM    407  HB  ILE A  27      -3.566  -2.668   4.868  1.00  0.00           H  
ATOM    408 1HG1 ILE A  27      -2.983   0.149   5.798  1.00  0.00           H  
ATOM    409 2HG1 ILE A  27      -2.188  -0.601   4.422  1.00  0.00           H  
ATOM    410 1HG2 ILE A  27      -5.318  -1.607   6.234  1.00  0.00           H  
ATOM    411 2HG2 ILE A  27      -4.539  -2.940   7.117  1.00  0.00           H  
ATOM    412 3HG2 ILE A  27      -4.121  -1.254   7.503  1.00  0.00           H  
ATOM    413 1HD1 ILE A  27      -4.047   0.794   3.708  1.00  0.00           H  
ATOM    414 2HD1 ILE A  27      -4.362  -0.915   3.321  1.00  0.00           H  
ATOM    415 3HD1 ILE A  27      -5.167  -0.154   4.713  1.00  0.00           H  
ATOM    416  N   LEU A  28      -2.389  -4.833   6.503  1.00  0.00           N  
ATOM    417  CA  LEU A  28      -2.643  -6.086   7.261  1.00  0.00           C  
ATOM    418  C   LEU A  28      -1.487  -6.308   8.246  1.00  0.00           C  
ATOM    419  O   LEU A  28      -1.697  -6.588   9.410  1.00  0.00           O  
ATOM    420  CB  LEU A  28      -2.769  -7.288   6.317  1.00  0.00           C  
ATOM    421  CG  LEU A  28      -4.031  -7.320   5.446  1.00  0.00           C  
ATOM    422  CD1 LEU A  28      -3.920  -8.451   4.431  1.00  0.00           C  
ATOM    423  CD2 LEU A  28      -5.255  -7.499   6.331  1.00  0.00           C  
ATOM    424  H   LEU A  28      -2.349  -4.868   5.494  1.00  0.00           H  
ATOM    425  HA  LEU A  28      -3.575  -5.973   7.814  1.00  0.00           H  
ATOM    426 1HB  LEU A  28      -1.907  -7.299   5.652  1.00  0.00           H  
ATOM    427 2HB  LEU A  28      -2.754  -8.201   6.912  1.00  0.00           H  
ATOM    428  HG  LEU A  28      -4.116  -6.384   4.893  1.00  0.00           H  
ATOM    429 1HD1 LEU A  28      -4.817  -8.473   3.812  1.00  0.00           H  
ATOM    430 2HD1 LEU A  28      -3.047  -8.288   3.799  1.00  0.00           H  
ATOM    431 3HD1 LEU A  28      -3.817  -9.400   4.955  1.00  0.00           H  
ATOM    432 1HD2 LEU A  28      -6.153  -7.521   5.712  1.00  0.00           H  
ATOM    433 2HD2 LEU A  28      -5.172  -8.435   6.883  1.00  0.00           H  
ATOM    434 3HD2 LEU A  28      -5.320  -6.668   7.034  1.00  0.00           H  
ATOM    435  N   LEU A  29      -0.268  -6.174   7.794  1.00  0.00           N  
ATOM    436  CA  LEU A  29       0.886  -6.369   8.720  1.00  0.00           C  
ATOM    437  C   LEU A  29       0.747  -5.401   9.897  1.00  0.00           C  
ATOM    438  O   LEU A  29       0.882  -5.778  11.044  1.00  0.00           O  
ATOM    439  CB  LEU A  29       2.221  -6.130   8.003  1.00  0.00           C  
ATOM    440  CG  LEU A  29       2.616  -7.187   6.964  1.00  0.00           C  
ATOM    441  CD1 LEU A  29       3.848  -6.716   6.203  1.00  0.00           C  
ATOM    442  CD2 LEU A  29       2.880  -8.512   7.663  1.00  0.00           C  
ATOM    443  H   LEU A  29      -0.089  -5.940   6.828  1.00  0.00           H  
ATOM    444  HA  LEU A  29       0.886  -7.404   9.059  1.00  0.00           H  
ATOM    445 1HB  LEU A  29       2.175  -5.168   7.495  1.00  0.00           H  
ATOM    446 2HB  LEU A  29       3.013  -6.086   8.749  1.00  0.00           H  
ATOM    447  HG  LEU A  29       1.807  -7.311   6.245  1.00  0.00           H  
ATOM    448 1HD1 LEU A  29       4.129  -7.467   5.464  1.00  0.00           H  
ATOM    449 2HD1 LEU A  29       3.625  -5.776   5.696  1.00  0.00           H  
ATOM    450 3HD1 LEU A  29       4.671  -6.566   6.900  1.00  0.00           H  
ATOM    451 1HD2 LEU A  29       3.161  -9.264   6.925  1.00  0.00           H  
ATOM    452 2HD2 LEU A  29       3.691  -8.390   8.382  1.00  0.00           H  
ATOM    453 3HD2 LEU A  29       1.979  -8.835   8.185  1.00  0.00           H  
ATOM    454  N   ILE A  30       0.467  -4.158   9.618  1.00  0.00           N  
ATOM    455  CA  ILE A  30       0.307  -3.162  10.715  1.00  0.00           C  
ATOM    456  C   ILE A  30      -0.787  -3.629  11.673  1.00  0.00           C  
ATOM    457  O   ILE A  30      -0.618  -3.606  12.876  1.00  0.00           O  
ATOM    458  CB  ILE A  30      -0.047  -1.766  10.172  1.00  0.00           C  
ATOM    459  CG1 ILE A  30       1.137  -1.177   9.400  1.00  0.00           C  
ATOM    460  CG2 ILE A  30      -0.459  -0.842  11.307  1.00  0.00           C  
ATOM    461  CD1 ILE A  30       0.789   0.055   8.596  1.00  0.00           C  
ATOM    462  H   ILE A  30       0.356  -3.857   8.660  1.00  0.00           H  
ATOM    463  HA  ILE A  30       1.258  -3.068  11.238  1.00  0.00           H  
ATOM    464  HB  ILE A  30      -0.873  -1.849   9.466  1.00  0.00           H  
ATOM    465 1HG1 ILE A  30       1.932  -0.916  10.098  1.00  0.00           H  
ATOM    466 2HG1 ILE A  30       1.536  -1.927   8.717  1.00  0.00           H  
ATOM    467 1HG2 ILE A  30      -0.706   0.141  10.906  1.00  0.00           H  
ATOM    468 2HG2 ILE A  30      -1.330  -1.255  11.815  1.00  0.00           H  
ATOM    469 3HG2 ILE A  30       0.363  -0.748  12.017  1.00  0.00           H  
ATOM    470 1HD1 ILE A  30       1.679   0.414   8.077  1.00  0.00           H  
ATOM    471 2HD1 ILE A  30       0.018  -0.193   7.865  1.00  0.00           H  
ATOM    472 3HD1 ILE A  30       0.421   0.833   9.263  1.00  0.00           H  
ATOM    473  N   SER A  31      -1.910  -4.049  11.159  1.00  0.00           N  
ATOM    474  CA  SER A  31      -2.997  -4.504  12.065  1.00  0.00           C  
ATOM    475  C   SER A  31      -2.463  -5.627  12.952  1.00  0.00           C  
ATOM    476  O   SER A  31      -2.637  -5.615  14.152  1.00  0.00           O  
ATOM    477  CB  SER A  31      -4.198  -4.990  11.277  1.00  0.00           C  
ATOM    478  OG  SER A  31      -4.792  -3.938  10.568  1.00  0.00           O  
ATOM    479  H   SER A  31      -2.060  -4.073  10.160  1.00  0.00           H  
ATOM    480  HA  SER A  31      -3.330  -3.653  12.661  1.00  0.00           H  
ATOM    481 1HB  SER A  31      -3.886  -5.770  10.583  1.00  0.00           H  
ATOM    482 2HB  SER A  31      -4.926  -5.429  11.958  1.00  0.00           H  
ATOM    483  HG  SER A  31      -5.537  -4.322  10.099  1.00  0.00           H  
ATOM    484  N   TYR A  32      -1.797  -6.593  12.379  1.00  0.00           N  
ATOM    485  CA  TYR A  32      -1.246  -7.692  13.217  1.00  0.00           C  
ATOM    486  C   TYR A  32      -0.316  -7.097  14.279  1.00  0.00           C  
ATOM    487  O   TYR A  32      -0.408  -7.417  15.449  1.00  0.00           O  
ATOM    488  CB  TYR A  32      -0.498  -8.721  12.366  1.00  0.00           C  
ATOM    489  CG  TYR A  32       0.126  -9.840  13.170  1.00  0.00           C  
ATOM    490  CD1 TYR A  32      -0.652 -10.580  14.048  1.00  0.00           C  
ATOM    491  CD2 TYR A  32       1.476 -10.126  13.029  1.00  0.00           C  
ATOM    492  CE1 TYR A  32      -0.082 -11.602  14.783  1.00  0.00           C  
ATOM    493  CE2 TYR A  32       2.045 -11.148  13.763  1.00  0.00           C  
ATOM    494  CZ  TYR A  32       1.271 -11.885  14.637  1.00  0.00           C  
ATOM    495  OH  TYR A  32       1.839 -12.903  15.368  1.00  0.00           O  
ATOM    496  H   TYR A  32      -1.646  -6.613  11.380  1.00  0.00           H  
ATOM    497  HA  TYR A  32      -2.077  -8.222  13.683  1.00  0.00           H  
ATOM    498 1HB  TYR A  32      -1.184  -9.163  11.642  1.00  0.00           H  
ATOM    499 2HB  TYR A  32       0.293  -8.223  11.805  1.00  0.00           H  
ATOM    500  HD1 TYR A  32      -1.713 -10.355  14.159  1.00  0.00           H  
ATOM    501  HD2 TYR A  32       2.087  -9.544  12.339  1.00  0.00           H  
ATOM    502  HE1 TYR A  32      -0.693 -12.184  15.473  1.00  0.00           H  
ATOM    503  HE2 TYR A  32       3.106 -11.373  13.653  1.00  0.00           H  
ATOM    504  HH  TYR A  32       1.168 -13.310  15.922  1.00  0.00           H  
ATOM    505  N   GLY A  33       0.575  -6.224  13.882  1.00  0.00           N  
ATOM    506  CA  GLY A  33       1.501  -5.600  14.869  1.00  0.00           C  
ATOM    507  C   GLY A  33       0.692  -4.894  15.956  1.00  0.00           C  
ATOM    508  O   GLY A  33       0.946  -5.048  17.134  1.00  0.00           O  
ATOM    509  H   GLY A  33       0.646  -5.964  12.909  1.00  0.00           H  
ATOM    510 1HA  GLY A  33       2.139  -6.369  15.306  1.00  0.00           H  
ATOM    511 2HA  GLY A  33       2.154  -4.893  14.359  1.00  0.00           H  
ATOM    512  N   ILE A  34      -0.285  -4.119  15.565  1.00  0.00           N  
ATOM    513  CA  ILE A  34      -1.113  -3.400  16.578  1.00  0.00           C  
ATOM    514  C   ILE A  34      -1.734  -4.421  17.540  1.00  0.00           C  
ATOM    515  O   ILE A  34      -1.697  -4.256  18.742  1.00  0.00           O  
ATOM    516  CB  ILE A  34      -2.227  -2.566  15.919  1.00  0.00           C  
ATOM    517  CG1 ILE A  34      -1.626  -1.396  15.136  1.00  0.00           C  
ATOM    518  CG2 ILE A  34      -3.206  -2.062  16.968  1.00  0.00           C  
ATOM    519  CD1 ILE A  34      -2.613  -0.697  14.229  1.00  0.00           C  
ATOM    520  H   ILE A  34      -0.492  -3.997  14.584  1.00  0.00           H  
ATOM    521  HA  ILE A  34      -0.464  -2.734  17.145  1.00  0.00           H  
ATOM    522  HB  ILE A  34      -2.765  -3.183  15.199  1.00  0.00           H  
ATOM    523 1HG1 ILE A  34      -1.222  -0.662  15.832  1.00  0.00           H  
ATOM    524 2HG1 ILE A  34      -0.797  -1.755  14.524  1.00  0.00           H  
ATOM    525 1HG2 ILE A  34      -3.986  -1.475  16.485  1.00  0.00           H  
ATOM    526 2HG2 ILE A  34      -3.656  -2.910  17.482  1.00  0.00           H  
ATOM    527 3HG2 ILE A  34      -2.677  -1.440  17.690  1.00  0.00           H  
ATOM    528 1HD1 ILE A  34      -2.113   0.120  13.708  1.00  0.00           H  
ATOM    529 2HD1 ILE A  34      -3.003  -1.407  13.500  1.00  0.00           H  
ATOM    530 3HD1 ILE A  34      -3.433  -0.298  14.824  1.00  0.00           H  
ATOM    531  N   ARG A  35      -2.298  -5.477  17.017  1.00  0.00           N  
ATOM    532  CA  ARG A  35      -2.917  -6.508  17.898  1.00  0.00           C  
ATOM    533  C   ARG A  35      -1.868  -7.018  18.883  1.00  0.00           C  
ATOM    534  O   ARG A  35      -2.112  -7.131  20.067  1.00  0.00           O  
ATOM    535  CB  ARG A  35      -3.466  -7.676  17.093  1.00  0.00           C  
ATOM    536  CG  ARG A  35      -4.713  -7.364  16.281  1.00  0.00           C  
ATOM    537  CD  ARG A  35      -5.360  -8.599  15.770  1.00  0.00           C  
ATOM    538  NE  ARG A  35      -4.504  -9.313  14.836  1.00  0.00           N  
ATOM    539  CZ  ARG A  35      -4.457  -9.079  13.510  1.00  0.00           C  
ATOM    540  NH1 ARG A  35      -5.221  -8.150  12.978  1.00  0.00           N  
ATOM    541  NH2 ARG A  35      -3.643  -9.783  12.743  1.00  0.00           N  
ATOM    542  H   ARG A  35      -2.322  -5.607  16.016  1.00  0.00           H  
ATOM    543  HA  ARG A  35      -3.757  -6.054  18.425  1.00  0.00           H  
ATOM    544 1HB  ARG A  35      -2.704  -8.032  16.401  1.00  0.00           H  
ATOM    545 2HB  ARG A  35      -3.708  -8.500  17.765  1.00  0.00           H  
ATOM    546 1HG  ARG A  35      -5.432  -6.835  16.908  1.00  0.00           H  
ATOM    547 2HG  ARG A  35      -4.446  -6.739  15.429  1.00  0.00           H  
ATOM    548 1HD  ARG A  35      -5.584  -9.265  16.603  1.00  0.00           H  
ATOM    549 2HD  ARG A  35      -6.284  -8.340  15.255  1.00  0.00           H  
ATOM    550  HE  ARG A  35      -3.902 -10.035  15.207  1.00  0.00           H  
ATOM    551 1HH1 ARG A  35      -5.843  -7.612  13.564  1.00  0.00           H  
ATOM    552 2HH1 ARG A  35      -5.186  -7.975  11.985  1.00  0.00           H  
ATOM    553 1HH2 ARG A  35      -3.055 -10.497  13.151  1.00  0.00           H  
ATOM    554 2HH2 ARG A  35      -3.608  -9.608  11.750  1.00  0.00           H  
ATOM    555  N   ARG A  36      -0.697  -7.329  18.414  1.00  0.00           N  
ATOM    556  CA  ARG A  36       0.351  -7.821  19.343  1.00  0.00           C  
ATOM    557  C   ARG A  36       0.582  -6.778  20.438  1.00  0.00           C  
ATOM    558  O   ARG A  36       0.643  -7.096  21.609  1.00  0.00           O  
ATOM    559  CB  ARG A  36       1.659  -8.092  18.614  1.00  0.00           C  
ATOM    560  CG  ARG A  36       1.639  -9.302  17.694  1.00  0.00           C  
ATOM    561  CD  ARG A  36       2.920  -9.453  16.957  1.00  0.00           C  
ATOM    562  NE  ARG A  36       4.036  -9.699  17.855  1.00  0.00           N  
ATOM    563  CZ  ARG A  36       4.389 -10.913  18.322  1.00  0.00           C  
ATOM    564  NH1 ARG A  36       3.705 -11.978  17.969  1.00  0.00           N  
ATOM    565  NH2 ARG A  36       5.423 -11.032  19.136  1.00  0.00           N  
ATOM    566  H   ARG A  36      -0.482  -7.244  17.431  1.00  0.00           H  
ATOM    567  HA  ARG A  36       0.014  -8.762  19.778  1.00  0.00           H  
ATOM    568 1HB  ARG A  36       1.925  -7.225  18.011  1.00  0.00           H  
ATOM    569 2HB  ARG A  36       2.456  -8.243  19.341  1.00  0.00           H  
ATOM    570 1HG  ARG A  36       1.474 -10.205  18.283  1.00  0.00           H  
ATOM    571 2HG  ARG A  36       0.835  -9.193  16.965  1.00  0.00           H  
ATOM    572 1HD  ARG A  36       2.846 -10.293  16.267  1.00  0.00           H  
ATOM    573 2HD  ARG A  36       3.127  -8.542  16.397  1.00  0.00           H  
ATOM    574  HE  ARG A  36       4.587  -8.904  18.149  1.00  0.00           H  
ATOM    575 1HH1 ARG A  36       2.914 -11.886  17.346  1.00  0.00           H  
ATOM    576 2HH1 ARG A  36       3.969 -12.887  18.319  1.00  0.00           H  
ATOM    577 1HH2 ARG A  36       5.950 -10.213  19.408  1.00  0.00           H  
ATOM    578 2HH2 ARG A  36       5.688 -11.941  19.487  1.00  0.00           H  
ATOM    579  N   LEU A  37       0.715  -5.533  20.067  1.00  0.00           N  
ATOM    580  CA  LEU A  37       0.945  -4.472  21.089  1.00  0.00           C  
ATOM    581  C   LEU A  37      -0.192  -4.494  22.115  1.00  0.00           C  
ATOM    582  O   LEU A  37       0.039  -4.460  23.308  1.00  0.00           O  
ATOM    583  CB  LEU A  37       1.027  -3.087  20.436  1.00  0.00           C  
ATOM    584  CG  LEU A  37       2.278  -2.825  19.586  1.00  0.00           C  
ATOM    585  CD1 LEU A  37       2.124  -1.501  18.850  1.00  0.00           C  
ATOM    586  CD2 LEU A  37       3.507  -2.814  20.482  1.00  0.00           C  
ATOM    587  H   LEU A  37       0.664  -5.274  19.092  1.00  0.00           H  
ATOM    588  HA  LEU A  37       1.905  -4.657  21.570  1.00  0.00           H  
ATOM    589 1HB  LEU A  37       0.158  -2.953  19.795  1.00  0.00           H  
ATOM    590 2HB  LEU A  37       0.995  -2.330  21.220  1.00  0.00           H  
ATOM    591  HG  LEU A  37       2.381  -3.612  18.838  1.00  0.00           H  
ATOM    592 1HD1 LEU A  37       3.013  -1.315  18.246  1.00  0.00           H  
ATOM    593 2HD1 LEU A  37       1.249  -1.544  18.202  1.00  0.00           H  
ATOM    594 3HD1 LEU A  37       2.002  -0.695  19.573  1.00  0.00           H  
ATOM    595 1HD2 LEU A  37       4.396  -2.629  19.878  1.00  0.00           H  
ATOM    596 2HD2 LEU A  37       3.406  -2.026  21.229  1.00  0.00           H  
ATOM    597 3HD2 LEU A  37       3.602  -3.778  20.982  1.00  0.00           H  
ATOM    598  N   ILE A  38      -1.416  -4.554  21.665  1.00  0.00           N  
ATOM    599  CA  ILE A  38      -2.557  -4.582  22.620  1.00  0.00           C  
ATOM    600  C   ILE A  38      -2.762  -6.021  23.117  1.00  0.00           C  
ATOM    601  O   ILE A  38      -1.924  -6.563  23.810  1.00  0.00           O  
ATOM    602  CB  ILE A  38      -3.855  -4.065  21.973  1.00  0.00           C  
ATOM    603  CG1 ILE A  38      -3.681  -2.615  21.513  1.00  0.00           C  
ATOM    604  CG2 ILE A  38      -5.018  -4.182  22.947  1.00  0.00           C  
ATOM    605  CD1 ILE A  38      -3.355  -1.654  22.633  1.00  0.00           C  
ATOM    606  H   ILE A  38      -1.604  -4.582  20.673  1.00  0.00           H  
ATOM    607  HA  ILE A  38      -2.323  -3.925  23.457  1.00  0.00           H  
ATOM    608  HB  ILE A  38      -4.078  -4.653  21.084  1.00  0.00           H  
ATOM    609 1HG1 ILE A  38      -2.883  -2.561  20.774  1.00  0.00           H  
ATOM    610 2HG1 ILE A  38      -4.597  -2.275  21.029  1.00  0.00           H  
ATOM    611 1HG2 ILE A  38      -5.927  -3.811  22.474  1.00  0.00           H  
ATOM    612 2HG2 ILE A  38      -5.154  -5.225  23.226  1.00  0.00           H  
ATOM    613 3HG2 ILE A  38      -4.806  -3.592  23.839  1.00  0.00           H  
ATOM    614 1HD1 ILE A  38      -3.247  -0.647  22.229  1.00  0.00           H  
ATOM    615 2HD1 ILE A  38      -4.160  -1.665  23.369  1.00  0.00           H  
ATOM    616 3HD1 ILE A  38      -2.423  -1.954  23.110  1.00  0.00           H  
ATOM    617  N   LYS A  39      -3.856  -6.651  22.772  1.00  0.00           N  
ATOM    618  CA  LYS A  39      -4.082  -8.050  23.232  1.00  0.00           C  
ATOM    619  C   LYS A  39      -3.795  -8.149  24.732  1.00  0.00           C  
ATOM    620  O   LYS A  39      -3.530  -7.164  25.391  1.00  0.00           O  
ATOM    621  CB  LYS A  39      -3.205  -9.038  22.461  1.00  0.00           C  
ATOM    622  CG  LYS A  39      -3.580  -9.201  20.995  1.00  0.00           C  
ATOM    623  CD  LYS A  39      -2.604 -10.118  20.273  1.00  0.00           C  
ATOM    624  CE  LYS A  39      -2.747 -11.559  20.741  1.00  0.00           C  
ATOM    625  NZ  LYS A  39      -1.871 -12.483  19.972  1.00  0.00           N  
ATOM    626  H   LYS A  39      -4.555  -6.204  22.196  1.00  0.00           H  
ATOM    627  HA  LYS A  39      -5.117  -8.321  23.021  1.00  0.00           H  
ATOM    628 1HB  LYS A  39      -2.165  -8.713  22.506  1.00  0.00           H  
ATOM    629 2HB  LYS A  39      -3.261 -10.019  22.932  1.00  0.00           H  
ATOM    630 1HG  LYS A  39      -4.584  -9.622  20.920  1.00  0.00           H  
ATOM    631 2HG  LYS A  39      -3.578  -8.226  20.508  1.00  0.00           H  
ATOM    632 1HD  LYS A  39      -2.789 -10.073  19.199  1.00  0.00           H  
ATOM    633 2HD  LYS A  39      -1.584  -9.784  20.462  1.00  0.00           H  
ATOM    634 1HE  LYS A  39      -2.487 -11.625  21.796  1.00  0.00           H  
ATOM    635 2HE  LYS A  39      -3.782 -11.878  20.623  1.00  0.00           H  
ATOM    636 1HZ  LYS A  39      -1.995 -13.426  20.311  1.00  0.00           H  
ATOM    637 2HZ  LYS A  39      -2.116 -12.443  18.992  1.00  0.00           H  
ATOM    638 3HZ  LYS A  39      -0.906 -12.209  20.088  1.00  0.00           H  
ATOM    639  N   LYS A  40      -3.845  -9.335  25.277  1.00  0.00           N  
ATOM    640  CA  LYS A  40      -3.575  -9.497  26.734  1.00  0.00           C  
ATOM    641  C   LYS A  40      -4.684  -8.815  27.538  1.00  0.00           C  
ATOM    642  O   LYS A  40      -4.641  -8.895  28.755  1.00  0.00           O  
ATOM    643  OXT LYS A  40      -5.556  -8.223  26.924  1.00  0.00           O  
ATOM    644  CB  LYS A  40      -2.213  -8.915  27.116  1.00  0.00           C  
ATOM    645  CG  LYS A  40      -1.023  -9.664  26.531  1.00  0.00           C  
ATOM    646  CD  LYS A  40       0.293  -9.037  26.967  1.00  0.00           C  
ATOM    647  CE  LYS A  40       1.483  -9.779  26.378  1.00  0.00           C  
ATOM    648  NZ  LYS A  40       2.777  -9.161  26.776  1.00  0.00           N  
ATOM    649  H   LYS A  40      -4.065 -10.151  24.724  1.00  0.00           H  
ATOM    650  HA  LYS A  40      -3.531 -10.563  26.961  1.00  0.00           H  
ATOM    651 1HB  LYS A  40      -2.153  -7.879  26.783  1.00  0.00           H  
ATOM    652 2HB  LYS A  40      -2.109  -8.917  28.202  1.00  0.00           H  
ATOM    653 1HG  LYS A  40      -1.048 -10.703  26.863  1.00  0.00           H  
ATOM    654 2HG  LYS A  40      -1.081  -9.647  25.444  1.00  0.00           H  
ATOM    655 1HD  LYS A  40       0.326  -7.996  26.641  1.00  0.00           H  
ATOM    656 2HD  LYS A  40       0.365  -9.060  28.055  1.00  0.00           H  
ATOM    657 1HE  LYS A  40       1.470 -10.814  26.716  1.00  0.00           H  
ATOM    658 2HE  LYS A  40       1.413  -9.774  25.290  1.00  0.00           H  
ATOM    659 1HZ  LYS A  40       3.540  -9.681  26.365  1.00  0.00           H  
ATOM    660 2HZ  LYS A  40       2.809  -8.205  26.450  1.00  0.00           H  
ATOM    661 3HZ  LYS A  40       2.863  -9.177  27.782  1.00  0.00           H  
ATOM    662  N   VAL B  41       4.135   7.929  -6.781  1.00  0.00           N  
ATOM    663  CA  VAL B  41       2.991   7.485  -7.626  1.00  0.00           C  
ATOM    664  C   VAL B  41       3.064   8.179  -8.988  1.00  0.00           C  
ATOM    665  O   VAL B  41       2.159   8.886  -9.384  1.00  0.00           O  
ATOM    666  CB  VAL B  41       1.644   7.814  -6.955  1.00  0.00           C  
ATOM    667  CG1 VAL B  41       0.487   7.342  -7.823  1.00  0.00           C  
ATOM    668  CG2 VAL B  41       1.581   7.172  -5.578  1.00  0.00           C  
ATOM    669 1H   VAL B  41       4.088   7.476  -5.891  1.00  0.00           H  
ATOM    670 2H   VAL B  41       4.995   7.689  -7.231  1.00  0.00           H  
ATOM    671 3H   VAL B  41       4.090   8.919  -6.653  1.00  0.00           H  
ATOM    672  HA  VAL B  41       3.044   6.401  -7.739  1.00  0.00           H  
ATOM    673  HB  VAL B  41       1.552   8.895  -6.857  1.00  0.00           H  
ATOM    674 1HG1 VAL B  41      -0.457   7.583  -7.334  1.00  0.00           H  
ATOM    675 2HG1 VAL B  41       0.531   7.841  -8.791  1.00  0.00           H  
ATOM    676 3HG1 VAL B  41       0.556   6.264  -7.967  1.00  0.00           H  
ATOM    677 1HG2 VAL B  41       0.626   7.409  -5.109  1.00  0.00           H  
ATOM    678 2HG2 VAL B  41       1.679   6.090  -5.675  1.00  0.00           H  
ATOM    679 3HG2 VAL B  41       2.394   7.555  -4.960  1.00  0.00           H  
ATOM    680  N   GLN B  42       4.135   7.982  -9.710  1.00  0.00           N  
ATOM    681  CA  GLN B  42       4.261   8.630 -11.046  1.00  0.00           C  
ATOM    682  C   GLN B  42       3.187   8.073 -11.984  1.00  0.00           C  
ATOM    683  O   GLN B  42       2.820   6.918 -11.906  1.00  0.00           O  
ATOM    684  CB  GLN B  42       5.651   8.404 -11.647  1.00  0.00           C  
ATOM    685  CG  GLN B  42       6.776   9.083 -10.885  1.00  0.00           C  
ATOM    686  CD  GLN B  42       7.293   8.236  -9.739  1.00  0.00           C  
ATOM    687  OE1 GLN B  42       6.629   7.295  -9.294  1.00  0.00           O  
ATOM    688  NE2 GLN B  42       8.484   8.564  -9.252  1.00  0.00           N  
ATOM    689  H   GLN B  42       4.884   7.393  -9.376  1.00  0.00           H  
ATOM    690  HA  GLN B  42       4.145   9.706 -10.921  1.00  0.00           H  
ATOM    691 1HB  GLN B  42       5.864   7.335 -11.679  1.00  0.00           H  
ATOM    692 2HB  GLN B  42       5.668   8.772 -12.672  1.00  0.00           H  
ATOM    693 1HG  GLN B  42       7.602   9.272 -11.570  1.00  0.00           H  
ATOM    694 2HG  GLN B  42       6.407  10.024 -10.476  1.00  0.00           H  
ATOM    695 1HE2 GLN B  42       8.877   8.040  -8.495  1.00  0.00           H  
ATOM    696 2HE2 GLN B  42       8.989   9.334  -9.641  1.00  0.00           H  
ATOM    697  N   LEU B  43       2.681   8.887 -12.871  1.00  0.00           N  
ATOM    698  CA  LEU B  43       1.631   8.402 -13.810  1.00  0.00           C  
ATOM    699  C   LEU B  43       1.910   8.939 -15.215  1.00  0.00           C  
ATOM    700  O   LEU B  43       1.116   8.778 -16.121  1.00  0.00           O  
ATOM    701  CB  LEU B  43       0.236   8.847 -13.353  1.00  0.00           C  
ATOM    702  CG  LEU B  43      -0.226   8.301 -11.996  1.00  0.00           C  
ATOM    703  CD1 LEU B  43      -1.539   8.962 -11.602  1.00  0.00           C  
ATOM    704  CD2 LEU B  43      -0.378   6.789 -12.082  1.00  0.00           C  
ATOM    705  H   LEU B  43       2.990   9.846 -12.932  1.00  0.00           H  
ATOM    706  HA  LEU B  43       1.638   7.312 -13.804  1.00  0.00           H  
ATOM    707 1HB  LEU B  43       0.220   9.934 -13.295  1.00  0.00           H  
ATOM    708 2HB  LEU B  43      -0.492   8.533 -14.101  1.00  0.00           H  
ATOM    709  HG  LEU B  43       0.514   8.548 -11.234  1.00  0.00           H  
ATOM    710 1HD1 LEU B  43      -1.867   8.574 -10.637  1.00  0.00           H  
ATOM    711 2HD1 LEU B  43      -1.396  10.040 -11.528  1.00  0.00           H  
ATOM    712 3HD1 LEU B  43      -2.296   8.745 -12.355  1.00  0.00           H  
ATOM    713 1HD2 LEU B  43      -0.705   6.401 -11.117  1.00  0.00           H  
ATOM    714 2HD2 LEU B  43      -1.118   6.541 -12.843  1.00  0.00           H  
ATOM    715 3HD2 LEU B  43       0.579   6.341 -12.347  1.00  0.00           H  
ATOM    716  N   ALA B  44       3.031   9.579 -15.407  1.00  0.00           N  
ATOM    717  CA  ALA B  44       3.354  10.125 -16.756  1.00  0.00           C  
ATOM    718  C   ALA B  44       3.893   9.002 -17.646  1.00  0.00           C  
ATOM    719  O   ALA B  44       3.997   9.147 -18.848  1.00  0.00           O  
ATOM    720  CB  ALA B  44       4.410  11.224 -16.624  1.00  0.00           C  
ATOM    721  H   ALA B  44       3.688   9.712 -14.652  1.00  0.00           H  
ATOM    722  HA  ALA B  44       2.442  10.550 -17.176  1.00  0.00           H  
ATOM    723 1HB  ALA B  44       4.645  11.622 -17.611  1.00  0.00           H  
ATOM    724 2HB  ALA B  44       4.025  12.024 -15.992  1.00  0.00           H  
ATOM    725 3HB  ALA B  44       5.311  10.809 -16.176  1.00  0.00           H  
ATOM    726  N   HIS B  45       4.234   7.884 -17.064  1.00  0.00           N  
ATOM    727  CA  HIS B  45       4.765   6.747 -17.873  1.00  0.00           C  
ATOM    728  C   HIS B  45       6.230   7.010 -18.230  1.00  0.00           C  
ATOM    729  O   HIS B  45       6.547   7.925 -18.964  1.00  0.00           O  
ATOM    730  CB  HIS B  45       3.950   6.540 -19.154  1.00  0.00           C  
ATOM    731  CG  HIS B  45       2.530   6.137 -18.906  1.00  0.00           C  
ATOM    732  ND1 HIS B  45       2.179   4.874 -18.477  1.00  0.00           N  
ATOM    733  CD2 HIS B  45       1.373   6.829 -19.027  1.00  0.00           C  
ATOM    734  CE1 HIS B  45       0.866   4.807 -18.344  1.00  0.00           C  
ATOM    735  NE2 HIS B  45       0.354   5.979 -18.672  1.00  0.00           N  
ATOM    736  H   HIS B  45       4.142   7.776 -16.064  1.00  0.00           H  
ATOM    737  HA  HIS B  45       4.677   5.822 -17.303  1.00  0.00           H  
ATOM    738 1HB  HIS B  45       3.947   7.462 -19.737  1.00  0.00           H  
ATOM    739 2HB  HIS B  45       4.422   5.769 -19.764  1.00  0.00           H  
ATOM    740  HD1 HIS B  45       2.809   4.141 -18.220  1.00  0.00           H  
ATOM    741  HD2 HIS B  45       1.150   7.851 -19.333  1.00  0.00           H  
ATOM    742  HE1 HIS B  45       0.388   3.886 -18.011  1.00  0.00           H  
ATOM    743  N   HIS B  46       7.127   6.212 -17.715  1.00  0.00           N  
ATOM    744  CA  HIS B  46       8.571   6.414 -18.025  1.00  0.00           C  
ATOM    745  C   HIS B  46       9.418   5.554 -17.086  1.00  0.00           C  
ATOM    746  O   HIS B  46      10.470   5.962 -16.636  1.00  0.00           O  
ATOM    747  CB  HIS B  46       8.976   7.885 -17.887  1.00  0.00           C  
ATOM    748  CG  HIS B  46      10.392   8.158 -18.287  1.00  0.00           C  
ATOM    749  ND1 HIS B  46      10.817   8.110 -19.599  1.00  0.00           N  
ATOM    750  CD2 HIS B  46      11.481   8.482 -17.550  1.00  0.00           C  
ATOM    751  CE1 HIS B  46      12.107   8.394 -19.650  1.00  0.00           C  
ATOM    752  NE2 HIS B  46      12.533   8.622 -18.422  1.00  0.00           N  
ATOM    753  H   HIS B  46       6.856   5.454 -17.105  1.00  0.00           H  
ATOM    754  HA  HIS B  46       8.762   6.139 -19.062  1.00  0.00           H  
ATOM    755 1HB  HIS B  46       8.322   8.502 -18.503  1.00  0.00           H  
ATOM    756 2HB  HIS B  46       8.847   8.202 -16.852  1.00  0.00           H  
ATOM    757  HD2 HIS B  46      11.516   8.607 -16.468  1.00  0.00           H  
ATOM    758  HE1 HIS B  46      12.715   8.433 -20.554  1.00  0.00           H  
ATOM    759  HE2 HIS B  46      13.478   8.862 -18.159  1.00  0.00           H  
ATOM    760  N   PHE B  47       8.968   4.367 -16.785  1.00  0.00           N  
ATOM    761  CA  PHE B  47       9.749   3.484 -15.873  1.00  0.00           C  
ATOM    762  C   PHE B  47       9.652   2.036 -16.357  1.00  0.00           C  
ATOM    763  O   PHE B  47      10.475   1.570 -17.121  1.00  0.00           O  
ATOM    764  CB  PHE B  47       9.239   3.582 -14.434  1.00  0.00           C  
ATOM    765  CG  PHE B  47       9.485   4.919 -13.794  1.00  0.00           C  
ATOM    766  CD1 PHE B  47       8.503   5.898 -13.801  1.00  0.00           C  
ATOM    767  CD2 PHE B  47      10.698   5.200 -13.184  1.00  0.00           C  
ATOM    768  CE1 PHE B  47       8.728   7.128 -13.213  1.00  0.00           C  
ATOM    769  CE2 PHE B  47      10.925   6.428 -12.594  1.00  0.00           C  
ATOM    770  CZ  PHE B  47       9.939   7.393 -12.609  1.00  0.00           C  
ATOM    771  H   PHE B  47       8.092   4.033 -17.162  1.00  0.00           H  
ATOM    772  HA  PHE B  47      10.786   3.821 -15.869  1.00  0.00           H  
ATOM    773 1HB  PHE B  47       8.168   3.387 -14.413  1.00  0.00           H  
ATOM    774 2HB  PHE B  47       9.722   2.819 -13.824  1.00  0.00           H  
ATOM    775  HD1 PHE B  47       7.545   5.688 -14.277  1.00  0.00           H  
ATOM    776  HD2 PHE B  47      11.478   4.437 -13.173  1.00  0.00           H  
ATOM    777  HE1 PHE B  47       7.947   7.889 -13.226  1.00  0.00           H  
ATOM    778  HE2 PHE B  47      11.883   6.636 -12.118  1.00  0.00           H  
ATOM    779  HZ  PHE B  47      10.117   8.363 -12.146  1.00  0.00           H  
ATOM    780  N   SER B  48       8.652   1.320 -15.920  1.00  0.00           N  
ATOM    781  CA  SER B  48       8.505  -0.097 -16.357  1.00  0.00           C  
ATOM    782  C   SER B  48       7.697  -0.149 -17.654  1.00  0.00           C  
ATOM    783  O   SER B  48       6.497   0.039 -17.659  1.00  0.00           O  
ATOM    784  CB  SER B  48       7.819  -0.927 -15.289  1.00  0.00           C  
ATOM    785  OG  SER B  48       8.607  -1.008 -14.133  1.00  0.00           O  
ATOM    786  H   SER B  48       7.970   1.712 -15.286  1.00  0.00           H  
ATOM    787  HA  SER B  48       9.500  -0.519 -16.505  1.00  0.00           H  
ATOM    788 1HB  SER B  48       6.855  -0.481 -15.045  1.00  0.00           H  
ATOM    789 2HB  SER B  48       7.628  -1.928 -15.673  1.00  0.00           H  
ATOM    790  HG  SER B  48       8.244  -0.365 -13.520  1.00  0.00           H  
ATOM    791  N   GLU B  49       8.347  -0.403 -18.757  1.00  0.00           N  
ATOM    792  CA  GLU B  49       7.619  -0.467 -20.056  1.00  0.00           C  
ATOM    793  C   GLU B  49       6.696  -1.691 -20.079  1.00  0.00           C  
ATOM    794  O   GLU B  49       5.511  -1.562 -20.313  1.00  0.00           O  
ATOM    795  CB  GLU B  49       8.628  -0.562 -21.203  1.00  0.00           C  
ATOM    796  CG  GLU B  49       8.712   0.787 -21.921  1.00  0.00           C  
ATOM    797  CD  GLU B  49       9.853   1.614 -21.326  1.00  0.00           C  
ATOM    798  OE1 GLU B  49      10.965   1.115 -21.295  1.00  0.00           O  
ATOM    799  OE2 GLU B  49       9.595   2.732 -20.912  1.00  0.00           O  
ATOM    800  H   GLU B  49       9.344  -0.559 -18.744  1.00  0.00           H  
ATOM    801  HA  GLU B  49       7.033   0.446 -20.170  1.00  0.00           H  
ATOM    802 1HB  GLU B  49       9.603  -0.844 -20.807  1.00  0.00           H  
ATOM    803 2HB  GLU B  49       8.318  -1.344 -21.897  1.00  0.00           H  
ATOM    804 1HG  GLU B  49       8.880   0.611 -22.983  1.00  0.00           H  
ATOM    805 2HG  GLU B  49       7.759   1.304 -21.813  1.00  0.00           H  
ATOM    806  N   PRO B  50       7.265  -2.849 -19.841  1.00  0.00           N  
ATOM    807  CA  PRO B  50       6.499  -4.109 -19.837  1.00  0.00           C  
ATOM    808  C   PRO B  50       5.397  -4.066 -18.772  1.00  0.00           C  
ATOM    809  O   PRO B  50       5.477  -3.326 -17.810  1.00  0.00           O  
ATOM    810  CB  PRO B  50       7.560  -5.165 -19.511  1.00  0.00           C  
ATOM    811  CG  PRO B  50       8.844  -4.533 -19.927  1.00  0.00           C  
ATOM    812  CD  PRO B  50       8.662  -3.072 -19.612  1.00  0.00           C  
ATOM    813  HA  PRO B  50       6.079  -4.281 -20.839  1.00  0.00           H  
ATOM    814 1HB  PRO B  50       7.532  -5.408 -18.438  1.00  0.00           H  
ATOM    815 2HB  PRO B  50       7.345  -6.095 -20.057  1.00  0.00           H  
ATOM    816 1HG  PRO B  50       9.684  -4.983 -19.379  1.00  0.00           H  
ATOM    817 2HG  PRO B  50       9.028  -4.716 -20.996  1.00  0.00           H  
ATOM    818 1HD  PRO B  50       8.943  -2.885 -18.565  1.00  0.00           H  
ATOM    819 2HD  PRO B  50       9.281  -2.470 -20.294  1.00  0.00           H  
ATOM    820  N   GLU B  51       4.371  -4.855 -18.939  1.00  0.00           N  
ATOM    821  CA  GLU B  51       3.263  -4.862 -17.942  1.00  0.00           C  
ATOM    822  C   GLU B  51       3.772  -5.408 -16.607  1.00  0.00           C  
ATOM    823  O   GLU B  51       3.956  -4.673 -15.658  1.00  0.00           O  
ATOM    824  CB  GLU B  51       2.083  -5.706 -18.432  1.00  0.00           C  
ATOM    825  CG  GLU B  51       1.326  -5.105 -19.607  1.00  0.00           C  
ATOM    826  CD  GLU B  51       0.218  -5.991 -20.104  1.00  0.00           C  
ATOM    827  OE1 GLU B  51       0.111  -7.098 -19.633  1.00  0.00           O  
ATOM    828  OE2 GLU B  51      -0.523  -5.561 -20.956  1.00  0.00           O  
ATOM    829  H   GLU B  51       4.315  -5.467 -19.741  1.00  0.00           H  
ATOM    830  HA  GLU B  51       2.895  -3.842 -17.825  1.00  0.00           H  
ATOM    831 1HB  GLU B  51       2.440  -6.691 -18.732  1.00  0.00           H  
ATOM    832 2HB  GLU B  51       1.375  -5.849 -17.616  1.00  0.00           H  
ATOM    833 1HG  GLU B  51       0.901  -4.148 -19.302  1.00  0.00           H  
ATOM    834 2HG  GLU B  51       2.027  -4.917 -20.420  1.00  0.00           H  
ATOM    835  N   ILE B  52       3.990  -6.695 -16.525  1.00  0.00           N  
ATOM    836  CA  ILE B  52       4.476  -7.301 -15.256  1.00  0.00           C  
ATOM    837  C   ILE B  52       5.513  -6.387 -14.597  1.00  0.00           C  
ATOM    838  O   ILE B  52       5.510  -6.193 -13.397  1.00  0.00           O  
ATOM    839  CB  ILE B  52       5.095  -8.690 -15.495  1.00  0.00           C  
ATOM    840  CG1 ILE B  52       4.017  -9.690 -15.921  1.00  0.00           C  
ATOM    841  CG2 ILE B  52       5.811  -9.176 -14.243  1.00  0.00           C  
ATOM    842  CD1 ILE B  52       4.569 -10.997 -16.444  1.00  0.00           C  
ATOM    843  H   ILE B  52       3.829  -7.291 -17.325  1.00  0.00           H  
ATOM    844  HA  ILE B  52       3.625  -7.434 -14.589  1.00  0.00           H  
ATOM    845  HB  ILE B  52       5.813  -8.633 -16.313  1.00  0.00           H  
ATOM    846 1HG1 ILE B  52       3.368  -9.908 -15.074  1.00  0.00           H  
ATOM    847 2HG1 ILE B  52       3.398  -9.246 -16.701  1.00  0.00           H  
ATOM    848 1HG2 ILE B  52       6.242 -10.159 -14.430  1.00  0.00           H  
ATOM    849 2HG2 ILE B  52       6.603  -8.475 -13.983  1.00  0.00           H  
ATOM    850 3HG2 ILE B  52       5.099  -9.242 -13.420  1.00  0.00           H  
ATOM    851 1HD1 ILE B  52       3.745 -11.653 -16.726  1.00  0.00           H  
ATOM    852 2HD1 ILE B  52       5.195 -10.805 -17.316  1.00  0.00           H  
ATOM    853 3HD1 ILE B  52       5.164 -11.477 -15.668  1.00  0.00           H  
ATOM    854  N   THR B  53       6.397  -5.822 -15.371  1.00  0.00           N  
ATOM    855  CA  THR B  53       7.428  -4.919 -14.786  1.00  0.00           C  
ATOM    856  C   THR B  53       6.741  -3.726 -14.118  1.00  0.00           C  
ATOM    857  O   THR B  53       7.070  -3.348 -13.010  1.00  0.00           O  
ATOM    858  CB  THR B  53       8.373  -4.427 -15.889  1.00  0.00           C  
ATOM    859  OG1 THR B  53       7.637  -4.180 -17.080  1.00  0.00           O  
ATOM    860  CG2 THR B  53       9.439  -5.490 -16.159  1.00  0.00           C  
ATOM    861  H   THR B  53       6.395  -5.987 -16.367  1.00  0.00           H  
ATOM    862  HA  THR B  53       8.003  -5.482 -14.051  1.00  0.00           H  
ATOM    863  HB  THR B  53       8.850  -3.500 -15.572  1.00  0.00           H  
ATOM    864  HG1 THR B  53       6.709  -4.377 -16.929  1.00  0.00           H  
ATOM    865 1HG2 THR B  53      10.111  -5.141 -16.943  1.00  0.00           H  
ATOM    866 2HG2 THR B  53      10.008  -5.675 -15.248  1.00  0.00           H  
ATOM    867 3HG2 THR B  53       8.958  -6.414 -16.479  1.00  0.00           H  
ATOM    868  N   LEU B  54       5.797  -3.116 -14.781  1.00  0.00           N  
ATOM    869  CA  LEU B  54       5.112  -1.945 -14.164  1.00  0.00           C  
ATOM    870  C   LEU B  54       4.158  -2.417 -13.068  1.00  0.00           C  
ATOM    871  O   LEU B  54       4.144  -1.875 -11.983  1.00  0.00           O  
ATOM    872  CB  LEU B  54       4.332  -1.148 -15.217  1.00  0.00           C  
ATOM    873  CG  LEU B  54       3.585   0.087 -14.698  1.00  0.00           C  
ATOM    874  CD1 LEU B  54       4.580   1.059 -14.077  1.00  0.00           C  
ATOM    875  CD2 LEU B  54       2.825   0.740 -15.843  1.00  0.00           C  
ATOM    876  H   LEU B  54       5.518  -3.419 -15.704  1.00  0.00           H  
ATOM    877  HA  LEU B  54       5.869  -1.282 -13.748  1.00  0.00           H  
ATOM    878 1HB  LEU B  54       5.027  -0.816 -15.986  1.00  0.00           H  
ATOM    879 2HB  LEU B  54       3.598  -1.808 -15.680  1.00  0.00           H  
ATOM    880  HG  LEU B  54       2.882  -0.212 -13.920  1.00  0.00           H  
ATOM    881 1HD1 LEU B  54       4.050   1.937 -13.708  1.00  0.00           H  
ATOM    882 2HD1 LEU B  54       5.095   0.572 -13.249  1.00  0.00           H  
ATOM    883 3HD1 LEU B  54       5.307   1.364 -14.829  1.00  0.00           H  
ATOM    884 1HD2 LEU B  54       2.294   1.618 -15.473  1.00  0.00           H  
ATOM    885 2HD2 LEU B  54       3.527   1.041 -16.621  1.00  0.00           H  
ATOM    886 3HD2 LEU B  54       2.109   0.030 -16.256  1.00  0.00           H  
ATOM    887  N   ILE B  55       3.350  -3.412 -13.327  1.00  0.00           N  
ATOM    888  CA  ILE B  55       2.412  -3.870 -12.264  1.00  0.00           C  
ATOM    889  C   ILE B  55       3.207  -4.272 -11.020  1.00  0.00           C  
ATOM    890  O   ILE B  55       2.908  -3.847  -9.921  1.00  0.00           O  
ATOM    891  CB  ILE B  55       1.554  -5.059 -12.734  1.00  0.00           C  
ATOM    892  CG1 ILE B  55       0.579  -4.615 -13.827  1.00  0.00           C  
ATOM    893  CG2 ILE B  55       0.801  -5.669 -11.561  1.00  0.00           C  
ATOM    894  CD1 ILE B  55      -0.097  -5.761 -14.545  1.00  0.00           C  
ATOM    895  H   ILE B  55       3.343  -3.878 -14.223  1.00  0.00           H  
ATOM    896  HA  ILE B  55       1.725  -3.057 -12.035  1.00  0.00           H  
ATOM    897  HB  ILE B  55       2.197  -5.820 -13.175  1.00  0.00           H  
ATOM    898 1HG1 ILE B  55      -0.194  -3.983 -13.391  1.00  0.00           H  
ATOM    899 2HG1 ILE B  55       1.110  -4.016 -14.568  1.00  0.00           H  
ATOM    900 1HG2 ILE B  55       0.200  -6.507 -11.911  1.00  0.00           H  
ATOM    901 2HG2 ILE B  55       1.513  -6.020 -10.815  1.00  0.00           H  
ATOM    902 3HG2 ILE B  55       0.151  -4.916 -11.115  1.00  0.00           H  
ATOM    903 1HD1 ILE B  55      -0.772  -5.367 -15.305  1.00  0.00           H  
ATOM    904 2HD1 ILE B  55       0.657  -6.389 -15.020  1.00  0.00           H  
ATOM    905 3HD1 ILE B  55      -0.665  -6.354 -13.829  1.00  0.00           H  
ATOM    906  N   ILE B  56       4.236  -5.064 -11.181  1.00  0.00           N  
ATOM    907  CA  ILE B  56       5.055  -5.451  -9.998  1.00  0.00           C  
ATOM    908  C   ILE B  56       5.596  -4.181  -9.342  1.00  0.00           C  
ATOM    909  O   ILE B  56       5.522  -4.001  -8.142  1.00  0.00           O  
ATOM    910  CB  ILE B  56       6.223  -6.377 -10.383  1.00  0.00           C  
ATOM    911  CG1 ILE B  56       5.695  -7.710 -10.919  1.00  0.00           C  
ATOM    912  CG2 ILE B  56       7.137  -6.604  -9.189  1.00  0.00           C  
ATOM    913  CD1 ILE B  56       4.889  -8.497  -9.911  1.00  0.00           C  
ATOM    914  H   ILE B  56       4.488  -5.420 -12.092  1.00  0.00           H  
ATOM    915  HA  ILE B  56       4.418  -5.991  -9.298  1.00  0.00           H  
ATOM    916  HB  ILE B  56       6.799  -5.920 -11.188  1.00  0.00           H  
ATOM    917 1HG1 ILE B  56       5.067  -7.528 -11.791  1.00  0.00           H  
ATOM    918 2HG1 ILE B  56       6.531  -8.329 -11.244  1.00  0.00           H  
ATOM    919 1HG2 ILE B  56       7.958  -7.260  -9.479  1.00  0.00           H  
ATOM    920 2HG2 ILE B  56       7.539  -5.650  -8.851  1.00  0.00           H  
ATOM    921 3HG2 ILE B  56       6.571  -7.066  -8.380  1.00  0.00           H  
ATOM    922 1HD1 ILE B  56       4.550  -9.429 -10.364  1.00  0.00           H  
ATOM    923 2HD1 ILE B  56       5.511  -8.721  -9.043  1.00  0.00           H  
ATOM    924 3HD1 ILE B  56       4.026  -7.911  -9.598  1.00  0.00           H  
ATOM    925  N   PHE B  57       6.137  -3.294 -10.137  1.00  0.00           N  
ATOM    926  CA  PHE B  57       6.687  -2.021  -9.586  1.00  0.00           C  
ATOM    927  C   PHE B  57       5.591  -1.280  -8.825  1.00  0.00           C  
ATOM    928  O   PHE B  57       5.797  -0.806  -7.727  1.00  0.00           O  
ATOM    929  CB  PHE B  57       7.237  -1.125 -10.697  1.00  0.00           C  
ATOM    930  CG  PHE B  57       7.771   0.190 -10.205  1.00  0.00           C  
ATOM    931  CD1 PHE B  57       9.017   0.267  -9.601  1.00  0.00           C  
ATOM    932  CD2 PHE B  57       7.029   1.353 -10.345  1.00  0.00           C  
ATOM    933  CE1 PHE B  57       9.510   1.476  -9.148  1.00  0.00           C  
ATOM    934  CE2 PHE B  57       7.519   2.563  -9.895  1.00  0.00           C  
ATOM    935  CZ  PHE B  57       8.761   2.624  -9.295  1.00  0.00           C  
ATOM    936  H   PHE B  57       6.187  -3.462 -11.132  1.00  0.00           H  
ATOM    937  HA  PHE B  57       7.517  -2.262  -8.921  1.00  0.00           H  
ATOM    938 1HB  PHE B  57       8.040  -1.644 -11.218  1.00  0.00           H  
ATOM    939 2HB  PHE B  57       6.452  -0.923 -11.424  1.00  0.00           H  
ATOM    940  HD1 PHE B  57       9.610  -0.641  -9.485  1.00  0.00           H  
ATOM    941  HD2 PHE B  57       6.048   1.305 -10.818  1.00  0.00           H  
ATOM    942  HE1 PHE B  57      10.490   1.522  -8.675  1.00  0.00           H  
ATOM    943  HE2 PHE B  57       6.926   3.470 -10.011  1.00  0.00           H  
ATOM    944  HZ  PHE B  57       9.148   3.578  -8.937  1.00  0.00           H  
ATOM    945  N   GLY B  58       4.426  -1.167  -9.402  1.00  0.00           N  
ATOM    946  CA  GLY B  58       3.322  -0.446  -8.710  1.00  0.00           C  
ATOM    947  C   GLY B  58       3.073  -1.091  -7.347  1.00  0.00           C  
ATOM    948  O   GLY B  58       2.971  -0.414  -6.345  1.00  0.00           O  
ATOM    949  H   GLY B  58       4.258  -1.563 -10.316  1.00  0.00           H  
ATOM    950 1HA  GLY B  58       3.589   0.604  -8.596  1.00  0.00           H  
ATOM    951 2HA  GLY B  58       2.422  -0.484  -9.323  1.00  0.00           H  
ATOM    952  N   VAL B  59       2.983  -2.393  -7.292  1.00  0.00           N  
ATOM    953  CA  VAL B  59       2.752  -3.051  -5.977  1.00  0.00           C  
ATOM    954  C   VAL B  59       3.872  -2.638  -5.019  1.00  0.00           C  
ATOM    955  O   VAL B  59       3.628  -2.226  -3.900  1.00  0.00           O  
ATOM    956  CB  VAL B  59       2.727  -4.585  -6.115  1.00  0.00           C  
ATOM    957  CG1 VAL B  59       2.708  -5.243  -4.743  1.00  0.00           C  
ATOM    958  CG2 VAL B  59       1.520  -5.012  -6.935  1.00  0.00           C  
ATOM    959  H   VAL B  59       3.066  -2.965  -8.120  1.00  0.00           H  
ATOM    960  HA  VAL B  59       1.777  -2.739  -5.600  1.00  0.00           H  
ATOM    961  HB  VAL B  59       3.640  -4.910  -6.614  1.00  0.00           H  
ATOM    962 1HG1 VAL B  59       2.691  -6.327  -4.859  1.00  0.00           H  
ATOM    963 2HG1 VAL B  59       3.599  -4.952  -4.187  1.00  0.00           H  
ATOM    964 3HG1 VAL B  59       1.819  -4.923  -4.199  1.00  0.00           H  
ATOM    965 1HG2 VAL B  59       1.509  -6.098  -7.029  1.00  0.00           H  
ATOM    966 2HG2 VAL B  59       0.607  -4.682  -6.439  1.00  0.00           H  
ATOM    967 3HG2 VAL B  59       1.576  -4.563  -7.927  1.00  0.00           H  
ATOM    968  N   MET B  60       5.098  -2.715  -5.461  1.00  0.00           N  
ATOM    969  CA  MET B  60       6.229  -2.293  -4.589  1.00  0.00           C  
ATOM    970  C   MET B  60       6.013  -0.836  -4.179  1.00  0.00           C  
ATOM    971  O   MET B  60       6.127  -0.472  -3.024  1.00  0.00           O  
ATOM    972  CB  MET B  60       7.570  -2.461  -5.300  1.00  0.00           C  
ATOM    973  CG  MET B  60       7.985  -3.907  -5.529  1.00  0.00           C  
ATOM    974  SD  MET B  60       9.480  -4.052  -6.528  1.00  0.00           S  
ATOM    975  CE  MET B  60      10.709  -3.415  -5.392  1.00  0.00           C  
ATOM    976  H   MET B  60       5.294  -3.058  -6.390  1.00  0.00           H  
ATOM    977  HA  MET B  60       6.259  -2.951  -3.720  1.00  0.00           H  
ATOM    978 1HB  MET B  60       7.532  -1.967  -6.270  1.00  0.00           H  
ATOM    979 2HB  MET B  60       8.354  -1.976  -4.716  1.00  0.00           H  
ATOM    980 1HG  MET B  60       8.164  -4.391  -4.569  1.00  0.00           H  
ATOM    981 2HG  MET B  60       7.180  -4.441  -6.034  1.00  0.00           H  
ATOM    982 1HE  MET B  60      11.690  -3.440  -5.867  1.00  0.00           H  
ATOM    983 2HE  MET B  60      10.460  -2.387  -5.125  1.00  0.00           H  
ATOM    984 3HE  MET B  60      10.726  -4.030  -4.492  1.00  0.00           H  
ATOM    985  N   ALA B  61       5.694  -0.003  -5.133  1.00  0.00           N  
ATOM    986  CA  ALA B  61       5.457   1.437  -4.838  1.00  0.00           C  
ATOM    987  C   ALA B  61       4.348   1.578  -3.791  1.00  0.00           C  
ATOM    988  O   ALA B  61       4.475   2.334  -2.848  1.00  0.00           O  
ATOM    989  CB  ALA B  61       5.076   2.182  -6.126  1.00  0.00           C  
ATOM    990  H   ALA B  61       5.605  -0.332  -6.084  1.00  0.00           H  
ATOM    991  HA  ALA B  61       6.381   1.858  -4.443  1.00  0.00           H  
ATOM    992 1HB  ALA B  61       4.904   3.234  -5.900  1.00  0.00           H  
ATOM    993 2HB  ALA B  61       5.885   2.093  -6.851  1.00  0.00           H  
ATOM    994 3HB  ALA B  61       4.168   1.748  -6.542  1.00  0.00           H  
ATOM    995  N   GLY B  62       3.255   0.870  -3.941  1.00  0.00           N  
ATOM    996  CA  GLY B  62       2.158   1.000  -2.943  1.00  0.00           C  
ATOM    997  C   GLY B  62       2.702   0.682  -1.552  1.00  0.00           C  
ATOM    998  O   GLY B  62       2.471   1.412  -0.609  1.00  0.00           O  
ATOM    999  H   GLY B  62       3.139   0.237  -4.719  1.00  0.00           H  
ATOM   1000 1HA  GLY B  62       1.753   2.011  -2.977  1.00  0.00           H  
ATOM   1001 2HA  GLY B  62       1.346   0.321  -3.204  1.00  0.00           H  
ATOM   1002  N   VAL B  63       3.432  -0.391  -1.409  1.00  0.00           N  
ATOM   1003  CA  VAL B  63       3.987  -0.716  -0.064  1.00  0.00           C  
ATOM   1004  C   VAL B  63       4.833   0.465   0.425  1.00  0.00           C  
ATOM   1005  O   VAL B  63       4.698   0.918   1.545  1.00  0.00           O  
ATOM   1006  CB  VAL B  63       4.854  -1.988  -0.111  1.00  0.00           C  
ATOM   1007  CG1 VAL B  63       5.584  -2.184   1.210  1.00  0.00           C  
ATOM   1008  CG2 VAL B  63       3.987  -3.195  -0.432  1.00  0.00           C  
ATOM   1009  H   VAL B  63       3.630  -1.007  -2.185  1.00  0.00           H  
ATOM   1010  HA  VAL B  63       3.156  -0.913   0.615  1.00  0.00           H  
ATOM   1011  HB  VAL B  63       5.614  -1.870  -0.883  1.00  0.00           H  
ATOM   1012 1HG1 VAL B  63       6.192  -3.087   1.159  1.00  0.00           H  
ATOM   1013 2HG1 VAL B  63       6.226  -1.325   1.402  1.00  0.00           H  
ATOM   1014 3HG1 VAL B  63       4.857  -2.282   2.016  1.00  0.00           H  
ATOM   1015 1HG2 VAL B  63       4.607  -4.091  -0.464  1.00  0.00           H  
ATOM   1016 2HG2 VAL B  63       3.223  -3.310   0.337  1.00  0.00           H  
ATOM   1017 3HG2 VAL B  63       3.507  -3.051  -1.400  1.00  0.00           H  
ATOM   1018  N   ILE B  64       5.699   0.974  -0.413  1.00  0.00           N  
ATOM   1019  CA  ILE B  64       6.547   2.130  -0.006  1.00  0.00           C  
ATOM   1020  C   ILE B  64       5.658   3.302   0.424  1.00  0.00           C  
ATOM   1021  O   ILE B  64       5.882   3.919   1.446  1.00  0.00           O  
ATOM   1022  CB  ILE B  64       7.475   2.581  -1.148  1.00  0.00           C  
ATOM   1023  CG1 ILE B  64       8.534   1.512  -1.429  1.00  0.00           C  
ATOM   1024  CG2 ILE B  64       8.133   3.909  -0.804  1.00  0.00           C  
ATOM   1025  CD1 ILE B  64       9.305   1.738  -2.710  1.00  0.00           C  
ATOM   1026  H   ILE B  64       5.802   0.591  -1.342  1.00  0.00           H  
ATOM   1027  HA  ILE B  64       7.187   1.816   0.817  1.00  0.00           H  
ATOM   1028  HB  ILE B  64       6.896   2.699  -2.063  1.00  0.00           H  
ATOM   1029 1HG1 ILE B  64       9.246   1.479  -0.604  1.00  0.00           H  
ATOM   1030 2HG1 ILE B  64       8.057   0.534  -1.488  1.00  0.00           H  
ATOM   1031 1HG2 ILE B  64       8.787   4.213  -1.622  1.00  0.00           H  
ATOM   1032 2HG2 ILE B  64       7.365   4.667  -0.653  1.00  0.00           H  
ATOM   1033 3HG2 ILE B  64       8.720   3.800   0.108  1.00  0.00           H  
ATOM   1034 1HD1 ILE B  64      10.036   0.940  -2.840  1.00  0.00           H  
ATOM   1035 2HD1 ILE B  64       8.615   1.740  -3.554  1.00  0.00           H  
ATOM   1036 3HD1 ILE B  64       9.820   2.696  -2.660  1.00  0.00           H  
ATOM   1037  N   GLY B  65       4.656   3.620  -0.353  1.00  0.00           N  
ATOM   1038  CA  GLY B  65       3.763   4.757   0.009  1.00  0.00           C  
ATOM   1039  C   GLY B  65       3.164   4.522   1.395  1.00  0.00           C  
ATOM   1040  O   GLY B  65       3.158   5.402   2.233  1.00  0.00           O  
ATOM   1041  H   GLY B  65       4.475   3.103  -1.202  1.00  0.00           H  
ATOM   1042 1HA  GLY B  65       4.332   5.686  -0.007  1.00  0.00           H  
ATOM   1043 2HA  GLY B  65       2.973   4.851  -0.736  1.00  0.00           H  
ATOM   1044  N   THR B  66       2.661   3.345   1.647  1.00  0.00           N  
ATOM   1045  CA  THR B  66       2.068   3.071   2.985  1.00  0.00           C  
ATOM   1046  C   THR B  66       3.120   3.336   4.063  1.00  0.00           C  
ATOM   1047  O   THR B  66       2.859   3.996   5.050  1.00  0.00           O  
ATOM   1048  CB  THR B  66       1.552   1.624   3.104  1.00  0.00           C  
ATOM   1049  OG1 THR B  66       0.519   1.401   2.135  1.00  0.00           O  
ATOM   1050  CG2 THR B  66       1.000   1.368   4.498  1.00  0.00           C  
ATOM   1051  H   THR B  66       2.665   2.612   0.951  1.00  0.00           H  
ATOM   1052  HA  THR B  66       1.201   3.719   3.119  1.00  0.00           H  
ATOM   1053  HB  THR B  66       2.369   0.930   2.910  1.00  0.00           H  
ATOM   1054  HG1 THR B  66       0.885   0.937   1.379  1.00  0.00           H  
ATOM   1055 1HG2 THR B  66       0.641   0.341   4.563  1.00  0.00           H  
ATOM   1056 2HG2 THR B  66       1.786   1.525   5.235  1.00  0.00           H  
ATOM   1057 3HG2 THR B  66       0.176   2.053   4.694  1.00  0.00           H  
ATOM   1058  N   ILE B  67       4.311   2.834   3.879  1.00  0.00           N  
ATOM   1059  CA  ILE B  67       5.378   3.070   4.892  1.00  0.00           C  
ATOM   1060  C   ILE B  67       5.569   4.577   5.079  1.00  0.00           C  
ATOM   1061  O   ILE B  67       5.625   5.076   6.186  1.00  0.00           O  
ATOM   1062  CB  ILE B  67       6.713   2.426   4.477  1.00  0.00           C  
ATOM   1063  CG1 ILE B  67       6.603   0.900   4.507  1.00  0.00           C  
ATOM   1064  CG2 ILE B  67       7.837   2.900   5.386  1.00  0.00           C  
ATOM   1065  CD1 ILE B  67       7.763   0.190   3.847  1.00  0.00           C  
ATOM   1066  H   ILE B  67       4.524   2.285   3.058  1.00  0.00           H  
ATOM   1067  HA  ILE B  67       5.078   2.597   5.826  1.00  0.00           H  
ATOM   1068  HB  ILE B  67       6.948   2.705   3.450  1.00  0.00           H  
ATOM   1069 1HG1 ILE B  67       6.538   0.560   5.540  1.00  0.00           H  
ATOM   1070 2HG1 ILE B  67       5.685   0.591   4.005  1.00  0.00           H  
ATOM   1071 1HG2 ILE B  67       8.773   2.435   5.080  1.00  0.00           H  
ATOM   1072 2HG2 ILE B  67       7.929   3.982   5.316  1.00  0.00           H  
ATOM   1073 3HG2 ILE B  67       7.613   2.620   6.416  1.00  0.00           H  
ATOM   1074 1HD1 ILE B  67       7.612  -0.888   3.908  1.00  0.00           H  
ATOM   1075 2HD1 ILE B  67       7.824   0.489   2.800  1.00  0.00           H  
ATOM   1076 3HD1 ILE B  67       8.688   0.456   4.355  1.00  0.00           H  
ATOM   1077  N   LEU B  68       5.662   5.306   3.999  1.00  0.00           N  
ATOM   1078  CA  LEU B  68       5.841   6.779   4.101  1.00  0.00           C  
ATOM   1079  C   LEU B  68       4.682   7.368   4.917  1.00  0.00           C  
ATOM   1080  O   LEU B  68       4.880   8.171   5.806  1.00  0.00           O  
ATOM   1081  CB  LEU B  68       5.886   7.427   2.711  1.00  0.00           C  
ATOM   1082  CG  LEU B  68       7.139   7.127   1.879  1.00  0.00           C  
ATOM   1083  CD1 LEU B  68       6.953   7.667   0.467  1.00  0.00           C  
ATOM   1084  CD2 LEU B  68       8.355   7.751   2.547  1.00  0.00           C  
ATOM   1085  H   LEU B  68       5.613   4.878   3.085  1.00  0.00           H  
ATOM   1086  HA  LEU B  68       6.779   6.978   4.618  1.00  0.00           H  
ATOM   1087 1HB  LEU B  68       5.022   7.089   2.142  1.00  0.00           H  
ATOM   1088 2HB  LEU B  68       5.818   8.508   2.830  1.00  0.00           H  
ATOM   1089  HG  LEU B  68       7.279   6.048   1.807  1.00  0.00           H  
ATOM   1090 1HD1 LEU B  68       7.843   7.454  -0.125  1.00  0.00           H  
ATOM   1091 2HD1 LEU B  68       6.088   7.189   0.006  1.00  0.00           H  
ATOM   1092 3HD1 LEU B  68       6.794   8.744   0.508  1.00  0.00           H  
ATOM   1093 1HD2 LEU B  68       9.245   7.538   1.955  1.00  0.00           H  
ATOM   1094 2HD2 LEU B  68       8.217   8.831   2.618  1.00  0.00           H  
ATOM   1095 3HD2 LEU B  68       8.475   7.334   3.547  1.00  0.00           H  
ATOM   1096  N   LEU B  69       3.473   6.975   4.616  1.00  0.00           N  
ATOM   1097  CA  LEU B  69       2.305   7.516   5.372  1.00  0.00           C  
ATOM   1098  C   LEU B  69       2.487   7.234   6.865  1.00  0.00           C  
ATOM   1099  O   LEU B  69       2.308   8.103   7.694  1.00  0.00           O  
ATOM   1100  CB  LEU B  69       0.993   6.889   4.883  1.00  0.00           C  
ATOM   1101  CG  LEU B  69       0.537   7.309   3.480  1.00  0.00           C  
ATOM   1102  CD1 LEU B  69      -0.657   6.464   3.058  1.00  0.00           C  
ATOM   1103  CD2 LEU B  69       0.186   8.789   3.481  1.00  0.00           C  
ATOM   1104  H   LEU B  69       3.313   6.307   3.876  1.00  0.00           H  
ATOM   1105  HA  LEU B  69       2.241   8.588   5.189  1.00  0.00           H  
ATOM   1106 1HB  LEU B  69       1.103   5.806   4.885  1.00  0.00           H  
ATOM   1107 2HB  LEU B  69       0.199   7.154   5.582  1.00  0.00           H  
ATOM   1108  HG  LEU B  69       1.342   7.128   2.767  1.00  0.00           H  
ATOM   1109 1HD1 LEU B  69      -0.980   6.762   2.061  1.00  0.00           H  
ATOM   1110 2HD1 LEU B  69      -0.372   5.411   3.047  1.00  0.00           H  
ATOM   1111 3HD1 LEU B  69      -1.474   6.611   3.764  1.00  0.00           H  
ATOM   1112 1HD2 LEU B  69      -0.137   9.088   2.484  1.00  0.00           H  
ATOM   1113 2HD2 LEU B  69      -0.620   8.971   4.193  1.00  0.00           H  
ATOM   1114 3HD2 LEU B  69       1.062   9.371   3.769  1.00  0.00           H  
ATOM   1115  N   ILE B  70       2.843   6.029   7.216  1.00  0.00           N  
ATOM   1116  CA  ILE B  70       3.036   5.705   8.657  1.00  0.00           C  
ATOM   1117  C   ILE B  70       4.076   6.647   9.255  1.00  0.00           C  
ATOM   1118  O   ILE B  70       3.870   7.219  10.307  1.00  0.00           O  
ATOM   1119  CB  ILE B  70       3.486   4.246   8.860  1.00  0.00           C  
ATOM   1120  CG1 ILE B  70       2.358   3.282   8.483  1.00  0.00           C  
ATOM   1121  CG2 ILE B  70       3.925   4.021  10.299  1.00  0.00           C  
ATOM   1122  CD1 ILE B  70       2.798   1.840   8.378  1.00  0.00           C  
ATOM   1123  H   ILE B  70       2.991   5.307   6.525  1.00  0.00           H  
ATOM   1124  HA  ILE B  70       2.079   5.815   9.167  1.00  0.00           H  
ATOM   1125  HB  ILE B  70       4.322   4.028   8.197  1.00  0.00           H  
ATOM   1126 1HG1 ILE B  70       1.564   3.343   9.226  1.00  0.00           H  
ATOM   1127 2HG1 ILE B  70       1.931   3.578   7.525  1.00  0.00           H  
ATOM   1128 1HG2 ILE B  70       4.239   2.985  10.425  1.00  0.00           H  
ATOM   1129 2HG2 ILE B  70       4.757   4.684  10.533  1.00  0.00           H  
ATOM   1130 3HG2 ILE B  70       3.092   4.232  10.971  1.00  0.00           H  
ATOM   1131 1HD1 ILE B  70       1.944   1.218   8.107  1.00  0.00           H  
ATOM   1132 2HD1 ILE B  70       3.570   1.749   7.613  1.00  0.00           H  
ATOM   1133 3HD1 ILE B  70       3.196   1.510   9.336  1.00  0.00           H  
ATOM   1134  N   SER B  71       5.187   6.828   8.596  1.00  0.00           N  
ATOM   1135  CA  SER B  71       6.213   7.750   9.150  1.00  0.00           C  
ATOM   1136  C   SER B  71       5.573   9.121   9.344  1.00  0.00           C  
ATOM   1137  O   SER B  71       5.695   9.736  10.384  1.00  0.00           O  
ATOM   1138  CB  SER B  71       7.411   7.858   8.228  1.00  0.00           C  
ATOM   1139  OG  SER B  71       8.093   6.637   8.144  1.00  0.00           O  
ATOM   1140  H   SER B  71       5.368   6.359   7.720  1.00  0.00           H  
ATOM   1141  HA  SER B  71       6.575   7.338  10.093  1.00  0.00           H  
ATOM   1142 1HB  SER B  71       7.080   8.162   7.235  1.00  0.00           H  
ATOM   1143 2HB  SER B  71       8.085   8.629   8.597  1.00  0.00           H  
ATOM   1144  HG  SER B  71       8.830   6.786   7.548  1.00  0.00           H  
ATOM   1145  N   TYR B  72       4.873   9.598   8.350  1.00  0.00           N  
ATOM   1146  CA  TYR B  72       4.206  10.919   8.480  1.00  0.00           C  
ATOM   1147  C   TYR B  72       3.262  10.893   9.687  1.00  0.00           C  
ATOM   1148  O   TYR B  72       3.265  11.789  10.506  1.00  0.00           O  
ATOM   1149  CB  TYR B  72       3.437  11.281   7.207  1.00  0.00           C  
ATOM   1150  CG  TYR B  72       2.699  12.598   7.294  1.00  0.00           C  
ATOM   1151  CD1 TYR B  72       3.226  13.730   6.689  1.00  0.00           C  
ATOM   1152  CD2 TYR B  72       1.495  12.675   7.978  1.00  0.00           C  
ATOM   1153  CE1 TYR B  72       2.551  14.933   6.768  1.00  0.00           C  
ATOM   1154  CE2 TYR B  72       0.821  13.878   8.058  1.00  0.00           C  
ATOM   1155  CZ  TYR B  72       1.345  15.003   7.456  1.00  0.00           C  
ATOM   1156  OH  TYR B  72       0.673  16.202   7.535  1.00  0.00           O  
ATOM   1157  H   TYR B  72       4.776   9.080   7.488  1.00  0.00           H  
ATOM   1158  HA  TYR B  72       4.973  11.683   8.604  1.00  0.00           H  
ATOM   1159 1HB  TYR B  72       4.131  11.334   6.366  1.00  0.00           H  
ATOM   1160 2HB  TYR B  72       2.712  10.499   6.984  1.00  0.00           H  
ATOM   1161  HD1 TYR B  72       4.172  13.670   6.150  1.00  0.00           H  
ATOM   1162  HD2 TYR B  72       1.082  11.786   8.455  1.00  0.00           H  
ATOM   1163  HE1 TYR B  72       2.965  15.822   6.293  1.00  0.00           H  
ATOM   1164  HE2 TYR B  72      -0.125  13.938   8.597  1.00  0.00           H  
ATOM   1165  HH  TYR B  72      -0.135  16.082   8.039  1.00  0.00           H  
ATOM   1166  N   GLY B  73       2.457   9.867   9.805  1.00  0.00           N  
ATOM   1167  CA  GLY B  73       1.521   9.786  10.961  1.00  0.00           C  
ATOM   1168  C   GLY B  73       2.321   9.848  12.261  1.00  0.00           C  
ATOM   1169  O   GLY B  73       1.998  10.592  13.166  1.00  0.00           O  
ATOM   1170  H   GLY B  73       2.459   9.124   9.121  1.00  0.00           H  
ATOM   1171 1HA  GLY B  73       0.805  10.607  10.908  1.00  0.00           H  
ATOM   1172 2HA  GLY B  73       0.950   8.859  10.903  1.00  0.00           H  
ATOM   1173  N   ILE B  74       3.370   9.078  12.357  1.00  0.00           N  
ATOM   1174  CA  ILE B  74       4.194   9.107  13.599  1.00  0.00           C  
ATOM   1175  C   ILE B  74       4.680  10.540  13.839  1.00  0.00           C  
ATOM   1176  O   ILE B  74       4.590  11.060  14.931  1.00  0.00           O  
ATOM   1177  CB  ILE B  74       5.402   8.156  13.509  1.00  0.00           C  
ATOM   1178  CG1 ILE B  74       4.934   6.699  13.493  1.00  0.00           C  
ATOM   1179  CG2 ILE B  74       6.357   8.400  14.667  1.00  0.00           C  
ATOM   1180  CD1 ILE B  74       6.019   5.714  13.121  1.00  0.00           C  
ATOM   1181  H   ILE B  74       3.636   8.460  11.604  1.00  0.00           H  
ATOM   1182  HA  ILE B  74       3.576   8.771  14.431  1.00  0.00           H  
ATOM   1183  HB  ILE B  74       5.930   8.328  12.572  1.00  0.00           H  
ATOM   1184 1HG1 ILE B  74       4.551   6.429  14.476  1.00  0.00           H  
ATOM   1185 2HG1 ILE B  74       4.116   6.587  12.781  1.00  0.00           H  
ATOM   1186 1HG2 ILE B  74       7.205   7.719  14.588  1.00  0.00           H  
ATOM   1187 2HG2 ILE B  74       6.714   9.428  14.634  1.00  0.00           H  
ATOM   1188 3HG2 ILE B  74       5.839   8.225  15.609  1.00  0.00           H  
ATOM   1189 1HD1 ILE B  74       5.612   4.703  13.131  1.00  0.00           H  
ATOM   1190 2HD1 ILE B  74       6.394   5.944  12.123  1.00  0.00           H  
ATOM   1191 3HD1 ILE B  74       6.834   5.783  13.840  1.00  0.00           H  
ATOM   1192  N   ARG B  75       5.192  11.180  12.822  1.00  0.00           N  
ATOM   1193  CA  ARG B  75       5.680  12.581  12.988  1.00  0.00           C  
ATOM   1194  C   ARG B  75       4.545  13.463  13.507  1.00  0.00           C  
ATOM   1195  O   ARG B  75       4.723  14.229  14.433  1.00  0.00           O  
ATOM   1196  CB  ARG B  75       6.197  13.149  11.675  1.00  0.00           C  
ATOM   1197  CG  ARG B  75       7.513  12.555  11.196  1.00  0.00           C  
ATOM   1198  CD  ARG B  75       8.104  13.352  10.090  1.00  0.00           C  
ATOM   1199  NE  ARG B  75       7.263  13.341   8.904  1.00  0.00           N  
ATOM   1200  CZ  ARG B  75       7.317  12.406   7.936  1.00  0.00           C  
ATOM   1201  NH1 ARG B  75       8.176  11.415   8.026  1.00  0.00           N  
ATOM   1202  NH2 ARG B  75       6.507  12.486   6.894  1.00  0.00           N  
ATOM   1203  H   ARG B  75       5.263  10.738  11.917  1.00  0.00           H  
ATOM   1204  HA  ARG B  75       6.508  12.577  13.697  1.00  0.00           H  
ATOM   1205 1HB  ARG B  75       5.458  12.987  10.892  1.00  0.00           H  
ATOM   1206 2HB  ARG B  75       6.338  14.225  11.775  1.00  0.00           H  
ATOM   1207 1HG  ARG B  75       8.225  12.534  12.022  1.00  0.00           H  
ATOM   1208 2HG  ARG B  75       7.344  11.540  10.835  1.00  0.00           H  
ATOM   1209 1HD  ARG B  75       8.227  14.385  10.412  1.00  0.00           H  
ATOM   1210 2HD  ARG B  75       9.075  12.937   9.822  1.00  0.00           H  
ATOM   1211  HE  ARG B  75       6.589  14.088   8.799  1.00  0.00           H  
ATOM   1212 1HH1 ARG B  75       8.795  11.354   8.822  1.00  0.00           H  
ATOM   1213 2HH1 ARG B  75       8.216  10.714   7.301  1.00  0.00           H  
ATOM   1214 1HH2 ARG B  75       5.847  13.248   6.824  1.00  0.00           H  
ATOM   1215 2HH2 ARG B  75       6.548  11.785   6.169  1.00  0.00           H  
ATOM   1216  N   ARG B  76       3.378  13.366  12.930  1.00  0.00           N  
ATOM   1217  CA  ARG B  76       2.253  14.209  13.420  1.00  0.00           C  
ATOM   1218  C   ARG B  76       2.071  13.921  14.907  1.00  0.00           C  
ATOM   1219  O   ARG B  76       1.994  14.819  15.721  1.00  0.00           O  
ATOM   1220  CB  ARG B  76       0.958  13.918  12.676  1.00  0.00           C  
ATOM   1221  CG  ARG B  76      -0.228  14.772  13.097  1.00  0.00           C  
ATOM   1222  CD  ARG B  76      -1.472  14.371  12.392  1.00  0.00           C  
ATOM   1223  NE  ARG B  76      -1.870  13.012  12.725  1.00  0.00           N  
ATOM   1224  CZ  ARG B  76      -2.510  12.658  13.856  1.00  0.00           C  
ATOM   1225  NH1 ARG B  76      -2.817  13.571  14.751  1.00  0.00           N  
ATOM   1226  NH2 ARG B  76      -2.830  11.393  14.066  1.00  0.00           N  
ATOM   1227  H   ARG B  76       3.219  12.733  12.159  1.00  0.00           H  
ATOM   1228  HA  ARG B  76       2.497  15.255  13.233  1.00  0.00           H  
ATOM   1229 1HB  ARG B  76       1.110  14.069  11.608  1.00  0.00           H  
ATOM   1230 2HB  ARG B  76       0.680  12.874  12.822  1.00  0.00           H  
ATOM   1231 1HG  ARG B  76      -0.391  14.664  14.170  1.00  0.00           H  
ATOM   1232 2HG  ARG B  76      -0.024  15.818  12.865  1.00  0.00           H  
ATOM   1233 1HD  ARG B  76      -2.282  15.042  12.674  1.00  0.00           H  
ATOM   1234 2HD  ARG B  76      -1.314  14.426  11.316  1.00  0.00           H  
ATOM   1235  HE  ARG B  76      -1.651  12.282  12.060  1.00  0.00           H  
ATOM   1236 1HH1 ARG B  76      -2.573  14.538  14.590  1.00  0.00           H  
ATOM   1237 2HH1 ARG B  76      -3.297  13.305  15.599  1.00  0.00           H  
ATOM   1238 1HH2 ARG B  76      -2.593  10.691  13.378  1.00  0.00           H  
ATOM   1239 2HH2 ARG B  76      -3.309  11.127  14.913  1.00  0.00           H  
ATOM   1240  N   LEU B  77       2.046  12.670  15.268  1.00  0.00           N  
ATOM   1241  CA  LEU B  77       1.922  12.315  16.705  1.00  0.00           C  
ATOM   1242  C   LEU B  77       3.081  12.975  17.452  1.00  0.00           C  
ATOM   1243  O   LEU B  77       2.900  13.573  18.492  1.00  0.00           O  
ATOM   1244  CB  LEU B  77       1.953  10.795  16.912  1.00  0.00           C  
ATOM   1245  CG  LEU B  77       0.722  10.030  16.412  1.00  0.00           C  
ATOM   1246  CD1 LEU B  77       0.982   8.532  16.504  1.00  0.00           C  
ATOM   1247  CD2 LEU B  77      -0.493  10.426  17.238  1.00  0.00           C  
ATOM   1248  H   LEU B  77       2.109  11.931  14.582  1.00  0.00           H  
ATOM   1249  HA  LEU B  77       0.952  12.660  17.064  1.00  0.00           H  
ATOM   1250 1HB  LEU B  77       2.825  10.393  16.399  1.00  0.00           H  
ATOM   1251 2HB  LEU B  77       2.059  10.592  17.978  1.00  0.00           H  
ATOM   1252  HG  LEU B  77       0.543  10.273  15.364  1.00  0.00           H  
ATOM   1253 1HD1 LEU B  77       0.107   7.988  16.149  1.00  0.00           H  
ATOM   1254 2HD1 LEU B  77       1.844   8.274  15.889  1.00  0.00           H  
ATOM   1255 3HD1 LEU B  77       1.181   8.261  17.541  1.00  0.00           H  
ATOM   1256 1HD2 LEU B  77      -1.368   9.882  16.881  1.00  0.00           H  
ATOM   1257 2HD2 LEU B  77      -0.316  10.182  18.285  1.00  0.00           H  
ATOM   1258 3HD2 LEU B  77      -0.666  11.497  17.139  1.00  0.00           H  
ATOM   1259  N   ILE B  78       4.268  12.845  16.905  1.00  0.00           N  
ATOM   1260  CA  ILE B  78       5.503  13.428  17.514  1.00  0.00           C  
ATOM   1261  C   ILE B  78       6.187  12.373  18.378  1.00  0.00           C  
ATOM   1262  O   ILE B  78       5.773  12.085  19.484  1.00  0.00           O  
ATOM   1263  CB  ILE B  78       5.190  14.668  18.371  1.00  0.00           C  
ATOM   1264  CG1 ILE B  78       4.614  15.787  17.500  1.00  0.00           C  
ATOM   1265  CG2 ILE B  78       6.441  15.143  19.094  1.00  0.00           C  
ATOM   1266  CD1 ILE B  78       4.055  16.949  18.289  1.00  0.00           C  
ATOM   1267  H   ILE B  78       4.342  12.330  16.039  1.00  0.00           H  
ATOM   1268  HA  ILE B  78       6.177  13.724  16.711  1.00  0.00           H  
ATOM   1269  HB  ILE B  78       4.428  14.419  19.108  1.00  0.00           H  
ATOM   1270 1HG1 ILE B  78       5.389  16.167  16.835  1.00  0.00           H  
ATOM   1271 2HG1 ILE B  78       3.815  15.387  16.874  1.00  0.00           H  
ATOM   1272 1HG2 ILE B  78       6.203  16.021  19.694  1.00  0.00           H  
ATOM   1273 2HG2 ILE B  78       6.810  14.350  19.742  1.00  0.00           H  
ATOM   1274 3HG2 ILE B  78       7.208  15.401  18.363  1.00  0.00           H  
ATOM   1275 1HD1 ILE B  78       3.665  17.701  17.603  1.00  0.00           H  
ATOM   1276 2HD1 ILE B  78       3.252  16.597  18.937  1.00  0.00           H  
ATOM   1277 3HD1 ILE B  78       4.845  17.389  18.896  1.00  0.00           H  
ATOM   1278  N   LYS B  79       7.233  11.786  17.865  1.00  0.00           N  
ATOM   1279  CA  LYS B  79       7.961  10.734  18.626  1.00  0.00           C  
ATOM   1280  C   LYS B  79       8.977  11.389  19.564  1.00  0.00           C  
ATOM   1281  O   LYS B  79       9.815  12.161  19.143  1.00  0.00           O  
ATOM   1282  CB  LYS B  79       8.666   9.755  17.686  1.00  0.00           C  
ATOM   1283  CG  LYS B  79       9.360   8.597  18.389  1.00  0.00           C  
ATOM   1284  CD  LYS B  79       9.984   7.636  17.388  1.00  0.00           C  
ATOM   1285  CE  LYS B  79      10.691   6.485  18.089  1.00  0.00           C  
ATOM   1286  NZ  LYS B  79      11.306   5.537  17.121  1.00  0.00           N  
ATOM   1287  H   LYS B  79       7.558  12.041  16.944  1.00  0.00           H  
ATOM   1288  HA  LYS B  79       7.234  10.152  19.194  1.00  0.00           H  
ATOM   1289 1HB  LYS B  79       7.942   9.336  16.986  1.00  0.00           H  
ATOM   1290 2HB  LYS B  79       9.415  10.289  17.100  1.00  0.00           H  
ATOM   1291 1HG  LYS B  79      10.142   8.984  19.044  1.00  0.00           H  
ATOM   1292 2HG  LYS B  79       8.637   8.054  18.998  1.00  0.00           H  
ATOM   1293 1HD  LYS B  79       9.207   7.232  16.737  1.00  0.00           H  
ATOM   1294 2HD  LYS B  79      10.707   8.171  16.772  1.00  0.00           H  
ATOM   1295 1HE  LYS B  79      11.471   6.880  18.739  1.00  0.00           H  
ATOM   1296 2HE  LYS B  79       9.976   5.941  18.706  1.00  0.00           H  
ATOM   1297 1HZ  LYS B  79      11.763   4.790  17.625  1.00  0.00           H  
ATOM   1298 2HZ  LYS B  79      10.588   5.151  16.525  1.00  0.00           H  
ATOM   1299 3HZ  LYS B  79      11.986   6.026  16.556  1.00  0.00           H  
ATOM   1300  N   LYS B  80       8.905  11.088  20.833  1.00  0.00           N  
ATOM   1301  CA  LYS B  80       9.863  11.693  21.804  1.00  0.00           C  
ATOM   1302  C   LYS B  80       9.635  13.205  21.867  1.00  0.00           C  
ATOM   1303  O   LYS B  80      10.594  13.918  22.115  1.00  0.00           O  
ATOM   1304  OXT LYS B  80       8.507  13.623  21.666  1.00  0.00           O  
ATOM   1305  CB  LYS B  80      11.312  11.394  21.419  1.00  0.00           C  
ATOM   1306  CG  LYS B  80      11.702   9.925  21.528  1.00  0.00           C  
ATOM   1307  CD  LYS B  80      13.158   9.710  21.144  1.00  0.00           C  
ATOM   1308  CE  LYS B  80      13.547   8.243  21.245  1.00  0.00           C  
ATOM   1309  NZ  LYS B  80      14.963   8.014  20.848  1.00  0.00           N  
ATOM   1310  H   LYS B  80       8.202  10.445  21.170  1.00  0.00           H  
ATOM   1311  HA  LYS B  80       9.700  11.236  22.781  1.00  0.00           H  
ATOM   1312 1HB  LYS B  80      11.488  11.711  20.390  1.00  0.00           H  
ATOM   1313 2HB  LYS B  80      11.984  11.967  22.058  1.00  0.00           H  
ATOM   1314 1HG  LYS B  80      11.551   9.584  22.553  1.00  0.00           H  
ATOM   1315 2HG  LYS B  80      11.070   9.331  20.870  1.00  0.00           H  
ATOM   1316 1HD  LYS B  80      13.318  10.050  20.119  1.00  0.00           H  
ATOM   1317 2HD  LYS B  80      13.799  10.293  21.805  1.00  0.00           H  
ATOM   1318 1HE  LYS B  80      13.411   7.901  22.270  1.00  0.00           H  
ATOM   1319 2HE  LYS B  80      12.901   7.649  20.598  1.00  0.00           H  
ATOM   1320 1HZ  LYS B  80      15.181   7.030  20.929  1.00  0.00           H  
ATOM   1321 2HZ  LYS B  80      15.097   8.310  19.891  1.00  0.00           H  
ATOM   1322 3HZ  LYS B  80      15.573   8.544  21.453  1.00  0.00           H  
HETATM 1323 THKN MEM C  81      15.017  -0.019  -0.000  1.00  0.00           X  
HETATM 1324 CNTR MEM C  81       0.017  -0.019  -0.000  1.00  0.00           X  
HETATM 1325 NORM MEM C  81       0.017  -0.019  15.000  1.00  0.00           X  
TER                                                                             
# All scores below are weighted scores, not raw scores.
#BEGIN_POSE_ENERGIES_TABLE output/1AFO_AB_0001.pdb
label fa_atr fa_rep fa_intra_rep pro_close fa_pair hbond_sr_bb hbond_lr_bb hbond_bb_sc hbond_sc fa_mpsolv dslf_ss_dst dslf_cs_ang dslf_ss_dih dslf_ca_dih rama omega fa_dun p_aa_pp ref fa_mpenv fa_mpenv_smooth total
weights 0.8 0.44 0.004 1 0.49 1.17 1.17 2.34 2.2 0.35 0.5 2 5 5 0.2 0.5 0.56 0.32 1 0.3 0.5 NA
pose -256.104 528.295 0.83031 0.35516 0.10963 -40.7293 0 -0.30834 -0.23427 43.0936 0 0 0 0 13.8005 0.11562 65.487 7.77969 -5.26 33.4724 -10.2992 380.403
VAL:NtermProteinFull_1 -0.89551 0.08634 0.01455 0 0 0 0 0 0 0.09482 0 0 0 0 0 2e-05 0.01173 0 0.29 2.29133 -0.26398 1.62929
GLN_2 -1.06892 1.37373 0.00561 0 0 0 0 0 0 0.12829 0 0 0 0 -0.11645 0.00018 1.63838 -0.05007 -0.97 2.08016 0.99688 4.01779
LEU_3 -1.49879 1.51486 0.00701 0 0 0 0 0 0 0.2406 0 0 0 0 1.65049 2e-05 0.00739 -0.61504 -0.1 -0.2324 -0.8924 0.08174
ALA_4 -0.85891 0.11665 0.00228 0 0 0 0 0 0 0.12998 0 0 0 0 0.69564 4e-05 0 0.57554 0.16 0.2847 1.15311 2.25901
HIS_D_5 -2.34486 1.13989 0.00567 0 -0.04985 0 0 0 0 0.40215 0 0 0 0 0.09933 1e-05 1.2715 0.06557 0.56 1.81553 0.22279 3.18774
HIS_6 -2.01006 1.53059 0.00558 0 -0.07138 0 0 0 0 0.4711 0 0 0 0 1.53005 0.0011 2.10341 0.98118 0.56 0.19266 0.53515 5.82939
PHE_7 -2.30061 2.23794 0.02465 0 0 0 0 -0.15417 0 0.68728 0 0 0 0 -0.22118 0.00048 2.0292 0.04717 0.63 0.03486 0.36342 3.37904
SER_8 -1.97682 2.03494 0.00782 0 0.00837 0 0 -0.15417 0 0.6339 0 0 0 0 1.03683 7e-05 0.60144 0.18303 -0.37 0.04828 0.32304 2.37675
GLU_9 -0.99623 0.14974 0.00529 0.0085 -0.05414 0 0 0 0 0.34365 0 0 0 0 0.22599 0.00023 2.1489 0.04903 -0.81 0.15267 -0.81612 0.40751
PRO_10 -2.67602 1.02593 0.00227 0.06697 0 0 0 0 0 0.70331 0 0 0 0 0.37838 0.00021 0.40408 -0.40502 0.02 0.01972 -0.23608 -0.69625
GLU_11 -3.15119 1.74871 0.00427 0 0.25475 0 0 0 0 0.95935 0 0 0 0 -0.13534 3e-05 2.2703 -0.09209 -0.81 0.26694 0.07559 1.39133
ILE_12 -3.03544 1.53224 0.01909 0 0 0 0 0 0 0.53083 0 0 0 0 -0.03136 0.00021 0.072 -0.10262 0.24 0.10145 0.49454 -0.17906
THR_13 -3.65953 0.71794 0.0084 0 0.02813 0 0 0 0 0.67097 0 0 0 0 0.04227 8e-05 0.01274 0.11772 -0.27 0.77246 0.26493 -1.29389
LEU_14 -3.89282 0.58417 0.00681 0 0 0 0 0 0 0.53693 0 0 0 0 -0.05182 0.00141 0.45244 -0.11098 -0.1 0.09688 -0.26121 -2.73818
ILE_15 -5.89586 105.475 0.01754 0 0 0 0 0 0 0.74136 0 0 0 0 0.04461 0.01483 0.07054 -0.05472 0.24 0.06044 -0.13299 100.58
ILE_16 -4.2232 1.48209 0.02527 0 0 0 0 0 0 0.5673 0 0 0 0 0.03253 8e-05 0.48989 -0.05836 0.24 -0.21089 -0.73401 -2.38927
PHE_17 -3.83486 0.59451 0.02567 0 0 0 0 0 0 0.44751 0 0 0 0 -0.0212 3e-05 1.28876 -0.06457 0.63 -0.01532 -0.86101 -1.81048
GLY_18 -3.7076 19.633 2e-05 0 0 0 0 0 0 0.4259 0 0 0 0 0.18491 0.00438 0 0.25366 -0.17 0.9027 0.1588 17.6858
VAL_19 -5.37932 23.7231 0.01352 0 0 0 0 0 0 0.6841 0 0 0 0 0.06342 0.00375 -0.00185 -0.01876 0.29 -0.00268 -0.34905 19.0263
MET_20 -3.89385 0.49903 0.00308 0 0 0 0 0 0 0.4765 0 0 0 0 0.01656 0.00098 0.91418 -0.06079 -0.34 0.20458 -0.13831 -2.31805
ALA_21 -3.33597 0.55298 0.00059 0 0 0 0 0 0 0.37061 0 0 0 0 -0.08072 0.0008 0 -0.13716 0.16 0.4956 0.1177 -1.85557
GLY_22 -3.24923 0.63204 2e-05 0 0 0 0 0 0 0.37122 0 0 0 0 0.18466 0.00252 0 0.25345 -0.17 0.9042 0.21656 -0.85455
VAL_23 -4.7622 1.56838 0.01404 0 0 0 0 0 0 0.64495 0 0 0 0 0.06001 0.00017 -0.00232 -0.01486 0.29 -0.003 -0.38054 -2.58536
ILE_24 -4.0423 0.52143 0.01942 0 0 0 0 0 0 0.50676 0 0 0 0 0.04316 8e-05 0.07164 -0.05017 0.24 -0.2403 -0.77365 -3.70394
GLY_25 -2.84678 0.49896 2e-05 0 0 0 0 0 0 0.32009 0 0 0 0 0.1832 0.00175 0 0.25166 -0.17 0.90419 0.69499 -0.16192
THR_26 -4.38705 1.50175 0.00858 0 -0.05048 0 0 0 0 0.59855 0 0 0 0 0.04055 0.00012 0.04393 0.11712 -0.27 1.39542 0.20747 -0.79404
ILE_27 -4.13727 0.54178 0.01888 0 0 0 0 0 0 0.52429 0 0 0 0 0.0408 0 0.07176 -0.04998 0.24 -0.24158 -0.72918 -3.7205
LEU_28 -3.58701 0.53303 0.00637 0 0 0 0 0 0 0.43852 0 0 0 0 -0.03445 0.00143 0.51487 -0.10485 -0.1 -0.24488 -0.7971 -3.37408
LEU_29 -3.23986 0.49274 0.00691 0 0 0 0 0 0 0.39524 0 0 0 0 -0.03454 0.00104 0.51759 -0.10534 -0.1 -0.26181 -0.76873 -3.09676
ILE_30 -4.20764 67.208 0.01907 0 0 0 0 0 0 0.58162 0 0 0 0 0.03663 0.00044 0.0712 -0.05228 0.24 -0.30335 -0.67573 62.918
SER_31 -3.92048 0.56225 0.00064 0 0.01477 0 0 0 0 0.63849 0 0 0 0 0.02307 0.00398 0.40898 0.15521 -0.37 1.44732 0.38678 -0.64897
TYR_32 -5.21585 1.33098 0.0258 0 0 0 0 0 -0.11714 0.98497 0 0 0 0 0.00245 0.00147 2.06797 -0.05422 0.51 0.34455 -0.06031 -0.17934
GLY_33 -3.01683 0.46347 2e-05 0 0 0 0 0 0 0.62396 0 0 0 0 0.18066 1e-05 0 0.25054 -0.17 0.39726 0.7224 -0.54851
ILE_34 -3.87444 0.58905 0.01844 0 0 0 0 0 0 0.81262 0 0 0 0 0.03718 9e-05 0.07178 -0.05036 0.24 -0.26721 0.33202 -2.09082
ARG_35 -5.38021 3.57267 0.01072 0 0.01346 0 0 0 0 1.20338 0 0 0 0 -0.06932 0.00061 1.42818 -0.10503 -0.98 1.98446 -0.73033 0.94859
ARG_36 -3.80736 0.65428 0.01092 0 -0.00207 0 0 0 -0.11714 0.93947 0 0 0 0 -0.07292 8e-05 1.97816 -0.10161 -0.98 0.3008 -1.29216 -2.48956
LEU_37 -2.36526 0.48695 0.00696 0 0 0 0 0 0 0.60909 0 0 0 0 -0.03313 0.00017 0.5157 -0.10368 -0.1 -0.04249 1.39311 0.36743
ILE_38 -2.64547 6.00953 0.02053 0 0 0 0 0 0 0.77921 0 0 0 0 0.91978 0.00045 0.32406 1.24627 0.24 -0.00486 1.33254 8.22204
LYS_39 -2.34562 8.59696 0.00569 0 -0.00338 0 0 0 0 0.67389 0 0 0 0 1.16244 0 1.75188 1.30109 -0.65 0.12767 -1.05998 9.56064
LYS:CtermProteinFull_40 -0.77152 0.60776 0.00367 0 0 0 0 0 0 0.30984 0 0 0 0 0 0 0.84724 0 -0.65 0.0133 -1.58492 -1.22462
VAL:NtermProteinFull_41 -1.08912 0.1012 0.03211 0 0 0 0 0 0 0.14471 0 0 0 0 0 6e-05 0.1203 0 0.29 2.28666 -0.32546 1.56045
GLN_42 -1.76198 0.29958 0.00828 0 0 0 0 0 0 0.22404 0 0 0 0 -0.22621 3e-05 2.85224 0.13182 -0.97 2.05949 1.02982 3.64712
LEU_43 -1.62327 0.35504 0.00717 0 0 0 0 0 0 0.30617 0 0 0 0 0.36553 2e-05 0.05196 0.42634 -0.1 -0.49938 -0.21542 -0.92584
ALA_44 -1.03124 1.86559 0.00085 0 0 0 0 0 0 0.27503 0 0 0 0 -0.25465 5e-05 0 -0.06571 0.16 0.13144 1.15315 2.23451
HIS_D_45 -1.76176 3.24505 0.00234 0 0 0 0 0 0 0.43731 0 0 0 0 1.16825 2e-05 1.18688 1.04403 0.56 0.31358 0.15269 6.3484
HIS_46 -1.40052 1.41851 0.01598 0 0.00274 0 0 0 0 0.30608 0 0 0 0 1.52488 3e-05 1.74077 0.96545 0.56 0.30782 0.03278 5.47452
PHE_47 -2.51436 0.28296 0.02259 0 0 0 0 0 0 0.47699 0 0 0 0 0.49602 0 2.05739 1.29834 0.63 -0.47596 -0.39518 1.87879
SER_48 -2.88981 2.13381 0.00124 0 -0.04601 0 0 0 0 0.73417 0 0 0 0 0.19239 1e-05 0.72021 0.24266 -0.37 0.76207 0.13156 1.61229
GLU_49 -1.37816 2.17092 0.00625 0.01481 0.00979 0 0 0 0 0.56187 0 0 0 0 -0.01549 0.0003 10.7809 -0.09576 -0.81 0.13271 -0.8177 10.5605
PRO_50 -2.95952 6.16701 0.00113 0.26488 0 0 0 0 0 0.86953 0 0 0 0 -0.20861 3e-05 0.18996 -0.66664 0.02 0.0245 -0.37205 3.33022
GLU_51 -3.33683 2.63231 0.00427 0 0.19883 0 0 0 0 1.05135 0 0 0 0 0.46528 0.00104 2.18252 -0.15086 -0.81 0.30499 0.18897 2.73186
ILE_52 -2.47914 1.00942 0.01999 0 0 0 0 0 0 0.46335 0 0 0 0 0.48619 0.00018 0.32012 0.10795 0.24 -0.02322 0.76207 0.90691
THR_53 -4.09321 5.03741 0.00818 0 -0.05562 0 0 0 0 1.07817 0 0 0 0 0.01281 0.00066 3.74884 0.10154 -0.27 0.61897 0.34192 6.52967
LEU_54 -5.33195 105.474 0.00891 0 0 0 0 0 0 0.84728 0 0 0 0 -0.01324 0.00072 0.46035 -0.11245 -0.1 0.08217 -0.01353 101.302
ILE_55 -5.4263 1.97695 0.01869 0 0 0 0 0 0 0.7269 0 0 0 0 0.04977 0.01103 0.06979 -0.06142 0.24 -0.06542 -0.10886 -2.56888
ILE_56 -3.67061 0.93064 0.02292 0 0 0 0 0 0 0.49438 0 0 0 0 0.02771 0.0003 1.18615 -0.06502 0.24 -0.24374 -0.72023 -1.79749
PHE_57 -4.19442 0.53827 0.02567 0 0 0 0 0 0 0.51314 0 0 0 0 -0.02531 0.00086 1.29576 -0.05661 0.63 -0.00519 -0.75428 -2.03212
GLY_58 -3.8144 23.1623 2e-05 0 0 0 0 0 0 0.44596 0 0 0 0 0.18462 0.00125 0 0.25078 -0.17 0.89989 -0.23218 20.7283
VAL_59 -5.15068 20.0215 0.01344 0 0 0 0 0 0 0.6511 0 0 0 0 0.07055 0.01312 -0.0008 -0.01762 0.29 -0.00316 -0.37987 15.5076
MET_60 -3.55661 0.45094 0.00304 0 0 0 0 0 0 0.42099 0 0 0 0 0.01788 0.00027 0.91417 -0.06262 -0.34 0.20457 -0.13736 -2.08472
ALA_61 -3.4529 0.5486 0.0006 0 0 0 0 0 0 0.38727 0 0 0 0 -0.0905 0.00165 0 -0.1433 0.16 0.49564 -0.1628 -2.25574
GLY_62 -3.4217 1.06715 2e-05 0 0 0 0 0 0 0.39932 0 0 0 0 0.18467 0.00203 0 0.25199 -0.17 0.9042 -0.02716 -0.80948
VAL_63 -4.35638 0.63541 0.01372 0 0 0 0 0 0 0.56621 0 0 0 0 0.06691 0.00099 -0.00134 -0.01722 0.29 -0.003 -0.38479 -3.18948
ILE_64 -3.83903 0.46181 0.01919 0 0 0 0 0 0 0.47537 0 0 0 0 0.03696 0.00092 0.07059 -0.0544 0.24 -0.2403 -0.7762 -3.6051
GLY_65 -2.93228 0.50837 2e-05 0 0 0 0 0 0 0.33254 0 0 0 0 0.18266 2e-05 0 0.24956 -0.17 0.9042 0.51143 -0.41347
THR_66 -4.50924 2.32065 0.00794 0 -0.05048 0 0 0 0 0.62895 0 0 0 0 0.04266 0.00117 0.0127 0.11744 -0.27 1.39559 0.19242 -0.1102
ILE_67 -3.77093 0.49067 0.01852 0 0 0 0 0 0 0.46353 0 0 0 0 0.0411 0.00059 0.07173 -0.05004 0.24 -0.24035 -0.733 -3.46819
LEU_68 -3.58483 0.48782 0.00633 0 0 0 0 0 0 0.42927 0 0 0 0 -0.03706 0.00016 0.504 -0.10583 -0.1 -0.24034 -0.7971 -3.43757
LEU_69 -3.39883 0.53193 0.00687 0 0 0 0 0 0 0.3976 0 0 0 0 -0.03235 9e-05 0.52117 -0.10374 -0.1 -0.24092 -0.76873 -3.18692
ILE_70 -3.99866 67.1522 0.019 0 0 0 0 0 0 0.488 0 0 0 0 0.04473 0.00138 0.07138 -0.05104 0.24 -0.23991 -0.66048 63.0666
SER_71 -3.82892 0.54552 0.00063 0 0.01949 0 0 0 0 0.45753 0 0 0 0 0.02068 0.00409 0.40795 0.15678 -0.37 1.64178 0.76454 -0.17994
TYR_72 -4.48276 1.02021 0.0347 0 0 0 0 0 0 0.52546 0 0 0 0 -0.00111 0.00024 1.81028 -0.04662 0.51 0.96149 -0.23834 0.09355
GLY_73 -3.04553 0.53065 2e-05 0 0 0 0 0 0 0.41553 0 0 0 0 0.18257 0.0014 0 0.25215 -0.17 0.79485 1.1477 0.10935
ILE_74 -4.00209 0.5796 0.0182 0 0 0 0 0 0 0.59906 0 0 0 0 0.0408 0.00022 0.07137 -0.05128 0.24 -0.17031 0.3851 -2.28933
ARG_75 -4.6761 1.13391 0.01073 0 0.01949 0 0 0 0 0.70751 0 0 0 0 -0.07422 0.00042 1.42419 -0.10182 -0.98 2.81601 -0.97174 -0.69161
ARG_76 -2.85286 0.74655 0.01365 0 0 0 0 0 0 0.54687 0 0 0 0 -0.05517 0.02502 1.33638 -0.10288 -0.98 1.87701 -1.14663 -0.59205
LEU_77 -2.95005 2.67608 0.00702 0 0 0 0 0 0 0.61097 0 0 0 0 -0.03984 0.00022 0.49331 -0.10703 -0.1 -0.01757 -0.18267 0.39043
ILE_78 -2.61325 2.68093 0.01809 0 0 0 0 0 0 0.73986 0 0 0 0 1.06747 0.00159 0.68154 1.21761 0.24 -0.00179 0.76212 4.79416
LYS_79 -1.32198 0.39606 0.00475 0 -0.03838 0 0 0 0 0.30534 0 0 0 0 -0.11206 9e-05 0.82321 -0.03055 -0.65 0.55016 -1.37252 -1.44587
LYS:CtermProteinFull_80 -1.16349 0.38271 0.00551 0 -0.03838 0 0 0 0 0.38631 0 0 0 0 0 0 0.84329 0 -0.65 0.14382 -1.6152 -1.70544
MEM_81 0 0 0 0 0 0 0 0 0 0 0 0 0 0 0 0 0 0 0 0 0 0
#END_POSE_ENERGIES_TABLE output/1AFO_AB_0001.pdb
Eaway 369.625
Eaway_packed -28.8121
Einitial 528.679
Eprepack 380.403
