# Supplementary material for: An Integrated Framework Advancing Membrane Protein Modeling and Design
Source: PLoS Comput Biol. 2015 Sep 1;11(9):e1004398. doi: 10.1371/journal.pcbi.1004398 (PMC4556676; doi:10.1371/journal.pcbi.1004398)
Supplement: S4 File — This protocol capture contains the steps, input files, and example output files necessary to run the MPdock protocol described in this manuscript. For simplification, we only describe refinement of Glycophorin A in these files. The supplementary files are included with the Rosetta3 software suite under the directory Rosetta/demos/protocol_capture/MPdock. (GZ) [file pcbi.1004398.s004.gz › MPDock/MP_Dock_prepacking/output/away_packed__1AFO_AB_0001.pdb]

ATOM      1  N   VAL A   1     -18.778  -4.783  -3.542  1.00  0.00           N  
ATOM      2  CA  VAL A   1     -17.655  -4.816  -4.520  1.00  0.00           C  
ATOM      3  C   VAL A   1     -18.191  -5.212  -5.900  1.00  0.00           C  
ATOM      4  O   VAL A   1     -18.223  -6.374  -6.252  1.00  0.00           O  
ATOM      5  CB  VAL A   1     -16.570  -5.818  -4.084  1.00  0.00           C  
ATOM      6  CG1 VAL A   1     -15.415  -5.817  -5.075  1.00  0.00           C  
ATOM      7  CG2 VAL A   1     -16.081  -5.476  -2.685  1.00  0.00           C  
ATOM      8 1H   VAL A   1     -18.429  -4.525  -2.641  1.00  0.00           H  
ATOM      9 2H   VAL A   1     -19.460  -4.114  -3.839  1.00  0.00           H  
ATOM     10 3H   VAL A   1     -19.200  -5.688  -3.488  1.00  0.00           H  
ATOM     11  HA  VAL A   1     -17.196  -3.827  -4.554  1.00  0.00           H  
ATOM     12  HB  VAL A   1     -16.993  -6.822  -4.087  1.00  0.00           H  
ATOM     13 1HG1 VAL A   1     -14.657  -6.531  -4.752  1.00  0.00           H  
ATOM     14 2HG1 VAL A   1     -15.781  -6.099  -6.062  1.00  0.00           H  
ATOM     15 3HG1 VAL A   1     -14.977  -4.820  -5.121  1.00  0.00           H  
ATOM     16 1HG2 VAL A   1     -15.314  -6.189  -2.383  1.00  0.00           H  
ATOM     17 2HG2 VAL A   1     -15.662  -4.469  -2.682  1.00  0.00           H  
ATOM     18 3HG2 VAL A   1     -16.916  -5.524  -1.986  1.00  0.00           H  
ATOM     19  N   GLN A   2     -18.612  -4.255  -6.684  1.00  0.00           N  
ATOM     20  CA  GLN A   2     -19.145  -4.582  -8.037  1.00  0.00           C  
ATOM     21  C   GLN A   2     -18.110  -4.206  -9.100  1.00  0.00           C  
ATOM     22  O   GLN A   2     -18.406  -4.144 -10.276  1.00  0.00           O  
ATOM     23  CB  GLN A   2     -20.463  -3.851  -8.308  1.00  0.00           C  
ATOM     24  CG  GLN A   2     -21.584  -4.214  -7.349  1.00  0.00           C  
ATOM     25  CD  GLN A   2     -21.965  -5.680  -7.432  1.00  0.00           C  
ATOM     26  OE1 GLN A   2     -22.219  -6.209  -8.517  1.00  0.00           O  
ATOM     27  NE2 GLN A   2     -22.008  -6.345  -6.283  1.00  0.00           N  
ATOM     28  H   GLN A   2     -18.582  -3.290  -6.387  1.00  0.00           H  
ATOM     29  HA  GLN A   2     -19.361  -5.650  -8.075  1.00  0.00           H  
ATOM     30 1HB  GLN A   2     -20.302  -2.775  -8.246  1.00  0.00           H  
ATOM     31 2HB  GLN A   2     -20.801  -4.074  -9.320  1.00  0.00           H  
ATOM     32 1HG  GLN A   2     -21.260  -4.002  -6.330  1.00  0.00           H  
ATOM     33 2HG  GLN A   2     -22.464  -3.618  -7.593  1.00  0.00           H  
ATOM     34 1HE2 GLN A   2     -22.253  -7.315  -6.275  1.00  0.00           H  
ATOM     35 2HE2 GLN A   2     -21.794  -5.877  -5.425  1.00  0.00           H  
ATOM     36  N   LEU A   3     -16.898  -3.960  -8.692  1.00  0.00           N  
ATOM     37  CA  LEU A   3     -15.840  -3.592  -9.677  1.00  0.00           C  
ATOM     38  C   LEU A   3     -16.385  -2.537 -10.643  1.00  0.00           C  
ATOM     39  O   LEU A   3     -17.413  -1.936 -10.405  1.00  0.00           O  
ATOM     40  CB  LEU A   3     -15.368  -4.821 -10.464  1.00  0.00           C  
ATOM     41  CG  LEU A   3     -14.691  -5.921  -9.637  1.00  0.00           C  
ATOM     42  CD1 LEU A   3     -14.399  -7.121 -10.528  1.00  0.00           C  
ATOM     43  CD2 LEU A   3     -13.412  -5.376  -9.018  1.00  0.00           C  
ATOM     44  H   LEU A   3     -16.660  -4.015  -7.712  1.00  0.00           H  
ATOM     45  HA  LEU A   3     -14.978  -3.208  -9.132  1.00  0.00           H  
ATOM     46 1HB  LEU A   3     -16.228  -5.264 -10.964  1.00  0.00           H  
ATOM     47 2HB  LEU A   3     -14.660  -4.495 -11.226  1.00  0.00           H  
ATOM     48  HG  LEU A   3     -15.366  -6.250  -8.846  1.00  0.00           H  
ATOM     49 1HD1 LEU A   3     -13.918  -7.902  -9.941  1.00  0.00           H  
ATOM     50 2HD1 LEU A   3     -15.333  -7.502 -10.943  1.00  0.00           H  
ATOM     51 3HD1 LEU A   3     -13.738  -6.818 -11.340  1.00  0.00           H  
ATOM     52 1HD2 LEU A   3     -12.931  -6.158  -8.429  1.00  0.00           H  
ATOM     53 2HD2 LEU A   3     -12.736  -5.049  -9.807  1.00  0.00           H  
ATOM     54 3HD2 LEU A   3     -13.652  -4.531  -8.372  1.00  0.00           H  
ATOM     55  N   ALA A   4     -15.702  -2.309 -11.732  1.00  0.00           N  
ATOM     56  CA  ALA A   4     -16.181  -1.294 -12.714  1.00  0.00           C  
ATOM     57  C   ALA A   4     -15.475  -1.510 -14.054  1.00  0.00           C  
ATOM     58  O   ALA A   4     -15.236  -0.579 -14.799  1.00  0.00           O  
ATOM     59  CB  ALA A   4     -15.868   0.110 -12.192  1.00  0.00           C  
ATOM     60  H   ALA A   4     -14.847  -2.813 -11.922  1.00  0.00           H  
ATOM     61  HA  ALA A   4     -17.260  -1.407 -12.819  1.00  0.00           H  
ATOM     62 1HB  ALA A   4     -16.218   0.852 -12.910  1.00  0.00           H  
ATOM     63 2HB  ALA A   4     -16.371   0.264 -11.237  1.00  0.00           H  
ATOM     64 3HB  ALA A   4     -14.793   0.216 -12.057  1.00  0.00           H  
ATOM     65  N   HIS A   5     -15.140  -2.733 -14.366  1.00  0.00           N  
ATOM     66  CA  HIS A   5     -14.451  -3.013 -15.658  1.00  0.00           C  
ATOM     67  C   HIS A   5     -14.678  -4.475 -16.046  1.00  0.00           C  
ATOM     68  O   HIS A   5     -15.341  -5.216 -15.346  1.00  0.00           O  
ATOM     69  CB  HIS A   5     -12.948  -2.727 -15.569  1.00  0.00           C  
ATOM     70  CG  HIS A   5     -12.230  -3.587 -14.576  1.00  0.00           C  
ATOM     71  ND1 HIS A   5     -12.236  -3.322 -13.222  1.00  0.00           N  
ATOM     72  CD2 HIS A   5     -11.484  -4.704 -14.738  1.00  0.00           C  
ATOM     73  CE1 HIS A   5     -11.524  -4.242 -12.595  1.00  0.00           C  
ATOM     74  NE2 HIS A   5     -11.057  -5.091 -13.492  1.00  0.00           N  
ATOM     75  H   HIS A   5     -15.342  -3.499 -13.740  1.00  0.00           H  
ATOM     76  HA  HIS A   5     -14.841  -2.350 -16.429  1.00  0.00           H  
ATOM     77 1HB  HIS A   5     -12.490  -2.881 -16.547  1.00  0.00           H  
ATOM     78 2HB  HIS A   5     -12.792  -1.685 -15.295  1.00  0.00           H  
ATOM     79  HD1 HIS A   5     -12.760  -2.605 -12.762  1.00  0.00           H  
ATOM     80  HD2 HIS A   5     -11.199  -5.284 -15.617  1.00  0.00           H  
ATOM     81  HE1 HIS A   5     -11.407  -4.210 -11.512  1.00  0.00           H  
ATOM     82  N   HIS A   6     -14.136  -4.901 -17.154  1.00  0.00           N  
ATOM     83  CA  HIS A   6     -14.328  -6.317 -17.577  1.00  0.00           C  
ATOM     84  C   HIS A   6     -13.815  -6.509 -19.006  1.00  0.00           C  
ATOM     85  O   HIS A   6     -13.017  -7.383 -19.276  1.00  0.00           O  
ATOM     86  CB  HIS A   6     -15.802  -6.729 -17.499  1.00  0.00           C  
ATOM     87  CG  HIS A   6     -16.688  -5.973 -18.440  1.00  0.00           C  
ATOM     88  ND1 HIS A   6     -17.061  -6.470 -19.671  1.00  0.00           N  
ATOM     89  CD2 HIS A   6     -17.274  -4.758 -18.330  1.00  0.00           C  
ATOM     90  CE1 HIS A   6     -17.841  -5.591 -20.278  1.00  0.00           C  
ATOM     91  NE2 HIS A   6     -17.984  -4.545 -19.486  1.00  0.00           N  
ATOM     92  H   HIS A   6     -13.585  -4.285 -17.734  1.00  0.00           H  
ATOM     93  HA  HIS A   6     -13.791  -6.976 -16.895  1.00  0.00           H  
ATOM     94 1HB  HIS A   6     -15.894  -7.793 -17.723  1.00  0.00           H  
ATOM     95 2HB  HIS A   6     -16.169  -6.575 -16.485  1.00  0.00           H  
ATOM     96  HD2 HIS A   6     -17.196  -4.076 -17.483  1.00  0.00           H  
ATOM     97  HE1 HIS A   6     -18.288  -5.711 -21.264  1.00  0.00           H  
ATOM     98  HE2 HIS A   6     -18.528  -3.718 -19.691  1.00  0.00           H  
ATOM     99  N   PHE A   7     -14.273  -5.704 -19.925  1.00  0.00           N  
ATOM    100  CA  PHE A   7     -13.819  -5.848 -21.337  1.00  0.00           C  
ATOM    101  C   PHE A   7     -12.336  -5.481 -21.448  1.00  0.00           C  
ATOM    102  O   PHE A   7     -11.844  -4.624 -20.741  1.00  0.00           O  
ATOM    103  CB  PHE A   7     -14.640  -4.960 -22.274  1.00  0.00           C  
ATOM    104  CG  PHE A   7     -14.300  -5.135 -23.727  1.00  0.00           C  
ATOM    105  CD1 PHE A   7     -14.760  -6.236 -24.434  1.00  0.00           C  
ATOM    106  CD2 PHE A   7     -13.519  -4.200 -24.389  1.00  0.00           C  
ATOM    107  CE1 PHE A   7     -14.447  -6.398 -25.771  1.00  0.00           C  
ATOM    108  CE2 PHE A   7     -13.206  -4.358 -25.725  1.00  0.00           C  
ATOM    109  CZ  PHE A   7     -13.670  -5.459 -26.416  1.00  0.00           C  
ATOM    110  H   PHE A   7     -14.936  -4.978 -19.693  1.00  0.00           H  
ATOM    111  HA  PHE A   7     -13.980  -6.881 -21.649  1.00  0.00           H  
ATOM    112 1HB  PHE A   7     -15.699  -5.177 -22.145  1.00  0.00           H  
ATOM    113 2HB  PHE A   7     -14.486  -3.914 -22.012  1.00  0.00           H  
ATOM    114  HD1 PHE A   7     -15.375  -6.977 -23.924  1.00  0.00           H  
ATOM    115  HD2 PHE A   7     -13.151  -3.331 -23.843  1.00  0.00           H  
ATOM    116  HE1 PHE A   7     -14.815  -7.267 -26.314  1.00  0.00           H  
ATOM    117  HE2 PHE A   7     -12.591  -3.616 -26.234  1.00  0.00           H  
ATOM    118  HZ  PHE A   7     -13.423  -5.586 -27.469  1.00  0.00           H  
ATOM    119  N   SER A   8     -11.622  -6.120 -22.336  1.00  0.00           N  
ATOM    120  CA  SER A   8     -10.174  -5.808 -22.502  1.00  0.00           C  
ATOM    121  C   SER A   8      -9.469  -5.857 -21.144  1.00  0.00           C  
ATOM    122  O   SER A   8     -10.090  -6.029 -20.114  1.00  0.00           O  
ATOM    123  CB  SER A   8      -9.985  -4.440 -23.129  1.00  0.00           C  
ATOM    124  OG  SER A   8     -10.431  -3.428 -22.269  1.00  0.00           O  
ATOM    125  H   SER A   8     -12.042  -6.830 -22.918  1.00  0.00           H  
ATOM    126  HA  SER A   8      -9.738  -6.539 -23.185  1.00  0.00           H  
ATOM    127 1HB  SER A   8      -8.931  -4.288 -23.359  1.00  0.00           H  
ATOM    128 2HB  SER A   8     -10.535  -4.392 -24.068  1.00  0.00           H  
ATOM    129  HG  SER A   8     -10.448  -3.816 -21.390  1.00  0.00           H  
ATOM    130  N   GLU A   9      -8.172  -5.704 -21.139  1.00  0.00           N  
ATOM    131  CA  GLU A   9      -7.417  -5.737 -19.856  1.00  0.00           C  
ATOM    132  C   GLU A   9      -6.647  -4.422 -19.690  1.00  0.00           C  
ATOM    133  O   GLU A   9      -5.548  -4.285 -20.188  1.00  0.00           O  
ATOM    134  CB  GLU A   9      -6.448  -6.921 -19.812  1.00  0.00           C  
ATOM    135  CG  GLU A   9      -7.121  -8.286 -19.846  1.00  0.00           C  
ATOM    136  CD  GLU A   9      -6.140  -9.423 -19.801  1.00  0.00           C  
ATOM    137  OE1 GLU A   9      -4.961  -9.168 -19.858  1.00  0.00           O  
ATOM    138  OE2 GLU A   9      -6.569 -10.549 -19.711  1.00  0.00           O  
ATOM    139  H   GLU A   9      -7.668  -5.562 -22.003  1.00  0.00           H  
ATOM    140  HA  GLU A   9      -8.126  -5.884 -19.041  1.00  0.00           H  
ATOM    141 1HB  GLU A   9      -5.765  -6.864 -20.660  1.00  0.00           H  
ATOM    142 2HB  GLU A   9      -5.848  -6.866 -18.904  1.00  0.00           H  
ATOM    143 1HG  GLU A   9      -7.795  -8.368 -18.993  1.00  0.00           H  
ATOM    144 2HG  GLU A   9      -7.718  -8.362 -20.754  1.00  0.00           H  
ATOM    145  N   PRO A  10      -7.252  -3.491 -18.995  1.00  0.00           N  
ATOM    146  CA  PRO A  10      -6.640  -2.173 -18.754  1.00  0.00           C  
ATOM    147  C   PRO A  10      -5.319  -2.326 -17.994  1.00  0.00           C  
ATOM    148  O   PRO A  10      -5.298  -2.580 -16.804  1.00  0.00           O  
ATOM    149  CB  PRO A  10      -7.694  -1.443 -17.916  1.00  0.00           C  
ATOM    150  CG  PRO A  10      -8.976  -2.116 -18.273  1.00  0.00           C  
ATOM    151  CD  PRO A  10      -8.601  -3.563 -18.453  1.00  0.00           C  
ATOM    152  HA  PRO A  10      -6.491  -1.662 -19.717  1.00  0.00           H  
ATOM    153 1HB  PRO A  10      -7.451  -1.530 -16.846  1.00  0.00           H  
ATOM    154 2HB  PRO A  10      -7.693  -0.371 -18.160  1.00  0.00           H  
ATOM    155 1HG  PRO A  10      -9.718  -1.967 -17.476  1.00  0.00           H  
ATOM    156 2HG  PRO A  10      -9.397  -1.671 -19.187  1.00  0.00           H  
ATOM    157 1HD  PRO A  10      -8.625  -4.073 -17.479  1.00  0.00           H  
ATOM    158 2HD  PRO A  10      -9.300  -4.038 -19.158  1.00  0.00           H  
ATOM    159  N   GLU A  11      -4.215  -2.168 -18.672  1.00  0.00           N  
ATOM    160  CA  GLU A  11      -2.899  -2.300 -17.987  1.00  0.00           C  
ATOM    161  C   GLU A  11      -2.874  -1.382 -16.765  1.00  0.00           C  
ATOM    162  O   GLU A  11      -2.357  -1.731 -15.722  1.00  0.00           O  
ATOM    163  CB  GLU A  11      -1.744  -1.950 -18.928  1.00  0.00           C  
ATOM    164  CG  GLU A  11      -1.503  -2.967 -20.034  1.00  0.00           C  
ATOM    165  CD  GLU A  11      -0.409  -2.555 -20.979  1.00  0.00           C  
ATOM    166  OE1 GLU A  11       0.072  -1.454 -20.858  1.00  0.00           O  
ATOM    167  OE2 GLU A  11      -0.055  -3.343 -21.825  1.00  0.00           O  
ATOM    168  H   GLU A  11      -4.237  -1.956 -19.659  1.00  0.00           H  
ATOM    169  HA  GLU A  11      -2.764  -3.342 -17.694  1.00  0.00           H  
ATOM    170 1HB  GLU A  11      -1.937  -0.985 -19.397  1.00  0.00           H  
ATOM    171 2HB  GLU A  11      -0.822  -1.856 -18.353  1.00  0.00           H  
ATOM    172 1HG  GLU A  11      -1.236  -3.922 -19.582  1.00  0.00           H  
ATOM    173 2HG  GLU A  11      -2.427  -3.106 -20.593  1.00  0.00           H  
ATOM    174  N   ILE A  12      -3.429  -0.207 -16.885  1.00  0.00           N  
ATOM    175  CA  ILE A  12      -3.443   0.734 -15.740  1.00  0.00           C  
ATOM    176  C   ILE A  12      -4.269   0.146 -14.594  1.00  0.00           C  
ATOM    177  O   ILE A  12      -3.870   0.182 -13.450  1.00  0.00           O  
ATOM    178  CB  ILE A  12      -4.020   2.104 -16.141  1.00  0.00           C  
ATOM    179  CG1 ILE A  12      -3.080   2.813 -17.121  1.00  0.00           C  
ATOM    180  CG2 ILE A  12      -4.256   2.963 -14.909  1.00  0.00           C  
ATOM    181  CD1 ILE A  12      -3.689   4.030 -17.779  1.00  0.00           C  
ATOM    182  H   ILE A  12      -3.854   0.073 -17.757  1.00  0.00           H  
ATOM    183  HA  ILE A  12      -2.416   0.907 -15.422  1.00  0.00           H  
ATOM    184  HB  ILE A  12      -4.967   1.962 -16.661  1.00  0.00           H  
ATOM    185 1HG1 ILE A  12      -2.176   3.124 -16.597  1.00  0.00           H  
ATOM    186 2HG1 ILE A  12      -2.779   2.117 -17.904  1.00  0.00           H  
ATOM    187 1HG2 ILE A  12      -4.663   3.928 -15.211  1.00  0.00           H  
ATOM    188 2HG2 ILE A  12      -4.961   2.463 -14.247  1.00  0.00           H  
ATOM    189 3HG2 ILE A  12      -3.312   3.116 -14.385  1.00  0.00           H  
ATOM    190 1HD1 ILE A  12      -2.963   4.477 -18.459  1.00  0.00           H  
ATOM    191 2HD1 ILE A  12      -4.577   3.734 -18.339  1.00  0.00           H  
ATOM    192 3HD1 ILE A  12      -3.965   4.756 -17.016  1.00  0.00           H  
ATOM    193  N   THR A  13      -5.421  -0.392 -14.891  1.00  0.00           N  
ATOM    194  CA  THR A  13      -6.265  -0.974 -13.811  1.00  0.00           C  
ATOM    195  C   THR A  13      -5.471  -2.047 -13.063  1.00  0.00           C  
ATOM    196  O   THR A  13      -5.450  -2.079 -11.849  1.00  0.00           O  
ATOM    197  CB  THR A  13      -7.567  -1.583 -14.364  1.00  0.00           C  
ATOM    198  OG1 THR A  13      -8.345  -0.560 -14.998  1.00  0.00           O  
ATOM    199  CG2 THR A  13      -8.380  -2.211 -13.242  1.00  0.00           C  
ATOM    200  H   THR A  13      -5.753  -0.421 -15.844  1.00  0.00           H  
ATOM    201  HA  THR A  13      -6.555  -0.174 -13.129  1.00  0.00           H  
ATOM    202  HB  THR A  13      -7.326  -2.348 -15.102  1.00  0.00           H  
ATOM    203  HG1 THR A  13      -9.156  -0.942 -15.342  1.00  0.00           H  
ATOM    204 1HG2 THR A  13      -9.296  -2.636 -13.651  1.00  0.00           H  
ATOM    205 2HG2 THR A  13      -7.796  -2.997 -12.765  1.00  0.00           H  
ATOM    206 3HG2 THR A  13      -8.632  -1.449 -12.506  1.00  0.00           H  
ATOM    207  N   LEU A  14      -4.819  -2.931 -13.772  1.00  0.00           N  
ATOM    208  CA  LEU A  14      -4.036  -3.994 -13.076  1.00  0.00           C  
ATOM    209  C   LEU A  14      -2.855  -3.361 -12.341  1.00  0.00           C  
ATOM    210  O   LEU A  14      -2.616  -3.646 -11.185  1.00  0.00           O  
ATOM    211  CB  LEU A  14      -3.524  -5.043 -14.071  1.00  0.00           C  
ATOM    212  CG  LEU A  14      -4.596  -5.937 -14.706  1.00  0.00           C  
ATOM    213  CD1 LEU A  14      -3.967  -6.784 -15.804  1.00  0.00           C  
ATOM    214  CD2 LEU A  14      -5.227  -6.813 -13.634  1.00  0.00           C  
ATOM    215  H   LEU A  14      -4.833  -2.911 -14.782  1.00  0.00           H  
ATOM    216  HA  LEU A  14      -4.694  -4.505 -12.374  1.00  0.00           H  
ATOM    217 1HB  LEU A  14      -3.000  -4.531 -14.876  1.00  0.00           H  
ATOM    218 2HB  LEU A  14      -2.813  -5.691 -13.557  1.00  0.00           H  
ATOM    219  HG  LEU A  14      -5.364  -5.314 -15.165  1.00  0.00           H  
ATOM    220 1HD1 LEU A  14      -4.729  -7.420 -16.255  1.00  0.00           H  
ATOM    221 2HD1 LEU A  14      -3.540  -6.133 -16.566  1.00  0.00           H  
ATOM    222 3HD1 LEU A  14      -3.181  -7.407 -15.377  1.00  0.00           H  
ATOM    223 1HD2 LEU A  14      -5.990  -7.448 -14.085  1.00  0.00           H  
ATOM    224 2HD2 LEU A  14      -4.460  -7.437 -13.175  1.00  0.00           H  
ATOM    225 3HD2 LEU A  14      -5.685  -6.182 -12.871  1.00  0.00           H  
ATOM    226  N   ILE A  15      -2.116  -2.498 -12.986  1.00  0.00           N  
ATOM    227  CA  ILE A  15      -0.970  -1.864 -12.281  1.00  0.00           C  
ATOM    228  C   ILE A  15      -1.505  -1.162 -11.033  1.00  0.00           C  
ATOM    229  O   ILE A  15      -0.994  -1.329  -9.943  1.00  0.00           O  
ATOM    230  CB  ILE A  15      -0.229  -0.852 -13.174  1.00  0.00           C  
ATOM    231  CG1 ILE A  15       0.487  -1.574 -14.318  1.00  0.00           C  
ATOM    232  CG2 ILE A  15       0.759  -0.040 -12.352  1.00  0.00           C  
ATOM    233  CD1 ILE A  15       0.997  -0.649 -15.400  1.00  0.00           C  
ATOM    234  H   ILE A  15      -2.300  -2.250 -13.947  1.00  0.00           H  
ATOM    235  HA  ILE A  15      -0.251  -2.640 -12.023  1.00  0.00           H  
ATOM    236  HB  ILE A  15      -0.950  -0.175 -13.632  1.00  0.00           H  
ATOM    237 1HG1 ILE A  15       1.333  -2.135 -13.922  1.00  0.00           H  
ATOM    238 2HG1 ILE A  15      -0.193  -2.292 -14.778  1.00  0.00           H  
ATOM    239 1HG2 ILE A  15       1.274   0.670 -12.999  1.00  0.00           H  
ATOM    240 2HG2 ILE A  15       0.225   0.502 -11.572  1.00  0.00           H  
ATOM    241 3HG2 ILE A  15       1.488  -0.709 -11.894  1.00  0.00           H  
ATOM    242 1HD1 ILE A  15       1.492  -1.235 -16.175  1.00  0.00           H  
ATOM    243 2HD1 ILE A  15       0.161  -0.103 -15.836  1.00  0.00           H  
ATOM    244 3HD1 ILE A  15       1.707   0.056 -14.970  1.00  0.00           H  
ATOM    245  N   ILE A  16      -2.558  -0.403 -11.183  1.00  0.00           N  
ATOM    246  CA  ILE A  16      -3.157   0.281 -10.006  1.00  0.00           C  
ATOM    247  C   ILE A  16      -3.540  -0.774  -8.969  1.00  0.00           C  
ATOM    248  O   ILE A  16      -3.255  -0.646  -7.795  1.00  0.00           O  
ATOM    249  CB  ILE A  16      -4.408   1.048 -10.439  1.00  0.00           C  
ATOM    250  CG1 ILE A  16      -3.998   2.248 -11.295  1.00  0.00           C  
ATOM    251  CG2 ILE A  16      -5.159   1.538  -9.200  1.00  0.00           C  
ATOM    252  CD1 ILE A  16      -5.251   2.935 -11.841  1.00  0.00           C  
ATOM    253  H   ILE A  16      -2.976  -0.272 -12.093  1.00  0.00           H  
ATOM    254  HA  ILE A  16      -2.428   0.986  -9.608  1.00  0.00           H  
ATOM    255  HB  ILE A  16      -5.055   0.391 -11.019  1.00  0.00           H  
ATOM    256 1HG1 ILE A  16      -3.413   2.942 -10.692  1.00  0.00           H  
ATOM    257 2HG1 ILE A  16      -3.361   1.911 -12.113  1.00  0.00           H  
ATOM    258 1HG2 ILE A  16      -6.050   2.085  -9.507  1.00  0.00           H  
ATOM    259 2HG2 ILE A  16      -5.450   0.684  -8.590  1.00  0.00           H  
ATOM    260 3HG2 ILE A  16      -4.512   2.195  -8.619  1.00  0.00           H  
ATOM    261 1HD1 ILE A  16      -4.960   3.790 -12.452  1.00  0.00           H  
ATOM    262 2HD1 ILE A  16      -5.817   2.229 -12.451  1.00  0.00           H  
ATOM    263 3HD1 ILE A  16      -5.869   3.276 -11.012  1.00  0.00           H  
ATOM    264  N   PHE A  17      -4.192  -1.820  -9.405  1.00  0.00           N  
ATOM    265  CA  PHE A  17      -4.606  -2.894  -8.461  1.00  0.00           C  
ATOM    266  C   PHE A  17      -3.377  -3.437  -7.737  1.00  0.00           C  
ATOM    267  O   PHE A  17      -3.375  -3.592  -6.534  1.00  0.00           O  
ATOM    268  CB  PHE A  17      -5.319  -4.033  -9.192  1.00  0.00           C  
ATOM    269  CG  PHE A  17      -5.724  -5.169  -8.296  1.00  0.00           C  
ATOM    270  CD1 PHE A  17      -6.843  -5.064  -7.483  1.00  0.00           C  
ATOM    271  CD2 PHE A  17      -4.987  -6.343  -8.263  1.00  0.00           C  
ATOM    272  CE1 PHE A  17      -7.216  -6.109  -6.658  1.00  0.00           C  
ATOM    273  CE2 PHE A  17      -5.359  -7.388  -7.441  1.00  0.00           C  
ATOM    274  CZ  PHE A  17      -6.475  -7.270  -6.637  1.00  0.00           C  
ATOM    275  H   PHE A  17      -4.421  -1.911 -10.384  1.00  0.00           H  
ATOM    276  HA  PHE A  17      -5.319  -2.474  -7.750  1.00  0.00           H  
ATOM    277 1HB  PHE A  17      -6.214  -3.649  -9.680  1.00  0.00           H  
ATOM    278 2HB  PHE A  17      -4.667  -4.430  -9.970  1.00  0.00           H  
ATOM    279  HD1 PHE A  17      -7.430  -4.146  -7.501  1.00  0.00           H  
ATOM    280  HD2 PHE A  17      -4.105  -6.436  -8.898  1.00  0.00           H  
ATOM    281  HE1 PHE A  17      -8.098  -6.013  -6.025  1.00  0.00           H  
ATOM    282  HE2 PHE A  17      -4.771  -8.306  -7.425  1.00  0.00           H  
ATOM    283  HZ  PHE A  17      -6.768  -8.093  -5.987  1.00  0.00           H  
ATOM    284  N   GLY A  18      -2.326  -3.728  -8.456  1.00  0.00           N  
ATOM    285  CA  GLY A  18      -1.106  -4.259  -7.784  1.00  0.00           C  
ATOM    286  C   GLY A  18      -0.651  -3.262  -6.718  1.00  0.00           C  
ATOM    287  O   GLY A  18      -0.383  -3.625  -5.590  1.00  0.00           O  
ATOM    288  H   GLY A  18      -2.320  -3.602  -9.458  1.00  0.00           H  
ATOM    289 1HA  GLY A  18      -1.329  -5.229  -7.338  1.00  0.00           H  
ATOM    290 2HA  GLY A  18      -0.323  -4.419  -8.525  1.00  0.00           H  
ATOM    291  N   VAL A  19      -0.578  -2.001  -7.057  1.00  0.00           N  
ATOM    292  CA  VAL A  19      -0.160  -0.988  -6.048  1.00  0.00           C  
ATOM    293  C   VAL A  19      -1.114  -1.062  -4.854  1.00  0.00           C  
ATOM    294  O   VAL A  19      -0.702  -1.114  -3.712  1.00  0.00           O  
ATOM    295  CB  VAL A  19      -0.181   0.434  -6.639  1.00  0.00           C  
ATOM    296  CG1 VAL A  19       0.037   1.469  -5.546  1.00  0.00           C  
ATOM    297  CG2 VAL A  19       0.880   0.561  -7.721  1.00  0.00           C  
ATOM    298  H   VAL A  19      -0.801  -1.699  -7.995  1.00  0.00           H  
ATOM    299  HA  VAL A  19       0.866  -1.203  -5.746  1.00  0.00           H  
ATOM    300  HB  VAL A  19      -1.165   0.624  -7.070  1.00  0.00           H  
ATOM    301 1HG1 VAL A  19       0.018   2.468  -5.981  1.00  0.00           H  
ATOM    302 2HG1 VAL A  19      -0.755   1.384  -4.801  1.00  0.00           H  
ATOM    303 3HG1 VAL A  19       1.003   1.299  -5.071  1.00  0.00           H  
ATOM    304 1HG2 VAL A  19       0.859   1.568  -8.136  1.00  0.00           H  
ATOM    305 2HG2 VAL A  19       1.863   0.365  -7.292  1.00  0.00           H  
ATOM    306 3HG2 VAL A  19       0.681  -0.161  -8.513  1.00  0.00           H  
ATOM    307  N   MET A  20      -2.391  -1.087  -5.122  1.00  0.00           N  
ATOM    308  CA  MET A  20      -3.388  -1.178  -4.020  1.00  0.00           C  
ATOM    309  C   MET A  20      -3.116  -2.435  -3.193  1.00  0.00           C  
ATOM    310  O   MET A  20      -3.095  -2.402  -1.978  1.00  0.00           O  
ATOM    311  CB  MET A  20      -4.814  -1.196  -4.568  1.00  0.00           C  
ATOM    312  CG  MET A  20      -5.268   0.120  -5.183  1.00  0.00           C  
ATOM    313  SD  MET A  20      -6.884  -0.004  -5.975  1.00  0.00           S  
ATOM    314  CE  MET A  20      -7.945  -0.213  -4.548  1.00  0.00           C  
ATOM    315  H   MET A  20      -2.716  -1.045  -6.077  1.00  0.00           H  
ATOM    316  HA  MET A  20      -3.303  -0.284  -3.402  1.00  0.00           H  
ATOM    317 1HB  MET A  20      -4.900  -1.968  -5.331  1.00  0.00           H  
ATOM    318 2HB  MET A  20      -5.509  -1.448  -3.766  1.00  0.00           H  
ATOM    319 1HG  MET A  20      -5.322   0.885  -4.409  1.00  0.00           H  
ATOM    320 2HG  MET A  20      -4.543   0.442  -5.930  1.00  0.00           H  
ATOM    321 1HE  MET A  20      -8.981  -0.304  -4.874  1.00  0.00           H  
ATOM    322 2HE  MET A  20      -7.654  -1.113  -4.006  1.00  0.00           H  
ATOM    323 3HE  MET A  20      -7.847   0.653  -3.891  1.00  0.00           H  
ATOM    324  N   ALA A  21      -2.916  -3.548  -3.847  1.00  0.00           N  
ATOM    325  CA  ALA A  21      -2.655  -4.814  -3.110  1.00  0.00           C  
ATOM    326  C   ALA A  21      -1.435  -4.639  -2.197  1.00  0.00           C  
ATOM    327  O   ALA A  21      -1.469  -5.008  -1.040  1.00  0.00           O  
ATOM    328  CB  ALA A  21      -2.425  -5.964  -4.102  1.00  0.00           C  
ATOM    329  H   ALA A  21      -2.936  -3.562  -4.857  1.00  0.00           H  
ATOM    330  HA  ALA A  21      -3.531  -5.039  -2.502  1.00  0.00           H  
ATOM    331 1HB  ALA A  21      -2.235  -6.886  -3.552  1.00  0.00           H  
ATOM    332 2HB  ALA A  21      -3.310  -6.089  -4.726  1.00  0.00           H  
ATOM    333 3HB  ALA A  21      -1.567  -5.734  -4.732  1.00  0.00           H  
ATOM    334  N   GLY A  22      -0.357  -4.078  -2.689  1.00  0.00           N  
ATOM    335  CA  GLY A  22       0.831  -3.894  -1.811  1.00  0.00           C  
ATOM    336  C   GLY A  22       0.417  -3.075  -0.591  1.00  0.00           C  
ATOM    337  O   GLY A  22       0.713  -3.422   0.536  1.00  0.00           O  
ATOM    338  H   GLY A  22      -0.312  -3.767  -3.649  1.00  0.00           H  
ATOM    339 1HA  GLY A  22       1.218  -4.869  -1.513  1.00  0.00           H  
ATOM    340 2HA  GLY A  22       1.621  -3.391  -2.368  1.00  0.00           H  
ATOM    341  N   VAL A  23      -0.283  -1.992  -0.806  1.00  0.00           N  
ATOM    342  CA  VAL A  23      -0.730  -1.160   0.344  1.00  0.00           C  
ATOM    343  C   VAL A  23      -1.562  -2.022   1.300  1.00  0.00           C  
ATOM    344  O   VAL A  23      -1.363  -2.004   2.499  1.00  0.00           O  
ATOM    345  CB  VAL A  23      -1.571   0.039  -0.132  1.00  0.00           C  
ATOM    346  CG1 VAL A  23      -2.199   0.754   1.055  1.00  0.00           C  
ATOM    347  CG2 VAL A  23      -0.704   0.992  -0.940  1.00  0.00           C  
ATOM    348  H   VAL A  23      -0.528  -1.707  -1.744  1.00  0.00           H  
ATOM    349  HA  VAL A  23       0.152  -0.762   0.847  1.00  0.00           H  
ATOM    350  HB  VAL A  23      -2.388  -0.327  -0.755  1.00  0.00           H  
ATOM    351 1HG1 VAL A  23      -2.790   1.599   0.700  1.00  0.00           H  
ATOM    352 2HG1 VAL A  23      -2.844   0.063   1.597  1.00  0.00           H  
ATOM    353 3HG1 VAL A  23      -1.413   1.116   1.718  1.00  0.00           H  
ATOM    354 1HG2 VAL A  23      -1.305   1.837  -1.274  1.00  0.00           H  
ATOM    355 2HG2 VAL A  23       0.116   1.353  -0.318  1.00  0.00           H  
ATOM    356 3HG2 VAL A  23      -0.299   0.470  -1.807  1.00  0.00           H  
ATOM    357  N   ILE A  24      -2.495  -2.775   0.777  1.00  0.00           N  
ATOM    358  CA  ILE A  24      -3.342  -3.634   1.653  1.00  0.00           C  
ATOM    359  C   ILE A  24      -2.459  -4.580   2.472  1.00  0.00           C  
ATOM    360  O   ILE A  24      -2.632  -4.721   3.666  1.00  0.00           O  
ATOM    361  CB  ILE A  24      -4.352  -4.458   0.833  1.00  0.00           C  
ATOM    362  CG1 ILE A  24      -5.402  -3.540   0.202  1.00  0.00           C  
ATOM    363  CG2 ILE A  24      -5.017  -5.508   1.709  1.00  0.00           C  
ATOM    364  CD1 ILE A  24      -6.257  -4.219  -0.844  1.00  0.00           C  
ATOM    365  H   ILE A  24      -2.652  -2.784  -0.221  1.00  0.00           H  
ATOM    366  HA  ILE A  24      -3.924  -2.989   2.311  1.00  0.00           H  
ATOM    367  HB  ILE A  24      -3.835  -4.956   0.014  1.00  0.00           H  
ATOM    368 1HG1 ILE A  24      -6.058  -3.149   0.979  1.00  0.00           H  
ATOM    369 2HG1 ILE A  24      -4.907  -2.688  -0.266  1.00  0.00           H  
ATOM    370 1HG2 ILE A  24      -5.728  -6.081   1.114  1.00  0.00           H  
ATOM    371 2HG2 ILE A  24      -4.259  -6.179   2.112  1.00  0.00           H  
ATOM    372 3HG2 ILE A  24      -5.542  -5.019   2.530  1.00  0.00           H  
ATOM    373 1HD1 ILE A  24      -6.976  -3.505  -1.245  1.00  0.00           H  
ATOM    374 2HD1 ILE A  24      -5.622  -4.587  -1.650  1.00  0.00           H  
ATOM    375 3HD1 ILE A  24      -6.790  -5.054  -0.391  1.00  0.00           H  
ATOM    376  N   GLY A  25      -1.515  -5.233   1.847  1.00  0.00           N  
ATOM    377  CA  GLY A  25      -0.638  -6.164   2.609  1.00  0.00           C  
ATOM    378  C   GLY A  25       0.043  -5.402   3.744  1.00  0.00           C  
ATOM    379  O   GLY A  25       0.059  -5.841   4.877  1.00  0.00           O  
ATOM    380  H   GLY A  25      -1.367  -5.119   0.854  1.00  0.00           H  
ATOM    381 1HA  GLY A  25      -1.235  -6.987   3.002  1.00  0.00           H  
ATOM    382 2HA  GLY A  25       0.103  -6.597   1.938  1.00  0.00           H  
ATOM    383  N   THR A  26       0.594  -4.255   3.454  1.00  0.00           N  
ATOM    384  CA  THR A  26       1.260  -3.464   4.525  1.00  0.00           C  
ATOM    385  C   THR A  26       0.252  -3.184   5.639  1.00  0.00           C  
ATOM    386  O   THR A  26       0.531  -3.361   6.808  1.00  0.00           O  
ATOM    387  CB  THR A  26       1.767  -2.141   3.949  1.00  0.00           C  
ATOM    388  OG1 THR A  26       2.689  -2.404   2.901  1.00  0.00           O  
ATOM    389  CG2 THR A  26       2.457  -1.337   5.053  1.00  0.00           C  
ATOM    390  H   THR A  26       0.577  -3.891   2.512  1.00  0.00           H  
ATOM    391  HA  THR A  26       2.108  -4.036   4.901  1.00  0.00           H  
ATOM    392  HB  THR A  26       0.927  -1.572   3.550  1.00  0.00           H  
ATOM    393  HG1 THR A  26       2.785  -3.353   2.791  1.00  0.00           H  
ATOM    394 1HG2 THR A  26       2.819  -0.394   4.644  1.00  0.00           H  
ATOM    395 2HG2 THR A  26       1.747  -1.137   5.855  1.00  0.00           H  
ATOM    396 3HG2 THR A  26       3.297  -1.907   5.447  1.00  0.00           H  
ATOM    397  N   ILE A  27      -0.925  -2.746   5.278  1.00  0.00           N  
ATOM    398  CA  ILE A  27      -1.964  -2.453   6.305  1.00  0.00           C  
ATOM    399  C   ILE A  27      -2.221  -3.707   7.141  1.00  0.00           C  
ATOM    400  O   ILE A  27      -2.266  -3.657   8.354  1.00  0.00           O  
ATOM    401  CB  ILE A  27      -3.283  -1.981   5.665  1.00  0.00           C  
ATOM    402  CG1 ILE A  27      -3.100  -0.605   5.020  1.00  0.00           C  
ATOM    403  CG2 ILE A  27      -4.394  -1.943   6.703  1.00  0.00           C  
ATOM    404  CD1 ILE A  27      -4.249  -0.191   4.129  1.00  0.00           C  
ATOM    405  H   ILE A  27      -1.143  -2.602   4.302  1.00  0.00           H  
ATOM    406  HA  ILE A  27      -1.608  -1.638   6.934  1.00  0.00           H  
ATOM    407  HB  ILE A  27      -3.566  -2.668   4.868  1.00  0.00           H  
ATOM    408 1HG1 ILE A  27      -2.983   0.149   5.798  1.00  0.00           H  
ATOM    409 2HG1 ILE A  27      -2.188  -0.601   4.422  1.00  0.00           H  
ATOM    410 1HG2 ILE A  27      -5.318  -1.607   6.234  1.00  0.00           H  
ATOM    411 2HG2 ILE A  27      -4.539  -2.940   7.117  1.00  0.00           H  
ATOM    412 3HG2 ILE A  27      -4.121  -1.254   7.503  1.00  0.00           H  
ATOM    413 1HD1 ILE A  27      -4.047   0.794   3.708  1.00  0.00           H  
ATOM    414 2HD1 ILE A  27      -4.362  -0.915   3.321  1.00  0.00           H  
ATOM    415 3HD1 ILE A  27      -5.167  -0.154   4.713  1.00  0.00           H  
ATOM    416  N   LEU A  28      -2.389  -4.833   6.503  1.00  0.00           N  
ATOM    417  CA  LEU A  28      -2.643  -6.086   7.261  1.00  0.00           C  
ATOM    418  C   LEU A  28      -1.487  -6.308   8.246  1.00  0.00           C  
ATOM    419  O   LEU A  28      -1.697  -6.588   9.410  1.00  0.00           O  
ATOM    420  CB  LEU A  28      -2.769  -7.288   6.317  1.00  0.00           C  
ATOM    421  CG  LEU A  28      -4.031  -7.320   5.446  1.00  0.00           C  
ATOM    422  CD1 LEU A  28      -3.920  -8.451   4.431  1.00  0.00           C  
ATOM    423  CD2 LEU A  28      -5.255  -7.499   6.331  1.00  0.00           C  
ATOM    424  H   LEU A  28      -2.349  -4.868   5.494  1.00  0.00           H  
ATOM    425  HA  LEU A  28      -3.575  -5.973   7.814  1.00  0.00           H  
ATOM    426 1HB  LEU A  28      -1.907  -7.299   5.652  1.00  0.00           H  
ATOM    427 2HB  LEU A  28      -2.754  -8.201   6.912  1.00  0.00           H  
ATOM    428  HG  LEU A  28      -4.116  -6.384   4.893  1.00  0.00           H  
ATOM    429 1HD1 LEU A  28      -4.817  -8.473   3.812  1.00  0.00           H  
ATOM    430 2HD1 LEU A  28      -3.047  -8.288   3.799  1.00  0.00           H  
ATOM    431 3HD1 LEU A  28      -3.817  -9.400   4.955  1.00  0.00           H  
ATOM    432 1HD2 LEU A  28      -6.153  -7.521   5.712  1.00  0.00           H  
ATOM    433 2HD2 LEU A  28      -5.172  -8.435   6.883  1.00  0.00           H  
ATOM    434 3HD2 LEU A  28      -5.320  -6.668   7.034  1.00  0.00           H  
ATOM    435  N   LEU A  29      -0.268  -6.174   7.794  1.00  0.00           N  
ATOM    436  CA  LEU A  29       0.886  -6.369   8.720  1.00  0.00           C  
ATOM    437  C   LEU A  29       0.747  -5.401   9.897  1.00  0.00           C  
ATOM    438  O   LEU A  29       0.882  -5.778  11.044  1.00  0.00           O  
ATOM    439  CB  LEU A  29       2.221  -6.130   8.003  1.00  0.00           C  
ATOM    440  CG  LEU A  29       2.616  -7.187   6.964  1.00  0.00           C  
ATOM    441  CD1 LEU A  29       3.848  -6.716   6.203  1.00  0.00           C  
ATOM    442  CD2 LEU A  29       2.880  -8.512   7.663  1.00  0.00           C  
ATOM    443  H   LEU A  29      -0.089  -5.940   6.828  1.00  0.00           H  
ATOM    444  HA  LEU A  29       0.886  -7.404   9.059  1.00  0.00           H  
ATOM    445 1HB  LEU A  29       2.175  -5.168   7.495  1.00  0.00           H  
ATOM    446 2HB  LEU A  29       3.013  -6.086   8.749  1.00  0.00           H  
ATOM    447  HG  LEU A  29       1.807  -7.311   6.245  1.00  0.00           H  
ATOM    448 1HD1 LEU A  29       4.129  -7.467   5.464  1.00  0.00           H  
ATOM    449 2HD1 LEU A  29       3.625  -5.776   5.696  1.00  0.00           H  
ATOM    450 3HD1 LEU A  29       4.671  -6.566   6.900  1.00  0.00           H  
ATOM    451 1HD2 LEU A  29       3.161  -9.264   6.925  1.00  0.00           H  
ATOM    452 2HD2 LEU A  29       3.691  -8.390   8.382  1.00  0.00           H  
ATOM    453 3HD2 LEU A  29       1.979  -8.835   8.185  1.00  0.00           H  
ATOM    454  N   ILE A  30       0.467  -4.158   9.618  1.00  0.00           N  
ATOM    455  CA  ILE A  30       0.307  -3.162  10.715  1.00  0.00           C  
ATOM    456  C   ILE A  30      -0.787  -3.629  11.673  1.00  0.00           C  
ATOM    457  O   ILE A  30      -0.618  -3.606  12.876  1.00  0.00           O  
ATOM    458  CB  ILE A  30      -0.047  -1.766  10.172  1.00  0.00           C  
ATOM    459  CG1 ILE A  30       1.137  -1.177   9.400  1.00  0.00           C  
ATOM    460  CG2 ILE A  30      -0.459  -0.842  11.307  1.00  0.00           C  
ATOM    461  CD1 ILE A  30       0.789   0.055   8.596  1.00  0.00           C  
ATOM    462  H   ILE A  30       0.356  -3.857   8.660  1.00  0.00           H  
ATOM    463  HA  ILE A  30       1.258  -3.068  11.238  1.00  0.00           H  
ATOM    464  HB  ILE A  30      -0.873  -1.849   9.466  1.00  0.00           H  
ATOM    465 1HG1 ILE A  30       1.932  -0.916  10.098  1.00  0.00           H  
ATOM    466 2HG1 ILE A  30       1.536  -1.927   8.717  1.00  0.00           H  
ATOM    467 1HG2 ILE A  30      -0.706   0.141  10.906  1.00  0.00           H  
ATOM    468 2HG2 ILE A  30      -1.330  -1.255  11.815  1.00  0.00           H  
ATOM    469 3HG2 ILE A  30       0.363  -0.748  12.017  1.00  0.00           H  
ATOM    470 1HD1 ILE A  30       1.679   0.414   8.077  1.00  0.00           H  
ATOM    471 2HD1 ILE A  30       0.018  -0.193   7.865  1.00  0.00           H  
ATOM    472 3HD1 ILE A  30       0.421   0.833   9.263  1.00  0.00           H  
ATOM    473  N   SER A  31      -1.910  -4.049  11.159  1.00  0.00           N  
ATOM    474  CA  SER A  31      -2.997  -4.504  12.065  1.00  0.00           C  
ATOM    475  C   SER A  31      -2.463  -5.627  12.952  1.00  0.00           C  
ATOM    476  O   SER A  31      -2.637  -5.615  14.152  1.00  0.00           O  
ATOM    477  CB  SER A  31      -4.198  -4.990  11.277  1.00  0.00           C  
ATOM    478  OG  SER A  31      -4.792  -3.938  10.568  1.00  0.00           O  
ATOM    479  H   SER A  31      -2.060  -4.073  10.160  1.00  0.00           H  
ATOM    480  HA  SER A  31      -3.330  -3.653  12.661  1.00  0.00           H  
ATOM    481 1HB  SER A  31      -3.886  -5.770  10.583  1.00  0.00           H  
ATOM    482 2HB  SER A  31      -4.926  -5.429  11.958  1.00  0.00           H  
ATOM    483  HG  SER A  31      -5.537  -4.322  10.099  1.00  0.00           H  
ATOM    484  N   TYR A  32      -1.797  -6.593  12.379  1.00  0.00           N  
ATOM    485  CA  TYR A  32      -1.246  -7.692  13.217  1.00  0.00           C  
ATOM    486  C   TYR A  32      -0.316  -7.097  14.279  1.00  0.00           C  
ATOM    487  O   TYR A  32      -0.408  -7.417  15.449  1.00  0.00           O  
ATOM    488  CB  TYR A  32      -0.498  -8.721  12.366  1.00  0.00           C  
ATOM    489  CG  TYR A  32       0.126  -9.840  13.170  1.00  0.00           C  
ATOM    490  CD1 TYR A  32      -0.652 -10.580  14.048  1.00  0.00           C  
ATOM    491  CD2 TYR A  32       1.476 -10.126  13.029  1.00  0.00           C  
ATOM    492  CE1 TYR A  32      -0.082 -11.602  14.783  1.00  0.00           C  
ATOM    493  CE2 TYR A  32       2.045 -11.148  13.763  1.00  0.00           C  
ATOM    494  CZ  TYR A  32       1.271 -11.885  14.637  1.00  0.00           C  
ATOM    495  OH  TYR A  32       1.839 -12.903  15.368  1.00  0.00           O  
ATOM    496  H   TYR A  32      -1.646  -6.613  11.380  1.00  0.00           H  
ATOM    497  HA  TYR A  32      -2.077  -8.222  13.683  1.00  0.00           H  
ATOM    498 1HB  TYR A  32      -1.184  -9.163  11.642  1.00  0.00           H  
ATOM    499 2HB  TYR A  32       0.293  -8.223  11.805  1.00  0.00           H  
ATOM    500  HD1 TYR A  32      -1.713 -10.355  14.159  1.00  0.00           H  
ATOM    501  HD2 TYR A  32       2.087  -9.544  12.339  1.00  0.00           H  
ATOM    502  HE1 TYR A  32      -0.693 -12.184  15.473  1.00  0.00           H  
ATOM    503  HE2 TYR A  32       3.106 -11.373  13.653  1.00  0.00           H  
ATOM    504  HH  TYR A  32       1.168 -13.310  15.922  1.00  0.00           H  
ATOM    505  N   GLY A  33       0.575  -6.224  13.882  1.00  0.00           N  
ATOM    506  CA  GLY A  33       1.501  -5.600  14.869  1.00  0.00           C  
ATOM    507  C   GLY A  33       0.692  -4.894  15.956  1.00  0.00           C  
ATOM    508  O   GLY A  33       0.946  -5.048  17.134  1.00  0.00           O  
ATOM    509  H   GLY A  33       0.646  -5.964  12.909  1.00  0.00           H  
ATOM    510 1HA  GLY A  33       2.139  -6.369  15.306  1.00  0.00           H  
ATOM    511 2HA  GLY A  33       2.154  -4.893  14.359  1.00  0.00           H  
ATOM    512  N   ILE A  34      -0.285  -4.119  15.565  1.00  0.00           N  
ATOM    513  CA  ILE A  34      -1.113  -3.400  16.578  1.00  0.00           C  
ATOM    514  C   ILE A  34      -1.734  -4.421  17.540  1.00  0.00           C  
ATOM    515  O   ILE A  34      -1.697  -4.256  18.742  1.00  0.00           O  
ATOM    516  CB  ILE A  34      -2.227  -2.566  15.919  1.00  0.00           C  
ATOM    517  CG1 ILE A  34      -1.626  -1.396  15.136  1.00  0.00           C  
ATOM    518  CG2 ILE A  34      -3.206  -2.062  16.968  1.00  0.00           C  
ATOM    519  CD1 ILE A  34      -2.613  -0.697  14.229  1.00  0.00           C  
ATOM    520  H   ILE A  34      -0.492  -3.997  14.584  1.00  0.00           H  
ATOM    521  HA  ILE A  34      -0.464  -2.734  17.145  1.00  0.00           H  
ATOM    522  HB  ILE A  34      -2.765  -3.183  15.199  1.00  0.00           H  
ATOM    523 1HG1 ILE A  34      -1.222  -0.662  15.832  1.00  0.00           H  
ATOM    524 2HG1 ILE A  34      -0.797  -1.755  14.524  1.00  0.00           H  
ATOM    525 1HG2 ILE A  34      -3.986  -1.475  16.485  1.00  0.00           H  
ATOM    526 2HG2 ILE A  34      -3.656  -2.910  17.482  1.00  0.00           H  
ATOM    527 3HG2 ILE A  34      -2.677  -1.440  17.690  1.00  0.00           H  
ATOM    528 1HD1 ILE A  34      -2.113   0.120  13.708  1.00  0.00           H  
ATOM    529 2HD1 ILE A  34      -3.003  -1.407  13.500  1.00  0.00           H  
ATOM    530 3HD1 ILE A  34      -3.433  -0.298  14.824  1.00  0.00           H  
ATOM    531  N   ARG A  35      -2.298  -5.477  17.017  1.00  0.00           N  
ATOM    532  CA  ARG A  35      -2.917  -6.508  17.898  1.00  0.00           C  
ATOM    533  C   ARG A  35      -1.868  -7.018  18.883  1.00  0.00           C  
ATOM    534  O   ARG A  35      -2.112  -7.131  20.067  1.00  0.00           O  
ATOM    535  CB  ARG A  35      -3.466  -7.676  17.093  1.00  0.00           C  
ATOM    536  CG  ARG A  35      -4.713  -7.364  16.281  1.00  0.00           C  
ATOM    537  CD  ARG A  35      -5.360  -8.599  15.770  1.00  0.00           C  
ATOM    538  NE  ARG A  35      -4.504  -9.313  14.836  1.00  0.00           N  
ATOM    539  CZ  ARG A  35      -4.457  -9.079  13.510  1.00  0.00           C  
ATOM    540  NH1 ARG A  35      -5.221  -8.150  12.978  1.00  0.00           N  
ATOM    541  NH2 ARG A  35      -3.643  -9.783  12.743  1.00  0.00           N  
ATOM    542  H   ARG A  35      -2.322  -5.607  16.016  1.00  0.00           H  
ATOM    543  HA  ARG A  35      -3.757  -6.054  18.425  1.00  0.00           H  
ATOM    544 1HB  ARG A  35      -2.704  -8.032  16.401  1.00  0.00           H  
ATOM    545 2HB  ARG A  35      -3.708  -8.500  17.765  1.00  0.00           H  
ATOM    546 1HG  ARG A  35      -5.432  -6.835  16.908  1.00  0.00           H  
ATOM    547 2HG  ARG A  35      -4.446  -6.739  15.429  1.00  0.00           H  
ATOM    548 1HD  ARG A  35      -5.584  -9.265  16.603  1.00  0.00           H  
ATOM    549 2HD  ARG A  35      -6.284  -8.340  15.255  1.00  0.00           H  
ATOM    550  HE  ARG A  35      -3.902 -10.035  15.207  1.00  0.00           H  
ATOM    551 1HH1 ARG A  35      -5.843  -7.612  13.564  1.00  0.00           H  
ATOM    552 2HH1 ARG A  35      -5.186  -7.975  11.985  1.00  0.00           H  
ATOM    553 1HH2 ARG A  35      -3.055 -10.497  13.151  1.00  0.00           H  
ATOM    554 2HH2 ARG A  35      -3.608  -9.608  11.750  1.00  0.00           H  
ATOM    555  N   ARG A  36      -0.697  -7.329  18.414  1.00  0.00           N  
ATOM    556  CA  ARG A  36       0.351  -7.821  19.343  1.00  0.00           C  
ATOM    557  C   ARG A  36       0.582  -6.778  20.438  1.00  0.00           C  
ATOM    558  O   ARG A  36       0.643  -7.096  21.609  1.00  0.00           O  
ATOM    559  CB  ARG A  36       1.659  -8.092  18.614  1.00  0.00           C  
ATOM    560  CG  ARG A  36       1.639  -9.302  17.694  1.00  0.00           C  
ATOM    561  CD  ARG A  36       2.920  -9.453  16.957  1.00  0.00           C  
ATOM    562  NE  ARG A  36       4.036  -9.699  17.855  1.00  0.00           N  
ATOM    563  CZ  ARG A  36       4.389 -10.913  18.322  1.00  0.00           C  
ATOM    564  NH1 ARG A  36       3.705 -11.978  17.969  1.00  0.00           N  
ATOM    565  NH2 ARG A  36       5.423 -11.032  19.136  1.00  0.00           N  
ATOM    566  H   ARG A  36      -0.482  -7.244  17.431  1.00  0.00           H  
ATOM    567  HA  ARG A  36       0.014  -8.762  19.778  1.00  0.00           H  
ATOM    568 1HB  ARG A  36       1.925  -7.225  18.011  1.00  0.00           H  
ATOM    569 2HB  ARG A  36       2.456  -8.243  19.341  1.00  0.00           H  
ATOM    570 1HG  ARG A  36       1.474 -10.205  18.283  1.00  0.00           H  
ATOM    571 2HG  ARG A  36       0.835  -9.193  16.965  1.00  0.00           H  
ATOM    572 1HD  ARG A  36       2.846 -10.293  16.267  1.00  0.00           H  
ATOM    573 2HD  ARG A  36       3.127  -8.542  16.397  1.00  0.00           H  
ATOM    574  HE  ARG A  36       4.587  -8.904  18.149  1.00  0.00           H  
ATOM    575 1HH1 ARG A  36       2.914 -11.886  17.346  1.00  0.00           H  
ATOM    576 2HH1 ARG A  36       3.969 -12.887  18.319  1.00  0.00           H  
ATOM    577 1HH2 ARG A  36       5.950 -10.213  19.408  1.00  0.00           H  
ATOM    578 2HH2 ARG A  36       5.688 -11.941  19.487  1.00  0.00           H  
ATOM    579  N   LEU A  37       0.715  -5.533  20.067  1.00  0.00           N  
ATOM    580  CA  LEU A  37       0.945  -4.472  21.089  1.00  0.00           C  
ATOM    581  C   LEU A  37      -0.192  -4.494  22.115  1.00  0.00           C  
ATOM    582  O   LEU A  37       0.039  -4.460  23.308  1.00  0.00           O  
ATOM    583  CB  LEU A  37       1.027  -3.087  20.436  1.00  0.00           C  
ATOM    584  CG  LEU A  37       2.278  -2.825  19.586  1.00  0.00           C  
ATOM    585  CD1 LEU A  37       2.124  -1.501  18.850  1.00  0.00           C  
ATOM    586  CD2 LEU A  37       3.507  -2.814  20.482  1.00  0.00           C  
ATOM    587  H   LEU A  37       0.664  -5.274  19.092  1.00  0.00           H  
ATOM    588  HA  LEU A  37       1.905  -4.657  21.570  1.00  0.00           H  
ATOM    589 1HB  LEU A  37       0.158  -2.953  19.795  1.00  0.00           H  
ATOM    590 2HB  LEU A  37       0.995  -2.330  21.220  1.00  0.00           H  
ATOM    591  HG  LEU A  37       2.381  -3.612  18.838  1.00  0.00           H  
ATOM    592 1HD1 LEU A  37       3.013  -1.315  18.246  1.00  0.00           H  
ATOM    593 2HD1 LEU A  37       1.249  -1.544  18.202  1.00  0.00           H  
ATOM    594 3HD1 LEU A  37       2.002  -0.695  19.573  1.00  0.00           H  
ATOM    595 1HD2 LEU A  37       4.396  -2.629  19.878  1.00  0.00           H  
ATOM    596 2HD2 LEU A  37       3.406  -2.026  21.229  1.00  0.00           H  
ATOM    597 3HD2 LEU A  37       3.602  -3.778  20.982  1.00  0.00           H  
ATOM    598  N   ILE A  38      -1.416  -4.554  21.665  1.00  0.00           N  
ATOM    599  CA  ILE A  38      -2.557  -4.582  22.620  1.00  0.00           C  
ATOM    600  C   ILE A  38      -2.762  -6.021  23.117  1.00  0.00           C  
ATOM    601  O   ILE A  38      -1.924  -6.563  23.810  1.00  0.00           O  
ATOM    602  CB  ILE A  38      -3.855  -4.065  21.973  1.00  0.00           C  
ATOM    603  CG1 ILE A  38      -3.681  -2.615  21.513  1.00  0.00           C  
ATOM    604  CG2 ILE A  38      -5.018  -4.182  22.947  1.00  0.00           C  
ATOM    605  CD1 ILE A  38      -3.355  -1.654  22.633  1.00  0.00           C  
ATOM    606  H   ILE A  38      -1.604  -4.582  20.673  1.00  0.00           H  
ATOM    607  HA  ILE A  38      -2.323  -3.925  23.457  1.00  0.00           H  
ATOM    608  HB  ILE A  38      -4.078  -4.653  21.084  1.00  0.00           H  
ATOM    609 1HG1 ILE A  38      -2.883  -2.561  20.774  1.00  0.00           H  
ATOM    610 2HG1 ILE A  38      -4.597  -2.275  21.029  1.00  0.00           H  
ATOM    611 1HG2 ILE A  38      -5.927  -3.811  22.474  1.00  0.00           H  
ATOM    612 2HG2 ILE A  38      -5.154  -5.225  23.226  1.00  0.00           H  
ATOM    613 3HG2 ILE A  38      -4.806  -3.592  23.839  1.00  0.00           H  
ATOM    614 1HD1 ILE A  38      -3.247  -0.647  22.229  1.00  0.00           H  
ATOM    615 2HD1 ILE A  38      -4.160  -1.665  23.369  1.00  0.00           H  
ATOM    616 3HD1 ILE A  38      -2.423  -1.954  23.110  1.00  0.00           H  
ATOM    617  N   LYS A  39      -3.856  -6.651  22.772  1.00  0.00           N  
ATOM    618  CA  LYS A  39      -4.082  -8.050  23.232  1.00  0.00           C  
ATOM    619  C   LYS A  39      -3.795  -8.149  24.732  1.00  0.00           C  
ATOM    620  O   LYS A  39      -3.530  -7.164  25.391  1.00  0.00           O  
ATOM    621  CB  LYS A  39      -3.205  -9.038  22.461  1.00  0.00           C  
ATOM    622  CG  LYS A  39      -3.580  -9.201  20.995  1.00  0.00           C  
ATOM    623  CD  LYS A  39      -2.604 -10.118  20.273  1.00  0.00           C  
ATOM    624  CE  LYS A  39      -2.747 -11.559  20.741  1.00  0.00           C  
ATOM    625  NZ  LYS A  39      -1.871 -12.483  19.972  1.00  0.00           N  
ATOM    626  H   LYS A  39      -4.555  -6.204  22.196  1.00  0.00           H  
ATOM    627  HA  LYS A  39      -5.117  -8.321  23.021  1.00  0.00           H  
ATOM    628 1HB  LYS A  39      -2.165  -8.713  22.506  1.00  0.00           H  
ATOM    629 2HB  LYS A  39      -3.261 -10.019  22.932  1.00  0.00           H  
ATOM    630 1HG  LYS A  39      -4.584  -9.622  20.920  1.00  0.00           H  
ATOM    631 2HG  LYS A  39      -3.578  -8.226  20.508  1.00  0.00           H  
ATOM    632 1HD  LYS A  39      -2.789 -10.073  19.199  1.00  0.00           H  
ATOM    633 2HD  LYS A  39      -1.584  -9.784  20.462  1.00  0.00           H  
ATOM    634 1HE  LYS A  39      -2.487 -11.625  21.796  1.00  0.00           H  
ATOM    635 2HE  LYS A  39      -3.782 -11.878  20.623  1.00  0.00           H  
ATOM    636 1HZ  LYS A  39      -1.995 -13.426  20.311  1.00  0.00           H  
ATOM    637 2HZ  LYS A  39      -2.116 -12.443  18.992  1.00  0.00           H  
ATOM    638 3HZ  LYS A  39      -0.906 -12.209  20.088  1.00  0.00           H  
ATOM    639  N   LYS A  40      -3.845  -9.335  25.277  1.00  0.00           N  
ATOM    640  CA  LYS A  40      -3.575  -9.497  26.734  1.00  0.00           C  
ATOM    641  C   LYS A  40      -4.684  -8.815  27.538  1.00  0.00           C  
ATOM    642  O   LYS A  40      -4.641  -8.895  28.755  1.00  0.00           O  
ATOM    643  OXT LYS A  40      -5.556  -8.223  26.924  1.00  0.00           O  
ATOM    644  CB  LYS A  40      -2.213  -8.915  27.116  1.00  0.00           C  
ATOM    645  CG  LYS A  40      -1.023  -9.664  26.531  1.00  0.00           C  
ATOM    646  CD  LYS A  40       0.293  -9.037  26.967  1.00  0.00           C  
ATOM    647  CE  LYS A  40       1.483  -9.779  26.378  1.00  0.00           C  
ATOM    648  NZ  LYS A  40       2.777  -9.161  26.776  1.00  0.00           N  
ATOM    649  H   LYS A  40      -4.065 -10.151  24.724  1.00  0.00           H  
ATOM    650  HA  LYS A  40      -3.531 -10.563  26.961  1.00  0.00           H  
ATOM    651 1HB  LYS A  40      -2.153  -7.879  26.783  1.00  0.00           H  
ATOM    652 2HB  LYS A  40      -2.109  -8.917  28.202  1.00  0.00           H  
ATOM    653 1HG  LYS A  40      -1.048 -10.703  26.863  1.00  0.00           H  
ATOM    654 2HG  LYS A  40      -1.081  -9.647  25.444  1.00  0.00           H  
ATOM    655 1HD  LYS A  40       0.326  -7.996  26.641  1.00  0.00           H  
ATOM    656 2HD  LYS A  40       0.365  -9.060  28.055  1.00  0.00           H  
ATOM    657 1HE  LYS A  40       1.470 -10.814  26.716  1.00  0.00           H  
ATOM    658 2HE  LYS A  40       1.413  -9.774  25.290  1.00  0.00           H  
ATOM    659 1HZ  LYS A  40       3.540  -9.681  26.365  1.00  0.00           H  
ATOM    660 2HZ  LYS A  40       2.809  -8.205  26.450  1.00  0.00           H  
ATOM    661 3HZ  LYS A  40       2.863  -9.177  27.782  1.00  0.00           H  
ATOM    662  N   VAL B  41    -756.824-640.871  -6.781  1.00  0.00           N  
ATOM    663  CA  VAL B  41    -757.968-641.315  -7.626  1.00  0.00           C  
ATOM    664  C   VAL B  41    -757.895-640.621  -8.988  1.00  0.00           C  
ATOM    665  O   VAL B  41    -758.800-639.914  -9.384  1.00  0.00           O  
ATOM    666  CB  VAL B  41    -759.315-640.986  -6.955  1.00  0.00           C  
ATOM    667  CG1 VAL B  41    -760.472-641.458  -7.823  1.00  0.00           C  
ATOM    668  CG2 VAL B  41    -759.378-641.628  -5.578  1.00  0.00           C  
ATOM    669 1H   VAL B  41    -756.871-641.324  -5.891  1.00  0.00           H  
ATOM    670 2H   VAL B  41    -755.964-641.111  -7.231  1.00  0.00           H  
ATOM    671 3H   VAL B  41    -756.869-639.881  -6.653  1.00  0.00           H  
ATOM    672  HA  VAL B  41    -757.915-642.399  -7.739  1.00  0.00           H  
ATOM    673  HB  VAL B  41    -759.407-639.905  -6.857  1.00  0.00           H  
ATOM    674 1HG1 VAL B  41    -761.416-641.217  -7.334  1.00  0.00           H  
ATOM    675 2HG1 VAL B  41    -760.428-640.959  -8.791  1.00  0.00           H  
ATOM    676 3HG1 VAL B  41    -760.403-642.536  -7.967  1.00  0.00           H  
ATOM    677 1HG2 VAL B  41    -760.332-641.391  -5.109  1.00  0.00           H  
ATOM    678 2HG2 VAL B  41    -759.280-642.710  -5.675  1.00  0.00           H  
ATOM    679 3HG2 VAL B  41    -758.565-641.245  -4.960  1.00  0.00           H  
ATOM    680  N   GLN B  42    -756.824-640.818  -9.710  1.00  0.00           N  
ATOM    681  CA  GLN B  42    -756.698-640.170 -11.046  1.00  0.00           C  
ATOM    682  C   GLN B  42    -757.772-640.727 -11.984  1.00  0.00           C  
ATOM    683  O   GLN B  42    -758.139-641.882 -11.906  1.00  0.00           O  
ATOM    684  CB  GLN B  42    -755.308-640.396 -11.647  1.00  0.00           C  
ATOM    685  CG  GLN B  42    -754.183-639.717 -10.885  1.00  0.00           C  
ATOM    686  CD  GLN B  42    -753.666-640.564  -9.739  1.00  0.00           C  
ATOM    687  OE1 GLN B  42    -754.330-641.505  -9.294  1.00  0.00           O  
ATOM    688  NE2 GLN B  42    -752.475-640.236  -9.252  1.00  0.00           N  
ATOM    689  H   GLN B  42    -756.075-641.407  -9.376  1.00  0.00           H  
ATOM    690  HA  GLN B  42    -756.814-639.094 -10.921  1.00  0.00           H  
ATOM    691 1HB  GLN B  42    -755.095-641.465 -11.679  1.00  0.00           H  
ATOM    692 2HB  GLN B  42    -755.291-640.028 -12.672  1.00  0.00           H  
ATOM    693 1HG  GLN B  42    -753.357-639.528 -11.570  1.00  0.00           H  
ATOM    694 2HG  GLN B  42    -754.552-638.776 -10.476  1.00  0.00           H  
ATOM    695 1HE2 GLN B  42    -752.082-640.760  -8.495  1.00  0.00           H  
ATOM    696 2HE2 GLN B  42    -751.970-639.466  -9.641  1.00  0.00           H  
ATOM    697  N   LEU B  43    -758.278-639.913 -12.871  1.00  0.00           N  
ATOM    698  CA  LEU B  43    -759.328-640.398 -13.810  1.00  0.00           C  
ATOM    699  C   LEU B  43    -759.049-639.861 -15.215  1.00  0.00           C  
ATOM    700  O   LEU B  43    -759.843-640.022 -16.121  1.00  0.00           O  
ATOM    701  CB  LEU B  43    -760.723-639.953 -13.353  1.00  0.00           C  
ATOM    702  CG  LEU B  43    -761.185-640.499 -11.996  1.00  0.00           C  
ATOM    703  CD1 LEU B  43    -762.498-639.838 -11.602  1.00  0.00           C  
ATOM    704  CD2 LEU B  43    -761.337-642.011 -12.082  1.00  0.00           C  
ATOM    705  H   LEU B  43    -757.969-638.954 -12.932  1.00  0.00           H  
ATOM    706  HA  LEU B  43    -759.321-641.488 -13.804  1.00  0.00           H  
ATOM    707 1HB  LEU B  43    -760.739-638.866 -13.295  1.00  0.00           H  
ATOM    708 2HB  LEU B  43    -761.451-640.267 -14.101  1.00  0.00           H  
ATOM    709  HG  LEU B  43    -760.445-640.252 -11.234  1.00  0.00           H  
ATOM    710 1HD1 LEU B  43    -762.826-640.226 -10.637  1.00  0.00           H  
ATOM    711 2HD1 LEU B  43    -762.355-638.760 -11.528  1.00  0.00           H  
ATOM    712 3HD1 LEU B  43    -763.255-640.055 -12.355  1.00  0.00           H  
ATOM    713 1HD2 LEU B  43    -761.664-642.399 -11.117  1.00  0.00           H  
ATOM    714 2HD2 LEU B  43    -762.077-642.259 -12.843  1.00  0.00           H  
ATOM    715 3HD2 LEU B  43    -760.379-642.459 -12.347  1.00  0.00           H  
ATOM    716  N   ALA B  44    -757.928-639.221 -15.407  1.00  0.00           N  
ATOM    717  CA  ALA B  44    -757.605-638.675 -16.756  1.00  0.00           C  
ATOM    718  C   ALA B  44    -757.066-639.798 -17.646  1.00  0.00           C  
ATOM    719  O   ALA B  44    -756.962-639.653 -18.848  1.00  0.00           O  
ATOM    720  CB  ALA B  44    -756.549-637.576 -16.624  1.00  0.00           C  
ATOM    721  H   ALA B  44    -757.271-639.088 -14.652  1.00  0.00           H  
ATOM    722  HA  ALA B  44    -758.517-638.250 -17.176  1.00  0.00           H  
ATOM    723 1HB  ALA B  44    -756.314-637.178 -17.611  1.00  0.00           H  
ATOM    724 2HB  ALA B  44    -756.934-636.776 -15.992  1.00  0.00           H  
ATOM    725 3HB  ALA B  44    -755.648-637.991 -16.176  1.00  0.00           H  
ATOM    726  N   HIS B  45    -756.725-640.916 -17.064  1.00  0.00           N  
ATOM    727  CA  HIS B  45    -756.194-642.053 -17.873  1.00  0.00           C  
ATOM    728  C   HIS B  45    -754.729-641.790 -18.230  1.00  0.00           C  
ATOM    729  O   HIS B  45    -754.412-640.875 -18.964  1.00  0.00           O  
ATOM    730  CB  HIS B  45    -757.009-642.260 -19.154  1.00  0.00           C  
ATOM    731  CG  HIS B  45    -758.429-642.663 -18.906  1.00  0.00           C  
ATOM    732  ND1 HIS B  45    -758.780-643.926 -18.477  1.00  0.00           N  
ATOM    733  CD2 HIS B  45    -759.586-641.971 -19.027  1.00  0.00           C  
ATOM    734  CE1 HIS B  45    -760.093-643.993 -18.344  1.00  0.00           C  
ATOM    735  NE2 HIS B  45    -760.605-642.821 -18.672  1.00  0.00           N  
ATOM    736  H   HIS B  45    -756.817-641.024 -16.064  1.00  0.00           H  
ATOM    737  HA  HIS B  45    -756.282-642.978 -17.303  1.00  0.00           H  
ATOM    738 1HB  HIS B  45    -757.012-641.338 -19.737  1.00  0.00           H  
ATOM    739 2HB  HIS B  45    -756.537-643.031 -19.764  1.00  0.00           H  
ATOM    740  HD1 HIS B  45    -758.150-644.659 -18.220  1.00  0.00           H  
ATOM    741  HD2 HIS B  45    -759.809-640.949 -19.333  1.00  0.00           H  
ATOM    742  HE1 HIS B  45    -760.571-644.914 -18.011  1.00  0.00           H  
ATOM    743  N   HIS B  46    -753.832-642.588 -17.715  1.00  0.00           N  
ATOM    744  CA  HIS B  46    -752.388-642.386 -18.025  1.00  0.00           C  
ATOM    745  C   HIS B  46    -751.541-643.246 -17.086  1.00  0.00           C  
ATOM    746  O   HIS B  46    -750.489-642.838 -16.636  1.00  0.00           O  
ATOM    747  CB  HIS B  46    -751.983-640.915 -17.887  1.00  0.00           C  
ATOM    748  CG  HIS B  46    -750.566-640.642 -18.287  1.00  0.00           C  
ATOM    749  ND1 HIS B  46    -750.142-640.690 -19.599  1.00  0.00           N  
ATOM    750  CD2 HIS B  46    -749.478-640.318 -17.550  1.00  0.00           C  
ATOM    751  CE1 HIS B  46    -748.852-640.406 -19.650  1.00  0.00           C  
ATOM    752  NE2 HIS B  46    -748.426-640.178 -18.422  1.00  0.00           N  
ATOM    753  H   HIS B  46    -754.103-643.346 -17.105  1.00  0.00           H  
ATOM    754  HA  HIS B  46    -752.197-642.661 -19.062  1.00  0.00           H  
ATOM    755 1HB  HIS B  46    -752.637-640.298 -18.503  1.00  0.00           H  
ATOM    756 2HB  HIS B  46    -752.112-640.598 -16.852  1.00  0.00           H  
ATOM    757  HD2 HIS B  46    -749.443-640.193 -16.468  1.00  0.00           H  
ATOM    758  HE1 HIS B  46    -748.244-640.367 -20.554  1.00  0.00           H  
ATOM    759  HE2 HIS B  46    -747.481-639.938 -18.159  1.00  0.00           H  
ATOM    760  N   PHE B  47    -751.991-644.433 -16.785  1.00  0.00           N  
ATOM    761  CA  PHE B  47    -751.210-645.316 -15.873  1.00  0.00           C  
ATOM    762  C   PHE B  47    -751.307-646.764 -16.357  1.00  0.00           C  
ATOM    763  O   PHE B  47    -750.484-647.230 -17.121  1.00  0.00           O  
ATOM    764  CB  PHE B  47    -751.720-645.218 -14.434  1.00  0.00           C  
ATOM    765  CG  PHE B  47    -751.474-643.881 -13.794  1.00  0.00           C  
ATOM    766  CD1 PHE B  47    -752.456-642.902 -13.801  1.00  0.00           C  
ATOM    767  CD2 PHE B  47    -750.261-643.600 -13.184  1.00  0.00           C  
ATOM    768  CE1 PHE B  47    -752.231-641.672 -13.213  1.00  0.00           C  
ATOM    769  CE2 PHE B  47    -750.034-642.372 -12.594  1.00  0.00           C  
ATOM    770  CZ  PHE B  47    -751.020-641.407 -12.609  1.00  0.00           C  
ATOM    771  H   PHE B  47    -752.867-644.767 -17.162  1.00  0.00           H  
ATOM    772  HA  PHE B  47    -750.173-644.979 -15.869  1.00  0.00           H  
ATOM    773 1HB  PHE B  47    -752.791-645.413 -14.413  1.00  0.00           H  
ATOM    774 2HB  PHE B  47    -751.237-645.981 -13.824  1.00  0.00           H  
ATOM    775  HD1 PHE B  47    -753.414-643.112 -14.277  1.00  0.00           H  
ATOM    776  HD2 PHE B  47    -749.481-644.363 -13.173  1.00  0.00           H  
ATOM    777  HE1 PHE B  47    -753.012-640.911 -13.226  1.00  0.00           H  
ATOM    778  HE2 PHE B  47    -749.076-642.164 -12.118  1.00  0.00           H  
ATOM    779  HZ  PHE B  47    -750.842-640.437 -12.146  1.00  0.00           H  
ATOM    780  N   SER B  48    -752.307-647.480 -15.920  1.00  0.00           N  
ATOM    781  CA  SER B  48    -752.454-648.897 -16.357  1.00  0.00           C  
ATOM    782  C   SER B  48    -753.262-648.949 -17.654  1.00  0.00           C  
ATOM    783  O   SER B  48    -754.462-648.761 -17.659  1.00  0.00           O  
ATOM    784  CB  SER B  48    -753.140-649.727 -15.289  1.00  0.00           C  
ATOM    785  OG  SER B  48    -752.352-649.808 -14.133  1.00  0.00           O  
ATOM    786  H   SER B  48    -752.989-647.088 -15.286  1.00  0.00           H  
ATOM    787  HA  SER B  48    -751.459-649.319 -16.505  1.00  0.00           H  
ATOM    788 1HB  SER B  48    -754.104-649.281 -15.045  1.00  0.00           H  
ATOM    789 2HB  SER B  48    -753.331-650.728 -15.673  1.00  0.00           H  
ATOM    790  HG  SER B  48    -752.715-649.165 -13.520  1.00  0.00           H  
ATOM    791  N   GLU B  49    -752.612-649.203 -18.757  1.00  0.00           N  
ATOM    792  CA  GLU B  49    -753.340-649.267 -20.056  1.00  0.00           C  
ATOM    793  C   GLU B  49    -754.263-650.491 -20.079  1.00  0.00           C  
ATOM    794  O   GLU B  49    -755.448-650.362 -20.313  1.00  0.00           O  
ATOM    795  CB  GLU B  49    -752.331-649.362 -21.203  1.00  0.00           C  
ATOM    796  CG  GLU B  49    -752.247-648.013 -21.921  1.00  0.00           C  
ATOM    797  CD  GLU B  49    -751.106-647.186 -21.326  1.00  0.00           C  
ATOM    798  OE1 GLU B  49    -749.994-647.685 -21.295  1.00  0.00           O  
ATOM    799  OE2 GLU B  49    -751.364-646.068 -20.912  1.00  0.00           O  
ATOM    800  H   GLU B  49    -751.615-649.359 -18.744  1.00  0.00           H  
ATOM    801  HA  GLU B  49    -753.926-648.354 -20.170  1.00  0.00           H  
ATOM    802 1HB  GLU B  49    -751.356-649.644 -20.807  1.00  0.00           H  
ATOM    803 2HB  GLU B  49    -752.641-650.144 -21.897  1.00  0.00           H  
ATOM    804 1HG  GLU B  49    -752.079-648.189 -22.983  1.00  0.00           H  
ATOM    805 2HG  GLU B  49    -753.200-647.496 -21.813  1.00  0.00           H  
ATOM    806  N   PRO B  50    -753.694-651.649 -19.841  1.00  0.00           N  
ATOM    807  CA  PRO B  50    -754.460-652.909 -19.837  1.00  0.00           C  
ATOM    808  C   PRO B  50    -755.562-652.866 -18.772  1.00  0.00           C  
ATOM    809  O   PRO B  50    -755.482-652.126 -17.810  1.00  0.00           O  
ATOM    810  CB  PRO B  50    -753.399-653.965 -19.511  1.00  0.00           C  
ATOM    811  CG  PRO B  50    -752.115-653.333 -19.927  1.00  0.00           C  
ATOM    812  CD  PRO B  50    -752.297-651.872 -19.612  1.00  0.00           C  
ATOM    813  HA  PRO B  50    -754.880-653.081 -20.839  1.00  0.00           H  
ATOM    814 1HB  PRO B  50    -753.427-654.208 -18.438  1.00  0.00           H  
ATOM    815 2HB  PRO B  50    -753.614-654.895 -20.057  1.00  0.00           H  
ATOM    816 1HG  PRO B  50    -751.275-653.783 -19.379  1.00  0.00           H  
ATOM    817 2HG  PRO B  50    -751.931-653.516 -20.996  1.00  0.00           H  
ATOM    818 1HD  PRO B  50    -752.016-651.685 -18.565  1.00  0.00           H  
ATOM    819 2HD  PRO B  50    -751.678-651.270 -20.294  1.00  0.00           H  
ATOM    820  N   GLU B  51    -756.588-653.655 -18.939  1.00  0.00           N  
ATOM    821  CA  GLU B  51    -757.696-653.662 -17.942  1.00  0.00           C  
ATOM    822  C   GLU B  51    -757.187-654.208 -16.607  1.00  0.00           C  
ATOM    823  O   GLU B  51    -757.003-653.473 -15.658  1.00  0.00           O  
ATOM    824  CB  GLU B  51    -758.876-654.506 -18.432  1.00  0.00           C  
ATOM    825  CG  GLU B  51    -759.633-653.905 -19.607  1.00  0.00           C  
ATOM    826  CD  GLU B  51    -760.741-654.791 -20.104  1.00  0.00           C  
ATOM    827  OE1 GLU B  51    -760.848-655.898 -19.633  1.00  0.00           O  
ATOM    828  OE2 GLU B  51    -761.482-654.361 -20.956  1.00  0.00           O  
ATOM    829  H   GLU B  51    -756.644-654.267 -19.741  1.00  0.00           H  
ATOM    830  HA  GLU B  51    -758.064-652.642 -17.825  1.00  0.00           H  
ATOM    831 1HB  GLU B  51    -758.519-655.491 -18.732  1.00  0.00           H  
ATOM    832 2HB  GLU B  51    -759.584-654.649 -17.616  1.00  0.00           H  
ATOM    833 1HG  GLU B  51    -760.058-652.948 -19.302  1.00  0.00           H  
ATOM    834 2HG  GLU B  51    -758.932-653.717 -20.420  1.00  0.00           H  
ATOM    835  N   ILE B  52    -756.969-655.495 -16.525  1.00  0.00           N  
ATOM    836  CA  ILE B  52    -756.483-656.101 -15.256  1.00  0.00           C  
ATOM    837  C   ILE B  52    -755.446-655.187 -14.597  1.00  0.00           C  
ATOM    838  O   ILE B  52    -755.449-654.993 -13.397  1.00  0.00           O  
ATOM    839  CB  ILE B  52    -755.864-657.490 -15.495  1.00  0.00           C  
ATOM    840  CG1 ILE B  52    -756.942-658.490 -15.921  1.00  0.00           C  
ATOM    841  CG2 ILE B  52    -755.148-657.976 -14.243  1.00  0.00           C  
ATOM    842  CD1 ILE B  52    -756.390-659.797 -16.444  1.00  0.00           C  
ATOM    843  H   ILE B  52    -757.130-656.091 -17.325  1.00  0.00           H  
ATOM    844  HA  ILE B  52    -757.334-656.234 -14.589  1.00  0.00           H  
ATOM    845  HB  ILE B  52    -755.146-657.433 -16.313  1.00  0.00           H  
ATOM    846 1HG1 ILE B  52    -757.591-658.708 -15.074  1.00  0.00           H  
ATOM    847 2HG1 ILE B  52    -757.561-658.046 -16.701  1.00  0.00           H  
ATOM    848 1HG2 ILE B  52    -754.717-658.959 -14.430  1.00  0.00           H  
ATOM    849 2HG2 ILE B  52    -754.356-657.275 -13.983  1.00  0.00           H  
ATOM    850 3HG2 ILE B  52    -755.860-658.042 -13.420  1.00  0.00           H  
ATOM    851 1HD1 ILE B  52    -757.214-660.453 -16.726  1.00  0.00           H  
ATOM    852 2HD1 ILE B  52    -755.764-659.605 -17.316  1.00  0.00           H  
ATOM    853 3HD1 ILE B  52    -755.795-660.277 -15.668  1.00  0.00           H  
ATOM    854  N   THR B  53    -754.562-654.622 -15.371  1.00  0.00           N  
ATOM    855  CA  THR B  53    -753.531-653.719 -14.786  1.00  0.00           C  
ATOM    856  C   THR B  53    -754.218-652.526 -14.118  1.00  0.00           C  
ATOM    857  O   THR B  53    -753.889-652.148 -13.010  1.00  0.00           O  
ATOM    858  CB  THR B  53    -752.586-653.227 -15.889  1.00  0.00           C  
ATOM    859  OG1 THR B  53    -753.322-652.980 -17.080  1.00  0.00           O  
ATOM    860  CG2 THR B  53    -751.520-654.290 -16.159  1.00  0.00           C  
ATOM    861  H   THR B  53    -754.564-654.787 -16.367  1.00  0.00           H  
ATOM    862  HA  THR B  53    -752.956-654.282 -14.051  1.00  0.00           H  
ATOM    863  HB  THR B  53    -752.109-652.300 -15.572  1.00  0.00           H  
ATOM    864  HG1 THR B  53    -754.250-653.177 -16.929  1.00  0.00           H  
ATOM    865 1HG2 THR B  53    -750.848-653.941 -16.943  1.00  0.00           H  
ATOM    866 2HG2 THR B  53    -750.951-654.475 -15.248  1.00  0.00           H  
ATOM    867 3HG2 THR B  53    -752.001-655.214 -16.479  1.00  0.00           H  
ATOM    868  N   LEU B  54    -755.162-651.916 -14.781  1.00  0.00           N  
ATOM    869  CA  LEU B  54    -755.847-650.745 -14.164  1.00  0.00           C  
ATOM    870  C   LEU B  54    -756.801-651.217 -13.068  1.00  0.00           C  
ATOM    871  O   LEU B  54    -756.815-650.675 -11.983  1.00  0.00           O  
ATOM    872  CB  LEU B  54    -756.627-649.948 -15.217  1.00  0.00           C  
ATOM    873  CG  LEU B  54    -757.374-648.713 -14.698  1.00  0.00           C  
ATOM    874  CD1 LEU B  54    -756.379-647.741 -14.077  1.00  0.00           C  
ATOM    875  CD2 LEU B  54    -758.134-648.060 -15.843  1.00  0.00           C  
ATOM    876  H   LEU B  54    -755.441-652.219 -15.704  1.00  0.00           H  
ATOM    877  HA  LEU B  54    -755.090-650.082 -13.748  1.00  0.00           H  
ATOM    878 1HB  LEU B  54    -755.932-649.616 -15.986  1.00  0.00           H  
ATOM    879 2HB  LEU B  54    -757.361-650.608 -15.680  1.00  0.00           H  
ATOM    880  HG  LEU B  54    -758.076-649.012 -13.920  1.00  0.00           H  
ATOM    881 1HD1 LEU B  54    -756.909-646.863 -13.708  1.00  0.00           H  
ATOM    882 2HD1 LEU B  54    -755.864-648.228 -13.249  1.00  0.00           H  
ATOM    883 3HD1 LEU B  54    -755.652-647.436 -14.829  1.00  0.00           H  
ATOM    884 1HD2 LEU B  54    -758.665-647.182 -15.473  1.00  0.00           H  
ATOM    885 2HD2 LEU B  54    -757.432-647.759 -16.621  1.00  0.00           H  
ATOM    886 3HD2 LEU B  54    -758.850-648.770 -16.256  1.00  0.00           H  
ATOM    887  N   ILE B  55    -757.609-652.212 -13.327  1.00  0.00           N  
ATOM    888  CA  ILE B  55    -758.547-652.670 -12.264  1.00  0.00           C  
ATOM    889  C   ILE B  55    -757.752-653.072 -11.020  1.00  0.00           C  
ATOM    890  O   ILE B  55    -758.051-652.647  -9.921  1.00  0.00           O  
ATOM    891  CB  ILE B  55    -759.405-653.859 -12.734  1.00  0.00           C  
ATOM    892  CG1 ILE B  55    -760.380-653.415 -13.827  1.00  0.00           C  
ATOM    893  CG2 ILE B  55    -760.158-654.469 -11.561  1.00  0.00           C  
ATOM    894  CD1 ILE B  55    -761.056-654.561 -14.545  1.00  0.00           C  
ATOM    895  H   ILE B  55    -757.616-652.678 -14.223  1.00  0.00           H  
ATOM    896  HA  ILE B  55    -759.234-651.857 -12.035  1.00  0.00           H  
ATOM    897  HB  ILE B  55    -758.762-654.620 -13.175  1.00  0.00           H  
ATOM    898 1HG1 ILE B  55    -761.153-652.783 -13.391  1.00  0.00           H  
ATOM    899 2HG1 ILE B  55    -759.849-652.816 -14.568  1.00  0.00           H  
ATOM    900 1HG2 ILE B  55    -760.759-655.307 -11.911  1.00  0.00           H  
ATOM    901 2HG2 ILE B  55    -759.446-654.820 -10.815  1.00  0.00           H  
ATOM    902 3HG2 ILE B  55    -760.808-653.716 -11.115  1.00  0.00           H  
ATOM    903 1HD1 ILE B  55    -761.731-654.167 -15.305  1.00  0.00           H  
ATOM    904 2HD1 ILE B  55    -760.302-655.189 -15.020  1.00  0.00           H  
ATOM    905 3HD1 ILE B  55    -761.624-655.154 -13.829  1.00  0.00           H  
ATOM    906  N   ILE B  56    -756.723-653.864 -11.181  1.00  0.00           N  
ATOM    907  CA  ILE B  56    -755.904-654.251  -9.998  1.00  0.00           C  
ATOM    908  C   ILE B  56    -755.363-652.981  -9.342  1.00  0.00           C  
ATOM    909  O   ILE B  56    -755.437-652.801  -8.142  1.00  0.00           O  
ATOM    910  CB  ILE B  56    -754.736-655.177 -10.383  1.00  0.00           C  
ATOM    911  CG1 ILE B  56    -755.264-656.510 -10.919  1.00  0.00           C  
ATOM    912  CG2 ILE B  56    -753.822-655.404  -9.189  1.00  0.00           C  
ATOM    913  CD1 ILE B  56    -756.070-657.297  -9.911  1.00  0.00           C  
ATOM    914  H   ILE B  56    -756.471-654.220 -12.092  1.00  0.00           H  
ATOM    915  HA  ILE B  56    -756.541-654.791  -9.298  1.00  0.00           H  
ATOM    916  HB  ILE B  56    -754.160-654.720 -11.188  1.00  0.00           H  
ATOM    917 1HG1 ILE B  56    -755.892-656.328 -11.791  1.00  0.00           H  
ATOM    918 2HG1 ILE B  56    -754.428-657.129 -11.244  1.00  0.00           H  
ATOM    919 1HG2 ILE B  56    -753.001-656.060  -9.479  1.00  0.00           H  
ATOM    920 2HG2 ILE B  56    -753.420-654.450  -8.851  1.00  0.00           H  
ATOM    921 3HG2 ILE B  56    -754.388-655.866  -8.380  1.00  0.00           H  
ATOM    922 1HD1 ILE B  56    -756.409-658.229 -10.364  1.00  0.00           H  
ATOM    923 2HD1 ILE B  56    -755.448-657.521  -9.043  1.00  0.00           H  
ATOM    924 3HD1 ILE B  56    -756.932-656.711  -9.598  1.00  0.00           H  
ATOM    925  N   PHE B  57    -754.822-652.094 -10.137  1.00  0.00           N  
ATOM    926  CA  PHE B  57    -754.272-650.821  -9.586  1.00  0.00           C  
ATOM    927  C   PHE B  57    -755.368-650.080  -8.825  1.00  0.00           C  
ATOM    928  O   PHE B  57    -755.162-649.606  -7.727  1.00  0.00           O  
ATOM    929  CB  PHE B  57    -753.722-649.925 -10.697  1.00  0.00           C  
ATOM    930  CG  PHE B  57    -753.188-648.610 -10.205  1.00  0.00           C  
ATOM    931  CD1 PHE B  57    -751.942-648.533  -9.601  1.00  0.00           C  
ATOM    932  CD2 PHE B  57    -753.930-647.447 -10.345  1.00  0.00           C  
ATOM    933  CE1 PHE B  57    -751.449-647.324  -9.148  1.00  0.00           C  
ATOM    934  CE2 PHE B  57    -753.440-646.237  -9.895  1.00  0.00           C  
ATOM    935  CZ  PHE B  57    -752.198-646.176  -9.295  1.00  0.00           C  
ATOM    936  H   PHE B  57    -754.772-652.262 -11.132  1.00  0.00           H  
ATOM    937  HA  PHE B  57    -753.442-651.062  -8.921  1.00  0.00           H  
ATOM    938 1HB  PHE B  57    -752.919-650.444 -11.218  1.00  0.00           H  
ATOM    939 2HB  PHE B  57    -754.507-649.723 -11.424  1.00  0.00           H  
ATOM    940  HD1 PHE B  57    -751.349-649.441  -9.485  1.00  0.00           H  
ATOM    941  HD2 PHE B  57    -754.911-647.495 -10.818  1.00  0.00           H  
ATOM    942  HE1 PHE B  57    -750.469-647.278  -8.675  1.00  0.00           H  
ATOM    943  HE2 PHE B  57    -754.033-645.330 -10.011  1.00  0.00           H  
ATOM    944  HZ  PHE B  57    -751.811-645.222  -8.937  1.00  0.00           H  
ATOM    945  N   GLY B  58    -756.533-649.967  -9.402  1.00  0.00           N  
ATOM    946  CA  GLY B  58    -757.637-649.246  -8.710  1.00  0.00           C  
ATOM    947  C   GLY B  58    -757.886-649.891  -7.347  1.00  0.00           C  
ATOM    948  O   GLY B  58    -757.988-649.214  -6.345  1.00  0.00           O  
ATOM    949  H   GLY B  58    -756.701-650.363 -10.316  1.00  0.00           H  
ATOM    950 1HA  GLY B  58    -757.370-648.196  -8.596  1.00  0.00           H  
ATOM    951 2HA  GLY B  58    -758.537-649.284  -9.323  1.00  0.00           H  
ATOM    952  N   VAL B  59    -757.976-651.193  -7.292  1.00  0.00           N  
ATOM    953  CA  VAL B  59    -758.207-651.851  -5.977  1.00  0.00           C  
ATOM    954  C   VAL B  59    -757.087-651.438  -5.019  1.00  0.00           C  
ATOM    955  O   VAL B  59    -757.331-651.026  -3.900  1.00  0.00           O  
ATOM    956  CB  VAL B  59    -758.232-653.385  -6.115  1.00  0.00           C  
ATOM    957  CG1 VAL B  59    -758.251-654.043  -4.743  1.00  0.00           C  
ATOM    958  CG2 VAL B  59    -759.439-653.812  -6.935  1.00  0.00           C  
ATOM    959  H   VAL B  59    -757.893-651.765  -8.120  1.00  0.00           H  
ATOM    960  HA  VAL B  59    -759.182-651.539  -5.600  1.00  0.00           H  
ATOM    961  HB  VAL B  59    -757.319-653.710  -6.614  1.00  0.00           H  
ATOM    962 1HG1 VAL B  59    -758.268-655.127  -4.859  1.00  0.00           H  
ATOM    963 2HG1 VAL B  59    -757.360-653.752  -4.187  1.00  0.00           H  
ATOM    964 3HG1 VAL B  59    -759.140-653.723  -4.199  1.00  0.00           H  
ATOM    965 1HG2 VAL B  59    -759.450-654.898  -7.029  1.00  0.00           H  
ATOM    966 2HG2 VAL B  59    -760.352-653.482  -6.439  1.00  0.00           H  
ATOM    967 3HG2 VAL B  59    -759.383-653.363  -7.927  1.00  0.00           H  
ATOM    968  N   MET B  60    -755.861-651.515  -5.461  1.00  0.00           N  
ATOM    969  CA  MET B  60    -754.730-651.093  -4.589  1.00  0.00           C  
ATOM    970  C   MET B  60    -754.946-649.636  -4.179  1.00  0.00           C  
ATOM    971  O   MET B  60    -754.832-649.272  -3.024  1.00  0.00           O  
ATOM    972  CB  MET B  60    -753.389-651.261  -5.300  1.00  0.00           C  
ATOM    973  CG  MET B  60    -752.974-652.707  -5.529  1.00  0.00           C  
ATOM    974  SD  MET B  60    -751.479-652.852  -6.528  1.00  0.00           S  
ATOM    975  CE  MET B  60    -750.250-652.215  -5.392  1.00  0.00           C  
ATOM    976  H   MET B  60    -755.665-651.858  -6.390  1.00  0.00           H  
ATOM    977  HA  MET B  60    -754.700-651.751  -3.720  1.00  0.00           H  
ATOM    978 1HB  MET B  60    -753.427-650.767  -6.270  1.00  0.00           H  
ATOM    979 2HB  MET B  60    -752.605-650.776  -4.716  1.00  0.00           H  
ATOM    980 1HG  MET B  60    -752.795-653.191  -4.569  1.00  0.00           H  
ATOM    981 2HG  MET B  60    -753.778-653.241  -6.034  1.00  0.00           H  
ATOM    982 1HE  MET B  60    -749.269-652.240  -5.867  1.00  0.00           H  
ATOM    983 2HE  MET B  60    -750.499-651.187  -5.125  1.00  0.00           H  
ATOM    984 3HE  MET B  60    -750.233-652.830  -4.492  1.00  0.00           H  
ATOM    985  N   ALA B  61    -755.265-648.803  -5.133  1.00  0.00           N  
ATOM    986  CA  ALA B  61    -755.502-647.363  -4.838  1.00  0.00           C  
ATOM    987  C   ALA B  61    -756.611-647.222  -3.791  1.00  0.00           C  
ATOM    988  O   ALA B  61    -756.484-646.466  -2.848  1.00  0.00           O  
ATOM    989  CB  ALA B  61    -755.883-646.618  -6.126  1.00  0.00           C  
ATOM    990  H   ALA B  61    -755.354-649.132  -6.084  1.00  0.00           H  
ATOM    991  HA  ALA B  61    -754.578-646.942  -4.443  1.00  0.00           H  
ATOM    992 1HB  ALA B  61    -756.055-645.566  -5.900  1.00  0.00           H  
ATOM    993 2HB  ALA B  61    -755.074-646.707  -6.851  1.00  0.00           H  
ATOM    994 3HB  ALA B  61    -756.791-647.052  -6.542  1.00  0.00           H  
ATOM    995  N   GLY B  62    -757.704-647.930  -3.941  1.00  0.00           N  
ATOM    996  CA  GLY B  62    -758.801-647.800  -2.943  1.00  0.00           C  
ATOM    997  C   GLY B  62    -758.257-648.118  -1.552  1.00  0.00           C  
ATOM    998  O   GLY B  62    -758.488-647.388  -0.609  1.00  0.00           O  
ATOM    999  H   GLY B  62    -757.820-648.563  -4.719  1.00  0.00           H  
ATOM   1000 1HA  GLY B  62    -759.206-646.789  -2.977  1.00  0.00           H  
ATOM   1001 2HA  GLY B  62    -759.613-648.479  -3.204  1.00  0.00           H  
ATOM   1002  N   VAL B  63    -757.527-649.191  -1.409  1.00  0.00           N  
ATOM   1003  CA  VAL B  63    -756.972-649.516  -0.064  1.00  0.00           C  
ATOM   1004  C   VAL B  63    -756.126-648.335   0.425  1.00  0.00           C  
ATOM   1005  O   VAL B  63    -756.261-647.882   1.545  1.00  0.00           O  
ATOM   1006  CB  VAL B  63    -756.105-650.788  -0.111  1.00  0.00           C  
ATOM   1007  CG1 VAL B  63    -755.375-650.984   1.210  1.00  0.00           C  
ATOM   1008  CG2 VAL B  63    -756.972-651.995  -0.432  1.00  0.00           C  
ATOM   1009  H   VAL B  63    -757.329-649.807  -2.185  1.00  0.00           H  
ATOM   1010  HA  VAL B  63    -757.803-649.713   0.615  1.00  0.00           H  
ATOM   1011  HB  VAL B  63    -755.345-650.670  -0.883  1.00  0.00           H  
ATOM   1012 1HG1 VAL B  63    -754.767-651.887   1.159  1.00  0.00           H  
ATOM   1013 2HG1 VAL B  63    -754.733-650.125   1.402  1.00  0.00           H  
ATOM   1014 3HG1 VAL B  63    -756.102-651.082   2.016  1.00  0.00           H  
ATOM   1015 1HG2 VAL B  63    -756.352-652.891  -0.464  1.00  0.00           H  
ATOM   1016 2HG2 VAL B  63    -757.736-652.110   0.337  1.00  0.00           H  
ATOM   1017 3HG2 VAL B  63    -757.452-651.851  -1.400  1.00  0.00           H  
ATOM   1018  N   ILE B  64    -755.260-647.826  -0.413  1.00  0.00           N  
ATOM   1019  CA  ILE B  64    -754.412-646.670  -0.006  1.00  0.00           C  
ATOM   1020  C   ILE B  64    -755.301-645.498   0.424  1.00  0.00           C  
ATOM   1021  O   ILE B  64    -755.077-644.881   1.446  1.00  0.00           O  
ATOM   1022  CB  ILE B  64    -753.483-646.219  -1.148  1.00  0.00           C  
ATOM   1023  CG1 ILE B  64    -752.424-647.288  -1.429  1.00  0.00           C  
ATOM   1024  CG2 ILE B  64    -752.826-644.891  -0.804  1.00  0.00           C  
ATOM   1025  CD1 ILE B  64    -751.654-647.062  -2.710  1.00  0.00           C  
ATOM   1026  H   ILE B  64    -755.157-648.209  -1.342  1.00  0.00           H  
ATOM   1027  HA  ILE B  64    -753.772-646.984   0.817  1.00  0.00           H  
ATOM   1028  HB  ILE B  64    -754.063-646.101  -2.063  1.00  0.00           H  
ATOM   1029 1HG1 ILE B  64    -751.713-647.321  -0.604  1.00  0.00           H  
ATOM   1030 2HG1 ILE B  64    -752.902-648.266  -1.488  1.00  0.00           H  
ATOM   1031 1HG2 ILE B  64    -752.172-644.587  -1.622  1.00  0.00           H  
ATOM   1032 2HG2 ILE B  64    -753.594-644.133  -0.653  1.00  0.00           H  
ATOM   1033 3HG2 ILE B  64    -752.239-645.000   0.108  1.00  0.00           H  
ATOM   1034 1HD1 ILE B  64    -750.923-647.860  -2.840  1.00  0.00           H  
ATOM   1035 2HD1 ILE B  64    -752.344-647.060  -3.554  1.00  0.00           H  
ATOM   1036 3HD1 ILE B  64    -751.139-646.104  -2.660  1.00  0.00           H  
ATOM   1037  N   GLY B  65    -756.303-645.180  -0.353  1.00  0.00           N  
ATOM   1038  CA  GLY B  65    -757.196-644.043   0.009  1.00  0.00           C  
ATOM   1039  C   GLY B  65    -757.795-644.278   1.395  1.00  0.00           C  
ATOM   1040  O   GLY B  65    -757.801-643.398   2.233  1.00  0.00           O  
ATOM   1041  H   GLY B  65    -756.484-645.697  -1.202  1.00  0.00           H  
ATOM   1042 1HA  GLY B  65    -756.627-643.114  -0.007  1.00  0.00           H  
ATOM   1043 2HA  GLY B  65    -757.986-643.949  -0.736  1.00  0.00           H  
ATOM   1044  N   THR B  66    -758.298-645.455   1.647  1.00  0.00           N  
ATOM   1045  CA  THR B  66    -758.891-645.729   2.985  1.00  0.00           C  
ATOM   1046  C   THR B  66    -757.839-645.464   4.063  1.00  0.00           C  
ATOM   1047  O   THR B  66    -758.100-644.804   5.050  1.00  0.00           O  
ATOM   1048  CB  THR B  66    -759.407-647.176   3.104  1.00  0.00           C  
ATOM   1049  OG1 THR B  66    -760.440-647.399   2.135  1.00  0.00           O  
ATOM   1050  CG2 THR B  66    -759.959-647.432   4.498  1.00  0.00           C  
ATOM   1051  H   THR B  66    -758.294-646.188   0.951  1.00  0.00           H  
ATOM   1052  HA  THR B  66    -759.758-645.081   3.119  1.00  0.00           H  
ATOM   1053  HB  THR B  66    -758.589-647.870   2.910  1.00  0.00           H  
ATOM   1054  HG1 THR B  66    -760.074-647.863   1.379  1.00  0.00           H  
ATOM   1055 1HG2 THR B  66    -760.318-648.459   4.563  1.00  0.00           H  
ATOM   1056 2HG2 THR B  66    -759.173-647.275   5.235  1.00  0.00           H  
ATOM   1057 3HG2 THR B  66    -760.783-646.747   4.694  1.00  0.00           H  
ATOM   1058  N   ILE B  67    -756.648-645.966   3.879  1.00  0.00           N  
ATOM   1059  CA  ILE B  67    -755.581-645.730   4.892  1.00  0.00           C  
ATOM   1060  C   ILE B  67    -755.390-644.223   5.079  1.00  0.00           C  
ATOM   1061  O   ILE B  67    -755.334-643.724   6.186  1.00  0.00           O  
ATOM   1062  CB  ILE B  67    -754.246-646.374   4.477  1.00  0.00           C  
ATOM   1063  CG1 ILE B  67    -754.356-647.900   4.507  1.00  0.00           C  
ATOM   1064  CG2 ILE B  67    -753.122-645.900   5.386  1.00  0.00           C  
ATOM   1065  CD1 ILE B  67    -753.196-648.610   3.847  1.00  0.00           C  
ATOM   1066  H   ILE B  67    -756.435-646.515   3.058  1.00  0.00           H  
ATOM   1067  HA  ILE B  67    -755.881-646.203   5.826  1.00  0.00           H  
ATOM   1068  HB  ILE B  67    -754.011-646.095   3.450  1.00  0.00           H  
ATOM   1069 1HG1 ILE B  67    -754.421-648.240   5.540  1.00  0.00           H  
ATOM   1070 2HG1 ILE B  67    -755.274-648.209   4.005  1.00  0.00           H  
ATOM   1071 1HG2 ILE B  67    -752.186-646.365   5.080  1.00  0.00           H  
ATOM   1072 2HG2 ILE B  67    -753.030-644.818   5.316  1.00  0.00           H  
ATOM   1073 3HG2 ILE B  67    -753.345-646.180   6.416  1.00  0.00           H  
ATOM   1074 1HD1 ILE B  67    -753.347-649.688   3.908  1.00  0.00           H  
ATOM   1075 2HD1 ILE B  67    -753.135-648.311   2.800  1.00  0.00           H  
ATOM   1076 3HD1 ILE B  67    -752.271-648.344   4.355  1.00  0.00           H  
ATOM   1077  N   LEU B  68    -755.297-643.494   3.999  1.00  0.00           N  
ATOM   1078  CA  LEU B  68    -755.118-642.021   4.101  1.00  0.00           C  
ATOM   1079  C   LEU B  68    -756.277-641.432   4.917  1.00  0.00           C  
ATOM   1080  O   LEU B  68    -756.079-640.629   5.806  1.00  0.00           O  
ATOM   1081  CB  LEU B  68    -755.073-641.373   2.711  1.00  0.00           C  
ATOM   1082  CG  LEU B  68    -753.820-641.673   1.879  1.00  0.00           C  
ATOM   1083  CD1 LEU B  68    -754.006-641.133   0.467  1.00  0.00           C  
ATOM   1084  CD2 LEU B  68    -752.604-641.049   2.547  1.00  0.00           C  
ATOM   1085  H   LEU B  68    -755.346-643.922   3.085  1.00  0.00           H  
ATOM   1086  HA  LEU B  68    -754.180-641.822   4.618  1.00  0.00           H  
ATOM   1087 1HB  LEU B  68    -755.937-641.711   2.142  1.00  0.00           H  
ATOM   1088 2HB  LEU B  68    -755.141-640.292   2.830  1.00  0.00           H  
ATOM   1089  HG  LEU B  68    -753.680-642.752   1.807  1.00  0.00           H  
ATOM   1090 1HD1 LEU B  68    -753.116-641.346  -0.125  1.00  0.00           H  
ATOM   1091 2HD1 LEU B  68    -754.871-641.611   0.006  1.00  0.00           H  
ATOM   1092 3HD1 LEU B  68    -754.165-640.056   0.508  1.00  0.00           H  
ATOM   1093 1HD2 LEU B  68    -751.713-641.262   1.955  1.00  0.00           H  
ATOM   1094 2HD2 LEU B  68    -752.742-639.969   2.618  1.00  0.00           H  
ATOM   1095 3HD2 LEU B  68    -752.484-641.466   3.547  1.00  0.00           H  
ATOM   1096  N   LEU B  69    -757.486-641.825   4.616  1.00  0.00           N  
ATOM   1097  CA  LEU B  69    -758.654-641.284   5.372  1.00  0.00           C  
ATOM   1098  C   LEU B  69    -758.472-641.566   6.865  1.00  0.00           C  
ATOM   1099  O   LEU B  69    -758.651-640.697   7.694  1.00  0.00           O  
ATOM   1100  CB  LEU B  69    -759.966-641.911   4.883  1.00  0.00           C  
ATOM   1101  CG  LEU B  69    -760.422-641.491   3.480  1.00  0.00           C  
ATOM   1102  CD1 LEU B  69    -761.616-642.336   3.058  1.00  0.00           C  
ATOM   1103  CD2 LEU B  69    -760.773-640.011   3.481  1.00  0.00           C  
ATOM   1104  H   LEU B  69    -757.646-642.493   3.876  1.00  0.00           H  
ATOM   1105  HA  LEU B  69    -758.718-640.212   5.189  1.00  0.00           H  
ATOM   1106 1HB  LEU B  69    -759.856-642.994   4.885  1.00  0.00           H  
ATOM   1107 2HB  LEU B  69    -760.760-641.646   5.582  1.00  0.00           H  
ATOM   1108  HG  LEU B  69    -759.617-641.672   2.767  1.00  0.00           H  
ATOM   1109 1HD1 LEU B  69    -761.939-642.038   2.061  1.00  0.00           H  
ATOM   1110 2HD1 LEU B  69    -761.331-643.389   3.047  1.00  0.00           H  
ATOM   1111 3HD1 LEU B  69    -762.433-642.189   3.764  1.00  0.00           H  
ATOM   1112 1HD2 LEU B  69    -761.096-639.712   2.484  1.00  0.00           H  
ATOM   1113 2HD2 LEU B  69    -761.579-639.829   4.193  1.00  0.00           H  
ATOM   1114 3HD2 LEU B  69    -759.897-639.429   3.769  1.00  0.00           H  
ATOM   1115  N   ILE B  70    -758.116-642.771   7.216  1.00  0.00           N  
ATOM   1116  CA  ILE B  70    -757.923-643.095   8.657  1.00  0.00           C  
ATOM   1117  C   ILE B  70    -756.883-642.153   9.255  1.00  0.00           C  
ATOM   1118  O   ILE B  70    -757.089-641.581  10.307  1.00  0.00           O  
ATOM   1119  CB  ILE B  70    -757.473-644.554   8.860  1.00  0.00           C  
ATOM   1120  CG1 ILE B  70    -758.601-645.518   8.483  1.00  0.00           C  
ATOM   1121  CG2 ILE B  70    -757.034-644.779  10.299  1.00  0.00           C  
ATOM   1122  CD1 ILE B  70    -758.161-646.960   8.378  1.00  0.00           C  
ATOM   1123  H   ILE B  70    -757.968-643.493   6.525  1.00  0.00           H  
ATOM   1124  HA  ILE B  70    -758.880-642.985   9.167  1.00  0.00           H  
ATOM   1125  HB  ILE B  70    -756.637-644.772   8.197  1.00  0.00           H  
ATOM   1126 1HG1 ILE B  70    -759.395-645.457   9.226  1.00  0.00           H  
ATOM   1127 2HG1 ILE B  70    -759.028-645.222   7.525  1.00  0.00           H  
ATOM   1128 1HG2 ILE B  70    -756.720-645.815  10.425  1.00  0.00           H  
ATOM   1129 2HG2 ILE B  70    -756.202-644.116  10.533  1.00  0.00           H  
ATOM   1130 3HG2 ILE B  70    -757.867-644.568  10.971  1.00  0.00           H  
ATOM   1131 1HD1 ILE B  70    -759.015-647.582   8.107  1.00  0.00           H  
ATOM   1132 2HD1 ILE B  70    -757.389-647.051   7.613  1.00  0.00           H  
ATOM   1133 3HD1 ILE B  70    -757.763-647.290   9.336  1.00  0.00           H  
ATOM   1134  N   SER B  71    -755.772-641.972   8.596  1.00  0.00           N  
ATOM   1135  CA  SER B  71    -754.746-641.050   9.150  1.00  0.00           C  
ATOM   1136  C   SER B  71    -755.386-639.679   9.344  1.00  0.00           C  
ATOM   1137  O   SER B  71    -755.264-639.064  10.384  1.00  0.00           O  
ATOM   1138  CB  SER B  71    -753.548-640.942   8.228  1.00  0.00           C  
ATOM   1139  OG  SER B  71    -752.866-642.163   8.144  1.00  0.00           O  
ATOM   1140  H   SER B  71    -755.591-642.441   7.720  1.00  0.00           H  
ATOM   1141  HA  SER B  71    -754.384-641.462  10.093  1.00  0.00           H  
ATOM   1142 1HB  SER B  71    -753.879-640.638   7.235  1.00  0.00           H  
ATOM   1143 2HB  SER B  71    -752.873-640.171   8.597  1.00  0.00           H  
ATOM   1144  HG  SER B  71    -752.129-642.014   7.548  1.00  0.00           H  
ATOM   1145  N   TYR B  72    -756.086-639.202   8.350  1.00  0.00           N  
ATOM   1146  CA  TYR B  72    -756.753-637.881   8.480  1.00  0.00           C  
ATOM   1147  C   TYR B  72    -757.697-637.907   9.687  1.00  0.00           C  
ATOM   1148  O   TYR B  72    -757.694-637.011  10.506  1.00  0.00           O  
ATOM   1149  CB  TYR B  72    -757.522-637.519   7.207  1.00  0.00           C  
ATOM   1150  CG  TYR B  72    -758.260-636.202   7.294  1.00  0.00           C  
ATOM   1151  CD1 TYR B  72    -757.733-635.070   6.689  1.00  0.00           C  
ATOM   1152  CD2 TYR B  72    -759.464-636.125   7.978  1.00  0.00           C  
ATOM   1153  CE1 TYR B  72    -758.408-633.867   6.768  1.00  0.00           C  
ATOM   1154  CE2 TYR B  72    -760.138-634.922   8.058  1.00  0.00           C  
ATOM   1155  CZ  TYR B  72    -759.614-633.797   7.456  1.00  0.00           C  
ATOM   1156  OH  TYR B  72    -760.286-632.598   7.535  1.00  0.00           O  
ATOM   1157  H   TYR B  72    -756.183-639.720   7.488  1.00  0.00           H  
ATOM   1158  HA  TYR B  72    -755.986-637.117   8.604  1.00  0.00           H  
ATOM   1159 1HB  TYR B  72    -756.828-637.466   6.366  1.00  0.00           H  
ATOM   1160 2HB  TYR B  72    -758.247-638.301   6.984  1.00  0.00           H  
ATOM   1161  HD1 TYR B  72    -756.787-635.130   6.150  1.00  0.00           H  
ATOM   1162  HD2 TYR B  72    -759.877-637.014   8.455  1.00  0.00           H  
ATOM   1163  HE1 TYR B  72    -757.994-632.978   6.293  1.00  0.00           H  
ATOM   1164  HE2 TYR B  72    -761.084-634.862   8.597  1.00  0.00           H  
ATOM   1165  HH  TYR B  72    -761.094-632.718   8.039  1.00  0.00           H  
ATOM   1166  N   GLY B  73    -758.502-638.933   9.805  1.00  0.00           N  
ATOM   1167  CA  GLY B  73    -759.438-639.014  10.961  1.00  0.00           C  
ATOM   1168  C   GLY B  73    -758.638-638.952  12.261  1.00  0.00           C  
ATOM   1169  O   GLY B  73    -758.961-638.208  13.166  1.00  0.00           O  
ATOM   1170  H   GLY B  73    -758.500-639.676   9.121  1.00  0.00           H  
ATOM   1171 1HA  GLY B  73    -760.154-638.193  10.908  1.00  0.00           H  
ATOM   1172 2HA  GLY B  73    -760.009-639.941  10.903  1.00  0.00           H  
ATOM   1173  N   ILE B  74    -757.589-639.722  12.357  1.00  0.00           N  
ATOM   1174  CA  ILE B  74    -756.765-639.693  13.599  1.00  0.00           C  
ATOM   1175  C   ILE B  74    -756.279-638.260  13.839  1.00  0.00           C  
ATOM   1176  O   ILE B  74    -756.369-637.740  14.931  1.00  0.00           O  
ATOM   1177  CB  ILE B  74    -755.557-640.644  13.509  1.00  0.00           C  
ATOM   1178  CG1 ILE B  74    -756.025-642.101  13.493  1.00  0.00           C  
ATOM   1179  CG2 ILE B  74    -754.602-640.400  14.667  1.00  0.00           C  
ATOM   1180  CD1 ILE B  74    -754.940-643.086  13.121  1.00  0.00           C  
ATOM   1181  H   ILE B  74    -757.323-640.340  11.604  1.00  0.00           H  
ATOM   1182  HA  ILE B  74    -757.383-640.029  14.431  1.00  0.00           H  
ATOM   1183  HB  ILE B  74    -755.029-640.472  12.572  1.00  0.00           H  
ATOM   1184 1HG1 ILE B  74    -756.408-642.371  14.476  1.00  0.00           H  
ATOM   1185 2HG1 ILE B  74    -756.843-642.213  12.781  1.00  0.00           H  
ATOM   1186 1HG2 ILE B  74    -753.754-641.081  14.588  1.00  0.00           H  
ATOM   1187 2HG2 ILE B  74    -754.245-639.372  14.634  1.00  0.00           H  
ATOM   1188 3HG2 ILE B  74    -755.120-640.575  15.609  1.00  0.00           H  
ATOM   1189 1HD1 ILE B  74    -755.347-644.097  13.131  1.00  0.00           H  
ATOM   1190 2HD1 ILE B  74    -754.565-642.856  12.123  1.00  0.00           H  
ATOM   1191 3HD1 ILE B  74    -754.125-643.017  13.840  1.00  0.00           H  
ATOM   1192  N   ARG B  75    -755.767-637.620  12.822  1.00  0.00           N  
ATOM   1193  CA  ARG B  75    -755.279-636.219  12.988  1.00  0.00           C  
ATOM   1194  C   ARG B  75    -756.414-635.337  13.507  1.00  0.00           C  
ATOM   1195  O   ARG B  75    -756.236-634.571  14.433  1.00  0.00           O  
ATOM   1196  CB  ARG B  75    -754.762-635.651  11.675  1.00  0.00           C  
ATOM   1197  CG  ARG B  75    -753.446-636.245  11.196  1.00  0.00           C  
ATOM   1198  CD  ARG B  75    -752.855-635.448  10.090  1.00  0.00           C  
ATOM   1199  NE  ARG B  75    -753.696-635.459   8.904  1.00  0.00           N  
ATOM   1200  CZ  ARG B  75    -753.642-636.394   7.936  1.00  0.00           C  
ATOM   1201  NH1 ARG B  75    -752.783-637.385   8.026  1.00  0.00           N  
ATOM   1202  NH2 ARG B  75    -754.452-636.314   6.894  1.00  0.00           N  
ATOM   1203  H   ARG B  75    -755.696-638.062  11.917  1.00  0.00           H  
ATOM   1204  HA  ARG B  75    -754.451-636.223  13.697  1.00  0.00           H  
ATOM   1205 1HB  ARG B  75    -755.501-635.813  10.892  1.00  0.00           H  
ATOM   1206 2HB  ARG B  75    -754.621-634.575  11.775  1.00  0.00           H  
ATOM   1207 1HG  ARG B  75    -752.734-636.266  12.022  1.00  0.00           H  
ATOM   1208 2HG  ARG B  75    -753.615-637.260  10.835  1.00  0.00           H  
ATOM   1209 1HD  ARG B  75    -752.732-634.415  10.412  1.00  0.00           H  
ATOM   1210 2HD  ARG B  75    -751.884-635.863   9.822  1.00  0.00           H  
ATOM   1211  HE  ARG B  75    -754.370-634.712   8.799  1.00  0.00           H  
ATOM   1212 1HH1 ARG B  75    -752.164-637.446   8.822  1.00  0.00           H  
ATOM   1213 2HH1 ARG B  75    -752.743-638.086   7.301  1.00  0.00           H  
ATOM   1214 1HH2 ARG B  75    -755.112-635.552   6.824  1.00  0.00           H  
ATOM   1215 2HH2 ARG B  75    -754.411-637.015   6.169  1.00  0.00           H  
ATOM   1216  N   ARG B  76    -757.581-635.434  12.930  1.00  0.00           N  
ATOM   1217  CA  ARG B  76    -758.706-634.591  13.420  1.00  0.00           C  
ATOM   1218  C   ARG B  76    -758.888-634.879  14.907  1.00  0.00           C  
ATOM   1219  O   ARG B  76    -758.965-633.981  15.721  1.00  0.00           O  
ATOM   1220  CB  ARG B  76    -760.001-634.882  12.676  1.00  0.00           C  
ATOM   1221  CG  ARG B  76    -761.187-634.028  13.097  1.00  0.00           C  
ATOM   1222  CD  ARG B  76    -762.431-634.429  12.392  1.00  0.00           C  
ATOM   1223  NE  ARG B  76    -762.829-635.788  12.725  1.00  0.00           N  
ATOM   1224  CZ  ARG B  76    -763.469-636.142  13.856  1.00  0.00           C  
ATOM   1225  NH1 ARG B  76    -763.776-635.229  14.751  1.00  0.00           N  
ATOM   1226  NH2 ARG B  76    -763.789-637.407  14.066  1.00  0.00           N  
ATOM   1227  H   ARG B  76    -757.740-636.067  12.159  1.00  0.00           H  
ATOM   1228  HA  ARG B  76    -758.462-633.545  13.233  1.00  0.00           H  
ATOM   1229 1HB  ARG B  76    -759.849-634.731  11.608  1.00  0.00           H  
ATOM   1230 2HB  ARG B  76    -760.279-635.926  12.822  1.00  0.00           H  
ATOM   1231 1HG  ARG B  76    -761.350-634.136  14.170  1.00  0.00           H  
ATOM   1232 2HG  ARG B  76    -760.983-632.982  12.865  1.00  0.00           H  
ATOM   1233 1HD  ARG B  76    -763.241-633.758  12.674  1.00  0.00           H  
ATOM   1234 2HD  ARG B  76    -762.273-634.374  11.316  1.00  0.00           H  
ATOM   1235  HE  ARG B  76    -762.610-636.518  12.060  1.00  0.00           H  
ATOM   1236 1HH1 ARG B  76    -763.532-634.262  14.590  1.00  0.00           H  
ATOM   1237 2HH1 ARG B  76    -764.256-635.495  15.599  1.00  0.00           H  
ATOM   1238 1HH2 ARG B  76    -763.552-638.109  13.378  1.00  0.00           H  
ATOM   1239 2HH2 ARG B  76    -764.268-637.673  14.913  1.00  0.00           H  
ATOM   1240  N   LEU B  77    -758.913-636.130  15.268  1.00  0.00           N  
ATOM   1241  CA  LEU B  77    -759.037-636.485  16.705  1.00  0.00           C  
ATOM   1242  C   LEU B  77    -757.878-635.825  17.452  1.00  0.00           C  
ATOM   1243  O   LEU B  77    -758.059-635.227  18.492  1.00  0.00           O  
ATOM   1244  CB  LEU B  77    -759.006-638.005  16.912  1.00  0.00           C  
ATOM   1245  CG  LEU B  77    -760.237-638.770  16.412  1.00  0.00           C  
ATOM   1246  CD1 LEU B  77    -759.977-640.268  16.504  1.00  0.00           C  
ATOM   1247  CD2 LEU B  77    -761.452-638.374  17.238  1.00  0.00           C  
ATOM   1248  H   LEU B  77    -758.849-636.869  14.582  1.00  0.00           H  
ATOM   1249  HA  LEU B  77    -760.006-636.140  17.064  1.00  0.00           H  
ATOM   1250 1HB  LEU B  77    -758.134-638.407  16.399  1.00  0.00           H  
ATOM   1251 2HB  LEU B  77    -758.900-638.208  17.978  1.00  0.00           H  
ATOM   1252  HG  LEU B  77    -760.416-638.527  15.364  1.00  0.00           H  
ATOM   1253 1HD1 LEU B  77    -760.852-640.812  16.149  1.00  0.00           H  
ATOM   1254 2HD1 LEU B  77    -759.115-640.526  15.889  1.00  0.00           H  
ATOM   1255 3HD1 LEU B  77    -759.778-640.539  17.541  1.00  0.00           H  
ATOM   1256 1HD2 LEU B  77    -762.327-638.918  16.881  1.00  0.00           H  
ATOM   1257 2HD2 LEU B  77    -761.275-638.618  18.285  1.00  0.00           H  
ATOM   1258 3HD2 LEU B  77    -761.625-637.303  17.139  1.00  0.00           H  
ATOM   1259  N   ILE B  78    -756.691-635.955  16.905  1.00  0.00           N  
ATOM   1260  CA  ILE B  78    -755.456-635.372  17.514  1.00  0.00           C  
ATOM   1261  C   ILE B  78    -754.772-636.427  18.378  1.00  0.00           C  
ATOM   1262  O   ILE B  78    -755.186-636.715  19.484  1.00  0.00           O  
ATOM   1263  CB  ILE B  78    -755.769-634.132  18.371  1.00  0.00           C  
ATOM   1264  CG1 ILE B  78    -756.345-633.013  17.500  1.00  0.00           C  
ATOM   1265  CG2 ILE B  78    -754.518-633.657  19.094  1.00  0.00           C  
ATOM   1266  CD1 ILE B  78    -756.904-631.851  18.289  1.00  0.00           C  
ATOM   1267  H   ILE B  78    -756.617-636.470  16.039  1.00  0.00           H  
ATOM   1268  HA  ILE B  78    -754.782-635.076  16.711  1.00  0.00           H  
ATOM   1269  HB  ILE B  78    -756.531-634.381  19.108  1.00  0.00           H  
ATOM   1270 1HG1 ILE B  78    -755.570-632.633  16.835  1.00  0.00           H  
ATOM   1271 2HG1 ILE B  78    -757.144-633.413  16.874  1.00  0.00           H  
ATOM   1272 1HG2 ILE B  78    -754.756-632.779  19.694  1.00  0.00           H  
ATOM   1273 2HG2 ILE B  78    -754.149-634.450  19.742  1.00  0.00           H  
ATOM   1274 3HG2 ILE B  78    -753.751-633.399  18.363  1.00  0.00           H  
ATOM   1275 1HD1 ILE B  78    -757.294-631.099  17.603  1.00  0.00           H  
ATOM   1276 2HD1 ILE B  78    -757.707-632.203  18.937  1.00  0.00           H  
ATOM   1277 3HD1 ILE B  78    -756.114-631.411  18.896  1.00  0.00           H  
ATOM   1278  N   LYS B  79    -753.726-637.014  17.865  1.00  0.00           N  
ATOM   1279  CA  LYS B  79    -752.998-638.066  18.626  1.00  0.00           C  
ATOM   1280  C   LYS B  79    -751.982-637.411  19.564  1.00  0.00           C  
ATOM   1281  O   LYS B  79    -751.144-636.639  19.143  1.00  0.00           O  
ATOM   1282  CB  LYS B  79    -752.293-639.045  17.686  1.00  0.00           C  
ATOM   1283  CG  LYS B  79    -751.599-640.203  18.389  1.00  0.00           C  
ATOM   1284  CD  LYS B  79    -750.975-641.164  17.388  1.00  0.00           C  
ATOM   1285  CE  LYS B  79    -750.268-642.315  18.089  1.00  0.00           C  
ATOM   1286  NZ  LYS B  79    -749.653-643.263  17.121  1.00  0.00           N  
ATOM   1287  H   LYS B  79    -753.401-636.759  16.944  1.00  0.00           H  
ATOM   1288  HA  LYS B  79    -753.725-638.648  19.194  1.00  0.00           H  
ATOM   1289 1HB  LYS B  79    -753.017-639.464  16.986  1.00  0.00           H  
ATOM   1290 2HB  LYS B  79    -751.544-638.511  17.100  1.00  0.00           H  
ATOM   1291 1HG  LYS B  79    -750.817-639.816  19.044  1.00  0.00           H  
ATOM   1292 2HG  LYS B  79    -752.322-640.746  18.998  1.00  0.00           H  
ATOM   1293 1HD  LYS B  79    -751.752-641.568  16.737  1.00  0.00           H  
ATOM   1294 2HD  LYS B  79    -750.252-640.629  16.772  1.00  0.00           H  
ATOM   1295 1HE  LYS B  79    -749.488-641.920  18.739  1.00  0.00           H  
ATOM   1296 2HE  LYS B  79    -750.983-642.859  18.706  1.00  0.00           H  
ATOM   1297 1HZ  LYS B  79    -749.196-644.010  17.625  1.00  0.00           H  
ATOM   1298 2HZ  LYS B  79    -750.371-643.649  16.525  1.00  0.00           H  
ATOM   1299 3HZ  LYS B  79    -748.973-642.774  16.556  1.00  0.00           H  
ATOM   1300  N   LYS B  80    -752.054-637.712  20.833  1.00  0.00           N  
ATOM   1301  CA  LYS B  80    -751.096-637.107  21.804  1.00  0.00           C  
ATOM   1302  C   LYS B  80    -751.324-635.595  21.867  1.00  0.00           C  
ATOM   1303  O   LYS B  80    -750.365-634.882  22.115  1.00  0.00           O  
ATOM   1304  OXT LYS B  80    -752.452-635.177  21.666  1.00  0.00           O  
ATOM   1305  CB  LYS B  80    -749.647-637.406  21.419  1.00  0.00           C  
ATOM   1306  CG  LYS B  80    -749.257-638.875  21.528  1.00  0.00           C  
ATOM   1307  CD  LYS B  80    -747.801-639.090  21.144  1.00  0.00           C  
ATOM   1308  CE  LYS B  80    -747.412-640.557  21.245  1.00  0.00           C  
ATOM   1309  NZ  LYS B  80    -745.996-640.786  20.848  1.00  0.00           N  
ATOM   1310  H   LYS B  80    -752.756-638.355  21.170  1.00  0.00           H  
ATOM   1311  HA  LYS B  80    -751.259-637.564  22.781  1.00  0.00           H  
ATOM   1312 1HB  LYS B  80    -749.471-637.089  20.390  1.00  0.00           H  
ATOM   1313 2HB  LYS B  80    -748.975-636.833  22.058  1.00  0.00           H  
ATOM   1314 1HG  LYS B  80    -749.408-639.216  22.553  1.00  0.00           H  
ATOM   1315 2HG  LYS B  80    -749.889-639.469  20.870  1.00  0.00           H  
ATOM   1316 1HD  LYS B  80    -747.641-638.750  20.119  1.00  0.00           H  
ATOM   1317 2HD  LYS B  80    -747.160-638.507  21.805  1.00  0.00           H  
ATOM   1318 1HE  LYS B  80    -747.548-640.899  22.270  1.00  0.00           H  
ATOM   1319 2HE  LYS B  80    -748.058-641.151  20.598  1.00  0.00           H  
ATOM   1320 1HZ  LYS B  80    -745.778-641.770  20.929  1.00  0.00           H  
ATOM   1321 2HZ  LYS B  80    -745.862-640.490  19.891  1.00  0.00           H  
ATOM   1322 3HZ  LYS B  80    -745.386-640.256  21.453  1.00  0.00           H  
HETATM 1323 THKN MEM C  81    -745.942-648.819  -0.000  1.00  0.00           X  
HETATM 1324 CNTR MEM C  81    -760.942-648.819  -0.000  1.00  0.00           X  
HETATM 1325 NORM MEM C  81    -760.942-648.819  15.000  1.00  0.00           X  
TER                                                                             
# All scores below are weighted scores, not raw scores.
#BEGIN_POSE_ENERGIES_TABLE output/away_packed__1AFO_AB_0001.pdb
label fa_atr fa_rep fa_intra_rep pro_close fa_pair hbond_sr_bb hbond_lr_bb hbond_bb_sc hbond_sc fa_mpsolv dslf_ss_dst dslf_cs_ang dslf_ss_dih dslf_ca_dih rama omega fa_dun p_aa_pp ref fa_mpenv fa_mpenv_smooth total
weights 0.8 0.44 0.004 1 0.49 1.17 1.17 2.34 2.2 0.35 0.5 2 5 5 0.2 0.5 0.56 0.32 1 0.3 0.5 NA
pose -233.78 93.4222 0.83031 0.35516 -0.18706 -40.7293 0 -0.30834 -0.23427 39.3874 0 0 0 0 13.8005 0.11562 65.487 7.77969 -5.26 33.4724 -2.96324 -28.8121
VAL:NtermProteinFull_1 -0.89551 0.08634 0.01455 0 0 0 0 0 0 0.09482 0 0 0 0 0 2e-05 0.01173 0 0.29 2.29133 -0.26398 1.62929
GLN_2 -1.06892 1.37373 0.00561 0 0 0 0 0 0 0.12829 0 0 0 0 -0.11645 0.00018 1.63838 -0.05007 -0.97 2.08016 0.99688 4.01779
LEU_3 -1.49879 1.51486 0.00701 0 0 0 0 0 0 0.2406 0 0 0 0 1.65049 2e-05 0.00739 -0.61504 -0.1 -0.2324 -0.8924 0.08174
ALA_4 -0.85891 0.11665 0.00228 0 0 0 0 0 0 0.12998 0 0 0 0 0.69564 4e-05 0 0.57554 0.16 0.2847 1.15311 2.25901
HIS_D_5 -2.34486 1.13989 0.00567 0 -0.04985 0 0 0 0 0.40215 0 0 0 0 0.09933 1e-05 1.2715 0.06557 0.56 1.81553 0.22279 3.18774
HIS_6 -2.01006 1.53059 0.00558 0 -0.07138 0 0 0 0 0.4711 0 0 0 0 1.53005 0.0011 2.10341 0.98118 0.56 0.19266 0.53515 5.82939
PHE_7 -2.30061 2.23794 0.02465 0 0 0 0 -0.15417 0 0.68728 0 0 0 0 -0.22118 0.00048 2.0292 0.04717 0.63 0.03486 0.36342 3.37904
SER_8 -1.97682 2.03494 0.00782 0 0.00837 0 0 -0.15417 0 0.6339 0 0 0 0 1.03683 7e-05 0.60144 0.18303 -0.37 0.04828 0.32304 2.37675
GLU_9 -0.9898 0.14974 0.00529 0.0085 0.00177 0 0 0 0 0.33279 0 0 0 0 0.22599 0.00023 2.1489 0.04903 -0.81 0.15267 -0.8076 0.46752
PRO_10 -2.67602 1.02593 0.00227 0.06697 0 0 0 0 0 0.70331 0 0 0 0 0.37838 0.00021 0.40408 -0.40502 0.02 0.01972 -0.23608 -0.69625
GLU_11 -2.1779 0.36001 0.00427 0 0 0 0 0 0 0.49374 0 0 0 0 -0.13534 3e-05 2.2703 -0.09209 -0.81 0.26694 -0.07127 0.1087
ILE_12 -2.90094 1.53224 0.01909 0 0 0 0 0 0 0.51505 0 0 0 0 -0.03136 0.00021 0.072 -0.10262 0.24 0.10145 0.76207 0.20719
THR_13 -3.65953 0.71794 0.0084 0 0.02813 0 0 0 0 0.67097 0 0 0 0 0.04227 8e-05 0.01274 0.11772 -0.27 0.77246 0.30064 -1.25818
LEU_14 -3.26653 0.51668 0.00681 0 0 0 0 0 0 0.4921 0 0 0 0 -0.05182 0.00141 0.45244 -0.11098 -0.1 0.09688 -0.23543 -2.19844
ILE_15 -3.41199 0.55909 0.01754 0 0 0 0 0 0 0.48639 0 0 0 0 0.04461 0.01483 0.07054 -0.05472 0.24 0.06044 0.44774 -1.52553
ILE_16 -4.22228 1.48209 0.02527 0 0 0 0 0 0 0.56718 0 0 0 0 0.03253 8e-05 0.48989 -0.05836 0.24 -0.21089 -0.79518 -2.44966
PHE_17 -3.8063 0.59451 0.02567 0 0 0 0 0 0 0.44443 0 0 0 0 -0.0212 3e-05 1.28876 -0.06457 0.63 -0.01532 -0.88581 -1.80981
GLY_18 -2.74688 0.55784 2e-05 0 0 0 0 0 0 0.28653 0 0 0 0 0.18491 0.00438 0 0.25366 -0.17 0.9027 1.1475 0.42065
VAL_19 -3.13536 0.50564 0.01352 0 0 0 0 0 0 0.36246 0 0 0 0 0.06342 0.00375 -0.00185 -0.01876 0.29 -0.00268 -0.3408 -2.26067
MET_20 -3.88494 0.49903 0.00308 0 0 0 0 0 0 0.475 0 0 0 0 0.01656 0.00098 0.91418 -0.06079 -0.34 0.20458 -0.10651 -2.27885
ALA_21 -3.23376 0.55298 0.00059 0 0 0 0 0 0 0.35945 0 0 0 0 -0.08072 0.0008 0 -0.13716 0.16 0.4956 0.58405 -1.29816
GLY_22 -2.34883 0.50067 2e-05 0 0 0 0 0 0 0.24604 0 0 0 0 0.18466 0.00252 0 0.25345 -0.17 0.9042 1.14369 0.71643
VAL_23 -3.52277 0.51291 0.01404 0 0 0 0 0 0 0.4352 0 0 0 0 0.06001 0.00017 -0.00232 -0.01486 0.29 -0.003 -0.34128 -2.57189
ILE_24 -4.04113 0.52143 0.01942 0 0 0 0 0 0 0.50621 0 0 0 0 0.04316 8e-05 0.07164 -0.05017 0.24 -0.2403 -0.7762 -3.70587
GLY_25 -2.84678 0.49896 2e-05 0 0 0 0 0 0 0.32009 0 0 0 0 0.1832 0.00175 0 0.25166 -0.17 0.90419 1.12191 0.265
THR_26 -3.42215 0.48693 0.00858 0 0 0 0 0 0 0.42397 0 0 0 0 0.04055 0.00012 0.04393 0.11712 -0.27 1.39542 0.64244 -0.53308
ILE_27 -4.00927 0.54178 0.01888 0 0 0 0 0 0 0.50438 0 0 0 0 0.0408 0 0.07176 -0.04998 0.24 -0.24158 -0.79518 -3.6784
LEU_28 -3.58701 0.53303 0.00637 0 0 0 0 0 0 0.43852 0 0 0 0 -0.03445 0.00143 0.51487 -0.10485 -0.1 -0.24488 -0.7971 -3.37408
LEU_29 -3.23986 0.49274 0.00691 0 0 0 0 0 0 0.39524 0 0 0 0 -0.03454 0.00104 0.51759 -0.10534 -0.1 -0.26181 -0.82365 -3.15167
ILE_30 -3.84906 0.63762 0.01907 0 0 0 0 0 0 0.52742 0 0 0 0 0.03663 0.00044 0.0712 -0.05228 0.24 -0.30335 -0.79518 -3.4675
SER_31 -3.92048 0.56225 0.00064 0 0.01477 0 0 0 0 0.63849 0 0 0 0 0.02307 0.00398 0.40898 0.15521 -0.37 1.44732 0.38678 -0.64897
TYR_32 -5.21585 1.33098 0.0258 0 0 0 0 0 -0.11714 0.98497 0 0 0 0 0.00245 0.00147 2.06797 -0.05422 0.51 0.34455 -0.06031 -0.17934
GLY_33 -3.01683 0.46347 2e-05 0 0 0 0 0 0 0.62396 0 0 0 0 0.18066 1e-05 0 0.25054 -0.17 0.39726 0.7224 -0.54851
ILE_34 -3.87444 0.58905 0.01844 0 0 0 0 0 0 0.81262 0 0 0 0 0.03718 9e-05 0.07178 -0.05036 0.24 -0.26721 0.40673 -2.01612
ARG_35 -5.38021 3.57267 0.01072 0 0.01346 0 0 0 0 1.20338 0 0 0 0 -0.06932 0.00061 1.42818 -0.10503 -0.98 1.98446 -0.73033 0.94859
ARG_36 -3.80736 0.65428 0.01092 0 -0.00207 0 0 0 -0.11714 0.93947 0 0 0 0 -0.07292 8e-05 1.97816 -0.10161 -0.98 0.3008 -1.29216 -2.48956
LEU_37 -2.36526 0.48695 0.00696 0 0 0 0 0 0 0.60909 0 0 0 0 -0.03313 0.00017 0.5157 -0.10368 -0.1 -0.04249 1.39311 0.36743
ILE_38 -2.64547 6.00953 0.02053 0 0 0 0 0 0 0.77921 0 0 0 0 0.91978 0.00045 0.32406 1.24627 0.24 -0.00486 1.33254 8.22204
LYS_39 -2.34562 8.59696 0.00569 0 -0.00338 0 0 0 0 0.67389 0 0 0 0 1.16244 0 1.75188 1.30109 -0.65 0.12767 -1.05998 9.56064
LYS:CtermProteinFull_40 -0.77152 0.60776 0.00367 0 0 0 0 0 0 0.30984 0 0 0 0 0 0 0.84724 0 -0.65 0.0133 -1.58492 -1.22462
VAL:NtermProteinFull_41 -1.0888 0.1012 0.03211 0 0 0 0 0 0 0.14467 0 0 0 0 0 6e-05 0.1203 0 0.29 2.28666 -0.2867 1.5995
GLN_42 -1.76198 0.29958 0.00828 0 0 0 0 0 0 0.22404 0 0 0 0 -0.22621 3e-05 2.85224 0.13182 -0.97 2.05949 1.02982 3.64712
LEU_43 -1.62268 0.35504 0.00717 0 0 0 0 0 0 0.30609 0 0 0 0 0.36553 2e-05 0.05196 0.42634 -0.1 -0.49938 -0.12033 -0.83024
ALA_44 -1.03124 1.86559 0.00085 0 0 0 0 0 0 0.27503 0 0 0 0 -0.25465 5e-05 0 -0.06571 0.16 0.13144 1.15315 2.23451
HIS_D_45 -1.62725 3.24505 0.00234 0 0 0 0 0 0 0.42154 0 0 0 0 1.16825 2e-05 1.18688 1.04403 0.56 0.31358 0.31217 6.6266
HIS_46 -1.40052 1.41851 0.01598 0 0.00274 0 0 0 0 0.30608 0 0 0 0 1.52488 3e-05 1.74077 0.96545 0.56 0.30782 0.03278 5.47452
PHE_47 -2.51436 0.28296 0.02259 0 0 0 0 0 0 0.47699 0 0 0 0 0.49602 0 2.05739 1.29834 0.63 -0.47596 -0.39518 1.87879
SER_48 -2.8898 2.13381 0.00124 0 -0.04601 0 0 0 0 0.73416 0 0 0 0 0.19239 1e-05 0.72021 0.24266 -0.37 0.76207 0.15324 1.63398
GLU_49 -1.37616 2.17092 0.00625 0.01481 0.00979 0 0 0 0 0.5586 0 0 0 0 -0.01549 0.0003 10.7809 -0.09576 -0.81 0.13271 -0.8177 10.5592
PRO_50 -2.95852 6.16701 0.00113 0.26488 0 0 0 0 0 0.86894 0 0 0 0 -0.20861 3e-05 0.18996 -0.66664 0.02 0.0245 -0.37205 3.33063
GLU_51 -2.36562 1.24361 0.00427 0 0 0 0 0 0 0.58168 0 0 0 0 0.46528 0.00104 2.18252 -0.15086 -0.81 0.30499 0.13835 1.59525
ILE_52 -2.47914 1.00942 0.01999 0 0 0 0 0 0 0.46335 0 0 0 0 0.48619 0.00018 0.32012 0.10795 0.24 -0.02322 0.76207 0.90691
THR_53 -4.09321 5.03741 0.00818 0 -0.05562 0 0 0 0 1.07817 0 0 0 0 0.01281 0.00066 3.74884 0.10154 -0.27 0.61897 0.38371 6.57146
LEU_54 -4.2626 1.96353 0.00891 0 0 0 0 0 0 0.7954 0 0 0 0 -0.01324 0.00072 0.46035 -0.11245 -0.1 0.08217 -0.24236 -1.41957
ILE_55 -3.37525 0.50415 0.01869 0 0 0 0 0 0 0.4748 0 0 0 0 0.04977 0.01103 0.06979 -0.06142 0.24 -0.06542 0.36314 -1.77072
ILE_56 -3.67061 0.93064 0.02292 0 0 0 0 0 0 0.49438 0 0 0 0 0.02771 0.0003 1.18615 -0.06502 0.24 -0.24374 -0.79518 -1.87244
PHE_57 -4.1645 0.53827 0.02567 0 0 0 0 0 0 0.50997 0 0 0 0 -0.02531 0.00086 1.29576 -0.05661 0.63 -0.00519 -0.78511 -2.03619
GLY_58 -2.8509 0.62354 2e-05 0 0 0 0 0 0 0.30627 0 0 0 0 0.18462 0.00125 0 0.25078 -0.17 0.89989 0.71586 -0.03867
VAL_59 -3.07915 0.55626 0.01344 0 0 0 0 0 0 0.35323 0 0 0 0 0.07055 0.01312 -0.0008 -0.01762 0.29 -0.00316 -0.33762 -2.14175
MET_60 -3.55041 0.45094 0.00304 0 0 0 0 0 0 0.41996 0 0 0 0 0.01788 0.00027 0.91417 -0.06262 -0.34 0.20457 -0.1066 -2.0488
ALA_61 -3.2976 0.5486 0.0006 0 0 0 0 0 0 0.37017 0 0 0 0 -0.0905 0.00165 0 -0.1433 0.16 0.49564 0.20332 -1.75142
GLY_62 -2.41034 0.54951 2e-05 0 0 0 0 0 0 0.25478 0 0 0 0 0.18467 0.00203 0 0.25199 -0.17 0.9042 0.93544 0.50231
VAL_63 -3.25052 0.47641 0.01372 0 0 0 0 0 0 0.39194 0 0 0 0 0.06691 0.00099 -0.00134 -0.01722 0.29 -0.003 -0.34018 -2.37229
ILE_64 -3.83863 0.46181 0.01919 0 0 0 0 0 0 0.47517 0 0 0 0 0.03696 0.00092 0.07059 -0.0544 0.24 -0.2403 -0.7762 -3.6049
GLY_65 -2.92983 0.50837 2e-05 0 0 0 0 0 0 0.33243 0 0 0 0 0.18266 2e-05 0 0.24956 -0.17 0.9042 0.92674 0.00417
THR_66 -3.35386 0.50701 0.00794 0 0 0 0 0 0 0.41202 0 0 0 0 0.04266 0.00117 0.0127 0.11744 -0.27 1.39559 0.66466 -0.46266
ILE_67 -3.67785 0.49067 0.01852 0 0 0 0 0 0 0.44973 0 0 0 0 0.0411 0.00059 0.07173 -0.05004 0.24 -0.24035 -0.79518 -3.4511
LEU_68 -3.58483 0.48782 0.00633 0 0 0 0 0 0 0.42927 0 0 0 0 -0.03706 0.00016 0.504 -0.10583 -0.1 -0.24034 -0.7971 -3.43757
LEU_69 -3.39883 0.53193 0.00687 0 0 0 0 0 0 0.3976 0 0 0 0 -0.03235 9e-05 0.52117 -0.10374 -0.1 -0.24092 -0.82365 -3.24183
ILE_70 -3.66153 0.58179 0.019 0 0 0 0 0 0 0.43703 0 0 0 0 0.04473 0.00138 0.07138 -0.05104 0.24 -0.23991 -0.79518 -3.35234
SER_71 -3.82892 0.54552 0.00063 0 0.01949 0 0 0 0 0.45753 0 0 0 0 0.02068 0.00409 0.40795 0.15678 -0.37 1.64178 0.76454 -0.17994
TYR_72 -4.48276 1.02021 0.0347 0 0 0 0 0 0 0.52546 0 0 0 0 -0.00111 0.00024 1.81028 -0.04662 0.51 0.96149 -0.23834 0.09355
GLY_73 -3.04553 0.53065 2e-05 0 0 0 0 0 0 0.41553 0 0 0 0 0.18257 0.0014 0 0.25215 -0.17 0.79485 1.1477 0.10935
ILE_74 -4.00209 0.5796 0.0182 0 0 0 0 0 0 0.59906 0 0 0 0 0.0408 0.00022 0.07137 -0.05128 0.24 -0.17031 0.40673 -2.2677
ARG_75 -4.6761 1.13391 0.01073 0 0.01949 0 0 0 0 0.70751 0 0 0 0 -0.07422 0.00042 1.42419 -0.10182 -0.98 2.81601 -0.97174 -0.69161
ARG_76 -2.85286 0.74655 0.01365 0 0 0 0 0 0 0.54687 0 0 0 0 -0.05517 0.02502 1.33638 -0.10288 -0.98 1.87701 -1.14663 -0.59205
LEU_77 -2.95005 2.67608 0.00702 0 0 0 0 0 0 0.61097 0 0 0 0 -0.03984 0.00022 0.49331 -0.10703 -0.1 -0.01757 -0.18267 0.39043
ILE_78 -2.61325 2.68093 0.01809 0 0 0 0 0 0 0.73986 0 0 0 0 1.06747 0.00159 0.68154 1.21761 0.24 -0.00179 0.76212 4.79416
LYS_79 -1.32198 0.39606 0.00475 0 -0.03838 0 0 0 0 0.30534 0 0 0 0 -0.11206 9e-05 0.82321 -0.03055 -0.65 0.55016 -1.37252 -1.44587
LYS:CtermProteinFull_80 -1.16349 0.38271 0.00551 0 -0.03838 0 0 0 0 0.38631 0 0 0 0 0 0 0.84329 0 -0.65 0.14382 -1.6152 -1.70544
MEM_81 0 0 0 0 0 0 0 0 0 0 0 0 0 0 0 0 0 0 0 0 0 0
#END_POSE_ENERGIES_TABLE output/away_packed__1AFO_AB_0001.pdb
Eaway 369.625
Eaway_packed -28.8121
Einitial 528.679
