# Supplementary material for: An Integrated Framework Advancing Membrane Protein Modeling and Design
Source: PLoS Comput Biol. 2015 Sep 1;11(9):e1004398. doi: 10.1371/journal.pcbi.1004398 (PMC4556676; doi:10.1371/journal.pcbi.1004398)
Supplement: S4 File — This protocol capture contains the steps, input files, and example output files necessary to run the MPdock protocol described in this manuscript. For simplification, we only describe refinement of Glycophorin A in these files. The supplementary files are included with the Rosetta3 software suite under the directory Rosetta/demos/protocol_capture/MPdock. (GZ) [file pcbi.1004398.s004.gz › MPDock/MP_Dock_prepacking/output/initial__1AFO_AB_0001.pdb]

ATOM      1  N   VAL A   1     -18.778  -4.783  -3.542  1.00 18.74           N  
ATOM      2  CA  VAL A   1     -17.655  -4.816  -4.520  1.00 18.11           C  
ATOM      3  C   VAL A   1     -18.191  -5.212  -5.900  1.00 17.30           C  
ATOM      4  O   VAL A   1     -18.223  -6.374  -6.252  1.00 17.26           O  
ATOM      5  CB  VAL A   1     -16.613  -5.839  -4.061  1.00 18.42           C  
ATOM      6  CG1 VAL A   1     -17.311  -7.142  -3.672  1.00 18.58           C  
ATOM      7  CG2 VAL A   1     -15.627  -6.111  -5.199  1.00 18.59           C  
ATOM      8 1H   VAL A   1     -18.429  -4.525  -2.641  1.00  0.00           H  
ATOM      9 2H   VAL A   1     -19.460  -4.114  -3.839  1.00  0.00           H  
ATOM     10 3H   VAL A   1     -19.200  -5.688  -3.488  1.00  0.00           H  
ATOM     11  HA  VAL A   1     -17.196  -3.827  -4.554  1.00  0.00           H  
ATOM     12  HB  VAL A   1     -16.078  -5.438  -3.200  1.00  0.00           H  
ATOM     13 1HG1 VAL A   1     -16.568  -7.870  -3.345  1.00  0.00           H  
ATOM     14 2HG1 VAL A   1     -18.012  -6.951  -2.860  1.00  0.00           H  
ATOM     15 3HG1 VAL A   1     -17.850  -7.537  -4.533  1.00  0.00           H  
ATOM     16 1HG2 VAL A   1     -14.885  -6.839  -4.871  1.00  0.00           H  
ATOM     17 2HG2 VAL A   1     -16.166  -6.505  -6.061  1.00  0.00           H  
ATOM     18 3HG2 VAL A   1     -15.127  -5.183  -5.477  1.00  0.00           H  
ATOM     19  N   GLN A   2     -18.612  -4.255  -6.684  1.00 16.78           N  
ATOM     20  CA  GLN A   2     -19.145  -4.582  -8.037  1.00 16.11           C  
ATOM     21  C   GLN A   2     -18.110  -4.206  -9.100  1.00 15.69           C  
ATOM     22  O   GLN A   2     -18.406  -4.144 -10.276  1.00 15.68           O  
ATOM     23  CB  GLN A   2     -20.440  -3.799  -8.278  1.00 16.10           C  
ATOM     24  CG  GLN A   2     -20.995  -4.117  -9.671  1.00 15.49           C  
ATOM     25  CD  GLN A   2     -20.916  -5.624  -9.931  1.00 15.09           C  
ATOM     26  OE1 GLN A   2     -21.625  -6.396  -9.317  1.00 15.39           O  
ATOM     27  NE2 GLN A   2     -20.076  -6.076 -10.821  1.00 14.56           N  
ATOM     28  H   GLN A   2     -18.582  -3.290  -6.387  1.00  0.00           H  
ATOM     29  HA  GLN A   2     -19.361  -5.650  -8.075  1.00  0.00           H  
ATOM     30 1HB  GLN A   2     -21.171  -4.062  -7.514  1.00  0.00           H  
ATOM     31 2HB  GLN A   2     -20.242  -2.731  -8.188  1.00  0.00           H  
ATOM     32 1HG  GLN A   2     -22.034  -3.792  -9.720  1.00  0.00           H  
ATOM     33 2HG  GLN A   2     -20.403  -3.586 -10.417  1.00  0.00           H  
ATOM     34 1HE2 GLN A   2     -20.016  -7.059 -10.999  1.00  0.00           H  
ATOM     35 2HE2 GLN A   2     -19.492  -5.441 -11.326  1.00  0.00           H  
ATOM     36  N   LEU A   3     -16.898  -3.960  -8.692  1.00 15.49           N  
ATOM     37  CA  LEU A   3     -15.840  -3.592  -9.677  1.00 15.26           C  
ATOM     38  C   LEU A   3     -16.385  -2.537 -10.643  1.00 14.77           C  
ATOM     39  O   LEU A   3     -17.413  -1.936 -10.405  1.00 14.94           O  
ATOM     40  CB  LEU A   3     -15.423  -4.837 -10.464  1.00 15.58           C  
ATOM     41  CG  LEU A   3     -13.925  -5.084 -10.276  1.00 15.97           C  
ATOM     42  CD1 LEU A   3     -13.675  -5.701  -8.900  1.00 16.71           C  
ATOM     43  CD2 LEU A   3     -13.430  -6.042 -11.362  1.00 16.05           C  
ATOM     44  H   LEU A   3     -16.660  -4.015  -7.712  1.00  0.00           H  
ATOM     45  HA  LEU A   3     -14.978  -3.208  -9.132  1.00  0.00           H  
ATOM     46 1HB  LEU A   3     -16.004  -5.685 -10.105  1.00  0.00           H  
ATOM     47 2HB  LEU A   3     -15.661  -4.679 -11.516  1.00  0.00           H  
ATOM     48  HG  LEU A   3     -13.388  -4.138 -10.352  1.00  0.00           H  
ATOM     49 1HD1 LEU A   3     -12.607  -5.876  -8.768  1.00  0.00           H  
ATOM     50 2HD1 LEU A   3     -14.028  -5.020  -8.126  1.00  0.00           H  
ATOM     51 3HD1 LEU A   3     -14.209  -6.647  -8.823  1.00  0.00           H  
ATOM     52 1HD2 LEU A   3     -12.362  -6.220 -11.231  1.00  0.00           H  
ATOM     53 2HD2 LEU A   3     -13.967  -6.988 -11.286  1.00  0.00           H  
ATOM     54 3HD2 LEU A   3     -13.607  -5.602 -12.344  1.00  0.00           H  
ATOM     55  N   ALA A   4     -15.702  -2.309 -11.732  1.00 14.32           N  
ATOM     56  CA  ALA A   4     -16.181  -1.294 -12.714  1.00 14.03           C  
ATOM     57  C   ALA A   4     -15.475  -1.510 -14.054  1.00 13.34           C  
ATOM     58  O   ALA A   4     -15.236  -0.579 -14.799  1.00 13.29           O  
ATOM     59  CB  ALA A   4     -15.868   0.110 -12.192  1.00 14.31           C  
ATOM     60  H   ALA A   4     -14.847  -2.813 -11.922  1.00  0.00           H  
ATOM     61  HA  ALA A   4     -17.260  -1.407 -12.819  1.00  0.00           H  
ATOM     62 1HB  ALA A   4     -16.218   0.852 -12.910  1.00  0.00           H  
ATOM     63 2HB  ALA A   4     -16.371   0.264 -11.237  1.00  0.00           H  
ATOM     64 3HB  ALA A   4     -14.793   0.216 -12.057  1.00  0.00           H  
ATOM     65  N   HIS A   5     -15.140  -2.733 -14.366  1.00 12.98           N  
ATOM     66  CA  HIS A   5     -14.451  -3.013 -15.658  1.00 12.48           C  
ATOM     67  C   HIS A   5     -14.678  -4.475 -16.046  1.00 11.62           C  
ATOM     68  O   HIS A   5     -15.341  -5.216 -15.346  1.00 11.76           O  
ATOM     69  CB  HIS A   5     -12.950  -2.754 -15.503  1.00 12.81           C  
ATOM     70  CG  HIS A   5     -12.676  -1.281 -15.646  1.00 13.36           C  
ATOM     71  ND1 HIS A   5     -12.592  -0.436 -14.550  1.00 13.57           N  
ATOM     72  CD2 HIS A   5     -12.461  -0.491 -16.746  1.00 13.93           C  
ATOM     73  CE1 HIS A   5     -12.336   0.801 -15.012  1.00 14.23           C  
ATOM     74  NE2 HIS A   5     -12.245   0.824 -16.344  1.00 14.47           N  
ATOM     75  H   HIS A   5     -15.342  -3.499 -13.740  1.00  0.00           H  
ATOM     76  HA  HIS A   5     -14.841  -2.350 -16.429  1.00  0.00           H  
ATOM     77 1HB  HIS A   5     -12.618  -3.109 -14.527  1.00  0.00           H  
ATOM     78 2HB  HIS A   5     -12.404  -3.317 -16.259  1.00  0.00           H  
ATOM     79  HD2 HIS A   5     -12.463  -0.862 -17.771  1.00  0.00           H  
ATOM     80  HE1 HIS A   5     -12.212   1.696 -14.403  1.00  0.00           H  
ATOM     81  HE2 HIS A   5     -12.058   1.640 -16.909  1.00  0.00           H  
ATOM     82  N   HIS A   6     -14.136  -4.901 -17.154  1.00 10.90           N  
ATOM     83  CA  HIS A   6     -14.328  -6.317 -17.577  1.00 10.21           C  
ATOM     84  C   HIS A   6     -13.815  -6.509 -19.006  1.00  9.43           C  
ATOM     85  O   HIS A   6     -13.017  -7.383 -19.276  1.00  9.32           O  
ATOM     86  CB  HIS A   6     -15.818  -6.663 -17.524  1.00 10.37           C  
ATOM     87  CG  HIS A   6     -16.019  -7.894 -16.684  1.00 10.53           C  
ATOM     88  ND1 HIS A   6     -15.996  -9.170 -17.226  1.00 10.58           N  
ATOM     89  CD2 HIS A   6     -16.248  -8.061 -15.341  1.00 10.88           C  
ATOM     90  CE1 HIS A   6     -16.206 -10.040 -16.221  1.00 10.97           C  
ATOM     91  NE2 HIS A   6     -16.366  -9.417 -15.051  1.00 11.15           N  
ATOM     92  H   HIS A   6     -13.585  -4.285 -17.734  1.00  0.00           H  
ATOM     93  HA  HIS A   6     -13.791  -6.976 -16.895  1.00  0.00           H  
ATOM     94 1HB  HIS A   6     -16.372  -5.822 -17.105  1.00  0.00           H  
ATOM     95 2HB  HIS A   6     -16.189  -6.828 -18.535  1.00  0.00           H  
ATOM     96  HD2 HIS A   6     -16.323  -7.238 -14.629  1.00  0.00           H  
ATOM     97  HE1 HIS A   6     -16.246 -11.125 -16.315  1.00  0.00           H  
ATOM     98  HE2 HIS A   6     -16.535  -9.865 -14.162  1.00  0.00           H  
ATOM     99  N   PHE A   7     -14.273  -5.704 -19.925  1.00  9.11           N  
ATOM    100  CA  PHE A   7     -13.819  -5.848 -21.337  1.00  8.55           C  
ATOM    101  C   PHE A   7     -12.336  -5.481 -21.448  1.00  7.46           C  
ATOM    102  O   PHE A   7     -11.844  -4.624 -20.741  1.00  7.39           O  
ATOM    103  CB  PHE A   7     -14.641  -4.920 -22.233  1.00  8.98           C  
ATOM    104  CG  PHE A   7     -15.781  -5.696 -22.848  1.00  9.76           C  
ATOM    105  CD1 PHE A   7     -16.919  -5.990 -22.086  1.00 10.29           C  
ATOM    106  CD2 PHE A   7     -15.701  -6.121 -24.180  1.00 10.19           C  
ATOM    107  CE1 PHE A   7     -17.977  -6.708 -22.657  1.00 11.19           C  
ATOM    108  CE2 PHE A   7     -16.759  -6.840 -24.750  1.00 11.10           C  
ATOM    109  CZ  PHE A   7     -17.897  -7.134 -23.988  1.00 11.57           C  
ATOM    110  H   PHE A   7     -14.936  -4.978 -19.693  1.00  0.00           H  
ATOM    111  HA  PHE A   7     -13.980  -6.881 -21.649  1.00  0.00           H  
ATOM    112 1HB  PHE A   7     -15.022  -4.088 -21.642  1.00  0.00           H  
ATOM    113 2HB  PHE A   7     -14.001  -4.504 -23.010  1.00  0.00           H  
ATOM    114  HD1 PHE A   7     -16.968  -5.653 -21.050  1.00  0.00           H  
ATOM    115  HD2 PHE A   7     -14.815  -5.893 -24.774  1.00  0.00           H  
ATOM    116  HE1 PHE A   7     -18.863  -6.935 -22.065  1.00  0.00           H  
ATOM    117  HE2 PHE A   7     -16.697  -7.172 -25.786  1.00  0.00           H  
ATOM    118  HZ  PHE A   7     -18.718  -7.695 -24.432  1.00  0.00           H  
ATOM    119  N   SER A   8     -11.622  -6.120 -22.336  1.00  6.86           N  
ATOM    120  CA  SER A   8     -10.174  -5.808 -22.502  1.00  6.01           C  
ATOM    121  C   SER A   8      -9.469  -5.857 -21.144  1.00  5.07           C  
ATOM    122  O   SER A   8     -10.090  -6.029 -20.114  1.00  5.28           O  
ATOM    123  CB  SER A   8     -10.021  -4.409 -23.100  1.00  6.54           C  
ATOM    124  OG  SER A   8     -10.090  -3.444 -22.059  1.00  7.08           O  
ATOM    125  H   SER A   8     -12.042  -6.830 -22.918  1.00  0.00           H  
ATOM    126  HA  SER A   8      -9.738  -6.539 -23.185  1.00  0.00           H  
ATOM    127 1HB  SER A   8      -9.068  -4.339 -23.623  1.00  0.00           H  
ATOM    128 2HB  SER A   8     -10.809  -4.238 -23.832  1.00  0.00           H  
ATOM    129  HG  SER A   8     -10.216  -3.940 -21.246  1.00  0.00           H  
ATOM    130  N   GLU A   9      -8.172  -5.704 -21.139  1.00  4.41           N  
ATOM    131  CA  GLU A   9      -7.417  -5.737 -19.856  1.00  3.84           C  
ATOM    132  C   GLU A   9      -6.647  -4.422 -19.690  1.00  2.84           C  
ATOM    133  O   GLU A   9      -5.548  -4.285 -20.188  1.00  3.00           O  
ATOM    134  CB  GLU A   9      -6.428  -6.904 -19.876  1.00  4.55           C  
ATOM    135  CG  GLU A   9      -7.167  -8.197 -20.222  1.00  5.41           C  
ATOM    136  CD  GLU A   9      -6.463  -9.381 -19.558  1.00  6.00           C  
ATOM    137  OE1 GLU A   9      -6.776  -9.663 -18.412  1.00  6.49           O  
ATOM    138  OE2 GLU A   9      -5.623  -9.984 -20.204  1.00  6.28           O  
ATOM    139  H   GLU A   9      -7.668  -5.562 -22.003  1.00  0.00           H  
ATOM    140  HA  GLU A   9      -8.126  -5.884 -19.041  1.00  0.00           H  
ATOM    141 1HB  GLU A   9      -5.646  -6.706 -20.610  1.00  0.00           H  
ATOM    142 2HB  GLU A   9      -5.948  -6.991 -18.901  1.00  0.00           H  
ATOM    143 1HG  GLU A   9      -8.196  -8.119 -19.873  1.00  0.00           H  
ATOM    144 2HG  GLU A   9      -7.187  -8.313 -21.305  1.00  0.00           H  
ATOM    145  N   PRO A  10      -7.252  -3.491 -18.995  1.00  2.18           N  
ATOM    146  CA  PRO A  10      -6.640  -2.173 -18.754  1.00  1.51           C  
ATOM    147  C   PRO A  10      -5.319  -2.326 -17.994  1.00  1.23           C  
ATOM    148  O   PRO A  10      -5.298  -2.580 -16.804  1.00  1.13           O  
ATOM    149  CB  PRO A  10      -7.667  -1.412 -17.905  1.00  1.87           C  
ATOM    150  CG  PRO A  10      -8.874  -2.355 -17.667  1.00  2.49           C  
ATOM    151  CD  PRO A  10      -8.585  -3.677 -18.397  1.00  2.65           C  
ATOM    152  HA  PRO A  10      -6.491  -1.662 -19.717  1.00  0.00           H  
ATOM    153 1HB  PRO A  10      -7.212  -1.103 -16.952  1.00  0.00           H  
ATOM    154 2HB  PRO A  10      -7.979  -0.494 -18.425  1.00  0.00           H  
ATOM    155 1HG  PRO A  10      -9.018  -2.523 -16.589  1.00  0.00           H  
ATOM    156 2HG  PRO A  10      -9.798  -1.891 -18.042  1.00  0.00           H  
ATOM    157 1HD  PRO A  10      -8.578  -4.503 -17.671  1.00  0.00           H  
ATOM    158 2HD  PRO A  10      -9.350  -3.845 -19.169  1.00  0.00           H  
ATOM    159  N   GLU A  11      -4.215  -2.168 -18.672  1.00  1.29           N  
ATOM    160  CA  GLU A  11      -2.899  -2.300 -17.987  1.00  1.13           C  
ATOM    161  C   GLU A  11      -2.874  -1.382 -16.765  1.00  1.00           C  
ATOM    162  O   GLU A  11      -2.357  -1.731 -15.722  1.00  0.97           O  
ATOM    163  CB  GLU A  11      -1.780  -1.901 -18.952  1.00  1.32           C  
ATOM    164  CG  GLU A  11      -1.601  -2.993 -20.007  1.00  1.94           C  
ATOM    165  CD  GLU A  11      -2.345  -2.598 -21.283  1.00  2.47           C  
ATOM    166  OE1 GLU A  11      -1.756  -1.912 -22.102  1.00  2.89           O  
ATOM    167  OE2 GLU A  11      -3.494  -2.988 -21.420  1.00  3.01           O  
ATOM    168  H   GLU A  11      -4.237  -1.956 -19.659  1.00  0.00           H  
ATOM    169  HA  GLU A  11      -2.764  -3.342 -17.694  1.00  0.00           H  
ATOM    170 1HB  GLU A  11      -2.030  -0.952 -19.426  1.00  0.00           H  
ATOM    171 2HB  GLU A  11      -0.854  -1.755 -18.395  1.00  0.00           H  
ATOM    172 1HG  GLU A  11      -0.537  -3.119 -20.208  1.00  0.00           H  
ATOM    173 2HG  GLU A  11      -1.981  -3.933 -19.610  1.00  0.00           H  
ATOM    174  N   ILE A  12      -3.429  -0.207 -16.885  1.00  0.99           N  
ATOM    175  CA  ILE A  12      -3.443   0.734 -15.740  1.00  0.91           C  
ATOM    176  C   ILE A  12      -4.269   0.146 -14.594  1.00  0.80           C  
ATOM    177  O   ILE A  12      -3.870   0.182 -13.450  1.00  0.74           O  
ATOM    178  CB  ILE A  12      -4.063   2.055 -16.189  1.00  1.03           C  
ATOM    179  CG1 ILE A  12      -3.792   3.114 -15.129  1.00  1.05           C  
ATOM    180  CG2 ILE A  12      -5.574   1.883 -16.367  1.00  1.28           C  
ATOM    181  CD1 ILE A  12      -2.368   3.644 -15.301  1.00  1.48           C  
ATOM    182  H   ILE A  12      -3.854   0.073 -17.757  1.00  0.00           H  
ATOM    183  HA  ILE A  12      -2.416   0.907 -15.422  1.00  0.00           H  
ATOM    184  HB  ILE A  12      -3.621   2.361 -17.137  1.00  0.00           H  
ATOM    185 1HG1 ILE A  12      -4.517   3.921 -15.227  1.00  0.00           H  
ATOM    186 2HG1 ILE A  12      -3.922   2.678 -14.138  1.00  0.00           H  
ATOM    187 1HG2 ILE A  12      -6.013   2.828 -16.687  1.00  0.00           H  
ATOM    188 2HG2 ILE A  12      -5.767   1.120 -17.120  1.00  0.00           H  
ATOM    189 3HG2 ILE A  12      -6.020   1.578 -15.420  1.00  0.00           H  
ATOM    190 1HD1 ILE A  12      -2.168   4.403 -14.544  1.00  0.00           H  
ATOM    191 2HD1 ILE A  12      -1.658   2.824 -15.189  1.00  0.00           H  
ATOM    192 3HD1 ILE A  12      -2.261   4.084 -16.291  1.00  0.00           H  
ATOM    193  N   THR A  13      -5.421  -0.392 -14.891  1.00  0.81           N  
ATOM    194  CA  THR A  13      -6.265  -0.974 -13.811  1.00  0.76           C  
ATOM    195  C   THR A  13      -5.471  -2.047 -13.063  1.00  0.68           C  
ATOM    196  O   THR A  13      -5.450  -2.079 -11.849  1.00  0.62           O  
ATOM    197  CB  THR A  13      -7.527  -1.594 -14.415  1.00  0.86           C  
ATOM    198  OG1 THR A  13      -7.161  -2.540 -15.409  1.00  1.35           O  
ATOM    199  CG2 THR A  13      -8.387  -0.494 -15.041  1.00  1.19           C  
ATOM    200  H   THR A  13      -5.753  -0.421 -15.844  1.00  0.00           H  
ATOM    201  HA  THR A  13      -6.555  -0.174 -13.129  1.00  0.00           H  
ATOM    202  HB  THR A  13      -8.092  -2.102 -13.634  1.00  0.00           H  
ATOM    203  HG1 THR A  13      -6.204  -2.577 -15.478  1.00  0.00           H  
ATOM    204 1HG2 THR A  13      -9.286  -0.935 -15.471  1.00  0.00           H  
ATOM    205 2HG2 THR A  13      -8.668   0.229 -14.275  1.00  0.00           H  
ATOM    206 3HG2 THR A  13      -7.821   0.009 -15.824  1.00  0.00           H  
ATOM    207  N   LEU A  14      -4.819  -2.931 -13.772  1.00  0.72           N  
ATOM    208  CA  LEU A  14      -4.036  -3.994 -13.076  1.00  0.69           C  
ATOM    209  C   LEU A  14      -2.855  -3.361 -12.341  1.00  0.58           C  
ATOM    210  O   LEU A  14      -2.616  -3.646 -11.185  1.00  0.50           O  
ATOM    211  CB  LEU A  14      -3.511  -5.013 -14.094  1.00  0.82           C  
ATOM    212  CG  LEU A  14      -3.282  -6.362 -13.404  1.00  0.88           C  
ATOM    213  CD1 LEU A  14      -2.419  -7.253 -14.300  1.00  0.87           C  
ATOM    214  CD2 LEU A  14      -2.564  -6.144 -12.068  1.00  1.02           C  
ATOM    215  H   LEU A  14      -4.833  -2.911 -14.782  1.00  0.00           H  
ATOM    216  HA  LEU A  14      -4.694  -4.505 -12.374  1.00  0.00           H  
ATOM    217 1HB  LEU A  14      -4.240  -5.109 -14.897  1.00  0.00           H  
ATOM    218 2HB  LEU A  14      -2.582  -4.633 -14.518  1.00  0.00           H  
ATOM    219  HG  LEU A  14      -4.242  -6.846 -13.223  1.00  0.00           H  
ATOM    220 1HD1 LEU A  14      -2.256  -8.213 -13.810  1.00  0.00           H  
ATOM    221 2HD1 LEU A  14      -2.927  -7.414 -15.251  1.00  0.00           H  
ATOM    222 3HD1 LEU A  14      -1.459  -6.769 -14.478  1.00  0.00           H  
ATOM    223 1HD2 LEU A  14      -2.404  -7.106 -11.580  1.00  0.00           H  
ATOM    224 2HD2 LEU A  14      -1.602  -5.663 -12.246  1.00  0.00           H  
ATOM    225 3HD2 LEU A  14      -3.175  -5.509 -11.426  1.00  0.00           H  
ATOM    226  N   ILE A  15      -2.116  -2.498 -12.986  1.00  0.62           N  
ATOM    227  CA  ILE A  15      -0.970  -1.864 -12.281  1.00  0.57           C  
ATOM    228  C   ILE A  15      -1.505  -1.162 -11.033  1.00  0.45           C  
ATOM    229  O   ILE A  15      -0.994  -1.329  -9.943  1.00  0.38           O  
ATOM    230  CB  ILE A  15      -0.292  -0.845 -13.200  1.00  0.69           C  
ATOM    231  CG1 ILE A  15       0.328  -1.574 -14.395  1.00  0.91           C  
ATOM    232  CG2 ILE A  15       0.806  -0.111 -12.427  1.00  0.76           C  
ATOM    233  CD1 ILE A  15       0.678  -0.560 -15.486  1.00  1.10           C  
ATOM    234  H   ILE A  15      -2.300  -2.250 -13.947  1.00  0.00           H  
ATOM    235  HA  ILE A  15      -0.251  -2.640 -12.023  1.00  0.00           H  
ATOM    236  HB  ILE A  15      -1.030  -0.125 -13.553  1.00  0.00           H  
ATOM    237 1HG1 ILE A  15       1.220  -2.110 -14.071  1.00  0.00           H  
ATOM    238 2HG1 ILE A  15      -0.377  -2.314 -14.775  1.00  0.00           H  
ATOM    239 1HG2 ILE A  15       1.289   0.614 -13.082  1.00  0.00           H  
ATOM    240 2HG2 ILE A  15       0.367   0.406 -11.575  1.00  0.00           H  
ATOM    241 3HG2 ILE A  15       1.545  -0.830 -12.074  1.00  0.00           H  
ATOM    242 1HD1 ILE A  15       1.119  -1.079 -16.337  1.00  0.00           H  
ATOM    243 2HD1 ILE A  15      -0.227  -0.042 -15.806  1.00  0.00           H  
ATOM    244 3HD1 ILE A  15       1.391   0.164 -15.094  1.00  0.00           H  
ATOM    245  N   ILE A  16      -2.558  -0.403 -11.183  1.00  0.44           N  
ATOM    246  CA  ILE A  16      -3.157   0.281 -10.006  1.00  0.36           C  
ATOM    247  C   ILE A  16      -3.540  -0.774  -8.969  1.00  0.28           C  
ATOM    248  O   ILE A  16      -3.255  -0.646  -7.795  1.00  0.25           O  
ATOM    249  CB  ILE A  16      -4.408   1.048 -10.439  1.00  0.39           C  
ATOM    250  CG1 ILE A  16      -3.998   2.248 -11.295  1.00  1.21           C  
ATOM    251  CG2 ILE A  16      -5.159   1.538  -9.200  1.00  1.18           C  
ATOM    252  CD1 ILE A  16      -5.251   2.935 -11.841  1.00  1.58           C  
ATOM    253  H   ILE A  16      -2.976  -0.272 -12.093  1.00  0.00           H  
ATOM    254  HA  ILE A  16      -2.428   0.986  -9.608  1.00  0.00           H  
ATOM    255  HB  ILE A  16      -5.055   0.391 -11.019  1.00  0.00           H  
ATOM    256 1HG1 ILE A  16      -3.413   2.942 -10.692  1.00  0.00           H  
ATOM    257 2HG1 ILE A  16      -3.361   1.911 -12.113  1.00  0.00           H  
ATOM    258 1HG2 ILE A  16      -6.050   2.085  -9.507  1.00  0.00           H  
ATOM    259 2HG2 ILE A  16      -5.450   0.684  -8.590  1.00  0.00           H  
ATOM    260 3HG2 ILE A  16      -4.512   2.195  -8.619  1.00  0.00           H  
ATOM    261 1HD1 ILE A  16      -4.960   3.790 -12.452  1.00  0.00           H  
ATOM    262 2HD1 ILE A  16      -5.817   2.229 -12.451  1.00  0.00           H  
ATOM    263 3HD1 ILE A  16      -5.869   3.276 -11.012  1.00  0.00           H  
ATOM    264  N   PHE A  17      -4.192  -1.820  -9.405  1.00  0.31           N  
ATOM    265  CA  PHE A  17      -4.606  -2.894  -8.461  1.00  0.32           C  
ATOM    266  C   PHE A  17      -3.377  -3.437  -7.737  1.00  0.30           C  
ATOM    267  O   PHE A  17      -3.375  -3.592  -6.534  1.00  0.30           O  
ATOM    268  CB  PHE A  17      -5.284  -4.032  -9.232  1.00  0.41           C  
ATOM    269  CG  PHE A  17      -6.758  -3.736  -9.377  1.00  0.80           C  
ATOM    270  CD1 PHE A  17      -7.187  -2.436  -9.674  1.00  1.52           C  
ATOM    271  CD2 PHE A  17      -7.697  -4.761  -9.212  1.00  1.66           C  
ATOM    272  CE1 PHE A  17      -8.554  -2.163  -9.808  1.00  1.97           C  
ATOM    273  CE2 PHE A  17      -9.064  -4.489  -9.345  1.00  2.09           C  
ATOM    274  CZ  PHE A  17      -9.492  -3.189  -9.643  1.00  1.95           C  
ATOM    275  H   PHE A  17      -4.421  -1.911 -10.384  1.00  0.00           H  
ATOM    276  HA  PHE A  17      -5.319  -2.474  -7.750  1.00  0.00           H  
ATOM    277 1HB  PHE A  17      -4.819  -4.135 -10.212  1.00  0.00           H  
ATOM    278 2HB  PHE A  17      -5.136  -4.971  -8.700  1.00  0.00           H  
ATOM    279  HD1 PHE A  17      -6.446  -1.646  -9.799  1.00  0.00           H  
ATOM    280  HD2 PHE A  17      -7.363  -5.773  -8.980  1.00  0.00           H  
ATOM    281  HE1 PHE A  17      -8.887  -1.152 -10.041  1.00  0.00           H  
ATOM    282  HE2 PHE A  17      -9.795  -5.287  -9.216  1.00  0.00           H  
ATOM    283  HZ  PHE A  17     -10.556  -2.978  -9.745  1.00  0.00           H  
ATOM    284  N   GLY A  18      -2.326  -3.728  -8.456  1.00  0.31           N  
ATOM    285  CA  GLY A  18      -1.106  -4.259  -7.784  1.00  0.32           C  
ATOM    286  C   GLY A  18      -0.651  -3.262  -6.718  1.00  0.26           C  
ATOM    287  O   GLY A  18      -0.383  -3.625  -5.590  1.00  0.26           O  
ATOM    288  H   GLY A  18      -2.320  -3.602  -9.458  1.00  0.00           H  
ATOM    289 1HA  GLY A  18      -1.329  -5.229  -7.338  1.00  0.00           H  
ATOM    290 2HA  GLY A  18      -0.323  -4.419  -8.525  1.00  0.00           H  
ATOM    291  N   VAL A  19      -0.578  -2.001  -7.057  1.00  0.23           N  
ATOM    292  CA  VAL A  19      -0.160  -0.988  -6.048  1.00  0.22           C  
ATOM    293  C   VAL A  19      -1.114  -1.062  -4.854  1.00  0.21           C  
ATOM    294  O   VAL A  19      -0.702  -1.114  -3.712  1.00  0.22           O  
ATOM    295  CB  VAL A  19      -0.217   0.406  -6.673  1.00  0.24           C  
ATOM    296  CG1 VAL A  19       0.215   1.450  -5.642  1.00  0.28           C  
ATOM    297  CG2 VAL A  19       0.730   0.455  -7.876  1.00  0.28           C  
ATOM    298  H   VAL A  19      -0.801  -1.699  -7.995  1.00  0.00           H  
ATOM    299  HA  VAL A  19       0.866  -1.203  -5.746  1.00  0.00           H  
ATOM    300  HB  VAL A  19      -1.238   0.608  -6.996  1.00  0.00           H  
ATOM    301 1HG1 VAL A  19       0.173   2.443  -6.090  1.00  0.00           H  
ATOM    302 2HG1 VAL A  19      -0.455   1.412  -4.783  1.00  0.00           H  
ATOM    303 3HG1 VAL A  19       1.235   1.242  -5.318  1.00  0.00           H  
ATOM    304 1HG2 VAL A  19       0.694   1.446  -8.327  1.00  0.00           H  
ATOM    305 2HG2 VAL A  19       1.747   0.242  -7.547  1.00  0.00           H  
ATOM    306 3HG2 VAL A  19       0.423  -0.289  -8.611  1.00  0.00           H  
ATOM    307  N   MET A  20      -2.391  -1.087  -5.122  1.00  0.22           N  
ATOM    308  CA  MET A  20      -3.388  -1.178  -4.020  1.00  0.25           C  
ATOM    309  C   MET A  20      -3.116  -2.435  -3.193  1.00  0.27           C  
ATOM    310  O   MET A  20      -3.095  -2.402  -1.978  1.00  0.28           O  
ATOM    311  CB  MET A  20      -4.796  -1.246  -4.613  1.00  0.29           C  
ATOM    312  CG  MET A  20      -5.180   0.127  -5.168  1.00  0.36           C  
ATOM    313  SD  MET A  20      -6.976   0.333  -5.085  1.00  1.07           S  
ATOM    314  CE  MET A  20      -6.989   2.136  -4.929  1.00  1.70           C  
ATOM    315  H   MET A  20      -2.716  -1.045  -6.077  1.00  0.00           H  
ATOM    316  HA  MET A  20      -3.303  -0.284  -3.402  1.00  0.00           H  
ATOM    317 1HB  MET A  20      -4.822  -1.997  -5.402  1.00  0.00           H  
ATOM    318 2HB  MET A  20      -5.501  -1.557  -3.841  1.00  0.00           H  
ATOM    319 1HG  MET A  20      -4.687   0.905  -4.586  1.00  0.00           H  
ATOM    320 2HG  MET A  20      -4.843   0.209  -6.201  1.00  0.00           H  
ATOM    321 1HE  MET A  20      -8.019   2.488  -4.861  1.00  0.00           H  
ATOM    322 2HE  MET A  20      -6.445   2.428  -4.030  1.00  0.00           H  
ATOM    323 3HE  MET A  20      -6.510   2.580  -5.802  1.00  0.00           H  
ATOM    324  N   ALA A  21      -2.916  -3.548  -3.847  1.00  0.28           N  
ATOM    325  CA  ALA A  21      -2.655  -4.814  -3.110  1.00  0.32           C  
ATOM    326  C   ALA A  21      -1.435  -4.639  -2.197  1.00  0.30           C  
ATOM    327  O   ALA A  21      -1.469  -5.008  -1.040  1.00  0.30           O  
ATOM    328  CB  ALA A  21      -2.425  -5.964  -4.102  1.00  0.37           C  
ATOM    329  H   ALA A  21      -2.936  -3.562  -4.857  1.00  0.00           H  
ATOM    330  HA  ALA A  21      -3.531  -5.039  -2.502  1.00  0.00           H  
ATOM    331 1HB  ALA A  21      -2.235  -6.886  -3.552  1.00  0.00           H  
ATOM    332 2HB  ALA A  21      -3.310  -6.089  -4.726  1.00  0.00           H  
ATOM    333 3HB  ALA A  21      -1.567  -5.734  -4.732  1.00  0.00           H  
ATOM    334  N   GLY A  22      -0.357  -4.078  -2.689  1.00  0.28           N  
ATOM    335  CA  GLY A  22       0.831  -3.894  -1.811  1.00  0.27           C  
ATOM    336  C   GLY A  22       0.417  -3.075  -0.591  1.00  0.23           C  
ATOM    337  O   GLY A  22       0.713  -3.422   0.536  1.00  0.23           O  
ATOM    338  H   GLY A  22      -0.312  -3.767  -3.649  1.00  0.00           H  
ATOM    339 1HA  GLY A  22       1.218  -4.869  -1.513  1.00  0.00           H  
ATOM    340 2HA  GLY A  22       1.621  -3.391  -2.368  1.00  0.00           H  
ATOM    341  N   VAL A  23      -0.283  -1.992  -0.806  1.00  0.21           N  
ATOM    342  CA  VAL A  23      -0.730  -1.160   0.344  1.00  0.19           C  
ATOM    343  C   VAL A  23      -1.562  -2.022   1.300  1.00  0.20           C  
ATOM    344  O   VAL A  23      -1.363  -2.004   2.499  1.00  0.19           O  
ATOM    345  CB  VAL A  23      -1.582   0.004  -0.165  1.00  0.22           C  
ATOM    346  CG1 VAL A  23      -2.240   0.712   1.020  1.00  0.28           C  
ATOM    347  CG2 VAL A  23      -0.692   0.996  -0.919  1.00  0.27           C  
ATOM    348  H   VAL A  23      -0.528  -1.707  -1.744  1.00  0.00           H  
ATOM    349  HA  VAL A  23       0.152  -0.762   0.847  1.00  0.00           H  
ATOM    350  HB  VAL A  23      -2.349  -0.385  -0.835  1.00  0.00           H  
ATOM    351 1HG1 VAL A  23      -2.847   1.541   0.657  1.00  0.00           H  
ATOM    352 2HG1 VAL A  23      -2.874   0.008   1.559  1.00  0.00           H  
ATOM    353 3HG1 VAL A  23      -1.469   1.094   1.689  1.00  0.00           H  
ATOM    354 1HG2 VAL A  23      -1.298   1.825  -1.283  1.00  0.00           H  
ATOM    355 2HG2 VAL A  23       0.079   1.376  -0.248  1.00  0.00           H  
ATOM    356 3HG2 VAL A  23      -0.221   0.493  -1.764  1.00  0.00           H  
ATOM    357  N   ILE A  24      -2.495  -2.775   0.777  1.00  0.23           N  
ATOM    358  CA  ILE A  24      -3.342  -3.634   1.653  1.00  0.27           C  
ATOM    359  C   ILE A  24      -2.459  -4.580   2.472  1.00  0.27           C  
ATOM    360  O   ILE A  24      -2.632  -4.721   3.666  1.00  0.28           O  
ATOM    361  CB  ILE A  24      -4.296  -4.460   0.787  1.00  0.33           C  
ATOM    362  CG1 ILE A  24      -5.185  -3.518  -0.031  1.00  0.67           C  
ATOM    363  CG2 ILE A  24      -5.172  -5.337   1.684  1.00  0.75           C  
ATOM    364  CD1 ILE A  24      -6.208  -2.851   0.890  1.00  1.20           C  
ATOM    365  H   ILE A  24      -2.652  -2.784  -0.221  1.00  0.00           H  
ATOM    366  HA  ILE A  24      -3.924  -2.989   2.311  1.00  0.00           H  
ATOM    367  HB  ILE A  24      -3.720  -5.093   0.113  1.00  0.00           H  
ATOM    368 1HG1 ILE A  24      -4.566  -2.767  -0.520  1.00  0.00           H  
ATOM    369 2HG1 ILE A  24      -5.691  -4.084  -0.814  1.00  0.00           H  
ATOM    370 1HG2 ILE A  24      -5.851  -5.924   1.067  1.00  0.00           H  
ATOM    371 2HG2 ILE A  24      -4.540  -6.007   2.266  1.00  0.00           H  
ATOM    372 3HG2 ILE A  24      -5.750  -4.705   2.359  1.00  0.00           H  
ATOM    373 1HD1 ILE A  24      -6.840  -2.181   0.307  1.00  0.00           H  
ATOM    374 2HD1 ILE A  24      -6.827  -3.616   1.361  1.00  0.00           H  
ATOM    375 3HD1 ILE A  24      -5.688  -2.280   1.658  1.00  0.00           H  
ATOM    376  N   GLY A  25      -1.515  -5.233   1.847  1.00  0.29           N  
ATOM    377  CA  GLY A  25      -0.638  -6.164   2.609  1.00  0.33           C  
ATOM    378  C   GLY A  25       0.043  -5.402   3.744  1.00  0.30           C  
ATOM    379  O   GLY A  25       0.059  -5.841   4.877  1.00  0.33           O  
ATOM    380  H   GLY A  25      -1.367  -5.119   0.854  1.00  0.00           H  
ATOM    381 1HA  GLY A  25      -1.235  -6.987   3.002  1.00  0.00           H  
ATOM    382 2HA  GLY A  25       0.103  -6.597   1.938  1.00  0.00           H  
ATOM    383  N   THR A  26       0.594  -4.255   3.454  1.00  0.25           N  
ATOM    384  CA  THR A  26       1.260  -3.464   4.525  1.00  0.25           C  
ATOM    385  C   THR A  26       0.252  -3.184   5.639  1.00  0.26           C  
ATOM    386  O   THR A  26       0.531  -3.361   6.808  1.00  0.32           O  
ATOM    387  CB  THR A  26       1.767  -2.141   3.949  1.00  0.24           C  
ATOM    388  OG1 THR A  26       2.689  -2.404   2.901  1.00  0.34           O  
ATOM    389  CG2 THR A  26       2.457  -1.337   5.053  1.00  0.31           C  
ATOM    390  H   THR A  26       0.577  -3.891   2.512  1.00  0.00           H  
ATOM    391  HA  THR A  26       2.108  -4.036   4.901  1.00  0.00           H  
ATOM    392  HB  THR A  26       0.927  -1.572   3.550  1.00  0.00           H  
ATOM    393  HG1 THR A  26       2.785  -3.353   2.791  1.00  0.00           H  
ATOM    394 1HG2 THR A  26       2.819  -0.394   4.644  1.00  0.00           H  
ATOM    395 2HG2 THR A  26       1.747  -1.137   5.855  1.00  0.00           H  
ATOM    396 3HG2 THR A  26       3.297  -1.907   5.447  1.00  0.00           H  
ATOM    397  N   ILE A  27      -0.925  -2.746   5.278  1.00  0.24           N  
ATOM    398  CA  ILE A  27      -1.964  -2.453   6.305  1.00  0.33           C  
ATOM    399  C   ILE A  27      -2.221  -3.707   7.141  1.00  0.39           C  
ATOM    400  O   ILE A  27      -2.266  -3.657   8.354  1.00  0.47           O  
ATOM    401  CB  ILE A  27      -3.257  -2.024   5.609  1.00  0.37           C  
ATOM    402  CG1 ILE A  27      -3.035  -0.678   4.915  1.00  0.39           C  
ATOM    403  CG2 ILE A  27      -4.373  -1.884   6.646  1.00  0.47           C  
ATOM    404  CD1 ILE A  27      -4.359  -0.180   4.330  1.00  0.49           C  
ATOM    405  H   ILE A  27      -1.143  -2.602   4.302  1.00  0.00           H  
ATOM    406  HA  ILE A  27      -1.608  -1.638   6.934  1.00  0.00           H  
ATOM    407  HB  ILE A  27      -3.539  -2.775   4.871  1.00  0.00           H  
ATOM    408 1HG1 ILE A  27      -2.641   0.041   5.633  1.00  0.00           H  
ATOM    409 2HG1 ILE A  27      -2.291  -0.793   4.127  1.00  0.00           H  
ATOM    410 1HG2 ILE A  27      -5.294  -1.578   6.150  1.00  0.00           H  
ATOM    411 2HG2 ILE A  27      -4.529  -2.840   7.143  1.00  0.00           H  
ATOM    412 3HG2 ILE A  27      -4.091  -1.133   7.384  1.00  0.00           H  
ATOM    413 1HD1 ILE A  27      -4.201   0.779   3.835  1.00  0.00           H  
ATOM    414 2HD1 ILE A  27      -4.732  -0.905   3.606  1.00  0.00           H  
ATOM    415 3HD1 ILE A  27      -5.087  -0.058   5.131  1.00  0.00           H  
ATOM    416  N   LEU A  28      -2.389  -4.833   6.503  1.00  0.39           N  
ATOM    417  CA  LEU A  28      -2.643  -6.086   7.261  1.00  0.49           C  
ATOM    418  C   LEU A  28      -1.487  -6.308   8.246  1.00  0.53           C  
ATOM    419  O   LEU A  28      -1.697  -6.588   9.410  1.00  0.62           O  
ATOM    420  CB  LEU A  28      -2.778  -7.258   6.260  1.00  0.53           C  
ATOM    421  CG  LEU A  28      -1.841  -8.419   6.618  1.00  0.59           C  
ATOM    422  CD1 LEU A  28      -2.350  -9.119   7.879  1.00  0.68           C  
ATOM    423  CD2 LEU A  28      -1.810  -9.420   5.461  1.00  0.65           C  
ATOM    424  H   LEU A  28      -2.349  -4.868   5.494  1.00  0.00           H  
ATOM    425  HA  LEU A  28      -3.575  -5.973   7.814  1.00  0.00           H  
ATOM    426 1HB  LEU A  28      -3.811  -7.602   6.266  1.00  0.00           H  
ATOM    427 2HB  LEU A  28      -2.545  -6.890   5.261  1.00  0.00           H  
ATOM    428  HG  LEU A  28      -0.836  -8.035   6.794  1.00  0.00           H  
ATOM    429 1HD1 LEU A  28      -1.683  -9.943   8.132  1.00  0.00           H  
ATOM    430 2HD1 LEU A  28      -2.376  -8.408   8.705  1.00  0.00           H  
ATOM    431 3HD1 LEU A  28      -3.353  -9.506   7.701  1.00  0.00           H  
ATOM    432 1HD2 LEU A  28      -1.144 -10.246   5.712  1.00  0.00           H  
ATOM    433 2HD2 LEU A  28      -2.815  -9.804   5.285  1.00  0.00           H  
ATOM    434 3HD2 LEU A  28      -1.449  -8.924   4.560  1.00  0.00           H  
ATOM    435  N   LEU A  29      -0.268  -6.174   7.794  1.00  0.49           N  
ATOM    436  CA  LEU A  29       0.886  -6.369   8.720  1.00  0.57           C  
ATOM    437  C   LEU A  29       0.747  -5.401   9.897  1.00  0.60           C  
ATOM    438  O   LEU A  29       0.882  -5.778  11.044  1.00  0.71           O  
ATOM    439  CB  LEU A  29       2.197  -6.087   7.980  1.00  0.56           C  
ATOM    440  CG  LEU A  29       3.376  -6.530   8.847  1.00  1.24           C  
ATOM    441  CD1 LEU A  29       3.510  -8.054   8.786  1.00  1.76           C  
ATOM    442  CD2 LEU A  29       4.665  -5.884   8.331  1.00  1.92           C  
ATOM    443  H   LEU A  29      -0.089  -5.940   6.828  1.00  0.00           H  
ATOM    444  HA  LEU A  29       0.886  -7.404   9.059  1.00  0.00           H  
ATOM    445 1HB  LEU A  29       2.185  -6.627   7.035  1.00  0.00           H  
ATOM    446 2HB  LEU A  29       2.252  -5.020   7.764  1.00  0.00           H  
ATOM    447  HG  LEU A  29       3.205  -6.222   9.879  1.00  0.00           H  
ATOM    448 1HD1 LEU A  29       4.350  -8.370   9.404  1.00  0.00           H  
ATOM    449 2HD1 LEU A  29       2.594  -8.515   9.157  1.00  0.00           H  
ATOM    450 3HD1 LEU A  29       3.681  -8.363   7.756  1.00  0.00           H  
ATOM    451 1HD2 LEU A  29       5.504  -6.201   8.951  1.00  0.00           H  
ATOM    452 2HD2 LEU A  29       4.839  -6.192   7.300  1.00  0.00           H  
ATOM    453 3HD2 LEU A  29       4.571  -4.799   8.374  1.00  0.00           H  
ATOM    454  N   ILE A  30       0.467  -4.158   9.618  1.00  0.55           N  
ATOM    455  CA  ILE A  30       0.307  -3.162  10.715  1.00  0.65           C  
ATOM    456  C   ILE A  30      -0.787  -3.629  11.673  1.00  0.75           C  
ATOM    457  O   ILE A  30      -0.618  -3.606  12.876  1.00  0.87           O  
ATOM    458  CB  ILE A  30      -0.075  -1.804  10.123  1.00  0.63           C  
ATOM    459  CG1 ILE A  30       1.037  -1.328   9.187  1.00  0.58           C  
ATOM    460  CG2 ILE A  30      -0.259  -0.790  11.254  1.00  0.75           C  
ATOM    461  CD1 ILE A  30       0.527  -0.161   8.340  1.00  0.66           C  
ATOM    462  H   ILE A  30       0.356  -3.857   8.660  1.00  0.00           H  
ATOM    463  HA  ILE A  30       1.258  -3.068  11.238  1.00  0.00           H  
ATOM    464  HB  ILE A  30      -1.006  -1.899   9.565  1.00  0.00           H  
ATOM    465 1HG1 ILE A  30       1.902  -1.023   9.775  1.00  0.00           H  
ATOM    466 2HG1 ILE A  30       1.352  -2.153   8.547  1.00  0.00           H  
ATOM    467 1HG2 ILE A  30      -0.531   0.178  10.834  1.00  0.00           H  
ATOM    468 2HG2 ILE A  30      -1.049  -1.130  11.922  1.00  0.00           H  
ATOM    469 3HG2 ILE A  30       0.672  -0.695  11.812  1.00  0.00           H  
ATOM    470 1HD1 ILE A  30       1.320   0.178   7.672  1.00  0.00           H  
ATOM    471 2HD1 ILE A  30      -0.330  -0.487   7.750  1.00  0.00           H  
ATOM    472 3HD1 ILE A  30       0.228   0.658   8.992  1.00  0.00           H  
ATOM    473  N   SER A  31      -1.910  -4.049  11.159  1.00  0.73           N  
ATOM    474  CA  SER A  31      -2.997  -4.504  12.065  1.00  0.87           C  
ATOM    475  C   SER A  31      -2.463  -5.627  12.952  1.00  0.94           C  
ATOM    476  O   SER A  31      -2.637  -5.615  14.152  1.00  1.07           O  
ATOM    477  CB  SER A  31      -4.173  -5.023  11.237  1.00  0.86           C  
ATOM    478  OG  SER A  31      -4.636  -3.988  10.379  1.00  1.29           O  
ATOM    479  H   SER A  31      -2.060  -4.073  10.160  1.00  0.00           H  
ATOM    480  HA  SER A  31      -3.330  -3.653  12.661  1.00  0.00           H  
ATOM    481 1HB  SER A  31      -3.855  -5.888  10.655  1.00  0.00           H  
ATOM    482 2HB  SER A  31      -4.970  -5.352  11.903  1.00  0.00           H  
ATOM    483  HG  SER A  31      -4.075  -3.228  10.554  1.00  0.00           H  
ATOM    484  N   TYR A  32      -1.797  -6.593  12.379  1.00  0.89           N  
ATOM    485  CA  TYR A  32      -1.246  -7.692  13.217  1.00  1.00           C  
ATOM    486  C   TYR A  32      -0.316  -7.097  14.279  1.00  1.05           C  
ATOM    487  O   TYR A  32      -0.408  -7.417  15.449  1.00  1.18           O  
ATOM    488  CB  TYR A  32      -0.463  -8.668  12.335  1.00  0.96           C  
ATOM    489  CG  TYR A  32      -1.218  -9.971  12.236  1.00  1.27           C  
ATOM    490  CD1 TYR A  32      -1.768 -10.550  13.386  1.00  1.62           C  
ATOM    491  CD2 TYR A  32      -1.373 -10.598  10.994  1.00  2.13           C  
ATOM    492  CE1 TYR A  32      -2.470 -11.758  13.294  1.00  1.95           C  
ATOM    493  CE2 TYR A  32      -2.076 -11.806  10.902  1.00  2.53           C  
ATOM    494  CZ  TYR A  32      -2.624 -12.385  12.052  1.00  2.15           C  
ATOM    495  OH  TYR A  32      -3.317 -13.575  11.962  1.00  2.64           O  
ATOM    496  H   TYR A  32      -1.646  -6.613  11.380  1.00  0.00           H  
ATOM    497  HA  TYR A  32      -2.077  -8.222  13.683  1.00  0.00           H  
ATOM    498 1HB  TYR A  32      -0.323  -8.232  11.345  1.00  0.00           H  
ATOM    499 2HB  TYR A  32       0.526  -8.832  12.763  1.00  0.00           H  
ATOM    500  HD1 TYR A  32      -1.650 -10.060  14.353  1.00  0.00           H  
ATOM    501  HD2 TYR A  32      -0.946 -10.147  10.099  1.00  0.00           H  
ATOM    502  HE1 TYR A  32      -2.898 -12.209  14.189  1.00  0.00           H  
ATOM    503  HE2 TYR A  32      -2.195 -12.295   9.935  1.00  0.00           H  
ATOM    504  HH  TYR A  32      -3.330 -13.868  11.048  1.00  0.00           H  
ATOM    505  N   GLY A  33       0.575  -6.224  13.882  1.00  0.97           N  
ATOM    506  CA  GLY A  33       1.501  -5.600  14.869  1.00  1.05           C  
ATOM    507  C   GLY A  33       0.692  -4.894  15.956  1.00  1.16           C  
ATOM    508  O   GLY A  33       0.946  -5.048  17.134  1.00  1.29           O  
ATOM    509  H   GLY A  33       0.646  -5.964  12.909  1.00  0.00           H  
ATOM    510 1HA  GLY A  33       2.139  -6.369  15.306  1.00  0.00           H  
ATOM    511 2HA  GLY A  33       2.154  -4.893  14.359  1.00  0.00           H  
ATOM    512  N   ILE A  34      -0.285  -4.119  15.565  1.00  1.14           N  
ATOM    513  CA  ILE A  34      -1.113  -3.400  16.578  1.00  1.29           C  
ATOM    514  C   ILE A  34      -1.734  -4.421  17.540  1.00  1.41           C  
ATOM    515  O   ILE A  34      -1.697  -4.256  18.742  1.00  1.55           O  
ATOM    516  CB  ILE A  34      -2.201  -2.557  15.873  1.00  1.28           C  
ATOM    517  CG1 ILE A  34      -2.326  -1.208  16.587  1.00  1.74           C  
ATOM    518  CG2 ILE A  34      -3.562  -3.265  15.905  1.00  1.77           C  
ATOM    519  CD1 ILE A  34      -1.030  -0.413  16.410  1.00  2.19           C  
ATOM    520  H   ILE A  34      -0.492  -3.997  14.584  1.00  0.00           H  
ATOM    521  HA  ILE A  34      -0.464  -2.734  17.145  1.00  0.00           H  
ATOM    522  HB  ILE A  34      -1.919  -2.395  14.833  1.00  0.00           H  
ATOM    523 1HG1 ILE A  34      -3.171  -0.656  16.177  1.00  0.00           H  
ATOM    524 2HG1 ILE A  34      -2.528  -1.374  17.645  1.00  0.00           H  
ATOM    525 1HG2 ILE A  34      -4.305  -2.647  15.402  1.00  0.00           H  
ATOM    526 2HG2 ILE A  34      -3.484  -4.225  15.396  1.00  0.00           H  
ATOM    527 3HG2 ILE A  34      -3.864  -3.426  16.940  1.00  0.00           H  
ATOM    528 1HD1 ILE A  34      -1.120   0.547  16.919  1.00  0.00           H  
ATOM    529 2HD1 ILE A  34      -0.198  -0.974  16.837  1.00  0.00           H  
ATOM    530 3HD1 ILE A  34      -0.849  -0.245  15.349  1.00  0.00           H  
ATOM    531  N   ARG A  35      -2.298  -5.477  17.017  1.00  1.37           N  
ATOM    532  CA  ARG A  35      -2.917  -6.508  17.898  1.00  1.51           C  
ATOM    533  C   ARG A  35      -1.868  -7.018  18.883  1.00  1.58           C  
ATOM    534  O   ARG A  35      -2.112  -7.131  20.067  1.00  1.73           O  
ATOM    535  CB  ARG A  35      -3.431  -7.671  17.045  1.00  1.46           C  
ATOM    536  CG  ARG A  35      -4.552  -7.176  16.128  1.00  1.73           C  
ATOM    537  CD  ARG A  35      -5.671  -8.219  16.075  1.00  2.03           C  
ATOM    538  NE  ARG A  35      -5.123  -9.513  15.575  1.00  2.00           N  
ATOM    539  CZ  ARG A  35      -5.814 -10.612  15.715  1.00  2.45           C  
ATOM    540  NH1 ARG A  35      -6.825 -10.851  14.924  1.00  2.76           N  
ATOM    541  NH2 ARG A  35      -5.494 -11.472  16.644  1.00  3.14           N  
ATOM    542  H   ARG A  35      -2.322  -5.607  16.016  1.00  0.00           H  
ATOM    543  HA  ARG A  35      -3.757  -6.054  18.425  1.00  0.00           H  
ATOM    544 1HB  ARG A  35      -2.611  -8.080  16.456  1.00  0.00           H  
ATOM    545 2HB  ARG A  35      -3.795  -8.466  17.696  1.00  0.00           H  
ATOM    546 1HG  ARG A  35      -4.950  -6.237  16.514  1.00  0.00           H  
ATOM    547 2HG  ARG A  35      -4.157  -7.017  15.124  1.00  0.00           H  
ATOM    548 1HD  ARG A  35      -6.083  -8.361  17.074  1.00  0.00           H  
ATOM    549 2HD  ARG A  35      -6.457  -7.875  15.404  1.00  0.00           H  
ATOM    550  HE  ARG A  35      -4.213  -9.499  15.133  1.00  0.00           H  
ATOM    551 1HH1 ARG A  35      -7.072 -10.186  14.205  1.00  0.00           H  
ATOM    552 2HH1 ARG A  35      -7.360 -11.700  15.031  1.00  0.00           H  
ATOM    553 1HH2 ARG A  35      -4.711 -11.287  17.256  1.00  0.00           H  
ATOM    554 2HH2 ARG A  35      -6.029 -12.321  16.751  1.00  0.00           H  
ATOM    555  N   ARG A  36      -0.697  -7.329  18.414  1.00  1.50           N  
ATOM    556  CA  ARG A  36       0.351  -7.821  19.343  1.00  1.59           C  
ATOM    557  C   ARG A  36       0.582  -6.778  20.438  1.00  1.69           C  
ATOM    558  O   ARG A  36       0.643  -7.096  21.609  1.00  1.84           O  
ATOM    559  CB  ARG A  36       1.652  -8.066  18.575  1.00  1.50           C  
ATOM    560  CG  ARG A  36       2.633  -8.836  19.461  1.00  1.77           C  
ATOM    561  CD  ARG A  36       3.736  -7.892  19.944  1.00  2.23           C  
ATOM    562  NE  ARG A  36       4.660  -7.580  18.815  1.00  2.70           N  
ATOM    563  CZ  ARG A  36       4.954  -8.498  17.934  1.00  3.07           C  
ATOM    564  NH1 ARG A  36       5.334  -9.684  18.327  1.00  3.56           N  
ATOM    565  NH2 ARG A  36       4.868  -8.230  16.660  1.00  3.58           N  
ATOM    566  H   ARG A  36      -0.482  -7.244  17.431  1.00  0.00           H  
ATOM    567  HA  ARG A  36       0.014  -8.762  19.778  1.00  0.00           H  
ATOM    568 1HB  ARG A  36       1.438  -8.629  17.668  1.00  0.00           H  
ATOM    569 2HB  ARG A  36       2.082  -7.111  18.274  1.00  0.00           H  
ATOM    570 1HG  ARG A  36       2.103  -9.244  20.322  1.00  0.00           H  
ATOM    571 2HG  ARG A  36       3.078  -9.651  18.889  1.00  0.00           H  
ATOM    572 1HD  ARG A  36       3.289  -6.968  20.311  1.00  0.00           H  
ATOM    573 2HD  ARG A  36       4.296  -8.368  20.748  1.00  0.00           H  
ATOM    574  HE  ARG A  36       5.041  -6.644  18.764  1.00  0.00           H  
ATOM    575 1HH1 ARG A  36       5.401  -9.892  19.313  1.00  0.00           H  
ATOM    576 2HH1 ARG A  36       5.561 -10.393  17.645  1.00  0.00           H  
ATOM    577 1HH2 ARG A  36       4.574  -7.312  16.355  1.00  0.00           H  
ATOM    578 2HH2 ARG A  36       5.095  -8.939  15.979  1.00  0.00           H  
ATOM    579  N   LEU A  37       0.715  -5.533  20.067  1.00  1.64           N  
ATOM    580  CA  LEU A  37       0.945  -4.472  21.089  1.00  1.75           C  
ATOM    581  C   LEU A  37      -0.192  -4.494  22.115  1.00  1.91           C  
ATOM    582  O   LEU A  37       0.039  -4.460  23.308  1.00  2.05           O  
ATOM    583  CB  LEU A  37       0.983  -3.103  20.405  1.00  1.69           C  
ATOM    584  CG  LEU A  37       2.355  -2.462  20.622  1.00  2.11           C  
ATOM    585  CD1 LEU A  37       2.615  -1.428  19.525  1.00  2.66           C  
ATOM    586  CD2 LEU A  37       2.385  -1.775  21.988  1.00  2.38           C  
ATOM    587  H   LEU A  37       0.664  -5.274  19.092  1.00  0.00           H  
ATOM    588  HA  LEU A  37       1.905  -4.657  21.570  1.00  0.00           H  
ATOM    589 1HB  LEU A  37       0.782  -3.239  19.344  1.00  0.00           H  
ATOM    590 2HB  LEU A  37       0.193  -2.482  20.827  1.00  0.00           H  
ATOM    591  HG  LEU A  37       3.126  -3.232  20.585  1.00  0.00           H  
ATOM    592 1HD1 LEU A  37       3.593  -0.971  19.680  1.00  0.00           H  
ATOM    593 2HD1 LEU A  37       2.594  -1.917  18.551  1.00  0.00           H  
ATOM    594 3HD1 LEU A  37       1.845  -0.658  19.561  1.00  0.00           H  
ATOM    595 1HD2 LEU A  37       3.363  -1.318  22.144  1.00  0.00           H  
ATOM    596 2HD2 LEU A  37       1.615  -1.005  22.025  1.00  0.00           H  
ATOM    597 3HD2 LEU A  37       2.199  -2.512  22.770  1.00  0.00           H  
ATOM    598  N   ILE A  38      -1.416  -4.554  21.665  1.00  1.90           N  
ATOM    599  CA  ILE A  38      -2.557  -4.582  22.620  1.00  2.06           C  
ATOM    600  C   ILE A  38      -2.762  -6.021  23.117  1.00  2.14           C  
ATOM    601  O   ILE A  38      -1.924  -6.563  23.810  1.00  2.20           O  
ATOM    602  CB  ILE A  38      -3.820  -4.073  21.918  1.00  2.05           C  
ATOM    603  CG1 ILE A  38      -3.926  -4.713  20.532  1.00  1.98           C  
ATOM    604  CG2 ILE A  38      -3.748  -2.552  21.769  1.00  2.03           C  
ATOM    605  CD1 ILE A  38      -5.398  -4.935  20.183  1.00  2.00           C  
ATOM    606  H   ILE A  38      -1.604  -4.582  20.673  1.00  0.00           H  
ATOM    607  HA  ILE A  38      -2.323  -3.925  23.457  1.00  0.00           H  
ATOM    608  HB  ILE A  38      -4.696  -4.337  22.509  1.00  0.00           H  
ATOM    609 1HG1 ILE A  38      -3.453  -4.065  19.795  1.00  0.00           H  
ATOM    610 2HG1 ILE A  38      -3.387  -5.661  20.527  1.00  0.00           H  
ATOM    611 1HG2 ILE A  38      -4.647  -2.193  21.269  1.00  0.00           H  
ATOM    612 2HG2 ILE A  38      -3.673  -2.093  22.754  1.00  0.00           H  
ATOM    613 3HG2 ILE A  38      -2.872  -2.285  21.177  1.00  0.00           H  
ATOM    614 1HD1 ILE A  38      -5.473  -5.391  19.196  1.00  0.00           H  
ATOM    615 2HD1 ILE A  38      -5.852  -5.595  20.923  1.00  0.00           H  
ATOM    616 3HD1 ILE A  38      -5.919  -3.979  20.180  1.00  0.00           H  
ATOM    617  N   LYS A  39      -3.856  -6.651  22.772  1.00  2.35           N  
ATOM    618  CA  LYS A  39      -4.082  -8.050  23.232  1.00  2.45           C  
ATOM    619  C   LYS A  39      -3.795  -8.149  24.732  1.00  2.85           C  
ATOM    620  O   LYS A  39      -3.530  -7.164  25.391  1.00  3.21           O  
ATOM    621  CB  LYS A  39      -3.150  -8.991  22.467  1.00  2.30           C  
ATOM    622  CG  LYS A  39      -3.959 -10.154  21.888  1.00  2.60           C  
ATOM    623  CD  LYS A  39      -4.380  -9.820  20.456  1.00  2.94           C  
ATOM    624  CE  LYS A  39      -5.902  -9.902  20.339  1.00  3.56           C  
ATOM    625  NZ  LYS A  39      -6.286 -11.233  19.790  1.00  3.91           N  
ATOM    626  H   LYS A  39      -4.555  -6.204  22.196  1.00  0.00           H  
ATOM    627  HA  LYS A  39      -5.117  -8.321  23.021  1.00  0.00           H  
ATOM    628 1HB  LYS A  39      -2.652  -8.440  21.669  1.00  0.00           H  
ATOM    629 2HB  LYS A  39      -2.377  -9.364  23.139  1.00  0.00           H  
ATOM    630 1HG  LYS A  39      -3.351 -11.059  21.895  1.00  0.00           H  
ATOM    631 2HG  LYS A  39      -4.841 -10.326  22.504  1.00  0.00           H  
ATOM    632 1HD  LYS A  39      -4.041  -8.815  20.202  1.00  0.00           H  
ATOM    633 2HD  LYS A  39      -3.917 -10.526  19.767  1.00  0.00           H  
ATOM    634 1HE  LYS A  39      -6.350  -9.759  21.321  1.00  0.00           H  
ATOM    635 2HE  LYS A  39      -6.260  -9.110  19.682  1.00  0.00           H  
ATOM    636 1HZ  LYS A  39      -7.292 -11.288  19.712  1.00  0.00           H  
ATOM    637 2HZ  LYS A  39      -5.870 -11.354  18.877  1.00  0.00           H  
ATOM    638 3HZ  LYS A  39      -5.957 -11.960  20.408  1.00  0.00           H  
ATOM    639  N   LYS A  40      -3.845  -9.335  25.277  1.00  3.09           N  
ATOM    640  CA  LYS A  40      -3.575  -9.497  26.734  1.00  3.63           C  
ATOM    641  C   LYS A  40      -4.684  -8.815  27.538  1.00  4.10           C  
ATOM    642  O   LYS A  40      -4.641  -8.895  28.755  1.00  4.56           O  
ATOM    643  OXT LYS A  40      -5.556  -8.223  26.924  1.00  4.44           O  
ATOM    644  CB  LYS A  40      -2.230  -8.855  27.076  1.00  3.99           C  
ATOM    645  CG  LYS A  40      -1.692  -9.460  28.375  1.00  4.58           C  
ATOM    646  CD  LYS A  40      -1.071  -8.356  29.233  1.00  5.25           C  
ATOM    647  CE  LYS A  40      -1.006  -8.818  30.689  1.00  6.09           C  
ATOM    648  NZ  LYS A  40      -0.203 -10.071  30.776  1.00  6.53           N  
ATOM    649  H   LYS A  40      -4.065 -10.151  24.724  1.00  0.00           H  
ATOM    650  HA  LYS A  40      -3.531 -10.563  26.961  1.00  0.00           H  
ATOM    651 1HB  LYS A  40      -1.528  -9.023  26.259  1.00  0.00           H  
ATOM    652 2HB  LYS A  40      -2.358  -7.777  27.182  1.00  0.00           H  
ATOM    653 1HG  LYS A  40      -2.507  -9.939  28.919  1.00  0.00           H  
ATOM    654 2HG  LYS A  40      -0.942 -10.215  28.141  1.00  0.00           H  
ATOM    655 1HD  LYS A  40      -0.068  -8.132  28.868  1.00  0.00           H  
ATOM    656 2HD  LYS A  40      -1.676  -7.453  29.157  1.00  0.00           H  
ATOM    657 1HE  LYS A  40      -0.551  -8.038  31.298  1.00  0.00           H  
ATOM    658 2HE  LYS A  40      -2.015  -8.995  31.060  1.00  0.00           H  
ATOM    659 1HZ  LYS A  40      -0.160 -10.378  31.738  1.00  0.00           H  
ATOM    660 2HZ  LYS A  40      -0.637 -10.789  30.213  1.00  0.00           H  
ATOM    661 3HZ  LYS A  40       0.732  -9.896  30.436  1.00  0.00           H  
ATOM    662  N   VAL B  41       4.118   7.948  -6.781  1.00 19.64           N  
ATOM    663  CA  VAL B  41       2.974   7.504  -7.626  1.00 19.45           C  
ATOM    664  C   VAL B  41       3.047   8.198  -8.988  1.00 18.79           C  
ATOM    665  O   VAL B  41       2.142   8.905  -9.384  1.00 19.02           O  
ATOM    666  CB  VAL B  41       1.659   7.872  -6.937  1.00 19.77           C  
ATOM    667  CG1 VAL B  41       1.522   9.395  -6.880  1.00 20.22           C  
ATOM    668  CG2 VAL B  41       0.489   7.286  -7.730  1.00 19.99           C  
ATOM    669 1H   VAL B  41       4.071   7.495  -5.891  1.00  0.00           H  
ATOM    670 2H   VAL B  41       4.978   7.709  -7.231  1.00  0.00           H  
ATOM    671 3H   VAL B  41       4.074   8.939  -6.653  1.00  0.00           H  
ATOM    672  HA  VAL B  41       3.027   6.421  -7.739  1.00  0.00           H  
ATOM    673  HB  VAL B  41       1.662   7.462  -5.927  1.00  0.00           H  
ATOM    674 1HG1 VAL B  41       0.585   9.658  -6.389  1.00  0.00           H  
ATOM    675 2HG1 VAL B  41       2.356   9.814  -6.318  1.00  0.00           H  
ATOM    676 3HG1 VAL B  41       1.526   9.799  -7.892  1.00  0.00           H  
ATOM    677 1HG2 VAL B  41      -0.449   7.546  -7.240  1.00  0.00           H  
ATOM    678 2HG2 VAL B  41       0.496   7.692  -8.742  1.00  0.00           H  
ATOM    679 3HG2 VAL B  41       0.586   6.201  -7.774  1.00  0.00           H  
ATOM    680  N   GLN B  42       4.118   8.001  -9.710  1.00 18.10           N  
ATOM    681  CA  GLN B  42       4.244   8.649 -11.046  1.00 17.56           C  
ATOM    682  C   GLN B  42       3.170   8.092 -11.984  1.00 16.86           C  
ATOM    683  O   GLN B  42       2.803   6.937 -11.906  1.00 16.59           O  
ATOM    684  CB  GLN B  42       5.631   8.360 -11.630  1.00 17.30           C  
ATOM    685  CG  GLN B  42       6.695   9.144 -10.857  1.00 17.01           C  
ATOM    686  CD  GLN B  42       6.253  10.601 -10.707  1.00 16.75           C  
ATOM    687  OE1 GLN B  42       5.982  11.055  -9.612  1.00 17.03           O  
ATOM    688  NE2 GLN B  42       6.169  11.357 -11.766  1.00 16.36           N  
ATOM    689  H   GLN B  42       4.868   7.413  -9.376  1.00  0.00           H  
ATOM    690  HA  GLN B  42       4.128   9.725 -10.921  1.00  0.00           H  
ATOM    691 1HB  GLN B  42       5.835   7.291 -11.572  1.00  0.00           H  
ATOM    692 2HB  GLN B  42       5.648   8.640 -12.683  1.00  0.00           H  
ATOM    693 1HG  GLN B  42       6.818   8.695  -9.872  1.00  0.00           H  
ATOM    694 2HG  GLN B  42       7.635   9.101 -11.407  1.00  0.00           H  
ATOM    695 1HE2 GLN B  42       5.881  12.312 -11.678  1.00  0.00           H  
ATOM    696 2HE2 GLN B  42       6.392  10.984 -12.666  1.00  0.00           H  
ATOM    697  N   LEU B  43       2.664   8.906 -12.871  1.00 16.69           N  
ATOM    698  CA  LEU B  43       1.614   8.421 -13.810  1.00 16.15           C  
ATOM    699  C   LEU B  43       1.893   8.958 -15.215  1.00 15.61           C  
ATOM    700  O   LEU B  43       1.099   8.797 -16.121  1.00 15.57           O  
ATOM    701  CB  LEU B  43       0.244   8.916 -13.342  1.00 16.73           C  
ATOM    702  CG  LEU B  43      -0.792   7.808 -13.530  1.00 16.88           C  
ATOM    703  CD1 LEU B  43      -0.381   6.579 -12.715  1.00 17.47           C  
ATOM    704  CD2 LEU B  43      -2.159   8.302 -13.050  1.00 17.27           C  
ATOM    705  H   LEU B  43       2.974   9.865 -12.932  1.00  0.00           H  
ATOM    706  HA  LEU B  43       1.621   7.332 -13.804  1.00  0.00           H  
ATOM    707 1HB  LEU B  43       0.318   9.204 -12.294  1.00  0.00           H  
ATOM    708 2HB  LEU B  43      -0.023   9.799 -13.922  1.00  0.00           H  
ATOM    709  HG  LEU B  43      -0.852   7.541 -14.585  1.00  0.00           H  
ATOM    710 1HD1 LEU B  43      -1.120   5.789 -12.850  1.00  0.00           H  
ATOM    711 2HD1 LEU B  43       0.592   6.226 -13.055  1.00  0.00           H  
ATOM    712 3HD1 LEU B  43      -0.323   6.845 -11.660  1.00  0.00           H  
ATOM    713 1HD2 LEU B  43      -2.899   7.513 -13.184  1.00  0.00           H  
ATOM    714 2HD2 LEU B  43      -2.100   8.568 -11.994  1.00  0.00           H  
ATOM    715 3HD2 LEU B  43      -2.453   9.178 -13.629  1.00  0.00           H  
ATOM    716  N   ALA B  44       3.014   9.598 -15.407  1.00 15.34           N  
ATOM    717  CA  ALA B  44       3.337  10.144 -16.756  1.00 14.99           C  
ATOM    718  C   ALA B  44       3.876   9.021 -17.646  1.00 14.10           C  
ATOM    719  O   ALA B  44       3.980   9.166 -18.848  1.00 13.96           O  
ATOM    720  CB  ALA B  44       4.393  11.243 -16.624  1.00 15.58           C  
ATOM    721  H   ALA B  44       3.672   9.731 -14.652  1.00  0.00           H  
ATOM    722  HA  ALA B  44       2.426  10.569 -17.176  1.00  0.00           H  
ATOM    723 1HB  ALA B  44       4.629  11.642 -17.611  1.00  0.00           H  
ATOM    724 2HB  ALA B  44       4.008  12.043 -15.992  1.00  0.00           H  
ATOM    725 3HB  ALA B  44       5.295  10.829 -16.176  1.00  0.00           H  
ATOM    726  N   HIS B  45       4.217   7.903 -17.064  1.00 13.65           N  
ATOM    727  CA  HIS B  45       4.748   6.766 -17.873  1.00 12.91           C  
ATOM    728  C   HIS B  45       6.213   7.029 -18.230  1.00 12.30           C  
ATOM    729  O   HIS B  45       6.530   7.944 -18.964  1.00 12.38           O  
ATOM    730  CB  HIS B  45       3.930   6.625 -19.158  1.00 12.96           C  
ATOM    731  CG  HIS B  45       3.686   5.167 -19.441  1.00 13.34           C  
ATOM    732  ND1 HIS B  45       2.646   4.463 -18.852  1.00 13.54           N  
ATOM    733  CD2 HIS B  45       4.336   4.267 -20.249  1.00 13.74           C  
ATOM    734  CE1 HIS B  45       2.701   3.199 -19.311  1.00 14.03           C  
ATOM    735  NE2 HIS B  45       3.713   3.026 -20.165  1.00 14.18           N  
ATOM    736  H   HIS B  45       4.126   7.795 -16.064  1.00  0.00           H  
ATOM    737  HA  HIS B  45       4.661   5.842 -17.303  1.00  0.00           H  
ATOM    738 1HB  HIS B  45       2.983   7.155 -19.047  1.00  0.00           H  
ATOM    739 2HB  HIS B  45       4.469   7.088 -19.985  1.00  0.00           H  
ATOM    740  HD2 HIS B  45       5.208   4.513 -20.855  1.00  0.00           H  
ATOM    741  HE1 HIS B  45       2.020   2.392 -19.040  1.00  0.00           H  
ATOM    742  HE2 HIS B  45       3.949   2.163 -20.634  1.00  0.00           H  
ATOM    743  N   HIS B  46       7.110   6.231 -17.715  1.00 11.87           N  
ATOM    744  CA  HIS B  46       8.554   6.433 -18.025  1.00 11.46           C  
ATOM    745  C   HIS B  46       9.401   5.573 -17.086  1.00 10.55           C  
ATOM    746  O   HIS B  46      10.453   5.981 -16.636  1.00 10.53           O  
ATOM    747  CB  HIS B  46       8.919   7.906 -17.836  1.00 11.84           C  
ATOM    748  CG  HIS B  46       9.116   8.551 -19.179  1.00 12.35           C  
ATOM    749  ND1 HIS B  46       8.402   9.669 -19.575  1.00 12.68           N  
ATOM    750  CD2 HIS B  46       9.946   8.244 -20.230  1.00 12.80           C  
ATOM    751  CE1 HIS B  46       8.809   9.994 -20.815  1.00 13.29           C  
ATOM    752  NE2 HIS B  46       9.749   9.157 -21.262  1.00 13.39           N  
ATOM    753  H   HIS B  46       6.839   5.473 -17.105  1.00  0.00           H  
ATOM    754  HA  HIS B  46       8.745   6.159 -19.062  1.00  0.00           H  
ATOM    755 1HB  HIS B  46       8.124   8.410 -17.285  1.00  0.00           H  
ATOM    756 2HB  HIS B  46       9.829   7.982 -17.241  1.00  0.00           H  
ATOM    757  HD2 HIS B  46      10.644   7.406 -20.232  1.00  0.00           H  
ATOM    758  HE1 HIS B  46       8.439  10.830 -21.409  1.00  0.00           H  
ATOM    759  HE2 HIS B  46      10.202   9.204 -22.164  1.00  0.00           H  
ATOM    760  N   PHE B  47       8.951   4.386 -16.785  1.00 10.00           N  
ATOM    761  CA  PHE B  47       9.732   3.503 -15.873  1.00  9.29           C  
ATOM    762  C   PHE B  47       9.635   2.055 -16.357  1.00  8.27           C  
ATOM    763  O   PHE B  47      10.458   1.589 -17.121  1.00  8.29           O  
ATOM    764  CB  PHE B  47       9.166   3.607 -14.456  1.00  9.52           C  
ATOM    765  CG  PHE B  47      10.039   4.521 -13.630  1.00 10.43           C  
ATOM    766  CD1 PHE B  47      10.044   5.898 -13.878  1.00 10.86           C  
ATOM    767  CD2 PHE B  47      10.843   3.989 -12.616  1.00 11.07           C  
ATOM    768  CE1 PHE B  47      10.854   6.745 -13.111  1.00 11.86           C  
ATOM    769  CE2 PHE B  47      11.653   4.835 -11.848  1.00 12.06           C  
ATOM    770  CZ  PHE B  47      11.658   6.213 -12.096  1.00 12.43           C  
ATOM    771  H   PHE B  47       8.076   4.052 -17.162  1.00  0.00           H  
ATOM    772  HA  PHE B  47      10.770   3.840 -15.869  1.00  0.00           H  
ATOM    773 1HB  PHE B  47       8.148   3.991 -14.499  1.00  0.00           H  
ATOM    774 2HB  PHE B  47       9.123   2.615 -14.008  1.00  0.00           H  
ATOM    775  HD1 PHE B  47       9.412   6.299 -14.671  1.00  0.00           H  
ATOM    776  HD2 PHE B  47      10.839   2.916 -12.423  1.00  0.00           H  
ATOM    777  HE1 PHE B  47      10.857   7.817 -13.305  1.00  0.00           H  
ATOM    778  HE2 PHE B  47      12.280   4.422 -11.058  1.00  0.00           H  
ATOM    779  HZ  PHE B  47      12.289   6.870 -11.499  1.00  0.00           H  
ATOM    780  N   SER B  48       8.635   1.339 -15.920  1.00  7.61           N  
ATOM    781  CA  SER B  48       8.488  -0.078 -16.357  1.00  6.80           C  
ATOM    782  C   SER B  48       7.680  -0.130 -17.654  1.00  5.60           C  
ATOM    783  O   SER B  48       6.480   0.058 -17.659  1.00  5.39           O  
ATOM    784  CB  SER B  48       7.763  -0.872 -15.270  1.00  7.36           C  
ATOM    785  OG  SER B  48       8.597  -0.968 -14.123  1.00  8.12           O  
ATOM    786  H   SER B  48       7.954   1.731 -15.286  1.00  0.00           H  
ATOM    787  HA  SER B  48       9.483  -0.500 -16.505  1.00  0.00           H  
ATOM    788 1HB  SER B  48       6.826  -0.375 -15.020  1.00  0.00           H  
ATOM    789 2HB  SER B  48       7.517  -1.864 -15.647  1.00  0.00           H  
ATOM    790  HG  SER B  48       9.406  -0.500 -14.344  1.00  0.00           H  
ATOM    791  N   GLU B  49       8.330  -0.384 -18.757  1.00  5.12           N  
ATOM    792  CA  GLU B  49       7.602  -0.448 -20.056  1.00  4.22           C  
ATOM    793  C   GLU B  49       6.679  -1.672 -20.079  1.00  3.04           C  
ATOM    794  O   GLU B  49       5.494  -1.543 -20.313  1.00  3.18           O  
ATOM    795  CB  GLU B  49       8.611  -0.543 -21.203  1.00  4.88           C  
ATOM    796  CG  GLU B  49       8.695   0.806 -21.921  1.00  5.77           C  
ATOM    797  CD  GLU B  49       9.836   1.633 -21.326  1.00  6.71           C  
ATOM    798  OE1 GLU B  49      10.948   1.134 -21.295  1.00  7.29           O  
ATOM    799  OE2 GLU B  49       9.578   2.751 -20.912  1.00  7.09           O  
ATOM    800  H   GLU B  49       9.328  -0.539 -18.744  1.00  0.00           H  
ATOM    801  HA  GLU B  49       7.017   0.465 -20.170  1.00  0.00           H  
ATOM    802 1HB  GLU B  49       9.587  -0.825 -20.807  1.00  0.00           H  
ATOM    803 2HB  GLU B  49       8.301  -1.325 -21.897  1.00  0.00           H  
ATOM    804 1HG  GLU B  49       8.864   0.631 -22.983  1.00  0.00           H  
ATOM    805 2HG  GLU B  49       7.742   1.323 -21.813  1.00  0.00           H  
ATOM    806  N   PRO B  50       7.248  -2.830 -19.841  1.00  2.28           N  
ATOM    807  CA  PRO B  50       6.482  -4.090 -19.837  1.00  1.48           C  
ATOM    808  C   PRO B  50       5.380  -4.047 -18.772  1.00  1.33           C  
ATOM    809  O   PRO B  50       5.460  -3.307 -17.810  1.00  1.29           O  
ATOM    810  CB  PRO B  50       7.513  -5.177 -19.503  1.00  2.00           C  
ATOM    811  CG  PRO B  50       8.894  -4.488 -19.356  1.00  2.71           C  
ATOM    812  CD  PRO B  50       8.688  -2.978 -19.558  1.00  2.87           C  
ATOM    813  HA  PRO B  50       6.062  -4.261 -20.839  1.00  0.00           H  
ATOM    814 1HB  PRO B  50       7.228  -5.694 -18.575  1.00  0.00           H  
ATOM    815 2HB  PRO B  50       7.532  -5.935 -20.300  1.00  0.00           H  
ATOM    816 1HG  PRO B  50       9.319  -4.698 -18.364  1.00  0.00           H  
ATOM    817 2HG  PRO B  50       9.600  -4.891 -20.096  1.00  0.00           H  
ATOM    818 1HD  PRO B  50       8.964  -2.443 -18.637  1.00  0.00           H  
ATOM    819 2HD  PRO B  50       9.300  -2.634 -20.405  1.00  0.00           H  
ATOM    820  N   GLU B  51       4.354  -4.836 -18.939  1.00  1.30           N  
ATOM    821  CA  GLU B  51       3.246  -4.843 -17.942  1.00  1.19           C  
ATOM    822  C   GLU B  51       3.755  -5.389 -16.607  1.00  1.06           C  
ATOM    823  O   GLU B  51       3.939  -4.654 -15.658  1.00  1.01           O  
ATOM    824  CB  GLU B  51       2.108  -5.730 -18.450  1.00  1.29           C  
ATOM    825  CG  GLU B  51       1.561  -5.162 -19.759  1.00  1.90           C  
ATOM    826  CD  GLU B  51       1.506  -6.271 -20.811  1.00  2.25           C  
ATOM    827  OE1 GLU B  51       2.550  -6.824 -21.115  1.00  2.89           O  
ATOM    828  OE2 GLU B  51       0.422  -6.550 -21.295  1.00  2.52           O  
ATOM    829  H   GLU B  51       4.298  -5.448 -19.741  1.00  0.00           H  
ATOM    830  HA  GLU B  51       2.879  -3.823 -17.825  1.00  0.00           H  
ATOM    831 1HB  GLU B  51       2.477  -6.744 -18.601  1.00  0.00           H  
ATOM    832 2HB  GLU B  51       1.320  -5.777 -17.698  1.00  0.00           H  
ATOM    833 1HG  GLU B  51       0.566  -4.755 -19.579  1.00  0.00           H  
ATOM    834 2HG  GLU B  51       2.204  -4.346 -20.085  1.00  0.00           H  
ATOM    835  N   ILE B  52       3.973  -6.676 -16.525  1.00  1.07           N  
ATOM    836  CA  ILE B  52       4.459  -7.282 -15.256  1.00  0.98           C  
ATOM    837  C   ILE B  52       5.496  -6.368 -14.597  1.00  0.89           C  
ATOM    838  O   ILE B  52       5.493  -6.174 -13.397  1.00  0.82           O  
ATOM    839  CB  ILE B  52       5.083  -8.647 -15.559  1.00  1.09           C  
ATOM    840  CG1 ILE B  52       5.132  -9.465 -14.274  1.00  1.29           C  
ATOM    841  CG2 ILE B  52       6.502  -8.470 -16.109  1.00  1.27           C  
ATOM    842  CD1 ILE B  52       4.265 -10.713 -14.436  1.00  2.11           C  
ATOM    843  H   ILE B  52       3.813  -7.272 -17.325  1.00  0.00           H  
ATOM    844  HA  ILE B  52       3.608  -7.415 -14.589  1.00  0.00           H  
ATOM    845  HB  ILE B  52       4.476  -9.168 -16.299  1.00  0.00           H  
ATOM    846 1HG1 ILE B  52       6.164  -9.740 -14.057  1.00  0.00           H  
ATOM    847 2HG1 ILE B  52       4.775  -8.857 -13.442  1.00  0.00           H  
ATOM    848 1HG2 ILE B  52       6.935  -9.448 -16.320  1.00  0.00           H  
ATOM    849 2HG2 ILE B  52       6.466  -7.884 -17.026  1.00  0.00           H  
ATOM    850 3HG2 ILE B  52       7.116  -7.953 -15.372  1.00  0.00           H  
ATOM    851 1HD1 ILE B  52       4.297 -11.300 -13.518  1.00  0.00           H  
ATOM    852 2HD1 ILE B  52       3.236 -10.417 -14.641  1.00  0.00           H  
ATOM    853 3HD1 ILE B  52       4.642 -11.313 -15.263  1.00  0.00           H  
ATOM    854  N   THR B  53       6.380  -5.803 -15.371  1.00  0.92           N  
ATOM    855  CA  THR B  53       7.411  -4.900 -14.786  1.00  0.87           C  
ATOM    856  C   THR B  53       6.724  -3.707 -14.118  1.00  0.77           C  
ATOM    857  O   THR B  53       7.053  -3.329 -13.010  1.00  0.69           O  
ATOM    858  CB  THR B  53       8.356  -4.408 -15.889  1.00  0.99           C  
ATOM    859  OG1 THR B  53       7.620  -4.161 -17.080  1.00  1.57           O  
ATOM    860  CG2 THR B  53       9.422  -5.471 -16.159  1.00  1.43           C  
ATOM    861  H   THR B  53       6.379  -5.968 -16.367  1.00  0.00           H  
ATOM    862  HA  THR B  53       7.987  -5.463 -14.051  1.00  0.00           H  
ATOM    863  HB  THR B  53       8.834  -3.481 -15.572  1.00  0.00           H  
ATOM    864  HG1 THR B  53       6.692  -4.358 -16.929  1.00  0.00           H  
ATOM    865 1HG2 THR B  53      10.094  -5.122 -16.943  1.00  0.00           H  
ATOM    866 2HG2 THR B  53       9.991  -5.655 -15.248  1.00  0.00           H  
ATOM    867 3HG2 THR B  53       8.942  -6.395 -16.479  1.00  0.00           H  
ATOM    868  N   LEU B  54       5.780  -3.097 -14.781  1.00  0.81           N  
ATOM    869  CA  LEU B  54       5.095  -1.926 -14.164  1.00  0.74           C  
ATOM    870  C   LEU B  54       4.141  -2.398 -13.068  1.00  0.62           C  
ATOM    871  O   LEU B  54       4.127  -1.856 -11.983  1.00  0.52           O  
ATOM    872  CB  LEU B  54       4.299  -1.165 -15.231  1.00  0.87           C  
ATOM    873  CG  LEU B  54       4.344   0.338 -14.937  1.00  1.11           C  
ATOM    874  CD1 LEU B  54       3.260   1.048 -15.749  1.00  1.02           C  
ATOM    875  CD2 LEU B  54       4.098   0.583 -13.445  1.00  1.63           C  
ATOM    876  H   LEU B  54       5.502  -3.400 -15.704  1.00  0.00           H  
ATOM    877  HA  LEU B  54       5.852  -1.262 -13.748  1.00  0.00           H  
ATOM    878 1HB  LEU B  54       4.732  -1.380 -16.207  1.00  0.00           H  
ATOM    879 2HB  LEU B  54       3.272  -1.529 -15.224  1.00  0.00           H  
ATOM    880  HG  LEU B  54       5.323   0.733 -15.210  1.00  0.00           H  
ATOM    881 1HD1 LEU B  54       3.291   2.118 -15.541  1.00  0.00           H  
ATOM    882 2HD1 LEU B  54       3.434   0.881 -16.812  1.00  0.00           H  
ATOM    883 3HD1 LEU B  54       2.283   0.653 -15.474  1.00  0.00           H  
ATOM    884 1HD2 LEU B  54       4.132   1.654 -13.242  1.00  0.00           H  
ATOM    885 2HD2 LEU B  54       3.119   0.192 -13.169  1.00  0.00           H  
ATOM    886 3HD2 LEU B  54       4.868   0.078 -12.862  1.00  0.00           H  
ATOM    887  N   ILE B  55       3.333  -3.393 -13.327  1.00  0.66           N  
ATOM    888  CA  ILE B  55       2.395  -3.851 -12.264  1.00  0.59           C  
ATOM    889  C   ILE B  55       3.190  -4.253 -11.020  1.00  0.48           C  
ATOM    890  O   ILE B  55       2.891  -3.828  -9.921  1.00  0.39           O  
ATOM    891  CB  ILE B  55       1.594  -5.054 -12.768  1.00  0.70           C  
ATOM    892  CG1 ILE B  55       0.842  -4.669 -14.044  1.00  0.89           C  
ATOM    893  CG2 ILE B  55       0.592  -5.484 -11.695  1.00  0.73           C  
ATOM    894  CD1 ILE B  55       0.352  -5.936 -14.748  1.00  1.02           C  
ATOM    895  H   ILE B  55       3.326  -3.859 -14.223  1.00  0.00           H  
ATOM    896  HA  ILE B  55       1.708  -3.037 -12.035  1.00  0.00           H  
ATOM    897  HB  ILE B  55       2.273  -5.879 -12.983  1.00  0.00           H  
ATOM    898 1HG1 ILE B  55       0.002  -4.023 -13.790  1.00  0.00           H  
ATOM    899 2HG1 ILE B  55       1.503  -4.101 -14.699  1.00  0.00           H  
ATOM    900 1HG2 ILE B  55       0.021  -6.340 -12.053  1.00  0.00           H  
ATOM    901 2HG2 ILE B  55       1.127  -5.759 -10.787  1.00  0.00           H  
ATOM    902 3HG2 ILE B  55      -0.087  -4.659 -11.480  1.00  0.00           H  
ATOM    903 1HD1 ILE B  55      -0.184  -5.663 -15.658  1.00  0.00           H  
ATOM    904 2HD1 ILE B  55       1.206  -6.564 -15.004  1.00  0.00           H  
ATOM    905 3HD1 ILE B  55      -0.316  -6.485 -14.086  1.00  0.00           H  
ATOM    906  N   ILE B  56       4.219  -5.045 -11.181  1.00  0.51           N  
ATOM    907  CA  ILE B  56       5.038  -5.432  -9.998  1.00  0.45           C  
ATOM    908  C   ILE B  56       5.579  -4.162  -9.342  1.00  0.35           C  
ATOM    909  O   ILE B  56       5.505  -3.982  -8.142  1.00  0.30           O  
ATOM    910  CB  ILE B  56       6.188  -6.350 -10.427  1.00  0.52           C  
ATOM    911  CG1 ILE B  56       6.835  -6.967  -9.186  1.00  1.19           C  
ATOM    912  CG2 ILE B  56       7.236  -5.555 -11.203  1.00  1.41           C  
ATOM    913  CD1 ILE B  56       6.737  -8.491  -9.266  1.00  1.86           C  
ATOM    914  H   ILE B  56       4.471  -5.401 -12.092  1.00  0.00           H  
ATOM    915  HA  ILE B  56       4.401  -5.972  -9.298  1.00  0.00           H  
ATOM    916  HB  ILE B  56       5.801  -7.145 -11.063  1.00  0.00           H  
ATOM    917 1HG1 ILE B  56       7.877  -6.653  -9.125  1.00  0.00           H  
ATOM    918 2HG1 ILE B  56       6.331  -6.599  -8.292  1.00  0.00           H  
ATOM    919 1HG2 ILE B  56       8.048  -6.218 -11.502  1.00  0.00           H  
ATOM    920 2HG2 ILE B  56       6.778  -5.119 -12.090  1.00  0.00           H  
ATOM    921 3HG2 ILE B  56       7.631  -4.760 -10.571  1.00  0.00           H  
ATOM    922 1HD1 ILE B  56       7.197  -8.932  -8.382  1.00  0.00           H  
ATOM    923 2HD1 ILE B  56       5.688  -8.786  -9.315  1.00  0.00           H  
ATOM    924 3HD1 ILE B  56       7.255  -8.842 -10.157  1.00  0.00           H  
ATOM    925  N   PHE B  57       6.120  -3.275 -10.137  1.00  0.37           N  
ATOM    926  CA  PHE B  57       6.670  -2.002  -9.586  1.00  0.34           C  
ATOM    927  C   PHE B  57       5.574  -1.261  -8.825  1.00  0.29           C  
ATOM    928  O   PHE B  57       5.780  -0.787  -7.727  1.00  0.27           O  
ATOM    929  CB  PHE B  57       7.190  -1.114 -10.721  1.00  0.44           C  
ATOM    930  CG  PHE B  57       8.696  -1.220 -10.789  1.00  1.05           C  
ATOM    931  CD1 PHE B  57       9.293  -2.390 -11.274  1.00  1.80           C  
ATOM    932  CD2 PHE B  57       9.492  -0.149 -10.366  1.00  1.97           C  
ATOM    933  CE1 PHE B  57      10.689  -2.488 -11.335  1.00  2.57           C  
ATOM    934  CE2 PHE B  57      10.888  -0.249 -10.429  1.00  2.71           C  
ATOM    935  CZ  PHE B  57      11.486  -1.419 -10.913  1.00  2.81           C  
ATOM    936  H   PHE B  57       6.171  -3.443 -11.132  1.00  0.00           H  
ATOM    937  HA  PHE B  57       7.500  -2.243  -8.921  1.00  0.00           H  
ATOM    938 1HB  PHE B  57       6.742  -1.428 -11.663  1.00  0.00           H  
ATOM    939 2HB  PHE B  57       6.888  -0.083 -10.543  1.00  0.00           H  
ATOM    940  HD1 PHE B  57       8.659  -3.215 -11.601  1.00  0.00           H  
ATOM    941  HD2 PHE B  57       9.027   0.763  -9.988  1.00  0.00           H  
ATOM    942  HE1 PHE B  57      11.155  -3.398 -11.712  1.00  0.00           H  
ATOM    943  HE2 PHE B  57      11.509   0.584 -10.100  1.00  0.00           H  
ATOM    944  HZ  PHE B  57      12.571  -1.496 -10.959  1.00  0.00           H  
ATOM    945  N   GLY B  58       4.409  -1.148  -9.402  1.00  0.30           N  
ATOM    946  CA  GLY B  58       3.305  -0.427  -8.710  1.00  0.28           C  
ATOM    947  C   GLY B  58       3.056  -1.072  -7.347  1.00  0.22           C  
ATOM    948  O   GLY B  58       2.954  -0.395  -6.345  1.00  0.23           O  
ATOM    949  H   GLY B  58       4.241  -1.544 -10.316  1.00  0.00           H  
ATOM    950 1HA  GLY B  58       3.572   0.624  -8.596  1.00  0.00           H  
ATOM    951 2HA  GLY B  58       2.405  -0.465  -9.323  1.00  0.00           H  
ATOM    952  N   VAL B  59       2.966  -2.374  -7.292  1.00  0.22           N  
ATOM    953  CA  VAL B  59       2.735  -3.032  -5.977  1.00  0.23           C  
ATOM    954  C   VAL B  59       3.855  -2.619  -5.019  1.00  0.22           C  
ATOM    955  O   VAL B  59       3.611  -2.207  -3.900  1.00  0.23           O  
ATOM    956  CB  VAL B  59       2.740  -4.549  -6.164  1.00  0.27           C  
ATOM    957  CG1 VAL B  59       2.559  -5.234  -4.808  1.00  0.33           C  
ATOM    958  CG2 VAL B  59       1.589  -4.944  -7.094  1.00  0.30           C  
ATOM    959  H   VAL B  59       3.049  -2.946  -8.120  1.00  0.00           H  
ATOM    960  HA  VAL B  59       1.760  -2.720  -5.600  1.00  0.00           H  
ATOM    961  HB  VAL B  59       3.692  -4.848  -6.604  1.00  0.00           H  
ATOM    962 1HG1 VAL B  59       2.563  -6.316  -4.943  1.00  0.00           H  
ATOM    963 2HG1 VAL B  59       3.375  -4.949  -4.145  1.00  0.00           H  
ATOM    964 3HG1 VAL B  59       1.609  -4.928  -4.370  1.00  0.00           H  
ATOM    965 1HG2 VAL B  59       1.587  -6.025  -7.232  1.00  0.00           H  
ATOM    966 2HG2 VAL B  59       0.642  -4.633  -6.653  1.00  0.00           H  
ATOM    967 3HG2 VAL B  59       1.718  -4.455  -8.060  1.00  0.00           H  
ATOM    968  N   MET B  60       5.081  -2.696  -5.461  1.00  0.22           N  
ATOM    969  CA  MET B  60       6.212  -2.274  -4.589  1.00  0.23           C  
ATOM    970  C   MET B  60       5.996  -0.817  -4.179  1.00  0.24           C  
ATOM    971  O   MET B  60       6.110  -0.453  -3.024  1.00  0.25           O  
ATOM    972  CB  MET B  60       7.528  -2.402  -5.361  1.00  0.26           C  
ATOM    973  CG  MET B  60       7.733  -3.858  -5.782  1.00  0.32           C  
ATOM    974  SD  MET B  60       9.466  -4.118  -6.234  1.00  1.15           S  
ATOM    975  CE  MET B  60       9.522  -2.947  -7.614  1.00  1.83           C  
ATOM    976  H   MET B  60       5.278  -3.039  -6.390  1.00  0.00           H  
ATOM    977  HA  MET B  60       6.243  -2.931  -3.720  1.00  0.00           H  
ATOM    978 1HB  MET B  60       7.501  -1.754  -6.236  1.00  0.00           H  
ATOM    979 2HB  MET B  60       8.354  -2.068  -4.731  1.00  0.00           H  
ATOM    980 1HG  MET B  60       7.458  -4.517  -4.959  1.00  0.00           H  
ATOM    981 2HG  MET B  60       7.088  -4.086  -6.630  1.00  0.00           H  
ATOM    982 1HE  MET B  60      10.521  -2.946  -8.050  1.00  0.00           H  
ATOM    983 2HE  MET B  60       8.795  -3.242  -8.372  1.00  0.00           H  
ATOM    984 3HE  MET B  60       9.283  -1.946  -7.252  1.00  0.00           H  
ATOM    985  N   ALA B  61       5.677   0.016  -5.133  1.00  0.25           N  
ATOM    986  CA  ALA B  61       5.440   1.456  -4.838  1.00  0.27           C  
ATOM    987  C   ALA B  61       4.331   1.597  -3.791  1.00  0.26           C  
ATOM    988  O   ALA B  61       4.458   2.353  -2.848  1.00  0.27           O  
ATOM    989  CB  ALA B  61       5.059   2.201  -6.126  1.00  0.31           C  
ATOM    990  H   ALA B  61       5.588  -0.312  -6.084  1.00  0.00           H  
ATOM    991  HA  ALA B  61       6.365   1.877  -4.443  1.00  0.00           H  
ATOM    992 1HB  ALA B  61       4.888   3.254  -5.900  1.00  0.00           H  
ATOM    993 2HB  ALA B  61       5.869   2.112  -6.851  1.00  0.00           H  
ATOM    994 3HB  ALA B  61       4.151   1.767  -6.542  1.00  0.00           H  
ATOM    995  N   GLY B  62       3.238   0.889  -3.941  1.00  0.25           N  
ATOM    996  CA  GLY B  62       2.141   1.019  -2.943  1.00  0.26           C  
ATOM    997  C   GLY B  62       2.685   0.701  -1.552  1.00  0.24           C  
ATOM    998  O   GLY B  62       2.454   1.431  -0.609  1.00  0.24           O  
ATOM    999  H   GLY B  62       3.122   0.256  -4.719  1.00  0.00           H  
ATOM   1000 1HA  GLY B  62       1.737   2.031  -2.977  1.00  0.00           H  
ATOM   1001 2HA  GLY B  62       1.330   0.340  -3.204  1.00  0.00           H  
ATOM   1002  N   VAL B  63       3.415  -0.372  -1.409  1.00  0.22           N  
ATOM   1003  CA  VAL B  63       3.970  -0.697  -0.064  1.00  0.21           C  
ATOM   1004  C   VAL B  63       4.816   0.484   0.425  1.00  0.21           C  
ATOM   1005  O   VAL B  63       4.681   0.937   1.545  1.00  0.21           O  
ATOM   1006  CB  VAL B  63       4.845  -1.948  -0.155  1.00  0.23           C  
ATOM   1007  CG1 VAL B  63       5.397  -2.285   1.231  1.00  0.28           C  
ATOM   1008  CG2 VAL B  63       4.005  -3.121  -0.667  1.00  0.31           C  
ATOM   1009  H   VAL B  63       3.614  -0.987  -2.185  1.00  0.00           H  
ATOM   1010  HA  VAL B  63       3.139  -0.893   0.615  1.00  0.00           H  
ATOM   1011  HB  VAL B  63       5.667  -1.756  -0.844  1.00  0.00           H  
ATOM   1012 1HG1 VAL B  63       6.021  -3.177   1.167  1.00  0.00           H  
ATOM   1013 2HG1 VAL B  63       5.994  -1.450   1.598  1.00  0.00           H  
ATOM   1014 3HG1 VAL B  63       4.570  -2.470   1.917  1.00  0.00           H  
ATOM   1015 1HG2 VAL B  63       4.628  -4.013  -0.733  1.00  0.00           H  
ATOM   1016 2HG2 VAL B  63       3.179  -3.305   0.020  1.00  0.00           H  
ATOM   1017 3HG2 VAL B  63       3.609  -2.882  -1.654  1.00  0.00           H  
ATOM   1018  N   ILE B  64       5.682   0.993  -0.413  1.00  0.23           N  
ATOM   1019  CA  ILE B  64       6.530   2.149  -0.006  1.00  0.25           C  
ATOM   1020  C   ILE B  64       5.641   3.321   0.424  1.00  0.26           C  
ATOM   1021  O   ILE B  64       5.865   3.938   1.446  1.00  0.26           O  
ATOM   1022  CB  ILE B  64       7.404   2.580  -1.185  1.00  0.30           C  
ATOM   1023  CG1 ILE B  64       8.432   1.485  -1.481  1.00  0.32           C  
ATOM   1024  CG2 ILE B  64       8.131   3.880  -0.835  1.00  0.40           C  
ATOM   1025  CD1 ILE B  64       8.897   1.598  -2.934  1.00  1.06           C  
ATOM   1026  H   ILE B  64       5.785   0.610  -1.342  1.00  0.00           H  
ATOM   1027  HA  ILE B  64       7.171   1.835   0.817  1.00  0.00           H  
ATOM   1028  HB  ILE B  64       6.778   2.740  -2.062  1.00  0.00           H  
ATOM   1029 1HG1 ILE B  64       9.277   1.586  -0.801  1.00  0.00           H  
ATOM   1030 2HG1 ILE B  64       7.984   0.507  -1.301  1.00  0.00           H  
ATOM   1031 1HG2 ILE B  64       8.754   4.186  -1.675  1.00  0.00           H  
ATOM   1032 2HG2 ILE B  64       7.400   4.659  -0.623  1.00  0.00           H  
ATOM   1033 3HG2 ILE B  64       8.758   3.721   0.043  1.00  0.00           H  
ATOM   1034 1HD1 ILE B  64       9.629   0.817  -3.144  1.00  0.00           H  
ATOM   1035 2HD1 ILE B  64       8.041   1.482  -3.600  1.00  0.00           H  
ATOM   1036 3HD1 ILE B  64       9.353   2.574  -3.095  1.00  0.00           H  
ATOM   1037  N   GLY B  65       4.639   3.639  -0.353  1.00  0.27           N  
ATOM   1038  CA  GLY B  65       3.746   4.776   0.009  1.00  0.30           C  
ATOM   1039  C   GLY B  65       3.147   4.541   1.395  1.00  0.27           C  
ATOM   1040  O   GLY B  65       3.141   5.421   2.233  1.00  0.29           O  
ATOM   1041  H   GLY B  65       4.458   3.123  -1.202  1.00  0.00           H  
ATOM   1042 1HA  GLY B  65       4.315   5.705  -0.007  1.00  0.00           H  
ATOM   1043 2HA  GLY B  65       2.957   4.870  -0.736  1.00  0.00           H  
ATOM   1044  N   THR B  66       2.644   3.364   1.647  1.00  0.24           N  
ATOM   1045  CA  THR B  66       2.051   3.090   2.985  1.00  0.24           C  
ATOM   1046  C   THR B  66       3.103   3.355   4.063  1.00  0.24           C  
ATOM   1047  O   THR B  66       2.842   4.015   5.050  1.00  0.28           O  
ATOM   1048  CB  THR B  66       1.598   1.629   3.058  1.00  0.25           C  
ATOM   1049  OG1 THR B  66       0.783   1.331   1.932  1.00  0.32           O  
ATOM   1050  CG2 THR B  66       0.800   1.407   4.344  1.00  0.28           C  
ATOM   1051  H   THR B  66       2.648   2.632   0.951  1.00  0.00           H  
ATOM   1052  HA  THR B  66       1.185   3.738   3.119  1.00  0.00           H  
ATOM   1053  HB  THR B  66       2.471   0.977   3.050  1.00  0.00           H  
ATOM   1054  HG1 THR B  66       0.701   2.113   1.381  1.00  0.00           H  
ATOM   1055 1HG2 THR B  66       0.477   0.367   4.397  1.00  0.00           H  
ATOM   1056 2HG2 THR B  66       1.427   1.637   5.205  1.00  0.00           H  
ATOM   1057 3HG2 THR B  66      -0.073   2.058   4.347  1.00  0.00           H  
ATOM   1058  N   ILE B  67       4.294   2.853   3.879  1.00  0.23           N  
ATOM   1059  CA  ILE B  67       5.361   3.089   4.892  1.00  0.29           C  
ATOM   1060  C   ILE B  67       5.552   4.596   5.079  1.00  0.33           C  
ATOM   1061  O   ILE B  67       5.608   5.095   6.186  1.00  0.40           O  
ATOM   1062  CB  ILE B  67       6.671   2.461   4.410  1.00  0.33           C  
ATOM   1063  CG1 ILE B  67       6.567   0.936   4.502  1.00  0.34           C  
ATOM   1064  CG2 ILE B  67       7.824   2.945   5.291  1.00  0.40           C  
ATOM   1065  CD1 ILE B  67       7.711   0.298   3.711  1.00  0.41           C  
ATOM   1066  H   ILE B  67       4.507   2.304   3.058  1.00  0.00           H  
ATOM   1067  HA  ILE B  67       5.061   2.616   5.826  1.00  0.00           H  
ATOM   1068  HB  ILE B  67       6.856   2.754   3.377  1.00  0.00           H  
ATOM   1069 1HG1 ILE B  67       6.609   0.631   5.547  1.00  0.00           H  
ATOM   1070 2HG1 ILE B  67       5.604   0.612   4.106  1.00  0.00           H  
ATOM   1071 1HG2 ILE B  67       8.757   2.497   4.948  1.00  0.00           H  
ATOM   1072 2HG2 ILE B  67       7.898   4.030   5.229  1.00  0.00           H  
ATOM   1073 3HG2 ILE B  67       7.640   2.652   6.325  1.00  0.00           H  
ATOM   1074 1HD1 ILE B  67       7.637  -0.788   3.776  1.00  0.00           H  
ATOM   1075 2HD1 ILE B  67       7.646   0.604   2.666  1.00  0.00           H  
ATOM   1076 3HD1 ILE B  67       8.665   0.621   4.126  1.00  0.00           H  
ATOM   1077  N   LEU B  68       5.645   5.325   3.999  1.00  0.33           N  
ATOM   1078  CA  LEU B  68       5.824   6.798   4.101  1.00  0.41           C  
ATOM   1079  C   LEU B  68       4.665   7.387   4.917  1.00  0.44           C  
ATOM   1080  O   LEU B  68       4.863   8.190   5.806  1.00  0.51           O  
ATOM   1081  CB  LEU B  68       5.886   7.395   2.676  1.00  0.44           C  
ATOM   1082  CG  LEU B  68       4.861   8.522   2.487  1.00  0.76           C  
ATOM   1083  CD1 LEU B  68       5.314   9.763   3.257  1.00  1.14           C  
ATOM   1084  CD2 LEU B  68       4.749   8.860   0.998  1.00  1.06           C  
ATOM   1085  H   LEU B  68       5.596   4.897   3.085  1.00  0.00           H  
ATOM   1086  HA  LEU B  68       6.762   6.997   4.618  1.00  0.00           H  
ATOM   1087 1HB  LEU B  68       6.890   7.778   2.503  1.00  0.00           H  
ATOM   1088 2HB  LEU B  68       5.695   6.599   1.957  1.00  0.00           H  
ATOM   1089  HG  LEU B  68       3.890   8.197   2.861  1.00  0.00           H  
ATOM   1090 1HD1 LEU B  68       4.585  10.562   3.121  1.00  0.00           H  
ATOM   1091 2HD1 LEU B  68       5.396   9.524   4.317  1.00  0.00           H  
ATOM   1092 3HD1 LEU B  68       6.283  10.090   2.882  1.00  0.00           H  
ATOM   1093 1HD2 LEU B  68       4.021   9.660   0.860  1.00  0.00           H  
ATOM   1094 2HD2 LEU B  68       5.720   9.185   0.625  1.00  0.00           H  
ATOM   1095 3HD2 LEU B  68       4.426   7.976   0.448  1.00  0.00           H  
ATOM   1096  N   LEU B  69       3.456   6.994   4.616  1.00  0.40           N  
ATOM   1097  CA  LEU B  69       2.288   7.535   5.372  1.00  0.47           C  
ATOM   1098  C   LEU B  69       2.470   7.253   6.865  1.00  0.51           C  
ATOM   1099  O   LEU B  69       2.291   8.122   7.694  1.00  0.60           O  
ATOM   1100  CB  LEU B  69       1.003   6.865   4.878  1.00  0.47           C  
ATOM   1101  CG  LEU B  69      -0.210   7.586   5.470  1.00  1.14           C  
ATOM   1102  CD1 LEU B  69      -0.166   9.065   5.085  1.00  2.02           C  
ATOM   1103  CD2 LEU B  69      -1.494   6.959   4.921  1.00  1.67           C  
ATOM   1104  H   LEU B  69       3.296   6.326   3.876  1.00  0.00           H  
ATOM   1105  HA  LEU B  69       2.224   8.607   5.189  1.00  0.00           H  
ATOM   1106 1HB  LEU B  69       0.986   6.906   3.790  1.00  0.00           H  
ATOM   1107 2HB  LEU B  69       1.018   5.818   5.181  1.00  0.00           H  
ATOM   1108  HG  LEU B  69      -0.195   7.492   6.556  1.00  0.00           H  
ATOM   1109 1HD1 LEU B  69      -1.031   9.577   5.508  1.00  0.00           H  
ATOM   1110 2HD1 LEU B  69       0.747   9.515   5.474  1.00  0.00           H  
ATOM   1111 3HD1 LEU B  69      -0.184   9.159   4.000  1.00  0.00           H  
ATOM   1112 1HD2 LEU B  69      -2.359   7.472   5.343  1.00  0.00           H  
ATOM   1113 2HD2 LEU B  69      -1.510   7.054   3.835  1.00  0.00           H  
ATOM   1114 3HD2 LEU B  69      -1.529   5.904   5.193  1.00  0.00           H  
ATOM   1115  N   ILE B  70       2.826   6.048   7.216  1.00  0.47           N  
ATOM   1116  CA  ILE B  70       3.019   5.724   8.657  1.00  0.57           C  
ATOM   1117  C   ILE B  70       4.059   6.666   9.255  1.00  0.65           C  
ATOM   1118  O   ILE B  70       3.853   7.238  10.307  1.00  0.77           O  
ATOM   1119  CB  ILE B  70       3.497   4.278   8.797  1.00  0.55           C  
ATOM   1120  CG1 ILE B  70       2.413   3.331   8.278  1.00  0.51           C  
ATOM   1121  CG2 ILE B  70       3.779   3.972  10.268  1.00  0.66           C  
ATOM   1122  CD1 ILE B  70       3.006   1.935   8.082  1.00  0.54           C  
ATOM   1123  H   ILE B  70       2.974   5.326   6.525  1.00  0.00           H  
ATOM   1124  HA  ILE B  70       2.063   5.834   9.167  1.00  0.00           H  
ATOM   1125  HB  ILE B  70       4.409   4.139   8.217  1.00  0.00           H  
ATOM   1126 1HG1 ILE B  70       1.588   3.299   8.988  1.00  0.00           H  
ATOM   1127 2HG1 ILE B  70       2.018   3.712   7.336  1.00  0.00           H  
ATOM   1128 1HG2 ILE B  70       4.119   2.941  10.366  1.00  0.00           H  
ATOM   1129 2HG2 ILE B  70       4.551   4.645  10.638  1.00  0.00           H  
ATOM   1130 3HG2 ILE B  70       2.868   4.111  10.850  1.00  0.00           H  
ATOM   1131 1HD1 ILE B  70       2.234   1.260   7.712  1.00  0.00           H  
ATOM   1132 2HD1 ILE B  70       3.822   1.984   7.360  1.00  0.00           H  
ATOM   1133 3HD1 ILE B  70       3.385   1.564   9.033  1.00  0.00           H  
ATOM   1134  N   SER B  71       5.170   6.847   8.596  1.00  0.63           N  
ATOM   1135  CA  SER B  71       6.196   7.769   9.150  1.00  0.76           C  
ATOM   1136  C   SER B  71       5.556   9.140   9.344  1.00  0.83           C  
ATOM   1137  O   SER B  71       5.678   9.755  10.384  1.00  0.95           O  
ATOM   1138  CB  SER B  71       7.368   7.883   8.173  1.00  0.74           C  
ATOM   1139  OG  SER B  71       7.278   6.843   7.208  1.00  1.53           O  
ATOM   1140  H   SER B  71       5.352   6.378   7.720  1.00  0.00           H  
ATOM   1141  HA  SER B  71       6.558   7.357  10.093  1.00  0.00           H  
ATOM   1142 1HB  SER B  71       7.343   8.858   7.687  1.00  0.00           H  
ATOM   1143 2HB  SER B  71       8.307   7.815   8.721  1.00  0.00           H  
ATOM   1144  HG  SER B  71       6.492   6.340   7.433  1.00  0.00           H  
ATOM   1145  N   TYR B  72       4.856   9.617   8.350  1.00  0.77           N  
ATOM   1146  CA  TYR B  72       4.189  10.938   8.480  1.00  0.87           C  
ATOM   1147  C   TYR B  72       3.245  10.912   9.687  1.00  0.94           C  
ATOM   1148  O   TYR B  72       3.248  11.808  10.506  1.00  1.07           O  
ATOM   1149  CB  TYR B  72       3.389  11.232   7.211  1.00  0.83           C  
ATOM   1150  CG  TYR B  72       3.952  12.458   6.532  1.00  1.09           C  
ATOM   1151  CD1 TYR B  72       5.219  12.411   5.939  1.00  1.68           C  
ATOM   1152  CD2 TYR B  72       3.206  13.642   6.498  1.00  1.74           C  
ATOM   1153  CE1 TYR B  72       5.740  13.548   5.310  1.00  2.03           C  
ATOM   1154  CE2 TYR B  72       3.727  14.779   5.869  1.00  1.99           C  
ATOM   1155  CZ  TYR B  72       4.994  14.733   5.274  1.00  1.84           C  
ATOM   1156  OH  TYR B  72       5.506  15.854   4.654  1.00  2.25           O  
ATOM   1157  H   TYR B  72       4.759   9.100   7.488  1.00  0.00           H  
ATOM   1158  HA  TYR B  72       4.957  11.702   8.604  1.00  0.00           H  
ATOM   1159 1HB  TYR B  72       3.437  10.371   6.543  1.00  0.00           H  
ATOM   1160 2HB  TYR B  72       2.342  11.388   7.469  1.00  0.00           H  
ATOM   1161  HD1 TYR B  72       5.800  11.489   5.967  1.00  0.00           H  
ATOM   1162  HD2 TYR B  72       2.220  13.679   6.962  1.00  0.00           H  
ATOM   1163  HE1 TYR B  72       6.726  13.511   4.848  1.00  0.00           H  
ATOM   1164  HE2 TYR B  72       3.147  15.702   5.843  1.00  0.00           H  
ATOM   1165  HH  TYR B  72       4.872  16.572   4.720  1.00  0.00           H  
ATOM   1166  N   GLY B  73       2.440   9.886   9.805  1.00  0.88           N  
ATOM   1167  CA  GLY B  73       1.504   9.805  10.961  1.00  0.98           C  
ATOM   1168  C   GLY B  73       2.304   9.867  12.261  1.00  1.10           C  
ATOM   1169  O   GLY B  73       1.981  10.611  13.166  1.00  1.24           O  
ATOM   1170  H   GLY B  73       2.442   9.143   9.121  1.00  0.00           H  
ATOM   1171 1HA  GLY B  73       0.789  10.626  10.908  1.00  0.00           H  
ATOM   1172 2HA  GLY B  73       0.934   8.879  10.903  1.00  0.00           H  
ATOM   1173  N   ILE B  74       3.353   9.097  12.357  1.00  1.07           N  
ATOM   1174  CA  ILE B  74       4.177   9.126  13.599  1.00  1.22           C  
ATOM   1175  C   ILE B  74       4.663  10.559  13.839  1.00  1.34           C  
ATOM   1176  O   ILE B  74       4.573  11.079  14.931  1.00  1.50           O  
ATOM   1177  CB  ILE B  74       5.375   8.175  13.449  1.00  1.20           C  
ATOM   1178  CG1 ILE B  74       4.922   6.743  13.748  1.00  1.37           C  
ATOM   1179  CG2 ILE B  74       6.483   8.564  14.434  1.00  1.50           C  
ATOM   1180  CD1 ILE B  74       4.614   6.018  12.438  1.00  1.81           C  
ATOM   1181  H   ILE B  74       3.620   8.479  11.604  1.00  0.00           H  
ATOM   1182  HA  ILE B  74       3.560   8.790  14.431  1.00  0.00           H  
ATOM   1183  HB  ILE B  74       5.763   8.236  12.433  1.00  0.00           H  
ATOM   1184 1HG1 ILE B  74       5.705   6.221  14.297  1.00  0.00           H  
ATOM   1185 2HG1 ILE B  74       4.038   6.767  14.385  1.00  0.00           H  
ATOM   1186 1HG2 ILE B  74       7.327   7.884  14.320  1.00  0.00           H  
ATOM   1187 2HG2 ILE B  74       6.809   9.583  14.231  1.00  0.00           H  
ATOM   1188 3HG2 ILE B  74       6.102   8.502  15.453  1.00  0.00           H  
ATOM   1189 1HD1 ILE B  74       4.291   4.999  12.653  1.00  0.00           H  
ATOM   1190 2HD1 ILE B  74       3.820   6.546  11.908  1.00  0.00           H  
ATOM   1191 3HD1 ILE B  74       5.509   5.991  11.818  1.00  0.00           H  
ATOM   1192  N   ARG B  75       5.175  11.199  12.822  1.00  1.29           N  
ATOM   1193  CA  ARG B  75       5.663  12.600  12.988  1.00  1.42           C  
ATOM   1194  C   ARG B  75       4.528  13.482  13.507  1.00  1.52           C  
ATOM   1195  O   ARG B  75       4.706  14.248  14.433  1.00  1.68           O  
ATOM   1196  CB  ARG B  75       6.161  13.142  11.644  1.00  1.36           C  
ATOM   1197  CG  ARG B  75       7.023  14.383  11.883  1.00  1.61           C  
ATOM   1198  CD  ARG B  75       6.247  15.634  11.467  1.00  1.77           C  
ATOM   1199  NE  ARG B  75       5.699  15.446  10.094  1.00  1.70           N  
ATOM   1200  CZ  ARG B  75       4.763  16.241   9.651  1.00  2.10           C  
ATOM   1201  NH1 ARG B  75       4.943  17.534   9.669  1.00  2.69           N  
ATOM   1202  NH2 ARG B  75       3.649  15.744   9.189  1.00  2.54           N  
ATOM   1203  H   ARG B  75       5.247  10.757  11.917  1.00  0.00           H  
ATOM   1204  HA  ARG B  75       6.492  12.596  13.697  1.00  0.00           H  
ATOM   1205 1HB  ARG B  75       6.736  12.372  11.132  1.00  0.00           H  
ATOM   1206 2HB  ARG B  75       5.308  13.387  11.012  1.00  0.00           H  
ATOM   1207 1HG  ARG B  75       7.279  14.450  12.941  1.00  0.00           H  
ATOM   1208 2HG  ARG B  75       7.937  14.311  11.293  1.00  0.00           H  
ATOM   1209 1HD  ARG B  75       5.427  15.802  12.165  1.00  0.00           H  
ATOM   1210 2HD  ARG B  75       6.914  16.495  11.476  1.00  0.00           H  
ATOM   1211  HE  ARG B  75       6.077  14.692   9.536  1.00  0.00           H  
ATOM   1212 1HH1 ARG B  75       5.806  17.919  10.026  1.00  0.00           H  
ATOM   1213 2HH1 ARG B  75       4.219  18.149   9.326  1.00  0.00           H  
ATOM   1214 1HH2 ARG B  75       3.510  14.743   9.174  1.00  0.00           H  
ATOM   1215 2HH2 ARG B  75       2.926  16.359   8.847  1.00  0.00           H  
ATOM   1216  N   ARG B  76       3.361  13.385  12.930  1.00  1.43           N  
ATOM   1217  CA  ARG B  76       2.236  14.228  13.420  1.00  1.55           C  
ATOM   1218  C   ARG B  76       2.054  13.940  14.907  1.00  1.67           C  
ATOM   1219  O   ARG B  76       1.977  14.838  15.721  1.00  1.83           O  
ATOM   1220  CB  ARG B  76       0.955  13.873  12.662  1.00  1.45           C  
ATOM   1221  CG  ARG B  76      -0.156  14.851  13.048  1.00  1.62           C  
ATOM   1222  CD  ARG B  76      -1.075  15.083  11.846  1.00  1.72           C  
ATOM   1223  NE  ARG B  76      -2.100  16.110  12.187  1.00  2.17           N  
ATOM   1224  CZ  ARG B  76      -2.609  16.156  13.389  1.00  2.50           C  
ATOM   1225  NH1 ARG B  76      -3.580  15.350  13.717  1.00  2.89           N  
ATOM   1226  NH2 ARG B  76      -2.145  17.009  14.261  1.00  3.17           N  
ATOM   1227  H   ARG B  76       3.202  12.752  12.159  1.00  0.00           H  
ATOM   1228  HA  ARG B  76       2.481  15.274  13.233  1.00  0.00           H  
ATOM   1229 1HB  ARG B  76       1.143  13.916  11.590  1.00  0.00           H  
ATOM   1230 2HB  ARG B  76       0.662  12.851  12.902  1.00  0.00           H  
ATOM   1231 1HG  ARG B  76      -0.736  14.436  13.873  1.00  0.00           H  
ATOM   1232 2HG  ARG B  76       0.285  15.800  13.356  1.00  0.00           H  
ATOM   1233 1HD  ARG B  76      -0.485  15.430  10.999  1.00  0.00           H  
ATOM   1234 2HD  ARG B  76      -1.573  14.150  11.583  1.00  0.00           H  
ATOM   1235  HE  ARG B  76      -2.378  16.756  11.460  1.00  0.00           H  
ATOM   1236 1HH1 ARG B  76      -3.939  14.690  13.041  1.00  0.00           H  
ATOM   1237 2HH1 ARG B  76      -3.974  15.386  14.646  1.00  0.00           H  
ATOM   1238 1HH2 ARG B  76      -1.392  17.634  14.006  1.00  0.00           H  
ATOM   1239 2HH2 ARG B  76      -2.538  17.045  15.190  1.00  0.00           H  
ATOM   1240  N   LEU B  77       2.029  12.689  15.268  1.00  1.62           N  
ATOM   1241  CA  LEU B  77       1.905  12.334  16.705  1.00  1.76           C  
ATOM   1242  C   LEU B  77       3.064  12.994  17.452  1.00  1.92           C  
ATOM   1243  O   LEU B  77       2.883  13.592  18.492  1.00  2.09           O  
ATOM   1244  CB  LEU B  77       1.986  10.815  16.868  1.00  1.69           C  
ATOM   1245  CG  LEU B  77       0.576  10.234  16.970  1.00  1.72           C  
ATOM   1246  CD1 LEU B  77       0.616   8.741  16.640  1.00  1.72           C  
ATOM   1247  CD2 LEU B  77       0.048  10.429  18.392  1.00  2.01           C  
ATOM   1248  H   LEU B  77       2.093  11.950  14.582  1.00  0.00           H  
ATOM   1249  HA  LEU B  77       0.936  12.679  17.064  1.00  0.00           H  
ATOM   1250 1HB  LEU B  77       2.514  10.401  16.010  1.00  0.00           H  
ATOM   1251 2HB  LEU B  77       2.563  10.592  17.766  1.00  0.00           H  
ATOM   1252  HG  LEU B  77      -0.080  10.745  16.265  1.00  0.00           H  
ATOM   1253 1HD1 LEU B  77      -0.389   8.325  16.712  1.00  0.00           H  
ATOM   1254 2HD1 LEU B  77       0.993   8.602  15.627  1.00  0.00           H  
ATOM   1255 3HD1 LEU B  77       1.271   8.230  17.345  1.00  0.00           H  
ATOM   1256 1HD2 LEU B  77      -0.958  10.016  18.466  1.00  0.00           H  
ATOM   1257 2HD2 LEU B  77       0.704   9.917  19.097  1.00  0.00           H  
ATOM   1258 3HD2 LEU B  77       0.022  11.493  18.628  1.00  0.00           H  
ATOM   1259  N   ILE B  78       4.251  12.864  16.905  1.00  1.89           N  
ATOM   1260  CA  ILE B  78       5.486  13.447  17.514  1.00  2.07           C  
ATOM   1261  C   ILE B  78       6.170  12.392  18.378  1.00  2.17           C  
ATOM   1262  O   ILE B  78       5.756  12.104  19.484  1.00  2.50           O  
ATOM   1263  CB  ILE B  78       5.156  14.685  18.348  1.00  2.14           C  
ATOM   1264  CG1 ILE B  78       4.352  15.661  17.486  1.00  2.13           C  
ATOM   1265  CG2 ILE B  78       6.457  15.355  18.793  1.00  2.25           C  
ATOM   1266  CD1 ILE B  78       3.117  16.134  18.255  1.00  2.38           C  
ATOM   1267  H   ILE B  78       4.325  12.349  16.039  1.00  0.00           H  
ATOM   1268  HA  ILE B  78       6.160  13.744  16.711  1.00  0.00           H  
ATOM   1269  HB  ILE B  78       4.579  14.390  19.224  1.00  0.00           H  
ATOM   1270 1HG1 ILE B  78       4.979  16.510  17.217  1.00  0.00           H  
ATOM   1271 2HG1 ILE B  78       4.055  15.169  16.560  1.00  0.00           H  
ATOM   1272 1HG2 ILE B  78       6.226  16.239  19.387  1.00  0.00           H  
ATOM   1273 2HG2 ILE B  78       7.039  14.656  19.393  1.00  0.00           H  
ATOM   1274 3HG2 ILE B  78       7.034  15.648  17.916  1.00  0.00           H  
ATOM   1275 1HD1 ILE B  78       2.547  16.828  17.637  1.00  0.00           H  
ATOM   1276 2HD1 ILE B  78       2.493  15.275  18.505  1.00  0.00           H  
ATOM   1277 3HD1 ILE B  78       3.429  16.636  19.170  1.00  0.00           H  
ATOM   1278  N   LYS B  79       7.216  11.805  17.865  1.00  2.25           N  
ATOM   1279  CA  LYS B  79       7.944  10.753  18.626  1.00  2.60           C  
ATOM   1280  C   LYS B  79       8.960  11.408  19.564  1.00  2.97           C  
ATOM   1281  O   LYS B  79       9.798  12.180  19.143  1.00  3.27           O  
ATOM   1282  CB  LYS B  79       8.671   9.832  17.642  1.00  2.80           C  
ATOM   1283  CG  LYS B  79       8.739   8.417  18.218  1.00  3.38           C  
ATOM   1284  CD  LYS B  79       9.643   7.549  17.339  1.00  3.94           C  
ATOM   1285  CE  LYS B  79      10.781   6.974  18.186  1.00  4.56           C  
ATOM   1286  NZ  LYS B  79      11.805   6.362  17.292  1.00  5.22           N  
ATOM   1287  H   LYS B  79       7.542  12.060  16.944  1.00  0.00           H  
ATOM   1288  HA  LYS B  79       7.217  10.171  19.194  1.00  0.00           H  
ATOM   1289 1HB  LYS B  79       8.142   9.828  16.688  1.00  0.00           H  
ATOM   1290 2HB  LYS B  79       9.675  10.216  17.458  1.00  0.00           H  
ATOM   1291 1HG  LYS B  79       9.135   8.456  19.233  1.00  0.00           H  
ATOM   1292 2HG  LYS B  79       7.737   7.991  18.254  1.00  0.00           H  
ATOM   1293 1HD  LYS B  79       9.057   6.738  16.903  1.00  0.00           H  
ATOM   1294 2HD  LYS B  79      10.053   8.153  16.530  1.00  0.00           H  
ATOM   1295 1HE  LYS B  79      11.230   7.769  18.780  1.00  0.00           H  
ATOM   1296 2HE  LYS B  79      10.383   6.222  18.868  1.00  0.00           H  
ATOM   1297 1HZ  LYS B  79      12.556   5.982  17.850  1.00  0.00           H  
ATOM   1298 2HZ  LYS B  79      11.381   5.622  16.750  1.00  0.00           H  
ATOM   1299 3HZ  LYS B  79      12.173   7.066  16.669  1.00  0.00           H  
ATOM   1300  N   LYS B  80       8.888  11.107  20.833  1.00  3.27           N  
ATOM   1301  CA  LYS B  80       9.846  11.712  21.804  1.00  3.83           C  
ATOM   1302  C   LYS B  80       9.618  13.224  21.867  1.00  4.00           C  
ATOM   1303  O   LYS B  80      10.577  13.937  22.115  1.00  4.36           O  
ATOM   1304  OXT LYS B  80       8.490  13.642  21.666  1.00  4.28           O  
ATOM   1305  CB  LYS B  80      11.289  11.434  21.360  1.00  4.43           C  
ATOM   1306  CG  LYS B  80      11.556   9.926  21.350  1.00  5.03           C  
ATOM   1307  CD  LYS B  80      11.528   9.387  22.783  1.00  5.77           C  
ATOM   1308  CE  LYS B  80      11.074   7.926  22.773  1.00  6.68           C  
ATOM   1309  NZ  LYS B  80      12.187   7.063  22.285  1.00  7.38           N  
ATOM   1310  H   LYS B  80       8.186  10.464  21.170  1.00  0.00           H  
ATOM   1311  HA  LYS B  80       9.683  11.255  22.781  1.00  0.00           H  
ATOM   1312 1HB  LYS B  80      11.450  11.850  20.365  1.00  0.00           H  
ATOM   1313 2HB  LYS B  80      11.981  11.933  22.039  1.00  0.00           H  
ATOM   1314 1HG  LYS B  80      10.794   9.425  20.752  1.00  0.00           H  
ATOM   1315 2HG  LYS B  80      12.530   9.732  20.901  1.00  0.00           H  
ATOM   1316 1HD  LYS B  80      12.524   9.463  23.220  1.00  0.00           H  
ATOM   1317 2HD  LYS B  80      10.841   9.984  23.383  1.00  0.00           H  
ATOM   1318 1HE  LYS B  80      10.784   7.629  23.780  1.00  0.00           H  
ATOM   1319 2HE  LYS B  80      10.206   7.819  22.122  1.00  0.00           H  
ATOM   1320 1HZ  LYS B  80      11.887   6.098  22.278  1.00  0.00           H  
ATOM   1321 2HZ  LYS B  80      12.445   7.342  21.349  1.00  0.00           H  
ATOM   1322 3HZ  LYS B  80      12.984   7.163  22.897  1.00  0.00           H  
HETATM 1323 THKN MEM C  81      15.000   0.000   0.000  1.00  0.00           X  
HETATM 1324 CNTR MEM C  81       0.000   0.000   0.000  1.00  0.00           X  
HETATM 1325 NORM MEM C  81      -0.000  -0.000  15.000  1.00  0.00           X  
TER                                                                             
# All scores below are weighted scores, not raw scores.
#BEGIN_POSE_ENERGIES_TABLE output/initial__1AFO_AB_0001.pdb
label fa_atr fa_rep fa_intra_rep pro_close fa_pair hbond_sr_bb hbond_lr_bb hbond_bb_sc hbond_sc fa_mpsolv dslf_ss_dst dslf_cs_ang dslf_ss_dih dslf_ca_dih rama omega fa_dun p_aa_pp ref fa_mpenv fa_mpenv_smooth total
weights 0.8 0.44 0.004 1 0.49 1.17 1.17 2.34 2.2 0.35 0.5 2 5 5 0.2 0.5 0.56 0.32 1 0.3 0.5 NA
pose -255.173 321.365 1.49167 1.32395 0.14052 -40.7293 0 -0.28255 0 43.1801 0 0 0 0 13.8005 0.11562 419.003 7.77969 -5.26 32.7411 -10.8172 528.679
VAL:NtermProteinFull_1 -0.62974 0.08579 0.05393 0 0 0 0 0 0 0.07438 0 0 0 0 0 2e-05 3.46133 0 0.29 2.29133 -0.26398 5.36307
GLN_2 -1.00437 1.37313 0.04291 0 0 0 0 0 0 0.12607 0 0 0 0 -0.11645 0.00018 5.91336 -0.05007 -0.97 2.04825 0.99688 8.35988
LEU_3 -1.59328 1.4863 0.00701 0 0 0 0 0 0 0.22609 0 0 0 0 1.65049 2e-05 19.0206 -0.61504 -0.1 -0.21938 -0.8924 18.9704
ALA_4 -1.29339 0.94291 0.00228 0 0 0 0 0 0 0.24244 0 0 0 0 0.69564 4e-05 0 0.57554 0.16 0.2847 1.15311 2.76326
HIS_5 -2.22694 1.56617 0.00258 0 0.03296 0 0 0 0 0.44019 0 0 0 0 0.09933 1e-05 4.59385 0.06557 0.56 1.25043 0.31532 6.69945
HIS_6 -1.1595 0.78465 0.00356 0 0 0 0 0 0 0.30081 0 0 0 0 1.53005 0.0011 8.52177 0.98118 0.56 0.67547 0.53515 12.7342
PHE_7 -1.0768 1.78616 0.02057 0 0 0 0 -0.14128 0 0.41247 0 0 0 0 -0.22118 0.00048 4.27742 0.04717 0.63 0.03054 0.36342 6.12898
SER_8 -1.4357 1.86997 0.02821 0 0.03747 0 0 -0.14128 0 0.55702 0 0 0 0 1.03683 7e-05 1.84304 0.18303 -0.37 0.05005 0.32304 3.98176
GLU_9 -1.18685 0.30464 0.00612 0.19819 0.00777 0 0 0 0 0.47378 0 0 0 0 0.22599 0.00023 5.12059 0.04903 -0.81 0.21079 -0.80903 3.79126
PRO_10 -3.40428 4.17497 0.00229 0.47235 0 0 0 0 0 0.88191 0 0 0 0 0.37838 0.00021 8.06934 -0.40502 0.02 0.00909 -0.15993 10.0393
GLU_11 -2.93425 0.61617 0.00588 0 0.02044 0 0 0 0 0.80383 0 0 0 0 -0.13534 3e-05 4.99077 -0.09209 -0.81 0.25371 -0.02851 2.69065
ILE_12 -3.65491 2.41187 0.02438 0 0 0 0 0 0 0.55626 0 0 0 0 -0.03136 0.00021 4.41207 -0.10262 0.24 0.0075 0.22977 4.09317
THR_13 -4.66881 5.94276 0.00572 0 0.03495 0 0 0 0 0.88754 0 0 0 0 0.04227 8e-05 1.93347 0.11772 -0.27 0.82262 0.26467 5.11299
LEU_14 -4.40829 21.5875 0.09046 0 0 0 0 0 0 0.59481 0 0 0 0 -0.05182 0.00141 8.34524 -0.11098 -0.1 -0.09263 -0.24003 25.6157
ILE_15 -6.14722 28.4047 0.01784 0 0 0 0 0 0 0.76911 0 0 0 0 0.04461 0.01483 0.26696 -0.05472 0.24 0.07212 -0.13299 23.4952
ILE_16 -4.54803 0.933 0.02527 0 0 0 0 0 0 0.59006 0 0 0 0 0.03253 8e-05 0.48989 -0.05836 0.24 -0.21089 -0.73402 -3.24046
PHE_17 -4.44481 1.01171 0.03266 0 0 0 0 0 0 0.52036 0 0 0 0 -0.0212 3e-05 4.21142 -0.06457 0.63 -0.0089 -0.82578 1.04092
GLY_18 -3.65446 17.76 2e-05 0 0 0 0 0 0 0.42398 0 0 0 0 0.18491 0.00438 0 0.25366 -0.17 0.9027 0.14901 15.8542
VAL_19 -5.47752 19.7264 0.01225 0 0 0 0 0 0 0.70375 0 0 0 0 0.06342 0.00375 0.9423 -0.01876 0.29 -0.00255 -0.34696 15.896
MET_20 -3.71814 0.91347 0.0031 0 0 0 0 0 0 0.45597 0 0 0 0 0.01656 0.00098 6.81526 -0.06079 -0.34 0.2046 -0.10216 4.18885
ALA_21 -3.12009 0.55788 0.00059 0 0 0 0 0 0 0.34719 0 0 0 0 -0.08072 0.0008 0 -0.13716 0.16 0.4956 0.12456 -1.65135
GLY_22 -3.27005 0.64612 2e-05 0 0 0 0 0 0 0.37308 0 0 0 0 0.18466 0.00252 0 0.25345 -0.17 0.9042 0.2092 -0.8668
VAL_23 -4.86981 1.12638 0.01618 0 0 0 0 0 0 0.66101 0 0 0 0 0.06001 0.00017 0.0115 -0.01486 0.29 -0.003 -0.38009 -3.10251
ILE_24 -3.71437 0.89234 0.04369 0 0 0 0 0 0 0.46359 0 0 0 0 0.04316 8e-05 1.73945 -0.05017 0.24 -0.2403 -0.80016 -1.38269
GLY_25 -2.72444 0.49193 2e-05 0 0 0 0 0 0 0.30295 0 0 0 0 0.1832 0.00175 0 0.25166 -0.17 0.90419 0.6787 -0.08003
THR_26 -4.32338 1.30513 0.00858 0 -0.04757 0 0 0 0 0.59512 0 0 0 0 0.04055 0.00012 0.04393 0.11712 -0.27 1.39542 0.20533 -0.92964
ILE_27 -4.28757 0.78773 0.03282 0 0 0 0 0 0 0.54915 0 0 0 0 0.0408 0 2.54949 -0.04998 0.24 -0.24159 -0.72794 -1.10709
LEU_28 -3.81957 1.24996 0.05729 0 0 0 0 0 0 0.45998 0 0 0 0 -0.03445 0.00143 15.0251 -0.10485 -0.1 -0.24427 -0.82881 11.6618
LEU_29 -3.2605 1.14233 0.00952 0 0 0 0 0 0 0.40108 0 0 0 0 -0.03454 0.00104 2.45647 -0.10534 -0.1 -0.25889 -0.83349 -0.58231
ILE_30 -4.16042 7.61913 0.01872 0 0 0 0 0 0 0.59021 0 0 0 0 0.03663 0.00044 0.88933 -0.05228 0.24 -0.30529 -0.66605 4.21041
SER_31 -3.51437 1.1945 0.00219 0 0 0 0 0 0 0.55747 0 0 0 0 0.02307 0.00398 0.69832 0.15521 -0.37 1.45154 0.38302 0.58494
TYR_32 -3.80325 0.57386 0.03201 0 0 0 0 0 0 0.69039 0 0 0 0 0.00245 0.00147 5.71638 -0.05422 0.51 0.67142 -0.04825 4.29224
GLY_33 -2.75578 0.45892 2e-05 0 0 0 0 0 0 0.63035 0 0 0 0 0.18066 1e-05 0 0.25054 -0.17 0.39726 0.7224 -0.28563
ILE_34 -3.91735 2.16045 0.03222 0 0 0 0 0 0 0.79651 0 0 0 0 0.03718 9e-05 9.00194 -0.05036 0.24 -0.1332 0.53218 8.69964
ARG_35 -5.218 2.81774 0.0076 0 0.19402 0 0 0 0 1.29241 0 0 0 0 -0.06932 0.00061 4.30568 -0.10503 -0.98 1.04322 -0.99715 2.29178
ARG_36 -2.64311 0.5249 0.03238 0 0 0 0 0 0 0.73836 0 0 0 0 -0.07292 8e-05 10.8822 -0.10161 -0.98 0.46101 -0.95903 7.88223
LEU_37 -2.26465 0.47873 0.00695 0 0 0 0 0 0 0.60576 0 0 0 0 -0.03313 0.00017 14.7199 -0.10368 -0.1 -0.0213 1.63344 14.9222
ILE_38 -3.40938 4.54692 0.01655 0 0 0 0 0 0 0.84131 0 0 0 0 0.91978 0.00045 6.87577 1.24627 0.24 -0.02578 1.30474 12.5566
LYS_39 -2.41899 3.08892 0.00913 0 0.19402 0 0 0 0 0.85292 0 0 0 0 1.16244 0 19.6278 1.30109 -0.65 0.14299 -1.05998 22.2504
LYS:CtermProteinFull_40 -0.64041 0.38033 0.01164 0 0 0 0 0 0 0.28308 0 0 0 0 0 0 9.99619 0 -0.65 0.00834 -1.6152 7.77397
VAL:NtermProteinFull_41 -0.74193 0.08926 0.08339 0 0 0 0 0 0 0.09854 0 0 0 0 0 6e-05 3.56197 0 0.29 2.28673 -0.32546 5.34255
GLN_42 -1.06425 0.12264 0.01848 0 0 0 0 0 0 0.16002 0 0 0 0 -0.22621 3e-05 4.06917 0.13182 -0.97 1.99548 1.01344 5.25062
LEU_43 -1.16601 0.2428 0.0278 0 0 0 0 0 0 0.19274 0 0 0 0 0.36553 2e-05 9.24711 0.42634 -0.1 -0.40898 -0.16131 8.66604
ALA_44 -0.87803 0.77388 0.00085 0 0 0 0 0 0 0.23823 0 0 0 0 -0.25465 5e-05 0 -0.06571 0.16 0.13144 1.15315 1.25921
HIS_45 -1.62469 2.13983 0.00393 0 -0.0874 0 0 0 0 0.47598 0 0 0 0 1.16825 2e-05 6.86329 1.04403 0.56 0.25772 0.04137 10.8423
HIS_46 -1.56342 2.05834 0.00952 0 -0.08743 0 0 0 0 0.41999 0 0 0 0 1.52488 3e-05 10.4087 0.96545 0.56 0.25167 0.03278 14.5805
PHE_47 -1.42623 0.89018 0.02079 0 0 0 0 0 0 0.39442 0 0 0 0 0.49602 0 6.45753 1.29834 0.63 -0.4976 -0.43641 7.82705
SER_48 -3.22857 2.40019 0.00232 0 -0.04629 0 0 0 0 0.83067 0 0 0 0 0.19239 1e-05 0.75188 0.24266 -0.37 0.76301 0.12087 1.65911
GLU_49 -1.41108 2.11617 0.00625 0.18752 0.01146 0 0 0 0 0.59033 0 0 0 0 -0.01549 0.0003 10.7809 -0.09576 -0.81 0.13271 -0.8177 10.6757
PRO_50 -3.145 6.50595 0.00119 0.46588 0 0 0 0 0 0.9102 0 0 0 0 -0.20861 3e-05 14.2852 -0.66664 0.02 0.01994 -0.32457 17.8636
GLU_51 -2.834 1.32015 0.00644 0 0.01013 0 0 0 0 0.69731 0 0 0 0 0.46528 0.00104 7.65298 -0.15086 -0.81 0.2609 0.18214 6.80149
ILE_52 -2.67192 1.83532 0.02278 0 0 0 0 0 0 0.47971 0 0 0 0 0.48619 0.00018 18.3523 0.10795 0.24 -0.09034 0.66476 19.4269
THR_53 -4.77404 7.52421 0.00818 0 -0.05716 0 0 0 0 1.16526 0 0 0 0 0.01281 0.00066 3.74884 0.10154 -0.27 0.61897 0.34192 8.4212
LEU_54 -5.64219 28.9481 0.04102 0 0 0 0 0 0 0.91175 0 0 0 0 -0.01324 0.00072 10.4735 -0.11245 -0.1 0.04158 -0.07917 34.4696
ILE_55 -5.9567 22.1599 0.01831 0 0 0 0 0 0 0.76929 0 0 0 0 0.04977 0.01103 1.86359 -0.06142 0.24 -0.03989 -0.10244 18.9514
ILE_56 -4.18616 3.61394 0.01841 0 0 0 0 0 0 0.57742 0 0 0 0 0.02771 0.0003 13.6831 -0.06502 0.24 -0.2366 -0.79518 12.878
PHE_57 -5.23753 2.95193 0.02076 0 0 0 0 0 0 0.68264 0 0 0 0 -0.02531 0.00086 4.96938 -0.05661 0.63 0.01205 -0.91687 3.0313
GLY_58 -3.74528 18.9531 2e-05 0 0 0 0 0 0 0.4422 0 0 0 0 0.18462 0.00125 0 0.25078 -0.17 0.89989 -0.23805 16.5785
VAL_59 -5.28027 18.3589 0.01248 0 0 0 0 0 0 0.67583 0 0 0 0 0.07055 0.01312 0.50582 -0.01762 0.29 -0.00311 -0.3762 14.2495
MET_60 -4.41365 1.37467 0.00849 0 0 0 0 0 0 0.52988 0 0 0 0 0.01788 0.00027 2.92739 -0.06262 -0.34 0.20504 -0.13426 0.11309
ALA_61 -3.41109 0.66512 0.0006 0 0 0 0 0 0 0.38632 0 0 0 0 -0.0905 0.00165 0 -0.1433 0.16 0.49564 -0.17749 -2.11303
GLY_62 -3.4603 1.07565 2e-05 0 0 0 0 0 0 0.4061 0 0 0 0 0.18467 0.00203 0 0.25199 -0.17 0.9042 -0.03404 -0.83968
VAL_63 -4.48171 0.95197 0.01243 0 0 0 0 0 0 0.5859 0 0 0 0 0.06691 0.00099 1.05843 -0.01722 0.29 -0.003 -0.38295 -1.91825
ILE_64 -3.76209 0.58861 0.01875 0 0 0 0 0 0 0.46314 0 0 0 0 0.03696 0.00092 1.16202 -0.0544 0.24 -0.2403 -0.73808 -2.28446
GLY_65 -2.81913 0.49298 2e-05 0 0 0 0 0 0 0.31818 0 0 0 0 0.18266 2e-05 0 0.24956 -0.17 0.9042 0.51143 -0.33008
THR_66 -4.48968 1.18745 0.00664 0 -0.04757 0 0 0 0 0.62901 0 0 0 0 0.04266 0.00117 0.77728 0.11744 -0.27 1.39559 0.18249 -0.46752
ILE_67 -3.98752 0.53515 0.02188 0 0 0 0 0 0 0.49458 0 0 0 0 0.0411 0.00059 0.35145 -0.05004 0.24 -0.24036 -0.7274 -3.32057
LEU_68 -3.97843 1.20219 0.05623 0 0 0 0 0 0 0.48119 0 0 0 0 -0.03706 0.00016 15.8341 -0.10583 -0.1 -0.24034 -0.80623 12.306
LEU_69 -3.42437 1.24043 0.02264 0 0 0 0 0 0 0.40616 0 0 0 0 -0.03235 9e-05 1.12116 -0.10374 -0.1 -0.24091 -0.77854 -1.88944
ILE_70 -4.27974 14.7458 0.01893 0 0 0 0 0 0 0.53873 0 0 0 0 0.04473 0.00138 0.44018 -0.05104 0.24 -0.24074 -0.68616 10.7721
SER_71 -3.60496 0.53481 0.15411 0 0 0 0 0 0 0.43907 0 0 0 0 0.02068 0.00409 15.4685 0.15678 -0.37 1.64329 0.74832 15.1947
TYR_72 -4.21014 0.55175 0.02202 0 0 0 0 0 0 0.50426 0 0 0 0 -0.00111 0.00024 7.53283 -0.04662 0.51 0.96188 -0.23885 5.58625
GLY_73 -2.83573 0.51182 2e-05 0 0 0 0 0 0 0.3709 0 0 0 0 0.18257 0.0014 0 0.25215 -0.17 0.79485 1.1475 0.25548
ILE_74 -4.17911 7.89254 0.02348 0 0 0 0 0 0 0.62683 0 0 0 0 0.0408 0.00022 5.71858 -0.05128 0.24 -0.2086 0.27893 10.3824
ARG_75 -3.96021 0.71551 0.01742 0 0 0 0 0 0 0.62917 0 0 0 0 -0.07422 0.00042 3.83925 -0.10182 -0.98 2.80607 -1.05925 1.83234
ARG_76 -2.68229 0.85887 0.01495 0 0 0 0 0 0 0.47551 0 0 0 0 -0.05517 0.02502 9.3813 -0.10288 -0.98 2.04269 -1.14663 7.83138
LEU_77 -2.53 8.17019 0.00679 0 0 0 0 0 0 0.5157 0 0 0 0 -0.03984 0.00022 5.55005 -0.10703 -0.1 0.02799 -0.12033 11.3737
ILE_78 -2.74356 8.31286 0.01581 0 0 0 0 0 0 0.76001 0 0 0 0 1.06747 0.00159 9.24887 1.21761 0.24 -0.00822 0.68299 18.7954
LYS_79 -1.37377 0.51692 0.00596 0 -0.01463 0 0 0 0 0.38618 0 0 0 0 -0.11206 9e-05 10.3193 -0.03055 -0.65 0.50275 -1.37252 8.17764
LYS:CtermProteinFull_80 -1.16579 0.50856 0.01638 0 -0.01463 0 0 0 0 0.44799 0 0 0 0 0 0 2.82935 0 -0.65 0.10268 -1.6152 0.45935
MEM_81 0 0 0 0 0 0 0 0 0 0 0 0 0 0 0 0 0 0 0 0 0 0
#END_POSE_ENERGIES_TABLE output/initial__1AFO_AB_0001.pdb
Einitial 528.679
