# Supplementary material for: An Integrated Framework Advancing Membrane Protein Modeling and Design
Source: PLoS Comput Biol. 2015 Sep 1;11(9):e1004398. doi: 10.1371/journal.pcbi.1004398 (PMC4556676; doi:10.1371/journal.pcbi.1004398)
Supplement: S4 File — This protocol capture contains the steps, input files, and example output files necessary to run the MPdock protocol described in this manuscript. For simplification, we only describe refinement of Glycophorin A in these files. The supplementary files are included with the Rosetta3 software suite under the directory Rosetta/demos/protocol_capture/MPdock. (GZ) [file pcbi.1004398.s004.gz › MPDock/MP_Dock_prepacking/output/score_ppk_1AFO.sc]

SEQUENCE: 
SCORE: total_score       Eaway Eaway_packed     Einitial     Eprepack dslf_ca_dih dslf_cs_ang dslf_ss_dih dslf_ss_dst      fa_atr      fa_dun fa_intra_rep     fa_mpenv fa_mpenv_smooth fa_mpsolv   fa_pair    fa_rep hbond_bb_sc hbond_lr_bb    hbond_sc hbond_sr_bb       omega     p_aa_pp pro_close      rama       ref description 
SCORE:     380.633     369.625      -28.680      528.679      380.633       0.000       0.000       0.000       0.000    -256.332      65.220        0.805       34.488         -10.212    42.554     0.161   528.130      -0.008       0.000      -0.234     -40.729       0.116       7.780     0.355    13.800    -5.260 1AFO_AB_0001
SCORE:     380.403     369.625      -28.812      528.679      380.403       0.000       0.000       0.000       0.000    -256.104      65.487        0.830       33.472         -10.299    43.094     0.110   528.295      -0.308       0.000      -0.234     -40.729       0.116       7.780     0.355    13.800    -5.260 1AFO_AB_0001
