# Supplementary material for: An Integrated Framework Advancing Membrane Protein Modeling and Design
Source: PLoS Comput Biol. 2015 Sep 1;11(9):e1004398. doi: 10.1371/journal.pcbi.1004398 (PMC4556676; doi:10.1371/journal.pcbi.1004398)
Supplement: S4 File — This protocol capture contains the steps, input files, and example output files necessary to run the MPdock protocol described in this manuscript. For simplification, we only describe refinement of Glycophorin A in these files. The supplementary files are included with the Rosetta3 software suite under the directory Rosetta/demos/protocol_capture/MPdock. (GZ) [file pcbi.1004398.s004.gz › MPDock/MP_Dock_prepacking/input/1AFO_AB.pdb]

ATOM      1  N   VAL A   1     -18.778  -4.783  -3.542  1.00 18.74           N
ATOM      2  CA  VAL A   1     -17.655  -4.816  -4.520  1.00 18.11           C
ATOM      3  C   VAL A   1     -18.191  -5.212  -5.900  1.00 17.30           C
ATOM      4  O   VAL A   1     -18.223  -6.374  -6.252  1.00 17.26           O
ATOM      5  CB  VAL A   1     -16.613  -5.839  -4.061  1.00 18.42           C
ATOM      6  CG1 VAL A   1     -17.311  -7.142  -3.672  1.00 18.58           C
ATOM      7  CG2 VAL A   1     -15.627  -6.111  -5.199  1.00 18.59           C
ATOM     19  N   GLN A   2     -18.612  -4.255  -6.684  1.00 16.78           N
ATOM     20  CA  GLN A   2     -19.145  -4.582  -8.037  1.00 16.11           C
ATOM     21  C   GLN A   2     -18.110  -4.206  -9.100  1.00 15.69           C
ATOM     22  O   GLN A   2     -18.406  -4.144 -10.276  1.00 15.68           O
ATOM     23  CB  GLN A   2     -20.440  -3.799  -8.278  1.00 16.10           C
ATOM     24  CG  GLN A   2     -20.995  -4.117  -9.671  1.00 15.49           C
ATOM     25  CD  GLN A   2     -20.916  -5.624  -9.931  1.00 15.09           C
ATOM     26  OE1 GLN A   2     -21.625  -6.396  -9.317  1.00 15.39           O
ATOM     27  NE2 GLN A   2     -20.076  -6.076 -10.821  1.00 14.56           N
ATOM     36  N   LEU A   3     -16.898  -3.960  -8.692  1.00 15.49           N
ATOM     37  CA  LEU A   3     -15.840  -3.592  -9.677  1.00 15.26           C
ATOM     38  C   LEU A   3     -16.385  -2.537 -10.643  1.00 14.77           C
ATOM     39  O   LEU A   3     -17.413  -1.936 -10.405  1.00 14.94           O
ATOM     40  CB  LEU A   3     -15.423  -4.837 -10.464  1.00 15.58           C
ATOM     41  CG  LEU A   3     -13.925  -5.084 -10.276  1.00 15.97           C
ATOM     42  CD1 LEU A   3     -13.675  -5.701  -8.900  1.00 16.71           C
ATOM     43  CD2 LEU A   3     -13.430  -6.042 -11.362  1.00 16.05           C
ATOM     55  N   ALA A   4     -15.702  -2.309 -11.732  1.00 14.32           N
ATOM     56  CA  ALA A   4     -16.181  -1.294 -12.714  1.00 14.03           C
ATOM     57  C   ALA A   4     -15.475  -1.510 -14.054  1.00 13.34           C
ATOM     58  O   ALA A   4     -15.236  -0.579 -14.799  1.00 13.29           O
ATOM     59  CB  ALA A   4     -15.868   0.110 -12.192  1.00 14.31           C
ATOM     65  N   HIS A   5     -15.140  -2.733 -14.366  1.00 12.98           N
ATOM     66  CA  HIS A   5     -14.451  -3.013 -15.658  1.00 12.48           C
ATOM     67  C   HIS A   5     -14.678  -4.475 -16.046  1.00 11.62           C
ATOM     68  O   HIS A   5     -15.341  -5.216 -15.346  1.00 11.76           O
ATOM     69  CB  HIS A   5     -12.950  -2.754 -15.503  1.00 12.81           C
ATOM     70  CG  HIS A   5     -12.676  -1.281 -15.646  1.00 13.36           C
ATOM     71  ND1 HIS A   5     -12.592  -0.436 -14.550  1.00 13.57           N
ATOM     72  CD2 HIS A   5     -12.461  -0.491 -16.746  1.00 13.93           C
ATOM     73  CE1 HIS A   5     -12.336   0.801 -15.012  1.00 14.23           C
ATOM     74  NE2 HIS A   5     -12.245   0.824 -16.344  1.00 14.47           N
ATOM     82  N   HIS A   6     -14.136  -4.901 -17.154  1.00 10.90           N
ATOM     83  CA  HIS A   6     -14.328  -6.317 -17.577  1.00 10.21           C
ATOM     84  C   HIS A   6     -13.815  -6.509 -19.006  1.00  9.43           C
ATOM     85  O   HIS A   6     -13.017  -7.383 -19.276  1.00  9.32           O
ATOM     86  CB  HIS A   6     -15.818  -6.663 -17.524  1.00 10.37           C
ATOM     87  CG  HIS A   6     -16.019  -7.894 -16.684  1.00 10.53           C
ATOM     88  ND1 HIS A   6     -15.996  -9.170 -17.226  1.00 10.58           N
ATOM     89  CD2 HIS A   6     -16.248  -8.061 -15.341  1.00 10.88           C
ATOM     90  CE1 HIS A   6     -16.206 -10.040 -16.221  1.00 10.97           C
ATOM     91  NE2 HIS A   6     -16.366  -9.417 -15.051  1.00 11.15           N
ATOM     99  N   PHE A   7     -14.273  -5.704 -19.925  1.00  9.11           N
ATOM    100  CA  PHE A   7     -13.819  -5.848 -21.337  1.00  8.55           C
ATOM    101  C   PHE A   7     -12.336  -5.481 -21.448  1.00  7.46           C
ATOM    102  O   PHE A   7     -11.844  -4.624 -20.741  1.00  7.39           O
ATOM    103  CB  PHE A   7     -14.641  -4.920 -22.233  1.00  8.98           C
ATOM    104  CG  PHE A   7     -15.781  -5.696 -22.848  1.00  9.76           C
ATOM    105  CD1 PHE A   7     -16.919  -5.990 -22.086  1.00 10.29           C
ATOM    106  CD2 PHE A   7     -15.701  -6.121 -24.180  1.00 10.19           C
ATOM    107  CE1 PHE A   7     -17.977  -6.708 -22.657  1.00 11.19           C
ATOM    108  CE2 PHE A   7     -16.759  -6.840 -24.750  1.00 11.10           C
ATOM    109  CZ  PHE A   7     -17.897  -7.134 -23.988  1.00 11.57           C
ATOM    119  N   SER A   8     -11.622  -6.120 -22.336  1.00  6.86           N
ATOM    120  CA  SER A   8     -10.174  -5.808 -22.502  1.00  6.01           C
ATOM    121  C   SER A   8      -9.469  -5.857 -21.144  1.00  5.07           C
ATOM    122  O   SER A   8     -10.090  -6.029 -20.114  1.00  5.28           O
ATOM    123  CB  SER A   8     -10.021  -4.409 -23.100  1.00  6.54           C
ATOM    124  OG  SER A   8     -10.090  -3.444 -22.059  1.00  7.08           O
ATOM    130  N   GLU A   9      -8.172  -5.704 -21.139  1.00  4.41           N
ATOM    131  CA  GLU A   9      -7.417  -5.737 -19.856  1.00  3.84           C
ATOM    132  C   GLU A   9      -6.647  -4.422 -19.690  1.00  2.84           C
ATOM    133  O   GLU A   9      -5.548  -4.285 -20.188  1.00  3.00           O
ATOM    134  CB  GLU A   9      -6.428  -6.904 -19.876  1.00  4.55           C
ATOM    135  CG  GLU A   9      -7.167  -8.197 -20.222  1.00  5.41           C
ATOM    136  CD  GLU A   9      -6.463  -9.381 -19.558  1.00  6.00           C
ATOM    137  OE1 GLU A   9      -6.776  -9.663 -18.412  1.00  6.49           O
ATOM    138  OE2 GLU A   9      -5.623  -9.984 -20.204  1.00  6.28           O
ATOM    145  N   PRO A  10      -7.252  -3.491 -18.995  1.00  2.18           N
ATOM    146  CA  PRO A  10      -6.640  -2.173 -18.754  1.00  1.51           C
ATOM    147  C   PRO A  10      -5.319  -2.326 -17.994  1.00  1.23           C
ATOM    148  O   PRO A  10      -5.298  -2.580 -16.804  1.00  1.13           O
ATOM    149  CB  PRO A  10      -7.667  -1.412 -17.905  1.00  1.87           C
ATOM    150  CG  PRO A  10      -8.874  -2.355 -17.667  1.00  2.49           C
ATOM    151  CD  PRO A  10      -8.585  -3.677 -18.397  1.00  2.65           C
ATOM    159  N   GLU A  11      -4.215  -2.168 -18.672  1.00  1.29           N
ATOM    160  CA  GLU A  11      -2.899  -2.300 -17.987  1.00  1.13           C
ATOM    161  C   GLU A  11      -2.874  -1.382 -16.765  1.00  1.00           C
ATOM    162  O   GLU A  11      -2.357  -1.731 -15.722  1.00  0.97           O
ATOM    163  CB  GLU A  11      -1.780  -1.901 -18.952  1.00  1.32           C
ATOM    164  CG  GLU A  11      -1.601  -2.993 -20.007  1.00  1.94           C
ATOM    165  CD  GLU A  11      -2.345  -2.598 -21.283  1.00  2.47           C
ATOM    166  OE1 GLU A  11      -1.756  -1.912 -22.102  1.00  2.89           O
ATOM    167  OE2 GLU A  11      -3.494  -2.988 -21.420  1.00  3.01           O
ATOM    174  N   ILE A  12      -3.429  -0.207 -16.885  1.00  0.99           N
ATOM    175  CA  ILE A  12      -3.443   0.734 -15.740  1.00  0.91           C
ATOM    176  C   ILE A  12      -4.269   0.146 -14.594  1.00  0.80           C
ATOM    177  O   ILE A  12      -3.870   0.182 -13.450  1.00  0.74           O
ATOM    178  CB  ILE A  12      -4.063   2.055 -16.189  1.00  1.03           C
ATOM    179  CG1 ILE A  12      -3.792   3.114 -15.129  1.00  1.05           C
ATOM    180  CG2 ILE A  12      -5.574   1.883 -16.367  1.00  1.28           C
ATOM    181  CD1 ILE A  12      -2.368   3.644 -15.301  1.00  1.48           C
ATOM    193  N   THR A  13      -5.421  -0.392 -14.891  1.00  0.81           N
ATOM    194  CA  THR A  13      -6.265  -0.974 -13.811  1.00  0.76           C
ATOM    195  C   THR A  13      -5.471  -2.047 -13.063  1.00  0.68           C
ATOM    196  O   THR A  13      -5.450  -2.079 -11.849  1.00  0.62           O
ATOM    197  CB  THR A  13      -7.527  -1.594 -14.415  1.00  0.86           C
ATOM    198  OG1 THR A  13      -7.161  -2.540 -15.409  1.00  1.35           O
ATOM    199  CG2 THR A  13      -8.387  -0.494 -15.041  1.00  1.19           C
ATOM    207  N   LEU A  14      -4.819  -2.931 -13.772  1.00  0.72           N
ATOM    208  CA  LEU A  14      -4.036  -3.994 -13.076  1.00  0.69           C
ATOM    209  C   LEU A  14      -2.855  -3.361 -12.341  1.00  0.58           C
ATOM    210  O   LEU A  14      -2.616  -3.646 -11.185  1.00  0.50           O
ATOM    211  CB  LEU A  14      -3.511  -5.013 -14.094  1.00  0.82           C
ATOM    212  CG  LEU A  14      -3.282  -6.362 -13.404  1.00  0.88           C
ATOM    213  CD1 LEU A  14      -2.419  -7.253 -14.300  1.00  0.87           C
ATOM    214  CD2 LEU A  14      -2.564  -6.144 -12.068  1.00  1.02           C
ATOM    226  N   ILE A  15      -2.116  -2.498 -12.986  1.00  0.62           N
ATOM    227  CA  ILE A  15      -0.970  -1.864 -12.281  1.00  0.57           C
ATOM    228  C   ILE A  15      -1.505  -1.162 -11.033  1.00  0.45           C
ATOM    229  O   ILE A  15      -0.994  -1.329  -9.943  1.00  0.38           O
ATOM    230  CB  ILE A  15      -0.292  -0.845 -13.200  1.00  0.69           C
ATOM    231  CG1 ILE A  15       0.328  -1.574 -14.395  1.00  0.91           C
ATOM    232  CG2 ILE A  15       0.806  -0.111 -12.427  1.00  0.76           C
ATOM    233  CD1 ILE A  15       0.678  -0.560 -15.486  1.00  1.10           C
ATOM    245  N   ILE A  16      -2.558  -0.403 -11.183  1.00  0.44           N
ATOM    246  CA  ILE A  16      -3.157   0.281 -10.006  1.00  0.36           C
ATOM    247  C   ILE A  16      -3.540  -0.774  -8.969  1.00  0.28           C
ATOM    248  O   ILE A  16      -3.255  -0.646  -7.795  1.00  0.25           O
ATOM    249  CB  ILE A  16      -4.408   1.048 -10.439  1.00  0.39           C
ATOM    250  CG1 ILE A  16      -3.998   2.248 -11.295  1.00  1.21           C
ATOM    251  CG2 ILE A  16      -5.159   1.538  -9.200  1.00  1.18           C
ATOM    252  CD1 ILE A  16      -5.251   2.935 -11.841  1.00  1.58           C
ATOM    264  N   PHE A  17      -4.192  -1.820  -9.405  1.00  0.31           N
ATOM    265  CA  PHE A  17      -4.606  -2.894  -8.461  1.00  0.32           C
ATOM    266  C   PHE A  17      -3.377  -3.437  -7.737  1.00  0.30           C
ATOM    267  O   PHE A  17      -3.375  -3.592  -6.534  1.00  0.30           O
ATOM    268  CB  PHE A  17      -5.284  -4.032  -9.232  1.00  0.41           C
ATOM    269  CG  PHE A  17      -6.758  -3.736  -9.377  1.00  0.80           C
ATOM    270  CD1 PHE A  17      -7.187  -2.436  -9.674  1.00  1.52           C
ATOM    271  CD2 PHE A  17      -7.697  -4.761  -9.212  1.00  1.66           C
ATOM    272  CE1 PHE A  17      -8.554  -2.163  -9.808  1.00  1.97           C
ATOM    273  CE2 PHE A  17      -9.064  -4.489  -9.345  1.00  2.09           C
ATOM    274  CZ  PHE A  17      -9.492  -3.189  -9.643  1.00  1.95           C
ATOM    284  N   GLY A  18      -2.326  -3.728  -8.456  1.00  0.31           N
ATOM    285  CA  GLY A  18      -1.106  -4.259  -7.784  1.00  0.32           C
ATOM    286  C   GLY A  18      -0.651  -3.262  -6.718  1.00  0.26           C
ATOM    287  O   GLY A  18      -0.383  -3.625  -5.590  1.00  0.26           O
ATOM    291  N   VAL A  19      -0.578  -2.001  -7.057  1.00  0.23           N
ATOM    292  CA  VAL A  19      -0.160  -0.988  -6.048  1.00  0.22           C
ATOM    293  C   VAL A  19      -1.114  -1.062  -4.854  1.00  0.21           C
ATOM    294  O   VAL A  19      -0.702  -1.114  -3.712  1.00  0.22           O
ATOM    295  CB  VAL A  19      -0.217   0.406  -6.673  1.00  0.24           C
ATOM    296  CG1 VAL A  19       0.215   1.450  -5.642  1.00  0.28           C
ATOM    297  CG2 VAL A  19       0.730   0.455  -7.876  1.00  0.28           C
ATOM    307  N   MET A  20      -2.391  -1.087  -5.122  1.00  0.22           N
ATOM    308  CA  MET A  20      -3.388  -1.178  -4.020  1.00  0.25           C
ATOM    309  C   MET A  20      -3.116  -2.435  -3.193  1.00  0.27           C
ATOM    310  O   MET A  20      -3.095  -2.402  -1.978  1.00  0.28           O
ATOM    311  CB  MET A  20      -4.796  -1.246  -4.613  1.00  0.29           C
ATOM    312  CG  MET A  20      -5.180   0.127  -5.168  1.00  0.36           C
ATOM    313  SD  MET A  20      -6.976   0.333  -5.085  1.00  1.07           S
ATOM    314  CE  MET A  20      -6.989   2.136  -4.929  1.00  1.70           C
ATOM    324  N   ALA A  21      -2.916  -3.548  -3.847  1.00  0.28           N
ATOM    325  CA  ALA A  21      -2.655  -4.814  -3.110  1.00  0.32           C
ATOM    326  C   ALA A  21      -1.435  -4.639  -2.197  1.00  0.30           C
ATOM    327  O   ALA A  21      -1.469  -5.008  -1.040  1.00  0.30           O
ATOM    328  CB  ALA A  21      -2.425  -5.964  -4.102  1.00  0.37           C
ATOM    334  N   GLY A  22      -0.357  -4.078  -2.689  1.00  0.28           N
ATOM    335  CA  GLY A  22       0.831  -3.894  -1.811  1.00  0.27           C
ATOM    336  C   GLY A  22       0.417  -3.075  -0.591  1.00  0.23           C
ATOM    337  O   GLY A  22       0.713  -3.422   0.536  1.00  0.23           O
ATOM    341  N   VAL A  23      -0.283  -1.992  -0.806  1.00  0.21           N
ATOM    342  CA  VAL A  23      -0.730  -1.160   0.344  1.00  0.19           C
ATOM    343  C   VAL A  23      -1.562  -2.022   1.300  1.00  0.20           C
ATOM    344  O   VAL A  23      -1.363  -2.004   2.499  1.00  0.19           O
ATOM    345  CB  VAL A  23      -1.582   0.004  -0.165  1.00  0.22           C
ATOM    346  CG1 VAL A  23      -2.240   0.712   1.020  1.00  0.28           C
ATOM    347  CG2 VAL A  23      -0.692   0.996  -0.919  1.00  0.27           C
ATOM    357  N   ILE A  24      -2.495  -2.775   0.777  1.00  0.23           N
ATOM    358  CA  ILE A  24      -3.342  -3.634   1.653  1.00  0.27           C
ATOM    359  C   ILE A  24      -2.459  -4.580   2.472  1.00  0.27           C
ATOM    360  O   ILE A  24      -2.632  -4.721   3.666  1.00  0.28           O
ATOM    361  CB  ILE A  24      -4.296  -4.460   0.787  1.00  0.33           C
ATOM    362  CG1 ILE A  24      -5.185  -3.518  -0.031  1.00  0.67           C
ATOM    363  CG2 ILE A  24      -5.172  -5.337   1.684  1.00  0.75           C
ATOM    364  CD1 ILE A  24      -6.208  -2.851   0.890  1.00  1.20           C
ATOM    376  N   GLY A  25      -1.515  -5.233   1.847  1.00  0.29           N
ATOM    377  CA  GLY A  25      -0.638  -6.164   2.609  1.00  0.33           C
ATOM    378  C   GLY A  25       0.043  -5.402   3.744  1.00  0.30           C
ATOM    379  O   GLY A  25       0.059  -5.841   4.877  1.00  0.33           O
ATOM    383  N   THR A  26       0.594  -4.255   3.454  1.00  0.25           N
ATOM    384  CA  THR A  26       1.260  -3.464   4.525  1.00  0.25           C
ATOM    385  C   THR A  26       0.252  -3.184   5.639  1.00  0.26           C
ATOM    386  O   THR A  26       0.531  -3.361   6.808  1.00  0.32           O
ATOM    387  CB  THR A  26       1.767  -2.141   3.949  1.00  0.24           C
ATOM    388  OG1 THR A  26       2.689  -2.404   2.901  1.00  0.34           O
ATOM    389  CG2 THR A  26       2.457  -1.337   5.053  1.00  0.31           C
ATOM    397  N   ILE A  27      -0.925  -2.746   5.278  1.00  0.24           N
ATOM    398  CA  ILE A  27      -1.964  -2.453   6.305  1.00  0.33           C
ATOM    399  C   ILE A  27      -2.221  -3.707   7.141  1.00  0.39           C
ATOM    400  O   ILE A  27      -2.266  -3.657   8.354  1.00  0.47           O
ATOM    401  CB  ILE A  27      -3.257  -2.024   5.609  1.00  0.37           C
ATOM    402  CG1 ILE A  27      -3.035  -0.678   4.915  1.00  0.39           C
ATOM    403  CG2 ILE A  27      -4.373  -1.884   6.646  1.00  0.47           C
ATOM    404  CD1 ILE A  27      -4.359  -0.180   4.330  1.00  0.49           C
ATOM    416  N   LEU A  28      -2.389  -4.833   6.503  1.00  0.39           N
ATOM    417  CA  LEU A  28      -2.643  -6.086   7.261  1.00  0.49           C
ATOM    418  C   LEU A  28      -1.487  -6.308   8.246  1.00  0.53           C
ATOM    419  O   LEU A  28      -1.697  -6.588   9.410  1.00  0.62           O
ATOM    420  CB  LEU A  28      -2.778  -7.258   6.260  1.00  0.53           C
ATOM    421  CG  LEU A  28      -1.841  -8.419   6.618  1.00  0.59           C
ATOM    422  CD1 LEU A  28      -2.350  -9.119   7.879  1.00  0.68           C
ATOM    423  CD2 LEU A  28      -1.810  -9.420   5.461  1.00  0.65           C
ATOM    435  N   LEU A  29      -0.268  -6.174   7.794  1.00  0.49           N
ATOM    436  CA  LEU A  29       0.886  -6.369   8.720  1.00  0.57           C
ATOM    437  C   LEU A  29       0.747  -5.401   9.897  1.00  0.60           C
ATOM    438  O   LEU A  29       0.882  -5.778  11.044  1.00  0.71           O
ATOM    439  CB  LEU A  29       2.197  -6.087   7.980  1.00  0.56           C
ATOM    440  CG  LEU A  29       3.376  -6.530   8.847  1.00  1.24           C
ATOM    441  CD1 LEU A  29       3.510  -8.054   8.786  1.00  1.76           C
ATOM    442  CD2 LEU A  29       4.665  -5.884   8.331  1.00  1.92           C
ATOM    454  N   ILE A  30       0.467  -4.158   9.618  1.00  0.55           N
ATOM    455  CA  ILE A  30       0.307  -3.162  10.715  1.00  0.65           C
ATOM    456  C   ILE A  30      -0.787  -3.629  11.673  1.00  0.75           C
ATOM    457  O   ILE A  30      -0.618  -3.606  12.876  1.00  0.87           O
ATOM    458  CB  ILE A  30      -0.075  -1.804  10.123  1.00  0.63           C
ATOM    459  CG1 ILE A  30       1.037  -1.328   9.187  1.00  0.58           C
ATOM    460  CG2 ILE A  30      -0.259  -0.790  11.254  1.00  0.75           C
ATOM    461  CD1 ILE A  30       0.527  -0.161   8.340  1.00  0.66           C
ATOM    473  N   SER A  31      -1.910  -4.049  11.159  1.00  0.73           N
ATOM    474  CA  SER A  31      -2.997  -4.504  12.065  1.00  0.87           C
ATOM    475  C   SER A  31      -2.463  -5.627  12.952  1.00  0.94           C
ATOM    476  O   SER A  31      -2.637  -5.615  14.152  1.00  1.07           O
ATOM    477  CB  SER A  31      -4.173  -5.023  11.237  1.00  0.86           C
ATOM    478  OG  SER A  31      -4.636  -3.988  10.379  1.00  1.29           O
ATOM    484  N   TYR A  32      -1.797  -6.593  12.379  1.00  0.89           N
ATOM    485  CA  TYR A  32      -1.246  -7.692  13.217  1.00  1.00           C
ATOM    486  C   TYR A  32      -0.316  -7.097  14.279  1.00  1.05           C
ATOM    487  O   TYR A  32      -0.408  -7.417  15.449  1.00  1.18           O
ATOM    488  CB  TYR A  32      -0.463  -8.668  12.335  1.00  0.96           C
ATOM    489  CG  TYR A  32      -1.218  -9.971  12.236  1.00  1.27           C
ATOM    490  CD1 TYR A  32      -1.768 -10.550  13.386  1.00  1.62           C
ATOM    491  CD2 TYR A  32      -1.373 -10.598  10.994  1.00  2.13           C
ATOM    492  CE1 TYR A  32      -2.470 -11.758  13.294  1.00  1.95           C
ATOM    493  CE2 TYR A  32      -2.076 -11.806  10.902  1.00  2.53           C
ATOM    494  CZ  TYR A  32      -2.624 -12.385  12.052  1.00  2.15           C
ATOM    495  OH  TYR A  32      -3.317 -13.575  11.962  1.00  2.64           O
ATOM    505  N   GLY A  33       0.575  -6.224  13.882  1.00  0.97           N
ATOM    506  CA  GLY A  33       1.501  -5.600  14.869  1.00  1.05           C
ATOM    507  C   GLY A  33       0.692  -4.894  15.956  1.00  1.16           C
ATOM    508  O   GLY A  33       0.946  -5.048  17.134  1.00  1.29           O
ATOM    512  N   ILE A  34      -0.285  -4.119  15.565  1.00  1.14           N
ATOM    513  CA  ILE A  34      -1.113  -3.400  16.578  1.00  1.29           C
ATOM    514  C   ILE A  34      -1.734  -4.421  17.540  1.00  1.41           C
ATOM    515  O   ILE A  34      -1.697  -4.256  18.742  1.00  1.55           O
ATOM    516  CB  ILE A  34      -2.201  -2.557  15.873  1.00  1.28           C
ATOM    517  CG1 ILE A  34      -2.326  -1.208  16.587  1.00  1.74           C
ATOM    518  CG2 ILE A  34      -3.562  -3.265  15.905  1.00  1.77           C
ATOM    519  CD1 ILE A  34      -1.030  -0.413  16.410  1.00  2.19           C
ATOM    531  N   ARG A  35      -2.298  -5.477  17.017  1.00  1.37           N
ATOM    532  CA  ARG A  35      -2.917  -6.508  17.898  1.00  1.51           C
ATOM    533  C   ARG A  35      -1.868  -7.018  18.883  1.00  1.58           C
ATOM    534  O   ARG A  35      -2.112  -7.131  20.067  1.00  1.73           O
ATOM    535  CB  ARG A  35      -3.431  -7.671  17.045  1.00  1.46           C
ATOM    536  CG  ARG A  35      -4.552  -7.176  16.128  1.00  1.73           C
ATOM    537  CD  ARG A  35      -5.671  -8.219  16.075  1.00  2.03           C
ATOM    538  NE  ARG A  35      -5.123  -9.513  15.575  1.00  2.00           N
ATOM    539  CZ  ARG A  35      -5.814 -10.612  15.715  1.00  2.45           C
ATOM    540  NH1 ARG A  35      -6.825 -10.851  14.924  1.00  2.76           N
ATOM    541  NH2 ARG A  35      -5.494 -11.472  16.644  1.00  3.14           N
ATOM    555  N   ARG A  36      -0.697  -7.329  18.414  1.00  1.50           N
ATOM    556  CA  ARG A  36       0.351  -7.821  19.343  1.00  1.59           C
ATOM    557  C   ARG A  36       0.582  -6.778  20.438  1.00  1.69           C
ATOM    558  O   ARG A  36       0.643  -7.096  21.609  1.00  1.84           O
ATOM    559  CB  ARG A  36       1.652  -8.066  18.575  1.00  1.50           C
ATOM    560  CG  ARG A  36       2.633  -8.836  19.461  1.00  1.77           C
ATOM    561  CD  ARG A  36       3.736  -7.892  19.944  1.00  2.23           C
ATOM    562  NE  ARG A  36       4.660  -7.580  18.815  1.00  2.70           N
ATOM    563  CZ  ARG A  36       4.954  -8.498  17.934  1.00  3.07           C
ATOM    564  NH1 ARG A  36       5.334  -9.684  18.327  1.00  3.56           N
ATOM    565  NH2 ARG A  36       4.868  -8.230  16.660  1.00  3.58           N
ATOM    579  N   LEU A  37       0.715  -5.533  20.067  1.00  1.64           N
ATOM    580  CA  LEU A  37       0.945  -4.472  21.089  1.00  1.75           C
ATOM    581  C   LEU A  37      -0.192  -4.494  22.115  1.00  1.91           C
ATOM    582  O   LEU A  37       0.039  -4.460  23.308  1.00  2.05           O
ATOM    583  CB  LEU A  37       0.983  -3.103  20.405  1.00  1.69           C
ATOM    584  CG  LEU A  37       2.355  -2.462  20.622  1.00  2.11           C
ATOM    585  CD1 LEU A  37       2.615  -1.428  19.525  1.00  2.66           C
ATOM    586  CD2 LEU A  37       2.385  -1.775  21.988  1.00  2.38           C
ATOM    598  N   ILE A  38      -1.416  -4.554  21.665  1.00  1.90           N
ATOM    599  CA  ILE A  38      -2.557  -4.582  22.620  1.00  2.06           C
ATOM    600  C   ILE A  38      -2.762  -6.021  23.117  1.00  2.14           C
ATOM    601  O   ILE A  38      -1.924  -6.563  23.810  1.00  2.20           O
ATOM    602  CB  ILE A  38      -3.820  -4.073  21.918  1.00  2.05           C
ATOM    603  CG1 ILE A  38      -3.926  -4.713  20.532  1.00  1.98           C
ATOM    604  CG2 ILE A  38      -3.748  -2.552  21.769  1.00  2.03           C
ATOM    605  CD1 ILE A  38      -5.398  -4.935  20.183  1.00  2.00           C
ATOM    617  N   LYS A  39      -3.856  -6.651  22.772  1.00  2.35           N
ATOM    618  CA  LYS A  39      -4.082  -8.050  23.232  1.00  2.45           C
ATOM    619  C   LYS A  39      -3.795  -8.149  24.732  1.00  2.85           C
ATOM    620  O   LYS A  39      -3.530  -7.164  25.391  1.00  3.21           O
ATOM    621  CB  LYS A  39      -3.150  -8.991  22.467  1.00  2.30           C
ATOM    622  CG  LYS A  39      -3.959 -10.154  21.888  1.00  2.60           C
ATOM    623  CD  LYS A  39      -4.380  -9.820  20.456  1.00  2.94           C
ATOM    624  CE  LYS A  39      -5.902  -9.902  20.339  1.00  3.56           C
ATOM    625  NZ  LYS A  39      -6.286 -11.233  19.790  1.00  3.91           N
ATOM    639  N   LYS A  40      -3.845  -9.335  25.277  1.00  3.09           N
ATOM    640  CA  LYS A  40      -3.575  -9.497  26.734  1.00  3.63           C
ATOM    641  C   LYS A  40      -4.684  -8.815  27.538  1.00  4.10           C
ATOM    642  O   LYS A  40      -4.641  -8.895  28.755  1.00  4.56           O
ATOM    643  CB  LYS A  40      -2.230  -8.855  27.076  1.00  3.99           C
ATOM    644  CG  LYS A  40      -1.692  -9.460  28.375  1.00  4.58           C
ATOM    645  CD  LYS A  40      -1.071  -8.356  29.233  1.00  5.25           C
ATOM    646  CE  LYS A  40      -1.006  -8.818  30.689  1.00  6.09           C
ATOM    647  NZ  LYS A  40      -0.203 -10.071  30.776  1.00  6.53           N
ATOM    648  OXT LYS A  40      -5.556  -8.223  26.924  1.00  4.44           O
ATOM    663  N   VAL B  41       4.118   7.948  -6.781  1.00 19.64           N
ATOM    664  CA  VAL B  41       2.974   7.504  -7.626  1.00 19.45           C
ATOM    665  C   VAL B  41       3.047   8.198  -8.988  1.00 18.79           C
ATOM    666  O   VAL B  41       2.142   8.905  -9.384  1.00 19.02           O
ATOM    667  CB  VAL B  41       1.659   7.872  -6.937  1.00 19.77           C
ATOM    668  CG1 VAL B  41       1.522   9.395  -6.880  1.00 20.22           C
ATOM    669  CG2 VAL B  41       0.489   7.286  -7.730  1.00 19.99           C
ATOM    681  N   GLN B  42       4.118   8.001  -9.710  1.00 18.10           N
ATOM    682  CA  GLN B  42       4.244   8.649 -11.046  1.00 17.56           C
ATOM    683  C   GLN B  42       3.170   8.092 -11.984  1.00 16.86           C
ATOM    684  O   GLN B  42       2.803   6.937 -11.906  1.00 16.59           O
ATOM    685  CB  GLN B  42       5.631   8.360 -11.630  1.00 17.30           C
ATOM    686  CG  GLN B  42       6.695   9.144 -10.857  1.00 17.01           C
ATOM    687  CD  GLN B  42       6.253  10.601 -10.707  1.00 16.75           C
ATOM    688  OE1 GLN B  42       5.982  11.055  -9.612  1.00 17.03           O
ATOM    689  NE2 GLN B  42       6.169  11.357 -11.766  1.00 16.36           N
ATOM    698  N   LEU B  43       2.664   8.906 -12.871  1.00 16.69           N
ATOM    699  CA  LEU B  43       1.614   8.421 -13.810  1.00 16.15           C
ATOM    700  C   LEU B  43       1.893   8.958 -15.215  1.00 15.61           C
ATOM    701  O   LEU B  43       1.099   8.797 -16.121  1.00 15.57           O
ATOM    702  CB  LEU B  43       0.244   8.916 -13.342  1.00 16.73           C
ATOM    703  CG  LEU B  43      -0.792   7.808 -13.530  1.00 16.88           C
ATOM    704  CD1 LEU B  43      -0.381   6.579 -12.715  1.00 17.47           C
ATOM    705  CD2 LEU B  43      -2.159   8.302 -13.050  1.00 17.27           C
ATOM    717  N   ALA B  44       3.014   9.598 -15.407  1.00 15.34           N
ATOM    718  CA  ALA B  44       3.337  10.144 -16.756  1.00 14.99           C
ATOM    719  C   ALA B  44       3.876   9.021 -17.646  1.00 14.10           C
ATOM    720  O   ALA B  44       3.980   9.166 -18.848  1.00 13.96           O
ATOM    721  CB  ALA B  44       4.393  11.243 -16.624  1.00 15.58           C
ATOM    727  N   HIS B  45       4.217   7.903 -17.064  1.00 13.65           N
ATOM    728  CA  HIS B  45       4.748   6.766 -17.873  1.00 12.91           C
ATOM    729  C   HIS B  45       6.213   7.029 -18.230  1.00 12.30           C
ATOM    730  O   HIS B  45       6.530   7.944 -18.964  1.00 12.38           O
ATOM    731  CB  HIS B  45       3.930   6.625 -19.158  1.00 12.96           C
ATOM    732  CG  HIS B  45       3.686   5.167 -19.441  1.00 13.34           C
ATOM    733  ND1 HIS B  45       2.646   4.463 -18.852  1.00 13.54           N
ATOM    734  CD2 HIS B  45       4.336   4.267 -20.249  1.00 13.74           C
ATOM    735  CE1 HIS B  45       2.701   3.199 -19.311  1.00 14.03           C
ATOM    736  NE2 HIS B  45       3.713   3.026 -20.165  1.00 14.18           N
ATOM    744  N   HIS B  46       7.110   6.231 -17.715  1.00 11.87           N
ATOM    745  CA  HIS B  46       8.554   6.433 -18.025  1.00 11.46           C
ATOM    746  C   HIS B  46       9.401   5.573 -17.086  1.00 10.55           C
ATOM    747  O   HIS B  46      10.453   5.981 -16.636  1.00 10.53           O
ATOM    748  CB  HIS B  46       8.919   7.906 -17.836  1.00 11.84           C
ATOM    749  CG  HIS B  46       9.116   8.551 -19.179  1.00 12.35           C
ATOM    750  ND1 HIS B  46       8.402   9.669 -19.575  1.00 12.68           N
ATOM    751  CD2 HIS B  46       9.946   8.244 -20.230  1.00 12.80           C
ATOM    752  CE1 HIS B  46       8.809   9.994 -20.815  1.00 13.29           C
ATOM    753  NE2 HIS B  46       9.749   9.157 -21.262  1.00 13.39           N
ATOM    761  N   PHE B  47       8.951   4.386 -16.785  1.00 10.00           N
ATOM    762  CA  PHE B  47       9.732   3.503 -15.873  1.00  9.29           C
ATOM    763  C   PHE B  47       9.635   2.055 -16.357  1.00  8.27           C
ATOM    764  O   PHE B  47      10.458   1.589 -17.121  1.00  8.29           O
ATOM    765  CB  PHE B  47       9.166   3.607 -14.456  1.00  9.52           C
ATOM    766  CG  PHE B  47      10.039   4.521 -13.630  1.00 10.43           C
ATOM    767  CD1 PHE B  47      10.044   5.898 -13.878  1.00 10.86           C
ATOM    768  CD2 PHE B  47      10.843   3.989 -12.616  1.00 11.07           C
ATOM    769  CE1 PHE B  47      10.854   6.745 -13.111  1.00 11.86           C
ATOM    770  CE2 PHE B  47      11.653   4.835 -11.848  1.00 12.06           C
ATOM    771  CZ  PHE B  47      11.658   6.213 -12.096  1.00 12.43           C
ATOM    781  N   SER B  48       8.635   1.339 -15.920  1.00  7.61           N
ATOM    782  CA  SER B  48       8.488  -0.078 -16.357  1.00  6.80           C
ATOM    783  C   SER B  48       7.680  -0.130 -17.654  1.00  5.60           C
ATOM    784  O   SER B  48       6.480   0.058 -17.659  1.00  5.39           O
ATOM    785  CB  SER B  48       7.763  -0.872 -15.270  1.00  7.36           C
ATOM    786  OG  SER B  48       8.597  -0.968 -14.123  1.00  8.12           O
ATOM    792  N   GLU B  49       8.330  -0.384 -18.757  1.00  5.12           N
ATOM    793  CA  GLU B  49       7.602  -0.448 -20.056  1.00  4.22           C
ATOM    794  C   GLU B  49       6.679  -1.672 -20.079  1.00  3.04           C
ATOM    795  O   GLU B  49       5.494  -1.543 -20.313  1.00  3.18           O
ATOM    796  CB  GLU B  49       8.611  -0.543 -21.203  1.00  4.88           C
ATOM    797  CG  GLU B  49       8.695   0.806 -21.921  1.00  5.77           C
ATOM    798  CD  GLU B  49       9.836   1.633 -21.326  1.00  6.71           C
ATOM    799  OE1 GLU B  49      10.948   1.134 -21.295  1.00  7.29           O
ATOM    800  OE2 GLU B  49       9.578   2.751 -20.912  1.00  7.09           O
ATOM    807  N   PRO B  50       7.248  -2.830 -19.841  1.00  2.28           N
ATOM    808  CA  PRO B  50       6.482  -4.090 -19.837  1.00  1.48           C
ATOM    809  C   PRO B  50       5.380  -4.047 -18.772  1.00  1.33           C
ATOM    810  O   PRO B  50       5.460  -3.307 -17.810  1.00  1.29           O
ATOM    811  CB  PRO B  50       7.513  -5.177 -19.503  1.00  2.00           C
ATOM    812  CG  PRO B  50       8.894  -4.488 -19.356  1.00  2.71           C
ATOM    813  CD  PRO B  50       8.688  -2.978 -19.558  1.00  2.87           C
ATOM    821  N   GLU B  51       4.354  -4.836 -18.939  1.00  1.30           N
ATOM    822  CA  GLU B  51       3.246  -4.843 -17.942  1.00  1.19           C
ATOM    823  C   GLU B  51       3.755  -5.389 -16.607  1.00  1.06           C
ATOM    824  O   GLU B  51       3.939  -4.654 -15.658  1.00  1.01           O
ATOM    825  CB  GLU B  51       2.108  -5.730 -18.450  1.00  1.29           C
ATOM    826  CG  GLU B  51       1.561  -5.162 -19.759  1.00  1.90           C
ATOM    827  CD  GLU B  51       1.506  -6.271 -20.811  1.00  2.25           C
ATOM    828  OE1 GLU B  51       2.550  -6.824 -21.115  1.00  2.89           O
ATOM    829  OE2 GLU B  51       0.422  -6.550 -21.295  1.00  2.52           O
ATOM    836  N   ILE B  52       3.973  -6.676 -16.525  1.00  1.07           N
ATOM    837  CA  ILE B  52       4.459  -7.282 -15.256  1.00  0.98           C
ATOM    838  C   ILE B  52       5.496  -6.368 -14.597  1.00  0.89           C
ATOM    839  O   ILE B  52       5.493  -6.174 -13.397  1.00  0.82           O
ATOM    840  CB  ILE B  52       5.083  -8.647 -15.559  1.00  1.09           C
ATOM    841  CG1 ILE B  52       5.132  -9.465 -14.274  1.00  1.29           C
ATOM    842  CG2 ILE B  52       6.502  -8.470 -16.109  1.00  1.27           C
ATOM    843  CD1 ILE B  52       4.265 -10.713 -14.436  1.00  2.11           C
ATOM    855  N   THR B  53       6.380  -5.803 -15.371  1.00  0.92           N
ATOM    856  CA  THR B  53       7.411  -4.900 -14.786  1.00  0.87           C
ATOM    857  C   THR B  53       6.724  -3.707 -14.118  1.00  0.77           C
ATOM    858  O   THR B  53       7.053  -3.329 -13.010  1.00  0.69           O
ATOM    859  CB  THR B  53       8.356  -4.408 -15.889  1.00  0.99           C
ATOM    860  OG1 THR B  53       7.620  -4.161 -17.080  1.00  1.57           O
ATOM    861  CG2 THR B  53       9.422  -5.471 -16.159  1.00  1.43           C
ATOM    869  N   LEU B  54       5.780  -3.097 -14.781  1.00  0.81           N
ATOM    870  CA  LEU B  54       5.095  -1.926 -14.164  1.00  0.74           C
ATOM    871  C   LEU B  54       4.141  -2.398 -13.068  1.00  0.62           C
ATOM    872  O   LEU B  54       4.127  -1.856 -11.983  1.00  0.52           O
ATOM    873  CB  LEU B  54       4.299  -1.165 -15.231  1.00  0.87           C
ATOM    874  CG  LEU B  54       4.344   0.338 -14.937  1.00  1.11           C
ATOM    875  CD1 LEU B  54       3.260   1.048 -15.749  1.00  1.02           C
ATOM    876  CD2 LEU B  54       4.098   0.583 -13.445  1.00  1.63           C
ATOM    888  N   ILE B  55       3.333  -3.393 -13.327  1.00  0.66           N
ATOM    889  CA  ILE B  55       2.395  -3.851 -12.264  1.00  0.59           C
ATOM    890  C   ILE B  55       3.190  -4.253 -11.020  1.00  0.48           C
ATOM    891  O   ILE B  55       2.891  -3.828  -9.921  1.00  0.39           O
ATOM    892  CB  ILE B  55       1.594  -5.054 -12.768  1.00  0.70           C
ATOM    893  CG1 ILE B  55       0.842  -4.669 -14.044  1.00  0.89           C
ATOM    894  CG2 ILE B  55       0.592  -5.484 -11.695  1.00  0.73           C
ATOM    895  CD1 ILE B  55       0.352  -5.936 -14.748  1.00  1.02           C
ATOM    907  N   ILE B  56       4.219  -5.045 -11.181  1.00  0.51           N
ATOM    908  CA  ILE B  56       5.038  -5.432  -9.998  1.00  0.45           C
ATOM    909  C   ILE B  56       5.579  -4.162  -9.342  1.00  0.35           C
ATOM    910  O   ILE B  56       5.505  -3.982  -8.142  1.00  0.30           O
ATOM    911  CB  ILE B  56       6.188  -6.350 -10.427  1.00  0.52           C
ATOM    912  CG1 ILE B  56       6.835  -6.967  -9.186  1.00  1.19           C
ATOM    913  CG2 ILE B  56       7.236  -5.555 -11.203  1.00  1.41           C
ATOM    914  CD1 ILE B  56       6.737  -8.491  -9.266  1.00  1.86           C
ATOM    926  N   PHE B  57       6.120  -3.275 -10.137  1.00  0.37           N
ATOM    927  CA  PHE B  57       6.670  -2.002  -9.586  1.00  0.34           C
ATOM    928  C   PHE B  57       5.574  -1.261  -8.825  1.00  0.29           C
ATOM    929  O   PHE B  57       5.780  -0.787  -7.727  1.00  0.27           O
ATOM    930  CB  PHE B  57       7.190  -1.114 -10.721  1.00  0.44           C
ATOM    931  CG  PHE B  57       8.696  -1.220 -10.789  1.00  1.05           C
ATOM    932  CD1 PHE B  57       9.293  -2.390 -11.274  1.00  1.80           C
ATOM    933  CD2 PHE B  57       9.492  -0.149 -10.366  1.00  1.97           C
ATOM    934  CE1 PHE B  57      10.689  -2.488 -11.335  1.00  2.57           C
ATOM    935  CE2 PHE B  57      10.888  -0.249 -10.429  1.00  2.71           C
ATOM    936  CZ  PHE B  57      11.486  -1.419 -10.913  1.00  2.81           C
ATOM    946  N   GLY B  58       4.409  -1.148  -9.402  1.00  0.30           N
ATOM    947  CA  GLY B  58       3.305  -0.427  -8.710  1.00  0.28           C
ATOM    948  C   GLY B  58       3.056  -1.072  -7.347  1.00  0.22           C
ATOM    949  O   GLY B  58       2.954  -0.395  -6.345  1.00  0.23           O
ATOM    953  N   VAL B  59       2.966  -2.374  -7.292  1.00  0.22           N
ATOM    954  CA  VAL B  59       2.735  -3.032  -5.977  1.00  0.23           C
ATOM    955  C   VAL B  59       3.855  -2.619  -5.019  1.00  0.22           C
ATOM    956  O   VAL B  59       3.611  -2.207  -3.900  1.00  0.23           O
ATOM    957  CB  VAL B  59       2.740  -4.549  -6.164  1.00  0.27           C
ATOM    958  CG1 VAL B  59       2.559  -5.234  -4.808  1.00  0.33           C
ATOM    959  CG2 VAL B  59       1.589  -4.944  -7.094  1.00  0.30           C
ATOM    969  N   MET B  60       5.081  -2.696  -5.461  1.00  0.22           N
ATOM    970  CA  MET B  60       6.212  -2.274  -4.589  1.00  0.23           C
ATOM    971  C   MET B  60       5.996  -0.817  -4.179  1.00  0.24           C
ATOM    972  O   MET B  60       6.110  -0.453  -3.024  1.00  0.25           O
ATOM    973  CB  MET B  60       7.528  -2.402  -5.361  1.00  0.26           C
ATOM    974  CG  MET B  60       7.733  -3.858  -5.782  1.00  0.32           C
ATOM    975  SD  MET B  60       9.466  -4.118  -6.234  1.00  1.15           S
ATOM    976  CE  MET B  60       9.522  -2.947  -7.614  1.00  1.83           C
ATOM    986  N   ALA B  61       5.677   0.016  -5.133  1.00  0.25           N
ATOM    987  CA  ALA B  61       5.440   1.456  -4.838  1.00  0.27           C
ATOM    988  C   ALA B  61       4.331   1.597  -3.791  1.00  0.26           C
ATOM    989  O   ALA B  61       4.458   2.353  -2.848  1.00  0.27           O
ATOM    990  CB  ALA B  61       5.059   2.201  -6.126  1.00  0.31           C
ATOM    996  N   GLY B  62       3.238   0.889  -3.941  1.00  0.25           N
ATOM    997  CA  GLY B  62       2.141   1.019  -2.943  1.00  0.26           C
ATOM    998  C   GLY B  62       2.685   0.701  -1.552  1.00  0.24           C
ATOM    999  O   GLY B  62       2.454   1.431  -0.609  1.00  0.24           O
ATOM   1003  N   VAL B  63       3.415  -0.372  -1.409  1.00  0.22           N
ATOM   1004  CA  VAL B  63       3.970  -0.697  -0.064  1.00  0.21           C
ATOM   1005  C   VAL B  63       4.816   0.484   0.425  1.00  0.21           C
ATOM   1006  O   VAL B  63       4.681   0.937   1.545  1.00  0.21           O
ATOM   1007  CB  VAL B  63       4.845  -1.948  -0.155  1.00  0.23           C
ATOM   1008  CG1 VAL B  63       5.397  -2.285   1.231  1.00  0.28           C
ATOM   1009  CG2 VAL B  63       4.005  -3.121  -0.667  1.00  0.31           C
ATOM   1019  N   ILE B  64       5.682   0.993  -0.413  1.00  0.23           N
ATOM   1020  CA  ILE B  64       6.530   2.149  -0.006  1.00  0.25           C
ATOM   1021  C   ILE B  64       5.641   3.321   0.424  1.00  0.26           C
ATOM   1022  O   ILE B  64       5.865   3.938   1.446  1.00  0.26           O
ATOM   1023  CB  ILE B  64       7.404   2.580  -1.185  1.00  0.30           C
ATOM   1024  CG1 ILE B  64       8.432   1.485  -1.481  1.00  0.32           C
ATOM   1025  CG2 ILE B  64       8.131   3.880  -0.835  1.00  0.40           C
ATOM   1026  CD1 ILE B  64       8.897   1.598  -2.934  1.00  1.06           C
ATOM   1038  N   GLY B  65       4.639   3.639  -0.353  1.00  0.27           N
ATOM   1039  CA  GLY B  65       3.746   4.776   0.009  1.00  0.30           C
ATOM   1040  C   GLY B  65       3.147   4.541   1.395  1.00  0.27           C
ATOM   1041  O   GLY B  65       3.141   5.421   2.233  1.00  0.29           O
ATOM   1045  N   THR B  66       2.644   3.364   1.647  1.00  0.24           N
ATOM   1046  CA  THR B  66       2.051   3.090   2.985  1.00  0.24           C
ATOM   1047  C   THR B  66       3.103   3.355   4.063  1.00  0.24           C
ATOM   1048  O   THR B  66       2.842   4.015   5.050  1.00  0.28           O
ATOM   1049  CB  THR B  66       1.598   1.629   3.058  1.00  0.25           C
ATOM   1050  OG1 THR B  66       0.783   1.331   1.932  1.00  0.32           O
ATOM   1051  CG2 THR B  66       0.800   1.407   4.344  1.00  0.28           C
ATOM   1059  N   ILE B  67       4.294   2.853   3.879  1.00  0.23           N
ATOM   1060  CA  ILE B  67       5.361   3.089   4.892  1.00  0.29           C
ATOM   1061  C   ILE B  67       5.552   4.596   5.079  1.00  0.33           C
ATOM   1062  O   ILE B  67       5.608   5.095   6.186  1.00  0.40           O
ATOM   1063  CB  ILE B  67       6.671   2.461   4.410  1.00  0.33           C
ATOM   1064  CG1 ILE B  67       6.567   0.936   4.502  1.00  0.34           C
ATOM   1065  CG2 ILE B  67       7.824   2.945   5.291  1.00  0.40           C
ATOM   1066  CD1 ILE B  67       7.711   0.298   3.711  1.00  0.41           C
ATOM   1078  N   LEU B  68       5.645   5.325   3.999  1.00  0.33           N
ATOM   1079  CA  LEU B  68       5.824   6.798   4.101  1.00  0.41           C
ATOM   1080  C   LEU B  68       4.665   7.387   4.917  1.00  0.44           C
ATOM   1081  O   LEU B  68       4.863   8.190   5.806  1.00  0.51           O
ATOM   1082  CB  LEU B  68       5.886   7.395   2.676  1.00  0.44           C
ATOM   1083  CG  LEU B  68       4.861   8.522   2.487  1.00  0.76           C
ATOM   1084  CD1 LEU B  68       5.314   9.763   3.257  1.00  1.14           C
ATOM   1085  CD2 LEU B  68       4.749   8.860   0.998  1.00  1.06           C
ATOM   1097  N   LEU B  69       3.456   6.994   4.616  1.00  0.40           N
ATOM   1098  CA  LEU B  69       2.288   7.535   5.372  1.00  0.47           C
ATOM   1099  C   LEU B  69       2.470   7.253   6.865  1.00  0.51           C
ATOM   1100  O   LEU B  69       2.291   8.122   7.694  1.00  0.60           O
ATOM   1101  CB  LEU B  69       1.003   6.865   4.878  1.00  0.47           C
ATOM   1102  CG  LEU B  69      -0.210   7.586   5.470  1.00  1.14           C
ATOM   1103  CD1 LEU B  69      -0.166   9.065   5.085  1.00  2.02           C
ATOM   1104  CD2 LEU B  69      -1.494   6.959   4.921  1.00  1.67           C
ATOM   1116  N   ILE B  70       2.826   6.048   7.216  1.00  0.47           N
ATOM   1117  CA  ILE B  70       3.019   5.724   8.657  1.00  0.57           C
ATOM   1118  C   ILE B  70       4.059   6.666   9.255  1.00  0.65           C
ATOM   1119  O   ILE B  70       3.853   7.238  10.307  1.00  0.77           O
ATOM   1120  CB  ILE B  70       3.497   4.278   8.797  1.00  0.55           C
ATOM   1121  CG1 ILE B  70       2.413   3.331   8.278  1.00  0.51           C
ATOM   1122  CG2 ILE B  70       3.779   3.972  10.268  1.00  0.66           C
ATOM   1123  CD1 ILE B  70       3.006   1.935   8.082  1.00  0.54           C
ATOM   1135  N   SER B  71       5.170   6.847   8.596  1.00  0.63           N
ATOM   1136  CA  SER B  71       6.196   7.769   9.150  1.00  0.76           C
ATOM   1137  C   SER B  71       5.556   9.140   9.344  1.00  0.83           C
ATOM   1138  O   SER B  71       5.678   9.755  10.384  1.00  0.95           O
ATOM   1139  CB  SER B  71       7.368   7.883   8.173  1.00  0.74           C
ATOM   1140  OG  SER B  71       7.278   6.843   7.208  1.00  1.53           O
ATOM   1146  N   TYR B  72       4.856   9.617   8.350  1.00  0.77           N
ATOM   1147  CA  TYR B  72       4.189  10.938   8.480  1.00  0.87           C
ATOM   1148  C   TYR B  72       3.245  10.912   9.687  1.00  0.94           C
ATOM   1149  O   TYR B  72       3.248  11.808  10.506  1.00  1.07           O
ATOM   1150  CB  TYR B  72       3.389  11.232   7.211  1.00  0.83           C
ATOM   1151  CG  TYR B  72       3.952  12.458   6.532  1.00  1.09           C
ATOM   1152  CD1 TYR B  72       5.219  12.411   5.939  1.00  1.68           C
ATOM   1153  CD2 TYR B  72       3.206  13.642   6.498  1.00  1.74           C
ATOM   1154  CE1 TYR B  72       5.740  13.548   5.310  1.00  2.03           C
ATOM   1155  CE2 TYR B  72       3.727  14.779   5.869  1.00  1.99           C
ATOM   1156  CZ  TYR B  72       4.994  14.733   5.274  1.00  1.84           C
ATOM   1157  OH  TYR B  72       5.506  15.854   4.654  1.00  2.25           O
ATOM   1167  N   GLY B  73       2.440   9.886   9.805  1.00  0.88           N
ATOM   1168  CA  GLY B  73       1.504   9.805  10.961  1.00  0.98           C
ATOM   1169  C   GLY B  73       2.304   9.867  12.261  1.00  1.10           C
ATOM   1170  O   GLY B  73       1.981  10.611  13.166  1.00  1.24           O
ATOM   1174  N   ILE B  74       3.353   9.097  12.357  1.00  1.07           N
ATOM   1175  CA  ILE B  74       4.177   9.126  13.599  1.00  1.22           C
ATOM   1176  C   ILE B  74       4.663  10.559  13.839  1.00  1.34           C
ATOM   1177  O   ILE B  74       4.573  11.079  14.931  1.00  1.50           O
ATOM   1178  CB  ILE B  74       5.375   8.175  13.449  1.00  1.20           C
ATOM   1179  CG1 ILE B  74       4.922   6.743  13.748  1.00  1.37           C
ATOM   1180  CG2 ILE B  74       6.483   8.564  14.434  1.00  1.50           C
ATOM   1181  CD1 ILE B  74       4.614   6.018  12.438  1.00  1.81           C
ATOM   1193  N   ARG B  75       5.175  11.199  12.822  1.00  1.29           N
ATOM   1194  CA  ARG B  75       5.663  12.600  12.988  1.00  1.42           C
ATOM   1195  C   ARG B  75       4.528  13.482  13.507  1.00  1.52           C
ATOM   1196  O   ARG B  75       4.706  14.248  14.433  1.00  1.68           O
ATOM   1197  CB  ARG B  75       6.161  13.142  11.644  1.00  1.36           C
ATOM   1198  CG  ARG B  75       7.023  14.383  11.883  1.00  1.61           C
ATOM   1199  CD  ARG B  75       6.247  15.634  11.467  1.00  1.77           C
ATOM   1200  NE  ARG B  75       5.699  15.446  10.094  1.00  1.70           N
ATOM   1201  CZ  ARG B  75       4.763  16.241   9.651  1.00  2.10           C
ATOM   1202  NH1 ARG B  75       4.943  17.534   9.669  1.00  2.69           N
ATOM   1203  NH2 ARG B  75       3.649  15.744   9.189  1.00  2.54           N
ATOM   1217  N   ARG B  76       3.361  13.385  12.930  1.00  1.43           N
ATOM   1218  CA  ARG B  76       2.236  14.228  13.420  1.00  1.55           C
ATOM   1219  C   ARG B  76       2.054  13.940  14.907  1.00  1.67           C
ATOM   1220  O   ARG B  76       1.977  14.838  15.721  1.00  1.83           O
ATOM   1221  CB  ARG B  76       0.955  13.873  12.662  1.00  1.45           C
ATOM   1222  CG  ARG B  76      -0.156  14.851  13.048  1.00  1.62           C
ATOM   1223  CD  ARG B  76      -1.075  15.083  11.846  1.00  1.72           C
ATOM   1224  NE  ARG B  76      -2.100  16.110  12.187  1.00  2.17           N
ATOM   1225  CZ  ARG B  76      -2.609  16.156  13.389  1.00  2.50           C
ATOM   1226  NH1 ARG B  76      -3.580  15.350  13.717  1.00  2.89           N
ATOM   1227  NH2 ARG B  76      -2.145  17.009  14.261  1.00  3.17           N
ATOM   1241  N   LEU B  77       2.029  12.689  15.268  1.00  1.62           N
ATOM   1242  CA  LEU B  77       1.905  12.334  16.705  1.00  1.76           C
ATOM   1243  C   LEU B  77       3.064  12.994  17.452  1.00  1.92           C
ATOM   1244  O   LEU B  77       2.883  13.592  18.492  1.00  2.09           O
ATOM   1245  CB  LEU B  77       1.986  10.815  16.868  1.00  1.69           C
ATOM   1246  CG  LEU B  77       0.576  10.234  16.970  1.00  1.72           C
ATOM   1247  CD1 LEU B  77       0.616   8.741  16.640  1.00  1.72           C
ATOM   1248  CD2 LEU B  77       0.048  10.429  18.392  1.00  2.01           C
ATOM   1260  N   ILE B  78       4.251  12.864  16.905  1.00  1.89           N
ATOM   1261  CA  ILE B  78       5.486  13.447  17.514  1.00  2.07           C
ATOM   1262  C   ILE B  78       6.170  12.392  18.378  1.00  2.17           C
ATOM   1263  O   ILE B  78       5.756  12.104  19.484  1.00  2.50           O
ATOM   1264  CB  ILE B  78       5.156  14.685  18.348  1.00  2.14           C
ATOM   1265  CG1 ILE B  78       4.352  15.661  17.486  1.00  2.13           C
ATOM   1266  CG2 ILE B  78       6.457  15.355  18.793  1.00  2.25           C
ATOM   1267  CD1 ILE B  78       3.117  16.134  18.255  1.00  2.38           C
ATOM   1279  N   LYS B  79       7.216  11.805  17.865  1.00  2.25           N
ATOM   1280  CA  LYS B  79       7.944  10.753  18.626  1.00  2.60           C
ATOM   1281  C   LYS B  79       8.960  11.408  19.564  1.00  2.97           C
ATOM   1282  O   LYS B  79       9.798  12.180  19.143  1.00  3.27           O
ATOM   1283  CB  LYS B  79       8.671   9.832  17.642  1.00  2.80           C
ATOM   1284  CG  LYS B  79       8.739   8.417  18.218  1.00  3.38           C
ATOM   1285  CD  LYS B  79       9.643   7.549  17.339  1.00  3.94           C
ATOM   1286  CE  LYS B  79      10.781   6.974  18.186  1.00  4.56           C
ATOM   1287  NZ  LYS B  79      11.805   6.362  17.292  1.00  5.22           N
ATOM   1301  N   LYS B  80       8.888  11.107  20.833  1.00  3.27           N
ATOM   1302  CA  LYS B  80       9.846  11.712  21.804  1.00  3.83           C
ATOM   1303  C   LYS B  80       9.618  13.224  21.867  1.00  4.00           C
ATOM   1304  O   LYS B  80      10.577  13.937  22.115  1.00  4.36           O
ATOM   1305  CB  LYS B  80      11.289  11.434  21.360  1.00  4.43           C
ATOM   1306  CG  LYS B  80      11.556   9.926  21.350  1.00  5.03           C
ATOM   1307  CD  LYS B  80      11.528   9.387  22.783  1.00  5.77           C
ATOM   1308  CE  LYS B  80      11.074   7.926  22.773  1.00  6.68           C
ATOM   1309  NZ  LYS B  80      12.187   7.063  22.285  1.00  7.38           N
ATOM   1310  OXT LYS B  80       8.490  13.642  21.666  1.00  4.28           O
TER
