# Supplementary material for: An Integrated Framework Advancing Membrane Protein Modeling and Design
Source: PLoS Comput Biol. 2015 Sep 1;11(9):e1004398. doi: 10.1371/journal.pcbi.1004398 (PMC4556676; doi:10.1371/journal.pcbi.1004398)
Supplement: S4 File — This protocol capture contains the steps, input files, and example output files necessary to run the MPdock protocol described in this manuscript. For simplification, we only describe refinement of Glycophorin A in these files. The supplementary files are included with the Rosetta3 software suite under the directory Rosetta/demos/protocol_capture/MPdock. (GZ) [file pcbi.1004398.s004.gz › MPDock/MP_Dock/command.sh]

/path/to/Rosetta/main/source/bin/mpdocking.macosclangrelease \
-database /path/to/Rosetta/main/database \			#path to Rosetta database
-in:file:s input/1AFO_AB_noMEM.pdb \					#input PDB
-in:file:native input/native.pdb \					#native for comparison for RMSD calculation
-membrane_new:setup:spanfiles input/1AFO_AB.span \	#input spanfile
-out:file:scorefile score_mpdock_1AFO.sc \			#name of the output scorefile
-nstruct 1 \											#number of models to build, at least 1000 for production run
-docking:partners A_B \								#chains of the partners to dock
-dock_pert 3 8 \										#docking perturbation: 3A translation, 8degrees rotatin 
-show_simulation_in_pymol 0 \						#output every frame to pymol, take out for production run!!!
>& output/log_mpdock_1AFO.log &						#run in background and log the output
