# Supplementary material for: An Integrated Framework Advancing Membrane Protein Modeling and Design
Source: PLoS Comput Biol. 2015 Sep 1;11(9):e1004398. doi: 10.1371/journal.pcbi.1004398 (PMC4556676; doi:10.1371/journal.pcbi.1004398)
Supplement: S4 File — This protocol capture contains the steps, input files, and example output files necessary to run the MPdock protocol described in this manuscript. For simplification, we only describe refinement of Glycophorin A in these files. The supplementary files are included with the Rosetta3 software suite under the directory Rosetta/demos/protocol_capture/MPdock. (GZ) [file pcbi.1004398.s004.gz › MPDock/MP_Dock/output/1AFO_AB_noMEM_0001.pdb]

ATOM      1  N   VAL A   1     -18.778  -4.783  -3.542  1.00  0.00           N  
ATOM      2  CA  VAL A   1     -17.655  -4.816  -4.520  1.00  0.00           C  
ATOM      3  C   VAL A   1     -18.191  -5.212  -5.900  1.00  0.00           C  
ATOM      4  O   VAL A   1     -18.223  -6.374  -6.252  1.00  0.00           O  
ATOM      5  CB  VAL A   1     -16.570  -5.818  -4.084  1.00  0.00           C  
ATOM      6  CG1 VAL A   1     -15.415  -5.817  -5.075  1.00  0.00           C  
ATOM      7  CG2 VAL A   1     -16.081  -5.476  -2.685  1.00  0.00           C  
ATOM      8 1H   VAL A   1     -18.429  -4.525  -2.641  1.00  0.00           H  
ATOM      9 2H   VAL A   1     -19.460  -4.114  -3.839  1.00  0.00           H  
ATOM     10 3H   VAL A   1     -19.200  -5.688  -3.488  1.00  0.00           H  
ATOM     11  HA  VAL A   1     -17.207  -3.823  -4.566  1.00  0.00           H  
ATOM     12  HB  VAL A   1     -16.993  -6.822  -4.087  1.00  0.00           H  
ATOM     13 1HG1 VAL A   1     -14.657  -6.531  -4.752  1.00  0.00           H  
ATOM     14 2HG1 VAL A   1     -15.781  -6.099  -6.062  1.00  0.00           H  
ATOM     15 3HG1 VAL A   1     -14.977  -4.820  -5.121  1.00  0.00           H  
ATOM     16 1HG2 VAL A   1     -15.314  -6.189  -2.383  1.00  0.00           H  
ATOM     17 2HG2 VAL A   1     -15.662  -4.469  -2.682  1.00  0.00           H  
ATOM     18 3HG2 VAL A   1     -16.916  -5.524  -1.986  1.00  0.00           H  
ATOM     19  N   GLN A   2     -18.612  -4.255  -6.684  1.00  0.00           N  
ATOM     20  CA  GLN A   2     -19.145  -4.582  -8.037  1.00  0.00           C  
ATOM     21  C   GLN A   2     -18.110  -4.206  -9.100  1.00  0.00           C  
ATOM     22  O   GLN A   2     -18.406  -4.144 -10.276  1.00  0.00           O  
ATOM     23  CB  GLN A   2     -20.463  -3.851  -8.308  1.00  0.00           C  
ATOM     24  CG  GLN A   2     -21.584  -4.214  -7.349  1.00  0.00           C  
ATOM     25  CD  GLN A   2     -21.965  -5.680  -7.432  1.00  0.00           C  
ATOM     26  OE1 GLN A   2     -22.219  -6.209  -8.517  1.00  0.00           O  
ATOM     27  NE2 GLN A   2     -22.008  -6.345  -6.283  1.00  0.00           N  
ATOM     28  H   GLN A   2     -18.582  -3.290  -6.387  1.00  0.00           H  
ATOM     29  HA  GLN A   2     -19.334  -5.654  -8.084  1.00  0.00           H  
ATOM     30 1HB  GLN A   2     -20.302  -2.775  -8.246  1.00  0.00           H  
ATOM     31 2HB  GLN A   2     -20.801  -4.074  -9.320  1.00  0.00           H  
ATOM     32 1HG  GLN A   2     -21.260  -4.002  -6.330  1.00  0.00           H  
ATOM     33 2HG  GLN A   2     -22.464  -3.618  -7.593  1.00  0.00           H  
ATOM     34 1HE2 GLN A   2     -22.253  -7.315  -6.275  1.00  0.00           H  
ATOM     35 2HE2 GLN A   2     -21.794  -5.877  -5.425  1.00  0.00           H  
ATOM     36  N   LEU A   3     -16.898  -3.960  -8.692  1.00  0.00           N  
ATOM     37  CA  LEU A   3     -15.840  -3.592  -9.677  1.00  0.00           C  
ATOM     38  C   LEU A   3     -16.385  -2.537 -10.643  1.00  0.00           C  
ATOM     39  O   LEU A   3     -17.413  -1.936 -10.405  1.00  0.00           O  
ATOM     40  CB  LEU A   3     -15.368  -4.821 -10.464  1.00  0.00           C  
ATOM     41  CG  LEU A   3     -14.691  -5.921  -9.637  1.00  0.00           C  
ATOM     42  CD1 LEU A   3     -14.399  -7.121 -10.528  1.00  0.00           C  
ATOM     43  CD2 LEU A   3     -13.412  -5.376  -9.018  1.00  0.00           C  
ATOM     44  H   LEU A   3     -16.660  -4.015  -7.712  1.00  0.00           H  
ATOM     45  HA  LEU A   3     -14.988  -3.185  -9.133  1.00  0.00           H  
ATOM     46 1HB  LEU A   3     -16.228  -5.264 -10.964  1.00  0.00           H  
ATOM     47 2HB  LEU A   3     -14.660  -4.495 -11.226  1.00  0.00           H  
ATOM     48  HG  LEU A   3     -15.366  -6.250  -8.846  1.00  0.00           H  
ATOM     49 1HD1 LEU A   3     -13.918  -7.902  -9.941  1.00  0.00           H  
ATOM     50 2HD1 LEU A   3     -15.333  -7.502 -10.943  1.00  0.00           H  
ATOM     51 3HD1 LEU A   3     -13.738  -6.818 -11.340  1.00  0.00           H  
ATOM     52 1HD2 LEU A   3     -12.931  -6.158  -8.429  1.00  0.00           H  
ATOM     53 2HD2 LEU A   3     -12.736  -5.049  -9.807  1.00  0.00           H  
ATOM     54 3HD2 LEU A   3     -13.652  -4.531  -8.372  1.00  0.00           H  
ATOM     55  N   ALA A   4     -15.702  -2.309 -11.732  1.00  0.00           N  
ATOM     56  CA  ALA A   4     -16.181  -1.294 -12.714  1.00  0.00           C  
ATOM     57  C   ALA A   4     -15.475  -1.510 -14.054  1.00  0.00           C  
ATOM     58  O   ALA A   4     -15.236  -0.579 -14.799  1.00  0.00           O  
ATOM     59  CB  ALA A   4     -15.868   0.110 -12.192  1.00  0.00           C  
ATOM     60  H   ALA A   4     -14.847  -2.813 -11.922  1.00  0.00           H  
ATOM     61  HA  ALA A   4     -17.254  -1.433 -12.849  1.00  0.00           H  
ATOM     62 1HB  ALA A   4     -16.218   0.852 -12.910  1.00  0.00           H  
ATOM     63 2HB  ALA A   4     -16.371   0.264 -11.237  1.00  0.00           H  
ATOM     64 3HB  ALA A   4     -14.793   0.216 -12.057  1.00  0.00           H  
ATOM     65  N   HIS A   5     -15.140  -2.733 -14.366  1.00  0.00           N  
ATOM     66  CA  HIS A   5     -14.451  -3.013 -15.658  1.00  0.00           C  
ATOM     67  C   HIS A   5     -14.678  -4.475 -16.046  1.00  0.00           C  
ATOM     68  O   HIS A   5     -15.341  -5.216 -15.346  1.00  0.00           O  
ATOM     69  CB  HIS A   5     -12.948  -2.727 -15.569  1.00  0.00           C  
ATOM     70  CG  HIS A   5     -12.230  -3.587 -14.576  1.00  0.00           C  
ATOM     71  ND1 HIS A   5     -12.236  -3.322 -13.222  1.00  0.00           N  
ATOM     72  CD2 HIS A   5     -11.484  -4.704 -14.738  1.00  0.00           C  
ATOM     73  CE1 HIS A   5     -11.524  -4.242 -12.595  1.00  0.00           C  
ATOM     74  NE2 HIS A   5     -11.057  -5.091 -13.492  1.00  0.00           N  
ATOM     75  H   HIS A   5     -15.342  -3.499 -13.740  1.00  0.00           H  
ATOM     76  HA  HIS A   5     -14.863  -2.371 -16.436  1.00  0.00           H  
ATOM     77 1HB  HIS A   5     -12.490  -2.881 -16.547  1.00  0.00           H  
ATOM     78 2HB  HIS A   5     -12.792  -1.685 -15.295  1.00  0.00           H  
ATOM     79  HD1 HIS A   5     -12.760  -2.605 -12.762  1.00  0.00           H  
ATOM     80  HD2 HIS A   5     -11.199  -5.284 -15.617  1.00  0.00           H  
ATOM     81  HE1 HIS A   5     -11.407  -4.210 -11.512  1.00  0.00           H  
ATOM     82  N   HIS A   6     -14.136  -4.901 -17.154  1.00  0.00           N  
ATOM     83  CA  HIS A   6     -14.328  -6.317 -17.577  1.00  0.00           C  
ATOM     84  C   HIS A   6     -13.815  -6.509 -19.006  1.00  0.00           C  
ATOM     85  O   HIS A   6     -13.017  -7.383 -19.276  1.00  0.00           O  
ATOM     86  CB  HIS A   6     -15.802  -6.729 -17.499  1.00  0.00           C  
ATOM     87  CG  HIS A   6     -16.040  -8.172 -17.818  1.00  0.00           C  
ATOM     88  ND1 HIS A   6     -15.655  -9.194 -16.975  1.00  0.00           N  
ATOM     89  CD2 HIS A   6     -16.623  -8.765 -18.887  1.00  0.00           C  
ATOM     90  CE1 HIS A   6     -15.992 -10.354 -17.512  1.00  0.00           C  
ATOM     91  NE2 HIS A   6     -16.580 -10.121 -18.671  1.00  0.00           N  
ATOM     92  H   HIS A   6     -13.585  -4.285 -17.734  1.00  0.00           H  
ATOM     93  HA  HIS A   6     -13.765  -6.974 -16.914  1.00  0.00           H  
ATOM     94 1HB  HIS A   6     -16.182  -6.534 -16.496  1.00  0.00           H  
ATOM     95 2HB  HIS A   6     -16.385  -6.125 -18.194  1.00  0.00           H  
ATOM     96  HD2 HIS A   6     -17.046  -8.261 -19.756  1.00  0.00           H  
ATOM     97  HE1 HIS A   6     -15.816 -11.335 -17.073  1.00  0.00           H  
ATOM     98  HE2 HIS A   6     -16.942 -10.822 -19.302  1.00  0.00           H  
ATOM     99  N   PHE A   7     -14.273  -5.704 -19.925  1.00  0.00           N  
ATOM    100  CA  PHE A   7     -13.819  -5.848 -21.337  1.00  0.00           C  
ATOM    101  C   PHE A   7     -12.336  -5.481 -21.448  1.00  0.00           C  
ATOM    102  O   PHE A   7     -11.844  -4.624 -20.741  1.00  0.00           O  
ATOM    103  CB  PHE A   7     -14.640  -4.960 -22.274  1.00  0.00           C  
ATOM    104  CG  PHE A   7     -16.051  -5.435 -22.478  1.00  0.00           C  
ATOM    105  CD1 PHE A   7     -17.089  -4.913 -21.721  1.00  0.00           C  
ATOM    106  CD2 PHE A   7     -16.342  -6.405 -23.424  1.00  0.00           C  
ATOM    107  CE1 PHE A   7     -18.387  -5.349 -21.908  1.00  0.00           C  
ATOM    108  CE2 PHE A   7     -17.638  -6.842 -23.614  1.00  0.00           C  
ATOM    109  CZ  PHE A   7     -18.662  -6.313 -22.854  1.00  0.00           C  
ATOM    110  H   PHE A   7     -14.936  -4.978 -19.693  1.00  0.00           H  
ATOM    111  HA  PHE A   7     -13.957  -6.887 -21.641  1.00  0.00           H  
ATOM    112 1HB  PHE A   7     -14.676  -3.947 -21.876  1.00  0.00           H  
ATOM    113 2HB  PHE A   7     -14.154  -4.912 -23.248  1.00  0.00           H  
ATOM    114  HD1 PHE A   7     -16.872  -4.149 -20.974  1.00  0.00           H  
ATOM    115  HD2 PHE A   7     -15.533  -6.824 -24.025  1.00  0.00           H  
ATOM    116  HE1 PHE A   7     -19.194  -4.930 -21.306  1.00  0.00           H  
ATOM    117  HE2 PHE A   7     -17.854  -7.605 -24.362  1.00  0.00           H  
ATOM    118  HZ  PHE A   7     -19.685  -6.658 -23.000  1.00  0.00           H  
ATOM    119  N   SER A   8     -11.622  -6.120 -22.336  1.00  0.00           N  
ATOM    120  CA  SER A   8     -10.174  -5.808 -22.502  1.00  0.00           C  
ATOM    121  C   SER A   8      -9.469  -5.857 -21.144  1.00  0.00           C  
ATOM    122  O   SER A   8     -10.090  -6.029 -20.114  1.00  0.00           O  
ATOM    123  CB  SER A   8      -9.985  -4.440 -23.129  1.00  0.00           C  
ATOM    124  OG  SER A   8      -8.626  -4.162 -23.326  1.00  0.00           O  
ATOM    125  H   SER A   8     -12.042  -6.830 -22.918  1.00  0.00           H  
ATOM    126  HA  SER A   8      -9.733  -6.555 -23.163  1.00  0.00           H  
ATOM    127 1HB  SER A   8     -10.509  -4.402 -24.083  1.00  0.00           H  
ATOM    128 2HB  SER A   8     -10.425  -3.681 -22.484  1.00  0.00           H  
ATOM    129  HG  SER A   8      -8.592  -3.467 -23.988  1.00  0.00           H  
ATOM    130  N   GLU A   9      -8.172  -5.704 -21.139  1.00  0.00           N  
ATOM    131  CA  GLU A   9      -7.417  -5.737 -19.856  1.00  0.00           C  
ATOM    132  C   GLU A   9      -6.647  -4.422 -19.690  1.00  0.00           C  
ATOM    133  O   GLU A   9      -5.548  -4.285 -20.188  1.00  0.00           O  
ATOM    134  CB  GLU A   9      -6.448  -6.921 -19.812  1.00  0.00           C  
ATOM    135  CG  GLU A   9      -7.121  -8.286 -19.846  1.00  0.00           C  
ATOM    136  CD  GLU A   9      -6.140  -9.423 -19.801  1.00  0.00           C  
ATOM    137  OE1 GLU A   9      -4.961  -9.168 -19.858  1.00  0.00           O  
ATOM    138  OE2 GLU A   9      -6.569 -10.549 -19.711  1.00  0.00           O  
ATOM    139  H   GLU A   9      -7.668  -5.562 -22.003  1.00  0.00           H  
ATOM    140  HA  GLU A   9      -8.130  -5.848 -19.038  1.00  0.00           H  
ATOM    141 1HB  GLU A   9      -5.765  -6.864 -20.660  1.00  0.00           H  
ATOM    142 2HB  GLU A   9      -5.848  -6.866 -18.904  1.00  0.00           H  
ATOM    143 1HG  GLU A   9      -7.795  -8.368 -18.993  1.00  0.00           H  
ATOM    144 2HG  GLU A   9      -7.718  -8.362 -20.754  1.00  0.00           H  
ATOM    145  N   PRO A  10      -7.252  -3.491 -18.995  1.00  0.00           N  
ATOM    146  CA  PRO A  10      -6.640  -2.173 -18.754  1.00  0.00           C  
ATOM    147  C   PRO A  10      -5.319  -2.326 -17.994  1.00  0.00           C  
ATOM    148  O   PRO A  10      -5.298  -2.580 -16.804  1.00  0.00           O  
ATOM    149  CB  PRO A  10      -7.694  -1.443 -17.916  1.00  0.00           C  
ATOM    150  CG  PRO A  10      -8.976  -2.116 -18.273  1.00  0.00           C  
ATOM    151  CD  PRO A  10      -8.601  -3.563 -18.453  1.00  0.00           C  
ATOM    152  HA  PRO A  10      -6.485  -1.665 -19.717  1.00  0.00           H  
ATOM    153 1HB  PRO A  10      -7.451  -1.530 -16.846  1.00  0.00           H  
ATOM    154 2HB  PRO A  10      -7.693  -0.371 -18.160  1.00  0.00           H  
ATOM    155 1HG  PRO A  10      -9.718  -1.967 -17.476  1.00  0.00           H  
ATOM    156 2HG  PRO A  10      -9.397  -1.671 -19.187  1.00  0.00           H  
ATOM    157 1HD  PRO A  10      -8.625  -4.073 -17.479  1.00  0.00           H  
ATOM    158 2HD  PRO A  10      -9.300  -4.038 -19.158  1.00  0.00           H  
ATOM    159  N   GLU A  11      -4.215  -2.168 -18.672  1.00  0.00           N  
ATOM    160  CA  GLU A  11      -2.899  -2.300 -17.987  1.00  0.00           C  
ATOM    161  C   GLU A  11      -2.874  -1.382 -16.765  1.00  0.00           C  
ATOM    162  O   GLU A  11      -2.357  -1.731 -15.722  1.00  0.00           O  
ATOM    163  CB  GLU A  11      -1.744  -1.950 -18.928  1.00  0.00           C  
ATOM    164  CG  GLU A  11      -1.503  -2.967 -20.034  1.00  0.00           C  
ATOM    165  CD  GLU A  11      -0.409  -2.555 -20.979  1.00  0.00           C  
ATOM    166  OE1 GLU A  11       0.735  -2.790 -20.673  1.00  0.00           O  
ATOM    167  OE2 GLU A  11      -0.719  -2.005 -22.010  1.00  0.00           O  
ATOM    168  H   GLU A  11      -4.237  -1.956 -19.659  1.00  0.00           H  
ATOM    169  HA  GLU A  11      -2.777  -3.336 -17.668  1.00  0.00           H  
ATOM    170 1HB  GLU A  11      -1.937  -0.985 -19.397  1.00  0.00           H  
ATOM    171 2HB  GLU A  11      -0.822  -1.856 -18.353  1.00  0.00           H  
ATOM    172 1HG  GLU A  11      -1.236  -3.922 -19.582  1.00  0.00           H  
ATOM    173 2HG  GLU A  11      -2.427  -3.106 -20.593  1.00  0.00           H  
ATOM    174  N   ILE A  12      -3.429  -0.207 -16.885  1.00  0.00           N  
ATOM    175  CA  ILE A  12      -3.443   0.734 -15.740  1.00  0.00           C  
ATOM    176  C   ILE A  12      -4.269   0.146 -14.594  1.00  0.00           C  
ATOM    177  O   ILE A  12      -3.870   0.182 -13.450  1.00  0.00           O  
ATOM    178  CB  ILE A  12      -4.020   2.104 -16.141  1.00  0.00           C  
ATOM    179  CG1 ILE A  12      -3.126   2.773 -17.189  1.00  0.00           C  
ATOM    180  CG2 ILE A  12      -4.172   2.996 -14.919  1.00  0.00           C  
ATOM    181  CD1 ILE A  12      -1.718   3.043 -16.708  1.00  0.00           C  
ATOM    182  H   ILE A  12      -3.854   0.073 -17.757  1.00  0.00           H  
ATOM    183  HA  ILE A  12      -2.418   0.883 -15.403  1.00  0.00           H  
ATOM    184  HB  ILE A  12      -4.997   1.966 -16.603  1.00  0.00           H  
ATOM    185 1HG1 ILE A  12      -3.069   2.142 -18.075  1.00  0.00           H  
ATOM    186 2HG1 ILE A  12      -3.569   3.722 -17.493  1.00  0.00           H  
ATOM    187 1HG2 ILE A  12      -4.580   3.960 -15.221  1.00  0.00           H  
ATOM    188 2HG2 ILE A  12      -4.846   2.524 -14.206  1.00  0.00           H  
ATOM    189 3HG2 ILE A  12      -3.197   3.144 -14.453  1.00  0.00           H  
ATOM    190 1HD1 ILE A  12      -1.146   3.519 -17.505  1.00  0.00           H  
ATOM    191 2HD1 ILE A  12      -1.750   3.704 -15.841  1.00  0.00           H  
ATOM    192 3HD1 ILE A  12      -1.242   2.104 -16.432  1.00  0.00           H  
ATOM    193  N   THR A  13      -5.421  -0.392 -14.891  1.00  0.00           N  
ATOM    194  CA  THR A  13      -6.265  -0.974 -13.811  1.00  0.00           C  
ATOM    195  C   THR A  13      -5.471  -2.047 -13.063  1.00  0.00           C  
ATOM    196  O   THR A  13      -5.450  -2.079 -11.849  1.00  0.00           O  
ATOM    197  CB  THR A  13      -7.567  -1.583 -14.364  1.00  0.00           C  
ATOM    198  OG1 THR A  13      -8.345  -0.560 -14.998  1.00  0.00           O  
ATOM    199  CG2 THR A  13      -8.380  -2.211 -13.242  1.00  0.00           C  
ATOM    200  H   THR A  13      -5.753  -0.421 -15.844  1.00  0.00           H  
ATOM    201  HA  THR A  13      -6.535  -0.178 -13.116  1.00  0.00           H  
ATOM    202  HB  THR A  13      -7.326  -2.348 -15.102  1.00  0.00           H  
ATOM    203  HG1 THR A  13      -9.156  -0.942 -15.342  1.00  0.00           H  
ATOM    204 1HG2 THR A  13      -9.296  -2.636 -13.651  1.00  0.00           H  
ATOM    205 2HG2 THR A  13      -7.796  -2.997 -12.765  1.00  0.00           H  
ATOM    206 3HG2 THR A  13      -8.632  -1.449 -12.506  1.00  0.00           H  
ATOM    207  N   LEU A  14      -4.819  -2.931 -13.772  1.00  0.00           N  
ATOM    208  CA  LEU A  14      -4.036  -3.994 -13.076  1.00  0.00           C  
ATOM    209  C   LEU A  14      -2.855  -3.361 -12.341  1.00  0.00           C  
ATOM    210  O   LEU A  14      -2.616  -3.646 -11.185  1.00  0.00           O  
ATOM    211  CB  LEU A  14      -3.524  -5.043 -14.071  1.00  0.00           C  
ATOM    212  CG  LEU A  14      -4.596  -5.937 -14.706  1.00  0.00           C  
ATOM    213  CD1 LEU A  14      -3.967  -6.784 -15.804  1.00  0.00           C  
ATOM    214  CD2 LEU A  14      -5.227  -6.813 -13.634  1.00  0.00           C  
ATOM    215  H   LEU A  14      -4.833  -2.911 -14.782  1.00  0.00           H  
ATOM    216  HA  LEU A  14      -4.689  -4.491 -12.359  1.00  0.00           H  
ATOM    217 1HB  LEU A  14      -3.000  -4.531 -14.876  1.00  0.00           H  
ATOM    218 2HB  LEU A  14      -2.813  -5.691 -13.557  1.00  0.00           H  
ATOM    219  HG  LEU A  14      -5.364  -5.314 -15.165  1.00  0.00           H  
ATOM    220 1HD1 LEU A  14      -4.729  -7.420 -16.255  1.00  0.00           H  
ATOM    221 2HD1 LEU A  14      -3.540  -6.133 -16.566  1.00  0.00           H  
ATOM    222 3HD1 LEU A  14      -3.181  -7.407 -15.377  1.00  0.00           H  
ATOM    223 1HD2 LEU A  14      -5.990  -7.448 -14.085  1.00  0.00           H  
ATOM    224 2HD2 LEU A  14      -4.460  -7.437 -13.175  1.00  0.00           H  
ATOM    225 3HD2 LEU A  14      -5.685  -6.182 -12.871  1.00  0.00           H  
ATOM    226  N   ILE A  15      -2.116  -2.498 -12.986  1.00  0.00           N  
ATOM    227  CA  ILE A  15      -0.970  -1.864 -12.281  1.00  0.00           C  
ATOM    228  C   ILE A  15      -1.505  -1.162 -11.033  1.00  0.00           C  
ATOM    229  O   ILE A  15      -0.994  -1.329  -9.943  1.00  0.00           O  
ATOM    230  CB  ILE A  15      -0.229  -0.852 -13.174  1.00  0.00           C  
ATOM    231  CG1 ILE A  15       0.487  -1.574 -14.318  1.00  0.00           C  
ATOM    232  CG2 ILE A  15       0.759  -0.040 -12.352  1.00  0.00           C  
ATOM    233  CD1 ILE A  15       0.997  -0.649 -15.400  1.00  0.00           C  
ATOM    234  H   ILE A  15      -2.300  -2.250 -13.947  1.00  0.00           H  
ATOM    235  HA  ILE A  15      -0.262  -2.643 -12.001  1.00  0.00           H  
ATOM    236  HB  ILE A  15      -0.950  -0.175 -13.632  1.00  0.00           H  
ATOM    237 1HG1 ILE A  15       1.333  -2.135 -13.922  1.00  0.00           H  
ATOM    238 2HG1 ILE A  15      -0.193  -2.292 -14.778  1.00  0.00           H  
ATOM    239 1HG2 ILE A  15       1.274   0.670 -12.999  1.00  0.00           H  
ATOM    240 2HG2 ILE A  15       0.225   0.502 -11.572  1.00  0.00           H  
ATOM    241 3HG2 ILE A  15       1.488  -0.709 -11.894  1.00  0.00           H  
ATOM    242 1HD1 ILE A  15       1.492  -1.235 -16.175  1.00  0.00           H  
ATOM    243 2HD1 ILE A  15       0.161  -0.103 -15.836  1.00  0.00           H  
ATOM    244 3HD1 ILE A  15       1.707   0.056 -14.970  1.00  0.00           H  
ATOM    245  N   ILE A  16      -2.558  -0.403 -11.183  1.00  0.00           N  
ATOM    246  CA  ILE A  16      -3.157   0.281 -10.006  1.00  0.00           C  
ATOM    247  C   ILE A  16      -3.540  -0.774  -8.969  1.00  0.00           C  
ATOM    248  O   ILE A  16      -3.255  -0.646  -7.795  1.00  0.00           O  
ATOM    249  CB  ILE A  16      -4.398   1.108 -10.390  1.00  0.00           C  
ATOM    250  CG1 ILE A  16      -4.006   2.255 -11.325  1.00  0.00           C  
ATOM    251  CG2 ILE A  16      -5.086   1.644  -9.145  1.00  0.00           C  
ATOM    252  CD1 ILE A  16      -3.050   3.249 -10.705  1.00  0.00           C  
ATOM    253  H   ILE A  16      -2.976  -0.272 -12.093  1.00  0.00           H  
ATOM    254  HA  ILE A  16      -2.417   0.962  -9.588  1.00  0.00           H  
ATOM    255  HB  ILE A  16      -5.098   0.479 -10.940  1.00  0.00           H  
ATOM    256 1HG1 ILE A  16      -3.541   1.850 -12.224  1.00  0.00           H  
ATOM    257 2HG1 ILE A  16      -4.901   2.793 -11.636  1.00  0.00           H  
ATOM    258 1HG2 ILE A  16      -5.961   2.226  -9.435  1.00  0.00           H  
ATOM    259 2HG2 ILE A  16      -5.398   0.811  -8.515  1.00  0.00           H  
ATOM    260 3HG2 ILE A  16      -4.395   2.279  -8.591  1.00  0.00           H  
ATOM    261 1HD1 ILE A  16      -2.820   4.032 -11.428  1.00  0.00           H  
ATOM    262 2HD1 ILE A  16      -3.510   3.694  -9.822  1.00  0.00           H  
ATOM    263 3HD1 ILE A  16      -2.132   2.740 -10.418  1.00  0.00           H  
ATOM    264  N   PHE A  17      -4.192  -1.820  -9.405  1.00  0.00           N  
ATOM    265  CA  PHE A  17      -4.606  -2.894  -8.461  1.00  0.00           C  
ATOM    266  C   PHE A  17      -3.377  -3.437  -7.737  1.00  0.00           C  
ATOM    267  O   PHE A  17      -3.375  -3.592  -6.534  1.00  0.00           O  
ATOM    268  CB  PHE A  17      -5.319  -4.033  -9.192  1.00  0.00           C  
ATOM    269  CG  PHE A  17      -5.724  -5.169  -8.296  1.00  0.00           C  
ATOM    270  CD1 PHE A  17      -7.035  -5.295  -7.862  1.00  0.00           C  
ATOM    271  CD2 PHE A  17      -4.795  -6.112  -7.885  1.00  0.00           C  
ATOM    272  CE1 PHE A  17      -7.409  -6.339  -7.038  1.00  0.00           C  
ATOM    273  CE2 PHE A  17      -5.166  -7.158  -7.062  1.00  0.00           C  
ATOM    274  CZ  PHE A  17      -6.475  -7.271  -6.637  1.00  0.00           C  
ATOM    275  H   PHE A  17      -4.421  -1.911 -10.384  1.00  0.00           H  
ATOM    276  HA  PHE A  17      -5.300  -2.468  -7.735  1.00  0.00           H  
ATOM    277 1HB  PHE A  17      -6.214  -3.649  -9.680  1.00  0.00           H  
ATOM    278 2HB  PHE A  17      -4.667  -4.430  -9.970  1.00  0.00           H  
ATOM    279  HD1 PHE A  17      -7.774  -4.559  -8.180  1.00  0.00           H  
ATOM    280  HD2 PHE A  17      -3.761  -6.023  -8.219  1.00  0.00           H  
ATOM    281  HE1 PHE A  17      -8.443  -6.426  -6.704  1.00  0.00           H  
ATOM    282  HE2 PHE A  17      -4.426  -7.893  -6.746  1.00  0.00           H  
ATOM    283  HZ  PHE A  17      -6.768  -8.093  -5.987  1.00  0.00           H  
ATOM    284  N   GLY A  18      -2.326  -3.728  -8.456  1.00  0.00           N  
ATOM    285  CA  GLY A  18      -1.106  -4.259  -7.784  1.00  0.00           C  
ATOM    286  C   GLY A  18      -0.651  -3.262  -6.718  1.00  0.00           C  
ATOM    287  O   GLY A  18      -0.383  -3.625  -5.590  1.00  0.00           O  
ATOM    288  H   GLY A  18      -2.320  -3.602  -9.458  1.00  0.00           H  
ATOM    289 1HA  GLY A  18      -1.329  -5.229  -7.338  1.00  0.00           H  
ATOM    290 2HA  GLY A  18      -0.323  -4.419  -8.525  1.00  0.00           H  
ATOM    291  N   VAL A  19      -0.578  -2.001  -7.057  1.00  0.00           N  
ATOM    292  CA  VAL A  19      -0.160  -0.988  -6.048  1.00  0.00           C  
ATOM    293  C   VAL A  19      -1.114  -1.062  -4.854  1.00  0.00           C  
ATOM    294  O   VAL A  19      -0.702  -1.114  -3.712  1.00  0.00           O  
ATOM    295  CB  VAL A  19      -0.181   0.434  -6.639  1.00  0.00           C  
ATOM    296  CG1 VAL A  19       0.037   1.469  -5.546  1.00  0.00           C  
ATOM    297  CG2 VAL A  19       0.880   0.561  -7.721  1.00  0.00           C  
ATOM    298  H   VAL A  19      -0.801  -1.699  -7.995  1.00  0.00           H  
ATOM    299  HA  VAL A  19       0.860  -1.212  -5.735  1.00  0.00           H  
ATOM    300  HB  VAL A  19      -1.165   0.624  -7.070  1.00  0.00           H  
ATOM    301 1HG1 VAL A  19       0.018   2.468  -5.981  1.00  0.00           H  
ATOM    302 2HG1 VAL A  19      -0.755   1.384  -4.801  1.00  0.00           H  
ATOM    303 3HG1 VAL A  19       1.003   1.299  -5.071  1.00  0.00           H  
ATOM    304 1HG2 VAL A  19       0.859   1.568  -8.136  1.00  0.00           H  
ATOM    305 2HG2 VAL A  19       1.863   0.365  -7.292  1.00  0.00           H  
ATOM    306 3HG2 VAL A  19       0.681  -0.161  -8.513  1.00  0.00           H  
ATOM    307  N   MET A  20      -2.391  -1.087  -5.122  1.00  0.00           N  
ATOM    308  CA  MET A  20      -3.388  -1.178  -4.020  1.00  0.00           C  
ATOM    309  C   MET A  20      -3.116  -2.435  -3.193  1.00  0.00           C  
ATOM    310  O   MET A  20      -3.095  -2.402  -1.978  1.00  0.00           O  
ATOM    311  CB  MET A  20      -4.814  -1.196  -4.568  1.00  0.00           C  
ATOM    312  CG  MET A  20      -5.897  -1.291  -3.503  1.00  0.00           C  
ATOM    313  SD  MET A  20      -7.555  -1.393  -4.204  1.00  0.00           S  
ATOM    314  CE  MET A  20      -7.534  -3.049  -4.884  1.00  0.00           C  
ATOM    315  H   MET A  20      -2.716  -1.045  -6.077  1.00  0.00           H  
ATOM    316  HA  MET A  20      -3.277  -0.303  -3.380  1.00  0.00           H  
ATOM    317 1HB  MET A  20      -4.992  -0.290  -5.145  1.00  0.00           H  
ATOM    318 2HB  MET A  20      -4.934  -2.044  -5.243  1.00  0.00           H  
ATOM    319 1HG  MET A  20      -5.727  -2.176  -2.890  1.00  0.00           H  
ATOM    320 2HG  MET A  20      -5.849  -0.415  -2.856  1.00  0.00           H  
ATOM    321 1HE  MET A  20      -8.494  -3.262  -5.354  1.00  0.00           H  
ATOM    322 2HE  MET A  20      -6.740  -3.127  -5.628  1.00  0.00           H  
ATOM    323 3HE  MET A  20      -7.354  -3.769  -4.084  1.00  0.00           H  
ATOM    324  N   ALA A  21      -2.916  -3.548  -3.847  1.00  0.00           N  
ATOM    325  CA  ALA A  21      -2.655  -4.814  -3.110  1.00  0.00           C  
ATOM    326  C   ALA A  21      -1.435  -4.639  -2.197  1.00  0.00           C  
ATOM    327  O   ALA A  21      -1.469  -5.008  -1.040  1.00  0.00           O  
ATOM    328  CB  ALA A  21      -2.425  -5.964  -4.102  1.00  0.00           C  
ATOM    329  H   ALA A  21      -2.936  -3.562  -4.857  1.00  0.00           H  
ATOM    330  HA  ALA A  21      -3.528  -5.034  -2.495  1.00  0.00           H  
ATOM    331 1HB  ALA A  21      -2.235  -6.886  -3.552  1.00  0.00           H  
ATOM    332 2HB  ALA A  21      -3.310  -6.089  -4.726  1.00  0.00           H  
ATOM    333 3HB  ALA A  21      -1.567  -5.734  -4.732  1.00  0.00           H  
ATOM    334  N   GLY A  22      -0.357  -4.078  -2.689  1.00  0.00           N  
ATOM    335  CA  GLY A  22       0.831  -3.894  -1.811  1.00  0.00           C  
ATOM    336  C   GLY A  22       0.417  -3.075  -0.591  1.00  0.00           C  
ATOM    337  O   GLY A  22       0.713  -3.422   0.536  1.00  0.00           O  
ATOM    338  H   GLY A  22      -0.312  -3.767  -3.649  1.00  0.00           H  
ATOM    339 1HA  GLY A  22       1.218  -4.869  -1.513  1.00  0.00           H  
ATOM    340 2HA  GLY A  22       1.621  -3.391  -2.368  1.00  0.00           H  
ATOM    341  N   VAL A  23      -0.283  -1.992  -0.806  1.00  0.00           N  
ATOM    342  CA  VAL A  23      -0.730  -1.160   0.344  1.00  0.00           C  
ATOM    343  C   VAL A  23      -1.562  -2.022   1.300  1.00  0.00           C  
ATOM    344  O   VAL A  23      -1.363  -2.004   2.499  1.00  0.00           O  
ATOM    345  CB  VAL A  23      -1.571   0.039  -0.132  1.00  0.00           C  
ATOM    346  CG1 VAL A  23      -2.199   0.754   1.055  1.00  0.00           C  
ATOM    347  CG2 VAL A  23      -0.704   0.992  -0.940  1.00  0.00           C  
ATOM    348  H   VAL A  23      -0.528  -1.707  -1.744  1.00  0.00           H  
ATOM    349  HA  VAL A  23       0.153  -0.777   0.858  1.00  0.00           H  
ATOM    350  HB  VAL A  23      -2.388  -0.327  -0.755  1.00  0.00           H  
ATOM    351 1HG1 VAL A  23      -2.790   1.599   0.700  1.00  0.00           H  
ATOM    352 2HG1 VAL A  23      -2.844   0.063   1.597  1.00  0.00           H  
ATOM    353 3HG1 VAL A  23      -1.413   1.116   1.718  1.00  0.00           H  
ATOM    354 1HG2 VAL A  23      -1.305   1.837  -1.274  1.00  0.00           H  
ATOM    355 2HG2 VAL A  23       0.116   1.353  -0.318  1.00  0.00           H  
ATOM    356 3HG2 VAL A  23      -0.299   0.470  -1.807  1.00  0.00           H  
ATOM    357  N   ILE A  24      -2.495  -2.775   0.777  1.00  0.00           N  
ATOM    358  CA  ILE A  24      -3.342  -3.634   1.653  1.00  0.00           C  
ATOM    359  C   ILE A  24      -2.459  -4.580   2.472  1.00  0.00           C  
ATOM    360  O   ILE A  24      -2.632  -4.721   3.666  1.00  0.00           O  
ATOM    361  CB  ILE A  24      -4.352  -4.458   0.833  1.00  0.00           C  
ATOM    362  CG1 ILE A  24      -5.402  -3.540   0.202  1.00  0.00           C  
ATOM    363  CG2 ILE A  24      -5.017  -5.508   1.709  1.00  0.00           C  
ATOM    364  CD1 ILE A  24      -6.257  -4.219  -0.844  1.00  0.00           C  
ATOM    365  H   ILE A  24      -2.652  -2.784  -0.221  1.00  0.00           H  
ATOM    366  HA  ILE A  24      -3.901  -2.991   2.331  1.00  0.00           H  
ATOM    367  HB  ILE A  24      -3.835  -4.956   0.014  1.00  0.00           H  
ATOM    368 1HG1 ILE A  24      -6.058  -3.149   0.979  1.00  0.00           H  
ATOM    369 2HG1 ILE A  24      -4.907  -2.688  -0.266  1.00  0.00           H  
ATOM    370 1HG2 ILE A  24      -5.728  -6.081   1.114  1.00  0.00           H  
ATOM    371 2HG2 ILE A  24      -4.259  -6.179   2.112  1.00  0.00           H  
ATOM    372 3HG2 ILE A  24      -5.542  -5.019   2.530  1.00  0.00           H  
ATOM    373 1HD1 ILE A  24      -6.976  -3.505  -1.245  1.00  0.00           H  
ATOM    374 2HD1 ILE A  24      -5.622  -4.587  -1.650  1.00  0.00           H  
ATOM    375 3HD1 ILE A  24      -6.790  -5.054  -0.391  1.00  0.00           H  
ATOM    376  N   GLY A  25      -1.515  -5.233   1.847  1.00  0.00           N  
ATOM    377  CA  GLY A  25      -0.638  -6.164   2.609  1.00  0.00           C  
ATOM    378  C   GLY A  25       0.043  -5.402   3.744  1.00  0.00           C  
ATOM    379  O   GLY A  25       0.059  -5.841   4.877  1.00  0.00           O  
ATOM    380  H   GLY A  25      -1.367  -5.119   0.854  1.00  0.00           H  
ATOM    381 1HA  GLY A  25      -1.235  -6.987   3.002  1.00  0.00           H  
ATOM    382 2HA  GLY A  25       0.103  -6.597   1.938  1.00  0.00           H  
ATOM    383  N   THR A  26       0.594  -4.255   3.454  1.00  0.00           N  
ATOM    384  CA  THR A  26       1.260  -3.464   4.525  1.00  0.00           C  
ATOM    385  C   THR A  26       0.252  -3.184   5.639  1.00  0.00           C  
ATOM    386  O   THR A  26       0.531  -3.361   6.808  1.00  0.00           O  
ATOM    387  CB  THR A  26       1.832  -2.137   3.994  1.00  0.00           C  
ATOM    388  OG1 THR A  26       2.826  -2.406   2.997  1.00  0.00           O  
ATOM    389  CG2 THR A  26       2.458  -1.335   5.124  1.00  0.00           C  
ATOM    390  H   THR A  26       0.577  -3.891   2.512  1.00  0.00           H  
ATOM    391  HA  THR A  26       2.089  -4.050   4.923  1.00  0.00           H  
ATOM    392  HB  THR A  26       1.032  -1.551   3.541  1.00  0.00           H  
ATOM    393  HG1 THR A  26       3.140  -3.308   3.095  1.00  0.00           H  
ATOM    394 1HG2 THR A  26       2.856  -0.400   4.730  1.00  0.00           H  
ATOM    395 2HG2 THR A  26       1.702  -1.118   5.879  1.00  0.00           H  
ATOM    396 3HG2 THR A  26       3.265  -1.911   5.575  1.00  0.00           H  
ATOM    397  N   ILE A  27      -0.925  -2.746   5.278  1.00  0.00           N  
ATOM    398  CA  ILE A  27      -1.964  -2.453   6.305  1.00  0.00           C  
ATOM    399  C   ILE A  27      -2.221  -3.707   7.141  1.00  0.00           C  
ATOM    400  O   ILE A  27      -2.266  -3.657   8.354  1.00  0.00           O  
ATOM    401  CB  ILE A  27      -3.283  -1.981   5.665  1.00  0.00           C  
ATOM    402  CG1 ILE A  27      -3.100  -0.605   5.020  1.00  0.00           C  
ATOM    403  CG2 ILE A  27      -4.394  -1.943   6.703  1.00  0.00           C  
ATOM    404  CD1 ILE A  27      -4.249  -0.191   4.129  1.00  0.00           C  
ATOM    405  H   ILE A  27      -1.143  -2.602   4.302  1.00  0.00           H  
ATOM    406  HA  ILE A  27      -1.598  -1.655   6.949  1.00  0.00           H  
ATOM    407  HB  ILE A  27      -3.566  -2.668   4.868  1.00  0.00           H  
ATOM    408 1HG1 ILE A  27      -2.983   0.149   5.798  1.00  0.00           H  
ATOM    409 2HG1 ILE A  27      -2.188  -0.601   4.422  1.00  0.00           H  
ATOM    410 1HG2 ILE A  27      -5.318  -1.607   6.234  1.00  0.00           H  
ATOM    411 2HG2 ILE A  27      -4.539  -2.940   7.117  1.00  0.00           H  
ATOM    412 3HG2 ILE A  27      -4.121  -1.254   7.503  1.00  0.00           H  
ATOM    413 1HD1 ILE A  27      -4.047   0.794   3.708  1.00  0.00           H  
ATOM    414 2HD1 ILE A  27      -4.362  -0.915   3.321  1.00  0.00           H  
ATOM    415 3HD1 ILE A  27      -5.167  -0.154   4.713  1.00  0.00           H  
ATOM    416  N   LEU A  28      -2.389  -4.833   6.503  1.00  0.00           N  
ATOM    417  CA  LEU A  28      -2.643  -6.086   7.261  1.00  0.00           C  
ATOM    418  C   LEU A  28      -1.487  -6.308   8.246  1.00  0.00           C  
ATOM    419  O   LEU A  28      -1.697  -6.588   9.410  1.00  0.00           O  
ATOM    420  CB  LEU A  28      -2.769  -7.288   6.317  1.00  0.00           C  
ATOM    421  CG  LEU A  28      -4.031  -7.320   5.446  1.00  0.00           C  
ATOM    422  CD1 LEU A  28      -3.920  -8.451   4.431  1.00  0.00           C  
ATOM    423  CD2 LEU A  28      -5.255  -7.499   6.331  1.00  0.00           C  
ATOM    424  H   LEU A  28      -2.349  -4.868   5.494  1.00  0.00           H  
ATOM    425  HA  LEU A  28      -3.581  -5.977   7.804  1.00  0.00           H  
ATOM    426 1HB  LEU A  28      -1.907  -7.299   5.652  1.00  0.00           H  
ATOM    427 2HB  LEU A  28      -2.754  -8.201   6.912  1.00  0.00           H  
ATOM    428  HG  LEU A  28      -4.116  -6.384   4.893  1.00  0.00           H  
ATOM    429 1HD1 LEU A  28      -4.817  -8.473   3.812  1.00  0.00           H  
ATOM    430 2HD1 LEU A  28      -3.047  -8.288   3.799  1.00  0.00           H  
ATOM    431 3HD1 LEU A  28      -3.817  -9.400   4.955  1.00  0.00           H  
ATOM    432 1HD2 LEU A  28      -6.153  -7.521   5.712  1.00  0.00           H  
ATOM    433 2HD2 LEU A  28      -5.172  -8.435   6.883  1.00  0.00           H  
ATOM    434 3HD2 LEU A  28      -5.320  -6.668   7.034  1.00  0.00           H  
ATOM    435  N   LEU A  29      -0.268  -6.174   7.794  1.00  0.00           N  
ATOM    436  CA  LEU A  29       0.886  -6.369   8.720  1.00  0.00           C  
ATOM    437  C   LEU A  29       0.747  -5.401   9.897  1.00  0.00           C  
ATOM    438  O   LEU A  29       0.882  -5.778  11.044  1.00  0.00           O  
ATOM    439  CB  LEU A  29       2.221  -6.130   8.003  1.00  0.00           C  
ATOM    440  CG  LEU A  29       2.616  -7.187   6.964  1.00  0.00           C  
ATOM    441  CD1 LEU A  29       3.848  -6.716   6.203  1.00  0.00           C  
ATOM    442  CD2 LEU A  29       2.880  -8.512   7.663  1.00  0.00           C  
ATOM    443  H   LEU A  29      -0.089  -5.940   6.828  1.00  0.00           H  
ATOM    444  HA  LEU A  29       0.871  -7.397   9.080  1.00  0.00           H  
ATOM    445 1HB  LEU A  29       2.175  -5.168   7.495  1.00  0.00           H  
ATOM    446 2HB  LEU A  29       3.013  -6.086   8.749  1.00  0.00           H  
ATOM    447  HG  LEU A  29       1.807  -7.311   6.245  1.00  0.00           H  
ATOM    448 1HD1 LEU A  29       4.129  -7.467   5.464  1.00  0.00           H  
ATOM    449 2HD1 LEU A  29       3.625  -5.776   5.696  1.00  0.00           H  
ATOM    450 3HD1 LEU A  29       4.671  -6.566   6.900  1.00  0.00           H  
ATOM    451 1HD2 LEU A  29       3.161  -9.264   6.925  1.00  0.00           H  
ATOM    452 2HD2 LEU A  29       3.691  -8.390   8.382  1.00  0.00           H  
ATOM    453 3HD2 LEU A  29       1.979  -8.835   8.185  1.00  0.00           H  
ATOM    454  N   ILE A  30       0.467  -4.158   9.618  1.00  0.00           N  
ATOM    455  CA  ILE A  30       0.307  -3.162  10.715  1.00  0.00           C  
ATOM    456  C   ILE A  30      -0.787  -3.629  11.673  1.00  0.00           C  
ATOM    457  O   ILE A  30      -0.618  -3.606  12.876  1.00  0.00           O  
ATOM    458  CB  ILE A  30      -0.047  -1.766  10.172  1.00  0.00           C  
ATOM    459  CG1 ILE A  30       1.137  -1.177   9.400  1.00  0.00           C  
ATOM    460  CG2 ILE A  30      -0.459  -0.842  11.307  1.00  0.00           C  
ATOM    461  CD1 ILE A  30       0.789   0.055   8.596  1.00  0.00           C  
ATOM    462  H   ILE A  30       0.356  -3.857   8.660  1.00  0.00           H  
ATOM    463  HA  ILE A  30       1.252  -3.085  11.252  1.00  0.00           H  
ATOM    464  HB  ILE A  30      -0.873  -1.849   9.466  1.00  0.00           H  
ATOM    465 1HG1 ILE A  30       1.932  -0.916  10.098  1.00  0.00           H  
ATOM    466 2HG1 ILE A  30       1.536  -1.927   8.717  1.00  0.00           H  
ATOM    467 1HG2 ILE A  30      -0.706   0.141  10.906  1.00  0.00           H  
ATOM    468 2HG2 ILE A  30      -1.330  -1.255  11.815  1.00  0.00           H  
ATOM    469 3HG2 ILE A  30       0.363  -0.748  12.017  1.00  0.00           H  
ATOM    470 1HD1 ILE A  30       1.679   0.414   8.077  1.00  0.00           H  
ATOM    471 2HD1 ILE A  30       0.018  -0.193   7.865  1.00  0.00           H  
ATOM    472 3HD1 ILE A  30       0.421   0.833   9.263  1.00  0.00           H  
ATOM    473  N   SER A  31      -1.910  -4.049  11.159  1.00  0.00           N  
ATOM    474  CA  SER A  31      -2.997  -4.504  12.065  1.00  0.00           C  
ATOM    475  C   SER A  31      -2.463  -5.627  12.952  1.00  0.00           C  
ATOM    476  O   SER A  31      -2.637  -5.615  14.152  1.00  0.00           O  
ATOM    477  CB  SER A  31      -4.198  -4.990  11.277  1.00  0.00           C  
ATOM    478  OG  SER A  31      -4.792  -3.938  10.568  1.00  0.00           O  
ATOM    479  H   SER A  31      -2.060  -4.073  10.160  1.00  0.00           H  
ATOM    480  HA  SER A  31      -3.310  -3.660  12.682  1.00  0.00           H  
ATOM    481 1HB  SER A  31      -3.886  -5.770  10.583  1.00  0.00           H  
ATOM    482 2HB  SER A  31      -4.926  -5.429  11.958  1.00  0.00           H  
ATOM    483  HG  SER A  31      -5.537  -4.322  10.099  1.00  0.00           H  
ATOM    484  N   TYR A  32      -1.797  -6.593  12.379  1.00  0.00           N  
ATOM    485  CA  TYR A  32      -1.246  -7.692  13.217  1.00  0.00           C  
ATOM    486  C   TYR A  32      -0.316  -7.097  14.279  1.00  0.00           C  
ATOM    487  O   TYR A  32      -0.408  -7.417  15.449  1.00  0.00           O  
ATOM    488  CB  TYR A  32      -0.498  -8.721  12.366  1.00  0.00           C  
ATOM    489  CG  TYR A  32      -1.405  -9.599  11.533  1.00  0.00           C  
ATOM    490  CD1 TYR A  32      -1.238  -9.661  10.157  1.00  0.00           C  
ATOM    491  CD2 TYR A  32      -2.403 -10.343  12.145  1.00  0.00           C  
ATOM    492  CE1 TYR A  32      -2.067 -10.463   9.396  1.00  0.00           C  
ATOM    493  CE2 TYR A  32      -3.231 -11.145  11.384  1.00  0.00           C  
ATOM    494  CZ  TYR A  32      -3.066 -11.206  10.015  1.00  0.00           C  
ATOM    495  OH  TYR A  32      -3.891 -12.005   9.257  1.00  0.00           O  
ATOM    496  H   TYR A  32      -1.646  -6.613  11.380  1.00  0.00           H  
ATOM    497  HA  TYR A  32      -2.075  -8.198  13.713  1.00  0.00           H  
ATOM    498 1HB  TYR A  32       0.190  -8.206  11.693  1.00  0.00           H  
ATOM    499 2HB  TYR A  32       0.098  -9.364  13.013  1.00  0.00           H  
ATOM    500  HD1 TYR A  32      -0.454  -9.076   9.676  1.00  0.00           H  
ATOM    501  HD2 TYR A  32      -2.535 -10.294  13.226  1.00  0.00           H  
ATOM    502  HE1 TYR A  32      -1.936 -10.512   8.316  1.00  0.00           H  
ATOM    503  HE2 TYR A  32      -4.017 -11.729  11.865  1.00  0.00           H  
ATOM    504  HH  TYR A  32      -3.643 -11.933   8.332  1.00  0.00           H  
ATOM    505  N   GLY A  33       0.575  -6.224  13.882  1.00  0.00           N  
ATOM    506  CA  GLY A  33       1.501  -5.600  14.869  1.00  0.00           C  
ATOM    507  C   GLY A  33       0.692  -4.894  15.956  1.00  0.00           C  
ATOM    508  O   GLY A  33       0.946  -5.048  17.134  1.00  0.00           O  
ATOM    509  H   GLY A  33       0.646  -5.964  12.909  1.00  0.00           H  
ATOM    510 1HA  GLY A  33       2.139  -6.369  15.306  1.00  0.00           H  
ATOM    511 2HA  GLY A  33       2.154  -4.893  14.359  1.00  0.00           H  
ATOM    512  N   ILE A  34      -0.285  -4.119  15.565  1.00  0.00           N  
ATOM    513  CA  ILE A  34      -1.113  -3.400  16.578  1.00  0.00           C  
ATOM    514  C   ILE A  34      -1.734  -4.421  17.540  1.00  0.00           C  
ATOM    515  O   ILE A  34      -1.697  -4.256  18.742  1.00  0.00           O  
ATOM    516  CB  ILE A  34      -2.227  -2.566  15.919  1.00  0.00           C  
ATOM    517  CG1 ILE A  34      -1.626  -1.396  15.136  1.00  0.00           C  
ATOM    518  CG2 ILE A  34      -3.206  -2.062  16.968  1.00  0.00           C  
ATOM    519  CD1 ILE A  34      -2.613  -0.697  14.229  1.00  0.00           C  
ATOM    520  H   ILE A  34      -0.492  -3.997  14.584  1.00  0.00           H  
ATOM    521  HA  ILE A  34      -0.467  -2.720  17.133  1.00  0.00           H  
ATOM    522  HB  ILE A  34      -2.765  -3.183  15.199  1.00  0.00           H  
ATOM    523 1HG1 ILE A  34      -1.222  -0.662  15.832  1.00  0.00           H  
ATOM    524 2HG1 ILE A  34      -0.797  -1.755  14.524  1.00  0.00           H  
ATOM    525 1HG2 ILE A  34      -3.986  -1.475  16.485  1.00  0.00           H  
ATOM    526 2HG2 ILE A  34      -3.656  -2.910  17.482  1.00  0.00           H  
ATOM    527 3HG2 ILE A  34      -2.677  -1.440  17.690  1.00  0.00           H  
ATOM    528 1HD1 ILE A  34      -2.113   0.120  13.708  1.00  0.00           H  
ATOM    529 2HD1 ILE A  34      -3.003  -1.407  13.500  1.00  0.00           H  
ATOM    530 3HD1 ILE A  34      -3.433  -0.298  14.824  1.00  0.00           H  
ATOM    531  N   ARG A  35      -2.298  -5.477  17.017  1.00  0.00           N  
ATOM    532  CA  ARG A  35      -2.917  -6.508  17.898  1.00  0.00           C  
ATOM    533  C   ARG A  35      -1.868  -7.018  18.883  1.00  0.00           C  
ATOM    534  O   ARG A  35      -2.112  -7.131  20.067  1.00  0.00           O  
ATOM    535  CB  ARG A  35      -3.466  -7.676  17.093  1.00  0.00           C  
ATOM    536  CG  ARG A  35      -4.708  -7.361  16.274  1.00  0.00           C  
ATOM    537  CD  ARG A  35      -5.149  -8.532  15.473  1.00  0.00           C  
ATOM    538  NE  ARG A  35      -6.337  -8.235  14.688  1.00  0.00           N  
ATOM    539  CZ  ARG A  35      -6.868  -9.058  13.764  1.00  0.00           C  
ATOM    540  NH1 ARG A  35      -6.308 -10.223  13.521  1.00  0.00           N  
ATOM    541  NH2 ARG A  35      -7.953  -8.696  13.101  1.00  0.00           N  
ATOM    542  H   ARG A  35      -2.322  -5.607  16.016  1.00  0.00           H  
ATOM    543  HA  ARG A  35      -3.746  -6.049  18.438  1.00  0.00           H  
ATOM    544 1HB  ARG A  35      -2.701  -8.036  16.406  1.00  0.00           H  
ATOM    545 2HB  ARG A  35      -3.714  -8.497  17.766  1.00  0.00           H  
ATOM    546 1HG  ARG A  35      -5.521  -7.076  16.941  1.00  0.00           H  
ATOM    547 2HG  ARG A  35      -4.494  -6.539  15.590  1.00  0.00           H  
ATOM    548 1HD  ARG A  35      -4.353  -8.825  14.789  1.00  0.00           H  
ATOM    549 2HD  ARG A  35      -5.380  -9.362  16.139  1.00  0.00           H  
ATOM    550  HE  ARG A  35      -6.796  -7.348  14.847  1.00  0.00           H  
ATOM    551 1HH1 ARG A  35      -5.479 -10.500  14.027  1.00  0.00           H  
ATOM    552 2HH1 ARG A  35      -6.706 -10.840  12.828  1.00  0.00           H  
ATOM    553 1HH2 ARG A  35      -8.384  -7.801  13.288  1.00  0.00           H  
ATOM    554 2HH2 ARG A  35      -8.351  -9.313  12.409  1.00  0.00           H  
ATOM    555  N   ARG A  36      -0.697  -7.329  18.414  1.00  0.00           N  
ATOM    556  CA  ARG A  36       0.351  -7.821  19.343  1.00  0.00           C  
ATOM    557  C   ARG A  36       0.582  -6.778  20.438  1.00  0.00           C  
ATOM    558  O   ARG A  36       0.643  -7.096  21.609  1.00  0.00           O  
ATOM    559  CB  ARG A  36       1.659  -8.092  18.614  1.00  0.00           C  
ATOM    560  CG  ARG A  36       1.639  -9.302  17.693  1.00  0.00           C  
ATOM    561  CD  ARG A  36       2.928  -9.467  16.975  1.00  0.00           C  
ATOM    562  NE  ARG A  36       2.914 -10.623  16.094  1.00  0.00           N  
ATOM    563  CZ  ARG A  36       3.890 -10.929  15.216  1.00  0.00           C  
ATOM    564  NH1 ARG A  36       4.948 -10.155  15.115  1.00  0.00           N  
ATOM    565  NH2 ARG A  36       3.783 -12.005  14.457  1.00  0.00           N  
ATOM    566  H   ARG A  36      -0.482  -7.244  17.431  1.00  0.00           H  
ATOM    567  HA  ARG A  36       0.009  -8.757  19.786  1.00  0.00           H  
ATOM    568 1HB  ARG A  36       1.925  -7.225  18.011  1.00  0.00           H  
ATOM    569 2HB  ARG A  36       2.456  -8.243  19.341  1.00  0.00           H  
ATOM    570 1HG  ARG A  36       1.456 -10.203  18.280  1.00  0.00           H  
ATOM    571 2HG  ARG A  36       0.846  -9.184  16.953  1.00  0.00           H  
ATOM    572 1HD  ARG A  36       3.124  -8.581  16.372  1.00  0.00           H  
ATOM    573 2HD  ARG A  36       3.733  -9.599  17.697  1.00  0.00           H  
ATOM    574  HE  ARG A  36       2.116 -11.242  16.143  1.00  0.00           H  
ATOM    575 1HH1 ARG A  36       5.030  -9.332  15.695  1.00  0.00           H  
ATOM    576 2HH1 ARG A  36       5.679 -10.384  14.457  1.00  0.00           H  
ATOM    577 1HH2 ARG A  36       2.969 -12.600  14.535  1.00  0.00           H  
ATOM    578 2HH2 ARG A  36       4.514 -12.234  13.800  1.00  0.00           H  
ATOM    579  N   LEU A  37       0.715  -5.533  20.067  1.00  0.00           N  
ATOM    580  CA  LEU A  37       0.945  -4.472  21.089  1.00  0.00           C  
ATOM    581  C   LEU A  37      -0.192  -4.494  22.115  1.00  0.00           C  
ATOM    582  O   LEU A  37       0.039  -4.460  23.308  1.00  0.00           O  
ATOM    583  CB  LEU A  37       1.027  -3.087  20.436  1.00  0.00           C  
ATOM    584  CG  LEU A  37       2.278  -2.825  19.586  1.00  0.00           C  
ATOM    585  CD1 LEU A  37       2.124  -1.501  18.850  1.00  0.00           C  
ATOM    586  CD2 LEU A  37       3.507  -2.814  20.482  1.00  0.00           C  
ATOM    587  H   LEU A  37       0.664  -5.274  19.092  1.00  0.00           H  
ATOM    588  HA  LEU A  37       1.892  -4.673  21.589  1.00  0.00           H  
ATOM    589 1HB  LEU A  37       0.158  -2.953  19.795  1.00  0.00           H  
ATOM    590 2HB  LEU A  37       0.995  -2.330  21.220  1.00  0.00           H  
ATOM    591  HG  LEU A  37       2.381  -3.612  18.838  1.00  0.00           H  
ATOM    592 1HD1 LEU A  37       3.013  -1.315  18.246  1.00  0.00           H  
ATOM    593 2HD1 LEU A  37       1.249  -1.544  18.202  1.00  0.00           H  
ATOM    594 3HD1 LEU A  37       2.002  -0.695  19.573  1.00  0.00           H  
ATOM    595 1HD2 LEU A  37       4.396  -2.629  19.878  1.00  0.00           H  
ATOM    596 2HD2 LEU A  37       3.406  -2.026  21.229  1.00  0.00           H  
ATOM    597 3HD2 LEU A  37       3.602  -3.778  20.982  1.00  0.00           H  
ATOM    598  N   ILE A  38      -1.416  -4.554  21.665  1.00  0.00           N  
ATOM    599  CA  ILE A  38      -2.557  -4.582  22.620  1.00  0.00           C  
ATOM    600  C   ILE A  38      -2.762  -6.021  23.117  1.00  0.00           C  
ATOM    601  O   ILE A  38      -1.924  -6.563  23.810  1.00  0.00           O  
ATOM    602  CB  ILE A  38      -3.855  -4.065  21.973  1.00  0.00           C  
ATOM    603  CG1 ILE A  38      -3.681  -2.615  21.513  1.00  0.00           C  
ATOM    604  CG2 ILE A  38      -5.018  -4.182  22.947  1.00  0.00           C  
ATOM    605  CD1 ILE A  38      -3.355  -1.654  22.633  1.00  0.00           C  
ATOM    606  H   ILE A  38      -1.604  -4.582  20.673  1.00  0.00           H  
ATOM    607  HA  ILE A  38      -2.319  -3.934  23.462  1.00  0.00           H  
ATOM    608  HB  ILE A  38      -4.078  -4.653  21.084  1.00  0.00           H  
ATOM    609 1HG1 ILE A  38      -2.883  -2.561  20.774  1.00  0.00           H  
ATOM    610 2HG1 ILE A  38      -4.597  -2.275  21.029  1.00  0.00           H  
ATOM    611 1HG2 ILE A  38      -5.927  -3.811  22.474  1.00  0.00           H  
ATOM    612 2HG2 ILE A  38      -5.154  -5.225  23.226  1.00  0.00           H  
ATOM    613 3HG2 ILE A  38      -4.806  -3.592  23.839  1.00  0.00           H  
ATOM    614 1HD1 ILE A  38      -3.247  -0.647  22.229  1.00  0.00           H  
ATOM    615 2HD1 ILE A  38      -4.160  -1.665  23.369  1.00  0.00           H  
ATOM    616 3HD1 ILE A  38      -2.423  -1.954  23.110  1.00  0.00           H  
ATOM    617  N   LYS A  39      -3.856  -6.651  22.772  1.00  0.00           N  
ATOM    618  CA  LYS A  39      -4.082  -8.050  23.232  1.00  0.00           C  
ATOM    619  C   LYS A  39      -3.795  -8.149  24.732  1.00  0.00           C  
ATOM    620  O   LYS A  39      -3.530  -7.164  25.391  1.00  0.00           O  
ATOM    621  CB  LYS A  39      -3.205  -9.038  22.461  1.00  0.00           C  
ATOM    622  CG  LYS A  39      -3.580  -9.201  20.995  1.00  0.00           C  
ATOM    623  CD  LYS A  39      -2.604 -10.118  20.273  1.00  0.00           C  
ATOM    624  CE  LYS A  39      -2.747 -11.559  20.741  1.00  0.00           C  
ATOM    625  NZ  LYS A  39      -1.871 -12.483  19.972  1.00  0.00           N  
ATOM    626  H   LYS A  39      -4.555  -6.204  22.196  1.00  0.00           H  
ATOM    627  HA  LYS A  39      -5.126  -8.309  23.052  1.00  0.00           H  
ATOM    628 1HB  LYS A  39      -2.165  -8.713  22.506  1.00  0.00           H  
ATOM    629 2HB  LYS A  39      -3.261 -10.019  22.932  1.00  0.00           H  
ATOM    630 1HG  LYS A  39      -4.584  -9.622  20.920  1.00  0.00           H  
ATOM    631 2HG  LYS A  39      -3.578  -8.226  20.508  1.00  0.00           H  
ATOM    632 1HD  LYS A  39      -2.789 -10.073  19.199  1.00  0.00           H  
ATOM    633 2HD  LYS A  39      -1.584  -9.784  20.462  1.00  0.00           H  
ATOM    634 1HE  LYS A  39      -2.487 -11.625  21.796  1.00  0.00           H  
ATOM    635 2HE  LYS A  39      -3.782 -11.878  20.623  1.00  0.00           H  
ATOM    636 1HZ  LYS A  39      -1.995 -13.426  20.311  1.00  0.00           H  
ATOM    637 2HZ  LYS A  39      -2.116 -12.443  18.992  1.00  0.00           H  
ATOM    638 3HZ  LYS A  39      -0.906 -12.209  20.088  1.00  0.00           H  
ATOM    639  N   LYS A  40      -3.845  -9.335  25.277  1.00  0.00           N  
ATOM    640  CA  LYS A  40      -3.575  -9.497  26.734  1.00  0.00           C  
ATOM    641  C   LYS A  40      -4.684  -8.815  27.538  1.00  0.00           C  
ATOM    642  O   LYS A  40      -4.641  -8.895  28.755  1.00  0.00           O  
ATOM    643  OXT LYS A  40      -5.561  -8.224  26.970  1.00  0.00           O  
ATOM    644  CB  LYS A  40      -2.213  -8.915  27.116  1.00  0.00           C  
ATOM    645  CG  LYS A  40      -1.023  -9.664  26.531  1.00  0.00           C  
ATOM    646  CD  LYS A  40       0.293  -9.037  26.967  1.00  0.00           C  
ATOM    647  CE  LYS A  40       1.483  -9.779  26.378  1.00  0.00           C  
ATOM    648  NZ  LYS A  40       2.777  -9.161  26.776  1.00  0.00           N  
ATOM    649  H   LYS A  40      -4.065 -10.151  24.724  1.00  0.00           H  
ATOM    650  HA  LYS A  40      -3.569 -10.562  26.968  1.00  0.00           H  
ATOM    651 1HB  LYS A  40      -2.153  -7.879  26.783  1.00  0.00           H  
ATOM    652 2HB  LYS A  40      -2.109  -8.917  28.202  1.00  0.00           H  
ATOM    653 1HG  LYS A  40      -1.048 -10.703  26.863  1.00  0.00           H  
ATOM    654 2HG  LYS A  40      -1.081  -9.647  25.444  1.00  0.00           H  
ATOM    655 1HD  LYS A  40       0.326  -7.996  26.641  1.00  0.00           H  
ATOM    656 2HD  LYS A  40       0.365  -9.060  28.055  1.00  0.00           H  
ATOM    657 1HE  LYS A  40       1.470 -10.814  26.716  1.00  0.00           H  
ATOM    658 2HE  LYS A  40       1.413  -9.774  25.290  1.00  0.00           H  
ATOM    659 1HZ  LYS A  40       3.540  -9.681  26.365  1.00  0.00           H  
ATOM    660 2HZ  LYS A  40       2.809  -8.205  26.450  1.00  0.00           H  
ATOM    661 3HZ  LYS A  40       2.863  -9.177  27.782  1.00  0.00           H  
ATOM    662  N   VAL B  41       5.153   5.183  -8.487  1.00  0.00           N  
ATOM    663  CA  VAL B  41       3.959   4.666  -9.212  1.00  0.00           C  
ATOM    664  C   VAL B  41       4.078   5.006 -10.699  1.00  0.00           C  
ATOM    665  O   VAL B  41       3.240   5.684 -11.259  1.00  0.00           O  
ATOM    666  CB  VAL B  41       2.661   5.275  -8.650  1.00  0.00           C  
ATOM    667  CG1 VAL B  41       1.450   4.727  -9.390  1.00  0.00           C  
ATOM    668  CG2 VAL B  41       2.557   4.988  -7.160  1.00  0.00           C  
ATOM    669 1H   VAL B  41       5.076   4.961  -7.515  1.00  0.00           H  
ATOM    670 2H   VAL B  41       5.979   4.760  -8.861  1.00  0.00           H  
ATOM    671 3H   VAL B  41       5.208   6.175  -8.599  1.00  0.00           H  
ATOM    672  HA  VAL B  41       3.915   3.584  -9.080  1.00  0.00           H  
ATOM    673  HB  VAL B  41       2.676   6.353  -8.812  1.00  0.00           H  
ATOM    674 1HG1 VAL B  41       0.542   5.169  -8.980  1.00  0.00           H  
ATOM    675 2HG1 VAL B  41       1.528   4.976 -10.449  1.00  0.00           H  
ATOM    676 3HG1 VAL B  41       1.411   3.644  -9.273  1.00  0.00           H  
ATOM    677 1HG2 VAL B  41       1.638   5.422  -6.769  1.00  0.00           H  
ATOM    678 2HG2 VAL B  41       2.547   3.911  -6.997  1.00  0.00           H  
ATOM    679 3HG2 VAL B  41       3.412   5.425  -6.644  1.00  0.00           H  
ATOM    680  N   GLN B  42       5.113   4.539 -11.345  1.00  0.00           N  
ATOM    681  CA  GLN B  42       5.281   4.836 -12.796  1.00  0.00           C  
ATOM    682  C   GLN B  42       4.144   4.181 -13.583  1.00  0.00           C  
ATOM    683  O   GLN B  42       3.667   3.119 -13.236  1.00  0.00           O  
ATOM    684  CB  GLN B  42       6.633   4.338 -13.314  1.00  0.00           C  
ATOM    685  CG  GLN B  42       7.831   5.065 -12.726  1.00  0.00           C  
ATOM    686  CD  GLN B  42       8.281   4.467 -11.407  1.00  0.00           C  
ATOM    687  OE1 GLN B  42       7.461   4.160 -10.537  1.00  0.00           O  
ATOM    688  NE2 GLN B  42       9.589   4.298 -11.250  1.00  0.00           N  
ATOM    689  H   GLN B  42       5.808   3.976 -10.875  1.00  0.00           H  
ATOM    690  HA  GLN B  42       5.240   5.916 -12.935  1.00  0.00           H  
ATOM    691 1HB  GLN B  42       6.741   3.277 -13.090  1.00  0.00           H  
ATOM    692 2HB  GLN B  42       6.671   4.450 -14.397  1.00  0.00           H  
ATOM    693 1HG  GLN B  42       8.661   5.004 -13.430  1.00  0.00           H  
ATOM    694 2HG  GLN B  42       7.562   6.108 -12.555  1.00  0.00           H  
ATOM    695 1HE2 GLN B  42       9.945   3.907 -10.400  1.00  0.00           H  
ATOM    696 2HE2 GLN B  42      10.219   4.561 -11.981  1.00  0.00           H  
ATOM    697  N   LEU B  43       3.706   4.807 -14.642  1.00  0.00           N  
ATOM    698  CA  LEU B  43       2.600   4.218 -15.448  1.00  0.00           C  
ATOM    699  C   LEU B  43       2.908   4.377 -16.938  1.00  0.00           C  
ATOM    700  O   LEU B  43       2.088   4.084 -17.786  1.00  0.00           O  
ATOM    701  CB  LEU B  43       1.262   4.894 -15.121  1.00  0.00           C  
ATOM    702  CG  LEU B  43       0.771   4.734 -13.677  1.00  0.00           C  
ATOM    703  CD1 LEU B  43      -0.466   5.596 -13.462  1.00  0.00           C  
ATOM    704  CD2 LEU B  43       0.470   3.268 -13.403  1.00  0.00           C  
ATOM    705  H   LEU B  43       4.107   5.689 -14.927  1.00  0.00           H  
ATOM    706  HA  LEU B  43       2.519   3.160 -15.203  1.00  0.00           H  
ATOM    707 1HB  LEU B  43       1.353   5.960 -15.324  1.00  0.00           H  
ATOM    708 2HB  LEU B  43       0.496   4.485 -15.779  1.00  0.00           H  
ATOM    709  HG  LEU B  43       1.542   5.081 -12.989  1.00  0.00           H  
ATOM    710 1HD1 LEU B  43      -0.815   5.482 -12.436  1.00  0.00           H  
ATOM    711 2HD1 LEU B  43      -0.218   6.641 -13.646  1.00  0.00           H  
ATOM    712 3HD1 LEU B  43      -1.252   5.282 -14.149  1.00  0.00           H  
ATOM    713 1HD2 LEU B  43       0.122   3.154 -12.376  1.00  0.00           H  
ATOM    714 2HD2 LEU B  43      -0.302   2.920 -14.089  1.00  0.00           H  
ATOM    715 3HD2 LEU B  43       1.375   2.678 -13.546  1.00  0.00           H  
ATOM    716  N   ALA B  44       4.083   4.839 -17.267  1.00  0.00           N  
ATOM    717  CA  ALA B  44       4.437   5.015 -18.705  1.00  0.00           C  
ATOM    718  C   ALA B  44       4.850   3.666 -19.298  1.00  0.00           C  
ATOM    719  O   ALA B  44       4.949   3.510 -20.499  1.00  0.00           O  
ATOM    720  CB  ALA B  44       5.597   6.005 -18.829  1.00  0.00           C  
ATOM    721  H   ALA B  44       4.761   5.082 -16.560  1.00  0.00           H  
ATOM    722  HA  ALA B  44       3.553   5.379 -19.229  1.00  0.00           H  
ATOM    723 1HB  ALA B  44       5.854   6.133 -19.880  1.00  0.00           H  
ATOM    724 2HB  ALA B  44       5.302   6.966 -18.408  1.00  0.00           H  
ATOM    725 3HB  ALA B  44       6.460   5.622 -18.288  1.00  0.00           H  
ATOM    726  N   HIS B  45       5.089   2.690 -18.464  1.00  0.00           N  
ATOM    727  CA  HIS B  45       5.494   1.347 -18.975  1.00  0.00           C  
ATOM    728  C   HIS B  45       6.972   1.372 -19.372  1.00  0.00           C  
ATOM    729  O   HIS B  45       7.366   2.051 -20.300  1.00  0.00           O  
ATOM    730  CB  HIS B  45       4.644   0.923 -20.177  1.00  0.00           C  
ATOM    731  CG  HIS B  45       3.195   0.732 -19.852  1.00  0.00           C  
ATOM    732  ND1 HIS B  45       2.184   1.176 -20.677  1.00  0.00           N  
ATOM    733  CD2 HIS B  45       2.589   0.147 -18.793  1.00  0.00           C  
ATOM    734  CE1 HIS B  45       1.015   0.871 -20.139  1.00  0.00           C  
ATOM    735  NE2 HIS B  45       1.234   0.247 -18.996  1.00  0.00           N  
ATOM    736  H   HIS B  45       5.004   2.832 -17.468  1.00  0.00           H  
ATOM    737  HA  HIS B  45       5.353   0.602 -18.192  1.00  0.00           H  
ATOM    738 1HB  HIS B  45       4.722   1.676 -20.962  1.00  0.00           H  
ATOM    739 2HB  HIS B  45       5.029  -0.013 -20.583  1.00  0.00           H  
ATOM    740  HD1 HIS B  45       2.296   1.588 -21.582  1.00  0.00           H  
ATOM    741  HD2 HIS B  45       2.972  -0.340 -17.896  1.00  0.00           H  
ATOM    742  HE1 HIS B  45       0.086   1.137 -20.642  1.00  0.00           H  
ATOM    743  N   HIS B  46       7.795   0.635 -18.675  1.00  0.00           N  
ATOM    744  CA  HIS B  46       9.247   0.614 -19.012  1.00  0.00           C  
ATOM    745  C   HIS B  46      10.020  -0.077 -17.889  1.00  0.00           C  
ATOM    746  O   HIS B  46      11.114   0.320 -17.540  1.00  0.00           O  
ATOM    747  CB  HIS B  46       9.796   2.029 -19.224  1.00  0.00           C  
ATOM    748  CG  HIS B  46      11.226   2.060 -19.666  1.00  0.00           C  
ATOM    749  ND1 HIS B  46      11.623   1.660 -20.926  1.00  0.00           N  
ATOM    750  CD2 HIS B  46      12.352   2.440 -19.018  1.00  0.00           C  
ATOM    751  CE1 HIS B  46      12.934   1.795 -21.032  1.00  0.00           C  
ATOM    752  NE2 HIS B  46      13.399   2.265 -19.890  1.00  0.00           N  
ATOM    753  H   HIS B  46       7.461   0.074 -17.905  1.00  0.00           H  
ATOM    754  HA  HIS B  46       9.398   0.061 -19.938  1.00  0.00           H  
ATOM    755 1HB  HIS B  46       9.196   2.544 -19.975  1.00  0.00           H  
ATOM    756 2HB  HIS B  46       9.714   2.594 -18.295  1.00  0.00           H  
ATOM    757  HD2 HIS B  46      12.416   2.814 -17.997  1.00  0.00           H  
ATOM    758  HE1 HIS B  46      13.530   1.558 -21.914  1.00  0.00           H  
ATOM    759  HE2 HIS B  46      14.368   2.467 -19.684  1.00  0.00           H  
ATOM    760  N   PHE B  47       9.462  -1.109 -17.318  1.00  0.00           N  
ATOM    761  CA  PHE B  47      10.167  -1.823 -16.216  1.00  0.00           C  
ATOM    762  C   PHE B  47       9.922  -3.327 -16.343  1.00  0.00           C  
ATOM    763  O   PHE B  47      10.683  -4.040 -16.967  1.00  0.00           O  
ATOM    764  CB  PHE B  47       9.691  -1.336 -14.846  1.00  0.00           C  
ATOM    765  CG  PHE B  47      10.076   0.084 -14.540  1.00  0.00           C  
ATOM    766  CD1 PHE B  47       9.194   1.125 -14.787  1.00  0.00           C  
ATOM    767  CD2 PHE B  47      11.320   0.381 -14.004  1.00  0.00           C  
ATOM    768  CE1 PHE B  47       9.547   2.432 -14.507  1.00  0.00           C  
ATOM    769  CE2 PHE B  47      11.675   1.685 -13.721  1.00  0.00           C  
ATOM    770  CZ  PHE B  47      10.787   2.712 -13.973  1.00  0.00           C  
ATOM    771  H   PHE B  47       8.551  -1.435 -17.612  1.00  0.00           H  
ATOM    772  HA  PHE B  47      11.235  -1.619 -16.299  1.00  0.00           H  
ATOM    773 1HB  PHE B  47       8.606  -1.414 -14.788  1.00  0.00           H  
ATOM    774 2HB  PHE B  47      10.107  -1.975 -14.068  1.00  0.00           H  
ATOM    775  HD1 PHE B  47       8.213   0.903 -15.208  1.00  0.00           H  
ATOM    776  HD2 PHE B  47      12.022  -0.430 -13.806  1.00  0.00           H  
ATOM    777  HE1 PHE B  47       8.845   3.240 -14.706  1.00  0.00           H  
ATOM    778  HE2 PHE B  47      12.655   1.906 -13.300  1.00  0.00           H  
ATOM    779  HZ  PHE B  47      11.066   3.741 -13.752  1.00  0.00           H  
ATOM    780  N   SER B  48       8.863  -3.817 -15.756  1.00  0.00           N  
ATOM    781  CA  SER B  48       8.572  -5.276 -15.845  1.00  0.00           C  
ATOM    782  C   SER B  48       7.743  -5.554 -17.099  1.00  0.00           C  
ATOM    783  O   SER B  48       6.567  -5.256 -17.159  1.00  0.00           O  
ATOM    784  CB  SER B  48       7.825  -5.757 -14.616  1.00  0.00           C  
ATOM    785  OG  SER B  48       8.620  -5.639 -13.468  1.00  0.00           O  
ATOM    786  H   SER B  48       8.234  -3.220 -15.240  1.00  0.00           H  
ATOM    787  HA  SER B  48       9.519  -5.815 -15.906  1.00  0.00           H  
ATOM    788 1HB  SER B  48       6.914  -5.173 -14.493  1.00  0.00           H  
ATOM    789 2HB  SER B  48       7.532  -6.797 -14.753  1.00  0.00           H  
ATOM    790  HG  SER B  48       8.331  -4.836 -13.028  1.00  0.00           H  
ATOM    791  N   GLU B  49       8.348  -6.126 -18.105  1.00  0.00           N  
ATOM    792  CA  GLU B  49       7.598  -6.424 -19.358  1.00  0.00           C  
ATOM    793  C   GLU B  49       6.559  -7.522 -19.097  1.00  0.00           C  
ATOM    794  O   GLU B  49       5.389  -7.336 -19.365  1.00  0.00           O  
ATOM    795  CB  GLU B  49       8.575  -6.887 -20.441  1.00  0.00           C  
ATOM    796  CG  GLU B  49       8.779  -5.762 -21.458  1.00  0.00           C  
ATOM    797  CD  GLU B  49      10.004  -4.934 -21.067  1.00  0.00           C  
ATOM    798  OE1 GLU B  49      11.062  -5.518 -20.909  1.00  0.00           O  
ATOM    799  OE2 GLU B  49       9.863  -3.730 -20.933  1.00  0.00           O  
ATOM    800  H   GLU B  49       9.326  -6.370 -18.047  1.00  0.00           H  
ATOM    801  HA  GLU B  49       7.084  -5.517 -19.678  1.00  0.00           H  
ATOM    802 1HB  GLU B  49       9.524  -7.162 -19.981  1.00  0.00           H  
ATOM    803 2HB  GLU B  49       8.179  -7.777 -20.932  1.00  0.00           H  
ATOM    804 1HG  GLU B  49       8.914  -6.200 -22.447  1.00  0.00           H  
ATOM    805 2HG  GLU B  49       7.882  -5.143 -21.484  1.00  0.00           H  
ATOM    806  N   PRO B  50       7.016  -8.640 -18.586  1.00  0.00           N  
ATOM    807  CA  PRO B  50       6.131  -9.782 -18.289  1.00  0.00           C  
ATOM    808  C   PRO B  50       5.055  -9.379 -17.274  1.00  0.00           C  
ATOM    809  O   PRO B  50       5.222  -8.443 -16.514  1.00  0.00           O  
ATOM    810  CB  PRO B  50       7.089 -10.829 -17.712  1.00  0.00           C  
ATOM    811  CG  PRO B  50       8.422 -10.443 -18.256  1.00  0.00           C  
ATOM    812  CD  PRO B  50       8.388  -8.939 -18.299  1.00  0.00           C  
ATOM    813  HA  PRO B  50       5.676 -10.140 -19.224  1.00  0.00           H  
ATOM    814 1HB  PRO B  50       7.054 -10.806 -16.613  1.00  0.00           H  
ATOM    815 2HB  PRO B  50       6.776 -11.836 -18.024  1.00  0.00           H  
ATOM    816 1HG  PRO B  50       9.223 -10.831 -17.610  1.00  0.00           H  
ATOM    817 2HG  PRO B  50       8.571 -10.892 -19.249  1.00  0.00           H  
ATOM    818 1HD  PRO B  50       8.702  -8.536 -17.324  1.00  0.00           H  
ATOM    819 2HD  PRO B  50       9.053  -8.579 -19.099  1.00  0.00           H  
ATOM    820  N   GLU B  51       3.955 -10.080 -17.257  1.00  0.00           N  
ATOM    821  CA  GLU B  51       2.867  -9.741 -16.296  1.00  0.00           C  
ATOM    822  C   GLU B  51       3.341 -10.002 -14.865  1.00  0.00           C  
ATOM    823  O   GLU B  51       3.610  -9.085 -14.117  1.00  0.00           O  
ATOM    824  CB  GLU B  51       1.603 -10.556 -16.581  1.00  0.00           C  
ATOM    825  CG  GLU B  51       0.422 -10.220 -15.682  1.00  0.00           C  
ATOM    826  CD  GLU B  51      -0.817 -10.997 -16.029  1.00  0.00           C  
ATOM    827  OE1 GLU B  51      -0.773 -11.764 -16.960  1.00  0.00           O  
ATOM    828  OE2 GLU B  51      -1.810 -10.823 -15.362  1.00  0.00           O  
ATOM    829  H   GLU B  51       3.827 -10.856 -17.891  1.00  0.00           H  
ATOM    830  HA  GLU B  51       2.624  -8.684 -16.407  1.00  0.00           H  
ATOM    831 1HB  GLU B  51       1.293 -10.398 -17.614  1.00  0.00           H  
ATOM    832 2HB  GLU B  51       1.821 -11.618 -16.464  1.00  0.00           H  
ATOM    833 1HG  GLU B  51       0.693 -10.434 -14.648  1.00  0.00           H  
ATOM    834 2HG  GLU B  51       0.211  -9.155 -15.760  1.00  0.00           H  
ATOM    835  N   ILE B  52       3.433 -11.248 -14.478  1.00  0.00           N  
ATOM    836  CA  ILE B  52       3.877 -11.581 -13.097  1.00  0.00           C  
ATOM    837  C   ILE B  52       5.009 -10.643 -12.666  1.00  0.00           C  
ATOM    838  O   ILE B  52       5.043 -10.170 -11.546  1.00  0.00           O  
ATOM    839  CB  ILE B  52       4.355 -13.041 -12.994  1.00  0.00           C  
ATOM    840  CG1 ILE B  52       3.177 -14.002 -13.179  1.00  0.00           C  
ATOM    841  CG2 ILE B  52       5.039 -13.283 -11.657  1.00  0.00           C  
ATOM    842  CD1 ILE B  52       3.591 -15.443 -13.372  1.00  0.00           C  
ATOM    843  H   ILE B  52       3.204 -11.997 -15.115  1.00  0.00           H  
ATOM    844  HA  ILE B  52       3.032 -11.452 -12.422  1.00  0.00           H  
ATOM    845  HB  ILE B  52       5.062 -13.249 -13.797  1.00  0.00           H  
ATOM    846 1HG1 ILE B  52       2.523 -13.948 -12.310  1.00  0.00           H  
ATOM    847 2HG1 ILE B  52       2.593 -13.697 -14.048  1.00  0.00           H  
ATOM    848 1HG2 ILE B  52       5.370 -14.320 -11.602  1.00  0.00           H  
ATOM    849 2HG2 ILE B  52       5.899 -12.622 -11.564  1.00  0.00           H  
ATOM    850 3HG2 ILE B  52       4.337 -13.081 -10.848  1.00  0.00           H  
ATOM    851 1HD1 ILE B  52       2.703 -16.063 -13.497  1.00  0.00           H  
ATOM    852 2HD1 ILE B  52       4.220 -15.526 -14.260  1.00  0.00           H  
ATOM    853 3HD1 ILE B  52       4.149 -15.781 -12.500  1.00  0.00           H  
ATOM    854  N   THR B  53       5.931 -10.367 -13.545  1.00  0.00           N  
ATOM    855  CA  THR B  53       7.054  -9.457 -13.182  1.00  0.00           C  
ATOM    856  C   THR B  53       6.497  -8.078 -12.823  1.00  0.00           C  
ATOM    857  O   THR B  53       6.879  -7.482 -11.834  1.00  0.00           O  
ATOM    858  CB  THR B  53       8.026  -9.337 -14.363  1.00  0.00           C  
ATOM    859  OG1 THR B  53       7.299  -9.308 -15.585  1.00  0.00           O  
ATOM    860  CG2 THR B  53       8.979 -10.533 -14.364  1.00  0.00           C  
ATOM    861  H   THR B  53       5.898 -10.763 -14.473  1.00  0.00           H  
ATOM    862  HA  THR B  53       7.571  -9.873 -12.317  1.00  0.00           H  
ATOM    863  HB  THR B  53       8.596  -8.412 -14.271  1.00  0.00           H  
ATOM    864  HG1 THR B  53       6.359  -9.371 -15.399  1.00  0.00           H  
ATOM    865 1HG2 THR B  53       9.670 -10.447 -15.203  1.00  0.00           H  
ATOM    866 2HG2 THR B  53       9.541 -10.550 -13.430  1.00  0.00           H  
ATOM    867 3HG2 THR B  53       8.405 -11.454 -14.459  1.00  0.00           H  
ATOM    868  N   LEU B  54       5.607  -7.553 -13.620  1.00  0.00           N  
ATOM    869  CA  LEU B  54       5.049  -6.208 -13.304  1.00  0.00           C  
ATOM    870  C   LEU B  54       4.071  -6.310 -12.135  1.00  0.00           C  
ATOM    871  O   LEU B  54       4.126  -5.527 -11.210  1.00  0.00           O  
ATOM    872  CB  LEU B  54       4.335  -5.610 -14.523  1.00  0.00           C  
ATOM    873  CG  LEU B  54       3.720  -4.220 -14.318  1.00  0.00           C  
ATOM    874  CD1 LEU B  54       4.815  -3.231 -13.938  1.00  0.00           C  
ATOM    875  CD2 LEU B  54       3.010  -3.786 -15.592  1.00  0.00           C  
ATOM    876  H   LEU B  54       5.287  -8.038 -14.446  1.00  0.00           H  
ATOM    877  HA  LEU B  54       5.872  -5.548 -13.030  1.00  0.00           H  
ATOM    878 1HB  LEU B  54       5.047  -5.540 -15.343  1.00  0.00           H  
ATOM    879 2HB  LEU B  54       3.534  -6.286 -14.822  1.00  0.00           H  
ATOM    880  HG  LEU B  54       3.004  -4.256 -13.497  1.00  0.00           H  
ATOM    881 1HD1 LEU B  54       4.378  -2.243 -13.793  1.00  0.00           H  
ATOM    882 2HD1 LEU B  54       5.293  -3.556 -13.014  1.00  0.00           H  
ATOM    883 3HD1 LEU B  54       5.557  -3.186 -14.735  1.00  0.00           H  
ATOM    884 1HD2 LEU B  54       2.573  -2.798 -15.446  1.00  0.00           H  
ATOM    885 2HD2 LEU B  54       3.726  -3.748 -16.413  1.00  0.00           H  
ATOM    886 3HD2 LEU B  54       2.222  -4.500 -15.830  1.00  0.00           H  
ATOM    887  N   ILE B  55       3.166  -7.254 -12.157  1.00  0.00           N  
ATOM    888  CA  ILE B  55       2.204  -7.352 -11.024  1.00  0.00           C  
ATOM    889  C   ILE B  55       2.975  -7.523  -9.713  1.00  0.00           C  
ATOM    890  O   ILE B  55       2.736  -6.822  -8.749  1.00  0.00           O  
ATOM    891  CB  ILE B  55       1.227  -8.528 -11.204  1.00  0.00           C  
ATOM    892  CG1 ILE B  55       0.337  -8.299 -12.429  1.00  0.00           C  
ATOM    893  CG2 ILE B  55       0.381  -8.713  -9.955  1.00  0.00           C  
ATOM    894  CD1 ILE B  55      -0.544  -7.076 -12.324  1.00  0.00           C  
ATOM    895  H   ILE B  55       3.100  -7.916 -12.917  1.00  0.00           H  
ATOM    896  HA  ILE B  55       1.621  -6.432 -10.984  1.00  0.00           H  
ATOM    897  HB  ILE B  55       1.789  -9.443 -11.390  1.00  0.00           H  
ATOM    898 1HG1 ILE B  55       0.960  -8.196 -13.317  1.00  0.00           H  
ATOM    899 2HG1 ILE B  55      -0.304  -9.168 -12.580  1.00  0.00           H  
ATOM    900 1HG2 ILE B  55      -0.305  -9.548 -10.100  1.00  0.00           H  
ATOM    901 2HG2 ILE B  55       1.029  -8.920  -9.104  1.00  0.00           H  
ATOM    902 3HG2 ILE B  55      -0.190  -7.805  -9.764  1.00  0.00           H  
ATOM    903 1HD1 ILE B  55      -1.145  -6.981 -13.228  1.00  0.00           H  
ATOM    904 2HD1 ILE B  55      -1.202  -7.175 -11.460  1.00  0.00           H  
ATOM    905 3HD1 ILE B  55       0.077  -6.189 -12.207  1.00  0.00           H  
ATOM    906  N   ILE B  56       3.919  -8.428  -9.673  1.00  0.00           N  
ATOM    907  CA  ILE B  56       4.715  -8.602  -8.425  1.00  0.00           C  
ATOM    908  C   ILE B  56       5.387  -7.272  -8.085  1.00  0.00           C  
ATOM    909  O   ILE B  56       5.349  -6.806  -6.963  1.00  0.00           O  
ATOM    910  CB  ILE B  56       5.782  -9.702  -8.569  1.00  0.00           C  
ATOM    911  CG1 ILE B  56       5.117 -11.066  -8.778  1.00  0.00           C  
ATOM    912  CG2 ILE B  56       6.688  -9.729  -7.348  1.00  0.00           C  
ATOM    913  CD1 ILE B  56       4.255 -11.508  -7.618  1.00  0.00           C  
ATOM    914  H   ILE B  56       4.121  -9.013 -10.471  1.00  0.00           H  
ATOM    915  HA  ILE B  56       4.039  -8.894  -7.622  1.00  0.00           H  
ATOM    916  HB  ILE B  56       6.386  -9.508  -9.455  1.00  0.00           H  
ATOM    917 1HG1 ILE B  56       4.497 -11.035  -9.673  1.00  0.00           H  
ATOM    918 2HG1 ILE B  56       5.885 -11.823  -8.939  1.00  0.00           H  
ATOM    919 1HG2 ILE B  56       7.435 -10.513  -7.467  1.00  0.00           H  
ATOM    920 2HG2 ILE B  56       7.185  -8.766  -7.243  1.00  0.00           H  
ATOM    921 3HG2 ILE B  56       6.091  -9.928  -6.457  1.00  0.00           H  
ATOM    922 1HD1 ILE B  56       3.819 -12.483  -7.840  1.00  0.00           H  
ATOM    923 2HD1 ILE B  56       4.864 -11.580  -6.717  1.00  0.00           H  
ATOM    924 3HD1 ILE B  56       3.458 -10.783  -7.460  1.00  0.00           H  
ATOM    925  N   PHE B  57       6.000  -6.657  -9.064  1.00  0.00           N  
ATOM    926  CA  PHE B  57       6.680  -5.350  -8.826  1.00  0.00           C  
ATOM    927  C   PHE B  57       5.673  -4.345  -8.272  1.00  0.00           C  
ATOM    928  O   PHE B  57       5.941  -3.647  -7.317  1.00  0.00           O  
ATOM    929  CB  PHE B  57       7.298  -4.801 -10.114  1.00  0.00           C  
ATOM    930  CG  PHE B  57       7.965  -3.466  -9.944  1.00  0.00           C  
ATOM    931  CD1 PHE B  57       8.379  -3.035  -8.692  1.00  0.00           C  
ATOM    932  CD2 PHE B  57       8.180  -2.638 -11.035  1.00  0.00           C  
ATOM    933  CE1 PHE B  57       8.993  -1.807  -8.535  1.00  0.00           C  
ATOM    934  CE2 PHE B  57       8.794  -1.410 -10.882  1.00  0.00           C  
ATOM    935  CZ  PHE B  57       9.201  -0.995  -9.630  1.00  0.00           C  
ATOM    936  H   PHE B  57       6.018  -7.060  -9.990  1.00  0.00           H  
ATOM    937  HA  PHE B  57       7.480  -5.503  -8.102  1.00  0.00           H  
ATOM    938 1HB  PHE B  57       8.038  -5.506 -10.490  1.00  0.00           H  
ATOM    939 2HB  PHE B  57       6.525  -4.701 -10.874  1.00  0.00           H  
ATOM    940  HD1 PHE B  57       8.216  -3.678  -7.827  1.00  0.00           H  
ATOM    941  HD2 PHE B  57       7.858  -2.966 -12.024  1.00  0.00           H  
ATOM    942  HE1 PHE B  57       9.313  -1.481  -7.546  1.00  0.00           H  
ATOM    943  HE2 PHE B  57       8.957  -0.769 -11.748  1.00  0.00           H  
ATOM    944  HZ  PHE B  57       9.684  -0.026  -9.507  1.00  0.00           H  
ATOM    945  N   GLY B  58       4.516  -4.258  -8.869  1.00  0.00           N  
ATOM    946  CA  GLY B  58       3.498  -3.289  -8.378  1.00  0.00           C  
ATOM    947  C   GLY B  58       3.208  -3.564  -6.902  1.00  0.00           C  
ATOM    948  O   GLY B  58       3.188  -2.662  -6.091  1.00  0.00           O  
ATOM    949  H   GLY B  58       4.296  -4.841  -9.665  1.00  0.00           H  
ATOM    950 1HA  GLY B  58       3.868  -2.273  -8.514  1.00  0.00           H  
ATOM    951 2HA  GLY B  58       2.590  -3.382  -8.972  1.00  0.00           H  
ATOM    952  N   VAL B  59       2.993  -4.801  -6.540  1.00  0.00           N  
ATOM    953  CA  VAL B  59       2.719  -5.102  -5.109  1.00  0.00           C  
ATOM    954  C   VAL B  59       3.888  -4.586  -4.267  1.00  0.00           C  
ATOM    955  O   VAL B  59       3.703  -3.898  -3.280  1.00  0.00           O  
ATOM    956  CB  VAL B  59       2.543  -6.615  -4.878  1.00  0.00           C  
ATOM    957  CG1 VAL B  59       2.480  -6.923  -3.390  1.00  0.00           C  
ATOM    958  CG2 VAL B  59       1.287  -7.103  -5.583  1.00  0.00           C  
ATOM    959  H   VAL B  59       3.007  -5.558  -7.208  1.00  0.00           H  
ATOM    960  HA  VAL B  59       1.793  -4.603  -4.821  1.00  0.00           H  
ATOM    961  HB  VAL B  59       3.412  -7.137  -5.278  1.00  0.00           H  
ATOM    962 1HG1 VAL B  59       2.356  -7.996  -3.245  1.00  0.00           H  
ATOM    963 2HG1 VAL B  59       3.404  -6.597  -2.911  1.00  0.00           H  
ATOM    964 3HG1 VAL B  59       1.636  -6.398  -2.945  1.00  0.00           H  
ATOM    965 1HG2 VAL B  59       1.170  -8.174  -5.417  1.00  0.00           H  
ATOM    966 2HG2 VAL B  59       0.419  -6.576  -5.187  1.00  0.00           H  
ATOM    967 3HG2 VAL B  59       1.372  -6.910  -6.653  1.00  0.00           H  
ATOM    968  N   MET B  60       5.094  -4.886  -4.668  1.00  0.00           N  
ATOM    969  CA  MET B  60       6.274  -4.382  -3.912  1.00  0.00           C  
ATOM    970  C   MET B  60       6.208  -2.855  -3.862  1.00  0.00           C  
ATOM    971  O   MET B  60       6.374  -2.241  -2.825  1.00  0.00           O  
ATOM    972  CB  MET B  60       7.582  -4.845  -4.551  1.00  0.00           C  
ATOM    973  CG  MET B  60       7.811  -6.348  -4.499  1.00  0.00           C  
ATOM    974  SD  MET B  60       7.886  -6.982  -2.811  1.00  0.00           S  
ATOM    975  CE  MET B  60       6.214  -7.587  -2.602  1.00  0.00           C  
ATOM    976  H   MET B  60       5.241  -5.457  -5.487  1.00  0.00           H  
ATOM    977  HA  MET B  60       6.231  -4.780  -2.898  1.00  0.00           H  
ATOM    978 1HB  MET B  60       7.603  -4.540  -5.597  1.00  0.00           H  
ATOM    979 2HB  MET B  60       8.422  -4.360  -4.052  1.00  0.00           H  
ATOM    980 1HG  MET B  60       7.004  -6.858  -5.023  1.00  0.00           H  
ATOM    981 2HG  MET B  60       8.748  -6.591  -4.999  1.00  0.00           H  
ATOM    982 1HE  MET B  60       6.103  -8.011  -1.604  1.00  0.00           H  
ATOM    983 2HE  MET B  60       5.510  -6.763  -2.729  1.00  0.00           H  
ATOM    984 3HE  MET B  60       6.010  -8.356  -3.348  1.00  0.00           H  
ATOM    985  N   ALA B  61       5.957  -2.245  -4.989  1.00  0.00           N  
ATOM    986  CA  ALA B  61       5.866  -0.760  -5.046  1.00  0.00           C  
ATOM    987  C   ALA B  61       4.792  -0.267  -4.072  1.00  0.00           C  
ATOM    988  O   ALA B  61       5.007   0.675  -3.335  1.00  0.00           O  
ATOM    989  CB  ALA B  61       5.539  -0.308  -6.478  1.00  0.00           C  
ATOM    990  H   ALA B  61       5.822  -2.779  -5.835  1.00  0.00           H  
ATOM    991  HA  ALA B  61       6.830  -0.350  -4.745  1.00  0.00           H  
ATOM    992 1HB  ALA B  61       5.474   0.780  -6.510  1.00  0.00           H  
ATOM    993 2HB  ALA B  61       6.325  -0.646  -7.154  1.00  0.00           H  
ATOM    994 3HB  ALA B  61       4.587  -0.737  -6.786  1.00  0.00           H  
ATOM    995  N   GLY B  62       3.633  -0.879  -4.059  1.00  0.00           N  
ATOM    996  CA  GLY B  62       2.569  -0.409  -3.129  1.00  0.00           C  
ATOM    997  C   GLY B  62       3.101  -0.439  -1.698  1.00  0.00           C  
ATOM    998  O   GLY B  62       2.957   0.513  -0.957  1.00  0.00           O  
ATOM    999  H   GLY B  62       3.444  -1.664  -4.665  1.00  0.00           H  
ATOM   1000 1HA  GLY B  62       2.265   0.601  -3.406  1.00  0.00           H  
ATOM   1001 2HA  GLY B  62       1.692  -1.047  -3.228  1.00  0.00           H  
ATOM   1002  N   VAL B  63       3.725  -1.514  -1.298  1.00  0.00           N  
ATOM   1003  CA  VAL B  63       4.266  -1.564   0.090  1.00  0.00           C  
ATOM   1004  C   VAL B  63       5.231  -0.390   0.291  1.00  0.00           C  
ATOM   1005  O   VAL B  63       5.158   0.327   1.271  1.00  0.00           O  
ATOM   1006  CB  VAL B  63       5.005  -2.889   0.354  1.00  0.00           C  
ATOM   1007  CG1 VAL B  63       5.732  -2.837   1.690  1.00  0.00           C  
ATOM   1008  CG2 VAL B  63       4.019  -4.047   0.322  1.00  0.00           C  
ATOM   1009  H   VAL B  63       3.850  -2.312  -1.904  1.00  0.00           H  
ATOM   1010  HA  VAL B  63       3.433  -1.492   0.789  1.00  0.00           H  
ATOM   1011  HB  VAL B  63       5.761  -3.033  -0.418  1.00  0.00           H  
ATOM   1012 1HG1 VAL B  63       6.249  -3.782   1.860  1.00  0.00           H  
ATOM   1013 2HG1 VAL B  63       6.458  -2.024   1.677  1.00  0.00           H  
ATOM   1014 3HG1 VAL B  63       5.012  -2.669   2.490  1.00  0.00           H  
ATOM   1015 1HG2 VAL B  63       4.549  -4.981   0.508  1.00  0.00           H  
ATOM   1016 2HG2 VAL B  63       3.260  -3.900   1.090  1.00  0.00           H  
ATOM   1017 3HG2 VAL B  63       3.541  -4.091  -0.657  1.00  0.00           H  
ATOM   1018  N   ILE B  64       6.130  -0.182  -0.636  1.00  0.00           N  
ATOM   1019  CA  ILE B  64       7.092   0.949  -0.509  1.00  0.00           C  
ATOM   1020  C   ILE B  64       6.329   2.271  -0.377  1.00  0.00           C  
ATOM   1021  O   ILE B  64       6.627   3.088   0.471  1.00  0.00           O  
ATOM   1022  CB  ILE B  64       8.043   1.023  -1.718  1.00  0.00           C  
ATOM   1023  CG1 ILE B  64       8.989  -0.181  -1.728  1.00  0.00           C  
ATOM   1024  CG2 ILE B  64       8.832   2.324  -1.694  1.00  0.00           C  
ATOM   1025  CD1 ILE B  64       9.757  -0.342  -3.019  1.00  0.00           C  
ATOM   1026  H   ILE B  64       6.180  -0.782  -1.447  1.00  0.00           H  
ATOM   1027  HA  ILE B  64       7.694   0.791   0.386  1.00  0.00           H  
ATOM   1028  HB  ILE B  64       7.464   0.977  -2.639  1.00  0.00           H  
ATOM   1029 1HG1 ILE B  64       9.705  -0.088  -0.912  1.00  0.00           H  
ATOM   1030 2HG1 ILE B  64       8.417  -1.094  -1.556  1.00  0.00           H  
ATOM   1031 1HG2 ILE B  64       9.500   2.359  -2.555  1.00  0.00           H  
ATOM   1032 2HG2 ILE B  64       8.144   3.167  -1.733  1.00  0.00           H  
ATOM   1033 3HG2 ILE B  64       9.419   2.376  -0.777  1.00  0.00           H  
ATOM   1034 1HD1 ILE B  64      10.405  -1.217  -2.950  1.00  0.00           H  
ATOM   1035 2HD1 ILE B  64       9.058  -0.473  -3.845  1.00  0.00           H  
ATOM   1036 3HD1 ILE B  64      10.364   0.545  -3.194  1.00  0.00           H  
ATOM   1037  N   GLY B  65       5.351   2.492  -1.215  1.00  0.00           N  
ATOM   1038  CA  GLY B  65       4.578   3.765  -1.141  1.00  0.00           C  
ATOM   1039  C   GLY B  65       3.981   3.926   0.256  1.00  0.00           C  
ATOM   1040  O   GLY B  65       4.073   4.976   0.861  1.00  0.00           O  
ATOM   1041  H   GLY B  65       5.107   1.810  -1.919  1.00  0.00           H  
ATOM   1042 1HA  GLY B  65       5.235   4.603  -1.373  1.00  0.00           H  
ATOM   1043 2HA  GLY B  65       3.791   3.757  -1.894  1.00  0.00           H  
ATOM   1044  N   THR B  66       3.369   2.897   0.776  1.00  0.00           N  
ATOM   1045  CA  THR B  66       2.773   3.008   2.136  1.00  0.00           C  
ATOM   1046  C   THR B  66       3.862   3.417   3.129  1.00  0.00           C  
ATOM   1047  O   THR B  66       3.682   4.315   3.928  1.00  0.00           O  
ATOM   1048  CB  THR B  66       2.121   1.689   2.591  1.00  0.00           C  
ATOM   1049  OG1 THR B  66       1.056   1.346   1.695  1.00  0.00           O  
ATOM   1050  CG2 THR B  66       1.568   1.827   4.001  1.00  0.00           C  
ATOM   1051  H   THR B  66       3.291   2.024   0.274  1.00  0.00           H  
ATOM   1052  HA  THR B  66       1.997   3.774   2.112  1.00  0.00           H  
ATOM   1053  HB  THR B  66       2.864   0.892   2.574  1.00  0.00           H  
ATOM   1054  HG1 THR B  66       0.398   2.045   1.697  1.00  0.00           H  
ATOM   1055 1HG2 THR B  66       1.111   0.885   4.306  1.00  0.00           H  
ATOM   1056 2HG2 THR B  66       2.377   2.077   4.687  1.00  0.00           H  
ATOM   1057 3HG2 THR B  66       0.818   2.616   4.022  1.00  0.00           H  
ATOM   1058  N   ILE B  67       4.996   2.771   3.079  1.00  0.00           N  
ATOM   1059  CA  ILE B  67       6.096   3.134   4.016  1.00  0.00           C  
ATOM   1060  C   ILE B  67       6.436   4.616   3.841  1.00  0.00           C  
ATOM   1061  O   ILE B  67       6.557   5.356   4.798  1.00  0.00           O  
ATOM   1062  CB  ILE B  67       7.355   2.283   3.777  1.00  0.00           C  
ATOM   1063  CG1 ILE B  67       7.098   0.825   4.168  1.00  0.00           C  
ATOM   1064  CG2 ILE B  67       8.534   2.845   4.556  1.00  0.00           C  
ATOM   1065  CD1 ILE B  67       8.173  -0.132   3.705  1.00  0.00           C  
ATOM   1066  H   ILE B  67       5.141   2.024   2.414  1.00  0.00           H  
ATOM   1067  HA  ILE B  67       5.756   2.954   5.035  1.00  0.00           H  
ATOM   1068  HB  ILE B  67       7.601   2.285   2.715  1.00  0.00           H  
ATOM   1069 1HG1 ILE B  67       7.016   0.748   5.251  1.00  0.00           H  
ATOM   1070 2HG1 ILE B  67       6.146   0.499   3.746  1.00  0.00           H  
ATOM   1071 1HG2 ILE B  67       9.416   2.231   4.377  1.00  0.00           H  
ATOM   1072 2HG2 ILE B  67       8.731   3.866   4.232  1.00  0.00           H  
ATOM   1073 3HG2 ILE B  67       8.301   2.842   5.621  1.00  0.00           H  
ATOM   1074 1HD1 ILE B  67       7.918  -1.144   4.019  1.00  0.00           H  
ATOM   1075 2HD1 ILE B  67       8.246  -0.096   2.617  1.00  0.00           H  
ATOM   1076 3HD1 ILE B  67       9.128   0.155   4.143  1.00  0.00           H  
ATOM   1077  N   LEU B  68       6.583   5.055   2.619  1.00  0.00           N  
ATOM   1078  CA  LEU B  68       6.906   6.486   2.370  1.00  0.00           C  
ATOM   1079  C   LEU B  68       5.823   7.363   3.013  1.00  0.00           C  
ATOM   1080  O   LEU B  68       6.112   8.330   3.687  1.00  0.00           O  
ATOM   1081  CB  LEU B  68       6.993   6.778   0.866  1.00  0.00           C  
ATOM   1082  CG  LEU B  68       8.198   6.167   0.140  1.00  0.00           C  
ATOM   1083  CD1 LEU B  68       8.044   6.372  -1.362  1.00  0.00           C  
ATOM   1084  CD2 LEU B  68       9.479   6.810   0.650  1.00  0.00           C  
ATOM   1085  H   LEU B  68       6.478   4.430   1.833  1.00  0.00           H  
ATOM   1086  HA  LEU B  68       7.875   6.705   2.819  1.00  0.00           H  
ATOM   1087 1HB  LEU B  68       6.091   6.401   0.387  1.00  0.00           H  
ATOM   1088 2HB  LEU B  68       7.032   7.857   0.724  1.00  0.00           H  
ATOM   1089  HG  LEU B  68       8.231   5.093   0.327  1.00  0.00           H  
ATOM   1090 1HD1 LEU B  68       8.899   5.938  -1.879  1.00  0.00           H  
ATOM   1091 2HD1 LEU B  68       7.129   5.886  -1.703  1.00  0.00           H  
ATOM   1092 3HD1 LEU B  68       7.991   7.438  -1.579  1.00  0.00           H  
ATOM   1093 1HD2 LEU B  68      10.336   6.375   0.133  1.00  0.00           H  
ATOM   1094 2HD2 LEU B  68       9.448   7.883   0.462  1.00  0.00           H  
ATOM   1095 3HD2 LEU B  68       9.573   6.632   1.722  1.00  0.00           H  
ATOM   1096  N   LEU B  69       4.577   7.030   2.804  1.00  0.00           N  
ATOM   1097  CA  LEU B  69       3.479   7.847   3.400  1.00  0.00           C  
ATOM   1098  C   LEU B  69       3.656   7.911   4.919  1.00  0.00           C  
ATOM   1099  O   LEU B  69       3.575   8.965   5.516  1.00  0.00           O  
ATOM   1100  CB  LEU B  69       2.105   7.255   3.063  1.00  0.00           C  
ATOM   1101  CG  LEU B  69       1.671   7.373   1.597  1.00  0.00           C  
ATOM   1102  CD1 LEU B  69       0.393   6.573   1.378  1.00  0.00           C  
ATOM   1103  CD2 LEU B  69       1.465   8.838   1.243  1.00  0.00           C  
ATOM   1104  H   LEU B  69       4.341   6.225   2.243  1.00  0.00           H  
ATOM   1105  HA  LEU B  69       3.531   8.852   2.983  1.00  0.00           H  
ATOM   1106 1HB  LEU B  69       2.109   6.197   3.324  1.00  0.00           H  
ATOM   1107 2HB  LEU B  69       1.351   7.754   3.673  1.00  0.00           H  
ATOM   1108  HG  LEU B  69       2.443   6.949   0.954  1.00  0.00           H  
ATOM   1109 1HD1 LEU B  69       0.086   6.656   0.336  1.00  0.00           H  
ATOM   1110 2HD1 LEU B  69       0.574   5.526   1.620  1.00  0.00           H  
ATOM   1111 3HD1 LEU B  69      -0.394   6.964   2.022  1.00  0.00           H  
ATOM   1112 1HD2 LEU B  69       1.158   8.922   0.201  1.00  0.00           H  
ATOM   1113 2HD2 LEU B  69       0.693   9.262   1.885  1.00  0.00           H  
ATOM   1114 3HD2 LEU B  69       2.398   9.382   1.392  1.00  0.00           H  
ATOM   1115  N   ILE B  70       3.898   6.795   5.549  1.00  0.00           N  
ATOM   1116  CA  ILE B  70       4.080   6.805   7.027  1.00  0.00           C  
ATOM   1117  C   ILE B  70       5.216   7.755   7.393  1.00  0.00           C  
ATOM   1118  O   ILE B  70       5.083   8.577   8.277  1.00  0.00           O  
ATOM   1119  CB  ILE B  70       4.389   5.399   7.575  1.00  0.00           C  
ATOM   1120  CG1 ILE B  70       3.167   4.488   7.429  1.00  0.00           C  
ATOM   1121  CG2 ILE B  70       4.826   5.479   9.030  1.00  0.00           C  
ATOM   1122  CD1 ILE B  70       3.462   3.026   7.673  1.00  0.00           C  
ATOM   1123  H   ILE B  70       3.964   5.919   5.051  1.00  0.00           H  
ATOM   1124  HA  ILE B  70       3.155   7.149   7.488  1.00  0.00           H  
ATOM   1125  HB  ILE B  70       5.190   4.949   6.989  1.00  0.00           H  
ATOM   1126 1HG1 ILE B  70       2.394   4.803   8.129  1.00  0.00           H  
ATOM   1127 2HG1 ILE B  70       2.756   4.590   6.424  1.00  0.00           H  
ATOM   1128 1HG2 ILE B  70       5.040   4.478   9.401  1.00  0.00           H  
ATOM   1129 2HG2 ILE B  70       5.722   6.094   9.106  1.00  0.00           H  
ATOM   1130 3HG2 ILE B  70       4.029   5.924   9.625  1.00  0.00           H  
ATOM   1131 1HD1 ILE B  70       2.549   2.445   7.550  1.00  0.00           H  
ATOM   1132 2HD1 ILE B  70       4.210   2.682   6.958  1.00  0.00           H  
ATOM   1133 3HD1 ILE B  70       3.842   2.896   8.685  1.00  0.00           H  
ATOM   1134  N   SER B  71       6.329   7.664   6.719  1.00  0.00           N  
ATOM   1135  CA  SER B  71       7.449   8.585   7.047  1.00  0.00           C  
ATOM   1136  C   SER B  71       6.949  10.019   6.904  1.00  0.00           C  
ATOM   1137  O   SER B  71       7.146  10.849   7.769  1.00  0.00           O  
ATOM   1138  CB  SER B  71       8.637   8.354   6.135  1.00  0.00           C  
ATOM   1139  OG  SER B  71       9.196   7.086   6.349  1.00  0.00           O  
ATOM   1140  H   SER B  71       6.450   6.985   5.981  1.00  0.00           H  
ATOM   1141  HA  SER B  71       7.764   8.396   8.074  1.00  0.00           H  
ATOM   1142 1HB  SER B  71       8.322   8.444   5.096  1.00  0.00           H  
ATOM   1143 2HB  SER B  71       9.390   9.121   6.316  1.00  0.00           H  
ATOM   1144  HG  SER B  71       9.935   7.016   5.741  1.00  0.00           H  
ATOM   1145  N   TYR B  72       6.283  10.313   5.819  1.00  0.00           N  
ATOM   1146  CA  TYR B  72       5.750  11.687   5.626  1.00  0.00           C  
ATOM   1147  C   TYR B  72       4.827  12.041   6.797  1.00  0.00           C  
ATOM   1148  O   TYR B  72       4.930  13.101   7.379  1.00  0.00           O  
ATOM   1149  CB  TYR B  72       5.002  11.811   4.297  1.00  0.00           C  
ATOM   1150  CG  TYR B  72       5.906  11.821   3.085  1.00  0.00           C  
ATOM   1151  CD1 TYR B  72       5.727  10.886   2.077  1.00  0.00           C  
ATOM   1152  CD2 TYR B  72       6.916  12.767   2.982  1.00  0.00           C  
ATOM   1153  CE1 TYR B  72       6.554  10.895   0.970  1.00  0.00           C  
ATOM   1154  CE2 TYR B  72       7.743  12.777   1.875  1.00  0.00           C  
ATOM   1155  CZ  TYR B  72       7.564  11.845   0.872  1.00  0.00           C  
ATOM   1156  OH  TYR B  72       8.388  11.856  -0.229  1.00  0.00           O  
ATOM   1157  H   TYR B  72       6.123   9.619   5.104  1.00  0.00           H  
ATOM   1158  HA  TYR B  72       6.588  12.384   5.612  1.00  0.00           H  
ATOM   1159 1HB  TYR B  72       4.303  10.978   4.193  1.00  0.00           H  
ATOM   1160 2HB  TYR B  72       4.417  12.730   4.293  1.00  0.00           H  
ATOM   1161  HD1 TYR B  72       4.933  10.142   2.158  1.00  0.00           H  
ATOM   1162  HD2 TYR B  72       7.058  13.501   3.775  1.00  0.00           H  
ATOM   1163  HE1 TYR B  72       6.412  10.160   0.178  1.00  0.00           H  
ATOM   1164  HE2 TYR B  72       8.537  13.519   1.795  1.00  0.00           H  
ATOM   1165  HH  TYR B  72       9.028  12.567  -0.144  1.00  0.00           H  
ATOM   1166  N   GLY B  73       3.928  11.156   7.149  1.00  0.00           N  
ATOM   1167  CA  GLY B  73       3.006  11.444   8.283  1.00  0.00           C  
ATOM   1168  C   GLY B  73       3.828  11.734   9.538  1.00  0.00           C  
ATOM   1169  O   GLY B  73       3.593  12.700  10.237  1.00  0.00           O  
ATOM   1170  H   GLY B  73       3.847  10.276   6.661  1.00  0.00           H  
ATOM   1171 1HA  GLY B  73       2.374  12.296   8.031  1.00  0.00           H  
ATOM   1172 2HA  GLY B  73       2.347  10.591   8.442  1.00  0.00           H  
ATOM   1173  N   ILE B  74       4.798  10.910   9.822  1.00  0.00           N  
ATOM   1174  CA  ILE B  74       5.640  11.151  11.029  1.00  0.00           C  
ATOM   1175  C   ILE B  74       6.267  12.545  10.925  1.00  0.00           C  
ATOM   1176  O   ILE B  74       6.245  13.316  11.862  1.00  0.00           O  
ATOM   1177  CB  ILE B  74       6.748  10.093  11.177  1.00  0.00           C  
ATOM   1178  CG1 ILE B  74       6.141   8.726  11.504  1.00  0.00           C  
ATOM   1179  CG2 ILE B  74       7.741  10.508  12.252  1.00  0.00           C  
ATOM   1180  CD1 ILE B  74       7.118   7.579  11.386  1.00  0.00           C  
ATOM   1181  H   ILE B  74       4.991  10.107   9.240  1.00  0.00           H  
ATOM   1182  HA  ILE B  74       5.004  11.097  11.911  1.00  0.00           H  
ATOM   1183  HB  ILE B  74       7.276   9.985  10.230  1.00  0.00           H  
ATOM   1184 1HG1 ILE B  74       5.748   8.736  12.520  1.00  0.00           H  
ATOM   1185 2HG1 ILE B  74       5.304   8.529  10.832  1.00  0.00           H  
ATOM   1186 1HG2 ILE B  74       8.517   9.749  12.344  1.00  0.00           H  
ATOM   1187 2HG2 ILE B  74       8.195  11.460  11.978  1.00  0.00           H  
ATOM   1188 3HG2 ILE B  74       7.222  10.615  13.204  1.00  0.00           H  
ATOM   1189 1HD1 ILE B  74       6.615   6.644  11.632  1.00  0.00           H  
ATOM   1190 2HD1 ILE B  74       7.499   7.529  10.365  1.00  0.00           H  
ATOM   1191 3HD1 ILE B  74       7.948   7.736  12.075  1.00  0.00           H  
ATOM   1192  N   ARG B  75       6.824  12.872   9.790  1.00  0.00           N  
ATOM   1193  CA  ARG B  75       7.448  14.217   9.622  1.00  0.00           C  
ATOM   1194  C   ARG B  75       6.413  15.305   9.907  1.00  0.00           C  
ATOM   1195  O   ARG B  75       6.679  16.247  10.626  1.00  0.00           O  
ATOM   1196  CB  ARG B  75       7.999  14.404   8.216  1.00  0.00           C  
ATOM   1197  CG  ARG B  75       9.219  13.558   7.889  1.00  0.00           C  
ATOM   1198  CD  ARG B  75       9.766  13.878   6.546  1.00  0.00           C  
ATOM   1199  NE  ARG B  75      10.906  13.039   6.211  1.00  0.00           N  
ATOM   1200  CZ  ARG B  75      10.830  11.891   5.510  1.00  0.00           C  
ATOM   1201  NH1 ARG B  75       9.666  11.458   5.080  1.00  0.00           N  
ATOM   1202  NH2 ARG B  75      11.928  11.199   5.256  1.00  0.00           N  
ATOM   1203  H   ARG B  75       6.837  12.223   9.016  1.00  0.00           H  
ATOM   1204  HA  ARG B  75       8.277  14.304  10.326  1.00  0.00           H  
ATOM   1205 1HB  ARG B  75       7.226  14.163   7.488  1.00  0.00           H  
ATOM   1206 2HB  ARG B  75       8.274  15.449   8.069  1.00  0.00           H  
ATOM   1207 1HG  ARG B  75       9.998  13.741   8.629  1.00  0.00           H  
ATOM   1208 2HG  ARG B  75       8.944  12.502   7.905  1.00  0.00           H  
ATOM   1209 1HD  ARG B  75       8.995  13.722   5.792  1.00  0.00           H  
ATOM   1210 2HD  ARG B  75      10.090  14.918   6.523  1.00  0.00           H  
ATOM   1211  HE  ARG B  75      11.819  13.340   6.524  1.00  0.00           H  
ATOM   1212 1HH1 ARG B  75       8.828  11.987   5.274  1.00  0.00           H  
ATOM   1213 2HH1 ARG B  75       9.610  10.597   4.555  1.00  0.00           H  
ATOM   1214 1HH2 ARG B  75      12.823  11.532   5.588  1.00  0.00           H  
ATOM   1215 2HH2 ARG B  75      11.872  10.338   4.732  1.00  0.00           H  
ATOM   1216  N   ARG B  76       5.233  15.189   9.360  1.00  0.00           N  
ATOM   1217  CA  ARG B  76       4.204  16.230   9.626  1.00  0.00           C  
ATOM   1218  C   ARG B  76       4.017  16.323  11.138  1.00  0.00           C  
ATOM   1219  O   ARG B  76       4.041  17.391  11.714  1.00  0.00           O  
ATOM   1220  CB  ARG B  76       2.875  15.900   8.962  1.00  0.00           C  
ATOM   1221  CG  ARG B  76       2.867  16.032   7.448  1.00  0.00           C  
ATOM   1222  CD  ARG B  76       1.486  15.992   6.900  1.00  0.00           C  
ATOM   1223  NE  ARG B  76       0.843  14.711   7.143  1.00  0.00           N  
ATOM   1224  CZ  ARG B  76       0.937  13.642   6.329  1.00  0.00           C  
ATOM   1225  NH1 ARG B  76       1.649  13.715   5.227  1.00  0.00           N  
ATOM   1226  NH2 ARG B  76       0.313  12.518   6.639  1.00  0.00           N  
ATOM   1227  H   ARG B  76       5.002  14.410   8.760  1.00  0.00           H  
ATOM   1228  HA  ARG B  76       4.556  17.178   9.218  1.00  0.00           H  
ATOM   1229 1HB  ARG B  76       2.591  14.877   9.205  1.00  0.00           H  
ATOM   1230 2HB  ARG B  76       2.099  16.557   9.355  1.00  0.00           H  
ATOM   1231 1HG  ARG B  76       3.322  16.982   7.163  1.00  0.00           H  
ATOM   1232 2HG  ARG B  76       3.434  15.212   7.007  1.00  0.00           H  
ATOM   1233 1HD  ARG B  76       0.886  16.770   7.371  1.00  0.00           H  
ATOM   1234 2HD  ARG B  76       1.517  16.159   5.824  1.00  0.00           H  
ATOM   1235  HE  ARG B  76       0.287  14.617   7.983  1.00  0.00           H  
ATOM   1236 1HH1 ARG B  76       2.126  14.574   4.990  1.00  0.00           H  
ATOM   1237 2HH1 ARG B  76       1.720  12.913   4.617  1.00  0.00           H  
ATOM   1238 1HH2 ARG B  76      -0.234  12.462   7.487  1.00  0.00           H  
ATOM   1239 2HH2 ARG B  76       0.384  11.717   6.030  1.00  0.00           H  
ATOM   1240  N   LEU B  77       3.876  15.202  11.785  1.00  0.00           N  
ATOM   1241  CA  LEU B  77       3.740  15.212  13.265  1.00  0.00           C  
ATOM   1242  C   LEU B  77       4.969  15.913  13.843  1.00  0.00           C  
ATOM   1243  O   LEU B  77       4.863  16.756  14.710  1.00  0.00           O  
ATOM   1244  CB  LEU B  77       3.626  13.790  13.827  1.00  0.00           C  
ATOM   1245  CG  LEU B  77       2.319  13.052  13.513  1.00  0.00           C  
ATOM   1246  CD1 LEU B  77       2.433  11.602  13.960  1.00  0.00           C  
ATOM   1247  CD2 LEU B  77       1.161  13.750  14.211  1.00  0.00           C  
ATOM   1248  H   LEU B  77       3.857  14.319  11.295  1.00  0.00           H  
ATOM   1249  HA  LEU B  77       2.831  15.754  13.525  1.00  0.00           H  
ATOM   1250 1HB  LEU B  77       4.447  13.193  13.432  1.00  0.00           H  
ATOM   1251 2HB  LEU B  77       3.728  13.835  14.912  1.00  0.00           H  
ATOM   1252  HG  LEU B  77       2.149  13.056  12.436  1.00  0.00           H  
ATOM   1253 1HD1 LEU B  77       1.504  11.078  13.738  1.00  0.00           H  
ATOM   1254 2HD1 LEU B  77       3.256  11.121  13.432  1.00  0.00           H  
ATOM   1255 3HD1 LEU B  77       2.620  11.565  15.034  1.00  0.00           H  
ATOM   1256 1HD2 LEU B  77       0.232  13.227  13.986  1.00  0.00           H  
ATOM   1257 2HD2 LEU B  77       1.329  13.746  15.288  1.00  0.00           H  
ATOM   1258 3HD2 LEU B  77       1.092  14.780  13.859  1.00  0.00           H  
ATOM   1259  N   ILE B  78       6.129  15.541  13.352  1.00  0.00           N  
ATOM   1260  CA  ILE B  78       7.425  16.127  13.816  1.00  0.00           C  
ATOM   1261  C   ILE B  78       8.016  15.246  14.911  1.00  0.00           C  
ATOM   1262  O   ILE B  78       7.593  15.270  16.050  1.00  0.00           O  
ATOM   1263  CB  ILE B  78       7.248  17.561  14.350  1.00  0.00           C  
ATOM   1264  CG1 ILE B  78       6.770  18.492  13.234  1.00  0.00           C  
ATOM   1265  CG2 ILE B  78       8.550  18.068  14.950  1.00  0.00           C  
ATOM   1266  CD1 ILE B  78       6.340  19.857  13.719  1.00  0.00           C  
ATOM   1267  H   ILE B  78       6.139  14.830  12.634  1.00  0.00           H  
ATOM   1268  HA  ILE B  78       8.109  16.167  12.969  1.00  0.00           H  
ATOM   1269  HB  ILE B  78       6.477  17.569  15.119  1.00  0.00           H  
ATOM   1270 1HG1 ILE B  78       7.568  18.625  12.504  1.00  0.00           H  
ATOM   1271 2HG1 ILE B  78       5.927  18.035  12.714  1.00  0.00           H  
ATOM   1272 1HG2 ILE B  78       8.408  19.083  15.322  1.00  0.00           H  
ATOM   1273 2HG2 ILE B  78       8.849  17.419  15.771  1.00  0.00           H  
ATOM   1274 3HG2 ILE B  78       9.328  18.068  14.185  1.00  0.00           H  
ATOM   1275 1HD1 ILE B  78       6.014  20.460  12.871  1.00  0.00           H  
ATOM   1276 2HD1 ILE B  78       5.515  19.749  14.426  1.00  0.00           H  
ATOM   1277 3HD1 ILE B  78       7.177  20.348  14.211  1.00  0.00           H  
ATOM   1278  N   LYS B  79       8.991  14.454  14.561  1.00  0.00           N  
ATOM   1279  CA  LYS B  79       9.625  13.546  15.556  1.00  0.00           C  
ATOM   1280  C   LYS B  79      10.714  14.301  16.320  1.00  0.00           C  
ATOM   1281  O   LYS B  79      11.617  14.865  15.735  1.00  0.00           O  
ATOM   1282  CB  LYS B  79      10.217  12.307  14.882  1.00  0.00           C  
ATOM   1283  CG  LYS B  79      10.806  11.287  15.845  1.00  0.00           C  
ATOM   1284  CD  LYS B  79      11.318  10.060  15.106  1.00  0.00           C  
ATOM   1285  CE  LYS B  79      11.919   9.044  16.067  1.00  0.00           C  
ATOM   1286  NZ  LYS B  79      12.425   7.838  15.357  1.00  0.00           N  
ATOM   1287  H   LYS B  79       9.326  14.449  13.608  1.00  0.00           H  
ATOM   1288  HA  LYS B  79       8.860  13.218  16.261  1.00  0.00           H  
ATOM   1289 1HB  LYS B  79       9.445  11.808  14.295  1.00  0.00           H  
ATOM   1290 2HB  LYS B  79      11.005  12.611  14.192  1.00  0.00           H  
ATOM   1291 1HG  LYS B  79      11.631  11.739  16.396  1.00  0.00           H  
ATOM   1292 2HG  LYS B  79      10.042  10.978  16.560  1.00  0.00           H  
ATOM   1293 1HD  LYS B  79      10.494   9.592  14.564  1.00  0.00           H  
ATOM   1294 2HD  LYS B  79      12.079  10.360  14.387  1.00  0.00           H  
ATOM   1295 1HE  LYS B  79      12.744   9.503  16.611  1.00  0.00           H  
ATOM   1296 2HE  LYS B  79      11.164   8.735  16.789  1.00  0.00           H  
ATOM   1297 1HZ  LYS B  79      12.814   7.191  16.028  1.00  0.00           H  
ATOM   1298 2HZ  LYS B  79      11.662   7.393  14.864  1.00  0.00           H  
ATOM   1299 3HZ  LYS B  79      13.140   8.110  14.697  1.00  0.00           H  
ATOM   1300  N   LYS B  80      10.633  14.319  17.624  1.00  0.00           N  
ATOM   1301  CA  LYS B  80      11.660  15.040  18.431  1.00  0.00           C  
ATOM   1302  C   LYS B  80      11.582  16.538  18.131  1.00  0.00           C  
ATOM   1303  O   LYS B  80      12.609  17.192  18.210  1.00  0.00           O  
ATOM   1304  OXT LYS B  80      10.532  17.036  17.829  1.00  0.00           O  
ATOM   1305  CB  LYS B  80      13.067  14.517  18.140  1.00  0.00           C  
ATOM   1306  CG  LYS B  80      13.314  13.086  18.598  1.00  0.00           C  
ATOM   1307  CD  LYS B  80      14.736  12.643  18.288  1.00  0.00           C  
ATOM   1308  CE  LYS B  80      14.982  11.210  18.738  1.00  0.00           C  
ATOM   1309  NZ  LYS B  80      16.362  10.756  18.419  1.00  0.00           N  
ATOM   1310  H   LYS B  80       9.877  13.846  18.098  1.00  0.00           H  
ATOM   1311  HA  LYS B  80      11.448  14.875  19.488  1.00  0.00           H  
ATOM   1312 1HB  LYS B  80      13.257  14.562  17.067  1.00  0.00           H  
ATOM   1313 2HB  LYS B  80      13.801  15.156  18.630  1.00  0.00           H  
ATOM   1314 1HG  LYS B  80      13.147  13.014  19.673  1.00  0.00           H  
ATOM   1315 2HG  LYS B  80      12.616  12.417  18.095  1.00  0.00           H  
ATOM   1316 1HD  LYS B  80      14.913  12.712  17.213  1.00  0.00           H  
ATOM   1317 2HD  LYS B  80      15.440  13.300  18.797  1.00  0.00           H  
ATOM   1318 1HE  LYS B  80      14.828  11.136  19.814  1.00  0.00           H  
ATOM   1319 2HE  LYS B  80      14.271  10.547  18.245  1.00  0.00           H  
ATOM   1320 1HZ  LYS B  80      16.484   9.803  18.733  1.00  0.00           H  
ATOM   1321 2HZ  LYS B  80      16.509  10.802  17.420  1.00  0.00           H  
ATOM   1322 3HZ  LYS B  80      17.030  11.351  18.885  1.00  0.00           H  
HETATM 1323 THKN MEM C  81      15.000   0.000   0.000  1.00  0.00           X  
HETATM 1324 CNTR MEM C  81       0.000   0.000   0.000  1.00  0.00           X  
HETATM 1325 NORM MEM C  81       0.000  -0.000  15.000  1.00  0.00           X  
TER                                                                             
# All scores below are weighted scores, not raw scores.
#BEGIN_POSE_ENERGIES_TABLE output/1AFO_AB_noMEM_0001.pdb
label fa_atr fa_rep fa_intra_rep fa_elec pro_close fa_pair hbond_sr_bb hbond_lr_bb hbond_bb_sc hbond_sc fa_mpsolv dslf_ss_dst dslf_cs_ang dslf_ss_dih dslf_ca_dih rama omega fa_dun p_aa_pp ref fa_mpenv total
weights 0.78 0.43 0.004 0.026 1 0.48 1.16 1.16 1.16 1.1 0.6 0.5 2 5 5 0.2 0.5 0.01 0.64 1 0.48 NA
pose -242.59 90.1731 0.83395 -0.20511 0.33274 -0.28189 -40.3824 0 -0.03543 0 67.3196 0 0 0 0 13.8005 0.11562 1.33912 15.5594 -5.26 60.3381 -38.9424
VAL:NtermProteinFull_1 -0.87303 0.08543 0.01453 0.01227 0 0 0 0 0 0 0.16254 0 0 0 0 0 2e-05 0.00021 0 0.29 3.66613 3.35808
GLN_2 -1.04213 1.34354 0.00539 0.01997 0 0 0 0 0 0 0.21992 0 0 0 0 -0.11645 0.00018 0.02926 -0.10013 -0.97 3.32826 2.7178
LEU_3 -1.46112 1.4801 0.00665 0.0134 0 0 0 0 0 0 0.41241 0 0 0 0 1.65049 2e-05 0.00013 -1.23007 -0.1 -0.37185 0.40014
ALA_4 -0.83431 0.11306 0.00228 0.00579 0 0 0 0 0 0 0.22275 0 0 0 0 0.69564 4e-05 0 1.15107 0.16 0.45551 1.97184
HIS_D_5 -2.06406 1.15163 0.00567 0.00453 0 -0.03388 0 0 0 0 0.62235 0 0 0 0 0.09933 1e-05 0.0227 0.13113 0.56 2.9048 3.40421
HIS_6 -1.41234 1.2071 0.0035 0.00699 0 -0.05949 0 0 0 0 0.50209 0 0 0 0 1.53005 0.0011 0.02574 1.96236 0.56 0.65523 4.98234
PHE_7 -1.21743 1.72331 0.02259 0.0202 0 0 0 0 0 0 0.58205 0 0 0 0 -0.22118 0.00048 0.0279 0.09435 0.63 0.04446 1.70673
SER_8 -1.23222 1.85023 0.0011 0.00112 0 0.01847 0 0 -0.00211 0 0.74431 0 0 0 0 1.03683 7e-05 0.00704 0.36607 -0.37 0.06629 2.48721
GLU_9 -1.02119 0.16025 0.00527 -0.01171 0.0082 -0.00325 0 0 -0.00211 0 0.64599 0 0 0 0 0.22599 0.00023 0.03837 0.09806 -0.81 0.24426 -0.42163
PRO_10 -2.56911 1.0189 0.00227 -0.00433 0.06176 0 0 0 0 0 1.15935 0 0 0 0 0.37838 0.00021 0.00723 -0.81004 0.02 0.03155 -0.70385
GLU_11 -3.02971 0.35531 0.00214 -0.0008 0 -0.02063 0 0 0 0 1.30732 0 0 0 0 -0.13534 3e-05 0.06092 -0.18419 -0.81 0.42987 -2.02507
ILE_12 -3.3784 1.08775 0.02341 -0.00164 0 0 0 0 0 0 0.89564 0 0 0 0 -0.03136 0.00021 0.01971 -0.20524 0.24 0.10097 -1.24895
THR_13 -3.44621 0.70019 0.00839 -0.0072 0 0.02561 0 0 0 0 1.11404 0 0 0 0 0.04227 8e-05 0.00023 0.23544 -0.27 1.23604 -0.36111
LEU_14 -3.49098 0.5263 0.00652 -0.009 0 0 0 0 0 0 0.91807 0 0 0 0 -0.05182 0.00141 0.00808 -0.22197 -0.1 0.15501 -2.25838
ILE_15 -4.309 0.93395 0.01748 -0.00823 0 0 0 0 0 0 0.95979 0 0 0 0 0.04461 0.01483 0.00126 -0.10943 0.24 0.0967 -2.11803
ILE_16 -3.83066 0.98423 0.02298 -0.01589 0 0 0 0 0 0 0.87246 0 0 0 0 0.03253 8e-05 0.02107 -0.11671 0.24 -0.37181 -2.16172
PHE_17 -3.94292 0.60602 0.03514 -0.0136 0 0 0 0 0 0 0.80443 0 0 0 0 -0.0212 3e-05 0.03231 -0.12914 0.63 -0.02461 -2.02354
GLY_18 -3.48219 0.57878 2e-05 -0.00919 0 0 0 0 0 0 0.66853 0 0 0 0 0.18491 0.00438 0 0.50732 -0.17 1.44431 -0.27313
VAL_19 -4.1227 0.52303 0.01348 -0.00986 0 0 0 0 0 0 0.88147 0 0 0 0 0.06342 0.00375 -3e-05 -0.03753 0.29 -0.00428 -2.39927
MET_20 -3.92176 0.48944 0.00571 -0.0137 0 0 0 0 0 0 0.8276 0 0 0 0 0.01656 0.00098 0.02101 -0.12159 -0.34 0.32735 -2.70839
ALA_21 -3.51635 0.54618 0.00059 -0.01036 0 0 0 0 0 0 0.69315 0 0 0 0 -0.08072 0.0008 0 -0.27432 0.16 0.79296 -1.68807
GLY_22 -3.54665 0.59716 2e-05 -0.00727 0 0 0 0 0 0 0.71854 0 0 0 0 0.18466 0.00252 0 0.50691 -0.17 1.44672 -0.26738
VAL_23 -4.43593 0.70058 0.01401 -0.00931 0 0 0 0 0 0 1.02686 0 0 0 0 0.06001 0.00017 -4e-05 -0.02971 0.29 -0.0048 -2.38816
ILE_24 -4.14362 0.51873 0.01937 -0.01258 0 0 0 0 0 0 0.92631 0 0 0 0 0.04316 8e-05 0.00128 -0.10033 0.24 -0.38448 -2.89208
GLY_25 -2.78436 0.48767 2e-05 -0.00821 0 0 0 0 0 0 0.54888 0 0 0 0 0.1832 0.00175 0 0.50331 -0.17 1.44671 0.20897
THR_26 -4.14271 0.84594 0.00834 -0.00569 0 -0.04749 0 0 0 0 1.01167 0 0 0 0 0.04055 0.00012 0.00022 0.23425 -0.27 2.23268 -0.09211
ILE_27 -3.92985 0.52896 0.01884 -0.01047 0 0 0 0 0 0 0.86948 0 0 0 0 0.0408 0 0.00128 -0.09996 0.24 -0.38653 -2.72745
LEU_28 -3.9314 0.54536 0.00653 -0.00972 0 0 0 0 0 0 0.82828 0 0 0 0 -0.03445 0.00143 0.00919 -0.20969 -0.1 -0.39181 -3.28628
LEU_29 -3.38789 0.48625 0.00653 -0.0071 0 0 0 0 0 0 0.71624 0 0 0 0 -0.03454 0.00104 0.00924 -0.21067 -0.1 -0.41889 -2.93979
ILE_30 -3.89459 0.62577 0.01904 -0.01012 0 0 0 0 0 0 0.93908 0 0 0 0 0.03663 0.00044 0.00127 -0.10456 0.24 -0.48537 -2.63243
SER_31 -3.51322 0.54465 0.00064 -0.01021 0 -0.00389 0 0 0 0 0.97172 0 0 0 0 0.02307 0.00398 0.0073 0.31043 -0.37 2.31569 0.28017
TYR_32 -4.11404 0.51062 0.02387 -0.00718 0 0 0 0 0 0 1.18962 0 0 0 0 0.00245 0.00147 0.0482 -0.10844 0.51 1.12306 -0.82037
GLY_33 -2.80587 0.45281 2e-05 -0.00739 0 0 0 0 0 0 1.0476 0 0 0 0 0.18066 1e-05 0 0.50107 -0.17 0.63561 -0.16547
ILE_34 -3.77877 0.57562 0.01846 -0.01185 0 0 0 0 0 0 1.39298 0 0 0 0 0.03718 9e-05 0.00128 -0.10072 0.24 -0.42752 -2.05325
ARG_35 -4.03182 2.74576 0.00736 -0.0011 0 -0.00389 0 0 0 0 1.62582 0 0 0 0 -0.06932 0.00061 0.0241 -0.21006 -0.98 3.02462 2.13208
ARG_36 -2.94827 0.5629 0.00738 0.00594 0 -0.00159 0 0 0 0 1.31356 0 0 0 0 -0.07292 8e-05 0.02405 -0.20322 -0.98 2.05998 -0.23212
LEU_37 -2.30517 0.47613 0.00656 0.00595 0 0 0 0 0 0 1.04337 0 0 0 0 -0.03313 0.00017 0.00921 -0.20735 -0.1 -0.06799 -1.17224
ILE_38 -2.57807 5.86755 0.02029 0.01107 0 0 0 0 0 0 1.33355 0 0 0 0 0.91978 0.00045 0.00579 2.49254 0.24 -0.00777 8.30518
LYS_39 -2.27291 8.37416 0.00565 0.02384 0 -0.00159 0 0 0 0 1.14014 0 0 0 0 1.16244 0 0.03128 2.60218 -0.65 0.20424 10.6195
LYS:CtermProteinFull_40 -0.74806 0.57033 0.00357 0.0141 0 0 0 0 0 0 0.5242 0 0 0 0 0 0 0.01513 0 -0.65 0.02118 -0.24955
VAL:NtermProteinFull_41 -1.31522 0.09942 0.032 -0.00117 0 0 0 0 -0.0156 0 0.3322 0 0 0 0 0 6e-05 0.00215 0 0.29 3.61659 3.04043
GLN_42 -1.82849 0.32766 0.00926 -0.00038 0 0 0 0 -0.0156 0 0.43949 0 0 0 0 -0.22621 3e-05 0.05678 0.26365 -0.97 3.19206 1.24825
LEU_43 -2.47623 0.51826 0.00685 0.01115 0 0 0 0 0 0 0.64611 0 0 0 0 0.36553 2e-05 0.00093 0.85269 -0.1 -0.76075 -0.93546
ALA_44 -1.03683 1.80272 0.00085 0.01375 0 0 0 0 0 0 0.56314 0 0 0 0 -0.25465 5e-05 0 -0.13142 0.16 0.11461 1.23222
HIS_D_45 -2.74169 3.15711 0.00297 0.0079 0 -0.02063 0 0 0 0 1.33288 0 0 0 0 1.16825 2e-05 0.04456 2.08806 0.56 0.28673 5.88616
HIS_46 -1.36494 1.3862 0.01596 0.00403 0 0.00269 0 0 0 0 0.53593 0 0 0 0 1.52488 3e-05 0.03108 1.93089 0.56 0.29566 4.92242
PHE_47 -2.69118 0.31235 0.02251 0.02236 0 0 0 0 0 0 0.82944 0 0 0 0 0.49602 0 0.03674 2.59668 0.63 -0.59132 1.66359
SER_48 -2.89222 2.04341 0.00124 0.01134 0 -0.04508 0 0 0 0 1.20167 0 0 0 0 0.19239 1e-05 0.01286 0.48532 -0.37 1.38089 2.02182
GLU_49 -1.33908 2.12793 0.006 0.00565 0.01496 0.00959 0 0 0 0 0.92743 0 0 0 0 -0.01549 0.0003 0.19252 -0.19151 -0.81 0.26204 1.19034
PRO_50 -2.86436 6.04117 0.00113 -0.00298 0.24782 0 0 0 0 0 1.34242 0 0 0 0 -0.20861 3e-05 0.00343 -1.33327 0.02 0.04446 3.29125
GLU_51 -2.46006 1.23779 0.00624 -0.0054 0 -0.02172 0 0 0 0 0.93986 0 0 0 0 0.46528 0.00104 0.03913 -0.30172 -0.81 1.69032 0.78076
ILE_52 -2.43554 1.0047 0.01998 3e-05 0 0 0 0 0 0 0.69303 0 0 0 0 0.48619 0.00018 0.00572 0.21589 0.24 -0.42169 -0.19152
THR_53 -3.99278 4.93196 0.00811 -0.00901 0 -0.05449 0 0 0 0 1.58714 0 0 0 0 0.01281 0.00066 0.06694 0.20308 -0.27 1.35755 3.84198
LEU_54 -4.50316 2.12726 0.0088 -0.01409 0 0 0 0 0 0 1.21702 0 0 0 0 -0.01324 0.00072 0.00822 -0.22489 -0.1 0.20483 -1.28853
ILE_55 -3.69432 0.51763 0.02351 -0.00848 0 0 0 0 0 0 0.85512 0 0 0 0 0.04977 0.01103 0.02162 -0.12284 0.24 -0.31978 -2.42674
ILE_56 -3.5607 0.91548 0.02293 -0.01342 0 0 0 0 0 0 0.80637 0 0 0 0 0.02771 0.0003 0.02118 -0.13004 0.24 -0.39059 -2.06078
PHE_57 -4.39533 0.52594 0.04536 -0.00954 0 0 0 0 0 0 0.87942 0 0 0 0 -0.02531 0.00086 0.06201 -0.11323 0.63 0.00218 -2.39762
GLY_58 -3.39933 0.61067 2e-05 -0.01079 0 0 0 0 0 0 0.64767 0 0 0 0 0.18462 0.00125 0 0.50155 -0.17 1.44291 -0.19141
VAL_59 -4.50676 0.67427 0.0134 -0.00974 0 0 0 0 0 0 0.96191 0 0 0 0 0.07055 0.01312 -1e-05 -0.03524 0.29 -0.00496 -2.53345
MET_60 -3.72275 0.46745 0.00468 -0.00865 0 0 0 0 0 0 0.7721 0 0 0 0 0.01788 0.00027 0.03419 -0.12524 -0.34 0.32736 -2.57271
ALA_61 -3.38237 0.53623 0.00061 -0.00972 0 0 0 0 0 0 0.6641 0 0 0 0 -0.0905 0.00165 0 -0.28659 0.16 0.7931 -1.61351
GLY_62 -3.46444 0.56631 2e-05 -0.00794 0 0 0 0 0 0 0.68917 0 0 0 0 0.18467 0.00203 0 0.50397 -0.17 1.44672 -0.24948
VAL_63 -4.30962 0.64802 0.01368 -0.00675 0 0 0 0 0 0 0.99941 0 0 0 0 0.06691 0.00099 -2e-05 -0.03443 0.29 -0.0048 -2.33662
ILE_64 -3.74557 0.45143 0.01918 -0.01064 0 0 0 0 0 0 0.81573 0 0 0 0 0.03696 0.00092 0.00126 -0.10881 0.24 -0.38448 -2.684
GLY_65 -2.86038 0.4969 2e-05 -0.01056 0 0 0 0 0 0 0.57016 0 0 0 0 0.18266 2e-05 0 0.49911 -0.17 1.44672 0.15466
THR_66 -4.09335 0.90709 0.00814 -0.00474 0 -0.04749 0 0 0 0 0.99847 0 0 0 0 0.04266 0.00117 0.00023 0.23488 -0.27 2.23296 0.01003
ILE_67 -3.61935 0.47956 0.01847 -0.00876 0 0 0 0 0 0 0.77975 0 0 0 0 0.0411 0.00059 0.00128 -0.10008 0.24 -0.38448 -2.55192
LEU_68 -4.0546 0.56441 0.00654 -0.01185 0 0 0 0 0 0 0.84442 0 0 0 0 -0.03706 0.00016 0.009 -0.21165 -0.1 -0.38448 -3.37511
LEU_69 -3.60357 0.5451 0.00654 -0.0098 0 0 0 0 0 0 0.7324 0 0 0 0 -0.03235 9e-05 0.00931 -0.20748 -0.1 -0.38452 -3.04429
ILE_70 -3.69854 0.57053 0.01896 -0.00917 0 0 0 0 0 0 0.78233 0 0 0 0 0.04473 0.00138 0.00127 -0.10209 0.24 -0.38117 -2.53176
SER_71 -3.78174 0.5774 0.00063 -0.00436 0 0.05102 0 0 0 0 0.78809 0 0 0 0 0.02068 0.00409 0.00728 0.31357 -0.37 2.64951 0.25616
TYR_72 -5.08549 0.62351 0.02388 -0.00863 0 0 0 0 0 0 0.98366 0 0 0 0 -0.00111 0.00024 0.04778 -0.09324 0.51 1.56169 -1.43771
GLY_73 -3.32545 0.7081 2e-05 -0.00794 0 0 0 0 0 0 0.64686 0 0 0 0 0.18257 0.0014 0 0.50431 -0.17 1.42956 -0.03056
ILE_74 -3.90578 0.56643 0.01816 -0.01293 0 0 0 0 0 0 0.85006 0 0 0 0 0.0408 0.00022 0.00127 -0.10256 0.24 -0.31136 -2.61568
ARG_75 -4.0958 0.68409 0.01017 0.00161 0 0.05102 0 0 0 0 0.88213 0 0 0 0 -0.07422 0.00042 0.03198 -0.20363 -0.98 4.86155 1.16931
ARG_76 -3.3844 0.94147 0.01064 0.00352 0 0 0 0 0 0 0.73489 0 0 0 0 -0.05517 0.02502 0.02575 -0.20575 -0.98 4.82809 1.94407
LEU_77 -2.50906 2.61449 0.00654 0.00196 0 0 0 0 0 0 0.65099 0 0 0 0 -0.03984 0.00022 0.00881 -0.21407 -0.1 -0.16725 0.25278
ILE_78 -2.54319 2.62019 0.01813 -0.00635 0 0 0 0 0 0 0.95198 0 0 0 0 1.06747 0.00159 0.01217 2.43522 0.24 -0.40505 4.39215
LYS_79 -1.28696 0.38753 0.00474 0.0124 0 -0.0376 0 0 0 0 0.46465 0 0 0 0 -0.11206 9e-05 0.0147 -0.06111 -0.65 2.027 0.76339
LYS:CtermProteinFull_80 -1.12796 0.37322 0.00544 0.01149 0 -0.0376 0 0 0 0 0.59584 0 0 0 0 0 0 0.01506 0 -0.65 0.99722 0.18272
MEM_81 0 0 0 0 0 0 0 0 0 0 0 0 0 0 0 0 0 0 0 0 0 0
#END_POSE_ENERGIES_TABLE output/1AFO_AB_noMEM_0001.pdb
Fnat 0.666667
I_sc -9.93228
Irms 1.0038
cen_rms 6.4267
hs_pair 0
interchain_contact -0.3
interchain_env 1.34955
interchain_pair 0.0850123
interchain_vdw 0.0110897
mp_cbeta 1.80557
mp_env -34.8958
mp_pair -6.67122
rama 10.3504
rms 3.96894
rsigma 0
sheet 0
ss_pair 0
st_rmsd 7.17805
