# Supplementary material for: An Integrated Framework Advancing Membrane Protein Modeling and Design
Source: PLoS Comput Biol. 2015 Sep 1;11(9):e1004398. doi: 10.1371/journal.pcbi.1004398 (PMC4556676; doi:10.1371/journal.pcbi.1004398)
Supplement: S4 File — This protocol capture contains the steps, input files, and example output files necessary to run the MPdock protocol described in this manuscript. For simplification, we only describe refinement of Glycophorin A in these files. The supplementary files are included with the Rosetta3 software suite under the directory Rosetta/demos/protocol_capture/MPdock. (GZ) [file pcbi.1004398.s004.gz › MPDock/MP_Dock/output/log_mpdock_1AFO.log]

core.init: Rosetta version eabb5585a55795a82d7795e9f997a0960887e1bc 2014-12-18 14:32:50 -0500 from git@github.com:RosettaCommons/main.git
core.init: command: /Users/julialeman/Documents/julia/git_final/Rosetta/main/source/bin/mpdocking.macosclangrelease -database /Users/julialeman/Documents/julia/git_final/Rosetta/main/database -in:file:s input/1AFO_AB_noMEM.pdb -in:file:native input/native.pdb -membrane_new:setup:spanfiles input/1AFO_AB.span -out:file:scorefile output/score_mpdock_1AFO.sc -out:path:pdb output -nstruct 1 -docking:partners A_B -dock_pert 3 8 -show_simulation_in_pymol 0
core.init: 'RNG device' seed mode, using '/dev/urandom', seed=463776776 seed_offset=0 real_seed=463776776
core.init.random: RandomGenerator:init: Normal mode, seed=463776776 RG_type=mt19937
protocols.jd2.PDBJobInputter: Instantiate PDBJobInputter
protocols.jd2.PDBJobInputter: PDBJobInputter::fill_jobs
protocols.jd2.PDBJobInputter: pushed input/1AFO_AB_noMEM.pdb nstruct index 1
core.chemical.ResidueTypeSet: Finished initializing fa_standard residue type set.  Created 737 residue types
core.pack.task: Packer task: initialize from command line() 
protocols.evaluation.ChiWellRmsdEvaluatorCreator: Evaluation Creator active ... 
protocols.jd2.PDBJobInputter: PDBJobInputter::pose_from_job
protocols.jd2.PDBJobInputter: filling pose from PDB input/1AFO_AB_noMEM.pdb
core.pack.task: Packer task: initialize from command line() 
basic.io.database: Database file opened: scoring/score_functions/EnvPairPotential/env_log.txt
basic.io.database: Database file opened: scoring/score_functions/EnvPairPotential/cbeta_den.txt
basic.io.database: Database file opened: scoring/score_functions/EnvPairPotential/pair_log.txt
basic.io.database: Database file opened: scoring/score_functions/EnvPairPotential/cenpack_log.txt
basic.io.database: Database file opened: scoring/score_functions/MembranePotential/CEN6_mem_env_log.txt
basic.io.database: Database file opened: scoring/score_functions/MembranePotential/CEN10_mem_env_log.txt
basic.io.database: Database file opened: scoring/score_functions/MembranePotential/memcbeta_den.txt
basic.io.database: Database file opened: scoring/score_functions/MembranePotential/mem_pair_log.txt
basic.io.database: Database file opened: scoring/score_functions/rama/Rama_smooth_dyn.dat_ss_6.4
basic.io.database: Database file opened: scoring/score_functions/SecondaryStructurePotential/phi.theta.36.HS.resmooth
basic.io.database: Database file opened: scoring/score_functions/SecondaryStructurePotential/phi.theta.36.SS.resmooth
basic.io.database: Database file opened: scoring/score_functions/InterchainPotential/interchain_env_log.txt
basic.io.database: Database file opened: scoring/score_functions/InterchainPotential/interchain_pair_log.txt
basic.io.database: Database file opened: scoring/score_functions/EnvPairPotential/env_log.txt
basic.io.database: Database file opened: scoring/score_functions/EnvPairPotential/cbeta_den.txt
basic.io.database: Database file opened: scoring/score_functions/EnvPairPotential/pair_log.txt
basic.io.database: Database file opened: scoring/score_functions/EnvPairPotential/cenpack_log.txt
core.scoring.etable: Starting energy table calculation
core.scoring.etable: smooth_etable: changing atr/rep split to bottom of energy well
core.scoring.etable: smooth_etable: spline smoothing lj etables (maxdis = 6)
core.scoring.etable: smooth_etable: spline smoothing solvation etables (max_dis = 6)
core.scoring.etable: Finished calculating energy tables.
basic.io.database: Database file opened: scoring/score_functions/PairEPotential/pdb_pair_stats_fine
core.scoring.etable: Starting energy table calculation
core.scoring.etable: smooth_etable: changing atr/rep split to bottom of energy well
core.scoring.etable: smooth_etable: spline smoothing lj etables (maxdis = 6)
core.scoring.etable: smooth_etable: spline smoothing solvation etables (max_dis = 6)
core.scoring.etable: Finished calculating energy tables.
core.scoring.etable: Starting energy table calculation
core.scoring.etable: smooth_etable: changing atr/rep split to bottom of energy well
core.scoring.etable: smooth_etable: spline smoothing lj etables (maxdis = 6)
core.scoring.etable: smooth_etable: spline smoothing solvation etables (max_dis = 6)
core.scoring.etable: Finished calculating energy tables.
core.scoring.etable: Using alternate parameters: LK_DGFREE in MembEtable construction.
core.scoring.etable: Using alternate parameters: MEMB_LK_DGFREE in MembEtable construction.
core.scoring.etable: Using alternate parameters: LK_DGREFCE in MembEtable construction.
core.scoring.etable: Using alternate parameters: MEMB_LK_DGREFCE in MembEtable construction.
core.scoring.etable: Starting membrane specific energy table calculation
core.scoring.etable: smooth_etable: spline smoothing solvation etables (max_dis = 6)
core.scoring.etable: Finished calculating membrane specific energy tables.
basic.io.database: Database file opened: scoring/score_functions/hbonds/sp2_elec_params/HBPoly1D.csv
basic.io.database: Database file opened: scoring/score_functions/hbonds/sp2_elec_params/HBFadeIntervals.csv
basic.io.database: Database file opened: scoring/score_functions/hbonds/sp2_elec_params/HBEval.csv
basic.io.database: Database file opened: scoring/score_functions/P_AA_pp/P_AA
basic.io.database: Database file opened: scoring/score_functions/P_AA_pp/P_AA_n
basic.io.database: Database file opened: scoring/score_functions/P_AA_pp/P_AA_pp
core.pack.task: Packer task: initialize from command line() 
protocols.docking.DockingInitialPerturbation: Reading options...
core.pack.task: Packer task: initialize from command line() 
protocols.membrane.AddMembraneMover: Adding a new membrane residue to the pose
protocols.membrane.AddMembraneMover: Adding a membrane residue representing the position of the membrane after residue 80
   Edge   	   Jump     Jump #
          	0081--0001  002
0001--0040
          	0001--0041  001
0041--0080

core.conformation.membrane.SpanningTopology: Filling membrane spanning topology from spanfile input/1AFO_AB.span
core.conformation.membrane.SpanningTopology: nres: 81
core.conformation.membrane.SpanningTopology: nres_topo: 80
core.conformation.membrane.SpanningTopology: total residues in spanfile: 80
protocols.docking.membrane.MPDockingMover: adding MEM
protocols.membrane.AddMembraneMover: Adding a new membrane residue to the pose
protocols.membrane.AddMembraneMover: Adding a membrane residue representing the position of the membrane after residue 80
   Edge   	   Jump     Jump #
          	0081--0001  002
0001--0040
          	0001--0041  001
0041--0080

protocols.docking.membrane.MPDockingMover: docking pose nres: 81
protocols.docking.membrane.MPDockingMover: native pose nres: 81
   Edge   	   Jump     Jump #
          	0081--0001  002
0001--0040
          	0001--0041  001
0041--0080

protocols.docking.membrane.MPDockingMover: foldtree reordered
   Edge   	   Jump     Jump #
          	0081--0001  002
0001--0040
          	0001--0041  001
0041--0080

protocols.docking.membrane.MPDockingMover: calling docking protocol
protocols.docking.DockingProtocol: ////////////////////////////////////////////////////////////////////////////////
protocols.docking.DockingProtocol: ///                     Rosetta 3 Docking Protocol                           ///
protocols.docking.DockingProtocol: ///                                                                          ///
protocols.docking.DockingProtocol: /// Dockable Jumps: 1                                                        ///
protocols.docking.DockingProtocol: /// Low Resolution Docking Protocol:   on                                    ///
protocols.docking.DockingProtocol: /// High Resolution Docking Protocol:  on                                    ///
protocols.docking.DockingProtocol: /// Low Resolution Filter:   on                                              ///
protocols.docking.DockingProtocol: /// High Resolution Filter:  on                                              ///
protocols.docking.DockingProtocol: ////////////////////////////////////////////////////////////////////////////////
core.chemical.ResidueTypeSet: Finished initializing centroid residue type set.  Created 1042 residue types
protocols.docking.DockingProtocol: FOLD_TREE  EDGE 81 1 2  EDGE 1 40 -1  EDGE 1 41 1  EDGE 41 80 -1 
protocols.docking.DockingProtocol: 
protocols.docking.DockingInitialPerturbation: dock_pert: true
protocols.docking.DockingInitialPerturbation: option[ docking::dock_pert ]()8 3
protocols.docking.DockingInitialPerturbation: sliding into contact for centroid mode
protocols.docking.DockingInitialPerturbation: Adjusting slide axis for membrane proteins
protocols.docking.DockingInitialPerturbation:      slide axis before: (0, 0, 0)
protocols.docking.DockingInitialPerturbation:      slide axis after: (0.618875, 0.785489, 1.82187e-16)
protocols.docking.DockingInitialPerturbation: sliding into contact
protocols.docking.DockingInitialPerturbation: Moving away
protocols.moves.RigidBodyMover: Translate: Jump (before): RT -0.447339 -0.800958 0.397937 -0.63137 -0.0323218 -0.774808 0.633451 -0.597848 -0.491242 16.6068 -4.0184 -19.0387  
protocols.moves.RigidBodyMover: Translate: Jump (after):  RT -0.447339 -0.800958 0.397937 -0.63137 -0.0323218 -0.774808 0.633451 -0.597848 -0.491242 17.056 -4.287 -19.8908  
protocols.moves.RigidBodyMover: Translate: Jump (before): RT -0.447339 -0.800958 0.397937 -0.63137 -0.0323218 -0.774808 0.633451 -0.597848 -0.491242 17.056 -4.287 -19.8908  
protocols.moves.RigidBodyMover: Translate: Jump (after):  RT -0.447339 -0.800958 0.397937 -0.63137 -0.0323218 -0.774808 0.633451 -0.597848 -0.491242 17.5051 -4.5556 -20.7429  
protocols.moves.RigidBodyMover: Translate: Jump (before): RT -0.447339 -0.800958 0.397937 -0.63137 -0.0323218 -0.774808 0.633451 -0.597848 -0.491242 17.5051 -4.5556 -20.7429  
protocols.moves.RigidBodyMover: Translate: Jump (after):  RT -0.447339 -0.800958 0.397937 -0.63137 -0.0323218 -0.774808 0.633451 -0.597848 -0.491242 17.9543 -4.82419 -21.595  
protocols.moves.RigidBodyMover: Translate: Jump (before): RT -0.447339 -0.800958 0.397937 -0.63137 -0.0323218 -0.774808 0.633451 -0.597848 -0.491242 17.9543 -4.82419 -21.595  
protocols.moves.RigidBodyMover: Translate: Jump (after):  RT -0.447339 -0.800958 0.397937 -0.63137 -0.0323218 -0.774808 0.633451 -0.597848 -0.491242 18.4035 -5.09279 -22.4471  
protocols.moves.RigidBodyMover: Translate: Jump (before): RT -0.447339 -0.800958 0.397937 -0.63137 -0.0323218 -0.774808 0.633451 -0.597848 -0.491242 18.4035 -5.09279 -22.4471  
protocols.moves.RigidBodyMover: Translate: Jump (after):  RT -0.447339 -0.800958 0.397937 -0.63137 -0.0323218 -0.774808 0.633451 -0.597848 -0.491242 18.8527 -5.36139 -23.2992  
protocols.moves.RigidBodyMover: Translate: Jump (before): RT -0.447339 -0.800958 0.397937 -0.63137 -0.0323218 -0.774808 0.633451 -0.597848 -0.491242 18.8527 -5.36139 -23.2992  
protocols.moves.RigidBodyMover: Translate: Jump (after):  RT -0.447339 -0.800958 0.397937 -0.63137 -0.0323218 -0.774808 0.633451 -0.597848 -0.491242 19.3019 -5.62998 -24.1513  
protocols.moves.RigidBodyMover: Translate: Jump (before): RT -0.447339 -0.800958 0.397937 -0.63137 -0.0323218 -0.774808 0.633451 -0.597848 -0.491242 19.3019 -5.62998 -24.1513  
protocols.moves.RigidBodyMover: Translate: Jump (after):  RT -0.447339 -0.800958 0.397937 -0.63137 -0.0323218 -0.774808 0.633451 -0.597848 -0.491242 19.7511 -5.89858 -25.0034  
protocols.moves.RigidBodyMover: Translate: Jump (before): RT -0.447339 -0.800958 0.397937 -0.63137 -0.0323218 -0.774808 0.633451 -0.597848 -0.491242 19.7511 -5.89858 -25.0034  
protocols.moves.RigidBodyMover: Translate: Jump (after):  RT -0.447339 -0.800958 0.397937 -0.63137 -0.0323218 -0.774808 0.633451 -0.597848 -0.491242 20.2003 -6.16718 -25.8555  
protocols.docking.DockingInitialPerturbation: Moving together
protocols.moves.RigidBodyMover: Translate: Jump (before): RT -0.447339 -0.800958 0.397937 -0.63137 -0.0323218 -0.774808 0.633451 -0.597848 -0.491242 20.2003 -6.16718 -25.8555  
protocols.moves.RigidBodyMover: Translate: Jump (after):  RT -0.447339 -0.800958 0.397937 -0.63137 -0.0323218 -0.774808 0.633451 -0.597848 -0.491242 19.7511 -5.89858 -25.0034  
protocols.moves.RigidBodyMover: Translate: Jump (before): RT -0.447339 -0.800958 0.397937 -0.63137 -0.0323218 -0.774808 0.633451 -0.597848 -0.491242 19.7511 -5.89858 -25.0034  
protocols.moves.RigidBodyMover: Translate: Jump (after):  RT -0.447339 -0.800958 0.397937 -0.63137 -0.0323218 -0.774808 0.633451 -0.597848 -0.491242 20.2003 -6.16718 -25.8555  
protocols.docking.DockingProtocol: finished initial perturbation
protocols.docking.DockingLowRes: in DockingLowRes.apply
protocols.docking.DockingLowRes: ////////////////////////////////////////////////////////////////////////////////
protocols.docking.DockingLowRes: ///                       Docking Low Res Protocol                           ///
protocols.docking.DockingLowRes: ///                                                                          ///
protocols.docking.DockingLowRes: /// Centroid Inner Cycles: 50                                                ///
protocols.docking.DockingLowRes: /// Centroid Outer Cycles: 10                                                ///
protocols.docking.DockingLowRes: /// Scorefunction:                                                           ///
protocols.docking.DockingLowRes: ScoreFunction::show():
weights: (mp_pair 1) (interchain_pair 0.1) (interchain_vdw 10) (rama 0.15) (hs_pair 1) (ss_pair 1) (rsigma 1) (sheet 1) (mp_env 2.019) (mp_cbeta 2.5) (interchain_env 0.1) (interchain_contact 0.2)
energy_method_options: EnergyMethodOptions::show: etable_type: FA_STANDARD_DEFAULT
analytic_etable_evaluation: 1
EnergyMethodOptions::show: method_weights: free_res
EnergyMethodOptions::show: unfolded_energies_type: UNFOLDED_SCORE12
protocols.docking.DockingLowRes: EnergyMethodOptions::show: atom_vdw_atom_type_set_name: centroid
protocols.docking.DockingLowRes: EnergyMethodOptions::show: exclude_protein_protein_fa_elec: false
protocols.docking.DockingLowRes: EnergyMethodOptions::show: exclude_monomer_fa_elec: false
protocols.docking.DockingLowRes: EnergyMethodOptions::show: elec_max_dis: 5.5
protocols.docking.DockingLowRes: EnergyMethodOptions::show: elec_min_dis: 1.6
protocols.docking.DockingLowRes: EnergyMethodOptions::show: elec_die: 10
protocols.docking.DockingLowRes: EnergyMethodOptions::show: elec_no_dis_dep_die: false
protocols.docking.DockingLowRes: EnergyMethodOptions::show: smooth_fa_elec: true
protocols.docking.DockingLowRes: EnergyMethodOptions::show: grpelec_fade_type: false
protocols.docking.DockingLowRes: EnergyMethodOptions::show: grpelec_fade_param1: 1
protocols.docking.DockingLowRes: EnergyMethodOptions::show: grpelec_fade_param2: 1
protocols.docking.DockingLowRes: EnergyMethodOptions::show: grpelec_fade_hbond: 0
protocols.docking.DockingLowRes: EnergyMethodOptions::show: grp_cpfxn: 1
protocols.docking.DockingLowRes: EnergyMethodOptions::show: elec_group_file: /scoring/score_functions/elec_group_def.dat
protocols.docking.DockingLowRes: EnergyMethodOptions::show: exclude_DNA_DNA: true
protocols.docking.DockingLowRes: EnergyMethodOptions::show: exclude_intra_res_protein: true
protocols.docking.DockingLowRes: EnergyMethodOptions::show: put_intra_into_total: false
protocols.docking.DockingLowRes: EnergyMethodOptions::show: geom_sol_interres_path_distance_cutoff: false
protocols.docking.DockingLowRes: EnergyMethodOptions::show: geom_sol_intrares_path_distance_cutoff: true
protocols.docking.DockingLowRes: EnergyMethodOptions::show: envsmooth_zero_negatives: false
protocols.docking.DockingLowRes: EnergyMethodOptions::show: cst_max_seq_sep: 18446744073709551615
protocols.docking.DockingLowRes: EnergyMethodOptions::show: pb_bound_tag: bound
protocols.docking.DockingLowRes: EnergyMethodOptions::show: pb_unbound_tag: unbound
protocols.docking.DockingLowRes: EnergyMethodOptions::show: bond_angle_central_atoms_to_score:
protocols.docking.DockingLowRes: EnergyMethodOptions::show: bond_angle_residue_type_param_set: none
protocols.docking.DockingLowRes: HBondOptions::show: exclude_DNA_DNA: true
protocols.docking.DockingLowRes: HBondOptions::show: exclude_intra_res_protein_: true
protocols.docking.DockingLowRes: HBondOptions::show: exclude_intra_res_RNA_: false
protocols.docking.DockingLowRes: HBondOptions::show: put_intra_into_total_: false
protocols.docking.DockingLowRes: HBondOptions::show: exclude_self_hbonds: true
protocols.docking.DockingLowRes: HBondOptions::show: use_hb_env_dep: true
protocols.docking.DockingLowRes: HBondOptions::show: use_hb_env_dep_DNA: true
protocols.docking.DockingLowRes: HBondOptions::show: smooth_hb_env_dep: true
protocols.docking.DockingLowRes: HBondOptions::show: bb_donor_acceptor_check: true
protocols.docking.DockingLowRes: HBondOptions::show: decompose_bb_hb_into_pair_energies: false
protocols.docking.DockingLowRes: HBondOptions::show: params_database_tag_: sp2_elec_params
protocols.docking.DockingLowRes: HBondOptions::show: use_sp2_chi_penalty_: true
protocols.docking.DockingLowRes: HBondOptions::show: sp2_BAH180_rise_: 0.75
protocols.docking.DockingLowRes: HBondOptions::show: sp2_outer_width_: 0.357
protocols.docking.DockingLowRes: HBondOptions::show: measure_sp3acc_BAH_from_hvy_: true
protocols.docking.DockingLowRes: HBondOptions::show: fade_energy_: 1
protocols.docking.DockingLowRes: HBondOptions::show: Mbhbond: false 
protocols.docking.DockingLowRes: HbondOptions::show: mphbond: false
protocols.docking.DockingLowRes: HBondOptions::show: hbond_energy_shift: 0
protocols.docking.DockingLowRes: RNA_EnergyMethodOptions::show: syn_G_potential_bonus: 0
protocols.docking.DockingLowRes: RNA_EnergyMethodOptions::show: torsion_potential: ps_04282011
protocols.docking.DockingLowRes: RNA_EnergyMethodOptions::show: suiteness_bonus: Richardson
protocols.docking.DockingLowRes: FreeDOF_Options::show: free_suite_bonus: -1
protocols.docking.DockingLowRes: FreeDOF_Options::show: free_2HOprime_bonus: -0.5
protocols.docking.DockingLowRes: FreeDOF_Options::show: free_sugar_bonus: -1
protocols.docking.DockingLowRes: FreeDOF_Options::show: pack_phosphate_penalty: 0.25
protocols.docking.DockingLowRes: FreeDOF_Options::show: free_side_chain_bonus: -0.5
protocols.docking.DockingLowRes: 

protocols.docking.DockingLowRes: ////////////////////////////////////////////////////////////////////////////////
protocols.docking.DockingLowRes: ::::::::::::::::::Centroid Rigid Body Adaptive:::::::::::::::::::
protocols.TrialMover: Acceptance rate: 0.18
protocols.TrialMover: Acceptance rate: 0.02
protocols.TrialMover: Acceptance rate: 0.04
protocols.TrialMover: Acceptance rate: 0.04
protocols.TrialMover: Acceptance rate: 0.36
protocols.TrialMover: Acceptance rate: 0.34
protocols.TrialMover: Acceptance rate: 0.18
protocols.TrialMover: Acceptance rate: 0.12
protocols.TrialMover: Acceptance rate: 0.46
protocols.TrialMover: Acceptance rate: 0.42
core.pack.task: Packer task: initialize from command line() 
core.pack.pack_missing_sidechains: packing residue number 1 because of missing atom number 5 atom name  CB 
core.pack.pack_missing_sidechains: packing residue number 2 because of missing atom number 5 atom name  CB 
core.pack.pack_missing_sidechains: packing residue number 3 because of missing atom number 5 atom name  CB 
core.pack.pack_missing_sidechains: packing residue number 4 because of missing atom number 5 atom name  CB 
core.pack.pack_missing_sidechains: packing residue number 5 because of missing atom number 5 atom name  CB 
core.pack.pack_missing_sidechains: packing residue number 6 because of missing atom number 5 atom name  CB 
core.pack.pack_missing_sidechains: packing residue number 7 because of missing atom number 5 atom name  CB 
core.pack.pack_missing_sidechains: packing residue number 8 because of missing atom number 5 atom name  CB 
core.pack.pack_missing_sidechains: packing residue number 9 because of missing atom number 5 atom name  CB 
core.pack.pack_missing_sidechains: packing residue number 10 because of missing atom number 5 atom name  CB 
core.pack.pack_missing_sidechains: packing residue number 11 because of missing atom number 5 atom name  CB 
core.pack.pack_missing_sidechains: packing residue number 12 because of missing atom number 5 atom name  CB 
core.pack.pack_missing_sidechains: packing residue number 13 because of missing atom number 5 atom name  CB 
core.pack.pack_missing_sidechains: packing residue number 14 because of missing atom number 5 atom name  CB 
core.pack.pack_missing_sidechains: packing residue number 15 because of missing atom number 5 atom name  CB 
core.pack.pack_missing_sidechains: packing residue number 16 because of missing atom number 5 atom name  CB 
core.pack.pack_missing_sidechains: packing residue number 17 because of missing atom number 5 atom name  CB 
core.pack.pack_missing_sidechains: packing residue number 19 because of missing atom number 5 atom name  CB 
core.pack.pack_missing_sidechains: packing residue number 20 because of missing atom number 5 atom name  CB 
core.pack.pack_missing_sidechains: packing residue number 21 because of missing atom number 5 atom name  CB 
core.pack.pack_missing_sidechains: packing residue number 23 because of missing atom number 5 atom name  CB 
core.pack.pack_missing_sidechains: packing residue number 24 because of missing atom number 5 atom name  CB 
core.pack.pack_missing_sidechains: packing residue number 26 because of missing atom number 5 atom name  CB 
core.pack.pack_missing_sidechains: packing residue number 27 because of missing atom number 5 atom name  CB 
core.pack.pack_missing_sidechains: packing residue number 28 because of missing atom number 5 atom name  CB 
core.pack.pack_missing_sidechains: packing residue number 29 because of missing atom number 5 atom name  CB 
core.pack.pack_missing_sidechains: packing residue number 30 because of missing atom number 5 atom name  CB 
core.pack.pack_missing_sidechains: packing residue number 31 because of missing atom number 5 atom name  CB 
core.pack.pack_missing_sidechains: packing residue number 32 because of missing atom number 5 atom name  CB 
core.pack.pack_missing_sidechains: packing residue number 34 because of missing atom number 5 atom name  CB 
core.pack.pack_missing_sidechains: packing residue number 35 because of missing atom number 5 atom name  CB 
core.pack.pack_missing_sidechains: packing residue number 36 because of missing atom number 5 atom name  CB 
core.pack.pack_missing_sidechains: packing residue number 37 because of missing atom number 5 atom name  CB 
core.pack.pack_missing_sidechains: packing residue number 38 because of missing atom number 5 atom name  CB 
core.pack.pack_missing_sidechains: packing residue number 39 because of missing atom number 5 atom name  CB 
core.pack.pack_missing_sidechains: packing residue number 40 because of missing atom number 6 atom name  CB 
core.pack.pack_missing_sidechains: packing residue number 41 because of missing atom number 5 atom name  CB 
core.pack.pack_missing_sidechains: packing residue number 42 because of missing atom number 5 atom name  CB 
core.pack.pack_missing_sidechains: packing residue number 43 because of missing atom number 5 atom name  CB 
core.pack.pack_missing_sidechains: packing residue number 44 because of missing atom number 5 atom name  CB 
core.pack.pack_missing_sidechains: packing residue number 45 because of missing atom number 5 atom name  CB 
core.pack.pack_missing_sidechains: packing residue number 46 because of missing atom number 5 atom name  CB 
core.pack.pack_missing_sidechains: packing residue number 47 because of missing atom number 5 atom name  CB 
core.pack.pack_missing_sidechains: packing residue number 48 because of missing atom number 5 atom name  CB 
core.pack.pack_missing_sidechains: packing residue number 49 because of missing atom number 5 atom name  CB 
core.pack.pack_missing_sidechains: packing residue number 50 because of missing atom number 5 atom name  CB 
core.pack.pack_missing_sidechains: packing residue number 51 because of missing atom number 5 atom name  CB 
core.pack.pack_missing_sidechains: packing residue number 52 because of missing atom number 5 atom name  CB 
core.pack.pack_missing_sidechains: packing residue number 53 because of missing atom number 5 atom name  CB 
core.pack.pack_missing_sidechains: packing residue number 54 because of missing atom number 5 atom name  CB 
core.pack.pack_missing_sidechains: packing residue number 55 because of missing atom number 5 atom name  CB 
core.pack.pack_missing_sidechains: packing residue number 56 because of missing atom number 5 atom name  CB 
core.pack.pack_missing_sidechains: packing residue number 57 because of missing atom number 5 atom name  CB 
core.pack.pack_missing_sidechains: packing residue number 59 because of missing atom number 5 atom name  CB 
core.pack.pack_missing_sidechains: packing residue number 60 because of missing atom number 5 atom name  CB 
core.pack.pack_missing_sidechains: packing residue number 61 because of missing atom number 5 atom name  CB 
core.pack.pack_missing_sidechains: packing residue number 63 because of missing atom number 5 atom name  CB 
core.pack.pack_missing_sidechains: packing residue number 64 because of missing atom number 5 atom name  CB 
core.pack.pack_missing_sidechains: packing residue number 66 because of missing atom number 5 atom name  CB 
core.pack.pack_missing_sidechains: packing residue number 67 because of missing atom number 5 atom name  CB 
core.pack.pack_missing_sidechains: packing residue number 68 because of missing atom number 5 atom name  CB 
core.pack.pack_missing_sidechains: packing residue number 69 because of missing atom number 5 atom name  CB 
core.pack.pack_missing_sidechains: packing residue number 70 because of missing atom number 5 atom name  CB 
core.pack.pack_missing_sidechains: packing residue number 71 because of missing atom number 5 atom name  CB 
core.pack.pack_missing_sidechains: packing residue number 72 because of missing atom number 5 atom name  CB 
core.pack.pack_missing_sidechains: packing residue number 74 because of missing atom number 5 atom name  CB 
core.pack.pack_missing_sidechains: packing residue number 75 because of missing atom number 5 atom name  CB 
core.pack.pack_missing_sidechains: packing residue number 76 because of missing atom number 5 atom name  CB 
core.pack.pack_missing_sidechains: packing residue number 77 because of missing atom number 5 atom name  CB 
core.pack.pack_missing_sidechains: packing residue number 78 because of missing atom number 5 atom name  CB 
core.pack.pack_missing_sidechains: packing residue number 79 because of missing atom number 5 atom name  CB 
core.pack.pack_missing_sidechains: packing residue number 80 because of missing atom number 6 atom name  CB 
core.pack.pack_missing_sidechains: packing residue number 81 because of missing atom number 1 atom name THKN
core.pack.dunbrack: Dunbrack 2010 library took 0.496333 seconds to load from binary
core.pack.interaction_graph.interaction_graph_factory: Instantiating DensePDInteractionGraph
core.pack.pack_rotamers: built 739 rotamers at 73 positions.
core.pack.pack_rotamers: IG: 301592 bytes
protocols.docking.DockMCMProtocol: in DockMCMProtocol.apply
protocols.docking.DockMCMProtocol: Using the DockingTaskFactory.
protocols.docking.DockMCMCycle: Setting up defaults for DockMCMCycle: 
protocols.docking.DockMCMCycle: ////////////////////////////////////////////////////////////////////////////////
protocols.docking.DockMCMCycle: /// Dockable Jumps: 1                                                        ///
protocols.docking.DockMCMCycle: /// Translation: 0.1                                                         ///
protocols.docking.DockMCMCycle: /// Rotation: 5                                                              ///
protocols.docking.DockMCMCycle: /// Scorefunction:                                                           ///
protocols.docking.DockMCMCycle: ScoreFunction::show():
weights: (fa_atr 0.78) (fa_rep 0.43) (fa_intra_rep 0.004) (fa_elec 0.026) (pro_close 1) (fa_pair 0.48) (hbond_sr_bb 1.16) (hbond_lr_bb 1.16) (hbond_bb_sc 1.16) (hbond_sc 1.1) (fa_mpsolv 0.6) (dslf_ss_dst 0.5) (dslf_cs_ang 2) (dslf_ss_dih 5) (dslf_ca_dih 5) (rama 0.2) (omega 0.5) (fa_dun 0.01) (p_aa_pp 0.64) (ref 1) (fa_mpenv 0.48)
energy_method_options: EnergyMethodOptions::show: etable_type: FA_STANDARD_DEFAULT
analytic_etable_evaluation: 1
EnergyMethodOptions::show: method_weights: free_res
EnergyMethodOptions::show: unfolded_energies_type: UNFOLDED_SCORE12
protocols.docking.DockMCMCycle: EnergyMethodOptions::show: atom_vdw_atom_type_set_name: centroid
protocols.docking.DockMCMCycle: EnergyMethodOptions::show: exclude_protein_protein_fa_elec: false
protocols.docking.DockMCMCycle: EnergyMethodOptions::show: exclude_monomer_fa_elec: false
protocols.docking.DockMCMCycle: EnergyMethodOptions::show: elec_max_dis: 5.5
protocols.docking.DockMCMCycle: EnergyMethodOptions::show: elec_min_dis: 1.6
protocols.docking.DockMCMCycle: EnergyMethodOptions::show: elec_die: 10
protocols.docking.DockMCMCycle: EnergyMethodOptions::show: elec_no_dis_dep_die: false
protocols.docking.DockMCMCycle: EnergyMethodOptions::show: smooth_fa_elec: true
protocols.docking.DockMCMCycle: EnergyMethodOptions::show: grpelec_fade_type: false
protocols.docking.DockMCMCycle: EnergyMethodOptions::show: grpelec_fade_param1: 1
protocols.docking.DockMCMCycle: EnergyMethodOptions::show: grpelec_fade_param2: 1
protocols.docking.DockMCMCycle: EnergyMethodOptions::show: grpelec_fade_hbond: 0
protocols.docking.DockMCMCycle: EnergyMethodOptions::show: grp_cpfxn: 1
protocols.docking.DockMCMCycle: EnergyMethodOptions::show: elec_group_file: /scoring/score_functions/elec_group_def.dat
protocols.docking.DockMCMCycle: EnergyMethodOptions::show: exclude_DNA_DNA: true
protocols.docking.DockMCMCycle: EnergyMethodOptions::show: exclude_intra_res_protein: true
protocols.docking.DockMCMCycle: EnergyMethodOptions::show: put_intra_into_total: false
protocols.docking.DockMCMCycle: EnergyMethodOptions::show: geom_sol_interres_path_distance_cutoff: false
protocols.docking.DockMCMCycle: EnergyMethodOptions::show: geom_sol_intrares_path_distance_cutoff: true
protocols.docking.DockMCMCycle: EnergyMethodOptions::show: envsmooth_zero_negatives: false
protocols.docking.DockMCMCycle: EnergyMethodOptions::show: cst_max_seq_sep: 18446744073709551615
protocols.docking.DockMCMCycle: EnergyMethodOptions::show: pb_bound_tag: bound
protocols.docking.DockMCMCycle: EnergyMethodOptions::show: pb_unbound_tag: unbound
protocols.docking.DockMCMCycle: EnergyMethodOptions::show: bond_angle_central_atoms_to_score:
protocols.docking.DockMCMCycle: EnergyMethodOptions::show: bond_angle_residue_type_param_set: none
protocols.docking.DockMCMCycle: HBondOptions::show: exclude_DNA_DNA: true
protocols.docking.DockMCMCycle: HBondOptions::show: exclude_intra_res_protein_: true
protocols.docking.DockMCMCycle: HBondOptions::show: exclude_intra_res_RNA_: false
protocols.docking.DockMCMCycle: HBondOptions::show: put_intra_into_total_: false
protocols.docking.DockMCMCycle: HBondOptions::show: exclude_self_hbonds: true
protocols.docking.DockMCMCycle: HBondOptions::show: use_hb_env_dep: true
protocols.docking.DockMCMCycle: HBondOptions::show: use_hb_env_dep_DNA: true
protocols.docking.DockMCMCycle: HBondOptions::show: smooth_hb_env_dep: true
protocols.docking.DockMCMCycle: HBondOptions::show: bb_donor_acceptor_check: true
protocols.docking.DockMCMCycle: HBondOptions::show: decompose_bb_hb_into_pair_energies: false
protocols.docking.DockMCMCycle: HBondOptions::show: params_database_tag_: sp2_elec_params
protocols.docking.DockMCMCycle: HBondOptions::show: use_sp2_chi_penalty_: true
protocols.docking.DockMCMCycle: HBondOptions::show: sp2_BAH180_rise_: 0.75
protocols.docking.DockMCMCycle: HBondOptions::show: sp2_outer_width_: 0.357
protocols.docking.DockMCMCycle: HBondOptions::show: measure_sp3acc_BAH_from_hvy_: true
protocols.docking.DockMCMCycle: HBondOptions::show: fade_energy_: 1
protocols.docking.DockMCMCycle: HBondOptions::show: Mbhbond: false 
protocols.docking.DockMCMCycle: HbondOptions::show: mphbond: false
protocols.docking.DockMCMCycle: HBondOptions::show: hbond_energy_shift: 0
protocols.docking.DockMCMCycle: RNA_EnergyMethodOptions::show: syn_G_potential_bonus: 0
protocols.docking.DockMCMCycle: RNA_EnergyMethodOptions::show: torsion_potential: ps_04282011
protocols.docking.DockMCMCycle: RNA_EnergyMethodOptions::show: suiteness_bonus: Richardson
protocols.docking.DockMCMCycle: FreeDOF_Options::show: free_suite_bonus: -1
protocols.docking.DockMCMCycle: FreeDOF_Options::show: free_2HOprime_bonus: -0.5
protocols.docking.DockMCMCycle: FreeDOF_Options::show: free_sugar_bonus: -1
protocols.docking.DockMCMCycle: FreeDOF_Options::show: pack_phosphate_penalty: 0.25
protocols.docking.DockMCMCycle: FreeDOF_Options::show: free_side_chain_bonus: -0.5
protocols.docking.DockMCMCycle: 

protocols.docking.DockMCMCycle: /// Packing scorefunction:                                                   ///
protocols.docking.DockMCMCycle: ScoreFunction::show():
weights: (fa_atr 0.78) (fa_rep 0.43) (fa_intra_rep 0.004) (fa_elec 0.026) (pro_close 1) (fa_pair 0.48) (hbond_sr_bb 1.16) (hbond_lr_bb 1.16) (hbond_bb_sc 1.16) (hbond_sc 1.1) (fa_mpsolv 0.6) (dslf_ss_dst 0.5) (dslf_cs_ang 2) (dslf_ss_dih 5) (dslf_ca_dih 5) (rama 0.2) (omega 0.5) (fa_dun 0.01) (p_aa_pp 0.64) (ref 1) (fa_mpenv 0.48)
energy_method_options: EnergyMethodOptions::show: etable_type: FA_STANDARD_DEFAULT
analytic_etable_evaluation: 1
EnergyMethodOptions::show: method_weights: free_res
EnergyMethodOptions::show: unfolded_energies_type: UNFOLDED_SCORE12
protocols.docking.DockMCMCycle: EnergyMethodOptions::show: atom_vdw_atom_type_set_name: centroid
protocols.docking.DockMCMCycle: EnergyMethodOptions::show: exclude_protein_protein_fa_elec: false
protocols.docking.DockMCMCycle: EnergyMethodOptions::show: exclude_monomer_fa_elec: false
protocols.docking.DockMCMCycle: EnergyMethodOptions::show: elec_max_dis: 5.5
protocols.docking.DockMCMCycle: EnergyMethodOptions::show: elec_min_dis: 1.6
protocols.docking.DockMCMCycle: EnergyMethodOptions::show: elec_die: 10
protocols.docking.DockMCMCycle: EnergyMethodOptions::show: elec_no_dis_dep_die: false
protocols.docking.DockMCMCycle: EnergyMethodOptions::show: smooth_fa_elec: true
protocols.docking.DockMCMCycle: EnergyMethodOptions::show: grpelec_fade_type: false
protocols.docking.DockMCMCycle: EnergyMethodOptions::show: grpelec_fade_param1: 1
protocols.docking.DockMCMCycle: EnergyMethodOptions::show: grpelec_fade_param2: 1
protocols.docking.DockMCMCycle: EnergyMethodOptions::show: grpelec_fade_hbond: 0
protocols.docking.DockMCMCycle: EnergyMethodOptions::show: grp_cpfxn: 1
protocols.docking.DockMCMCycle: EnergyMethodOptions::show: elec_group_file: /scoring/score_functions/elec_group_def.dat
protocols.docking.DockMCMCycle: EnergyMethodOptions::show: exclude_DNA_DNA: true
protocols.docking.DockMCMCycle: EnergyMethodOptions::show: exclude_intra_res_protein: true
protocols.docking.DockMCMCycle: EnergyMethodOptions::show: put_intra_into_total: false
protocols.docking.DockMCMCycle: EnergyMethodOptions::show: geom_sol_interres_path_distance_cutoff: false
protocols.docking.DockMCMCycle: EnergyMethodOptions::show: geom_sol_intrares_path_distance_cutoff: true
protocols.docking.DockMCMCycle: EnergyMethodOptions::show: envsmooth_zero_negatives: false
protocols.docking.DockMCMCycle: EnergyMethodOptions::show: cst_max_seq_sep: 18446744073709551615
protocols.docking.DockMCMCycle: EnergyMethodOptions::show: pb_bound_tag: bound
protocols.docking.DockMCMCycle: EnergyMethodOptions::show: pb_unbound_tag: unbound
protocols.docking.DockMCMCycle: EnergyMethodOptions::show: bond_angle_central_atoms_to_score:
protocols.docking.DockMCMCycle: EnergyMethodOptions::show: bond_angle_residue_type_param_set: none
protocols.docking.DockMCMCycle: HBondOptions::show: exclude_DNA_DNA: true
protocols.docking.DockMCMCycle: HBondOptions::show: exclude_intra_res_protein_: true
protocols.docking.DockMCMCycle: HBondOptions::show: exclude_intra_res_RNA_: false
protocols.docking.DockMCMCycle: HBondOptions::show: put_intra_into_total_: false
protocols.docking.DockMCMCycle: HBondOptions::show: exclude_self_hbonds: true
protocols.docking.DockMCMCycle: HBondOptions::show: use_hb_env_dep: true
protocols.docking.DockMCMCycle: HBondOptions::show: use_hb_env_dep_DNA: true
protocols.docking.DockMCMCycle: HBondOptions::show: smooth_hb_env_dep: true
protocols.docking.DockMCMCycle: HBondOptions::show: bb_donor_acceptor_check: true
protocols.docking.DockMCMCycle: HBondOptions::show: decompose_bb_hb_into_pair_energies: false
protocols.docking.DockMCMCycle: HBondOptions::show: params_database_tag_: sp2_elec_params
protocols.docking.DockMCMCycle: HBondOptions::show: use_sp2_chi_penalty_: true
protocols.docking.DockMCMCycle: HBondOptions::show: sp2_BAH180_rise_: 0.75
protocols.docking.DockMCMCycle: HBondOptions::show: sp2_outer_width_: 0.357
protocols.docking.DockMCMCycle: HBondOptions::show: measure_sp3acc_BAH_from_hvy_: true
protocols.docking.DockMCMCycle: HBondOptions::show: fade_energy_: 1
protocols.docking.DockMCMCycle: HBondOptions::show: Mbhbond: false 
protocols.docking.DockMCMCycle: HbondOptions::show: mphbond: false
protocols.docking.DockMCMCycle: HBondOptions::show: hbond_energy_shift: 0
protocols.docking.DockMCMCycle: RNA_EnergyMethodOptions::show: syn_G_potential_bonus: 0
protocols.docking.DockMCMCycle: RNA_EnergyMethodOptions::show: torsion_potential: ps_04282011
protocols.docking.DockMCMCycle: RNA_EnergyMethodOptions::show: suiteness_bonus: Richardson
protocols.docking.DockMCMCycle: FreeDOF_Options::show: free_suite_bonus: -1
protocols.docking.DockMCMCycle: FreeDOF_Options::show: free_2HOprime_bonus: -0.5
protocols.docking.DockMCMCycle: FreeDOF_Options::show: free_sugar_bonus: -1
protocols.docking.DockMCMCycle: FreeDOF_Options::show: pack_phosphate_penalty: 0.25
protocols.docking.DockMCMCycle: FreeDOF_Options::show: free_side_chain_bonus: -0.5
protocols.docking.DockMCMCycle: 

protocols.docking.DockMCMCycle: ////////////////////////////////////////////////////////////////////////////////
core.pack.task: Packer task: initialize from command line() 
core.pack.interaction_graph.interaction_graph_factory: Instantiating DensePDInteractionGraph
core.pack.pack_rotamers: built 64 rotamers at 10 positions.
core.pack.pack_rotamers: IG: 22540 bytes
core.pack.task: Packer task: initialize from command line() 
core.pack.task: Packer task: initialize from command line() 
core.pack.task: Packer task: initialize from command line() 
core.pack.task: Packer task: initialize from command line() 
core.pack.task: Packer task: initialize from command line() 
core.optimization.LineMinimizer: Inaccurate G! step= 3.8147e-08 Deriv= -0.00557874 Finite Diff= 0.00112094
core.pack.task: Packer task: initialize from command line() 
core.pack.task: Packer task: initialize from command line() 
core.pack.task: Packer task: initialize from command line() 
core.pack.task: Packer task: initialize from command line() 
core.pack.task: Packer task: initialize from command line() 
core.pack.task: Packer task: initialize from command line() 
core.optimization.LineMinimizer: Inaccurate G! step= 3.8147e-08 Deriv= -0.0102346 Finite Diff= -0.000187196
core.pack.task: Packer task: initialize from command line() 
core.optimization.LineMinimizer: Inaccurate G! step= 3.8147e-08 Deriv= -0.0118503 Finite Diff= -0.000144541
core.pack.task: Packer task: initialize from command line() 
core.pack.interaction_graph.interaction_graph_factory: Instantiating DensePDInteractionGraph
core.pack.pack_rotamers: built 50 rotamers at 6 positions.
core.pack.pack_rotamers: IG: 9164 bytes
core.pack.task: Packer task: initialize from command line() 
core.pack.task: Packer task: initialize from command line() 
core.pack.task: Packer task: initialize from command line() 
core.pack.task: Packer task: initialize from command line() 
core.pack.task: Packer task: initialize from command line() 
core.pack.task: Packer task: initialize from command line() 
core.pack.task: Packer task: initialize from command line() 
core.pack.task: Packer task: initialize from command line() 
core.pack.task: Packer task: initialize from command line() 
core.pack.interaction_graph.interaction_graph_factory: Instantiating DensePDInteractionGraph
core.pack.pack_rotamers: built 28 rotamers at 5 positions.
core.pack.pack_rotamers: IG: 5472 bytes
core.pack.task: Packer task: initialize from command line() 
core.pack.task: Packer task: initialize from command line() 
core.pack.task: Packer task: initialize from command line() 
core.pack.task: Packer task: initialize from command line() 
core.pack.task: Packer task: initialize from command line() 
core.pack.task: Packer task: initialize from command line() 
core.pack.task: Packer task: initialize from command line() 
core.pack.task: Packer task: initialize from command line() 
core.pack.task: Packer task: initialize from command line() 
core.pack.interaction_graph.interaction_graph_factory: Instantiating DensePDInteractionGraph
core.pack.pack_rotamers: built 28 rotamers at 5 positions.
core.pack.pack_rotamers: IG: 5472 bytes
core.pack.task: Packer task: initialize from command line() 
core.pack.task: Packer task: initialize from command line() 
core.pack.task: Packer task: initialize from command line() 
core.pack.task: Packer task: initialize from command line() 
core.pack.task: Packer task: initialize from command line() 
core.pack.task: Packer task: initialize from command line() 
core.pack.task: Packer task: initialize from command line() 
core.pack.task: Packer task: initialize from command line() 
core.pack.task: Packer task: initialize from command line() 
core.pack.interaction_graph.interaction_graph_factory: Instantiating DensePDInteractionGraph
core.pack.pack_rotamers: built 28 rotamers at 5 positions.
core.pack.pack_rotamers: IG: 5472 bytes
core.pack.task: Packer task: initialize from command line() 
core.pack.task: Packer task: initialize from command line() 
core.pack.task: Packer task: initialize from command line() 
core.pack.task: Packer task: initialize from command line() 
core.pack.task: Packer task: initialize from command line() 
core.pack.task: Packer task: initialize from command line() 
core.pack.task: Packer task: initialize from command line() 
core.pack.task: Packer task: initialize from command line() 
core.pack.task: Packer task: initialize from command line() 
core.pack.interaction_graph.interaction_graph_factory: Instantiating DensePDInteractionGraph
core.pack.pack_rotamers: built 28 rotamers at 5 positions.
core.pack.pack_rotamers: IG: 5472 bytes
core.pack.task: Packer task: initialize from command line() 
core.pack.task: Packer task: initialize from command line() 
core.pack.task: Packer task: initialize from command line() 
core.pack.task: Packer task: initialize from command line() 
core.optimization.LineMinimizer: Inaccurate G! step= 3.8147e-08 Deriv= -0.0153021 Finite Diff= 0.00205338
core.pack.task: Packer task: initialize from command line() 
protocols.docking.DockingProtocol.metrics: trans_axis: (-2575.15, -4081.26, -7.49715e-13)
protocols.moves.RigidBodyMover: Translate: Jump (before): RT -0.190846 -0.732177 -0.653831 -0.97739 0.203502 0.057402 0.0910273 0.650003 -0.75446 18.2688 17.3177 -18.0695  
protocols.moves.RigidBodyMover: Translate: Jump (after):  RT -0.190846 -0.732177 -0.653831 -0.97739 0.203502 0.057402 0.0910273 0.650003 -0.75446 -365.31 -548.022 712.176  
protocols.docking.DockingProtocol.metrics: unbound pose: 
------------------------------------------------------------
 Scores                       Weight   Raw Score Wghtd.Score
------------------------------------------------------------
 fa_atr                       0.338    -289.126     -97.724
 fa_rep                       0.044     214.091       9.420
 fa_sol                       0.242     185.786      44.960
 fa_elec                      0.026      -7.370      -0.192
 fa_pair                      0.164      -0.206      -0.034
 hbond_sr_bb                  0.245     -34.812      -8.529
 hbond_lr_bb                  0.245       0.000       0.000
 hbond_bb_sc                  0.245      -0.003      -0.001
 hbond_sc                     0.245       0.000       0.000
 dslf_ss_dst                  0.500       0.000       0.000
 dslf_cs_ang                  2.000       0.000       0.000
 dslf_ss_dih                  5.000       0.000       0.000
 dslf_ca_dih                  5.000       0.000       0.000
 fa_dun                       0.036     121.348       4.369
---------------------------------------------------
 Total weighted score:                      -47.731
protocols.docking.DockingProtocol.metrics: bound pose: 
------------------------------------------------------------
 Scores                       Weight   Raw Score Wghtd.Score
------------------------------------------------------------
 fa_atr                       0.338    -291.695     -98.593
 fa_rep                       0.044     214.669       9.445
 fa_sol                       0.242     185.303      44.843
 fa_elec                      0.026      -7.462      -0.194
 fa_pair                      0.164      -0.419      -0.069
 hbond_sr_bb                  0.245     -34.812      -8.529
 hbond_lr_bb                  0.245       0.000       0.000
 hbond_bb_sc                  0.245      -0.003      -0.001
 hbond_sc                     0.245       0.000       0.000
 dslf_ss_dst                  0.500       0.000       0.000
 dslf_cs_ang                  2.000       0.000       0.000
 dslf_ss_dih                  5.000       0.000       0.000
 dslf_ca_dih                  5.000       0.000       0.000
 fa_dun                       0.036     121.348       4.369
---------------------------------------------------
 Total weighted score:                      -48.728
protocols.docking.DockingProtocol.metrics: unbound energy: -47.7309
protocols.docking.DockingProtocol.metrics: bound energy: -48.7284
protocols.docking.DockingProtocol.metrics: interaction energy: -0.997487
protocols.docking.DockingProtocol.metrics: rb_jump: 1
protocols.docking.DockingProtocol.metrics: trans_axis: (-2575.15, -4081.26, -7.49715e-13)
protocols.moves.RigidBodyMover: Translate: Jump (before): RT -0.190846 -0.732177 -0.653831 -0.97739 0.203502 0.057402 0.0910273 0.650003 -0.75446 18.2688 17.3177 -18.0695  
protocols.moves.RigidBodyMover: Translate: Jump (after):  RT -0.190846 -0.732177 -0.653831 -0.97739 0.203502 0.057402 0.0910273 0.650003 -0.75446 -365.31 -548.022 712.176  
protocols.docking.DockingProtocol.metrics: unbound pose: 
------------------------------------------------------------
 Scores                       Weight   Raw Score Wghtd.Score
------------------------------------------------------------
 fa_atr                       0.780    -289.126    -225.518
 fa_rep                       0.430     214.091      92.059
 fa_intra_rep                 0.004     199.388       0.798
 fa_elec                      0.026      -7.370      -0.192
 pro_close                    1.000       0.333       0.333
 fa_pair                      0.480      -0.206      -0.099
 hbond_sr_bb                  1.160     -34.812     -40.382
 hbond_lr_bb                  1.160       0.000       0.000
 hbond_bb_sc                  1.160      -0.003      -0.004
 hbond_sc                     1.100       0.000       0.000
 fa_mpsolv                    0.600     108.430      65.058
 dslf_ss_dst                  0.500       0.000       0.000
 dslf_cs_ang                  2.000       0.000       0.000
 dslf_ss_dih                  5.000       0.000       0.000
 dslf_ca_dih                  5.000       0.000       0.000
 rama                         0.200      69.002      13.800
 omega                        0.500       0.231       0.116
 fa_dun                       0.010     121.348       1.213
 p_aa_pp                      0.640      24.312      15.559
 ref                          1.000      -5.260      -5.260
 fa_mpenv                     0.480     119.473      57.347
---------------------------------------------------
 Total weighted score:                      -25.171
protocols.docking.DockingProtocol.metrics: bound pose: 
------------------------------------------------------------
 Scores                       Weight   Raw Score Wghtd.Score
------------------------------------------------------------
 fa_atr                       0.780    -291.695    -227.522
 fa_rep                       0.430     214.669      92.308
 fa_intra_rep                 0.004     199.388       0.798
 fa_elec                      0.026      -7.462      -0.194
 pro_close                    1.000       0.333       0.333
 fa_pair                      0.480      -0.419      -0.201
 hbond_sr_bb                  1.160     -34.812     -40.382
 hbond_lr_bb                  1.160       0.000       0.000
 hbond_bb_sc                  1.160      -0.003      -0.004
 hbond_sc                     1.100       0.000       0.000
 fa_mpsolv                    0.600     109.195      65.517
 dslf_ss_dst                  0.500       0.000       0.000
 dslf_cs_ang                  2.000       0.000       0.000
 dslf_ss_dih                  5.000       0.000       0.000
 dslf_ca_dih                  5.000       0.000       0.000
 rama                         0.200      69.002      13.800
 omega                        0.500       0.231       0.116
 fa_dun                       0.010     121.348       1.213
 p_aa_pp                      0.640      24.312      15.559
 ref                          1.000      -5.260      -5.260
 fa_mpenv                     0.480     119.473      57.347
---------------------------------------------------
 Total weighted score:                      -26.572
protocols.docking.DockingProtocol.metrics: unbound energy: -25.1711
protocols.docking.DockingProtocol.metrics: bound energy: -26.5724
protocols.docking.DockingProtocol.metrics: interaction energy: -1.40134
protocols.docking.DockingProtocol.metrics: rb_jump: 1
protocols.jd2.JobDistributor: 1AFO_AB_noMEM_0001 reported success in 196 seconds
protocols.jd2.JobDistributor: no more batches to process... 
protocols.jd2.JobDistributor: 1 jobs considered, 1 jobs attempted in 198 seconds
