# Supplementary material for: An Integrated Framework Advancing Membrane Protein Modeling and Design
Source: PLoS Comput Biol. 2015 Sep 1;11(9):e1004398. doi: 10.1371/journal.pcbi.1004398 (PMC4556676; doi:10.1371/journal.pcbi.1004398)
Supplement: S4 File — This protocol capture contains the steps, input files, and example output files necessary to run the MPdock protocol described in this manuscript. For simplification, we only describe refinement of Glycophorin A in these files. The supplementary files are included with the Rosetta3 software suite under the directory Rosetta/demos/protocol_capture/MPdock. (GZ) [file pcbi.1004398.s004.gz › MPDock/MP_Dock/output/score_mpdock_1AFO.sc]

SEQUENCE: 
SCORE: total_score         rms        Fnat        I_sc        Irms     cen_rms dslf_ca_dih dslf_cs_ang dslf_ss_dih dslf_ss_dst      fa_atr      fa_dun     fa_elec fa_intra_rep     fa_mpenv fa_mpsolv   fa_pair    fa_rep hbond_bb_sc hbond_lr_bb    hbond_sc hbond_sr_bb     hs_pair interchain_contact interchain_env interchain_pair interchain_vdw       mp_cbeta         mp_env        mp_pair          omega        p_aa_pp pro_close      rama       ref    rsigma     sheet   ss_pair   st_rmsd description 
SCORE:     -26.572       9.711       0.091      -1.401       4.280       9.594       0.000       0.000       0.000       0.000    -227.522       1.213      -0.194        0.798       57.347    65.517    -0.201    92.308      -0.004       0.000       0.000     -40.382       0.000              1.000          1.785           0.025          0.000         14.979        -19.862         -4.637          0.116         15.559     0.333    10.350    -5.260     0.000     0.000     0.000    10.873 1AFO_AB_noMEM_0001
SCORE:     -38.942       3.969       0.667      -9.932       1.004       6.427       0.000       0.000       0.000       0.000    -242.590       1.339      -0.205        0.834       60.338    67.320    -0.282    90.173      -0.035       0.000       0.000     -40.382       0.000             -0.300          1.350           0.085          0.011          1.806        -34.896         -6.671          0.116         15.559     0.333    10.350    -5.260     0.000     0.000     0.000     7.178 1AFO_AB_noMEM_0001
