# Supplementary material for: An Integrated Framework Advancing Membrane Protein Modeling and Design
Source: PLoS Comput Biol. 2015 Sep 1;11(9):e1004398. doi: 10.1371/journal.pcbi.1004398 (PMC4556676; doi:10.1371/journal.pcbi.1004398)
Supplement: S4 File — This protocol capture contains the steps, input files, and example output files necessary to run the MPdock protocol described in this manuscript. For simplification, we only describe refinement of Glycophorin A in these files. The supplementary files are included with the Rosetta3 software suite under the directory Rosetta/demos/protocol_capture/MPdock. (GZ) [file pcbi.1004398.s004.gz › MPDock/MP_Dock/input/1AFO_AB_noMEM.pdb]

ATOM      1  N   VAL A   1     -18.778  -4.783  -3.542  1.00  0.00           N  
ATOM      2  CA  VAL A   1     -17.655  -4.816  -4.520  1.00  0.00           C  
ATOM      3  C   VAL A   1     -18.191  -5.212  -5.900  1.00  0.00           C  
ATOM      4  O   VAL A   1     -18.223  -6.374  -6.252  1.00  0.00           O  
ATOM      5  CB  VAL A   1     -16.570  -5.818  -4.084  1.00  0.00           C  
ATOM      6  CG1 VAL A   1     -15.415  -5.817  -5.075  1.00  0.00           C  
ATOM      7  CG2 VAL A   1     -16.081  -5.476  -2.685  1.00  0.00           C  
ATOM      8 1H   VAL A   1     -18.429  -4.525  -2.641  1.00  0.00           H  
ATOM      9 2H   VAL A   1     -19.460  -4.114  -3.839  1.00  0.00           H  
ATOM     10 3H   VAL A   1     -19.200  -5.688  -3.488  1.00  0.00           H  
ATOM     11  HA  VAL A   1     -17.196  -3.827  -4.554  1.00  0.00           H  
ATOM     12  HB  VAL A   1     -16.993  -6.822  -4.087  1.00  0.00           H  
ATOM     13 1HG1 VAL A   1     -14.657  -6.531  -4.752  1.00  0.00           H  
ATOM     14 2HG1 VAL A   1     -15.781  -6.099  -6.062  1.00  0.00           H  
ATOM     15 3HG1 VAL A   1     -14.977  -4.820  -5.121  1.00  0.00           H  
ATOM     16 1HG2 VAL A   1     -15.314  -6.189  -2.383  1.00  0.00           H  
ATOM     17 2HG2 VAL A   1     -15.662  -4.469  -2.682  1.00  0.00           H  
ATOM     18 3HG2 VAL A   1     -16.916  -5.524  -1.986  1.00  0.00           H  
ATOM     19  N   GLN A   2     -18.612  -4.255  -6.684  1.00  0.00           N  
ATOM     20  CA  GLN A   2     -19.145  -4.582  -8.037  1.00  0.00           C  
ATOM     21  C   GLN A   2     -18.110  -4.206  -9.100  1.00  0.00           C  
ATOM     22  O   GLN A   2     -18.406  -4.144 -10.276  1.00  0.00           O  
ATOM     23  CB  GLN A   2     -20.463  -3.851  -8.308  1.00  0.00           C  
ATOM     24  CG  GLN A   2     -21.584  -4.214  -7.349  1.00  0.00           C  
ATOM     25  CD  GLN A   2     -21.965  -5.680  -7.432  1.00  0.00           C  
ATOM     26  OE1 GLN A   2     -22.219  -6.209  -8.517  1.00  0.00           O  
ATOM     27  NE2 GLN A   2     -22.008  -6.345  -6.283  1.00  0.00           N  
ATOM     28  H   GLN A   2     -18.582  -3.290  -6.387  1.00  0.00           H  
ATOM     29  HA  GLN A   2     -19.361  -5.650  -8.075  1.00  0.00           H  
ATOM     30 1HB  GLN A   2     -20.302  -2.775  -8.246  1.00  0.00           H  
ATOM     31 2HB  GLN A   2     -20.801  -4.074  -9.320  1.00  0.00           H  
ATOM     32 1HG  GLN A   2     -21.260  -4.002  -6.330  1.00  0.00           H  
ATOM     33 2HG  GLN A   2     -22.464  -3.618  -7.593  1.00  0.00           H  
ATOM     34 1HE2 GLN A   2     -22.253  -7.315  -6.275  1.00  0.00           H  
ATOM     35 2HE2 GLN A   2     -21.794  -5.877  -5.425  1.00  0.00           H  
ATOM     36  N   LEU A   3     -16.898  -3.960  -8.692  1.00  0.00           N  
ATOM     37  CA  LEU A   3     -15.840  -3.592  -9.677  1.00  0.00           C  
ATOM     38  C   LEU A   3     -16.385  -2.537 -10.643  1.00  0.00           C  
ATOM     39  O   LEU A   3     -17.413  -1.936 -10.405  1.00  0.00           O  
ATOM     40  CB  LEU A   3     -15.368  -4.821 -10.464  1.00  0.00           C  
ATOM     41  CG  LEU A   3     -14.691  -5.921  -9.637  1.00  0.00           C  
ATOM     42  CD1 LEU A   3     -14.399  -7.121 -10.528  1.00  0.00           C  
ATOM     43  CD2 LEU A   3     -13.412  -5.376  -9.018  1.00  0.00           C  
ATOM     44  H   LEU A   3     -16.660  -4.015  -7.712  1.00  0.00           H  
ATOM     45  HA  LEU A   3     -14.978  -3.208  -9.132  1.00  0.00           H  
ATOM     46 1HB  LEU A   3     -16.228  -5.264 -10.964  1.00  0.00           H  
ATOM     47 2HB  LEU A   3     -14.660  -4.495 -11.226  1.00  0.00           H  
ATOM     48  HG  LEU A   3     -15.366  -6.250  -8.846  1.00  0.00           H  
ATOM     49 1HD1 LEU A   3     -13.918  -7.902  -9.941  1.00  0.00           H  
ATOM     50 2HD1 LEU A   3     -15.333  -7.502 -10.943  1.00  0.00           H  
ATOM     51 3HD1 LEU A   3     -13.738  -6.818 -11.340  1.00  0.00           H  
ATOM     52 1HD2 LEU A   3     -12.931  -6.158  -8.429  1.00  0.00           H  
ATOM     53 2HD2 LEU A   3     -12.736  -5.049  -9.807  1.00  0.00           H  
ATOM     54 3HD2 LEU A   3     -13.652  -4.531  -8.372  1.00  0.00           H  
ATOM     55  N   ALA A   4     -15.702  -2.309 -11.732  1.00  0.00           N  
ATOM     56  CA  ALA A   4     -16.181  -1.294 -12.714  1.00  0.00           C  
ATOM     57  C   ALA A   4     -15.475  -1.510 -14.054  1.00  0.00           C  
ATOM     58  O   ALA A   4     -15.236  -0.579 -14.799  1.00  0.00           O  
ATOM     59  CB  ALA A   4     -15.868   0.110 -12.192  1.00  0.00           C  
ATOM     60  H   ALA A   4     -14.847  -2.813 -11.922  1.00  0.00           H  
ATOM     61  HA  ALA A   4     -17.260  -1.407 -12.819  1.00  0.00           H  
ATOM     62 1HB  ALA A   4     -16.218   0.852 -12.910  1.00  0.00           H  
ATOM     63 2HB  ALA A   4     -16.371   0.264 -11.237  1.00  0.00           H  
ATOM     64 3HB  ALA A   4     -14.793   0.216 -12.057  1.00  0.00           H  
ATOM     65  N   HIS A   5     -15.140  -2.733 -14.366  1.00  0.00           N  
ATOM     66  CA  HIS A   5     -14.451  -3.013 -15.658  1.00  0.00           C  
ATOM     67  C   HIS A   5     -14.678  -4.475 -16.046  1.00  0.00           C  
ATOM     68  O   HIS A   5     -15.341  -5.216 -15.346  1.00  0.00           O  
ATOM     69  CB  HIS A   5     -12.948  -2.727 -15.569  1.00  0.00           C  
ATOM     70  CG  HIS A   5     -12.230  -3.587 -14.576  1.00  0.00           C  
ATOM     71  ND1 HIS A   5     -12.236  -3.322 -13.222  1.00  0.00           N  
ATOM     72  CD2 HIS A   5     -11.484  -4.704 -14.738  1.00  0.00           C  
ATOM     73  CE1 HIS A   5     -11.524  -4.242 -12.595  1.00  0.00           C  
ATOM     74  NE2 HIS A   5     -11.057  -5.091 -13.492  1.00  0.00           N  
ATOM     75  H   HIS A   5     -15.342  -3.499 -13.740  1.00  0.00           H  
ATOM     76  HA  HIS A   5     -14.841  -2.350 -16.429  1.00  0.00           H  
ATOM     77 1HB  HIS A   5     -12.490  -2.881 -16.547  1.00  0.00           H  
ATOM     78 2HB  HIS A   5     -12.792  -1.685 -15.295  1.00  0.00           H  
ATOM     79  HD1 HIS A   5     -12.760  -2.605 -12.762  1.00  0.00           H  
ATOM     80  HD2 HIS A   5     -11.199  -5.284 -15.617  1.00  0.00           H  
ATOM     81  HE1 HIS A   5     -11.407  -4.210 -11.512  1.00  0.00           H  
ATOM     82  N   HIS A   6     -14.136  -4.901 -17.154  1.00  0.00           N  
ATOM     83  CA  HIS A   6     -14.328  -6.317 -17.577  1.00  0.00           C  
ATOM     84  C   HIS A   6     -13.815  -6.509 -19.006  1.00  0.00           C  
ATOM     85  O   HIS A   6     -13.017  -7.383 -19.276  1.00  0.00           O  
ATOM     86  CB  HIS A   6     -15.802  -6.729 -17.499  1.00  0.00           C  
ATOM     87  CG  HIS A   6     -16.040  -8.172 -17.818  1.00  0.00           C  
ATOM     88  ND1 HIS A   6     -15.655  -9.194 -16.975  1.00  0.00           N  
ATOM     89  CD2 HIS A   6     -16.623  -8.765 -18.887  1.00  0.00           C  
ATOM     90  CE1 HIS A   6     -15.992 -10.354 -17.512  1.00  0.00           C  
ATOM     91  NE2 HIS A   6     -16.580 -10.121 -18.671  1.00  0.00           N  
ATOM     92  H   HIS A   6     -13.585  -4.285 -17.734  1.00  0.00           H  
ATOM     93  HA  HIS A   6     -13.791  -6.976 -16.895  1.00  0.00           H  
ATOM     94 1HB  HIS A   6     -16.182  -6.534 -16.496  1.00  0.00           H  
ATOM     95 2HB  HIS A   6     -16.385  -6.125 -18.194  1.00  0.00           H  
ATOM     96  HD2 HIS A   6     -17.046  -8.261 -19.756  1.00  0.00           H  
ATOM     97  HE1 HIS A   6     -15.816 -11.335 -17.073  1.00  0.00           H  
ATOM     98  HE2 HIS A   6     -16.942 -10.822 -19.302  1.00  0.00           H  
ATOM     99  N   PHE A   7     -14.273  -5.704 -19.925  1.00  0.00           N  
ATOM    100  CA  PHE A   7     -13.819  -5.848 -21.337  1.00  0.00           C  
ATOM    101  C   PHE A   7     -12.336  -5.481 -21.448  1.00  0.00           C  
ATOM    102  O   PHE A   7     -11.844  -4.624 -20.741  1.00  0.00           O  
ATOM    103  CB  PHE A   7     -14.640  -4.960 -22.274  1.00  0.00           C  
ATOM    104  CG  PHE A   7     -16.051  -5.435 -22.478  1.00  0.00           C  
ATOM    105  CD1 PHE A   7     -17.089  -4.913 -21.721  1.00  0.00           C  
ATOM    106  CD2 PHE A   7     -16.342  -6.405 -23.424  1.00  0.00           C  
ATOM    107  CE1 PHE A   7     -18.387  -5.349 -21.908  1.00  0.00           C  
ATOM    108  CE2 PHE A   7     -17.638  -6.842 -23.614  1.00  0.00           C  
ATOM    109  CZ  PHE A   7     -18.662  -6.313 -22.854  1.00  0.00           C  
ATOM    110  H   PHE A   7     -14.936  -4.978 -19.693  1.00  0.00           H  
ATOM    111  HA  PHE A   7     -13.980  -6.881 -21.649  1.00  0.00           H  
ATOM    112 1HB  PHE A   7     -14.676  -3.947 -21.876  1.00  0.00           H  
ATOM    113 2HB  PHE A   7     -14.154  -4.912 -23.248  1.00  0.00           H  
ATOM    114  HD1 PHE A   7     -16.872  -4.149 -20.974  1.00  0.00           H  
ATOM    115  HD2 PHE A   7     -15.533  -6.824 -24.025  1.00  0.00           H  
ATOM    116  HE1 PHE A   7     -19.194  -4.930 -21.306  1.00  0.00           H  
ATOM    117  HE2 PHE A   7     -17.854  -7.605 -24.362  1.00  0.00           H  
ATOM    118  HZ  PHE A   7     -19.685  -6.658 -23.000  1.00  0.00           H  
ATOM    119  N   SER A   8     -11.622  -6.120 -22.336  1.00  0.00           N  
ATOM    120  CA  SER A   8     -10.174  -5.808 -22.502  1.00  0.00           C  
ATOM    121  C   SER A   8      -9.469  -5.857 -21.144  1.00  0.00           C  
ATOM    122  O   SER A   8     -10.090  -6.029 -20.114  1.00  0.00           O  
ATOM    123  CB  SER A   8      -9.985  -4.440 -23.129  1.00  0.00           C  
ATOM    124  OG  SER A   8      -8.626  -4.162 -23.326  1.00  0.00           O  
ATOM    125  H   SER A   8     -12.042  -6.830 -22.918  1.00  0.00           H  
ATOM    126  HA  SER A   8      -9.738  -6.539 -23.185  1.00  0.00           H  
ATOM    127 1HB  SER A   8     -10.509  -4.402 -24.083  1.00  0.00           H  
ATOM    128 2HB  SER A   8     -10.425  -3.681 -22.484  1.00  0.00           H  
ATOM    129  HG  SER A   8      -8.592  -3.467 -23.988  1.00  0.00           H  
ATOM    130  N   GLU A   9      -8.172  -5.704 -21.139  1.00  0.00           N  
ATOM    131  CA  GLU A   9      -7.417  -5.737 -19.856  1.00  0.00           C  
ATOM    132  C   GLU A   9      -6.647  -4.422 -19.690  1.00  0.00           C  
ATOM    133  O   GLU A   9      -5.548  -4.285 -20.188  1.00  0.00           O  
ATOM    134  CB  GLU A   9      -6.448  -6.921 -19.812  1.00  0.00           C  
ATOM    135  CG  GLU A   9      -7.121  -8.286 -19.846  1.00  0.00           C  
ATOM    136  CD  GLU A   9      -6.140  -9.423 -19.801  1.00  0.00           C  
ATOM    137  OE1 GLU A   9      -4.961  -9.168 -19.858  1.00  0.00           O  
ATOM    138  OE2 GLU A   9      -6.569 -10.549 -19.711  1.00  0.00           O  
ATOM    139  H   GLU A   9      -7.668  -5.562 -22.003  1.00  0.00           H  
ATOM    140  HA  GLU A   9      -8.126  -5.884 -19.041  1.00  0.00           H  
ATOM    141 1HB  GLU A   9      -5.765  -6.864 -20.660  1.00  0.00           H  
ATOM    142 2HB  GLU A   9      -5.848  -6.866 -18.904  1.00  0.00           H  
ATOM    143 1HG  GLU A   9      -7.795  -8.368 -18.993  1.00  0.00           H  
ATOM    144 2HG  GLU A   9      -7.718  -8.362 -20.754  1.00  0.00           H  
ATOM    145  N   PRO A  10      -7.252  -3.491 -18.995  1.00  0.00           N  
ATOM    146  CA  PRO A  10      -6.640  -2.173 -18.754  1.00  0.00           C  
ATOM    147  C   PRO A  10      -5.319  -2.326 -17.994  1.00  0.00           C  
ATOM    148  O   PRO A  10      -5.298  -2.580 -16.804  1.00  0.00           O  
ATOM    149  CB  PRO A  10      -7.694  -1.443 -17.916  1.00  0.00           C  
ATOM    150  CG  PRO A  10      -8.976  -2.116 -18.273  1.00  0.00           C  
ATOM    151  CD  PRO A  10      -8.601  -3.563 -18.453  1.00  0.00           C  
ATOM    152  HA  PRO A  10      -6.491  -1.662 -19.717  1.00  0.00           H  
ATOM    153 1HB  PRO A  10      -7.451  -1.530 -16.846  1.00  0.00           H  
ATOM    154 2HB  PRO A  10      -7.693  -0.371 -18.160  1.00  0.00           H  
ATOM    155 1HG  PRO A  10      -9.718  -1.967 -17.476  1.00  0.00           H  
ATOM    156 2HG  PRO A  10      -9.397  -1.671 -19.187  1.00  0.00           H  
ATOM    157 1HD  PRO A  10      -8.625  -4.073 -17.479  1.00  0.00           H  
ATOM    158 2HD  PRO A  10      -9.300  -4.038 -19.158  1.00  0.00           H  
ATOM    159  N   GLU A  11      -4.215  -2.168 -18.672  1.00  0.00           N  
ATOM    160  CA  GLU A  11      -2.899  -2.300 -17.987  1.00  0.00           C  
ATOM    161  C   GLU A  11      -2.874  -1.382 -16.765  1.00  0.00           C  
ATOM    162  O   GLU A  11      -2.357  -1.731 -15.722  1.00  0.00           O  
ATOM    163  CB  GLU A  11      -1.744  -1.950 -18.928  1.00  0.00           C  
ATOM    164  CG  GLU A  11      -1.503  -2.967 -20.034  1.00  0.00           C  
ATOM    165  CD  GLU A  11      -0.409  -2.555 -20.979  1.00  0.00           C  
ATOM    166  OE1 GLU A  11       0.072  -1.454 -20.858  1.00  0.00           O  
ATOM    167  OE2 GLU A  11      -0.055  -3.343 -21.825  1.00  0.00           O  
ATOM    168  H   GLU A  11      -4.237  -1.956 -19.659  1.00  0.00           H  
ATOM    169  HA  GLU A  11      -2.764  -3.342 -17.694  1.00  0.00           H  
ATOM    170 1HB  GLU A  11      -1.937  -0.985 -19.397  1.00  0.00           H  
ATOM    171 2HB  GLU A  11      -0.822  -1.856 -18.353  1.00  0.00           H  
ATOM    172 1HG  GLU A  11      -1.236  -3.922 -19.582  1.00  0.00           H  
ATOM    173 2HG  GLU A  11      -2.427  -3.106 -20.593  1.00  0.00           H  
ATOM    174  N   ILE A  12      -3.429  -0.207 -16.885  1.00  0.00           N  
ATOM    175  CA  ILE A  12      -3.443   0.734 -15.740  1.00  0.00           C  
ATOM    176  C   ILE A  12      -4.269   0.146 -14.594  1.00  0.00           C  
ATOM    177  O   ILE A  12      -3.870   0.182 -13.450  1.00  0.00           O  
ATOM    178  CB  ILE A  12      -4.020   2.104 -16.141  1.00  0.00           C  
ATOM    179  CG1 ILE A  12      -3.080   2.813 -17.121  1.00  0.00           C  
ATOM    180  CG2 ILE A  12      -4.256   2.963 -14.909  1.00  0.00           C  
ATOM    181  CD1 ILE A  12      -3.689   4.030 -17.779  1.00  0.00           C  
ATOM    182  H   ILE A  12      -3.854   0.073 -17.757  1.00  0.00           H  
ATOM    183  HA  ILE A  12      -2.416   0.907 -15.422  1.00  0.00           H  
ATOM    184  HB  ILE A  12      -4.967   1.962 -16.661  1.00  0.00           H  
ATOM    185 1HG1 ILE A  12      -2.176   3.124 -16.597  1.00  0.00           H  
ATOM    186 2HG1 ILE A  12      -2.779   2.117 -17.904  1.00  0.00           H  
ATOM    187 1HG2 ILE A  12      -4.663   3.928 -15.211  1.00  0.00           H  
ATOM    188 2HG2 ILE A  12      -4.961   2.463 -14.247  1.00  0.00           H  
ATOM    189 3HG2 ILE A  12      -3.312   3.116 -14.385  1.00  0.00           H  
ATOM    190 1HD1 ILE A  12      -2.963   4.477 -18.459  1.00  0.00           H  
ATOM    191 2HD1 ILE A  12      -4.577   3.734 -18.339  1.00  0.00           H  
ATOM    192 3HD1 ILE A  12      -3.965   4.756 -17.016  1.00  0.00           H  
ATOM    193  N   THR A  13      -5.421  -0.392 -14.891  1.00  0.00           N  
ATOM    194  CA  THR A  13      -6.265  -0.974 -13.811  1.00  0.00           C  
ATOM    195  C   THR A  13      -5.471  -2.047 -13.063  1.00  0.00           C  
ATOM    196  O   THR A  13      -5.450  -2.079 -11.849  1.00  0.00           O  
ATOM    197  CB  THR A  13      -7.567  -1.583 -14.364  1.00  0.00           C  
ATOM    198  OG1 THR A  13      -8.345  -0.560 -14.998  1.00  0.00           O  
ATOM    199  CG2 THR A  13      -8.380  -2.211 -13.242  1.00  0.00           C  
ATOM    200  H   THR A  13      -5.753  -0.421 -15.844  1.00  0.00           H  
ATOM    201  HA  THR A  13      -6.555  -0.174 -13.129  1.00  0.00           H  
ATOM    202  HB  THR A  13      -7.326  -2.348 -15.102  1.00  0.00           H  
ATOM    203  HG1 THR A  13      -9.156  -0.942 -15.342  1.00  0.00           H  
ATOM    204 1HG2 THR A  13      -9.296  -2.636 -13.651  1.00  0.00           H  
ATOM    205 2HG2 THR A  13      -7.796  -2.997 -12.765  1.00  0.00           H  
ATOM    206 3HG2 THR A  13      -8.632  -1.449 -12.506  1.00  0.00           H  
ATOM    207  N   LEU A  14      -4.819  -2.931 -13.772  1.00  0.00           N  
ATOM    208  CA  LEU A  14      -4.036  -3.994 -13.076  1.00  0.00           C  
ATOM    209  C   LEU A  14      -2.855  -3.361 -12.341  1.00  0.00           C  
ATOM    210  O   LEU A  14      -2.616  -3.646 -11.185  1.00  0.00           O  
ATOM    211  CB  LEU A  14      -3.524  -5.043 -14.071  1.00  0.00           C  
ATOM    212  CG  LEU A  14      -4.596  -5.937 -14.706  1.00  0.00           C  
ATOM    213  CD1 LEU A  14      -3.967  -6.784 -15.804  1.00  0.00           C  
ATOM    214  CD2 LEU A  14      -5.227  -6.813 -13.634  1.00  0.00           C  
ATOM    215  H   LEU A  14      -4.833  -2.911 -14.782  1.00  0.00           H  
ATOM    216  HA  LEU A  14      -4.694  -4.505 -12.374  1.00  0.00           H  
ATOM    217 1HB  LEU A  14      -3.000  -4.531 -14.876  1.00  0.00           H  
ATOM    218 2HB  LEU A  14      -2.813  -5.691 -13.557  1.00  0.00           H  
ATOM    219  HG  LEU A  14      -5.364  -5.314 -15.165  1.00  0.00           H  
ATOM    220 1HD1 LEU A  14      -4.729  -7.420 -16.255  1.00  0.00           H  
ATOM    221 2HD1 LEU A  14      -3.540  -6.133 -16.566  1.00  0.00           H  
ATOM    222 3HD1 LEU A  14      -3.181  -7.407 -15.377  1.00  0.00           H  
ATOM    223 1HD2 LEU A  14      -5.990  -7.448 -14.085  1.00  0.00           H  
ATOM    224 2HD2 LEU A  14      -4.460  -7.437 -13.175  1.00  0.00           H  
ATOM    225 3HD2 LEU A  14      -5.685  -6.182 -12.871  1.00  0.00           H  
ATOM    226  N   ILE A  15      -2.116  -2.498 -12.986  1.00  0.00           N  
ATOM    227  CA  ILE A  15      -0.970  -1.864 -12.281  1.00  0.00           C  
ATOM    228  C   ILE A  15      -1.505  -1.162 -11.033  1.00  0.00           C  
ATOM    229  O   ILE A  15      -0.994  -1.329  -9.943  1.00  0.00           O  
ATOM    230  CB  ILE A  15      -0.229  -0.852 -13.174  1.00  0.00           C  
ATOM    231  CG1 ILE A  15       0.487  -1.574 -14.318  1.00  0.00           C  
ATOM    232  CG2 ILE A  15       0.759  -0.040 -12.352  1.00  0.00           C  
ATOM    233  CD1 ILE A  15       0.997  -0.649 -15.400  1.00  0.00           C  
ATOM    234  H   ILE A  15      -2.300  -2.250 -13.947  1.00  0.00           H  
ATOM    235  HA  ILE A  15      -0.251  -2.640 -12.023  1.00  0.00           H  
ATOM    236  HB  ILE A  15      -0.950  -0.175 -13.632  1.00  0.00           H  
ATOM    237 1HG1 ILE A  15       1.333  -2.135 -13.922  1.00  0.00           H  
ATOM    238 2HG1 ILE A  15      -0.193  -2.292 -14.778  1.00  0.00           H  
ATOM    239 1HG2 ILE A  15       1.274   0.670 -12.999  1.00  0.00           H  
ATOM    240 2HG2 ILE A  15       0.225   0.502 -11.572  1.00  0.00           H  
ATOM    241 3HG2 ILE A  15       1.488  -0.709 -11.894  1.00  0.00           H  
ATOM    242 1HD1 ILE A  15       1.492  -1.235 -16.175  1.00  0.00           H  
ATOM    243 2HD1 ILE A  15       0.161  -0.103 -15.836  1.00  0.00           H  
ATOM    244 3HD1 ILE A  15       1.707   0.056 -14.970  1.00  0.00           H  
ATOM    245  N   ILE A  16      -2.558  -0.403 -11.183  1.00  0.00           N  
ATOM    246  CA  ILE A  16      -3.157   0.281 -10.006  1.00  0.00           C  
ATOM    247  C   ILE A  16      -3.540  -0.774  -8.969  1.00  0.00           C  
ATOM    248  O   ILE A  16      -3.255  -0.646  -7.795  1.00  0.00           O  
ATOM    249  CB  ILE A  16      -4.408   1.048 -10.439  1.00  0.00           C  
ATOM    250  CG1 ILE A  16      -3.998   2.248 -11.295  1.00  0.00           C  
ATOM    251  CG2 ILE A  16      -5.159   1.538  -9.200  1.00  0.00           C  
ATOM    252  CD1 ILE A  16      -5.251   2.935 -11.841  1.00  0.00           C  
ATOM    253  H   ILE A  16      -2.976  -0.272 -12.093  1.00  0.00           H  
ATOM    254  HA  ILE A  16      -2.428   0.986  -9.608  1.00  0.00           H  
ATOM    255  HB  ILE A  16      -5.055   0.391 -11.019  1.00  0.00           H  
ATOM    256 1HG1 ILE A  16      -3.413   2.942 -10.692  1.00  0.00           H  
ATOM    257 2HG1 ILE A  16      -3.361   1.911 -12.113  1.00  0.00           H  
ATOM    258 1HG2 ILE A  16      -6.050   2.085  -9.507  1.00  0.00           H  
ATOM    259 2HG2 ILE A  16      -5.450   0.684  -8.590  1.00  0.00           H  
ATOM    260 3HG2 ILE A  16      -4.512   2.195  -8.619  1.00  0.00           H  
ATOM    261 1HD1 ILE A  16      -4.960   3.790 -12.452  1.00  0.00           H  
ATOM    262 2HD1 ILE A  16      -5.817   2.229 -12.451  1.00  0.00           H  
ATOM    263 3HD1 ILE A  16      -5.869   3.276 -11.012  1.00  0.00           H  
ATOM    264  N   PHE A  17      -4.192  -1.820  -9.405  1.00  0.00           N  
ATOM    265  CA  PHE A  17      -4.606  -2.894  -8.461  1.00  0.00           C  
ATOM    266  C   PHE A  17      -3.377  -3.437  -7.737  1.00  0.00           C  
ATOM    267  O   PHE A  17      -3.375  -3.592  -6.534  1.00  0.00           O  
ATOM    268  CB  PHE A  17      -5.319  -4.033  -9.192  1.00  0.00           C  
ATOM    269  CG  PHE A  17      -5.724  -5.169  -8.296  1.00  0.00           C  
ATOM    270  CD1 PHE A  17      -6.843  -5.064  -7.483  1.00  0.00           C  
ATOM    271  CD2 PHE A  17      -4.987  -6.343  -8.263  1.00  0.00           C  
ATOM    272  CE1 PHE A  17      -7.216  -6.109  -6.658  1.00  0.00           C  
ATOM    273  CE2 PHE A  17      -5.359  -7.388  -7.441  1.00  0.00           C  
ATOM    274  CZ  PHE A  17      -6.475  -7.270  -6.637  1.00  0.00           C  
ATOM    275  H   PHE A  17      -4.421  -1.911 -10.384  1.00  0.00           H  
ATOM    276  HA  PHE A  17      -5.319  -2.474  -7.750  1.00  0.00           H  
ATOM    277 1HB  PHE A  17      -6.214  -3.649  -9.680  1.00  0.00           H  
ATOM    278 2HB  PHE A  17      -4.667  -4.430  -9.970  1.00  0.00           H  
ATOM    279  HD1 PHE A  17      -7.430  -4.146  -7.501  1.00  0.00           H  
ATOM    280  HD2 PHE A  17      -4.105  -6.436  -8.898  1.00  0.00           H  
ATOM    281  HE1 PHE A  17      -8.098  -6.013  -6.025  1.00  0.00           H  
ATOM    282  HE2 PHE A  17      -4.771  -8.306  -7.425  1.00  0.00           H  
ATOM    283  HZ  PHE A  17      -6.768  -8.093  -5.987  1.00  0.00           H  
ATOM    284  N   GLY A  18      -2.326  -3.728  -8.456  1.00  0.00           N  
ATOM    285  CA  GLY A  18      -1.106  -4.259  -7.784  1.00  0.00           C  
ATOM    286  C   GLY A  18      -0.651  -3.262  -6.718  1.00  0.00           C  
ATOM    287  O   GLY A  18      -0.383  -3.625  -5.590  1.00  0.00           O  
ATOM    288  H   GLY A  18      -2.320  -3.602  -9.458  1.00  0.00           H  
ATOM    289 1HA  GLY A  18      -1.329  -5.229  -7.338  1.00  0.00           H  
ATOM    290 2HA  GLY A  18      -0.323  -4.419  -8.525  1.00  0.00           H  
ATOM    291  N   VAL A  19      -0.578  -2.001  -7.057  1.00  0.00           N  
ATOM    292  CA  VAL A  19      -0.160  -0.988  -6.048  1.00  0.00           C  
ATOM    293  C   VAL A  19      -1.114  -1.062  -4.854  1.00  0.00           C  
ATOM    294  O   VAL A  19      -0.702  -1.114  -3.712  1.00  0.00           O  
ATOM    295  CB  VAL A  19      -0.181   0.434  -6.639  1.00  0.00           C  
ATOM    296  CG1 VAL A  19       0.037   1.469  -5.546  1.00  0.00           C  
ATOM    297  CG2 VAL A  19       0.880   0.561  -7.721  1.00  0.00           C  
ATOM    298  H   VAL A  19      -0.801  -1.699  -7.995  1.00  0.00           H  
ATOM    299  HA  VAL A  19       0.866  -1.203  -5.746  1.00  0.00           H  
ATOM    300  HB  VAL A  19      -1.165   0.624  -7.070  1.00  0.00           H  
ATOM    301 1HG1 VAL A  19       0.018   2.468  -5.981  1.00  0.00           H  
ATOM    302 2HG1 VAL A  19      -0.755   1.384  -4.801  1.00  0.00           H  
ATOM    303 3HG1 VAL A  19       1.003   1.299  -5.071  1.00  0.00           H  
ATOM    304 1HG2 VAL A  19       0.859   1.568  -8.136  1.00  0.00           H  
ATOM    305 2HG2 VAL A  19       1.863   0.365  -7.292  1.00  0.00           H  
ATOM    306 3HG2 VAL A  19       0.681  -0.161  -8.513  1.00  0.00           H  
ATOM    307  N   MET A  20      -2.391  -1.087  -5.122  1.00  0.00           N  
ATOM    308  CA  MET A  20      -3.388  -1.178  -4.020  1.00  0.00           C  
ATOM    309  C   MET A  20      -3.116  -2.435  -3.193  1.00  0.00           C  
ATOM    310  O   MET A  20      -3.095  -2.402  -1.978  1.00  0.00           O  
ATOM    311  CB  MET A  20      -4.814  -1.196  -4.568  1.00  0.00           C  
ATOM    312  CG  MET A  20      -5.268   0.120  -5.183  1.00  0.00           C  
ATOM    313  SD  MET A  20      -6.884  -0.004  -5.975  1.00  0.00           S  
ATOM    314  CE  MET A  20      -7.945  -0.213  -4.548  1.00  0.00           C  
ATOM    315  H   MET A  20      -2.716  -1.045  -6.077  1.00  0.00           H  
ATOM    316  HA  MET A  20      -3.303  -0.284  -3.402  1.00  0.00           H  
ATOM    317 1HB  MET A  20      -4.900  -1.968  -5.331  1.00  0.00           H  
ATOM    318 2HB  MET A  20      -5.509  -1.448  -3.766  1.00  0.00           H  
ATOM    319 1HG  MET A  20      -5.322   0.885  -4.409  1.00  0.00           H  
ATOM    320 2HG  MET A  20      -4.543   0.442  -5.930  1.00  0.00           H  
ATOM    321 1HE  MET A  20      -8.981  -0.304  -4.874  1.00  0.00           H  
ATOM    322 2HE  MET A  20      -7.654  -1.113  -4.006  1.00  0.00           H  
ATOM    323 3HE  MET A  20      -7.847   0.653  -3.891  1.00  0.00           H  
ATOM    324  N   ALA A  21      -2.916  -3.548  -3.847  1.00  0.00           N  
ATOM    325  CA  ALA A  21      -2.655  -4.814  -3.110  1.00  0.00           C  
ATOM    326  C   ALA A  21      -1.435  -4.639  -2.197  1.00  0.00           C  
ATOM    327  O   ALA A  21      -1.469  -5.008  -1.040  1.00  0.00           O  
ATOM    328  CB  ALA A  21      -2.425  -5.964  -4.102  1.00  0.00           C  
ATOM    329  H   ALA A  21      -2.936  -3.562  -4.857  1.00  0.00           H  
ATOM    330  HA  ALA A  21      -3.531  -5.039  -2.502  1.00  0.00           H  
ATOM    331 1HB  ALA A  21      -2.235  -6.886  -3.552  1.00  0.00           H  
ATOM    332 2HB  ALA A  21      -3.310  -6.089  -4.726  1.00  0.00           H  
ATOM    333 3HB  ALA A  21      -1.567  -5.734  -4.732  1.00  0.00           H  
ATOM    334  N   GLY A  22      -0.357  -4.078  -2.689  1.00  0.00           N  
ATOM    335  CA  GLY A  22       0.831  -3.894  -1.811  1.00  0.00           C  
ATOM    336  C   GLY A  22       0.417  -3.075  -0.591  1.00  0.00           C  
ATOM    337  O   GLY A  22       0.713  -3.422   0.536  1.00  0.00           O  
ATOM    338  H   GLY A  22      -0.312  -3.767  -3.649  1.00  0.00           H  
ATOM    339 1HA  GLY A  22       1.218  -4.869  -1.513  1.00  0.00           H  
ATOM    340 2HA  GLY A  22       1.621  -3.391  -2.368  1.00  0.00           H  
ATOM    341  N   VAL A  23      -0.283  -1.992  -0.806  1.00  0.00           N  
ATOM    342  CA  VAL A  23      -0.730  -1.160   0.344  1.00  0.00           C  
ATOM    343  C   VAL A  23      -1.562  -2.022   1.300  1.00  0.00           C  
ATOM    344  O   VAL A  23      -1.363  -2.004   2.499  1.00  0.00           O  
ATOM    345  CB  VAL A  23      -1.571   0.039  -0.132  1.00  0.00           C  
ATOM    346  CG1 VAL A  23      -2.199   0.754   1.055  1.00  0.00           C  
ATOM    347  CG2 VAL A  23      -0.704   0.992  -0.940  1.00  0.00           C  
ATOM    348  H   VAL A  23      -0.528  -1.707  -1.744  1.00  0.00           H  
ATOM    349  HA  VAL A  23       0.152  -0.762   0.847  1.00  0.00           H  
ATOM    350  HB  VAL A  23      -2.388  -0.327  -0.755  1.00  0.00           H  
ATOM    351 1HG1 VAL A  23      -2.790   1.599   0.700  1.00  0.00           H  
ATOM    352 2HG1 VAL A  23      -2.844   0.063   1.597  1.00  0.00           H  
ATOM    353 3HG1 VAL A  23      -1.413   1.116   1.718  1.00  0.00           H  
ATOM    354 1HG2 VAL A  23      -1.305   1.837  -1.274  1.00  0.00           H  
ATOM    355 2HG2 VAL A  23       0.116   1.353  -0.318  1.00  0.00           H  
ATOM    356 3HG2 VAL A  23      -0.299   0.470  -1.807  1.00  0.00           H  
ATOM    357  N   ILE A  24      -2.495  -2.775   0.777  1.00  0.00           N  
ATOM    358  CA  ILE A  24      -3.342  -3.634   1.653  1.00  0.00           C  
ATOM    359  C   ILE A  24      -2.459  -4.580   2.472  1.00  0.00           C  
ATOM    360  O   ILE A  24      -2.632  -4.721   3.666  1.00  0.00           O  
ATOM    361  CB  ILE A  24      -4.352  -4.458   0.833  1.00  0.00           C  
ATOM    362  CG1 ILE A  24      -5.402  -3.540   0.202  1.00  0.00           C  
ATOM    363  CG2 ILE A  24      -5.017  -5.508   1.709  1.00  0.00           C  
ATOM    364  CD1 ILE A  24      -6.257  -4.219  -0.844  1.00  0.00           C  
ATOM    365  H   ILE A  24      -2.652  -2.784  -0.221  1.00  0.00           H  
ATOM    366  HA  ILE A  24      -3.924  -2.989   2.311  1.00  0.00           H  
ATOM    367  HB  ILE A  24      -3.835  -4.956   0.014  1.00  0.00           H  
ATOM    368 1HG1 ILE A  24      -6.058  -3.149   0.979  1.00  0.00           H  
ATOM    369 2HG1 ILE A  24      -4.907  -2.688  -0.266  1.00  0.00           H  
ATOM    370 1HG2 ILE A  24      -5.728  -6.081   1.114  1.00  0.00           H  
ATOM    371 2HG2 ILE A  24      -4.259  -6.179   2.112  1.00  0.00           H  
ATOM    372 3HG2 ILE A  24      -5.542  -5.019   2.530  1.00  0.00           H  
ATOM    373 1HD1 ILE A  24      -6.976  -3.505  -1.245  1.00  0.00           H  
ATOM    374 2HD1 ILE A  24      -5.622  -4.587  -1.650  1.00  0.00           H  
ATOM    375 3HD1 ILE A  24      -6.790  -5.054  -0.391  1.00  0.00           H  
ATOM    376  N   GLY A  25      -1.515  -5.233   1.847  1.00  0.00           N  
ATOM    377  CA  GLY A  25      -0.638  -6.164   2.609  1.00  0.00           C  
ATOM    378  C   GLY A  25       0.043  -5.402   3.744  1.00  0.00           C  
ATOM    379  O   GLY A  25       0.059  -5.841   4.877  1.00  0.00           O  
ATOM    380  H   GLY A  25      -1.367  -5.119   0.854  1.00  0.00           H  
ATOM    381 1HA  GLY A  25      -1.235  -6.987   3.002  1.00  0.00           H  
ATOM    382 2HA  GLY A  25       0.103  -6.597   1.938  1.00  0.00           H  
ATOM    383  N   THR A  26       0.594  -4.255   3.454  1.00  0.00           N  
ATOM    384  CA  THR A  26       1.260  -3.464   4.525  1.00  0.00           C  
ATOM    385  C   THR A  26       0.252  -3.184   5.639  1.00  0.00           C  
ATOM    386  O   THR A  26       0.531  -3.361   6.808  1.00  0.00           O  
ATOM    387  CB  THR A  26       1.767  -2.141   3.949  1.00  0.00           C  
ATOM    388  OG1 THR A  26       2.689  -2.404   2.901  1.00  0.00           O  
ATOM    389  CG2 THR A  26       2.457  -1.337   5.053  1.00  0.00           C  
ATOM    390  H   THR A  26       0.577  -3.891   2.512  1.00  0.00           H  
ATOM    391  HA  THR A  26       2.108  -4.036   4.901  1.00  0.00           H  
ATOM    392  HB  THR A  26       0.927  -1.572   3.550  1.00  0.00           H  
ATOM    393  HG1 THR A  26       2.785  -3.353   2.791  1.00  0.00           H  
ATOM    394 1HG2 THR A  26       2.819  -0.394   4.644  1.00  0.00           H  
ATOM    395 2HG2 THR A  26       1.747  -1.137   5.855  1.00  0.00           H  
ATOM    396 3HG2 THR A  26       3.297  -1.907   5.447  1.00  0.00           H  
ATOM    397  N   ILE A  27      -0.925  -2.746   5.278  1.00  0.00           N  
ATOM    398  CA  ILE A  27      -1.964  -2.453   6.305  1.00  0.00           C  
ATOM    399  C   ILE A  27      -2.221  -3.707   7.141  1.00  0.00           C  
ATOM    400  O   ILE A  27      -2.266  -3.657   8.354  1.00  0.00           O  
ATOM    401  CB  ILE A  27      -3.283  -1.981   5.665  1.00  0.00           C  
ATOM    402  CG1 ILE A  27      -3.100  -0.605   5.020  1.00  0.00           C  
ATOM    403  CG2 ILE A  27      -4.394  -1.943   6.703  1.00  0.00           C  
ATOM    404  CD1 ILE A  27      -4.249  -0.191   4.129  1.00  0.00           C  
ATOM    405  H   ILE A  27      -1.143  -2.602   4.302  1.00  0.00           H  
ATOM    406  HA  ILE A  27      -1.608  -1.638   6.934  1.00  0.00           H  
ATOM    407  HB  ILE A  27      -3.566  -2.668   4.868  1.00  0.00           H  
ATOM    408 1HG1 ILE A  27      -2.983   0.149   5.798  1.00  0.00           H  
ATOM    409 2HG1 ILE A  27      -2.188  -0.601   4.422  1.00  0.00           H  
ATOM    410 1HG2 ILE A  27      -5.318  -1.607   6.234  1.00  0.00           H  
ATOM    411 2HG2 ILE A  27      -4.539  -2.940   7.117  1.00  0.00           H  
ATOM    412 3HG2 ILE A  27      -4.121  -1.254   7.503  1.00  0.00           H  
ATOM    413 1HD1 ILE A  27      -4.047   0.794   3.708  1.00  0.00           H  
ATOM    414 2HD1 ILE A  27      -4.362  -0.915   3.321  1.00  0.00           H  
ATOM    415 3HD1 ILE A  27      -5.167  -0.154   4.713  1.00  0.00           H  
ATOM    416  N   LEU A  28      -2.389  -4.833   6.503  1.00  0.00           N  
ATOM    417  CA  LEU A  28      -2.643  -6.086   7.261  1.00  0.00           C  
ATOM    418  C   LEU A  28      -1.487  -6.308   8.246  1.00  0.00           C  
ATOM    419  O   LEU A  28      -1.697  -6.588   9.410  1.00  0.00           O  
ATOM    420  CB  LEU A  28      -2.769  -7.288   6.317  1.00  0.00           C  
ATOM    421  CG  LEU A  28      -4.031  -7.320   5.446  1.00  0.00           C  
ATOM    422  CD1 LEU A  28      -3.920  -8.451   4.431  1.00  0.00           C  
ATOM    423  CD2 LEU A  28      -5.255  -7.499   6.331  1.00  0.00           C  
ATOM    424  H   LEU A  28      -2.349  -4.868   5.494  1.00  0.00           H  
ATOM    425  HA  LEU A  28      -3.575  -5.973   7.814  1.00  0.00           H  
ATOM    426 1HB  LEU A  28      -1.907  -7.299   5.652  1.00  0.00           H  
ATOM    427 2HB  LEU A  28      -2.754  -8.201   6.912  1.00  0.00           H  
ATOM    428  HG  LEU A  28      -4.116  -6.384   4.893  1.00  0.00           H  
ATOM    429 1HD1 LEU A  28      -4.817  -8.473   3.812  1.00  0.00           H  
ATOM    430 2HD1 LEU A  28      -3.047  -8.288   3.799  1.00  0.00           H  
ATOM    431 3HD1 LEU A  28      -3.817  -9.400   4.955  1.00  0.00           H  
ATOM    432 1HD2 LEU A  28      -6.153  -7.521   5.712  1.00  0.00           H  
ATOM    433 2HD2 LEU A  28      -5.172  -8.435   6.883  1.00  0.00           H  
ATOM    434 3HD2 LEU A  28      -5.320  -6.668   7.034  1.00  0.00           H  
ATOM    435  N   LEU A  29      -0.268  -6.174   7.794  1.00  0.00           N  
ATOM    436  CA  LEU A  29       0.886  -6.369   8.720  1.00  0.00           C  
ATOM    437  C   LEU A  29       0.747  -5.401   9.897  1.00  0.00           C  
ATOM    438  O   LEU A  29       0.882  -5.778  11.044  1.00  0.00           O  
ATOM    439  CB  LEU A  29       2.221  -6.130   8.003  1.00  0.00           C  
ATOM    440  CG  LEU A  29       2.616  -7.187   6.964  1.00  0.00           C  
ATOM    441  CD1 LEU A  29       3.848  -6.716   6.203  1.00  0.00           C  
ATOM    442  CD2 LEU A  29       2.880  -8.512   7.663  1.00  0.00           C  
ATOM    443  H   LEU A  29      -0.089  -5.940   6.828  1.00  0.00           H  
ATOM    444  HA  LEU A  29       0.886  -7.404   9.059  1.00  0.00           H  
ATOM    445 1HB  LEU A  29       2.175  -5.168   7.495  1.00  0.00           H  
ATOM    446 2HB  LEU A  29       3.013  -6.086   8.749  1.00  0.00           H  
ATOM    447  HG  LEU A  29       1.807  -7.311   6.245  1.00  0.00           H  
ATOM    448 1HD1 LEU A  29       4.129  -7.467   5.464  1.00  0.00           H  
ATOM    449 2HD1 LEU A  29       3.625  -5.776   5.696  1.00  0.00           H  
ATOM    450 3HD1 LEU A  29       4.671  -6.566   6.900  1.00  0.00           H  
ATOM    451 1HD2 LEU A  29       3.161  -9.264   6.925  1.00  0.00           H  
ATOM    452 2HD2 LEU A  29       3.691  -8.390   8.382  1.00  0.00           H  
ATOM    453 3HD2 LEU A  29       1.979  -8.835   8.185  1.00  0.00           H  
ATOM    454  N   ILE A  30       0.467  -4.158   9.618  1.00  0.00           N  
ATOM    455  CA  ILE A  30       0.307  -3.162  10.715  1.00  0.00           C  
ATOM    456  C   ILE A  30      -0.787  -3.629  11.673  1.00  0.00           C  
ATOM    457  O   ILE A  30      -0.618  -3.606  12.876  1.00  0.00           O  
ATOM    458  CB  ILE A  30      -0.047  -1.766  10.172  1.00  0.00           C  
ATOM    459  CG1 ILE A  30       1.137  -1.177   9.400  1.00  0.00           C  
ATOM    460  CG2 ILE A  30      -0.459  -0.842  11.307  1.00  0.00           C  
ATOM    461  CD1 ILE A  30       0.789   0.055   8.596  1.00  0.00           C  
ATOM    462  H   ILE A  30       0.356  -3.857   8.660  1.00  0.00           H  
ATOM    463  HA  ILE A  30       1.258  -3.068  11.238  1.00  0.00           H  
ATOM    464  HB  ILE A  30      -0.873  -1.849   9.466  1.00  0.00           H  
ATOM    465 1HG1 ILE A  30       1.932  -0.916  10.098  1.00  0.00           H  
ATOM    466 2HG1 ILE A  30       1.536  -1.927   8.717  1.00  0.00           H  
ATOM    467 1HG2 ILE A  30      -0.706   0.141  10.906  1.00  0.00           H  
ATOM    468 2HG2 ILE A  30      -1.330  -1.255  11.815  1.00  0.00           H  
ATOM    469 3HG2 ILE A  30       0.363  -0.748  12.017  1.00  0.00           H  
ATOM    470 1HD1 ILE A  30       1.679   0.414   8.077  1.00  0.00           H  
ATOM    471 2HD1 ILE A  30       0.018  -0.193   7.865  1.00  0.00           H  
ATOM    472 3HD1 ILE A  30       0.421   0.833   9.263  1.00  0.00           H  
ATOM    473  N   SER A  31      -1.910  -4.049  11.159  1.00  0.00           N  
ATOM    474  CA  SER A  31      -2.997  -4.504  12.065  1.00  0.00           C  
ATOM    475  C   SER A  31      -2.463  -5.627  12.952  1.00  0.00           C  
ATOM    476  O   SER A  31      -2.637  -5.615  14.152  1.00  0.00           O  
ATOM    477  CB  SER A  31      -4.198  -4.990  11.277  1.00  0.00           C  
ATOM    478  OG  SER A  31      -4.792  -3.938  10.568  1.00  0.00           O  
ATOM    479  H   SER A  31      -2.060  -4.073  10.160  1.00  0.00           H  
ATOM    480  HA  SER A  31      -3.330  -3.653  12.661  1.00  0.00           H  
ATOM    481 1HB  SER A  31      -3.886  -5.770  10.583  1.00  0.00           H  
ATOM    482 2HB  SER A  31      -4.926  -5.429  11.958  1.00  0.00           H  
ATOM    483  HG  SER A  31      -5.537  -4.322  10.099  1.00  0.00           H  
ATOM    484  N   TYR A  32      -1.797  -6.593  12.379  1.00  0.00           N  
ATOM    485  CA  TYR A  32      -1.246  -7.692  13.217  1.00  0.00           C  
ATOM    486  C   TYR A  32      -0.316  -7.097  14.279  1.00  0.00           C  
ATOM    487  O   TYR A  32      -0.408  -7.417  15.449  1.00  0.00           O  
ATOM    488  CB  TYR A  32      -0.498  -8.721  12.366  1.00  0.00           C  
ATOM    489  CG  TYR A  32      -1.405  -9.599  11.533  1.00  0.00           C  
ATOM    490  CD1 TYR A  32      -1.238  -9.661  10.157  1.00  0.00           C  
ATOM    491  CD2 TYR A  32      -2.403 -10.343  12.145  1.00  0.00           C  
ATOM    492  CE1 TYR A  32      -2.067 -10.463   9.396  1.00  0.00           C  
ATOM    493  CE2 TYR A  32      -3.231 -11.145  11.384  1.00  0.00           C  
ATOM    494  CZ  TYR A  32      -3.066 -11.206  10.015  1.00  0.00           C  
ATOM    495  OH  TYR A  32      -3.891 -12.005   9.257  1.00  0.00           O  
ATOM    496  H   TYR A  32      -1.646  -6.613  11.380  1.00  0.00           H  
ATOM    497  HA  TYR A  32      -2.077  -8.222  13.683  1.00  0.00           H  
ATOM    498 1HB  TYR A  32       0.190  -8.206  11.693  1.00  0.00           H  
ATOM    499 2HB  TYR A  32       0.098  -9.364  13.013  1.00  0.00           H  
ATOM    500  HD1 TYR A  32      -0.454  -9.076   9.676  1.00  0.00           H  
ATOM    501  HD2 TYR A  32      -2.535 -10.294  13.226  1.00  0.00           H  
ATOM    502  HE1 TYR A  32      -1.936 -10.512   8.316  1.00  0.00           H  
ATOM    503  HE2 TYR A  32      -4.017 -11.729  11.865  1.00  0.00           H  
ATOM    504  HH  TYR A  32      -3.643 -11.933   8.332  1.00  0.00           H  
ATOM    505  N   GLY A  33       0.575  -6.224  13.882  1.00  0.00           N  
ATOM    506  CA  GLY A  33       1.501  -5.600  14.869  1.00  0.00           C  
ATOM    507  C   GLY A  33       0.692  -4.894  15.956  1.00  0.00           C  
ATOM    508  O   GLY A  33       0.946  -5.048  17.134  1.00  0.00           O  
ATOM    509  H   GLY A  33       0.646  -5.964  12.909  1.00  0.00           H  
ATOM    510 1HA  GLY A  33       2.139  -6.369  15.306  1.00  0.00           H  
ATOM    511 2HA  GLY A  33       2.154  -4.893  14.359  1.00  0.00           H  
ATOM    512  N   ILE A  34      -0.285  -4.119  15.565  1.00  0.00           N  
ATOM    513  CA  ILE A  34      -1.113  -3.400  16.578  1.00  0.00           C  
ATOM    514  C   ILE A  34      -1.734  -4.421  17.540  1.00  0.00           C  
ATOM    515  O   ILE A  34      -1.697  -4.256  18.742  1.00  0.00           O  
ATOM    516  CB  ILE A  34      -2.227  -2.566  15.919  1.00  0.00           C  
ATOM    517  CG1 ILE A  34      -1.626  -1.396  15.136  1.00  0.00           C  
ATOM    518  CG2 ILE A  34      -3.206  -2.062  16.968  1.00  0.00           C  
ATOM    519  CD1 ILE A  34      -2.613  -0.697  14.229  1.00  0.00           C  
ATOM    520  H   ILE A  34      -0.492  -3.997  14.584  1.00  0.00           H  
ATOM    521  HA  ILE A  34      -0.464  -2.734  17.145  1.00  0.00           H  
ATOM    522  HB  ILE A  34      -2.765  -3.183  15.199  1.00  0.00           H  
ATOM    523 1HG1 ILE A  34      -1.222  -0.662  15.832  1.00  0.00           H  
ATOM    524 2HG1 ILE A  34      -0.797  -1.755  14.524  1.00  0.00           H  
ATOM    525 1HG2 ILE A  34      -3.986  -1.475  16.485  1.00  0.00           H  
ATOM    526 2HG2 ILE A  34      -3.656  -2.910  17.482  1.00  0.00           H  
ATOM    527 3HG2 ILE A  34      -2.677  -1.440  17.690  1.00  0.00           H  
ATOM    528 1HD1 ILE A  34      -2.113   0.120  13.708  1.00  0.00           H  
ATOM    529 2HD1 ILE A  34      -3.003  -1.407  13.500  1.00  0.00           H  
ATOM    530 3HD1 ILE A  34      -3.433  -0.298  14.824  1.00  0.00           H  
ATOM    531  N   ARG A  35      -2.298  -5.477  17.017  1.00  0.00           N  
ATOM    532  CA  ARG A  35      -2.917  -6.508  17.898  1.00  0.00           C  
ATOM    533  C   ARG A  35      -1.868  -7.018  18.883  1.00  0.00           C  
ATOM    534  O   ARG A  35      -2.112  -7.131  20.067  1.00  0.00           O  
ATOM    535  CB  ARG A  35      -3.466  -7.676  17.093  1.00  0.00           C  
ATOM    536  CG  ARG A  35      -4.708  -7.361  16.274  1.00  0.00           C  
ATOM    537  CD  ARG A  35      -5.149  -8.532  15.473  1.00  0.00           C  
ATOM    538  NE  ARG A  35      -6.337  -8.235  14.688  1.00  0.00           N  
ATOM    539  CZ  ARG A  35      -6.868  -9.058  13.764  1.00  0.00           C  
ATOM    540  NH1 ARG A  35      -6.308 -10.223  13.521  1.00  0.00           N  
ATOM    541  NH2 ARG A  35      -7.953  -8.696  13.101  1.00  0.00           N  
ATOM    542  H   ARG A  35      -2.322  -5.607  16.016  1.00  0.00           H  
ATOM    543  HA  ARG A  35      -3.757  -6.054  18.425  1.00  0.00           H  
ATOM    544 1HB  ARG A  35      -2.701  -8.036  16.406  1.00  0.00           H  
ATOM    545 2HB  ARG A  35      -3.714  -8.497  17.766  1.00  0.00           H  
ATOM    546 1HG  ARG A  35      -5.521  -7.076  16.941  1.00  0.00           H  
ATOM    547 2HG  ARG A  35      -4.494  -6.539  15.590  1.00  0.00           H  
ATOM    548 1HD  ARG A  35      -4.353  -8.825  14.789  1.00  0.00           H  
ATOM    549 2HD  ARG A  35      -5.380  -9.362  16.139  1.00  0.00           H  
ATOM    550  HE  ARG A  35      -6.796  -7.348  14.847  1.00  0.00           H  
ATOM    551 1HH1 ARG A  35      -5.479 -10.500  14.027  1.00  0.00           H  
ATOM    552 2HH1 ARG A  35      -6.706 -10.840  12.828  1.00  0.00           H  
ATOM    553 1HH2 ARG A  35      -8.384  -7.801  13.288  1.00  0.00           H  
ATOM    554 2HH2 ARG A  35      -8.351  -9.313  12.409  1.00  0.00           H  
ATOM    555  N   ARG A  36      -0.697  -7.329  18.414  1.00  0.00           N  
ATOM    556  CA  ARG A  36       0.351  -7.821  19.343  1.00  0.00           C  
ATOM    557  C   ARG A  36       0.582  -6.778  20.438  1.00  0.00           C  
ATOM    558  O   ARG A  36       0.643  -7.096  21.609  1.00  0.00           O  
ATOM    559  CB  ARG A  36       1.659  -8.092  18.614  1.00  0.00           C  
ATOM    560  CG  ARG A  36       1.639  -9.302  17.693  1.00  0.00           C  
ATOM    561  CD  ARG A  36       2.928  -9.467  16.975  1.00  0.00           C  
ATOM    562  NE  ARG A  36       2.914 -10.623  16.094  1.00  0.00           N  
ATOM    563  CZ  ARG A  36       3.890 -10.929  15.216  1.00  0.00           C  
ATOM    564  NH1 ARG A  36       4.948 -10.155  15.115  1.00  0.00           N  
ATOM    565  NH2 ARG A  36       3.783 -12.005  14.457  1.00  0.00           N  
ATOM    566  H   ARG A  36      -0.482  -7.244  17.431  1.00  0.00           H  
ATOM    567  HA  ARG A  36       0.014  -8.762  19.778  1.00  0.00           H  
ATOM    568 1HB  ARG A  36       1.925  -7.225  18.011  1.00  0.00           H  
ATOM    569 2HB  ARG A  36       2.456  -8.243  19.341  1.00  0.00           H  
ATOM    570 1HG  ARG A  36       1.456 -10.203  18.280  1.00  0.00           H  
ATOM    571 2HG  ARG A  36       0.846  -9.184  16.953  1.00  0.00           H  
ATOM    572 1HD  ARG A  36       3.124  -8.581  16.372  1.00  0.00           H  
ATOM    573 2HD  ARG A  36       3.733  -9.599  17.697  1.00  0.00           H  
ATOM    574  HE  ARG A  36       2.116 -11.242  16.143  1.00  0.00           H  
ATOM    575 1HH1 ARG A  36       5.030  -9.332  15.695  1.00  0.00           H  
ATOM    576 2HH1 ARG A  36       5.679 -10.384  14.457  1.00  0.00           H  
ATOM    577 1HH2 ARG A  36       2.969 -12.600  14.535  1.00  0.00           H  
ATOM    578 2HH2 ARG A  36       4.514 -12.234  13.800  1.00  0.00           H  
ATOM    579  N   LEU A  37       0.715  -5.533  20.067  1.00  0.00           N  
ATOM    580  CA  LEU A  37       0.945  -4.472  21.089  1.00  0.00           C  
ATOM    581  C   LEU A  37      -0.192  -4.494  22.115  1.00  0.00           C  
ATOM    582  O   LEU A  37       0.039  -4.460  23.308  1.00  0.00           O  
ATOM    583  CB  LEU A  37       1.027  -3.087  20.436  1.00  0.00           C  
ATOM    584  CG  LEU A  37       2.278  -2.825  19.586  1.00  0.00           C  
ATOM    585  CD1 LEU A  37       2.124  -1.501  18.850  1.00  0.00           C  
ATOM    586  CD2 LEU A  37       3.507  -2.814  20.482  1.00  0.00           C  
ATOM    587  H   LEU A  37       0.664  -5.274  19.092  1.00  0.00           H  
ATOM    588  HA  LEU A  37       1.905  -4.657  21.570  1.00  0.00           H  
ATOM    589 1HB  LEU A  37       0.158  -2.953  19.795  1.00  0.00           H  
ATOM    590 2HB  LEU A  37       0.995  -2.330  21.220  1.00  0.00           H  
ATOM    591  HG  LEU A  37       2.381  -3.612  18.838  1.00  0.00           H  
ATOM    592 1HD1 LEU A  37       3.013  -1.315  18.246  1.00  0.00           H  
ATOM    593 2HD1 LEU A  37       1.249  -1.544  18.202  1.00  0.00           H  
ATOM    594 3HD1 LEU A  37       2.002  -0.695  19.573  1.00  0.00           H  
ATOM    595 1HD2 LEU A  37       4.396  -2.629  19.878  1.00  0.00           H  
ATOM    596 2HD2 LEU A  37       3.406  -2.026  21.229  1.00  0.00           H  
ATOM    597 3HD2 LEU A  37       3.602  -3.778  20.982  1.00  0.00           H  
ATOM    598  N   ILE A  38      -1.416  -4.554  21.665  1.00  0.00           N  
ATOM    599  CA  ILE A  38      -2.557  -4.582  22.620  1.00  0.00           C  
ATOM    600  C   ILE A  38      -2.762  -6.021  23.117  1.00  0.00           C  
ATOM    601  O   ILE A  38      -1.924  -6.563  23.810  1.00  0.00           O  
ATOM    602  CB  ILE A  38      -3.855  -4.065  21.973  1.00  0.00           C  
ATOM    603  CG1 ILE A  38      -3.681  -2.615  21.513  1.00  0.00           C  
ATOM    604  CG2 ILE A  38      -5.018  -4.182  22.947  1.00  0.00           C  
ATOM    605  CD1 ILE A  38      -3.355  -1.654  22.633  1.00  0.00           C  
ATOM    606  H   ILE A  38      -1.604  -4.582  20.673  1.00  0.00           H  
ATOM    607  HA  ILE A  38      -2.323  -3.925  23.457  1.00  0.00           H  
ATOM    608  HB  ILE A  38      -4.078  -4.653  21.084  1.00  0.00           H  
ATOM    609 1HG1 ILE A  38      -2.883  -2.561  20.774  1.00  0.00           H  
ATOM    610 2HG1 ILE A  38      -4.597  -2.275  21.029  1.00  0.00           H  
ATOM    611 1HG2 ILE A  38      -5.927  -3.811  22.474  1.00  0.00           H  
ATOM    612 2HG2 ILE A  38      -5.154  -5.225  23.226  1.00  0.00           H  
ATOM    613 3HG2 ILE A  38      -4.806  -3.592  23.839  1.00  0.00           H  
ATOM    614 1HD1 ILE A  38      -3.247  -0.647  22.229  1.00  0.00           H  
ATOM    615 2HD1 ILE A  38      -4.160  -1.665  23.369  1.00  0.00           H  
ATOM    616 3HD1 ILE A  38      -2.423  -1.954  23.110  1.00  0.00           H  
ATOM    617  N   LYS A  39      -3.856  -6.651  22.772  1.00  0.00           N  
ATOM    618  CA  LYS A  39      -4.082  -8.050  23.232  1.00  0.00           C  
ATOM    619  C   LYS A  39      -3.795  -8.149  24.732  1.00  0.00           C  
ATOM    620  O   LYS A  39      -3.530  -7.164  25.391  1.00  0.00           O  
ATOM    621  CB  LYS A  39      -3.205  -9.038  22.461  1.00  0.00           C  
ATOM    622  CG  LYS A  39      -3.580  -9.201  20.995  1.00  0.00           C  
ATOM    623  CD  LYS A  39      -2.604 -10.118  20.273  1.00  0.00           C  
ATOM    624  CE  LYS A  39      -2.747 -11.559  20.741  1.00  0.00           C  
ATOM    625  NZ  LYS A  39      -1.871 -12.483  19.972  1.00  0.00           N  
ATOM    626  H   LYS A  39      -4.555  -6.204  22.196  1.00  0.00           H  
ATOM    627  HA  LYS A  39      -5.117  -8.321  23.021  1.00  0.00           H  
ATOM    628 1HB  LYS A  39      -2.165  -8.713  22.506  1.00  0.00           H  
ATOM    629 2HB  LYS A  39      -3.261 -10.019  22.932  1.00  0.00           H  
ATOM    630 1HG  LYS A  39      -4.584  -9.622  20.920  1.00  0.00           H  
ATOM    631 2HG  LYS A  39      -3.578  -8.226  20.508  1.00  0.00           H  
ATOM    632 1HD  LYS A  39      -2.789 -10.073  19.199  1.00  0.00           H  
ATOM    633 2HD  LYS A  39      -1.584  -9.784  20.462  1.00  0.00           H  
ATOM    634 1HE  LYS A  39      -2.487 -11.625  21.796  1.00  0.00           H  
ATOM    635 2HE  LYS A  39      -3.782 -11.878  20.623  1.00  0.00           H  
ATOM    636 1HZ  LYS A  39      -1.995 -13.426  20.311  1.00  0.00           H  
ATOM    637 2HZ  LYS A  39      -2.116 -12.443  18.992  1.00  0.00           H  
ATOM    638 3HZ  LYS A  39      -0.906 -12.209  20.088  1.00  0.00           H  
ATOM    639  N   LYS A  40      -3.845  -9.335  25.277  1.00  0.00           N  
ATOM    640  CA  LYS A  40      -3.575  -9.497  26.734  1.00  0.00           C  
ATOM    641  C   LYS A  40      -4.684  -8.815  27.538  1.00  0.00           C  
ATOM    642  O   LYS A  40      -4.641  -8.895  28.755  1.00  0.00           O  
ATOM    643  OXT LYS A  40      -5.556  -8.223  26.924  1.00  0.00           O  
ATOM    644  CB  LYS A  40      -2.213  -8.915  27.116  1.00  0.00           C  
ATOM    645  CG  LYS A  40      -1.023  -9.664  26.531  1.00  0.00           C  
ATOM    646  CD  LYS A  40       0.293  -9.037  26.967  1.00  0.00           C  
ATOM    647  CE  LYS A  40       1.483  -9.779  26.378  1.00  0.00           C  
ATOM    648  NZ  LYS A  40       2.777  -9.161  26.776  1.00  0.00           N  
ATOM    649  H   LYS A  40      -4.065 -10.151  24.724  1.00  0.00           H  
ATOM    650  HA  LYS A  40      -3.531 -10.563  26.961  1.00  0.00           H  
ATOM    651 1HB  LYS A  40      -2.153  -7.879  26.783  1.00  0.00           H  
ATOM    652 2HB  LYS A  40      -2.109  -8.917  28.202  1.00  0.00           H  
ATOM    653 1HG  LYS A  40      -1.048 -10.703  26.863  1.00  0.00           H  
ATOM    654 2HG  LYS A  40      -1.081  -9.647  25.444  1.00  0.00           H  
ATOM    655 1HD  LYS A  40       0.326  -7.996  26.641  1.00  0.00           H  
ATOM    656 2HD  LYS A  40       0.365  -9.060  28.055  1.00  0.00           H  
ATOM    657 1HE  LYS A  40       1.470 -10.814  26.716  1.00  0.00           H  
ATOM    658 2HE  LYS A  40       1.413  -9.774  25.290  1.00  0.00           H  
ATOM    659 1HZ  LYS A  40       3.540  -9.681  26.365  1.00  0.00           H  
ATOM    660 2HZ  LYS A  40       2.809  -8.205  26.450  1.00  0.00           H  
ATOM    661 3HZ  LYS A  40       2.863  -9.177  27.782  1.00  0.00           H  
ATOM    662  N   VAL B  41       4.021   8.062  -6.781  1.00  0.00           N  
ATOM    663  CA  VAL B  41       2.877   7.618  -7.626  1.00  0.00           C  
ATOM    664  C   VAL B  41       2.950   8.312  -8.988  1.00  0.00           C  
ATOM    665  O   VAL B  41       2.045   9.019  -9.384  1.00  0.00           O  
ATOM    666  CB  VAL B  41       1.530   7.947  -6.955  1.00  0.00           C  
ATOM    667  CG1 VAL B  41       0.373   7.475  -7.823  1.00  0.00           C  
ATOM    668  CG2 VAL B  41       1.467   7.305  -5.578  1.00  0.00           C  
ATOM    669 1H   VAL B  41       3.974   7.609  -5.891  1.00  0.00           H  
ATOM    670 2H   VAL B  41       4.881   7.823  -7.231  1.00  0.00           H  
ATOM    671 3H   VAL B  41       3.976   9.053  -6.653  1.00  0.00           H  
ATOM    672  HA  VAL B  41       2.930   6.535  -7.739  1.00  0.00           H  
ATOM    673  HB  VAL B  41       1.438   9.029  -6.857  1.00  0.00           H  
ATOM    674 1HG1 VAL B  41      -0.571   7.716  -7.334  1.00  0.00           H  
ATOM    675 2HG1 VAL B  41       0.417   7.975  -8.791  1.00  0.00           H  
ATOM    676 3HG1 VAL B  41       0.442   6.397  -7.967  1.00  0.00           H  
ATOM    677 1HG2 VAL B  41       0.513   7.542  -5.109  1.00  0.00           H  
ATOM    678 2HG2 VAL B  41       1.565   6.224  -5.675  1.00  0.00           H  
ATOM    679 3HG2 VAL B  41       2.280   7.688  -4.960  1.00  0.00           H  
ATOM    680  N   GLN B  42       4.021   8.115  -9.710  1.00  0.00           N  
ATOM    681  CA  GLN B  42       4.147   8.763 -11.046  1.00  0.00           C  
ATOM    682  C   GLN B  42       3.073   8.206 -11.984  1.00  0.00           C  
ATOM    683  O   GLN B  42       2.706   7.051 -11.906  1.00  0.00           O  
ATOM    684  CB  GLN B  42       5.537   8.537 -11.647  1.00  0.00           C  
ATOM    685  CG  GLN B  42       6.662   9.217 -10.885  1.00  0.00           C  
ATOM    686  CD  GLN B  42       7.179   8.369  -9.739  1.00  0.00           C  
ATOM    687  OE1 GLN B  42       6.515   7.429  -9.294  1.00  0.00           O  
ATOM    688  NE2 GLN B  42       8.370   8.697  -9.252  1.00  0.00           N  
ATOM    689  H   GLN B  42       4.771   7.527  -9.376  1.00  0.00           H  
ATOM    690  HA  GLN B  42       4.031   9.839 -10.921  1.00  0.00           H  
ATOM    691 1HB  GLN B  42       5.750   7.469 -11.679  1.00  0.00           H  
ATOM    692 2HB  GLN B  42       5.554   8.906 -12.672  1.00  0.00           H  
ATOM    693 1HG  GLN B  42       7.488   9.406 -11.570  1.00  0.00           H  
ATOM    694 2HG  GLN B  42       6.293  10.157 -10.476  1.00  0.00           H  
ATOM    695 1HE2 GLN B  42       8.764   8.174  -8.495  1.00  0.00           H  
ATOM    696 2HE2 GLN B  42       8.876   9.467  -9.641  1.00  0.00           H  
ATOM    697  N   LEU B  43       2.567   9.020 -12.871  1.00  0.00           N  
ATOM    698  CA  LEU B  43       1.517   8.535 -13.810  1.00  0.00           C  
ATOM    699  C   LEU B  43       1.796   9.072 -15.215  1.00  0.00           C  
ATOM    700  O   LEU B  43       1.002   8.911 -16.121  1.00  0.00           O  
ATOM    701  CB  LEU B  43       0.122   8.980 -13.353  1.00  0.00           C  
ATOM    702  CG  LEU B  43      -0.339   8.434 -11.996  1.00  0.00           C  
ATOM    703  CD1 LEU B  43      -1.653   9.095 -11.602  1.00  0.00           C  
ATOM    704  CD2 LEU B  43      -0.492   6.923 -12.082  1.00  0.00           C  
ATOM    705  H   LEU B  43       2.877   9.979 -12.932  1.00  0.00           H  
ATOM    706  HA  LEU B  43       1.524   7.446 -13.804  1.00  0.00           H  
ATOM    707 1HB  LEU B  43       0.106  10.067 -13.295  1.00  0.00           H  
ATOM    708 2HB  LEU B  43      -0.606   8.666 -14.101  1.00  0.00           H  
ATOM    709  HG  LEU B  43       0.400   8.681 -11.234  1.00  0.00           H  
ATOM    710 1HD1 LEU B  43      -1.981   8.707 -10.637  1.00  0.00           H  
ATOM    711 2HD1 LEU B  43      -1.510  10.173 -11.528  1.00  0.00           H  
ATOM    712 3HD1 LEU B  43      -2.409   8.879 -12.355  1.00  0.00           H  
ATOM    713 1HD2 LEU B  43      -0.819   6.534 -11.117  1.00  0.00           H  
ATOM    714 2HD2 LEU B  43      -1.232   6.674 -12.843  1.00  0.00           H  
ATOM    715 3HD2 LEU B  43       0.466   6.475 -12.347  1.00  0.00           H  
ATOM    716  N   ALA B  44       2.917   9.712 -15.407  1.00  0.00           N  
ATOM    717  CA  ALA B  44       3.240  10.258 -16.756  1.00  0.00           C  
ATOM    718  C   ALA B  44       3.779   9.135 -17.646  1.00  0.00           C  
ATOM    719  O   ALA B  44       3.883   9.280 -18.848  1.00  0.00           O  
ATOM    720  CB  ALA B  44       4.296  11.357 -16.624  1.00  0.00           C  
ATOM    721  H   ALA B  44       3.574   9.845 -14.652  1.00  0.00           H  
ATOM    722  HA  ALA B  44       2.328  10.683 -17.176  1.00  0.00           H  
ATOM    723 1HB  ALA B  44       4.531  11.756 -17.611  1.00  0.00           H  
ATOM    724 2HB  ALA B  44       3.911  12.157 -15.992  1.00  0.00           H  
ATOM    725 3HB  ALA B  44       5.197  10.943 -16.176  1.00  0.00           H  
ATOM    726  N   HIS B  45       4.120   8.017 -17.064  1.00  0.00           N  
ATOM    727  CA  HIS B  45       4.651   6.880 -17.873  1.00  0.00           C  
ATOM    728  C   HIS B  45       6.116   7.143 -18.230  1.00  0.00           C  
ATOM    729  O   HIS B  45       6.433   8.058 -18.964  1.00  0.00           O  
ATOM    730  CB  HIS B  45       3.837   6.673 -19.154  1.00  0.00           C  
ATOM    731  CG  HIS B  45       2.416   6.270 -18.906  1.00  0.00           C  
ATOM    732  ND1 HIS B  45       2.065   5.007 -18.477  1.00  0.00           N  
ATOM    733  CD2 HIS B  45       1.259   6.962 -19.027  1.00  0.00           C  
ATOM    734  CE1 HIS B  45       0.752   4.941 -18.344  1.00  0.00           C  
ATOM    735  NE2 HIS B  45       0.240   6.113 -18.672  1.00  0.00           N  
ATOM    736  H   HIS B  45       4.029   7.909 -16.064  1.00  0.00           H  
ATOM    737  HA  HIS B  45       4.563   5.956 -17.303  1.00  0.00           H  
ATOM    738 1HB  HIS B  45       3.833   7.595 -19.737  1.00  0.00           H  
ATOM    739 2HB  HIS B  45       4.308   5.903 -19.764  1.00  0.00           H  
ATOM    740  HD1 HIS B  45       2.695   4.274 -18.220  1.00  0.00           H  
ATOM    741  HD2 HIS B  45       1.036   7.985 -19.333  1.00  0.00           H  
ATOM    742  HE1 HIS B  45       0.274   4.020 -18.011  1.00  0.00           H  
ATOM    743  N   HIS B  46       7.013   6.345 -17.715  1.00  0.00           N  
ATOM    744  CA  HIS B  46       8.457   6.547 -18.025  1.00  0.00           C  
ATOM    745  C   HIS B  46       9.304   5.687 -17.086  1.00  0.00           C  
ATOM    746  O   HIS B  46      10.356   6.095 -16.636  1.00  0.00           O  
ATOM    747  CB  HIS B  46       8.862   8.018 -17.887  1.00  0.00           C  
ATOM    748  CG  HIS B  46      10.279   8.292 -18.287  1.00  0.00           C  
ATOM    749  ND1 HIS B  46      10.703   8.244 -19.599  1.00  0.00           N  
ATOM    750  CD2 HIS B  46      11.367   8.615 -17.550  1.00  0.00           C  
ATOM    751  CE1 HIS B  46      11.993   8.527 -19.650  1.00  0.00           C  
ATOM    752  NE2 HIS B  46      12.419   8.756 -18.422  1.00  0.00           N  
ATOM    753  H   HIS B  46       6.742   5.587 -17.105  1.00  0.00           H  
ATOM    754  HA  HIS B  46       8.648   6.273 -19.062  1.00  0.00           H  
ATOM    755 1HB  HIS B  46       8.208   8.636 -18.503  1.00  0.00           H  
ATOM    756 2HB  HIS B  46       8.733   8.335 -16.852  1.00  0.00           H  
ATOM    757  HD2 HIS B  46      11.403   8.740 -16.468  1.00  0.00           H  
ATOM    758  HE1 HIS B  46      12.602   8.566 -20.554  1.00  0.00           H  
ATOM    759  HE2 HIS B  46      13.365   8.996 -18.159  1.00  0.00           H  
ATOM    760  N   PHE B  47       8.854   4.500 -16.785  1.00  0.00           N  
ATOM    761  CA  PHE B  47       9.635   3.617 -15.873  1.00  0.00           C  
ATOM    762  C   PHE B  47       9.538   2.169 -16.357  1.00  0.00           C  
ATOM    763  O   PHE B  47      10.361   1.703 -17.121  1.00  0.00           O  
ATOM    764  CB  PHE B  47       9.125   3.715 -14.434  1.00  0.00           C  
ATOM    765  CG  PHE B  47       9.371   5.052 -13.794  1.00  0.00           C  
ATOM    766  CD1 PHE B  47       8.389   6.031 -13.801  1.00  0.00           C  
ATOM    767  CD2 PHE B  47      10.584   5.333 -13.184  1.00  0.00           C  
ATOM    768  CE1 PHE B  47       8.614   7.262 -13.213  1.00  0.00           C  
ATOM    769  CE2 PHE B  47      10.812   6.561 -12.594  1.00  0.00           C  
ATOM    770  CZ  PHE B  47       9.825   7.527 -12.609  1.00  0.00           C  
ATOM    771  H   PHE B  47       7.978   4.166 -17.162  1.00  0.00           H  
ATOM    772  HA  PHE B  47      10.672   3.954 -15.869  1.00  0.00           H  
ATOM    773 1HB  PHE B  47       8.054   3.520 -14.413  1.00  0.00           H  
ATOM    774 2HB  PHE B  47       9.608   2.953 -13.824  1.00  0.00           H  
ATOM    775  HD1 PHE B  47       7.431   5.821 -14.277  1.00  0.00           H  
ATOM    776  HD2 PHE B  47      11.364   4.571 -13.173  1.00  0.00           H  
ATOM    777  HE1 PHE B  47       7.834   8.022 -13.226  1.00  0.00           H  
ATOM    778  HE2 PHE B  47      11.769   6.770 -12.118  1.00  0.00           H  
ATOM    779  HZ  PHE B  47      10.003   8.496 -12.146  1.00  0.00           H  
ATOM    780  N   SER B  48       8.538   1.453 -15.920  1.00  0.00           N  
ATOM    781  CA  SER B  48       8.391   0.036 -16.357  1.00  0.00           C  
ATOM    782  C   SER B  48       7.583  -0.016 -17.654  1.00  0.00           C  
ATOM    783  O   SER B  48       6.383   0.172 -17.659  1.00  0.00           O  
ATOM    784  CB  SER B  48       7.705  -0.794 -15.289  1.00  0.00           C  
ATOM    785  OG  SER B  48       8.494  -0.875 -14.133  1.00  0.00           O  
ATOM    786  H   SER B  48       7.857   1.846 -15.286  1.00  0.00           H  
ATOM    787  HA  SER B  48       9.386  -0.386 -16.505  1.00  0.00           H  
ATOM    788 1HB  SER B  48       6.742  -0.348 -15.045  1.00  0.00           H  
ATOM    789 2HB  SER B  48       7.515  -1.795 -15.673  1.00  0.00           H  
ATOM    790  HG  SER B  48       8.131  -0.232 -13.520  1.00  0.00           H  
ATOM    791  N   GLU B  49       8.233  -0.270 -18.757  1.00  0.00           N  
ATOM    792  CA  GLU B  49       7.505  -0.334 -20.056  1.00  0.00           C  
ATOM    793  C   GLU B  49       6.582  -1.558 -20.079  1.00  0.00           C  
ATOM    794  O   GLU B  49       5.397  -1.429 -20.313  1.00  0.00           O  
ATOM    795  CB  GLU B  49       8.514  -0.429 -21.203  1.00  0.00           C  
ATOM    796  CG  GLU B  49       8.598   0.920 -21.921  1.00  0.00           C  
ATOM    797  CD  GLU B  49       9.739   1.747 -21.326  1.00  0.00           C  
ATOM    798  OE1 GLU B  49      10.851   1.248 -21.295  1.00  0.00           O  
ATOM    799  OE2 GLU B  49       9.481   2.865 -20.912  1.00  0.00           O  
ATOM    800  H   GLU B  49       9.231  -0.425 -18.744  1.00  0.00           H  
ATOM    801  HA  GLU B  49       6.919   0.579 -20.170  1.00  0.00           H  
ATOM    802 1HB  GLU B  49       9.489  -0.711 -20.807  1.00  0.00           H  
ATOM    803 2HB  GLU B  49       8.204  -1.211 -21.897  1.00  0.00           H  
ATOM    804 1HG  GLU B  49       8.767   0.745 -22.983  1.00  0.00           H  
ATOM    805 2HG  GLU B  49       7.645   1.437 -21.813  1.00  0.00           H  
ATOM    806  N   PRO B  50       7.151  -2.716 -19.841  1.00  0.00           N  
ATOM    807  CA  PRO B  50       6.385  -3.976 -19.837  1.00  0.00           C  
ATOM    808  C   PRO B  50       5.283  -3.933 -18.772  1.00  0.00           C  
ATOM    809  O   PRO B  50       5.363  -3.193 -17.810  1.00  0.00           O  
ATOM    810  CB  PRO B  50       7.446  -5.032 -19.511  1.00  0.00           C  
ATOM    811  CG  PRO B  50       8.730  -4.400 -19.927  1.00  0.00           C  
ATOM    812  CD  PRO B  50       8.548  -2.939 -19.612  1.00  0.00           C  
ATOM    813  HA  PRO B  50       5.965  -4.147 -20.839  1.00  0.00           H  
ATOM    814 1HB  PRO B  50       7.418  -5.274 -18.438  1.00  0.00           H  
ATOM    815 2HB  PRO B  50       7.231  -5.962 -20.057  1.00  0.00           H  
ATOM    816 1HG  PRO B  50       9.571  -4.850 -19.379  1.00  0.00           H  
ATOM    817 2HG  PRO B  50       8.914  -4.583 -20.996  1.00  0.00           H  
ATOM    818 1HD  PRO B  50       8.829  -2.751 -18.565  1.00  0.00           H  
ATOM    819 2HD  PRO B  50       9.167  -2.336 -20.294  1.00  0.00           H  
ATOM    820  N   GLU B  51       4.257  -4.722 -18.939  1.00  0.00           N  
ATOM    821  CA  GLU B  51       3.149  -4.729 -17.942  1.00  0.00           C  
ATOM    822  C   GLU B  51       3.658  -5.275 -16.607  1.00  0.00           C  
ATOM    823  O   GLU B  51       3.842  -4.540 -15.658  1.00  0.00           O  
ATOM    824  CB  GLU B  51       1.969  -5.572 -18.432  1.00  0.00           C  
ATOM    825  CG  GLU B  51       1.212  -4.971 -19.607  1.00  0.00           C  
ATOM    826  CD  GLU B  51       0.104  -5.857 -20.104  1.00  0.00           C  
ATOM    827  OE1 GLU B  51      -0.003  -6.964 -19.633  1.00  0.00           O  
ATOM    828  OE2 GLU B  51      -0.637  -5.427 -20.956  1.00  0.00           O  
ATOM    829  H   GLU B  51       4.201  -5.334 -19.741  1.00  0.00           H  
ATOM    830  HA  GLU B  51       2.782  -3.709 -17.825  1.00  0.00           H  
ATOM    831 1HB  GLU B  51       2.326  -6.557 -18.732  1.00  0.00           H  
ATOM    832 2HB  GLU B  51       1.261  -5.715 -17.616  1.00  0.00           H  
ATOM    833 1HG  GLU B  51       0.788  -4.015 -19.302  1.00  0.00           H  
ATOM    834 2HG  GLU B  51       1.913  -4.784 -20.420  1.00  0.00           H  
ATOM    835  N   ILE B  52       3.876  -6.562 -16.525  1.00  0.00           N  
ATOM    836  CA  ILE B  52       4.362  -7.168 -15.256  1.00  0.00           C  
ATOM    837  C   ILE B  52       5.399  -6.254 -14.597  1.00  0.00           C  
ATOM    838  O   ILE B  52       5.396  -6.060 -13.397  1.00  0.00           O  
ATOM    839  CB  ILE B  52       4.982  -8.557 -15.495  1.00  0.00           C  
ATOM    840  CG1 ILE B  52       3.903  -9.557 -15.921  1.00  0.00           C  
ATOM    841  CG2 ILE B  52       5.697  -9.042 -14.243  1.00  0.00           C  
ATOM    842  CD1 ILE B  52       4.455 -10.863 -16.444  1.00  0.00           C  
ATOM    843  H   ILE B  52       3.716  -7.157 -17.325  1.00  0.00           H  
ATOM    844  HA  ILE B  52       3.511  -7.301 -14.589  1.00  0.00           H  
ATOM    845  HB  ILE B  52       5.699  -8.499 -16.313  1.00  0.00           H  
ATOM    846 1HG1 ILE B  52       3.254  -9.775 -15.074  1.00  0.00           H  
ATOM    847 2HG1 ILE B  52       3.284  -9.113 -16.701  1.00  0.00           H  
ATOM    848 1HG2 ILE B  52       6.129 -10.025 -14.430  1.00  0.00           H  
ATOM    849 2HG2 ILE B  52       6.489  -8.342 -13.983  1.00  0.00           H  
ATOM    850 3HG2 ILE B  52       4.986  -9.108 -13.420  1.00  0.00           H  
ATOM    851 1HD1 ILE B  52       3.631 -11.519 -16.726  1.00  0.00           H  
ATOM    852 2HD1 ILE B  52       5.081 -10.671 -17.316  1.00  0.00           H  
ATOM    853 3HD1 ILE B  52       5.050 -11.343 -15.668  1.00  0.00           H  
ATOM    854  N   THR B  53       6.283  -5.689 -15.371  1.00  0.00           N  
ATOM    855  CA  THR B  53       7.314  -4.786 -14.786  1.00  0.00           C  
ATOM    856  C   THR B  53       6.627  -3.593 -14.118  1.00  0.00           C  
ATOM    857  O   THR B  53       6.956  -3.215 -13.010  1.00  0.00           O  
ATOM    858  CB  THR B  53       8.259  -4.294 -15.889  1.00  0.00           C  
ATOM    859  OG1 THR B  53       7.523  -4.047 -17.080  1.00  0.00           O  
ATOM    860  CG2 THR B  53       9.325  -5.357 -16.159  1.00  0.00           C  
ATOM    861  H   THR B  53       6.281  -5.854 -16.367  1.00  0.00           H  
ATOM    862  HA  THR B  53       7.889  -5.349 -14.051  1.00  0.00           H  
ATOM    863  HB  THR B  53       8.736  -3.367 -15.572  1.00  0.00           H  
ATOM    864  HG1 THR B  53       6.595  -4.244 -16.929  1.00  0.00           H  
ATOM    865 1HG2 THR B  53       9.997  -5.007 -16.943  1.00  0.00           H  
ATOM    866 2HG2 THR B  53       9.894  -5.541 -15.248  1.00  0.00           H  
ATOM    867 3HG2 THR B  53       8.844  -6.281 -16.479  1.00  0.00           H  
ATOM    868  N   LEU B  54       5.683  -2.983 -14.781  1.00  0.00           N  
ATOM    869  CA  LEU B  54       4.998  -1.812 -14.164  1.00  0.00           C  
ATOM    870  C   LEU B  54       4.044  -2.284 -13.068  1.00  0.00           C  
ATOM    871  O   LEU B  54       4.030  -1.742 -11.983  1.00  0.00           O  
ATOM    872  CB  LEU B  54       4.218  -1.015 -15.217  1.00  0.00           C  
ATOM    873  CG  LEU B  54       3.471   0.221 -14.698  1.00  0.00           C  
ATOM    874  CD1 LEU B  54       4.466   1.192 -14.077  1.00  0.00           C  
ATOM    875  CD2 LEU B  54       2.711   0.874 -15.843  1.00  0.00           C  
ATOM    876  H   LEU B  54       5.405  -3.286 -15.704  1.00  0.00           H  
ATOM    877  HA  LEU B  54       5.755  -1.148 -13.748  1.00  0.00           H  
ATOM    878 1HB  LEU B  54       4.913  -0.682 -15.986  1.00  0.00           H  
ATOM    879 2HB  LEU B  54       3.485  -1.675 -15.680  1.00  0.00           H  
ATOM    880  HG  LEU B  54       2.769  -0.079 -13.920  1.00  0.00           H  
ATOM    881 1HD1 LEU B  54       3.936   2.070 -13.708  1.00  0.00           H  
ATOM    882 2HD1 LEU B  54       4.982   0.706 -13.249  1.00  0.00           H  
ATOM    883 3HD1 LEU B  54       5.193   1.498 -14.829  1.00  0.00           H  
ATOM    884 1HD2 LEU B  54       2.180   1.751 -15.473  1.00  0.00           H  
ATOM    885 2HD2 LEU B  54       3.413   1.175 -16.621  1.00  0.00           H  
ATOM    886 3HD2 LEU B  54       1.995   0.163 -16.256  1.00  0.00           H  
ATOM    887  N   ILE B  55       3.236  -3.279 -13.327  1.00  0.00           N  
ATOM    888  CA  ILE B  55       2.298  -3.737 -12.264  1.00  0.00           C  
ATOM    889  C   ILE B  55       3.093  -4.139 -11.020  1.00  0.00           C  
ATOM    890  O   ILE B  55       2.794  -3.714  -9.921  1.00  0.00           O  
ATOM    891  CB  ILE B  55       1.440  -4.926 -12.734  1.00  0.00           C  
ATOM    892  CG1 ILE B  55       0.465  -4.482 -13.827  1.00  0.00           C  
ATOM    893  CG2 ILE B  55       0.688  -5.535 -11.561  1.00  0.00           C  
ATOM    894  CD1 ILE B  55      -0.211  -5.627 -14.545  1.00  0.00           C  
ATOM    895  H   ILE B  55       3.229  -3.745 -14.223  1.00  0.00           H  
ATOM    896  HA  ILE B  55       1.611  -2.923 -12.035  1.00  0.00           H  
ATOM    897  HB  ILE B  55       2.083  -5.686 -13.175  1.00  0.00           H  
ATOM    898 1HG1 ILE B  55      -0.308  -3.849 -13.391  1.00  0.00           H  
ATOM    899 2HG1 ILE B  55       0.996  -3.883 -14.568  1.00  0.00           H  
ATOM    900 1HG2 ILE B  55       0.086  -6.374 -11.911  1.00  0.00           H  
ATOM    901 2HG2 ILE B  55       1.400  -5.886 -10.815  1.00  0.00           H  
ATOM    902 3HG2 ILE B  55       0.037  -4.783 -11.115  1.00  0.00           H  
ATOM    903 1HD1 ILE B  55      -0.886  -5.233 -15.305  1.00  0.00           H  
ATOM    904 2HD1 ILE B  55       0.544  -6.255 -15.020  1.00  0.00           H  
ATOM    905 3HD1 ILE B  55      -0.779  -6.221 -13.829  1.00  0.00           H  
ATOM    906  N   ILE B  56       4.122  -4.931 -11.181  1.00  0.00           N  
ATOM    907  CA  ILE B  56       4.941  -5.318  -9.998  1.00  0.00           C  
ATOM    908  C   ILE B  56       5.482  -4.048  -9.342  1.00  0.00           C  
ATOM    909  O   ILE B  56       5.408  -3.868  -8.142  1.00  0.00           O  
ATOM    910  CB  ILE B  56       6.110  -6.243 -10.383  1.00  0.00           C  
ATOM    911  CG1 ILE B  56       5.581  -7.576 -10.919  1.00  0.00           C  
ATOM    912  CG2 ILE B  56       7.024  -6.471  -9.189  1.00  0.00           C  
ATOM    913  CD1 ILE B  56       4.776  -8.363  -9.911  1.00  0.00           C  
ATOM    914  H   ILE B  56       4.374  -5.287 -12.092  1.00  0.00           H  
ATOM    915  HA  ILE B  56       4.304  -5.858  -9.298  1.00  0.00           H  
ATOM    916  HB  ILE B  56       6.685  -5.786 -11.188  1.00  0.00           H  
ATOM    917 1HG1 ILE B  56       4.953  -7.394 -11.791  1.00  0.00           H  
ATOM    918 2HG1 ILE B  56       6.418  -8.195 -11.244  1.00  0.00           H  
ATOM    919 1HG2 ILE B  56       7.844  -7.127  -9.479  1.00  0.00           H  
ATOM    920 2HG2 ILE B  56       7.425  -5.516  -8.851  1.00  0.00           H  
ATOM    921 3HG2 ILE B  56       6.457  -6.933  -8.380  1.00  0.00           H  
ATOM    922 1HD1 ILE B  56       4.436  -9.295 -10.364  1.00  0.00           H  
ATOM    923 2HD1 ILE B  56       5.397  -8.587  -9.043  1.00  0.00           H  
ATOM    924 3HD1 ILE B  56       3.913  -7.778  -9.598  1.00  0.00           H  
ATOM    925  N   PHE B  57       6.023  -3.161 -10.137  1.00  0.00           N  
ATOM    926  CA  PHE B  57       6.573  -1.888  -9.586  1.00  0.00           C  
ATOM    927  C   PHE B  57       5.477  -1.147  -8.825  1.00  0.00           C  
ATOM    928  O   PHE B  57       5.683  -0.673  -7.727  1.00  0.00           O  
ATOM    929  CB  PHE B  57       7.124  -0.992 -10.697  1.00  0.00           C  
ATOM    930  CG  PHE B  57       7.658   0.324 -10.205  1.00  0.00           C  
ATOM    931  CD1 PHE B  57       8.904   0.400  -9.601  1.00  0.00           C  
ATOM    932  CD2 PHE B  57       6.915   1.486 -10.345  1.00  0.00           C  
ATOM    933  CE1 PHE B  57       9.396   1.610  -9.148  1.00  0.00           C  
ATOM    934  CE2 PHE B  57       7.405   2.697  -9.895  1.00  0.00           C  
ATOM    935  CZ  PHE B  57       8.647   2.758  -9.295  1.00  0.00           C  
ATOM    936  H   PHE B  57       6.073  -3.329 -11.132  1.00  0.00           H  
ATOM    937  HA  PHE B  57       7.403  -2.129  -8.921  1.00  0.00           H  
ATOM    938 1HB  PHE B  57       7.926  -1.511 -11.218  1.00  0.00           H  
ATOM    939 2HB  PHE B  57       6.338  -0.789 -11.424  1.00  0.00           H  
ATOM    940  HD1 PHE B  57       9.496  -0.508  -9.485  1.00  0.00           H  
ATOM    941  HD2 PHE B  57       5.934   1.438 -10.818  1.00  0.00           H  
ATOM    942  HE1 PHE B  57      10.377   1.655  -8.675  1.00  0.00           H  
ATOM    943  HE2 PHE B  57       6.812   3.604 -10.011  1.00  0.00           H  
ATOM    944  HZ  PHE B  57       9.034   3.711  -8.937  1.00  0.00           H  
ATOM    945  N   GLY B  58       4.312  -1.034  -9.402  1.00  0.00           N  
ATOM    946  CA  GLY B  58       3.208  -0.313  -8.710  1.00  0.00           C  
ATOM    947  C   GLY B  58       2.959  -0.958  -7.347  1.00  0.00           C  
ATOM    948  O   GLY B  58       2.857  -0.281  -6.345  1.00  0.00           O  
ATOM    949  H   GLY B  58       4.144  -1.429 -10.316  1.00  0.00           H  
ATOM    950 1HA  GLY B  58       3.475   0.738  -8.596  1.00  0.00           H  
ATOM    951 2HA  GLY B  58       2.308  -0.351  -9.323  1.00  0.00           H  
ATOM    952  N   VAL B  59       2.869  -2.260  -7.292  1.00  0.00           N  
ATOM    953  CA  VAL B  59       2.638  -2.918  -5.977  1.00  0.00           C  
ATOM    954  C   VAL B  59       3.758  -2.505  -5.019  1.00  0.00           C  
ATOM    955  O   VAL B  59       3.514  -2.093  -3.900  1.00  0.00           O  
ATOM    956  CB  VAL B  59       2.613  -4.452  -6.115  1.00  0.00           C  
ATOM    957  CG1 VAL B  59       2.594  -5.109  -4.743  1.00  0.00           C  
ATOM    958  CG2 VAL B  59       1.406  -4.879  -6.935  1.00  0.00           C  
ATOM    959  H   VAL B  59       2.952  -2.832  -8.120  1.00  0.00           H  
ATOM    960  HA  VAL B  59       1.663  -2.606  -5.600  1.00  0.00           H  
ATOM    961  HB  VAL B  59       3.526  -4.777  -6.614  1.00  0.00           H  
ATOM    962 1HG1 VAL B  59       2.577  -6.193  -4.859  1.00  0.00           H  
ATOM    963 2HG1 VAL B  59       3.485  -4.818  -4.187  1.00  0.00           H  
ATOM    964 3HG1 VAL B  59       1.705  -4.790  -4.199  1.00  0.00           H  
ATOM    965 1HG2 VAL B  59       1.396  -5.964  -7.029  1.00  0.00           H  
ATOM    966 2HG2 VAL B  59       0.493  -4.549  -6.439  1.00  0.00           H  
ATOM    967 3HG2 VAL B  59       1.462  -4.430  -7.927  1.00  0.00           H  
ATOM    968  N   MET B  60       4.984  -2.582  -5.461  1.00  0.00           N  
ATOM    969  CA  MET B  60       6.115  -2.160  -4.589  1.00  0.00           C  
ATOM    970  C   MET B  60       5.899  -0.703  -4.179  1.00  0.00           C  
ATOM    971  O   MET B  60       6.013  -0.339  -3.024  1.00  0.00           O  
ATOM    972  CB  MET B  60       7.456  -2.327  -5.300  1.00  0.00           C  
ATOM    973  CG  MET B  60       7.871  -3.774  -5.529  1.00  0.00           C  
ATOM    974  SD  MET B  60       9.366  -3.918  -6.528  1.00  0.00           S  
ATOM    975  CE  MET B  60      10.595  -3.282  -5.392  1.00  0.00           C  
ATOM    976  H   MET B  60       5.180  -2.925  -6.390  1.00  0.00           H  
ATOM    977  HA  MET B  60       6.145  -2.817  -3.720  1.00  0.00           H  
ATOM    978 1HB  MET B  60       7.418  -1.834  -6.270  1.00  0.00           H  
ATOM    979 2HB  MET B  60       8.240  -1.843  -4.716  1.00  0.00           H  
ATOM    980 1HG  MET B  60       8.050  -4.257  -4.569  1.00  0.00           H  
ATOM    981 2HG  MET B  60       7.067  -4.308  -6.034  1.00  0.00           H  
ATOM    982 1HE  MET B  60      11.577  -3.307  -5.867  1.00  0.00           H  
ATOM    983 2HE  MET B  60      10.346  -2.254  -5.125  1.00  0.00           H  
ATOM    984 3HE  MET B  60      10.612  -3.897  -4.492  1.00  0.00           H  
ATOM    985  N   ALA B  61       5.580   0.130  -5.133  1.00  0.00           N  
ATOM    986  CA  ALA B  61       5.343   1.570  -4.838  1.00  0.00           C  
ATOM    987  C   ALA B  61       4.234   1.711  -3.791  1.00  0.00           C  
ATOM    988  O   ALA B  61       4.361   2.467  -2.848  1.00  0.00           O  
ATOM    989  CB  ALA B  61       4.962   2.315  -6.126  1.00  0.00           C  
ATOM    990  H   ALA B  61       5.491  -0.198  -6.084  1.00  0.00           H  
ATOM    991  HA  ALA B  61       6.267   1.992  -4.443  1.00  0.00           H  
ATOM    992 1HB  ALA B  61       4.790   3.368  -5.900  1.00  0.00           H  
ATOM    993 2HB  ALA B  61       5.771   2.226  -6.851  1.00  0.00           H  
ATOM    994 3HB  ALA B  61       4.054   1.881  -6.542  1.00  0.00           H  
ATOM    995  N   GLY B  62       3.141   1.003  -3.941  1.00  0.00           N  
ATOM    996  CA  GLY B  62       2.044   1.133  -2.943  1.00  0.00           C  
ATOM    997  C   GLY B  62       2.588   0.815  -1.552  1.00  0.00           C  
ATOM    998  O   GLY B  62       2.357   1.545  -0.609  1.00  0.00           O  
ATOM    999  H   GLY B  62       3.025   0.370  -4.719  1.00  0.00           H  
ATOM   1000 1HA  GLY B  62       1.639   2.145  -2.977  1.00  0.00           H  
ATOM   1001 2HA  GLY B  62       1.233   0.454  -3.204  1.00  0.00           H  
ATOM   1002  N   VAL B  63       3.318  -0.258  -1.409  1.00  0.00           N  
ATOM   1003  CA  VAL B  63       3.873  -0.583  -0.064  1.00  0.00           C  
ATOM   1004  C   VAL B  63       4.719   0.598   0.425  1.00  0.00           C  
ATOM   1005  O   VAL B  63       4.584   1.051   1.545  1.00  0.00           O  
ATOM   1006  CB  VAL B  63       4.741  -1.855  -0.111  1.00  0.00           C  
ATOM   1007  CG1 VAL B  63       5.470  -2.050   1.210  1.00  0.00           C  
ATOM   1008  CG2 VAL B  63       3.873  -3.062  -0.432  1.00  0.00           C  
ATOM   1009  H   VAL B  63       3.516  -0.873  -2.185  1.00  0.00           H  
ATOM   1010  HA  VAL B  63       3.042  -0.779   0.615  1.00  0.00           H  
ATOM   1011  HB  VAL B  63       5.501  -1.736  -0.883  1.00  0.00           H  
ATOM   1012 1HG1 VAL B  63       6.079  -2.954   1.159  1.00  0.00           H  
ATOM   1013 2HG1 VAL B  63       6.112  -1.191   1.402  1.00  0.00           H  
ATOM   1014 3HG1 VAL B  63       4.743  -2.149   2.016  1.00  0.00           H  
ATOM   1015 1HG2 VAL B  63       4.493  -3.957  -0.464  1.00  0.00           H  
ATOM   1016 2HG2 VAL B  63       3.109  -3.176   0.337  1.00  0.00           H  
ATOM   1017 3HG2 VAL B  63       3.393  -2.918  -1.400  1.00  0.00           H  
ATOM   1018  N   ILE B  64       5.585   1.107  -0.413  1.00  0.00           N  
ATOM   1019  CA  ILE B  64       6.433   2.263  -0.006  1.00  0.00           C  
ATOM   1020  C   ILE B  64       5.544   3.435   0.424  1.00  0.00           C  
ATOM   1021  O   ILE B  64       5.768   4.052   1.446  1.00  0.00           O  
ATOM   1022  CB  ILE B  64       7.362   2.715  -1.148  1.00  0.00           C  
ATOM   1023  CG1 ILE B  64       8.421   1.646  -1.429  1.00  0.00           C  
ATOM   1024  CG2 ILE B  64       8.019   4.043  -0.804  1.00  0.00           C  
ATOM   1025  CD1 ILE B  64       9.191   1.872  -2.710  1.00  0.00           C  
ATOM   1026  H   ILE B  64       5.688   0.724  -1.342  1.00  0.00           H  
ATOM   1027  HA  ILE B  64       7.073   1.949   0.817  1.00  0.00           H  
ATOM   1028  HB  ILE B  64       6.782   2.833  -2.063  1.00  0.00           H  
ATOM   1029 1HG1 ILE B  64       9.132   1.612  -0.604  1.00  0.00           H  
ATOM   1030 2HG1 ILE B  64       7.943   0.667  -1.488  1.00  0.00           H  
ATOM   1031 1HG2 ILE B  64       8.673   4.347  -1.622  1.00  0.00           H  
ATOM   1032 2HG2 ILE B  64       7.251   4.800  -0.653  1.00  0.00           H  
ATOM   1033 3HG2 ILE B  64       8.606   3.933   0.108  1.00  0.00           H  
ATOM   1034 1HD1 ILE B  64       9.922   1.073  -2.840  1.00  0.00           H  
ATOM   1035 2HD1 ILE B  64       8.501   1.873  -3.554  1.00  0.00           H  
ATOM   1036 3HD1 ILE B  64       9.706   2.830  -2.660  1.00  0.00           H  
ATOM   1037  N   GLY B  65       4.542   3.753  -0.353  1.00  0.00           N  
ATOM   1038  CA  GLY B  65       3.649   4.890   0.009  1.00  0.00           C  
ATOM   1039  C   GLY B  65       3.050   4.655   1.395  1.00  0.00           C  
ATOM   1040  O   GLY B  65       3.044   5.535   2.233  1.00  0.00           O  
ATOM   1041  H   GLY B  65       4.361   3.237  -1.202  1.00  0.00           H  
ATOM   1042 1HA  GLY B  65       4.218   5.820  -0.007  1.00  0.00           H  
ATOM   1043 2HA  GLY B  65       2.859   4.984  -0.736  1.00  0.00           H  
ATOM   1044  N   THR B  66       2.547   3.478   1.647  1.00  0.00           N  
ATOM   1045  CA  THR B  66       1.954   3.204   2.985  1.00  0.00           C  
ATOM   1046  C   THR B  66       3.006   3.469   4.063  1.00  0.00           C  
ATOM   1047  O   THR B  66       2.745   4.129   5.050  1.00  0.00           O  
ATOM   1048  CB  THR B  66       1.439   1.758   3.104  1.00  0.00           C  
ATOM   1049  OG1 THR B  66       0.405   1.535   2.135  1.00  0.00           O  
ATOM   1050  CG2 THR B  66       0.886   1.501   4.498  1.00  0.00           C  
ATOM   1051  H   THR B  66       2.551   2.746   0.951  1.00  0.00           H  
ATOM   1052  HA  THR B  66       1.087   3.852   3.119  1.00  0.00           H  
ATOM   1053  HB  THR B  66       2.256   1.063   2.910  1.00  0.00           H  
ATOM   1054  HG1 THR B  66       0.772   1.070   1.379  1.00  0.00           H  
ATOM   1055 1HG2 THR B  66       0.527   0.474   4.563  1.00  0.00           H  
ATOM   1056 2HG2 THR B  66       1.672   1.659   5.235  1.00  0.00           H  
ATOM   1057 3HG2 THR B  66       0.062   2.186   4.694  1.00  0.00           H  
ATOM   1058  N   ILE B  67       4.197   2.967   3.879  1.00  0.00           N  
ATOM   1059  CA  ILE B  67       5.264   3.203   4.892  1.00  0.00           C  
ATOM   1060  C   ILE B  67       5.455   4.710   5.079  1.00  0.00           C  
ATOM   1061  O   ILE B  67       5.511   5.209   6.186  1.00  0.00           O  
ATOM   1062  CB  ILE B  67       6.599   2.560   4.477  1.00  0.00           C  
ATOM   1063  CG1 ILE B  67       6.489   1.033   4.507  1.00  0.00           C  
ATOM   1064  CG2 ILE B  67       7.723   3.033   5.386  1.00  0.00           C  
ATOM   1065  CD1 ILE B  67       7.649   0.323   3.847  1.00  0.00           C  
ATOM   1066  H   ILE B  67       4.410   2.418   3.058  1.00  0.00           H  
ATOM   1067  HA  ILE B  67       4.964   2.730   5.826  1.00  0.00           H  
ATOM   1068  HB  ILE B  67       6.834   2.838   3.450  1.00  0.00           H  
ATOM   1069 1HG1 ILE B  67       6.424   0.693   5.540  1.00  0.00           H  
ATOM   1070 2HG1 ILE B  67       5.571   0.725   4.005  1.00  0.00           H  
ATOM   1071 1HG2 ILE B  67       8.660   2.568   5.080  1.00  0.00           H  
ATOM   1072 2HG2 ILE B  67       7.816   4.116   5.316  1.00  0.00           H  
ATOM   1073 3HG2 ILE B  67       7.500   2.754   6.416  1.00  0.00           H  
ATOM   1074 1HD1 ILE B  67       7.498  -0.755   3.908  1.00  0.00           H  
ATOM   1075 2HD1 ILE B  67       7.710   0.623   2.800  1.00  0.00           H  
ATOM   1076 3HD1 ILE B  67       8.575   0.589   4.355  1.00  0.00           H  
ATOM   1077  N   LEU B  68       5.548   5.439   3.999  1.00  0.00           N  
ATOM   1078  CA  LEU B  68       5.727   6.912   4.101  1.00  0.00           C  
ATOM   1079  C   LEU B  68       4.568   7.501   4.917  1.00  0.00           C  
ATOM   1080  O   LEU B  68       4.766   8.304   5.806  1.00  0.00           O  
ATOM   1081  CB  LEU B  68       5.772   7.560   2.711  1.00  0.00           C  
ATOM   1082  CG  LEU B  68       7.025   7.260   1.879  1.00  0.00           C  
ATOM   1083  CD1 LEU B  68       6.839   7.800   0.467  1.00  0.00           C  
ATOM   1084  CD2 LEU B  68       8.241   7.885   2.547  1.00  0.00           C  
ATOM   1085  H   LEU B  68       5.499   5.011   3.085  1.00  0.00           H  
ATOM   1086  HA  LEU B  68       6.665   7.111   4.618  1.00  0.00           H  
ATOM   1087 1HB  LEU B  68       4.908   7.222   2.142  1.00  0.00           H  
ATOM   1088 2HB  LEU B  68       5.704   8.641   2.830  1.00  0.00           H  
ATOM   1089  HG  LEU B  68       7.165   6.181   1.807  1.00  0.00           H  
ATOM   1090 1HD1 LEU B  68       7.729   7.587  -0.125  1.00  0.00           H  
ATOM   1091 2HD1 LEU B  68       5.974   7.322   0.006  1.00  0.00           H  
ATOM   1092 3HD1 LEU B  68       6.680   8.877   0.508  1.00  0.00           H  
ATOM   1093 1HD2 LEU B  68       9.132   7.671   1.955  1.00  0.00           H  
ATOM   1094 2HD2 LEU B  68       8.103   8.964   2.618  1.00  0.00           H  
ATOM   1095 3HD2 LEU B  68       8.361   7.468   3.547  1.00  0.00           H  
ATOM   1096  N   LEU B  69       3.359   7.108   4.616  1.00  0.00           N  
ATOM   1097  CA  LEU B  69       2.191   7.649   5.372  1.00  0.00           C  
ATOM   1098  C   LEU B  69       2.373   7.367   6.865  1.00  0.00           C  
ATOM   1099  O   LEU B  69       2.194   8.236   7.694  1.00  0.00           O  
ATOM   1100  CB  LEU B  69       0.879   7.023   4.883  1.00  0.00           C  
ATOM   1101  CG  LEU B  69       0.424   7.443   3.480  1.00  0.00           C  
ATOM   1102  CD1 LEU B  69      -0.771   6.597   3.058  1.00  0.00           C  
ATOM   1103  CD2 LEU B  69       0.072   8.923   3.481  1.00  0.00           C  
ATOM   1104  H   LEU B  69       3.199   6.440   3.876  1.00  0.00           H  
ATOM   1105  HA  LEU B  69       2.127   8.721   5.189  1.00  0.00           H  
ATOM   1106 1HB  LEU B  69       0.989   5.939   4.885  1.00  0.00           H  
ATOM   1107 2HB  LEU B  69       0.085   7.287   5.582  1.00  0.00           H  
ATOM   1108  HG  LEU B  69       1.228   7.261   2.767  1.00  0.00           H  
ATOM   1109 1HD1 LEU B  69      -1.094   6.895   2.061  1.00  0.00           H  
ATOM   1110 2HD1 LEU B  69      -0.486   5.545   3.047  1.00  0.00           H  
ATOM   1111 3HD1 LEU B  69      -1.588   6.745   3.764  1.00  0.00           H  
ATOM   1112 1HD2 LEU B  69      -0.251   9.222   2.484  1.00  0.00           H  
ATOM   1113 2HD2 LEU B  69      -0.733   9.105   4.193  1.00  0.00           H  
ATOM   1114 3HD2 LEU B  69       0.948   9.504   3.769  1.00  0.00           H  
ATOM   1115  N   ILE B  70       2.729   6.162   7.216  1.00  0.00           N  
ATOM   1116  CA  ILE B  70       2.922   5.838   8.657  1.00  0.00           C  
ATOM   1117  C   ILE B  70       3.962   6.780   9.255  1.00  0.00           C  
ATOM   1118  O   ILE B  70       3.756   7.352  10.307  1.00  0.00           O  
ATOM   1119  CB  ILE B  70       3.372   4.380   8.860  1.00  0.00           C  
ATOM   1120  CG1 ILE B  70       2.244   3.415   8.483  1.00  0.00           C  
ATOM   1121  CG2 ILE B  70       3.811   4.154  10.299  1.00  0.00           C  
ATOM   1122  CD1 ILE B  70       2.684   1.973   8.378  1.00  0.00           C  
ATOM   1123  H   ILE B  70       2.877   5.440   6.525  1.00  0.00           H  
ATOM   1124  HA  ILE B  70       1.966   5.948   9.167  1.00  0.00           H  
ATOM   1125  HB  ILE B  70       4.208   4.162   8.197  1.00  0.00           H  
ATOM   1126 1HG1 ILE B  70       1.450   3.477   9.226  1.00  0.00           H  
ATOM   1127 2HG1 ILE B  70       1.817   3.712   7.525  1.00  0.00           H  
ATOM   1128 1HG2 ILE B  70       4.125   3.119  10.425  1.00  0.00           H  
ATOM   1129 2HG2 ILE B  70       4.643   4.817  10.533  1.00  0.00           H  
ATOM   1130 3HG2 ILE B  70       2.979   4.365  10.971  1.00  0.00           H  
ATOM   1131 1HD1 ILE B  70       1.831   1.351   8.107  1.00  0.00           H  
ATOM   1132 2HD1 ILE B  70       3.456   1.883   7.613  1.00  0.00           H  
ATOM   1133 3HD1 ILE B  70       3.083   1.643   9.336  1.00  0.00           H  
ATOM   1134  N   SER B  71       5.073   6.961   8.596  1.00  0.00           N  
ATOM   1135  CA  SER B  71       6.099   7.883   9.150  1.00  0.00           C  
ATOM   1136  C   SER B  71       5.459   9.254   9.344  1.00  0.00           C  
ATOM   1137  O   SER B  71       5.581   9.869  10.384  1.00  0.00           O  
ATOM   1138  CB  SER B  71       7.297   7.992   8.228  1.00  0.00           C  
ATOM   1139  OG  SER B  71       7.979   6.770   8.144  1.00  0.00           O  
ATOM   1140  H   SER B  71       5.254   6.492   7.720  1.00  0.00           H  
ATOM   1141  HA  SER B  71       6.461   7.472  10.093  1.00  0.00           H  
ATOM   1142 1HB  SER B  71       6.966   8.295   7.235  1.00  0.00           H  
ATOM   1143 2HB  SER B  71       7.972   8.763   8.597  1.00  0.00           H  
ATOM   1144  HG  SER B  71       8.717   6.919   7.548  1.00  0.00           H  
ATOM   1145  N   TYR B  72       4.759   9.731   8.350  1.00  0.00           N  
ATOM   1146  CA  TYR B  72       4.092  11.052   8.480  1.00  0.00           C  
ATOM   1147  C   TYR B  72       3.148  11.026   9.687  1.00  0.00           C  
ATOM   1148  O   TYR B  72       3.151  11.922  10.506  1.00  0.00           O  
ATOM   1149  CB  TYR B  72       3.324  11.415   7.207  1.00  0.00           C  
ATOM   1150  CG  TYR B  72       4.213  11.801   6.046  1.00  0.00           C  
ATOM   1151  CD1 TYR B  72       4.118  11.119   4.842  1.00  0.00           C  
ATOM   1152  CD2 TYR B  72       5.124  12.838   6.186  1.00  0.00           C  
ATOM   1153  CE1 TYR B  72       4.931  11.472   3.782  1.00  0.00           C  
ATOM   1154  CE2 TYR B  72       5.937  13.191   5.126  1.00  0.00           C  
ATOM   1155  CZ  TYR B  72       5.842  12.512   3.928  1.00  0.00           C  
ATOM   1156  OH  TYR B  72       6.652  12.864   2.873  1.00  0.00           O  
ATOM   1157  H   TYR B  72       4.662   9.214   7.488  1.00  0.00           H  
ATOM   1158  HA  TYR B  72       4.859  11.817   8.604  1.00  0.00           H  
ATOM   1159 1HB  TYR B  72       2.710  10.567   6.898  1.00  0.00           H  
ATOM   1160 2HB  TYR B  72       2.652  12.247   7.412  1.00  0.00           H  
ATOM   1161  HD1 TYR B  72       3.402  10.304   4.732  1.00  0.00           H  
ATOM   1162  HD2 TYR B  72       5.200  13.373   7.133  1.00  0.00           H  
ATOM   1163  HE1 TYR B  72       4.856  10.936   2.836  1.00  0.00           H  
ATOM   1164  HE2 TYR B  72       6.653  14.005   5.236  1.00  0.00           H  
ATOM   1165  HH  TYR B  72       7.219  13.593   3.135  1.00  0.00           H  
ATOM   1166  N   GLY B  73       2.343  10.000   9.805  1.00  0.00           N  
ATOM   1167  CA  GLY B  73       1.407   9.919  10.961  1.00  0.00           C  
ATOM   1168  C   GLY B  73       2.207   9.981  12.261  1.00  0.00           C  
ATOM   1169  O   GLY B  73       1.884  10.725  13.166  1.00  0.00           O  
ATOM   1170  H   GLY B  73       2.345   9.257   9.121  1.00  0.00           H  
ATOM   1171 1HA  GLY B  73       0.692  10.740  10.908  1.00  0.00           H  
ATOM   1172 2HA  GLY B  73       0.837   8.993  10.903  1.00  0.00           H  
ATOM   1173  N   ILE B  74       3.256   9.211  12.357  1.00  0.00           N  
ATOM   1174  CA  ILE B  74       4.080   9.240  13.599  1.00  0.00           C  
ATOM   1175  C   ILE B  74       4.566  10.673  13.839  1.00  0.00           C  
ATOM   1176  O   ILE B  74       4.476  11.193  14.931  1.00  0.00           O  
ATOM   1177  CB  ILE B  74       5.288   8.290  13.509  1.00  0.00           C  
ATOM   1178  CG1 ILE B  74       4.821   6.832  13.493  1.00  0.00           C  
ATOM   1179  CG2 ILE B  74       6.244   8.533  14.667  1.00  0.00           C  
ATOM   1180  CD1 ILE B  74       5.905   5.847  13.121  1.00  0.00           C  
ATOM   1181  H   ILE B  74       3.522   8.593  11.604  1.00  0.00           H  
ATOM   1182  HA  ILE B  74       3.462   8.904  14.431  1.00  0.00           H  
ATOM   1183  HB  ILE B  74       5.816   8.462  12.572  1.00  0.00           H  
ATOM   1184 1HG1 ILE B  74       4.437   6.562  14.476  1.00  0.00           H  
ATOM   1185 2HG1 ILE B  74       4.002   6.720  12.781  1.00  0.00           H  
ATOM   1186 1HG2 ILE B  74       7.091   7.853  14.588  1.00  0.00           H  
ATOM   1187 2HG2 ILE B  74       6.600   9.562  14.634  1.00  0.00           H  
ATOM   1188 3HG2 ILE B  74       5.725   8.359  15.609  1.00  0.00           H  
ATOM   1189 1HD1 ILE B  74       5.498   4.836  13.131  1.00  0.00           H  
ATOM   1190 2HD1 ILE B  74       6.280   6.078  12.123  1.00  0.00           H  
ATOM   1191 3HD1 ILE B  74       6.721   5.916  13.840  1.00  0.00           H  
ATOM   1192  N   ARG B  75       5.078  11.313  12.822  1.00  0.00           N  
ATOM   1193  CA  ARG B  75       5.566  12.714  12.988  1.00  0.00           C  
ATOM   1194  C   ARG B  75       4.431  13.596  13.507  1.00  0.00           C  
ATOM   1195  O   ARG B  75       4.609  14.362  14.433  1.00  0.00           O  
ATOM   1196  CB  ARG B  75       6.084  13.282  11.675  1.00  0.00           C  
ATOM   1197  CG  ARG B  75       7.378  12.661  11.175  1.00  0.00           C  
ATOM   1198  CD  ARG B  75       7.880  13.343   9.955  1.00  0.00           C  
ATOM   1199  NE  ARG B  75       9.094  12.723   9.448  1.00  0.00           N  
ATOM   1200  CZ  ARG B  75       9.126  11.772   8.494  1.00  0.00           C  
ATOM   1201  NH1 ARG B  75       8.007  11.343   7.956  1.00  0.00           N  
ATOM   1202  NH2 ARG B  75      10.284  11.271   8.100  1.00  0.00           N  
ATOM   1203  H   ARG B  75       5.149  10.871  11.917  1.00  0.00           H  
ATOM   1204  HA  ARG B  75       6.395  12.710  13.697  1.00  0.00           H  
ATOM   1205 1HB  ARG B  75       5.332  13.147  10.899  1.00  0.00           H  
ATOM   1206 2HB  ARG B  75       6.253  14.354  11.784  1.00  0.00           H  
ATOM   1207 1HG  ARG B  75       8.142  12.738  11.950  1.00  0.00           H  
ATOM   1208 2HG  ARG B  75       7.209  11.610  10.936  1.00  0.00           H  
ATOM   1209 1HD  ARG B  75       7.122  13.296   9.174  1.00  0.00           H  
ATOM   1210 2HD  ARG B  75       8.100  14.385  10.185  1.00  0.00           H  
ATOM   1211  HE  ARG B  75       9.976  13.028   9.838  1.00  0.00           H  
ATOM   1212 1HH1 ARG B  75       7.122  11.726   8.257  1.00  0.00           H  
ATOM   1213 2HH1 ARG B  75       8.031  10.630   7.241  1.00  0.00           H  
ATOM   1214 1HH2 ARG B  75      11.145  11.601   8.515  1.00  0.00           H  
ATOM   1215 2HH2 ARG B  75      10.309  10.558   7.386  1.00  0.00           H  
ATOM   1216  N   ARG B  76       3.264  13.499  12.930  1.00  0.00           N  
ATOM   1217  CA  ARG B  76       2.139  14.342  13.420  1.00  0.00           C  
ATOM   1218  C   ARG B  76       1.957  14.054  14.907  1.00  0.00           C  
ATOM   1219  O   ARG B  76       1.880  14.952  15.721  1.00  0.00           O  
ATOM   1220  CB  ARG B  76       0.844  14.051  12.676  1.00  0.00           C  
ATOM   1221  CG  ARG B  76       0.810  14.538  11.236  1.00  0.00           C  
ATOM   1222  CD  ARG B  76      -0.564  14.495  10.673  1.00  0.00           C  
ATOM   1223  NE  ARG B  76      -1.076  13.136  10.596  1.00  0.00           N  
ATOM   1224  CZ  ARG B  76      -0.884  12.305   9.553  1.00  0.00           C  
ATOM   1225  NH1 ARG B  76      -0.192  12.707   8.510  1.00  0.00           N  
ATOM   1226  NH2 ARG B  76      -1.392  11.085   9.578  1.00  0.00           N  
ATOM   1227  H   ARG B  76       3.105  12.866  12.159  1.00  0.00           H  
ATOM   1228  HA  ARG B  76       2.383  15.388  13.233  1.00  0.00           H  
ATOM   1229 1HB  ARG B  76       0.664  12.977  12.665  1.00  0.00           H  
ATOM   1230 2HB  ARG B  76       0.010  14.517  13.201  1.00  0.00           H  
ATOM   1231 1HG  ARG B  76       1.167  15.568  11.192  1.00  0.00           H  
ATOM   1232 2HG  ARG B  76       1.452  13.905  10.622  1.00  0.00           H  
ATOM   1233 1HD  ARG B  76      -1.234  15.076  11.306  1.00  0.00           H  
ATOM   1234 2HD  ARG B  76      -0.559  14.915   9.668  1.00  0.00           H  
ATOM   1235  HE  ARG B  76      -1.613  12.791  11.380  1.00  0.00           H  
ATOM   1236 1HH1 ARG B  76       0.196  13.640   8.491  1.00  0.00           H  
ATOM   1237 2HH1 ARG B  76      -0.048  12.084   7.729  1.00  0.00           H  
ATOM   1238 1HH2 ARG B  76      -1.924  10.776  10.380  1.00  0.00           H  
ATOM   1239 2HH2 ARG B  76      -1.248  10.462   8.797  1.00  0.00           H  
ATOM   1240  N   LEU B  77       1.932  12.803  15.268  1.00  0.00           N  
ATOM   1241  CA  LEU B  77       1.808  12.448  16.705  1.00  0.00           C  
ATOM   1242  C   LEU B  77       2.967  13.108  17.452  1.00  0.00           C  
ATOM   1243  O   LEU B  77       2.786  13.706  18.492  1.00  0.00           O  
ATOM   1244  CB  LEU B  77       1.839  10.929  16.912  1.00  0.00           C  
ATOM   1245  CG  LEU B  77       0.608  10.163  16.412  1.00  0.00           C  
ATOM   1246  CD1 LEU B  77       0.868   8.666  16.504  1.00  0.00           C  
ATOM   1247  CD2 LEU B  77      -0.607  10.559  17.238  1.00  0.00           C  
ATOM   1248  H   LEU B  77       1.996  12.064  14.582  1.00  0.00           H  
ATOM   1249  HA  LEU B  77       0.839  12.793  17.064  1.00  0.00           H  
ATOM   1250 1HB  LEU B  77       2.711  10.526  16.399  1.00  0.00           H  
ATOM   1251 2HB  LEU B  77       1.945  10.725  17.978  1.00  0.00           H  
ATOM   1252  HG  LEU B  77       0.430  10.406  15.364  1.00  0.00           H  
ATOM   1253 1HD1 LEU B  77      -0.007   8.122  16.149  1.00  0.00           H  
ATOM   1254 2HD1 LEU B  77       1.730   8.407  15.889  1.00  0.00           H  
ATOM   1255 3HD1 LEU B  77       1.067   8.394  17.541  1.00  0.00           H  
ATOM   1256 1HD2 LEU B  77      -1.482  10.016  16.881  1.00  0.00           H  
ATOM   1257 2HD2 LEU B  77      -0.430  10.315  18.285  1.00  0.00           H  
ATOM   1258 3HD2 LEU B  77      -0.780  11.631  17.139  1.00  0.00           H  
ATOM   1259  N   ILE B  78       4.154  12.978  16.905  1.00  0.00           N  
ATOM   1260  CA  ILE B  78       5.389  13.561  17.514  1.00  0.00           C  
ATOM   1261  C   ILE B  78       6.073  12.506  18.378  1.00  0.00           C  
ATOM   1262  O   ILE B  78       5.659  12.218  19.484  1.00  0.00           O  
ATOM   1263  CB  ILE B  78       5.077  14.802  18.371  1.00  0.00           C  
ATOM   1264  CG1 ILE B  78       4.500  15.921  17.500  1.00  0.00           C  
ATOM   1265  CG2 ILE B  78       6.327  15.277  19.094  1.00  0.00           C  
ATOM   1266  CD1 ILE B  78       3.942  17.083  18.289  1.00  0.00           C  
ATOM   1267  H   ILE B  78       4.228  12.463  16.039  1.00  0.00           H  
ATOM   1268  HA  ILE B  78       6.063  13.858  16.711  1.00  0.00           H  
ATOM   1269  HB  ILE B  78       4.315  14.552  19.108  1.00  0.00           H  
ATOM   1270 1HG1 ILE B  78       5.275  16.300  16.835  1.00  0.00           H  
ATOM   1271 2HG1 ILE B  78       3.702  15.520  16.874  1.00  0.00           H  
ATOM   1272 1HG2 ILE B  78       6.089  16.155  19.694  1.00  0.00           H  
ATOM   1273 2HG2 ILE B  78       6.696  14.483  19.742  1.00  0.00           H  
ATOM   1274 3HG2 ILE B  78       7.095  15.534  18.363  1.00  0.00           H  
ATOM   1275 1HD1 ILE B  78       3.551  17.835  17.603  1.00  0.00           H  
ATOM   1276 2HD1 ILE B  78       3.138  16.730  18.937  1.00  0.00           H  
ATOM   1277 3HD1 ILE B  78       4.731  17.522  18.896  1.00  0.00           H  
ATOM   1278  N   LYS B  79       7.119  11.919  17.865  1.00  0.00           N  
ATOM   1279  CA  LYS B  79       7.847  10.867  18.626  1.00  0.00           C  
ATOM   1280  C   LYS B  79       8.863  11.522  19.564  1.00  0.00           C  
ATOM   1281  O   LYS B  79       9.701  12.294  19.143  1.00  0.00           O  
ATOM   1282  CB  LYS B  79       8.552   9.888  17.686  1.00  0.00           C  
ATOM   1283  CG  LYS B  79       9.247   8.730  18.389  1.00  0.00           C  
ATOM   1284  CD  LYS B  79       9.871   7.770  17.388  1.00  0.00           C  
ATOM   1285  CE  LYS B  79      10.577   6.619  18.089  1.00  0.00           C  
ATOM   1286  NZ  LYS B  79      11.193   5.671  17.121  1.00  0.00           N  
ATOM   1287  H   LYS B  79       7.445  12.174  16.944  1.00  0.00           H  
ATOM   1288  HA  LYS B  79       7.120  10.285  19.194  1.00  0.00           H  
ATOM   1289 1HB  LYS B  79       7.828   9.470  16.986  1.00  0.00           H  
ATOM   1290 2HB  LYS B  79       9.301  10.422  17.100  1.00  0.00           H  
ATOM   1291 1HG  LYS B  79      10.028   9.117  19.044  1.00  0.00           H  
ATOM   1292 2HG  LYS B  79       8.523   8.188  18.998  1.00  0.00           H  
ATOM   1293 1HD  LYS B  79       9.093   7.366  16.737  1.00  0.00           H  
ATOM   1294 2HD  LYS B  79      10.593   8.305  16.772  1.00  0.00           H  
ATOM   1295 1HE  LYS B  79      11.357   7.013  18.739  1.00  0.00           H  
ATOM   1296 2HE  LYS B  79       9.862   6.075  18.706  1.00  0.00           H  
ATOM   1297 1HZ  LYS B  79      11.649   4.924  17.625  1.00  0.00           H  
ATOM   1298 2HZ  LYS B  79      10.474   5.284  16.525  1.00  0.00           H  
ATOM   1299 3HZ  LYS B  79      11.872   6.160  16.556  1.00  0.00           H  
ATOM   1300  N   LYS B  80       8.791  11.221  20.833  1.00  0.00           N  
ATOM   1301  CA  LYS B  80       9.749  11.826  21.804  1.00  0.00           C  
ATOM   1302  C   LYS B  80       9.521  13.338  21.867  1.00  0.00           C  
ATOM   1303  O   LYS B  80      10.480  14.051  22.115  1.00  0.00           O  
ATOM   1304  OXT LYS B  80       8.393  13.756  21.666  1.00  0.00           O  
ATOM   1305  CB  LYS B  80      11.198  11.527  21.419  1.00  0.00           C  
ATOM   1306  CG  LYS B  80      11.588  10.059  21.528  1.00  0.00           C  
ATOM   1307  CD  LYS B  80      13.044   9.844  21.144  1.00  0.00           C  
ATOM   1308  CE  LYS B  80      13.434   8.376  21.245  1.00  0.00           C  
ATOM   1309  NZ  LYS B  80      14.849   8.147  20.848  1.00  0.00           N  
ATOM   1310  H   LYS B  80       8.089  10.578  21.170  1.00  0.00           H  
ATOM   1311  HA  LYS B  80       9.586  11.369  22.781  1.00  0.00           H  
ATOM   1312 1HB  LYS B  80      11.374  11.844  20.390  1.00  0.00           H  
ATOM   1313 2HB  LYS B  80      11.870  12.100  22.058  1.00  0.00           H  
ATOM   1314 1HG  LYS B  80      11.438   9.718  22.553  1.00  0.00           H  
ATOM   1315 2HG  LYS B  80      10.956   9.464  20.870  1.00  0.00           H  
ATOM   1316 1HD  LYS B  80      13.205  10.183  20.119  1.00  0.00           H  
ATOM   1317 2HD  LYS B  80      13.685  10.426  21.805  1.00  0.00           H  
ATOM   1318 1HE  LYS B  80      13.297   8.034  22.270  1.00  0.00           H  
ATOM   1319 2HE  LYS B  80      12.788   7.783  20.598  1.00  0.00           H  
ATOM   1320 1HZ  LYS B  80      15.067   7.164  20.929  1.00  0.00           H  
ATOM   1321 2HZ  LYS B  80      14.983   8.444  19.891  1.00  0.00           H  
ATOM   1322 3HZ  LYS B  80      15.459   8.677  21.453  1.00  0.00           H  
