# Supplementary material for: An Integrated Framework Advancing Membrane Protein Modeling and Design
Source: PLoS Comput Biol. 2015 Sep 1;11(9):e1004398. doi: 10.1371/journal.pcbi.1004398 (PMC4556676; doi:10.1371/journal.pcbi.1004398)
Supplement: S5 File — This protocol capture contains the steps, input files, and example output files necessary to run the MPdock protocol described in this manuscript. For simplification, we only describe docking of Glycophorin A in these files. The supplementary files are included with the Rosetta3 software suite under the directory Rosetta/demos/protocol_capture/MPdock. (GZ) [file pcbi.1004398.s005.gz]

Archive with 34 entries (29 files):
- MPSymDock
- MPSymDock/example_inputs
- MPSymDock/example_outputs
- MPSymDock/example_refined_models
- MPSymDock/example_symmetry_inputs
- MPSymDock/membrane_relax.xml
- MPSymDock/README.txt
- MPSymDock/relax_flags
- MPSymDock/symdock_flags
- MPSymDock/example_symmetry_inputs/1bl8.c4.symm
- MPSymDock/example_symmetry_inputs/1bl8_refined.kin
- MPSymDock/example_symmetry_inputs/1bl8_refined.pdb
- MPSymDock/example_symmetry_inputs/1bl8_refined_INPUT.pdb
- MPSymDock/example_symmetry_inputs/1bl8_refined_model_AB4.pdb
- MPSymDock/example_symmetry_inputs/1bl8_refined_symm.pdb
- MPSymDock/example_refined_models/1bl8_tr_0001.pdb
- MPSymDock/example_refined_models/1bl8_tr_0002.pdb
- MPSymDock/example_refined_models/1bl8_tr_0003.pdb
- MPSymDock/example_refined_models/1bl8_tr_0004.pdb
- MPSymDock/example_refined_models/1bl8_tr_0005.pdb
- MPSymDock/example_refined_models/1bl8_tr_0006.pdb
- MPSymDock/example_refined_models/1bl8_tr_0007.pdb
- MPSymDock/example_refined_models/1bl8_tr_0008.pdb
- MPSymDock/example_refined_models/1bl8_tr_0009.pdb
- MPSymDock/example_refined_models/1bl8_tr_0010.pdb
- MPSymDock/example_refined_models/relax_scores_1bl8.sc
- MPSymDock/example_outputs/1bl8_refined_INPUT_0001.pdb
- MPSymDock/example_outputs/score.sc
- MPSymDock/example_inputs/1bl8_tr.pdb
- MPSymDock/example_inputs/1bl8_tr.span
- MPSymDock/example_inputs/1bl8_trA.span
- MPSymDock/example_inputs/1bl8_trB.span
- MPSymDock/example_inputs/1bl8_trC.span
- MPSymDock/example_inputs/1bl8_trD.span
