# Supplementary material for: An Integrated Framework Advancing Membrane Protein Modeling and Design
Source: PLoS Comput Biol. 2015 Sep 1;11(9):e1004398. doi: 10.1371/journal.pcbi.1004398 (PMC4556676; doi:10.1371/journal.pcbi.1004398)
Supplement: S5 File — This protocol capture contains the steps, input files, and example output files necessary to run the MPdock protocol described in this manuscript. For simplification, we only describe docking of Glycophorin A in these files. The supplementary files are included with the Rosetta3 software suite under the directory Rosetta/demos/protocol_capture/MPdock. (GZ) [file pcbi.1004398.s005.gz › MPSymDock/membrane_relax.xml]

<ROSETTASCRIPTS>
	<SCOREFXNS>
		<memb_hires weights=mpframework_smooth_fa_2014 />
	</SCOREFXNS>
	<MOVERS>
		<AddMembraneMover name=add_memb/>
		<MembranePositionFromTopologyMover name=init_pos/>
		<FastRelax name=fast_relax scorefxn=memb_hires repeats=8/> 
	</MOVERS>
	<PROTOCOLS>
		<Add mover=add_memb/>
		<Add mover=init_pos/>
		<Add mover=fast_relax/>
	</PROTOCOLS>
</ROSETTASCRIPTS>
