# Supplementary material for: An Integrated Framework Advancing Membrane Protein Modeling and Design
Source: PLoS Comput Biol. 2015 Sep 1;11(9):e1004398. doi: 10.1371/journal.pcbi.1004398 (PMC4556676; doi:10.1371/journal.pcbi.1004398)
Supplement: S5 File — This protocol capture contains the steps, input files, and example output files necessary to run the MPdock protocol described in this manuscript. For simplification, we only describe docking of Glycophorin A in these files. The supplementary files are included with the Rosetta3 software suite under the directory Rosetta/demos/protocol_capture/MPdock. (GZ) [file pcbi.1004398.s005.gz › MPSymDock/README.txt]

Rosetta Membrane Framework Application: Symmetric Protein-Protein Docking
===========================================================================

### About this Protocol Capture
Author: Rebecca F. Alford (rfalford12@gmail.com)
Corresponding PI: Jeffrey J. Gray (jgray@jhu.edu)
Last Updated: January 2015

Rosetta Revision #57518

Alford RF, Koehler Leman J, Weitzner BD, Duran A, Elazar A, Tilley D, Gray JJ (2015)
An integrated framework advancing membrane protein modeling and design
PLosCompBio (in preparation) 

## Description ## 
This application assembles and docks symmetric protein complexes in the membrane
bilayer. The symmetric native complex is first refined using the MP_Relax
application. The lowest scoring native conformation (by total Rosetta score) is
then used as input to the membrane symmetric docking application, which searches
for possible conformations by reassembling and docking subunits together. 

This application combines the membrane framework, symmetry machinery, and standard
symmetric docking algorithm in Rosetta. Currently, docking of Cyclic (C) symmetries is
supported. 

## Executable/Script ##
Rosetta/main/source/bin/membrane_symdocking.linuxgccrelease

## Generating Inputs ##
Three initial input files are required for this protocol: 
  (1) PDB file for the native symmetric complex (all subunits)
  (2) Span file describing trans-membrane spans of the full complex
  (3) Span file describing trans-membrane spans of the asymmetric unit

Steps for generating these inputs are provided below. These inputs can also be found 
in the example_inputs/ directory

1. PDB File: Generate a PDB file where the membrane protein structure is transformed 
   into PDB coordinates (z-axis is membrane normal). This can be done 
   either by downloading the transformed PDB directly from the PDBTM website 
   (http://pdbtm.enzim.hu/) or by downloading a PDB file from the PDB and running
   it through the PPM server (http://opm.phar.umich.edu/server.php).

   We use the potassium channel KcsA as an example here: 
     = download the PDB 1bl8 transformed into membrane coordinates from the PDBTM
     = clean the PDB using 
        Rosetta/tools/protein_tools/scripts/clean_pdb.py 1bl8_tr.pdb ignorechain
        (the resulting PDB is referred as 1bl8_tr.pdb from here)

2. Full (symmetric) and asymmetric Span File: Generate a spanfile from the PDB structure using
   the spanfile_from_pdb application described in the MP_spanfile-from-pdb protocol
   capture in Rosetta/demos/protocol_captures/2015. 

   Rosetta/main/source/bin/spanfile_from_pdb.linuxgccrelease -database 
                        /path/to/Rosetta/main/database -in:file:s 1bl8_tr.pdb

   For this example, this command will produce 5 output files: 
     = 1bl8_tr.span: Predicted trans-membrane spans for the full symmetric complex
     = 1bl8_tr<A-D>.span: Predicted trans-membrane spans for each chain in the complex

## Steps of the protocol ##
Here, we describe the steps required to run the MP_SymDock protocol. As an example, all steps 
use a C4 Symmetric Potassium Channel (PDB ID: 1bl8) 

1. Initial Refinement: Using the native symmetric complex and full spanfile, generate 
   10 refined models using the MP_Relax protocol. This protocol described in the 
   a protocol capture in Rosetta/demos/protocol_capture/2015/MP_relax. Run the following
   commandline with the given flags file: 

   Rosetta/main/source/bin/rosetta_scripts.linuxgccrelease -parser:protocol membrane_relax.xml @relax_flags

   The following output files will be generated: 
     = 1bl8_tr_<0001-0010>.pdb    : 10 refined models of 1bl8
     = relax_scores_1bl8.sc       : Rosetta scores for each resulting models

   Examples of these outputs can be found in example_refined_models/

   Note on timing: Depending on protein size, refinement is a time consuming step. 
   Each decoy will take 0.5-1.0hrs depending on avaialble processing power. 

2. Input model selection: Use the score file from the refinement step to select the lowest scoring
   refined model by total Rosetta score. In this example, the model 1bl8_tr_0009.pdb has the lowest
   total Rosetta score and will therefore be used as input to the next step. From this point forward, 
   this model will be referred to as 1bl8_refined.pdb and is located in example_symmetry_files/. 

3. Generate inputs for symmetry: To prepare the structure for assembly and docking in the protocol, 
   a set of asymmetric inputs must be generated. These inputs describe the asymmetric unit, which will 
   later be used to re-assemble the complex based on a generated symmetry definition. A version of these
   generated input files are provided in the example_symmetry_files/ directory

   First, create the asymmetric input structure and symmetry definition file from the refined symmetric
   complex using the make_symmdef_file.pl script. An example commandline is provided below: 

   Rosetta/main/source/src/apps/public/symmetry/make_symmdef_file.pl -p 1bl8_refined.pdb -a A -i B:4 > 1bl8.c4.symm

   In this commandline, 
      -p specifies the input PDB file
      -a specifies the chain or chains to use as the asymmetric unit, 
      -i specifies how to organize the remaining chains. In this example, "B:4" 
         means use chain B as the next subunit and arrange subunits as a C4 tetramer 
         (4 subunits around the Z axis))

   This command will generate various files, only two of which are key here: 
       = 1bl8_refined_INPUT.pdb  : PDB file containing the asymmetric subunit
       = 1bl8.c4.symm            : Symmetry definition file describing the arrangement of subunits in the complex. 
                                   This file specifically describes needed translations and rotations to regenerate 
                                   and assemble this complex from the input file. 

    Note: To generate a correct symmetry, make_symmdef_file.pl requires all chains be of equal length. Subunits
    should also be close to <0.5Å rmsd to one another. Any asymmetry may result in an incorrect symmetry definiton. 
    To check, you can visualize the example_symmetry_inputs/1bl8_refined_symm.pdb to ensure this initial setup is 
    correect. 

  Next, you will need the 1bl8_trA.span file containing trans-membrane spans for only the asymmetric unit. 
  If your asymmetric unit contains multiple chains, you may need to assemble this file yourself from the full set
  of spans. 

4. Running the symmetric docking application: Using the asymmetric unit PDB, symmetry definition file, 
   and asymmetric unit span file as inputs, you are ready to run the membrane symmetric docking application. 
   Flags, recommended settings, and commandlines are described below: 

  (1) Required Options: Options (flags) needed to run this application are described below. A file with these flags,   
      symdock_flags, is also provided for the 1bl8 example. 

      flags                                  descriptions
      --------------------------------------------------------------------------------------------------
      -in:file:s <pdbfile>                      Input PDB Structure: Asymmetric input structure
      -in:file:native <pdbfile>                 Structure of native symmetric complex for RMSD calculations
      -membrane_new:setup:spanfiles <spanfile>  Spanfile describing spanning topology of asymmetric unit
      -membrane_new:scoring:hbond               Turn on membrane depth-dependent hydrogen bonding weight
      -symmetry:symmetry_definition             Symmetry definition file
      -symmetry:initialize_rigid_body_dofs      Locally sample rigid body conformations during intial complex assembly
                                                (before docking algorithm)
      -nstruct                                  Number of structures to generate
      -packing:pack_missing_sidechains 0        Wait to pack until the membrane mode is turned on
      -docking:dock_lowres_filter 5.0 10.0      Lower van der Waals scoring criteria during centroid stage
                                                to allow wider range of rigid body sampling;
                                                Both numbers are highest allowed scores for a low-resolution
                                                model to proceed to the high-resolution stage:
                                                5.0 = highest allowed van der Waals score
                                                10.0 = highest allowed interchain contact score

  (2) Recommended # of Decoys
    - For demo run: 1
    - For production runs: 1000

  (3) Command Line
      Rosetta/main/source/bin/membrane_symdocking.linuxgccrelease 
                                    -database /path/to/Rosetta/main/database @symdock_flags 

### Example Outputs
   The folowing outputs will be generated from the symmetric docking protocol. A version of these outputs are also
   provided in the example_outputs/ directory: 

  1. 1bl8_refined_INPUT_0001.pdb    : Symmetrically docked output model from the protocol
  2. score.sc                       : Scorefile output by Rosetta containing memrbane and symmetry scores for this model

## Additional References ##
   1. DiMaio F, Leaver-Fay A, Bradley P, Baker D, André I (2011) Modeling Symmetric Macromolecular 
      Structures in Rosetta3. PLoS ONE 6: e20450. 

   2. Barth P, Schonbrun J, Baker D (2007) Toward high-resolution prediction and design of 
      transmembrane helical protein structures. Proc Natl Acad Sci 104: 15682–15687. 
