# Supplementary material for: An Integrated Framework Advancing Membrane Protein Modeling and Design
Source: PLoS Comput Biol. 2015 Sep 1;11(9):e1004398. doi: 10.1371/journal.pcbi.1004398 (PMC4556676; doi:10.1371/journal.pcbi.1004398)
Supplement: S5 File — This protocol capture contains the steps, input files, and example output files necessary to run the MPdock protocol described in this manuscript. For simplification, we only describe docking of Glycophorin A in these files. The supplementary files are included with the Rosetta3 software suite under the directory Rosetta/demos/protocol_capture/MPdock. (GZ) [file pcbi.1004398.s005.gz › MPSymDock/relax_flags]

-in:file:s example_inputs/1bl8_tr.pdb
-membrane_new:setup:spanfiles example_inputs/1bl8_tr.span
-membrane_new:scoring:hbond
-nstruct 10
-relax:fast
-relax:jump_move true
-out:file:scorefile relax_scores_1bl8.sc
-packing:pack_missing_sidechains false 
