# Supplementary material for: An Integrated Framework Advancing Membrane Protein Modeling and Design
Source: PLoS Comput Biol. 2015 Sep 1;11(9):e1004398. doi: 10.1371/journal.pcbi.1004398 (PMC4556676; doi:10.1371/journal.pcbi.1004398)
Supplement: S5 File — This protocol capture contains the steps, input files, and example output files necessary to run the MPdock protocol described in this manuscript. For simplification, we only describe docking of Glycophorin A in these files. The supplementary files are included with the Rosetta3 software suite under the directory Rosetta/demos/protocol_capture/MPdock. (GZ) [file pcbi.1004398.s005.gz › MPSymDock/example_symmetry_inputs/1bl8_refined.kin]

@kinemage 1
@perspective
@onewidth
@arrowlist {ft} color=sky
{0 up} P  -1.46931531703739 , -1.49642967861142 , -9.06860534833382
{0 down}  -11.9058144329897 , 4.29887628865979 , -8.23220618556701
{1 up} P  -1.46931531703739 , -1.49642967861142 , -9.06860534833382
{1 down}  -7.30287225919563 , -11.9348061078776 , -9.53288924271003
{2 up} P  -1.46931531703739 , -1.49642967861142 , -9.06860534833382
{2 down}  8.9671837989149 , -7.29173564588263 , -9.90500451110063
{3 up} P  -1.46931531703739 , -1.49642967861142 , -9.06860534833382
{3 down}  4.36424162512085 , 8.94194675065476 , -8.60432145395761
{ up} P  -1.46931531703739 , -2.4932294216232 , -9.13651245039231
{ down}  -1.46931531703739 , -1.49642967861142 , -9.06860534833382
