# Supplementary material for: An Integrated Framework Advancing Membrane Protein Modeling and Design
Source: PLoS Comput Biol. 2015 Sep 1;11(9):e1004398. doi: 10.1371/journal.pcbi.1004398 (PMC4556676; doi:10.1371/journal.pcbi.1004398)
Supplement: S5 File — This protocol capture contains the steps, input files, and example output files necessary to run the MPdock protocol described in this manuscript. For simplification, we only describe docking of Glycophorin A in these files. The supplementary files are included with the Rosetta3 software suite under the directory Rosetta/demos/protocol_capture/MPdock. (GZ) [file pcbi.1004398.s005.gz › MPSymDock/example_symmetry_inputs/1bl8_refined.pdb]

ATOM      1  N   ALA A   1     -17.038  -4.356  15.498  1.00  0.00           N  
ATOM      2  CA  ALA A   1     -15.759  -3.607  15.663  1.00  0.00           C  
ATOM      3  C   ALA A   1     -15.887  -2.192  15.111  1.00  0.00           C  
ATOM      4  O   ALA A   1     -16.992  -1.674  14.951  1.00  0.00           O  
ATOM      5  CB  ALA A   1     -14.628  -4.345  14.950  1.00  0.00           C  
ATOM      6 1H   ALA A   1     -16.934  -5.280  15.865  1.00  0.00           H  
ATOM      7 2H   ALA A   1     -17.768  -3.882  15.991  1.00  0.00           H  
ATOM      8 3H   ALA A   1     -17.271  -4.408  14.527  1.00  0.00           H  
ATOM      9  HA  ALA A   1     -15.533  -3.553  16.728  1.00  0.00           H  
ATOM     10 1HB  ALA A   1     -13.697  -3.792  15.075  1.00  0.00           H  
ATOM     11 2HB  ALA A   1     -14.518  -5.342  15.377  1.00  0.00           H  
ATOM     12 3HB  ALA A   1     -14.860  -4.428  13.889  1.00  0.00           H  
ATOM     13  N   LEU A   2     -14.744  -1.576  14.824  1.00  0.00           N  
ATOM     14  CA  LEU A   2     -14.702  -0.243  14.235  1.00  0.00           C  
ATOM     15  C   LEU A   2     -13.517  -0.133  13.288  1.00  0.00           C  
ATOM     16  O   LEU A   2     -13.680   0.114  12.097  1.00  0.00           O  
ATOM     17  CB  LEU A   2     -14.603   0.827  15.329  1.00  0.00           C  
ATOM     18  CG  LEU A   2     -14.546   2.279  14.837  1.00  0.00           C  
ATOM     19  CD1 LEU A   2     -15.822   2.606  14.072  1.00  0.00           C  
ATOM     20  CD2 LEU A   2     -14.366   3.212  16.025  1.00  0.00           C  
ATOM     21  H   LEU A   2     -13.877  -2.053  15.024  1.00  0.00           H  
ATOM     22  HA  LEU A   2     -15.630  -0.078  13.689  1.00  0.00           H  
ATOM     23 1HB  LEU A   2     -15.466   0.734  15.986  1.00  0.00           H  
ATOM     24 2HB  LEU A   2     -13.704   0.641  15.917  1.00  0.00           H  
ATOM     25  HG  LEU A   2     -13.707   2.398  14.151  1.00  0.00           H  
ATOM     26 1HD1 LEU A   2     -15.782   3.637  13.722  1.00  0.00           H  
ATOM     27 2HD1 LEU A   2     -15.915   1.937  13.217  1.00  0.00           H  
ATOM     28 3HD1 LEU A   2     -16.682   2.479  14.729  1.00  0.00           H  
ATOM     29 1HD2 LEU A   2     -14.325   4.244  15.674  1.00  0.00           H  
ATOM     30 2HD2 LEU A   2     -15.206   3.094  16.710  1.00  0.00           H  
ATOM     31 3HD2 LEU A   2     -13.438   2.967  16.542  1.00  0.00           H  
ATOM     32  N   HIS A   3     -12.319  -0.318  13.830  1.00  0.00           N  
ATOM     33  CA  HIS A   3     -11.102  -0.250  13.040  1.00  0.00           C  
ATOM     34  C   HIS A   3     -11.149  -1.247  11.889  1.00  0.00           C  
ATOM     35  O   HIS A   3     -10.571  -1.015  10.833  1.00  0.00           O  
ATOM     36  CB  HIS A   3      -9.872  -0.519  13.914  1.00  0.00           C  
ATOM     37  CG  HIS A   3      -9.905  -1.848  14.604  1.00  0.00           C  
ATOM     38  ND1 HIS A   3      -9.247  -2.956  14.114  1.00  0.00           N  
ATOM     39  CD2 HIS A   3     -10.515  -2.245  15.745  1.00  0.00           C  
ATOM     40  CE1 HIS A   3      -9.452  -3.980  14.926  1.00  0.00           C  
ATOM     41  NE2 HIS A   3     -10.218  -3.574  15.922  1.00  0.00           N  
ATOM     42  H   HIS A   3     -12.255  -0.513  14.818  1.00  0.00           H  
ATOM     43  HA  HIS A   3     -10.989   0.754  12.632  1.00  0.00           H  
ATOM     44 1HB  HIS A   3      -8.972  -0.475  13.300  1.00  0.00           H  
ATOM     45 2HB  HIS A   3      -9.789   0.258  14.674  1.00  0.00           H  
ATOM     46  HD2 HIS A   3     -11.129  -1.627  16.401  1.00  0.00           H  
ATOM     47  HE1 HIS A   3      -9.055  -4.986  14.795  1.00  0.00           H  
ATOM     48  HE2 HIS A   3     -10.536  -4.145  16.692  1.00  0.00           H  
ATOM     49  N   TRP A   4     -11.853  -2.353  12.106  1.00  0.00           N  
ATOM     50  CA  TRP A   4     -12.142  -3.317  11.050  1.00  0.00           C  
ATOM     51  C   TRP A   4     -13.205  -2.819  10.081  1.00  0.00           C  
ATOM     52  O   TRP A   4     -13.050  -2.945   8.866  1.00  0.00           O  
ATOM     53  CB  TRP A   4     -12.598  -4.643  11.660  1.00  0.00           C  
ATOM     54  CG  TRP A   4     -12.948  -5.683  10.639  1.00  0.00           C  
ATOM     55  CD1 TRP A   4     -12.554  -5.709   9.334  1.00  0.00           C  
ATOM     56  CD2 TRP A   4     -13.769  -6.860  10.834  1.00  0.00           C  
ATOM     57  NE1 TRP A   4     -13.071  -6.815   8.706  1.00  0.00           N  
ATOM     58  CE2 TRP A   4     -13.816  -7.531   9.609  1.00  0.00           C  
ATOM     59  CE3 TRP A   4     -14.456  -7.390  11.933  1.00  0.00           C  
ATOM     60  CZ2 TRP A   4     -14.527  -8.710   9.445  1.00  0.00           C  
ATOM     61  CZ3 TRP A   4     -15.168  -8.572  11.769  1.00  0.00           C  
ATOM     62  CH2 TRP A   4     -15.201  -9.215  10.557  1.00  0.00           C  
ATOM     63  H   TRP A   4     -12.198  -2.527  13.039  1.00  0.00           H  
ATOM     64  HA  TRP A   4     -11.227  -3.496  10.486  1.00  0.00           H  
ATOM     65 1HB  TRP A   4     -11.808  -5.041  12.297  1.00  0.00           H  
ATOM     66 2HB  TRP A   4     -13.471  -4.474  12.289  1.00  0.00           H  
ATOM     67  HD1 TRP A   4     -11.921  -4.962   8.860  1.00  0.00           H  
ATOM     68  HE1 TRP A   4     -12.929  -7.062   7.737  1.00  0.00           H  
ATOM     69  HE3 TRP A   4     -14.431  -6.885  12.898  1.00  0.00           H  
ATOM     70  HZ2 TRP A   4     -14.566  -9.235   8.491  1.00  0.00           H  
ATOM     71  HZ3 TRP A   4     -15.701  -8.977  12.629  1.00  0.00           H  
ATOM     72  HH2 TRP A   4     -15.769 -10.141  10.464  1.00  0.00           H  
ATOM     73  N   ARG A   5     -14.284  -2.258  10.616  1.00  0.00           N  
ATOM     74  CA  ARG A   5     -15.400  -1.827   9.783  1.00  0.00           C  
ATOM     75  C   ARG A   5     -15.019  -0.712   8.829  1.00  0.00           C  
ATOM     76  O   ARG A   5     -15.752  -0.425   7.887  1.00  0.00           O  
ATOM     77  CB  ARG A   5     -16.557  -1.357  10.653  1.00  0.00           C  
ATOM     78  CG  ARG A   5     -17.209  -2.445  11.491  1.00  0.00           C  
ATOM     79  CD  ARG A   5     -18.386  -1.932  12.238  1.00  0.00           C  
ATOM     80  NE  ARG A   5     -18.858  -2.885  13.229  1.00  0.00           N  
ATOM     81  CZ  ARG A   5     -19.704  -3.901  12.972  1.00  0.00           C  
ATOM     82  NH1 ARG A   5     -20.161  -4.083  11.753  1.00  0.00           N  
ATOM     83  NH2 ARG A   5     -20.074  -4.716  13.945  1.00  0.00           N  
ATOM     84  H   ARG A   5     -14.337  -2.125  11.616  1.00  0.00           H  
ATOM     85  HA  ARG A   5     -15.727  -2.673   9.178  1.00  0.00           H  
ATOM     86 1HB  ARG A   5     -16.209  -0.581  11.332  1.00  0.00           H  
ATOM     87 2HB  ARG A   5     -17.331  -0.918  10.023  1.00  0.00           H  
ATOM     88 1HG  ARG A   5     -17.541  -3.255  10.842  1.00  0.00           H  
ATOM     89 2HG  ARG A   5     -16.487  -2.831  12.213  1.00  0.00           H  
ATOM     90 1HD  ARG A   5     -18.117  -1.010  12.752  1.00  0.00           H  
ATOM     91 2HD  ARG A   5     -19.200  -1.734  11.541  1.00  0.00           H  
ATOM     92  HE  ARG A   5     -18.527  -2.777  14.179  1.00  0.00           H  
ATOM     93 1HH1 ARG A   5     -19.878  -3.461  11.009  1.00  0.00           H  
ATOM     94 2HH1 ARG A   5     -20.795  -4.845  11.560  1.00  0.00           H  
ATOM     95 1HH2 ARG A   5     -19.722  -4.576  14.882  1.00  0.00           H  
ATOM     96 2HH2 ARG A   5     -20.707  -5.477  13.752  1.00  0.00           H  
ATOM     97  N   ALA A   6     -13.882  -0.074   9.080  1.00  0.00           N  
ATOM     98  CA  ALA A   6     -13.401   0.993   8.211  1.00  0.00           C  
ATOM     99  C   ALA A   6     -13.275   0.435   6.796  1.00  0.00           C  
ATOM    100  O   ALA A   6     -13.463   1.150   5.809  1.00  0.00           O  
ATOM    101  CB  ALA A   6     -12.050   1.504   8.698  1.00  0.00           C  
ATOM    102  H   ALA A   6     -13.337  -0.332   9.891  1.00  0.00           H  
ATOM    103  HA  ALA A   6     -14.121   1.810   8.246  1.00  0.00           H  
ATOM    104 1HB  ALA A   6     -11.703   2.300   8.040  1.00  0.00           H  
ATOM    105 2HB  ALA A   6     -12.152   1.890   9.712  1.00  0.00           H  
ATOM    106 3HB  ALA A   6     -11.329   0.688   8.691  1.00  0.00           H  
ATOM    107  N   ALA A   7     -12.957  -0.853   6.720  1.00  0.00           N  
ATOM    108  CA  ALA A   7     -12.816  -1.553   5.455  1.00  0.00           C  
ATOM    109  C   ALA A   7     -14.110  -1.468   4.657  1.00  0.00           C  
ATOM    110  O   ALA A   7     -14.096  -1.156   3.468  1.00  0.00           O  
ATOM    111  CB  ALA A   7     -12.453  -3.011   5.706  1.00  0.00           C  
ATOM    112  H   ALA A   7     -12.809  -1.359   7.582  1.00  0.00           H  
ATOM    113  HA  ALA A   7     -12.012  -1.078   4.893  1.00  0.00           H  
ATOM    114 1HB  ALA A   7     -12.348  -3.530   4.753  1.00  0.00           H  
ATOM    115 2HB  ALA A   7     -11.510  -3.063   6.252  1.00  0.00           H  
ATOM    116 3HB  ALA A   7     -13.238  -3.485   6.293  1.00  0.00           H  
ATOM    117  N   GLY A   8     -15.229  -1.747   5.320  1.00  0.00           N  
ATOM    118  CA  GLY A   8     -16.518  -1.639   4.668  1.00  0.00           C  
ATOM    119  C   GLY A   8     -16.820  -0.224   4.203  1.00  0.00           C  
ATOM    120  O   GLY A   8     -17.265  -0.018   3.076  1.00  0.00           O  
ATOM    121  H   GLY A   8     -15.189  -2.038   6.286  1.00  0.00           H  
ATOM    122 1HA  GLY A   8     -16.549  -2.308   3.808  1.00  0.00           H  
ATOM    123 2HA  GLY A   8     -17.301  -1.961   5.354  1.00  0.00           H  
ATOM    124  N   ALA A   9     -16.572   0.757   5.066  1.00  0.00           N  
ATOM    125  CA  ALA A   9     -16.745   2.154   4.689  1.00  0.00           C  
ATOM    126  C   ALA A   9     -15.854   2.566   3.532  1.00  0.00           C  
ATOM    127  O   ALA A   9     -16.271   3.337   2.670  1.00  0.00           O  
ATOM    128  CB  ALA A   9     -16.475   3.055   5.879  1.00  0.00           C  
ATOM    129  H   ALA A   9     -16.258   0.535   6.000  1.00  0.00           H  
ATOM    130  HA  ALA A   9     -17.777   2.292   4.366  1.00  0.00           H  
ATOM    131 1HB  ALA A   9     -16.608   4.096   5.585  1.00  0.00           H  
ATOM    132 2HB  ALA A   9     -17.171   2.813   6.683  1.00  0.00           H  
ATOM    133 3HB  ALA A   9     -15.454   2.903   6.226  1.00  0.00           H  
ATOM    134  N   ALA A  10     -14.625   2.064   3.520  1.00  0.00           N  
ATOM    135  CA  ALA A  10     -13.705   2.349   2.428  1.00  0.00           C  
ATOM    136  C   ALA A  10     -14.201   1.764   1.127  1.00  0.00           C  
ATOM    137  O   ALA A  10     -14.000   2.340   0.066  1.00  0.00           O  
ATOM    138  CB  ALA A  10     -12.343   1.798   2.731  1.00  0.00           C  
ATOM    139  H   ALA A  10     -14.318   1.474   4.280  1.00  0.00           H  
ATOM    140  HA  ALA A  10     -13.631   3.431   2.321  1.00  0.00           H  
ATOM    141 1HB  ALA A  10     -11.668   2.020   1.905  1.00  0.00           H  
ATOM    142 2HB  ALA A  10     -11.961   2.255   3.644  1.00  0.00           H  
ATOM    143 3HB  ALA A  10     -12.409   0.719   2.866  1.00  0.00           H  
ATOM    144  N   THR A  11     -14.837   0.603   1.207  1.00  0.00           N  
ATOM    145  CA  THR A  11     -15.420   0.010   0.019  1.00  0.00           C  
ATOM    146  C   THR A  11     -16.525   0.922  -0.500  1.00  0.00           C  
ATOM    147  O   THR A  11     -16.637   1.138  -1.702  1.00  0.00           O  
ATOM    148  CB  THR A  11     -15.977  -1.397   0.302  1.00  0.00           C  
ATOM    149  OG1 THR A  11     -14.916  -2.254   0.744  1.00  0.00           O  
ATOM    150  CG2 THR A  11     -16.608  -1.984  -0.951  1.00  0.00           C  
ATOM    151  H   THR A  11     -14.922   0.121   2.090  1.00  0.00           H  
ATOM    152  HA  THR A  11     -14.637  -0.099  -0.733  1.00  0.00           H  
ATOM    153  HB  THR A  11     -16.730  -1.339   1.088  1.00  0.00           H  
ATOM    154  HG1 THR A  11     -15.116  -2.582   1.625  1.00  0.00           H  
ATOM    155 1HG2 THR A  11     -16.997  -2.978  -0.732  1.00  0.00           H  
ATOM    156 2HG2 THR A  11     -17.423  -1.341  -1.283  1.00  0.00           H  
ATOM    157 3HG2 THR A  11     -15.858  -2.054  -1.738  1.00  0.00           H  
ATOM    158  N   VAL A  12     -17.333   1.473   0.403  1.00  0.00           N  
ATOM    159  CA  VAL A  12     -18.378   2.401  -0.015  1.00  0.00           C  
ATOM    160  C   VAL A  12     -17.729   3.599  -0.701  1.00  0.00           C  
ATOM    161  O   VAL A  12     -18.186   4.048  -1.746  1.00  0.00           O  
ATOM    162  CB  VAL A  12     -19.209   2.874   1.193  1.00  0.00           C  
ATOM    163  CG1 VAL A  12     -20.149   3.998   0.785  1.00  0.00           C  
ATOM    164  CG2 VAL A  12     -19.987   1.704   1.776  1.00  0.00           C  
ATOM    165  H   VAL A  12     -17.232   1.255   1.384  1.00  0.00           H  
ATOM    166  HA  VAL A  12     -19.047   1.882  -0.703  1.00  0.00           H  
ATOM    167  HB  VAL A  12     -18.535   3.277   1.950  1.00  0.00           H  
ATOM    168 1HG1 VAL A  12     -20.728   4.321   1.651  1.00  0.00           H  
ATOM    169 2HG1 VAL A  12     -19.568   4.838   0.405  1.00  0.00           H  
ATOM    170 3HG1 VAL A  12     -20.826   3.643   0.009  1.00  0.00           H  
ATOM    171 1HG2 VAL A  12     -20.572   2.046   2.630  1.00  0.00           H  
ATOM    172 2HG2 VAL A  12     -20.656   1.298   1.017  1.00  0.00           H  
ATOM    173 3HG2 VAL A  12     -19.292   0.929   2.099  1.00  0.00           H  
ATOM    174  N   LEU A  13     -16.664   4.114  -0.098  1.00  0.00           N  
ATOM    175  CA  LEU A  13     -15.958   5.276  -0.623  1.00  0.00           C  
ATOM    176  C   LEU A  13     -15.423   4.929  -2.006  1.00  0.00           C  
ATOM    177  O   LEU A  13     -15.493   5.738  -2.926  1.00  0.00           O  
ATOM    178  CB  LEU A  13     -14.809   5.689   0.306  1.00  0.00           C  
ATOM    179  CG  LEU A  13     -15.227   6.294   1.652  1.00  0.00           C  
ATOM    180  CD1 LEU A  13     -13.999   6.469   2.535  1.00  0.00           C  
ATOM    181  CD2 LEU A  13     -15.925   7.626   1.415  1.00  0.00           C  
ATOM    182  H   LEU A  13     -16.335   3.682   0.754  1.00  0.00           H  
ATOM    183  HA  LEU A  13     -16.654   6.113  -0.666  1.00  0.00           H  
ATOM    184 1HB  LEU A  13     -14.198   4.812   0.513  1.00  0.00           H  
ATOM    185 2HB  LEU A  13     -14.191   6.423  -0.210  1.00  0.00           H  
ATOM    186  HG  LEU A  13     -15.910   5.613   2.162  1.00  0.00           H  
ATOM    187 1HD1 LEU A  13     -14.296   6.899   3.491  1.00  0.00           H  
ATOM    188 2HD1 LEU A  13     -13.531   5.499   2.704  1.00  0.00           H  
ATOM    189 3HD1 LEU A  13     -13.290   7.134   2.043  1.00  0.00           H  
ATOM    190 1HD2 LEU A  13     -16.223   8.056   2.372  1.00  0.00           H  
ATOM    191 2HD2 LEU A  13     -15.243   8.308   0.907  1.00  0.00           H  
ATOM    192 3HD2 LEU A  13     -16.809   7.469   0.797  1.00  0.00           H  
ATOM    193  N   LEU A  14     -14.896   3.715  -2.145  1.00  0.00           N  
ATOM    194  CA  LEU A  14     -14.365   3.247  -3.420  1.00  0.00           C  
ATOM    195  C   LEU A  14     -15.430   3.332  -4.502  1.00  0.00           C  
ATOM    196  O   LEU A  14     -15.174   3.828  -5.599  1.00  0.00           O  
ATOM    197  CB  LEU A  14     -13.865   1.802  -3.295  1.00  0.00           C  
ATOM    198  CG  LEU A  14     -13.313   1.175  -4.581  1.00  0.00           C  
ATOM    199  CD1 LEU A  14     -12.080   1.946  -5.034  1.00  0.00           C  
ATOM    200  CD2 LEU A  14     -12.981  -0.288  -4.331  1.00  0.00           C  
ATOM    201  H   LEU A  14     -14.863   3.102  -1.343  1.00  0.00           H  
ATOM    202  HA  LEU A  14     -13.517   3.874  -3.693  1.00  0.00           H  
ATOM    203 1HB  LEU A  14     -13.075   1.772  -2.546  1.00  0.00           H  
ATOM    204 2HB  LEU A  14     -14.689   1.178  -2.949  1.00  0.00           H  
ATOM    205  HG  LEU A  14     -14.060   1.248  -5.371  1.00  0.00           H  
ATOM    206 1HD1 LEU A  14     -11.688   1.501  -5.948  1.00  0.00           H  
ATOM    207 2HD1 LEU A  14     -12.351   2.985  -5.224  1.00  0.00           H  
ATOM    208 3HD1 LEU A  14     -11.320   1.905  -4.255  1.00  0.00           H  
ATOM    209 1HD2 LEU A  14     -12.589  -0.734  -5.246  1.00  0.00           H  
ATOM    210 2HD2 LEU A  14     -12.232  -0.362  -3.542  1.00  0.00           H  
ATOM    211 3HD2 LEU A  14     -13.883  -0.819  -4.026  1.00  0.00           H  
ATOM    212  N   VAL A  15     -16.622   2.836  -4.188  1.00  0.00           N  
ATOM    213  CA  VAL A  15     -17.736   2.876  -5.122  1.00  0.00           C  
ATOM    214  C   VAL A  15     -18.057   4.310  -5.490  1.00  0.00           C  
ATOM    215  O   VAL A  15     -18.364   4.607  -6.636  1.00  0.00           O  
ATOM    216  CB  VAL A  15     -18.983   2.210  -4.511  1.00  0.00           C  
ATOM    217  CG1 VAL A  15     -20.200   2.447  -5.391  1.00  0.00           C  
ATOM    218  CG2 VAL A  15     -18.735   0.720  -4.324  1.00  0.00           C  
ATOM    219  H   VAL A  15     -16.758   2.421  -3.277  1.00  0.00           H  
ATOM    220  HA  VAL A  15     -17.452   2.331  -6.023  1.00  0.00           H  
ATOM    221  HB  VAL A  15     -19.191   2.668  -3.544  1.00  0.00           H  
ATOM    222 1HG1 VAL A  15     -21.072   1.970  -4.944  1.00  0.00           H  
ATOM    223 2HG1 VAL A  15     -20.380   3.518  -5.482  1.00  0.00           H  
ATOM    224 3HG1 VAL A  15     -20.023   2.024  -6.380  1.00  0.00           H  
ATOM    225 1HG2 VAL A  15     -19.620   0.256  -3.890  1.00  0.00           H  
ATOM    226 2HG2 VAL A  15     -18.521   0.263  -5.290  1.00  0.00           H  
ATOM    227 3HG2 VAL A  15     -17.885   0.574  -3.657  1.00  0.00           H  
ATOM    228  N   ILE A  16     -18.005   5.202  -4.513  1.00  0.00           N  
ATOM    229  CA  ILE A  16     -18.340   6.587  -4.786  1.00  0.00           C  
ATOM    230  C   ILE A  16     -17.333   7.063  -5.826  1.00  0.00           C  
ATOM    231  O   ILE A  16     -17.703   7.706  -6.806  1.00  0.00           O  
ATOM    232  CB  ILE A  16     -18.281   7.462  -3.520  1.00  0.00           C  
ATOM    233  CG1 ILE A  16     -19.405   7.079  -2.554  1.00  0.00           C  
ATOM    234  CG2 ILE A  16     -18.370   8.935  -3.888  1.00  0.00           C  
ATOM    235  CD1 ILE A  16     -19.257   7.683  -1.176  1.00  0.00           C  
ATOM    236  H   ILE A  16     -17.735   4.936  -3.577  1.00  0.00           H  
ATOM    237  HA  ILE A  16     -19.367   6.629  -5.147  1.00  0.00           H  
ATOM    238  HB  ILE A  16     -17.342   7.283  -2.998  1.00  0.00           H  
ATOM    239 1HG1 ILE A  16     -20.362   7.396  -2.965  1.00  0.00           H  
ATOM    240 2HG1 ILE A  16     -19.439   5.994  -2.447  1.00  0.00           H  
ATOM    241 1HG2 ILE A  16     -18.327   9.539  -2.981  1.00  0.00           H  
ATOM    242 2HG2 ILE A  16     -17.537   9.198  -4.538  1.00  0.00           H  
ATOM    243 3HG2 ILE A  16     -19.309   9.125  -4.406  1.00  0.00           H  
ATOM    244 1HD1 ILE A  16     -20.090   7.366  -0.548  1.00  0.00           H  
ATOM    245 2HD1 ILE A  16     -18.319   7.349  -0.730  1.00  0.00           H  
ATOM    246 3HD1 ILE A  16     -19.256   8.769  -1.254  1.00  0.00           H  
ATOM    247  N   VAL A  17     -16.062   6.718  -5.612  1.00  0.00           N  
ATOM    248  CA  VAL A  17     -14.973   7.127  -6.500  1.00  0.00           C  
ATOM    249  C   VAL A  17     -15.208   6.565  -7.887  1.00  0.00           C  
ATOM    250  O   VAL A  17     -14.993   7.243  -8.887  1.00  0.00           O  
ATOM    251  CB  VAL A  17     -13.614   6.633  -5.969  1.00  0.00           C  
ATOM    252  CG1 VAL A  17     -12.525   6.848  -7.010  1.00  0.00           C  
ATOM    253  CG2 VAL A  17     -13.272   7.353  -4.674  1.00  0.00           C  
ATOM    254  H   VAL A  17     -15.851   6.152  -4.803  1.00  0.00           H  
ATOM    255  HA  VAL A  17     -14.932   8.216  -6.519  1.00  0.00           H  
ATOM    256  HB  VAL A  17     -13.675   5.560  -5.784  1.00  0.00           H  
ATOM    257 1HG1 VAL A  17     -11.572   6.493  -6.618  1.00  0.00           H  
ATOM    258 2HG1 VAL A  17     -12.773   6.294  -7.915  1.00  0.00           H  
ATOM    259 3HG1 VAL A  17     -12.448   7.910  -7.242  1.00  0.00           H  
ATOM    260 1HG2 VAL A  17     -12.310   6.999  -4.304  1.00  0.00           H  
ATOM    261 2HG2 VAL A  17     -13.217   8.427  -4.858  1.00  0.00           H  
ATOM    262 3HG2 VAL A  17     -14.043   7.152  -3.931  1.00  0.00           H  
ATOM    263  N   LEU A  18     -15.632   5.309  -7.937  1.00  0.00           N  
ATOM    264  CA  LEU A  18     -15.840   4.643  -9.206  1.00  0.00           C  
ATOM    265  C   LEU A  18     -16.924   5.408  -9.945  1.00  0.00           C  
ATOM    266  O   LEU A  18     -16.805   5.662 -11.141  1.00  0.00           O  
ATOM    267  CB  LEU A  18     -16.250   3.179  -9.004  1.00  0.00           C  
ATOM    268  CG  LEU A  18     -15.157   2.252  -8.456  1.00  0.00           C  
ATOM    269  CD1 LEU A  18     -15.758   0.888  -8.143  1.00  0.00           C  
ATOM    270  CD2 LEU A  18     -14.033   2.135  -9.474  1.00  0.00           C  
ATOM    271  H   LEU A  18     -15.814   4.805  -7.081  1.00  0.00           H  
ATOM    272  HA  LEU A  18     -14.896   4.633  -9.750  1.00  0.00           H  
ATOM    273 1HB  LEU A  18     -17.090   3.146  -8.312  1.00  0.00           H  
ATOM    274 2HB  LEU A  18     -16.578   2.774  -9.961  1.00  0.00           H  
ATOM    275  HG  LEU A  18     -14.763   2.664  -7.526  1.00  0.00           H  
ATOM    276 1HD1 LEU A  18     -14.981   0.229  -7.754  1.00  0.00           H  
ATOM    277 2HD1 LEU A  18     -16.545   0.999  -7.398  1.00  0.00           H  
ATOM    278 3HD1 LEU A  18     -16.175   0.458  -9.053  1.00  0.00           H  
ATOM    279 1HD2 LEU A  18     -13.256   1.476  -9.084  1.00  0.00           H  
ATOM    280 2HD2 LEU A  18     -14.426   1.722 -10.404  1.00  0.00           H  
ATOM    281 3HD2 LEU A  18     -13.611   3.121  -9.665  1.00  0.00           H  
ATOM    282  N   LEU A  19     -17.971   5.789  -9.223  1.00  0.00           N  
ATOM    283  CA  LEU A  19     -19.079   6.535  -9.809  1.00  0.00           C  
ATOM    284  C   LEU A  19     -18.656   7.935 -10.221  1.00  0.00           C  
ATOM    285  O   LEU A  19     -19.098   8.438 -11.247  1.00  0.00           O  
ATOM    286  CB  LEU A  19     -20.243   6.622  -8.813  1.00  0.00           C  
ATOM    287  CG  LEU A  19     -20.964   5.301  -8.516  1.00  0.00           C  
ATOM    288  CD1 LEU A  19     -21.959   5.510  -7.382  1.00  0.00           C  
ATOM    289  CD2 LEU A  19     -21.665   4.811  -9.774  1.00  0.00           C  
ATOM    290  H   LEU A  19     -17.999   5.557  -8.240  1.00  0.00           H  
ATOM    291  HA  LEU A  19     -19.415   6.010 -10.702  1.00  0.00           H  
ATOM    292 1HB  LEU A  19     -19.864   7.012  -7.869  1.00  0.00           H  
ATOM    293 2HB  LEU A  19     -20.981   7.323  -9.201  1.00  0.00           H  
ATOM    294  HG  LEU A  19     -20.239   4.556  -8.190  1.00  0.00           H  
ATOM    295 1HD1 LEU A  19     -22.472   4.571  -7.171  1.00  0.00           H  
ATOM    296 2HD1 LEU A  19     -21.429   5.842  -6.489  1.00  0.00           H  
ATOM    297 3HD1 LEU A  19     -22.689   6.264  -7.673  1.00  0.00           H  
ATOM    298 1HD2 LEU A  19     -22.177   3.872  -9.563  1.00  0.00           H  
ATOM    299 2HD2 LEU A  19     -22.391   5.556 -10.100  1.00  0.00           H  
ATOM    300 3HD2 LEU A  19     -20.928   4.653 -10.562  1.00  0.00           H  
ATOM    301  N   ALA A  20     -17.790   8.556  -9.426  1.00  0.00           N  
ATOM    302  CA  ALA A  20     -17.284   9.888  -9.734  1.00  0.00           C  
ATOM    303  C   ALA A  20     -16.614   9.914 -11.102  1.00  0.00           C  
ATOM    304  O   ALA A  20     -16.880  10.797 -11.915  1.00  0.00           O  
ATOM    305  CB  ALA A  20     -16.294  10.331  -8.664  1.00  0.00           C  
ATOM    306  H   ALA A  20     -17.475   8.092  -8.586  1.00  0.00           H  
ATOM    307  HA  ALA A  20     -18.128  10.577  -9.745  1.00  0.00           H  
ATOM    308 1HB  ALA A  20     -15.922  11.327  -8.904  1.00  0.00           H  
ATOM    309 2HB  ALA A  20     -16.792  10.353  -7.695  1.00  0.00           H  
ATOM    310 3HB  ALA A  20     -15.461   9.632  -8.628  1.00  0.00           H  
ATOM    311  N   GLY A  21     -15.737   8.946 -11.346  1.00  0.00           N  
ATOM    312  CA  GLY A  21     -15.102   8.835 -12.647  1.00  0.00           C  
ATOM    313  C   GLY A  21     -16.128   8.603 -13.737  1.00  0.00           C  
ATOM    314  O   GLY A  21     -16.126   9.283 -14.762  1.00  0.00           O  
ATOM    315  H   GLY A  21     -15.504   8.278 -10.626  1.00  0.00           H  
ATOM    316 1HA  GLY A  21     -14.540   9.745 -12.857  1.00  0.00           H  
ATOM    317 2HA  GLY A  21     -14.387   8.013 -12.633  1.00  0.00           H  
ATOM    318  N   SER A  22     -17.010   7.637 -13.510  1.00  0.00           N  
ATOM    319  CA  SER A  22     -17.997   7.244 -14.502  1.00  0.00           C  
ATOM    320  C   SER A  22     -18.812   8.441 -14.952  1.00  0.00           C  
ATOM    321  O   SER A  22     -19.089   8.608 -16.136  1.00  0.00           O  
ATOM    322  CB  SER A  22     -18.915   6.178 -13.938  1.00  0.00           C  
ATOM    323  OG  SER A  22     -18.212   4.992 -13.684  1.00  0.00           O  
ATOM    324  H   SER A  22     -16.992   7.162 -12.619  1.00  0.00           H  
ATOM    325  HA  SER A  22     -17.476   6.810 -15.356  1.00  0.00           H  
ATOM    326 1HB  SER A  22     -19.368   6.539 -13.015  1.00  0.00           H  
ATOM    327 2HB  SER A  22     -19.721   5.981 -14.643  1.00  0.00           H  
ATOM    328  HG  SER A  22     -17.281   5.225 -13.718  1.00  0.00           H  
ATOM    329  N   TYR A  23     -19.188   9.277 -13.995  1.00  0.00           N  
ATOM    330  CA  TYR A  23     -20.130  10.351 -14.253  1.00  0.00           C  
ATOM    331  C   TYR A  23     -19.483  11.726 -14.276  1.00  0.00           C  
ATOM    332  O   TYR A  23     -20.147  12.731 -14.029  1.00  0.00           O  
ATOM    333  CB  TYR A  23     -21.249  10.321 -13.210  1.00  0.00           C  
ATOM    334  CG  TYR A  23     -22.225   9.181 -13.394  1.00  0.00           C  
ATOM    335  CD1 TYR A  23     -21.942   7.932 -12.860  1.00  0.00           C  
ATOM    336  CD2 TYR A  23     -23.403   9.383 -14.097  1.00  0.00           C  
ATOM    337  CE1 TYR A  23     -22.834   6.891 -13.028  1.00  0.00           C  
ATOM    338  CE2 TYR A  23     -24.295   8.342 -14.265  1.00  0.00           C  
ATOM    339  CZ  TYR A  23     -24.013   7.100 -13.733  1.00  0.00           C  
ATOM    340  OH  TYR A  23     -24.902   6.062 -13.901  1.00  0.00           O  
ATOM    341  H   TYR A  23     -18.813   9.165 -13.064  1.00  0.00           H  
ATOM    342  HA  TYR A  23     -20.563  10.201 -15.243  1.00  0.00           H  
ATOM    343 1HB  TYR A  23     -20.814  10.240 -12.212  1.00  0.00           H  
ATOM    344 2HB  TYR A  23     -21.807  11.256 -13.249  1.00  0.00           H  
ATOM    345  HD1 TYR A  23     -21.016   7.773 -12.307  1.00  0.00           H  
ATOM    346  HD2 TYR A  23     -23.625  10.364 -14.517  1.00  0.00           H  
ATOM    347  HE1 TYR A  23     -22.611   5.910 -12.608  1.00  0.00           H  
ATOM    348  HE2 TYR A  23     -25.221   8.501 -14.818  1.00  0.00           H  
ATOM    349  HH  TYR A  23     -24.557   5.275 -13.473  1.00  0.00           H  
ATOM    350  N   LEU A  24     -18.186  11.763 -14.563  1.00  0.00           N  
ATOM    351  CA  LEU A  24     -17.480  13.028 -14.759  1.00  0.00           C  
ATOM    352  C   LEU A  24     -16.646  12.948 -16.026  1.00  0.00           C  
ATOM    353  O   LEU A  24     -16.636  13.869 -16.839  1.00  0.00           O  
ATOM    354  CB  LEU A  24     -16.581  13.342 -13.556  1.00  0.00           C  
ATOM    355  CG  LEU A  24     -17.312  13.675 -12.249  1.00  0.00           C  
ATOM    356  CD1 LEU A  24     -16.296  13.843 -11.127  1.00  0.00           C  
ATOM    357  CD2 LEU A  24     -18.134  14.942 -12.435  1.00  0.00           C  
ATOM    358  H   LEU A  24     -17.675  10.896 -14.649  1.00  0.00           H  
ATOM    359  HA  LEU A  24     -18.217  13.825 -14.848  1.00  0.00           H  
ATOM    360 1HB  LEU A  24     -15.940  12.483 -13.367  1.00  0.00           H  
ATOM    361 2HB  LEU A  24     -15.948  14.193 -13.808  1.00  0.00           H  
ATOM    362  HG  LEU A  24     -17.972  12.850 -11.980  1.00  0.00           H  
ATOM    363 1HD1 LEU A  24     -16.815  14.080 -10.198  1.00  0.00           H  
ATOM    364 2HD1 LEU A  24     -15.735  12.916 -11.003  1.00  0.00           H  
ATOM    365 3HD1 LEU A  24     -15.610  14.652 -11.375  1.00  0.00           H  
ATOM    366 1HD2 LEU A  24     -18.654  15.178 -11.506  1.00  0.00           H  
ATOM    367 2HD2 LEU A  24     -17.475  15.768 -12.702  1.00  0.00           H  
ATOM    368 3HD2 LEU A  24     -18.864  14.788 -13.230  1.00  0.00           H  
ATOM    369  N   ALA A  25     -15.935  11.839 -16.186  1.00  0.00           N  
ATOM    370  CA  ALA A  25     -15.102  11.652 -17.362  1.00  0.00           C  
ATOM    371  C   ALA A  25     -16.025  11.720 -18.573  1.00  0.00           C  
ATOM    372  O   ALA A  25     -15.749  12.425 -19.547  1.00  0.00           O  
ATOM    373  CB  ALA A  25     -14.403  10.302 -17.302  1.00  0.00           C  
ATOM    374  H   ALA A  25     -15.968  11.112 -15.486  1.00  0.00           H  
ATOM    375  HA  ALA A  25     -14.349  12.441 -17.373  1.00  0.00           H  
ATOM    376 1HB  ALA A  25     -13.782  10.174 -18.189  1.00  0.00           H  
ATOM    377 2HB  ALA A  25     -13.777  10.255 -16.411  1.00  0.00           H  
ATOM    378 3HB  ALA A  25     -15.148   9.508 -17.264  1.00  0.00           H  
ATOM    379  N   VAL A  26     -17.127  10.982 -18.495  1.00  0.00           N  
ATOM    380  CA  VAL A  26     -18.052  10.882 -19.611  1.00  0.00           C  
ATOM    381  C   VAL A  26     -18.654  12.254 -19.847  1.00  0.00           C  
ATOM    382  O   VAL A  26     -18.789  12.683 -20.988  1.00  0.00           O  
ATOM    383  CB  VAL A  26     -19.166   9.858 -19.321  1.00  0.00           C  
ATOM    384  CG1 VAL A  26     -20.236   9.915 -20.401  1.00  0.00           C  
ATOM    385  CG2 VAL A  26     -18.572   8.461 -19.224  1.00  0.00           C  
ATOM    386  H   VAL A  26     -17.329  10.479 -17.643  1.00  0.00           H  
ATOM    387  HA  VAL A  26     -17.504  10.529 -20.485  1.00  0.00           H  
ATOM    388  HB  VAL A  26     -19.647  10.116 -18.378  1.00  0.00           H  
ATOM    389 1HG1 VAL A  26     -21.015   9.185 -20.180  1.00  0.00           H  
ATOM    390 2HG1 VAL A  26     -20.672  10.914 -20.429  1.00  0.00           H  
ATOM    391 3HG1 VAL A  26     -19.789   9.686 -21.368  1.00  0.00           H  
ATOM    392 1HG2 VAL A  26     -19.364   7.743 -19.018  1.00  0.00           H  
ATOM    393 2HG2 VAL A  26     -18.085   8.206 -20.165  1.00  0.00           H  
ATOM    394 3HG2 VAL A  26     -17.838   8.433 -18.417  1.00  0.00           H  
ATOM    395  N   LEU A  27     -18.999  12.947 -18.766  1.00  0.00           N  
ATOM    396  CA  LEU A  27     -19.592  14.276 -18.875  1.00  0.00           C  
ATOM    397  C   LEU A  27     -18.920  15.130 -19.953  1.00  0.00           C  
ATOM    398  O   LEU A  27     -19.590  15.729 -20.796  1.00  0.00           O  
ATOM    399  CB  LEU A  27     -19.504  14.996 -17.523  1.00  0.00           C  
ATOM    400  CG  LEU A  27     -20.094  16.411 -17.484  1.00  0.00           C  
ATOM    401  CD1 LEU A  27     -21.587  16.348 -17.777  1.00  0.00           C  
ATOM    402  CD2 LEU A  27     -19.830  17.034 -16.121  1.00  0.00           C  
ATOM    403  H   LEU A  27     -18.850  12.549 -17.850  1.00  0.00           H  
ATOM    404  HA  LEU A  27     -20.634  14.166 -19.172  1.00  0.00           H  
ATOM    405 1HB  LEU A  27     -20.025  14.399 -16.777  1.00  0.00           H  
ATOM    406 2HB  LEU A  27     -18.455  15.066 -17.235  1.00  0.00           H  
ATOM    407  HG  LEU A  27     -19.628  17.022 -18.258  1.00  0.00           H  
ATOM    408 1HD1 LEU A  27     -22.006  17.354 -17.749  1.00  0.00           H  
ATOM    409 2HD1 LEU A  27     -21.745  15.917 -18.766  1.00  0.00           H  
ATOM    410 3HD1 LEU A  27     -22.078  15.729 -17.028  1.00  0.00           H  
ATOM    411 1HD2 LEU A  27     -20.249  18.040 -16.093  1.00  0.00           H  
ATOM    412 2HD2 LEU A  27     -20.297  16.425 -15.346  1.00  0.00           H  
ATOM    413 3HD2 LEU A  27     -18.756  17.083 -15.945  1.00  0.00           H  
ATOM    414  N   ALA A  28     -17.593  15.177 -19.919  1.00  0.00           N  
ATOM    415  CA  ALA A  28     -16.825  15.903 -20.920  1.00  0.00           C  
ATOM    416  C   ALA A  28     -16.736  15.042 -22.166  1.00  0.00           C  
ATOM    417  O   ALA A  28     -17.148  15.455 -23.247  1.00  0.00           O  
ATOM    418  CB  ALA A  28     -15.430  16.209 -20.395  1.00  0.00           C  
ATOM    419  H   ALA A  28     -17.105  14.696 -19.178  1.00  0.00           H  
ATOM    420  HA  ALA A  28     -17.339  16.843 -21.125  1.00  0.00           H  
ATOM    421 1HB  ALA A  28     -14.867  16.752 -21.154  1.00  0.00           H  
ATOM    422 2HB  ALA A  28     -15.505  16.817 -19.494  1.00  0.00           H  
ATOM    423 3HB  ALA A  28     -14.918  15.277 -20.161  1.00  0.00           H  
ATOM    424  N   GLU A  29     -16.204  13.835 -21.999  1.00  0.00           N  
ATOM    425  CA  GLU A  29     -15.846  12.974 -23.120  1.00  0.00           C  
ATOM    426  C   GLU A  29     -16.977  12.808 -24.135  1.00  0.00           C  
ATOM    427  O   GLU A  29     -16.782  13.025 -25.331  1.00  0.00           O  
ATOM    428  CB  GLU A  29     -15.421  11.598 -22.602  1.00  0.00           C  
ATOM    429  CG  GLU A  29     -14.108  11.594 -21.831  1.00  0.00           C  
ATOM    430  CD  GLU A  29     -12.904  11.678 -22.727  1.00  0.00           C  
ATOM    431  OE1 GLU A  29     -12.772  10.846 -23.593  1.00  0.00           O  
ATOM    432  OE2 GLU A  29     -12.114  12.574 -22.545  1.00  0.00           O  
ATOM    433  H   GLU A  29     -16.045  13.507 -21.057  1.00  0.00           H  
ATOM    434  HA  GLU A  29     -14.997  13.419 -23.641  1.00  0.00           H  
ATOM    435 1HB  GLU A  29     -16.195  11.201 -21.945  1.00  0.00           H  
ATOM    436 2HB  GLU A  29     -15.318  10.909 -23.440  1.00  0.00           H  
ATOM    437 1HG  GLU A  29     -14.098  12.443 -21.148  1.00  0.00           H  
ATOM    438 2HG  GLU A  29     -14.051  10.683 -21.237  1.00  0.00           H  
ATOM    439  N   ARG A  30     -18.153  12.417 -23.648  1.00  0.00           N  
ATOM    440  CA  ARG A  30     -19.352  12.229 -24.471  1.00  0.00           C  
ATOM    441  C   ARG A  30     -19.732  13.409 -25.364  1.00  0.00           C  
ATOM    442  O   ARG A  30     -20.092  13.218 -26.528  1.00  0.00           O  
ATOM    443  CB  ARG A  30     -20.537  11.912 -23.571  1.00  0.00           C  
ATOM    444  CG  ARG A  30     -21.850  11.680 -24.301  1.00  0.00           C  
ATOM    445  CD  ARG A  30     -22.980  11.496 -23.355  1.00  0.00           C  
ATOM    446  NE  ARG A  30     -22.989  10.163 -22.774  1.00  0.00           N  
ATOM    447  CZ  ARG A  30     -23.655   9.821 -21.654  1.00  0.00           C  
ATOM    448  NH1 ARG A  30     -24.360  10.723 -21.007  1.00  0.00           N  
ATOM    449  NH2 ARG A  30     -23.600   8.579 -21.205  1.00  0.00           N  
ATOM    450  H   ARG A  30     -18.207  12.243 -22.654  1.00  0.00           H  
ATOM    451  HA  ARG A  30     -19.168  11.409 -25.167  1.00  0.00           H  
ATOM    452 1HB  ARG A  30     -20.322  11.019 -22.987  1.00  0.00           H  
ATOM    453 2HB  ARG A  30     -20.691  12.733 -22.870  1.00  0.00           H  
ATOM    454 1HG  ARG A  30     -22.071  12.539 -24.936  1.00  0.00           H  
ATOM    455 2HG  ARG A  30     -21.770  10.784 -24.918  1.00  0.00           H  
ATOM    456 1HD  ARG A  30     -22.898  12.220 -22.545  1.00  0.00           H  
ATOM    457 2HD  ARG A  30     -23.923  11.644 -23.881  1.00  0.00           H  
ATOM    458  HE  ARG A  30     -22.458   9.442 -23.244  1.00  0.00           H  
ATOM    459 1HH1 ARG A  30     -24.402  11.672 -21.350  1.00  0.00           H  
ATOM    460 2HH1 ARG A  30     -24.859  10.466 -20.168  1.00  0.00           H  
ATOM    461 1HH2 ARG A  30     -23.058   7.886 -21.702  1.00  0.00           H  
ATOM    462 2HH2 ARG A  30     -24.099   8.323 -20.366  1.00  0.00           H  
ATOM    463  N   GLY A  31     -19.664  14.621 -24.823  1.00  0.00           N  
ATOM    464  CA  GLY A  31     -19.944  15.795 -25.631  1.00  0.00           C  
ATOM    465  C   GLY A  31     -18.687  16.488 -26.113  1.00  0.00           C  
ATOM    466  O   GLY A  31     -18.656  17.714 -26.218  1.00  0.00           O  
ATOM    467  H   GLY A  31     -19.417  14.739 -23.851  1.00  0.00           H  
ATOM    468 1HA  GLY A  31     -20.543  15.508 -26.495  1.00  0.00           H  
ATOM    469 2HA  GLY A  31     -20.537  16.502 -25.051  1.00  0.00           H  
ATOM    470  N   ALA A  32     -17.651  15.705 -26.411  1.00  0.00           N  
ATOM    471  CA  ALA A  32     -16.367  16.265 -26.818  1.00  0.00           C  
ATOM    472  C   ALA A  32     -15.574  15.321 -27.727  1.00  0.00           C  
ATOM    473  O   ALA A  32     -15.886  14.132 -27.832  1.00  0.00           O  
ATOM    474  CB  ALA A  32     -15.538  16.605 -25.575  1.00  0.00           C  
ATOM    475  H   ALA A  32     -17.755  14.702 -26.354  1.00  0.00           H  
ATOM    476  HA  ALA A  32     -16.559  17.177 -27.383  1.00  0.00           H  
ATOM    477 1HB  ALA A  32     -14.579  17.023 -25.880  1.00  0.00           H  
ATOM    478 2HB  ALA A  32     -16.075  17.334 -24.968  1.00  0.00           H  
ATOM    479 3HB  ALA A  32     -15.370  15.701 -24.992  1.00  0.00           H  
ATOM    480  N   PRO A  33     -14.547  15.857 -28.414  1.00  0.00           N  
ATOM    481  CA  PRO A  33     -13.630  15.114 -29.295  1.00  0.00           C  
ATOM    482  C   PRO A  33     -12.890  13.951 -28.616  1.00  0.00           C  
ATOM    483  O   PRO A  33     -12.248  13.136 -29.280  1.00  0.00           O  
ATOM    484  CB  PRO A  33     -12.649  16.185 -29.769  1.00  0.00           C  
ATOM    485  CG  PRO A  33     -13.386  17.484 -29.601  1.00  0.00           C  
ATOM    486  CD  PRO A  33     -14.217  17.318 -28.379  1.00  0.00           C  
ATOM    487  HA  PRO A  33     -14.197  14.701 -30.142  1.00  0.00           H  
ATOM    488 1HB  PRO A  33     -11.728  16.144 -29.169  1.00  0.00           H  
ATOM    489 2HB  PRO A  33     -12.361  15.996 -30.813  1.00  0.00           H  
ATOM    490 1HG  PRO A  33     -12.673  18.316 -29.506  1.00  0.00           H  
ATOM    491 2HG  PRO A  33     -13.998  17.691 -30.491  1.00  0.00           H  
ATOM    492 1HD  PRO A  33     -13.623  17.584 -27.492  1.00  0.00           H  
ATOM    493 2HD  PRO A  33     -15.110  17.955 -28.453  1.00  0.00           H  
ATOM    494  N   GLY A  34     -13.000  13.872 -27.296  1.00  0.00           N  
ATOM    495  CA  GLY A  34     -12.375  12.790 -26.563  1.00  0.00           C  
ATOM    496  C   GLY A  34     -12.772  11.380 -26.920  1.00  0.00           C  
ATOM    497  O   GLY A  34     -13.515  11.146 -27.869  1.00  0.00           O  
ATOM    498  H   GLY A  34     -13.523  14.572 -26.790  1.00  0.00           H  
ATOM    499 1HA  GLY A  34     -11.293  12.843 -26.687  1.00  0.00           H  
ATOM    500 2HA  GLY A  34     -12.582  12.905 -25.499  1.00  0.00           H  
ATOM    501  N   ALA A  35     -12.271  10.445 -26.114  1.00  0.00           N  
ATOM    502  CA  ALA A  35     -12.363   9.016 -26.377  1.00  0.00           C  
ATOM    503  C   ALA A  35     -13.792   8.486 -26.313  1.00  0.00           C  
ATOM    504  O   ALA A  35     -14.756   9.250 -26.245  1.00  0.00           O  
ATOM    505  CB  ALA A  35     -11.477   8.254 -25.394  1.00  0.00           C  
ATOM    506  H   ALA A  35     -11.804  10.762 -25.277  1.00  0.00           H  
ATOM    507  HA  ALA A  35     -12.011   8.835 -27.393  1.00  0.00           H  
ATOM    508 1HB  ALA A  35     -11.549   7.184 -25.593  1.00  0.00           H  
ATOM    509 2HB  ALA A  35     -10.443   8.576 -25.510  1.00  0.00           H  
ATOM    510 3HB  ALA A  35     -11.807   8.455 -24.376  1.00  0.00           H  
ATOM    511  N   GLN A  36     -13.903   7.162 -26.323  1.00  0.00           N  
ATOM    512  CA  GLN A  36     -15.187   6.469 -26.320  1.00  0.00           C  
ATOM    513  C   GLN A  36     -15.887   6.358 -24.973  1.00  0.00           C  
ATOM    514  O   GLN A  36     -16.747   5.493 -24.800  1.00  0.00           O  
ATOM    515  CB  GLN A  36     -14.997   5.062 -26.892  1.00  0.00           C  
ATOM    516  CG  GLN A  36     -14.581   5.035 -28.353  1.00  0.00           C  
ATOM    517  CD  GLN A  36     -14.324   3.626 -28.855  1.00  0.00           C  
ATOM    518  OE1 GLN A  36     -14.992   2.674 -28.443  1.00  0.00           O  
ATOM    519  NE2 GLN A  36     -13.353   3.486 -29.750  1.00  0.00           N  
ATOM    520  H   GLN A  36     -13.052   6.619 -26.334  1.00  0.00           H  
ATOM    521  HA  GLN A  36     -15.887   7.036 -26.934  1.00  0.00           H  
ATOM    522 1HB  GLN A  36     -14.236   4.535 -26.316  1.00  0.00           H  
ATOM    523 2HB  GLN A  36     -15.927   4.502 -26.796  1.00  0.00           H  
ATOM    524 1HG  GLN A  36     -15.377   5.473 -28.955  1.00  0.00           H  
ATOM    525 2HG  GLN A  36     -13.664   5.612 -28.469  1.00  0.00           H  
ATOM    526 1HE2 GLN A  36     -13.138   2.581 -30.118  1.00  0.00           H  
ATOM    527 2HE2 GLN A  36     -12.837   4.286 -30.057  1.00  0.00           H  
ATOM    528  N   LEU A  37     -15.530   7.208 -24.014  1.00  0.00           N  
ATOM    529  CA  LEU A  37     -16.233   7.218 -22.731  1.00  0.00           C  
ATOM    530  C   LEU A  37     -17.512   8.000 -22.983  1.00  0.00           C  
ATOM    531  O   LEU A  37     -17.631   9.176 -22.647  1.00  0.00           O  
ATOM    532  CB  LEU A  37     -15.397   7.869 -21.622  1.00  0.00           C  
ATOM    533  CG  LEU A  37     -14.116   7.121 -21.228  1.00  0.00           C  
ATOM    534  CD1 LEU A  37     -13.319   7.963 -20.241  1.00  0.00           C  
ATOM    535  CD2 LEU A  37     -14.481   5.772 -20.627  1.00  0.00           C  
ATOM    536  H   LEU A  37     -14.769   7.856 -24.163  1.00  0.00           H  
ATOM    537  HA  LEU A  37     -16.415   6.187 -22.429  1.00  0.00           H  
ATOM    538 1HB  LEU A  37     -15.110   8.868 -21.945  1.00  0.00           H  
ATOM    539 2HB  LEU A  37     -16.015   7.961 -20.729  1.00  0.00           H  
ATOM    540  HG  LEU A  37     -13.497   6.969 -22.113  1.00  0.00           H  
ATOM    541 1HD1 LEU A  37     -12.409   7.432 -19.962  1.00  0.00           H  
ATOM    542 2HD1 LEU A  37     -13.056   8.914 -20.704  1.00  0.00           H  
ATOM    543 3HD1 LEU A  37     -13.920   8.146 -19.351  1.00  0.00           H  
ATOM    544 1HD2 LEU A  37     -13.571   5.240 -20.348  1.00  0.00           H  
ATOM    545 2HD2 LEU A  37     -15.099   5.923 -19.742  1.00  0.00           H  
ATOM    546 3HD2 LEU A  37     -15.034   5.184 -21.360  1.00  0.00           H  
ATOM    547  N   ILE A  38     -18.461   7.308 -23.598  1.00  0.00           N  
ATOM    548  CA  ILE A  38     -19.760   7.849 -23.941  1.00  0.00           C  
ATOM    549  C   ILE A  38     -20.842   7.037 -23.237  1.00  0.00           C  
ATOM    550  O   ILE A  38     -21.998   7.453 -23.161  1.00  0.00           O  
ATOM    551  CB  ILE A  38     -19.988   7.832 -25.464  1.00  0.00           C  
ATOM    552  CG1 ILE A  38     -20.019   6.393 -25.983  1.00  0.00           C  
ATOM    553  CG2 ILE A  38     -18.907   8.634 -26.172  1.00  0.00           C  
ATOM    554  CD1 ILE A  38     -20.468   6.272 -27.422  1.00  0.00           C  
ATOM    555  H   ILE A  38     -18.250   6.348 -23.834  1.00  0.00           H  
ATOM    556  HA  ILE A  38     -19.794   8.891 -23.626  1.00  0.00           H  
ATOM    557  HB  ILE A  38     -20.960   8.270 -25.691  1.00  0.00           H  
ATOM    558 1HG1 ILE A  38     -19.026   5.953 -25.897  1.00  0.00           H  
ATOM    559 2HG1 ILE A  38     -20.693   5.797 -25.366  1.00  0.00           H  
ATOM    560 1HG2 ILE A  38     -19.084   8.611 -27.248  1.00  0.00           H  
ATOM    561 2HG2 ILE A  38     -18.932   9.665 -25.823  1.00  0.00           H  
ATOM    562 3HG2 ILE A  38     -17.931   8.200 -25.956  1.00  0.00           H  
ATOM    563 1HD1 ILE A  38     -20.464   5.222 -27.717  1.00  0.00           H  
ATOM    564 2HD1 ILE A  38     -21.476   6.674 -27.523  1.00  0.00           H  
ATOM    565 3HD1 ILE A  38     -19.787   6.831 -28.063  1.00  0.00           H  
ATOM    566  N   THR A  39     -20.458   5.873 -22.725  1.00  0.00           N  
ATOM    567  CA  THR A  39     -21.407   4.967 -22.093  1.00  0.00           C  
ATOM    568  C   THR A  39     -21.027   4.787 -20.636  1.00  0.00           C  
ATOM    569  O   THR A  39     -19.866   4.532 -20.317  1.00  0.00           O  
ATOM    570  CB  THR A  39     -21.449   3.600 -22.801  1.00  0.00           C  
ATOM    571  OG1 THR A  39     -21.891   3.772 -24.154  1.00  0.00           O  
ATOM    572  CG2 THR A  39     -22.396   2.654 -22.079  1.00  0.00           C  
ATOM    573  H   THR A  39     -19.484   5.609 -22.774  1.00  0.00           H  
ATOM    574  HA  THR A  39     -22.406   5.394 -22.184  1.00  0.00           H  
ATOM    575  HB  THR A  39     -20.450   3.165 -22.813  1.00  0.00           H  
ATOM    576  HG1 THR A  39     -21.133   3.749 -24.743  1.00  0.00           H  
ATOM    577 1HG2 THR A  39     -22.413   1.693 -22.593  1.00  0.00           H  
ATOM    578 2HG2 THR A  39     -22.056   2.511 -21.054  1.00  0.00           H  
ATOM    579 3HG2 THR A  39     -23.399   3.078 -22.073  1.00  0.00           H  
ATOM    580  N   TYR A  40     -22.008   4.931 -19.754  1.00  0.00           N  
ATOM    581  CA  TYR A  40     -21.741   4.982 -18.326  1.00  0.00           C  
ATOM    582  C   TYR A  40     -21.317   3.624 -17.774  1.00  0.00           C  
ATOM    583  O   TYR A  40     -20.261   3.510 -17.151  1.00  0.00           O  
ATOM    584  CB  TYR A  40     -22.973   5.494 -17.578  1.00  0.00           C  
ATOM    585  CG  TYR A  40     -23.104   7.001 -17.575  1.00  0.00           C  
ATOM    586  CD1 TYR A  40     -21.989   7.793 -17.343  1.00  0.00           C  
ATOM    587  CD2 TYR A  40     -24.338   7.590 -17.806  1.00  0.00           C  
ATOM    588  CE1 TYR A  40     -22.109   9.170 -17.342  1.00  0.00           C  
ATOM    589  CE2 TYR A  40     -24.457   8.966 -17.804  1.00  0.00           C  
ATOM    590  CZ  TYR A  40     -23.349   9.755 -17.573  1.00  0.00           C  
ATOM    591  OH  TYR A  40     -23.467  11.126 -17.571  1.00  0.00           O  
ATOM    592  H   TYR A  40     -22.961   5.006 -20.079  1.00  0.00           H  
ATOM    593  HA  TYR A  40     -20.914   5.671 -18.153  1.00  0.00           H  
ATOM    594 1HB  TYR A  40     -23.874   5.075 -18.029  1.00  0.00           H  
ATOM    595 2HB  TYR A  40     -22.938   5.154 -16.543  1.00  0.00           H  
ATOM    596  HD1 TYR A  40     -21.019   7.330 -17.163  1.00  0.00           H  
ATOM    597  HD2 TYR A  40     -25.214   6.967 -17.987  1.00  0.00           H  
ATOM    598  HE1 TYR A  40     -21.233   9.792 -17.159  1.00  0.00           H  
ATOM    599  HE2 TYR A  40     -25.428   9.430 -17.984  1.00  0.00           H  
ATOM    600  HH  TYR A  40     -22.595  11.521 -17.500  1.00  0.00           H  
ATOM    601  N   PRO A  41     -22.128   2.574 -18.001  1.00  0.00           N  
ATOM    602  CA  PRO A  41     -21.715   1.209 -17.643  1.00  0.00           C  
ATOM    603  C   PRO A  41     -20.288   0.880 -18.083  1.00  0.00           C  
ATOM    604  O   PRO A  41     -19.527   0.249 -17.339  1.00  0.00           O  
ATOM    605  CB  PRO A  41     -22.737   0.345 -18.389  1.00  0.00           C  
ATOM    606  CG  PRO A  41     -23.978   1.171 -18.398  1.00  0.00           C  
ATOM    607  CD  PRO A  41     -23.491   2.574 -18.643  1.00  0.00           C  
ATOM    608  HA  PRO A  41     -21.780   1.085 -16.552  1.00  0.00           H  
ATOM    609 1HB  PRO A  41     -22.370   0.115 -19.400  1.00  0.00           H  
ATOM    610 2HB  PRO A  41     -22.868  -0.616 -17.869  1.00  0.00           H  
ATOM    611 1HG  PRO A  41     -24.664   0.817 -19.181  1.00  0.00           H  
ATOM    612 2HG  PRO A  41     -24.509   1.068 -17.440  1.00  0.00           H  
ATOM    613 1HD  PRO A  41     -23.430   2.758 -19.726  1.00  0.00           H  
ATOM    614 2HD  PRO A  41     -24.177   3.289 -18.166  1.00  0.00           H  
ATOM    615  N   ARG A  42     -19.940   1.312 -19.296  1.00  0.00           N  
ATOM    616  CA  ARG A  42     -18.612   1.091 -19.855  1.00  0.00           C  
ATOM    617  C   ARG A  42     -17.605   1.992 -19.163  1.00  0.00           C  
ATOM    618  O   ARG A  42     -16.462   1.604 -18.950  1.00  0.00           O  
ATOM    619  CB  ARG A  42     -18.596   1.363 -21.352  1.00  0.00           C  
ATOM    620  CG  ARG A  42     -17.277   1.058 -22.044  1.00  0.00           C  
ATOM    621  CD  ARG A  42     -17.361   1.281 -23.510  1.00  0.00           C  
ATOM    622  NE  ARG A  42     -16.080   1.074 -24.165  1.00  0.00           N  
ATOM    623  CZ  ARG A  42     -15.776   1.504 -25.405  1.00  0.00           C  
ATOM    624  NH1 ARG A  42     -16.670   2.161 -26.110  1.00  0.00           N  
ATOM    625  NH2 ARG A  42     -14.579   1.265 -25.912  1.00  0.00           N  
ATOM    626  H   ARG A  42     -20.627   1.811 -19.843  1.00  0.00           H  
ATOM    627  HA  ARG A  42     -18.340   0.047 -19.699  1.00  0.00           H  
ATOM    628 1HB  ARG A  42     -19.368   0.768 -21.837  1.00  0.00           H  
ATOM    629 2HB  ARG A  42     -18.829   2.413 -21.533  1.00  0.00           H  
ATOM    630 1HG  ARG A  42     -16.497   1.707 -21.643  1.00  0.00           H  
ATOM    631 2HG  ARG A  42     -17.007   0.016 -21.870  1.00  0.00           H  
ATOM    632 1HD  ARG A  42     -18.081   0.587 -23.942  1.00  0.00           H  
ATOM    633 2HD  ARG A  42     -17.682   2.304 -23.704  1.00  0.00           H  
ATOM    634  HE  ARG A  42     -15.366   0.572 -23.653  1.00  0.00           H  
ATOM    635 1HH1 ARG A  42     -17.584   2.344 -25.722  1.00  0.00           H  
ATOM    636 2HH1 ARG A  42     -16.442   2.483 -27.040  1.00  0.00           H  
ATOM    637 1HH2 ARG A  42     -13.892   0.759 -25.370  1.00  0.00           H  
ATOM    638 2HH2 ARG A  42     -14.352   1.586 -26.841  1.00  0.00           H  
ATOM    639  N   ALA A  43     -18.033   3.199 -18.814  1.00  0.00           N  
ATOM    640  CA  ALA A  43     -17.154   4.132 -18.131  1.00  0.00           C  
ATOM    641  C   ALA A  43     -16.857   3.608 -16.726  1.00  0.00           C  
ATOM    642  O   ALA A  43     -15.801   3.895 -16.160  1.00  0.00           O  
ATOM    643  CB  ALA A  43     -17.799   5.506 -18.059  1.00  0.00           C  
ATOM    644  H   ALA A  43     -18.981   3.479 -19.023  1.00  0.00           H  
ATOM    645  HA  ALA A  43     -16.228   4.204 -18.702  1.00  0.00           H  
ATOM    646 1HB  ALA A  43     -17.130   6.196 -17.545  1.00  0.00           H  
ATOM    647 2HB  ALA A  43     -17.991   5.871 -19.068  1.00  0.00           H  
ATOM    648 3HB  ALA A  43     -18.739   5.439 -17.514  1.00  0.00           H  
ATOM    649  N   LEU A  44     -17.793   2.835 -16.173  1.00  0.00           N  
ATOM    650  CA  LEU A  44     -17.598   2.171 -14.883  1.00  0.00           C  
ATOM    651  C   LEU A  44     -16.512   1.111 -14.980  1.00  0.00           C  
ATOM    652  O   LEU A  44     -15.664   0.982 -14.099  1.00  0.00           O  
ATOM    653  CB  LEU A  44     -18.907   1.528 -14.408  1.00  0.00           C  
ATOM    654  CG  LEU A  44     -18.853   0.846 -13.035  1.00  0.00           C  
ATOM    655  CD1 LEU A  44     -18.458   1.865 -11.976  1.00  0.00           C  
ATOM    656  CD2 LEU A  44     -20.208   0.229 -12.721  1.00  0.00           C  
ATOM    657  H   LEU A  44     -18.665   2.706 -16.666  1.00  0.00           H  
ATOM    658  HA  LEU A  44     -17.334   2.925 -14.143  1.00  0.00           H  
ATOM    659 1HB  LEU A  44     -19.676   2.298 -14.365  1.00  0.00           H  
ATOM    660 2HB  LEU A  44     -19.212   0.779 -15.139  1.00  0.00           H  
ATOM    661  HG  LEU A  44     -18.093   0.065 -13.047  1.00  0.00           H  
ATOM    662 1HD1 LEU A  44     -18.419   1.380 -11.000  1.00  0.00           H  
ATOM    663 2HD1 LEU A  44     -17.477   2.276 -12.215  1.00  0.00           H  
ATOM    664 3HD1 LEU A  44     -19.193   2.669 -11.952  1.00  0.00           H  
ATOM    665 1HD2 LEU A  44     -20.170  -0.257 -11.746  1.00  0.00           H  
ATOM    666 2HD2 LEU A  44     -20.969   1.009 -12.708  1.00  0.00           H  
ATOM    667 3HD2 LEU A  44     -20.458  -0.509 -13.484  1.00  0.00           H  
ATOM    668  N   TRP A  45     -16.572   0.342 -16.064  1.00  0.00           N  
ATOM    669  CA  TRP A  45     -15.529  -0.613 -16.411  1.00  0.00           C  
ATOM    670  C   TRP A  45     -14.173   0.088 -16.446  1.00  0.00           C  
ATOM    671  O   TRP A  45     -13.197  -0.415 -15.893  1.00  0.00           O  
ATOM    672  CB  TRP A  45     -15.818  -1.261 -17.766  1.00  0.00           C  
ATOM    673  CG  TRP A  45     -14.739  -2.195 -18.224  1.00  0.00           C  
ATOM    674  CD1 TRP A  45     -14.210  -3.236 -17.522  1.00  0.00           C  
ATOM    675  CD2 TRP A  45     -14.050  -2.178 -19.498  1.00  0.00           C  
ATOM    676  NE1 TRP A  45     -13.242  -3.865 -18.266  1.00  0.00           N  
ATOM    677  CE2 TRP A  45     -13.132  -3.232 -19.478  1.00  0.00           C  
ATOM    678  CE3 TRP A  45     -14.138  -1.366 -20.635  1.00  0.00           C  
ATOM    679  CZ2 TRP A  45     -12.300  -3.499 -20.554  1.00  0.00           C  
ATOM    680  CZ3 TRP A  45     -13.304  -1.635 -21.714  1.00  0.00           C  
ATOM    681  CH2 TRP A  45     -12.409  -2.675 -21.674  1.00  0.00           C  
ATOM    682  H   TRP A  45     -17.378   0.430 -16.666  1.00  0.00           H  
ATOM    683  HA  TRP A  45     -15.497  -1.385 -15.642  1.00  0.00           H  
ATOM    684 1HB  TRP A  45     -16.753  -1.818 -17.710  1.00  0.00           H  
ATOM    685 2HB  TRP A  45     -15.943  -0.485 -18.521  1.00  0.00           H  
ATOM    686  HD1 TRP A  45     -14.511  -3.527 -16.517  1.00  0.00           H  
ATOM    687  HE1 TRP A  45     -12.698  -4.663 -17.970  1.00  0.00           H  
ATOM    688  HE3 TRP A  45     -14.848  -0.541 -20.674  1.00  0.00           H  
ATOM    689  HZ2 TRP A  45     -11.582  -4.320 -20.541  1.00  0.00           H  
ATOM    690  HZ3 TRP A  45     -13.378  -0.998 -22.596  1.00  0.00           H  
ATOM    691  HH2 TRP A  45     -11.770  -2.858 -22.538  1.00  0.00           H  
ATOM    692  N   TRP A  46     -14.119   1.254 -17.083  1.00  0.00           N  
ATOM    693  CA  TRP A  46     -12.901   2.057 -17.072  1.00  0.00           C  
ATOM    694  C   TRP A  46     -12.577   2.468 -15.650  1.00  0.00           C  
ATOM    695  O   TRP A  46     -11.427   2.383 -15.213  1.00  0.00           O  
ATOM    696  CB  TRP A  46     -13.056   3.300 -17.950  1.00  0.00           C  
ATOM    697  CG  TRP A  46     -12.037   4.362 -17.670  1.00  0.00           C  
ATOM    698  CD1 TRP A  46     -10.734   4.368 -18.072  1.00  0.00           C  
ATOM    699  CD2 TRP A  46     -12.231   5.587 -16.923  1.00  0.00           C  
ATOM    700  NE1 TRP A  46     -10.107   5.505 -17.627  1.00  0.00           N  
ATOM    701  CE2 TRP A  46     -11.008   6.264 -16.923  1.00  0.00           C  
ATOM    702  CE3 TRP A  46     -13.329   6.155 -16.264  1.00  0.00           C  
ATOM    703  CZ2 TRP A  46     -10.845   7.484 -16.287  1.00  0.00           C  
ATOM    704  CZ3 TRP A  46     -13.165   7.380 -15.627  1.00  0.00           C  
ATOM    705  CH2 TRP A  46     -11.955   8.027 -15.640  1.00  0.00           C  
ATOM    706  H   TRP A  46     -14.928   1.593 -17.584  1.00  0.00           H  
ATOM    707  HA  TRP A  46     -12.092   1.465 -17.500  1.00  0.00           H  
ATOM    708 1HB  TRP A  46     -12.976   3.016 -19.000  1.00  0.00           H  
ATOM    709 2HB  TRP A  46     -14.047   3.729 -17.802  1.00  0.00           H  
ATOM    710  HD1 TRP A  46     -10.261   3.584 -18.660  1.00  0.00           H  
ATOM    711  HE1 TRP A  46      -9.140   5.746 -17.789  1.00  0.00           H  
ATOM    712  HE3 TRP A  46     -14.292   5.647 -16.253  1.00  0.00           H  
ATOM    713  HZ2 TRP A  46      -9.892   8.014 -16.286  1.00  0.00           H  
ATOM    714  HZ3 TRP A  46     -14.024   7.815 -15.116  1.00  0.00           H  
ATOM    715  HH2 TRP A  46     -11.862   8.986 -15.131  1.00  0.00           H  
ATOM    716  N   SER A  47     -13.599   2.940 -14.943  1.00  0.00           N  
ATOM    717  CA  SER A  47     -13.408   3.527 -13.628  1.00  0.00           C  
ATOM    718  C   SER A  47     -12.671   2.504 -12.774  1.00  0.00           C  
ATOM    719  O   SER A  47     -11.768   2.845 -12.011  1.00  0.00           O  
ATOM    720  CB  SER A  47     -14.736   3.899 -12.997  1.00  0.00           C  
ATOM    721  OG  SER A  47     -15.376   4.907 -13.731  1.00  0.00           O  
ATOM    722  H   SER A  47     -14.531   2.888 -15.329  1.00  0.00           H  
ATOM    723  HA  SER A  47     -12.841   4.452 -13.741  1.00  0.00           H  
ATOM    724 1HB  SER A  47     -15.376   3.018 -12.950  1.00  0.00           H  
ATOM    725 2HB  SER A  47     -14.571   4.238 -11.975  1.00  0.00           H  
ATOM    726  HG  SER A  47     -15.563   4.528 -14.593  1.00  0.00           H  
ATOM    727  N   VAL A  48     -13.060   1.242 -12.927  1.00  0.00           N  
ATOM    728  CA  VAL A  48     -12.451   0.153 -12.179  1.00  0.00           C  
ATOM    729  C   VAL A  48     -11.028  -0.161 -12.629  1.00  0.00           C  
ATOM    730  O   VAL A  48     -10.151  -0.374 -11.790  1.00  0.00           O  
ATOM    731  CB  VAL A  48     -13.311  -1.117 -12.319  1.00  0.00           C  
ATOM    732  CG1 VAL A  48     -12.603  -2.311 -11.698  1.00  0.00           C  
ATOM    733  CG2 VAL A  48     -14.668  -0.896 -11.668  1.00  0.00           C  
ATOM    734  H   VAL A  48     -13.800   1.035 -13.582  1.00  0.00           H  
ATOM    735  HA  VAL A  48     -12.399   0.441 -11.129  1.00  0.00           H  
ATOM    736  HB  VAL A  48     -13.447  -1.338 -13.378  1.00  0.00           H  
ATOM    737 1HG1 VAL A  48     -13.225  -3.200 -11.806  1.00  0.00           H  
ATOM    738 2HG1 VAL A  48     -11.651  -2.472 -12.203  1.00  0.00           H  
ATOM    739 3HG1 VAL A  48     -12.426  -2.120 -10.640  1.00  0.00           H  
ATOM    740 1HG2 VAL A  48     -15.272  -1.798 -11.771  1.00  0.00           H  
ATOM    741 2HG2 VAL A  48     -14.532  -0.669 -10.611  1.00  0.00           H  
ATOM    742 3HG2 VAL A  48     -15.175  -0.063 -12.156  1.00  0.00           H  
ATOM    743  N   GLU A  49     -10.797  -0.201 -13.945  1.00  0.00           N  
ATOM    744  CA  GLU A  49      -9.474  -0.531 -14.480  1.00  0.00           C  
ATOM    745  C   GLU A  49      -8.536   0.644 -14.236  1.00  0.00           C  
ATOM    746  O   GLU A  49      -7.317   0.520 -14.368  1.00  0.00           O  
ATOM    747  CB  GLU A  49      -9.546  -0.852 -15.974  1.00  0.00           C  
ATOM    748  CG  GLU A  49      -9.532   0.371 -16.881  1.00  0.00           C  
ATOM    749  CD  GLU A  49      -9.653   0.020 -18.338  1.00  0.00           C  
ATOM    750  OE1 GLU A  49      -8.641  -0.095 -18.988  1.00  0.00           O  
ATOM    751  OE2 GLU A  49     -10.758  -0.133 -18.802  1.00  0.00           O  
ATOM    752  H   GLU A  49     -11.551   0.001 -14.586  1.00  0.00           H  
ATOM    753  HA  GLU A  49      -9.104  -1.419 -13.965  1.00  0.00           H  
ATOM    754 1HB  GLU A  49      -8.703  -1.484 -16.252  1.00  0.00           H  
ATOM    755 2HB  GLU A  49     -10.458  -1.412 -16.183  1.00  0.00           H  
ATOM    756 1HG  GLU A  49     -10.361   1.023 -16.606  1.00  0.00           H  
ATOM    757 2HG  GLU A  49      -8.605   0.919 -16.720  1.00  0.00           H  
ATOM    758  N   THR A  50      -9.114   1.779 -13.858  1.00  0.00           N  
ATOM    759  CA  THR A  50      -8.331   2.957 -13.512  1.00  0.00           C  
ATOM    760  C   THR A  50      -8.070   3.027 -12.002  1.00  0.00           C  
ATOM    761  O   THR A  50      -6.983   3.420 -11.558  1.00  0.00           O  
ATOM    762  CB  THR A  50      -9.037   4.243 -13.979  1.00  0.00           C  
ATOM    763  OG1 THR A  50      -9.156   4.234 -15.408  1.00  0.00           O  
ATOM    764  CG2 THR A  50      -8.250   5.471 -13.547  1.00  0.00           C  
ATOM    765  H   THR A  50     -10.122   1.827 -13.809  1.00  0.00           H  
ATOM    766  HA  THR A  50      -7.380   2.908 -14.043  1.00  0.00           H  
ATOM    767  HB  THR A  50     -10.036   4.288 -13.546  1.00  0.00           H  
ATOM    768  HG1 THR A  50      -9.692   3.486 -15.679  1.00  0.00           H  
ATOM    769 1HG2 THR A  50      -8.764   6.370 -13.885  1.00  0.00           H  
ATOM    770 2HG2 THR A  50      -8.168   5.486 -12.460  1.00  0.00           H  
ATOM    771 3HG2 THR A  50      -7.254   5.437 -13.985  1.00  0.00           H  
ATOM    772  N   ALA A  51      -9.087   2.645 -11.233  1.00  0.00           N  
ATOM    773  CA  ALA A  51      -9.007   2.597  -9.779  1.00  0.00           C  
ATOM    774  C   ALA A  51      -8.179   1.417  -9.297  1.00  0.00           C  
ATOM    775  O   ALA A  51      -7.498   1.507  -8.283  1.00  0.00           O  
ATOM    776  CB  ALA A  51     -10.408   2.526  -9.190  1.00  0.00           C  
ATOM    777  H   ALA A  51      -9.948   2.380 -11.687  1.00  0.00           H  
ATOM    778  HA  ALA A  51      -8.520   3.510  -9.436  1.00  0.00           H  
ATOM    779 1HB  ALA A  51     -10.344   2.489  -8.103  1.00  0.00           H  
ATOM    780 2HB  ALA A  51     -10.974   3.407  -9.491  1.00  0.00           H  
ATOM    781 3HB  ALA A  51     -10.910   1.630  -9.554  1.00  0.00           H  
ATOM    782  N   THR A  52      -8.251   0.304 -10.011  1.00  0.00           N  
ATOM    783  CA  THR A  52      -7.458  -0.854  -9.648  1.00  0.00           C  
ATOM    784  C   THR A  52      -6.160  -0.730 -10.402  1.00  0.00           C  
ATOM    785  O   THR A  52      -5.218  -1.493 -10.165  1.00  0.00           O  
ATOM    786  CB  THR A  52      -8.161  -2.182  -9.986  1.00  0.00           C  
ATOM    787  OG1 THR A  52      -8.437  -2.235 -11.392  1.00  0.00           O  
ATOM    788  CG2 THR A  52      -9.465  -2.308  -9.213  1.00  0.00           C  
ATOM    789  H   THR A  52      -8.859   0.252 -10.816  1.00  0.00           H  
ATOM    790  HA  THR A  52      -7.376  -0.890  -8.561  1.00  0.00           H  
ATOM    791  HB  THR A  52      -7.509  -3.016  -9.726  1.00  0.00           H  
ATOM    792  HG1 THR A  52      -8.418  -1.346 -11.755  1.00  0.00           H  
ATOM    793 1HG2 THR A  52      -9.948  -3.252  -9.464  1.00  0.00           H  
ATOM    794 2HG2 THR A  52      -9.257  -2.280  -8.143  1.00  0.00           H  
ATOM    795 3HG2 THR A  52     -10.125  -1.482  -9.476  1.00  0.00           H  
ATOM    796  N   THR A  53      -6.122   0.258 -11.299  1.00  0.00           N  
ATOM    797  CA  THR A  53      -4.922   0.668 -12.029  1.00  0.00           C  
ATOM    798  C   THR A  53      -4.425  -0.510 -12.848  1.00  0.00           C  
ATOM    799  O   THR A  53      -3.313  -1.002 -12.692  1.00  0.00           O  
ATOM    800  CB  THR A  53      -3.813   1.160 -11.081  1.00  0.00           C  
ATOM    801  OG1 THR A  53      -3.194   0.036 -10.441  1.00  0.00           O  
ATOM    802  CG2 THR A  53      -4.388   2.088 -10.023  1.00  0.00           C  
ATOM    803  H   THR A  53      -6.991   0.743 -11.470  1.00  0.00           H  
ATOM    804  HA  THR A  53      -5.190   1.478 -12.708  1.00  0.00           H  
ATOM    805  HB  THR A  53      -3.056   1.696 -11.654  1.00  0.00           H  
ATOM    806  HG1 THR A  53      -3.781  -0.722 -10.489  1.00  0.00           H  
ATOM    807 1HG2 THR A  53      -3.590   2.426  -9.362  1.00  0.00           H  
ATOM    808 2HG2 THR A  53      -4.849   2.949 -10.506  1.00  0.00           H  
ATOM    809 3HG2 THR A  53      -5.138   1.555  -9.440  1.00  0.00           H  
ATOM    810  N   VAL A  54      -5.305  -0.974 -13.718  1.00  0.00           N  
ATOM    811  CA  VAL A  54      -4.959  -1.936 -14.738  1.00  0.00           C  
ATOM    812  C   VAL A  54      -4.476  -1.104 -15.924  1.00  0.00           C  
ATOM    813  O   VAL A  54      -3.338  -1.233 -16.380  1.00  0.00           O  
ATOM    814  CB  VAL A  54      -6.166  -2.810 -15.129  1.00  0.00           C  
ATOM    815  CG1 VAL A  54      -5.784  -3.777 -16.240  1.00  0.00           C  
ATOM    816  CG2 VAL A  54      -6.677  -3.562 -13.911  1.00  0.00           C  
ATOM    817  H   VAL A  54      -6.256  -0.638 -13.660  1.00  0.00           H  
ATOM    818  HA  VAL A  54      -4.196  -2.605 -14.339  1.00  0.00           H  
ATOM    819  HB  VAL A  54      -6.956  -2.168 -15.519  1.00  0.00           H  
ATOM    820 1HG1 VAL A  54      -6.649  -4.387 -16.505  1.00  0.00           H  
ATOM    821 2HG1 VAL A  54      -5.456  -3.216 -17.115  1.00  0.00           H  
ATOM    822 3HG1 VAL A  54      -4.977  -4.424 -15.898  1.00  0.00           H  
ATOM    823 1HG2 VAL A  54      -7.530  -4.178 -14.194  1.00  0.00           H  
ATOM    824 2HG2 VAL A  54      -5.884  -4.200 -13.517  1.00  0.00           H  
ATOM    825 3HG2 VAL A  54      -6.983  -2.850 -13.145  1.00  0.00           H  
ATOM    826  N   GLY A  55      -5.364  -0.232 -16.398  1.00  0.00           N  
ATOM    827  CA  GLY A  55      -5.063   0.657 -17.508  1.00  0.00           C  
ATOM    828  C   GLY A  55      -4.743  -0.051 -18.800  1.00  0.00           C  
ATOM    829  O   GLY A  55      -3.586  -0.119 -19.203  1.00  0.00           O  
ATOM    830  H   GLY A  55      -6.278  -0.191 -15.969  1.00  0.00           H  
ATOM    831 1HA  GLY A  55      -5.912   1.318 -17.685  1.00  0.00           H  
ATOM    832 2HA  GLY A  55      -4.214   1.288 -17.248  1.00  0.00           H  
ATOM    833  N   TYR A  56      -5.769  -0.578 -19.456  1.00  0.00           N  
ATOM    834  CA  TYR A  56      -5.553  -1.359 -20.663  1.00  0.00           C  
ATOM    835  C   TYR A  56      -4.881  -0.498 -21.700  1.00  0.00           C  
ATOM    836  O   TYR A  56      -3.970  -0.951 -22.379  1.00  0.00           O  
ATOM    837  CB  TYR A  56      -6.871  -1.920 -21.202  1.00  0.00           C  
ATOM    838  CG  TYR A  56      -7.385  -3.117 -20.432  1.00  0.00           C  
ATOM    839  CD1 TYR A  56      -8.681  -3.120 -19.939  1.00  0.00           C  
ATOM    840  CD2 TYR A  56      -6.559  -4.211 -20.220  1.00  0.00           C  
ATOM    841  CE1 TYR A  56      -9.150  -4.213 -19.236  1.00  0.00           C  
ATOM    842  CE2 TYR A  56      -7.028  -5.304 -19.518  1.00  0.00           C  
ATOM    843  CZ  TYR A  56      -8.318  -5.307 -19.027  1.00  0.00           C  
ATOM    844  OH  TYR A  56      -8.785  -6.396 -18.327  1.00  0.00           O  
ATOM    845  H   TYR A  56      -6.712  -0.441 -19.121  1.00  0.00           H  
ATOM    846  HA  TYR A  56      -4.917  -2.209 -20.416  1.00  0.00           H  
ATOM    847 1HB  TYR A  56      -7.636  -1.143 -21.174  1.00  0.00           H  
ATOM    848 2HB  TYR A  56      -6.742  -2.215 -22.243  1.00  0.00           H  
ATOM    849  HD1 TYR A  56      -9.330  -2.260 -20.106  1.00  0.00           H  
ATOM    850  HD2 TYR A  56      -5.540  -4.209 -20.607  1.00  0.00           H  
ATOM    851  HE1 TYR A  56     -10.169  -4.216 -18.849  1.00  0.00           H  
ATOM    852  HE2 TYR A  56      -6.379  -6.164 -19.350  1.00  0.00           H  
ATOM    853  HH  TYR A  56      -8.046  -6.956 -18.077  1.00  0.00           H  
ATOM    854  N   GLY A  57      -5.327   0.752 -21.797  1.00  0.00           N  
ATOM    855  CA  GLY A  57      -4.848   1.639 -22.840  1.00  0.00           C  
ATOM    856  C   GLY A  57      -5.757   1.521 -24.051  1.00  0.00           C  
ATOM    857  O   GLY A  57      -5.474   2.054 -25.128  1.00  0.00           O  
ATOM    858  H   GLY A  57      -6.010   1.094 -21.136  1.00  0.00           H  
ATOM    859 1HA  GLY A  57      -4.831   2.664 -22.467  1.00  0.00           H  
ATOM    860 2HA  GLY A  57      -3.823   1.376 -23.099  1.00  0.00           H  
ATOM    861  N   ASP A  58      -6.860   0.807 -23.857  1.00  0.00           N  
ATOM    862  CA  ASP A  58      -7.867   0.611 -24.886  1.00  0.00           C  
ATOM    863  C   ASP A  58      -9.075   1.501 -24.606  1.00  0.00           C  
ATOM    864  O   ASP A  58     -10.055   1.474 -25.346  1.00  0.00           O  
ATOM    865  CB  ASP A  58      -8.298  -0.856 -24.953  1.00  0.00           C  
ATOM    866  CG  ASP A  58      -7.170  -1.786 -25.380  1.00  0.00           C  
ATOM    867  OD1 ASP A  58      -6.597  -1.554 -26.418  1.00  0.00           O  
ATOM    868  OD2 ASP A  58      -6.893  -2.718 -24.664  1.00  0.00           O  
ATOM    869  H   ASP A  58      -6.995   0.385 -22.950  1.00  0.00           H  
ATOM    870  HA  ASP A  58      -7.427   0.859 -25.852  1.00  0.00           H  
ATOM    871 1HB  ASP A  58      -8.660  -1.174 -23.975  1.00  0.00           H  
ATOM    872 2HB  ASP A  58      -9.123  -0.962 -25.658  1.00  0.00           H  
ATOM    873  N   LEU A  59      -8.997   2.283 -23.530  1.00  0.00           N  
ATOM    874  CA  LEU A  59     -10.063   3.210 -23.166  1.00  0.00           C  
ATOM    875  C   LEU A  59      -9.665   4.110 -21.996  1.00  0.00           C  
ATOM    876  O   LEU A  59      -9.403   3.621 -20.894  1.00  0.00           O  
ATOM    877  CB  LEU A  59     -11.334   2.431 -22.806  1.00  0.00           C  
ATOM    878  CG  LEU A  59     -12.543   3.282 -22.398  1.00  0.00           C  
ATOM    879  CD1 LEU A  59     -13.011   4.105 -23.590  1.00  0.00           C  
ATOM    880  CD2 LEU A  59     -13.654   2.375 -21.890  1.00  0.00           C  
ATOM    881  H   LEU A  59      -8.172   2.229 -22.950  1.00  0.00           H  
ATOM    882  HA  LEU A  59     -10.282   3.840 -24.028  1.00  0.00           H  
ATOM    883 1HB  LEU A  59     -11.627   1.829 -23.665  1.00  0.00           H  
ATOM    884 2HB  LEU A  59     -11.107   1.759 -21.979  1.00  0.00           H  
ATOM    885  HG  LEU A  59     -12.251   3.974 -21.608  1.00  0.00           H  
ATOM    886 1HD1 LEU A  59     -13.870   4.710 -23.300  1.00  0.00           H  
ATOM    887 2HD1 LEU A  59     -12.203   4.759 -23.921  1.00  0.00           H  
ATOM    888 3HD1 LEU A  59     -13.295   3.439 -24.404  1.00  0.00           H  
ATOM    889 1HD2 LEU A  59     -14.514   2.980 -21.599  1.00  0.00           H  
ATOM    890 2HD2 LEU A  59     -13.948   1.683 -22.679  1.00  0.00           H  
ATOM    891 3HD2 LEU A  59     -13.298   1.811 -21.027  1.00  0.00           H  
ATOM    892  N   TYR A  60      -9.623   5.418 -22.252  1.00  0.00           N  
ATOM    893  CA  TYR A  60      -9.223   6.423 -21.267  1.00  0.00           C  
ATOM    894  C   TYR A  60      -9.508   7.859 -21.720  1.00  0.00           C  
ATOM    895  O   TYR A  60      -9.607   8.147 -22.914  1.00  0.00           O  
ATOM    896  CB  TYR A  60      -7.736   6.267 -20.941  1.00  0.00           C  
ATOM    897  CG  TYR A  60      -6.833   6.354 -22.151  1.00  0.00           C  
ATOM    898  CD1 TYR A  60      -6.341   7.584 -22.563  1.00  0.00           C  
ATOM    899  CD2 TYR A  60      -6.497   5.204 -22.849  1.00  0.00           C  
ATOM    900  CE1 TYR A  60      -5.516   7.663 -23.668  1.00  0.00           C  
ATOM    901  CE2 TYR A  60      -5.672   5.283 -23.954  1.00  0.00           C  
ATOM    902  CZ  TYR A  60      -5.183   6.507 -24.364  1.00  0.00           C  
ATOM    903  OH  TYR A  60      -4.361   6.585 -25.465  1.00  0.00           O  
ATOM    904  H   TYR A  60      -9.885   5.716 -23.181  1.00  0.00           H  
ATOM    905  HA  TYR A  60      -9.805   6.268 -20.358  1.00  0.00           H  
ATOM    906 1HB  TYR A  60      -7.435   7.043 -20.235  1.00  0.00           H  
ATOM    907 2HB  TYR A  60      -7.568   5.304 -20.459  1.00  0.00           H  
ATOM    908  HD1 TYR A  60      -6.605   8.488 -22.014  1.00  0.00           H  
ATOM    909  HD2 TYR A  60      -6.884   4.237 -22.526  1.00  0.00           H  
ATOM    910  HE1 TYR A  60      -5.130   8.629 -23.992  1.00  0.00           H  
ATOM    911  HE2 TYR A  60      -5.408   4.379 -24.504  1.00  0.00           H  
ATOM    912  HH  TYR A  60      -3.715   7.283 -25.331  1.00  0.00           H  
ATOM    913  N   PRO A  61      -9.657   8.786 -20.765  1.00  0.00           N  
ATOM    914  CA  PRO A  61      -9.986  10.158 -21.150  1.00  0.00           C  
ATOM    915  C   PRO A  61      -8.924  10.828 -22.019  1.00  0.00           C  
ATOM    916  O   PRO A  61      -7.742  10.483 -21.971  1.00  0.00           O  
ATOM    917  CB  PRO A  61     -10.109  10.857 -19.792  1.00  0.00           C  
ATOM    918  CG  PRO A  61     -10.443   9.757 -18.843  1.00  0.00           C  
ATOM    919  CD  PRO A  61      -9.643   8.581 -19.337  1.00  0.00           C  
ATOM    920  HA  PRO A  61     -10.927  10.158 -21.720  1.00  0.00           H  
ATOM    921 1HB  PRO A  61      -9.166  11.364 -19.543  1.00  0.00           H  
ATOM    922 2HB  PRO A  61     -10.888  11.633 -19.837  1.00  0.00           H  
ATOM    923 1HG  PRO A  61     -10.178  10.048 -17.816  1.00  0.00           H  
ATOM    924 2HG  PRO A  61     -11.526   9.565 -18.850  1.00  0.00           H  
ATOM    925 1HD  PRO A  61      -8.626   8.627 -18.919  1.00  0.00           H  
ATOM    926 2HD  PRO A  61     -10.142   7.647 -19.041  1.00  0.00           H  
ATOM    927  N   VAL A  62      -9.372  11.788 -22.821  1.00  0.00           N  
ATOM    928  CA  VAL A  62      -8.506  12.521 -23.733  1.00  0.00           C  
ATOM    929  C   VAL A  62      -8.664  13.996 -23.419  1.00  0.00           C  
ATOM    930  O   VAL A  62      -7.723  14.777 -23.540  1.00  0.00           O  
ATOM    931  CB  VAL A  62      -8.874  12.246 -25.203  1.00  0.00           C  
ATOM    932  CG1 VAL A  62      -8.048  13.123 -26.132  1.00  0.00           C  
ATOM    933  CG2 VAL A  62      -8.665  10.774 -25.522  1.00  0.00           C  
ATOM    934  H   VAL A  62     -10.356  12.012 -22.791  1.00  0.00           H  
ATOM    935  HA  VAL A  62      -7.483  12.165 -23.600  1.00  0.00           H  
ATOM    936  HB  VAL A  62      -9.921  12.508 -25.360  1.00  0.00           H  
ATOM    937 1HG1 VAL A  62      -8.321  12.916 -27.167  1.00  0.00           H  
ATOM    938 2HG1 VAL A  62      -8.240  14.172 -25.909  1.00  0.00           H  
ATOM    939 3HG1 VAL A  62      -6.989  12.909 -25.988  1.00  0.00           H  
ATOM    940 1HG2 VAL A  62      -8.929  10.587 -26.563  1.00  0.00           H  
ATOM    941 2HG2 VAL A  62      -7.620  10.511 -25.359  1.00  0.00           H  
ATOM    942 3HG2 VAL A  62      -9.298  10.168 -24.873  1.00  0.00           H  
ATOM    943  N   THR A  63      -9.878  14.370 -23.031  1.00  0.00           N  
ATOM    944  CA  THR A  63     -10.195  15.746 -22.705  1.00  0.00           C  
ATOM    945  C   THR A  63      -9.397  16.077 -21.452  1.00  0.00           C  
ATOM    946  O   THR A  63      -9.108  15.183 -20.655  1.00  0.00           O  
ATOM    947  CB  THR A  63     -11.701  15.964 -22.474  1.00  0.00           C  
ATOM    948  OG1 THR A  63     -12.141  15.154 -21.376  1.00  0.00           O  
ATOM    949  CG2 THR A  63     -12.491  15.595 -23.720  1.00  0.00           C  
ATOM    950  H   THR A  63     -10.602  13.669 -22.963  1.00  0.00           H  
ATOM    951  HA  THR A  63      -9.973  16.368 -23.573  1.00  0.00           H  
ATOM    952  HB  THR A  63     -11.885  17.011 -22.231  1.00  0.00           H  
ATOM    953  HG1 THR A  63     -12.213  14.240 -21.663  1.00  0.00           H  
ATOM    954 1HG2 THR A  63     -13.553  15.756 -23.539  1.00  0.00           H  
ATOM    955 2HG2 THR A  63     -12.167  16.218 -24.554  1.00  0.00           H  
ATOM    956 3HG2 THR A  63     -12.319  14.547 -23.963  1.00  0.00           H  
ATOM    957  N   LEU A  64      -9.041  17.343 -21.266  1.00  0.00           N  
ATOM    958  CA  LEU A  64      -8.312  17.728 -20.062  1.00  0.00           C  
ATOM    959  C   LEU A  64      -9.143  17.356 -18.841  1.00  0.00           C  
ATOM    960  O   LEU A  64      -8.650  16.725 -17.906  1.00  0.00           O  
ATOM    961  CB  LEU A  64      -8.013  19.233 -20.062  1.00  0.00           C  
ATOM    962  CG  LEU A  64      -7.122  19.734 -18.918  1.00  0.00           C  
ATOM    963  CD1 LEU A  64      -6.432  21.024 -19.340  1.00  0.00           C  
ATOM    964  CD2 LEU A  64      -7.967  19.947 -17.671  1.00  0.00           C  
ATOM    965  H   LEU A  64      -9.268  18.050 -21.951  1.00  0.00           H  
ATOM    966  HA  LEU A  64      -7.362  17.196 -20.047  1.00  0.00           H  
ATOM    967 1HB  LEU A  64      -7.524  19.489 -21.000  1.00  0.00           H  
ATOM    968 2HB  LEU A  64      -8.957  19.775 -20.008  1.00  0.00           H  
ATOM    969  HG  LEU A  64      -6.347  18.995 -18.710  1.00  0.00           H  
ATOM    970 1HD1 LEU A  64      -5.798  21.380 -18.528  1.00  0.00           H  
ATOM    971 2HD1 LEU A  64      -5.820  20.838 -20.222  1.00  0.00           H  
ATOM    972 3HD1 LEU A  64      -7.183  21.779 -19.571  1.00  0.00           H  
ATOM    973 1HD2 LEU A  64      -7.333  20.303 -16.859  1.00  0.00           H  
ATOM    974 2HD2 LEU A  64      -8.740  20.687 -17.878  1.00  0.00           H  
ATOM    975 3HD2 LEU A  64      -8.433  19.005 -17.382  1.00  0.00           H  
ATOM    976  N   TRP A  65     -10.415  17.746 -18.867  1.00  0.00           N  
ATOM    977  CA  TRP A  65     -11.331  17.477 -17.769  1.00  0.00           C  
ATOM    978  C   TRP A  65     -11.288  15.994 -17.414  1.00  0.00           C  
ATOM    979  O   TRP A  65     -11.044  15.620 -16.266  1.00  0.00           O  
ATOM    980  CB  TRP A  65     -12.757  17.887 -18.140  1.00  0.00           C  
ATOM    981  CG  TRP A  65     -13.776  17.508 -17.109  1.00  0.00           C  
ATOM    982  CD1 TRP A  65     -14.486  16.346 -17.054  1.00  0.00           C  
ATOM    983  CD2 TRP A  65     -14.207  18.295 -15.972  1.00  0.00           C  
ATOM    984  NE1 TRP A  65     -15.326  16.355 -15.968  1.00  0.00           N  
ATOM    985  CE2 TRP A  65     -15.167  17.540 -15.293  1.00  0.00           C  
ATOM    986  CE3 TRP A  65     -13.859  19.560 -15.483  1.00  0.00           C  
ATOM    987  CZ2 TRP A  65     -15.791  18.006 -14.147  1.00  0.00           C  
ATOM    988  CZ3 TRP A  65     -14.484  20.027 -14.333  1.00  0.00           C  
ATOM    989  CH2 TRP A  65     -15.424  19.269 -13.682  1.00  0.00           C  
ATOM    990  H   TRP A  65     -10.752  18.245 -19.678  1.00  0.00           H  
ATOM    991  HA  TRP A  65     -11.023  18.071 -16.908  1.00  0.00           H  
ATOM    992 1HB  TRP A  65     -12.800  18.967 -18.282  1.00  0.00           H  
ATOM    993 2HB  TRP A  65     -13.035  17.421 -19.085  1.00  0.00           H  
ATOM    994  HD1 TRP A  65     -14.400  15.529 -17.768  1.00  0.00           H  
ATOM    995  HE1 TRP A  65     -15.959  15.613 -15.706  1.00  0.00           H  
ATOM    996  HE3 TRP A  65     -13.111  20.165 -15.994  1.00  0.00           H  
ATOM    997  HZ2 TRP A  65     -16.541  17.419 -13.616  1.00  0.00           H  
ATOM    998  HZ3 TRP A  65     -14.208  21.013 -13.959  1.00  0.00           H  
ATOM    999  HH2 TRP A  65     -15.895  19.666 -12.782  1.00  0.00           H  
ATOM   1000  N   GLY A  66     -11.530  15.151 -18.407  1.00  0.00           N  
ATOM   1001  CA  GLY A  66     -11.627  13.732 -18.150  1.00  0.00           C  
ATOM   1002  C   GLY A  66     -10.349  13.211 -17.534  1.00  0.00           C  
ATOM   1003  O   GLY A  66     -10.396  12.409 -16.603  1.00  0.00           O  
ATOM   1004  H   GLY A  66     -11.648  15.489 -19.352  1.00  0.00           H  
ATOM   1005 1HA  GLY A  66     -12.467  13.540 -17.482  1.00  0.00           H  
ATOM   1006 2HA  GLY A  66     -11.832  13.206 -19.082  1.00  0.00           H  
ATOM   1007  N   ARG A  67      -9.208  13.666 -18.053  1.00  0.00           N  
ATOM   1008  CA  ARG A  67      -7.904  13.178 -17.600  1.00  0.00           C  
ATOM   1009  C   ARG A  67      -7.606  13.724 -16.211  1.00  0.00           C  
ATOM   1010  O   ARG A  67      -6.881  13.109 -15.426  1.00  0.00           O  
ATOM   1011  CB  ARG A  67      -6.799  13.593 -18.560  1.00  0.00           C  
ATOM   1012  CG  ARG A  67      -6.808  12.869 -19.897  1.00  0.00           C  
ATOM   1013  CD  ARG A  67      -5.682  13.302 -20.763  1.00  0.00           C  
ATOM   1014  NE  ARG A  67      -5.632  12.547 -22.005  1.00  0.00           N  
ATOM   1015  CZ  ARG A  67      -4.769  12.787 -23.012  1.00  0.00           C  
ATOM   1016  NH1 ARG A  67      -3.892  13.761 -22.908  1.00  0.00           N  
ATOM   1017  NH2 ARG A  67      -4.804  12.042 -24.103  1.00  0.00           N  
ATOM   1018  H   ARG A  67      -9.246  14.368 -18.778  1.00  0.00           H  
ATOM   1019  HA  ARG A  67      -7.936  12.089 -17.563  1.00  0.00           H  
ATOM   1020 1HB  ARG A  67      -6.876  14.661 -18.763  1.00  0.00           H  
ATOM   1021 2HB  ARG A  67      -5.829  13.417 -18.096  1.00  0.00           H  
ATOM   1022 1HG  ARG A  67      -6.719  11.796 -19.730  1.00  0.00           H  
ATOM   1023 2HG  ARG A  67      -7.743  13.079 -20.418  1.00  0.00           H  
ATOM   1024 1HD  ARG A  67      -5.797  14.357 -21.010  1.00  0.00           H  
ATOM   1025 2HD  ARG A  67      -4.740  13.154 -20.236  1.00  0.00           H  
ATOM   1026  HE  ARG A  67      -6.292  11.789 -22.121  1.00  0.00           H  
ATOM   1027 1HH1 ARG A  67      -3.866  14.330 -22.074  1.00  0.00           H  
ATOM   1028 2HH1 ARG A  67      -3.245  13.940 -23.662  1.00  0.00           H  
ATOM   1029 1HH2 ARG A  67      -5.478  11.293 -24.182  1.00  0.00           H  
ATOM   1030 2HH2 ARG A  67      -4.157  12.221 -24.857  1.00  0.00           H  
ATOM   1031  N   CYS A  68      -8.170  14.889 -15.911  1.00  0.00           N  
ATOM   1032  CA  CYS A  68      -8.030  15.459 -14.585  1.00  0.00           C  
ATOM   1033  C   CYS A  68      -8.782  14.543 -13.645  1.00  0.00           C  
ATOM   1034  O   CYS A  68      -8.267  14.160 -12.595  1.00  0.00           O  
ATOM   1035  CB  CYS A  68      -8.592  16.879 -14.511  1.00  0.00           C  
ATOM   1036  SG  CYS A  68      -8.352  17.686 -12.910  1.00  0.00           S  
ATOM   1037  H   CYS A  68      -8.704  15.388 -16.608  1.00  0.00           H  
ATOM   1038  HA  CYS A  68      -6.968  15.526 -14.348  1.00  0.00           H  
ATOM   1039 1HB  CYS A  68      -8.121  17.498 -15.274  1.00  0.00           H  
ATOM   1040 2HB  CYS A  68      -9.661  16.858 -14.721  1.00  0.00           H  
ATOM   1041  HG  CYS A  68      -8.945  18.829 -13.240  1.00  0.00           H  
ATOM   1042  N   VAL A  69      -9.999  14.185 -14.040  1.00  0.00           N  
ATOM   1043  CA  VAL A  69     -10.822  13.277 -13.253  1.00  0.00           C  
ATOM   1044  C   VAL A  69     -10.113  11.928 -13.097  1.00  0.00           C  
ATOM   1045  O   VAL A  69     -10.155  11.304 -12.026  1.00  0.00           O  
ATOM   1046  CB  VAL A  69     -12.192  13.072 -13.926  1.00  0.00           C  
ATOM   1047  CG1 VAL A  69     -12.963  11.957 -13.235  1.00  0.00           C  
ATOM   1048  CG2 VAL A  69     -12.982  14.371 -13.899  1.00  0.00           C  
ATOM   1049  H   VAL A  69     -10.363  14.551 -14.908  1.00  0.00           H  
ATOM   1050  HA  VAL A  69     -10.979  13.719 -12.268  1.00  0.00           H  
ATOM   1051  HB  VAL A  69     -12.037  12.762 -14.959  1.00  0.00           H  
ATOM   1052 1HG1 VAL A  69     -13.929  11.826 -13.723  1.00  0.00           H  
ATOM   1053 2HG1 VAL A  69     -12.396  11.029 -13.298  1.00  0.00           H  
ATOM   1054 3HG1 VAL A  69     -13.120  12.218 -12.188  1.00  0.00           H  
ATOM   1055 1HG2 VAL A  69     -13.950  14.219 -14.377  1.00  0.00           H  
ATOM   1056 2HG2 VAL A  69     -13.133  14.684 -12.865  1.00  0.00           H  
ATOM   1057 3HG2 VAL A  69     -12.431  15.144 -14.435  1.00  0.00           H  
ATOM   1058  N   ALA A  70      -9.454  11.480 -14.163  1.00  0.00           N  
ATOM   1059  CA  ALA A  70      -8.736  10.217 -14.119  1.00  0.00           C  
ATOM   1060  C   ALA A  70      -7.734  10.270 -12.962  1.00  0.00           C  
ATOM   1061  O   ALA A  70      -7.645   9.342 -12.151  1.00  0.00           O  
ATOM   1062  CB  ALA A  70      -8.019   9.978 -15.435  1.00  0.00           C  
ATOM   1063  H   ALA A  70      -9.448  12.020 -15.016  1.00  0.00           H  
ATOM   1064  HA  ALA A  70      -9.463   9.420 -13.961  1.00  0.00           H  
ATOM   1065 1HB  ALA A  70      -7.485   9.028 -15.391  1.00  0.00           H  
ATOM   1066 2HB  ALA A  70      -8.747   9.947 -16.246  1.00  0.00           H  
ATOM   1067 3HB  ALA A  70      -7.310  10.784 -15.614  1.00  0.00           H  
ATOM   1068  N   VAL A  71      -6.988  11.369 -12.889  1.00  0.00           N  
ATOM   1069  CA  VAL A  71      -6.009  11.553 -11.825  1.00  0.00           C  
ATOM   1070  C   VAL A  71      -6.684  11.404 -10.468  1.00  0.00           C  
ATOM   1071  O   VAL A  71      -6.172  10.734  -9.575  1.00  0.00           O  
ATOM   1072  CB  VAL A  71      -5.349  12.941 -11.926  1.00  0.00           C  
ATOM   1073  CG1 VAL A  71      -4.526  13.233 -10.680  1.00  0.00           C  
ATOM   1074  CG2 VAL A  71      -4.483  13.013 -13.174  1.00  0.00           C  
ATOM   1075  H   VAL A  71      -7.101  12.093 -13.584  1.00  0.00           H  
ATOM   1076  HA  VAL A  71      -5.230  10.798 -11.937  1.00  0.00           H  
ATOM   1077  HB  VAL A  71      -6.130  13.701 -11.981  1.00  0.00           H  
ATOM   1078 1HG1 VAL A  71      -4.068  14.218 -10.769  1.00  0.00           H  
ATOM   1079 2HG1 VAL A  71      -5.174  13.212  -9.804  1.00  0.00           H  
ATOM   1080 3HG1 VAL A  71      -3.747  12.479 -10.575  1.00  0.00           H  
ATOM   1081 1HG2 VAL A  71      -4.020  13.997 -13.240  1.00  0.00           H  
ATOM   1082 2HG2 VAL A  71      -3.706  12.250 -13.122  1.00  0.00           H  
ATOM   1083 3HG2 VAL A  71      -5.100  12.843 -14.056  1.00  0.00           H  
ATOM   1084  N   VAL A  72      -7.842  12.035 -10.323  1.00  0.00           N  
ATOM   1085  CA  VAL A  72      -8.539  12.037  -9.052  1.00  0.00           C  
ATOM   1086  C   VAL A  72      -8.871  10.622  -8.609  1.00  0.00           C  
ATOM   1087  O   VAL A  72      -8.590  10.239  -7.475  1.00  0.00           O  
ATOM   1088  CB  VAL A  72      -9.837  12.860  -9.157  1.00  0.00           C  
ATOM   1089  CG1 VAL A  72     -10.679  12.688  -7.901  1.00  0.00           C  
ATOM   1090  CG2 VAL A  72      -9.503  14.326  -9.386  1.00  0.00           C  
ATOM   1091  H   VAL A  72      -8.249  12.522 -11.108  1.00  0.00           H  
ATOM   1092  HA  VAL A  72      -7.898  12.511  -8.307  1.00  0.00           H  
ATOM   1093  HB  VAL A  72     -10.427  12.486  -9.993  1.00  0.00           H  
ATOM   1094 1HG1 VAL A  72     -11.593  13.277  -7.993  1.00  0.00           H  
ATOM   1095 2HG1 VAL A  72     -10.936  11.637  -7.777  1.00  0.00           H  
ATOM   1096 3HG1 VAL A  72     -10.114  13.030  -7.034  1.00  0.00           H  
ATOM   1097 1HG2 VAL A  72     -10.425  14.902  -9.460  1.00  0.00           H  
ATOM   1098 2HG2 VAL A  72      -8.908  14.699  -8.552  1.00  0.00           H  
ATOM   1099 3HG2 VAL A  72      -8.936  14.430 -10.311  1.00  0.00           H  
ATOM   1100  N   VAL A  73      -9.471   9.844  -9.503  1.00  0.00           N  
ATOM   1101  CA  VAL A  73      -9.969   8.529  -9.128  1.00  0.00           C  
ATOM   1102  C   VAL A  73      -8.831   7.522  -8.993  1.00  0.00           C  
ATOM   1103  O   VAL A  73      -8.960   6.515  -8.297  1.00  0.00           O  
ATOM   1104  CB  VAL A  73     -10.978   8.024 -10.177  1.00  0.00           C  
ATOM   1105  CG1 VAL A  73     -12.160   8.976 -10.282  1.00  0.00           C  
ATOM   1106  CG2 VAL A  73     -10.290   7.869 -11.525  1.00  0.00           C  
ATOM   1107  H   VAL A  73      -9.587  10.160 -10.455  1.00  0.00           H  
ATOM   1108  HA  VAL A  73     -10.464   8.610  -8.160  1.00  0.00           H  
ATOM   1109  HB  VAL A  73     -11.370   7.059  -9.855  1.00  0.00           H  
ATOM   1110 1HG1 VAL A  73     -12.863   8.604 -11.027  1.00  0.00           H  
ATOM   1111 2HG1 VAL A  73     -12.659   9.044  -9.315  1.00  0.00           H  
ATOM   1112 3HG1 VAL A  73     -11.806   9.964 -10.579  1.00  0.00           H  
ATOM   1113 1HG2 VAL A  73     -11.008   7.511 -12.261  1.00  0.00           H  
ATOM   1114 2HG2 VAL A  73      -9.892   8.832 -11.843  1.00  0.00           H  
ATOM   1115 3HG2 VAL A  73      -9.474   7.151 -11.436  1.00  0.00           H  
ATOM   1116  N   MET A  74      -7.714   7.794  -9.656  1.00  0.00           N  
ATOM   1117  CA  MET A  74      -6.527   6.984  -9.453  1.00  0.00           C  
ATOM   1118  C   MET A  74      -6.066   7.086  -8.012  1.00  0.00           C  
ATOM   1119  O   MET A  74      -5.874   6.068  -7.358  1.00  0.00           O  
ATOM   1120  CB  MET A  74      -5.415   7.415 -10.407  1.00  0.00           C  
ATOM   1121  CG  MET A  74      -5.655   7.041 -11.863  1.00  0.00           C  
ATOM   1122  SD  MET A  74      -4.369   7.665 -12.962  1.00  0.00           S  
ATOM   1123  CE  MET A  74      -5.097   7.326 -14.562  1.00  0.00           C  
ATOM   1124  H   MET A  74      -7.677   8.565 -10.308  1.00  0.00           H  
ATOM   1125  HA  MET A  74      -6.771   5.948  -9.686  1.00  0.00           H  
ATOM   1126 1HB  MET A  74      -5.291   8.496 -10.356  1.00  0.00           H  
ATOM   1127 2HB  MET A  74      -4.473   6.962 -10.097  1.00  0.00           H  
ATOM   1128 1HG  MET A  74      -5.694   5.957 -11.958  1.00  0.00           H  
ATOM   1129 2HG  MET A  74      -6.613   7.446 -12.190  1.00  0.00           H  
ATOM   1130 1HE  MET A  74      -4.418   7.657 -15.349  1.00  0.00           H  
ATOM   1131 2HE  MET A  74      -5.274   6.255 -14.662  1.00  0.00           H  
ATOM   1132 3HE  MET A  74      -6.043   7.861 -14.652  1.00  0.00           H  
ATOM   1133  N   VAL A  75      -5.890   8.306  -7.510  1.00  0.00           N  
ATOM   1134  CA  VAL A  75      -5.380   8.483  -6.150  1.00  0.00           C  
ATOM   1135  C   VAL A  75      -6.429   8.039  -5.143  1.00  0.00           C  
ATOM   1136  O   VAL A  75      -6.125   7.317  -4.199  1.00  0.00           O  
ATOM   1137  CB  VAL A  75      -5.009   9.955  -5.893  1.00  0.00           C  
ATOM   1138  CG1 VAL A  75      -4.645  10.165  -4.431  1.00  0.00           C  
ATOM   1139  CG2 VAL A  75      -3.859  10.365  -6.800  1.00  0.00           C  
ATOM   1140  H   VAL A  75      -6.107   9.122  -8.064  1.00  0.00           H  
ATOM   1141  HA  VAL A  75      -4.492   7.862  -6.030  1.00  0.00           H  
ATOM   1142  HB  VAL A  75      -5.877  10.581  -6.101  1.00  0.00           H  
ATOM   1143 1HG1 VAL A  75      -4.385  11.212  -4.267  1.00  0.00           H  
ATOM   1144 2HG1 VAL A  75      -5.495   9.900  -3.802  1.00  0.00           H  
ATOM   1145 3HG1 VAL A  75      -3.792   9.537  -4.174  1.00  0.00           H  
ATOM   1146 1HG2 VAL A  75      -3.602  11.408  -6.613  1.00  0.00           H  
ATOM   1147 2HG2 VAL A  75      -2.992   9.736  -6.596  1.00  0.00           H  
ATOM   1148 3HG2 VAL A  75      -4.157  10.246  -7.842  1.00  0.00           H  
ATOM   1149  N   ALA A  76      -7.669   8.461  -5.363  1.00  0.00           N  
ATOM   1150  CA  ALA A  76      -8.743   8.188  -4.426  1.00  0.00           C  
ATOM   1151  C   ALA A  76      -8.970   6.688  -4.375  1.00  0.00           C  
ATOM   1152  O   ALA A  76      -9.213   6.125  -3.317  1.00  0.00           O  
ATOM   1153  CB  ALA A  76     -10.013   8.885  -4.872  1.00  0.00           C  
ATOM   1154  H   ALA A  76      -7.870   8.986  -6.202  1.00  0.00           H  
ATOM   1155  HA  ALA A  76      -8.449   8.575  -3.450  1.00  0.00           H  
ATOM   1156 1HB  ALA A  76     -10.813   8.674  -4.163  1.00  0.00           H  
ATOM   1157 2HB  ALA A  76      -9.841   9.960  -4.916  1.00  0.00           H  
ATOM   1158 3HB  ALA A  76     -10.298   8.523  -5.859  1.00  0.00           H  
ATOM   1159  N   GLY A  77      -8.878   6.046  -5.531  1.00  0.00           N  
ATOM   1160  CA  GLY A  77      -9.048   4.607  -5.585  1.00  0.00           C  
ATOM   1161  C   GLY A  77      -8.016   3.833  -4.777  1.00  0.00           C  
ATOM   1162  O   GLY A  77      -8.375   2.937  -4.009  1.00  0.00           O  
ATOM   1163  H   GLY A  77      -8.687   6.551  -6.384  1.00  0.00           H  
ATOM   1164 1HA  GLY A  77     -10.040   4.343  -5.216  1.00  0.00           H  
ATOM   1165 2HA  GLY A  77      -8.992   4.273  -6.621  1.00  0.00           H  
ATOM   1166  N   ILE A  78      -6.739   4.159  -4.952  1.00  0.00           N  
ATOM   1167  CA  ILE A  78      -5.675   3.458  -4.236  1.00  0.00           C  
ATOM   1168  C   ILE A  78      -5.835   3.744  -2.758  1.00  0.00           C  
ATOM   1169  O   ILE A  78      -5.691   2.859  -1.916  1.00  0.00           O  
ATOM   1170  CB  ILE A  78      -4.277   3.894  -4.711  1.00  0.00           C  
ATOM   1171  CG1 ILE A  78      -4.046   3.459  -6.161  1.00  0.00           C  
ATOM   1172  CG2 ILE A  78      -3.203   3.320  -3.801  1.00  0.00           C  
ATOM   1173  CD1 ILE A  78      -4.120   1.963  -6.368  1.00  0.00           C  
ATOM   1174  H   ILE A  78      -6.495   4.903  -5.590  1.00  0.00           H  
ATOM   1175  HA  ILE A  78      -5.742   2.396  -4.470  1.00  0.00           H  
ATOM   1176  HB  ILE A  78      -4.211   4.982  -4.695  1.00  0.00           H  
ATOM   1177 1HG1 ILE A  78      -4.788   3.930  -6.805  1.00  0.00           H  
ATOM   1178 2HG1 ILE A  78      -3.064   3.800  -6.491  1.00  0.00           H  
ATOM   1179 1HG2 ILE A  78      -2.221   3.638  -4.152  1.00  0.00           H  
ATOM   1180 2HG2 ILE A  78      -3.358   3.677  -2.784  1.00  0.00           H  
ATOM   1181 3HG2 ILE A  78      -3.258   2.231  -3.815  1.00  0.00           H  
ATOM   1182 1HD1 ILE A  78      -3.945   1.733  -7.419  1.00  0.00           H  
ATOM   1183 2HD1 ILE A  78      -3.360   1.473  -5.758  1.00  0.00           H  
ATOM   1184 3HD1 ILE A  78      -5.106   1.604  -6.078  1.00  0.00           H  
ATOM   1185  N   THR A  79      -6.149   4.999  -2.467  1.00  0.00           N  
ATOM   1186  CA  THR A  79      -6.410   5.455  -1.116  1.00  0.00           C  
ATOM   1187  C   THR A  79      -7.498   4.642  -0.420  1.00  0.00           C  
ATOM   1188  O   THR A  79      -7.336   4.255   0.731  1.00  0.00           O  
ATOM   1189  CB  THR A  79      -6.805   6.944  -1.117  1.00  0.00           C  
ATOM   1190  OG1 THR A  79      -5.734   7.725  -1.663  1.00  0.00           O  
ATOM   1191  CG2 THR A  79      -7.104   7.417   0.297  1.00  0.00           C  
ATOM   1192  H   THR A  79      -6.207   5.659  -3.229  1.00  0.00           H  
ATOM   1193  HA  THR A  79      -5.505   5.320  -0.525  1.00  0.00           H  
ATOM   1194  HB  THR A  79      -7.691   7.085  -1.736  1.00  0.00           H  
ATOM   1195  HG1 THR A  79      -5.983   8.652  -1.662  1.00  0.00           H  
ATOM   1196 1HG2 THR A  79      -7.381   8.471   0.277  1.00  0.00           H  
ATOM   1197 2HG2 THR A  79      -7.925   6.833   0.711  1.00  0.00           H  
ATOM   1198 3HG2 THR A  79      -6.218   7.288   0.918  1.00  0.00           H  
ATOM   1199  N   SER A  80      -8.600   4.380  -1.110  1.00  0.00           N  
ATOM   1200  CA  SER A  80      -9.644   3.542  -0.536  1.00  0.00           C  
ATOM   1201  C   SER A  80      -9.132   2.127  -0.265  1.00  0.00           C  
ATOM   1202  O   SER A  80      -9.418   1.544   0.781  1.00  0.00           O  
ATOM   1203  CB  SER A  80     -10.838   3.489  -1.469  1.00  0.00           C  
ATOM   1204  OG  SER A  80     -11.443   4.747  -1.581  1.00  0.00           O  
ATOM   1205  H   SER A  80      -8.727   4.758  -2.038  1.00  0.00           H  
ATOM   1206  HA  SER A  80      -9.962   3.983   0.409  1.00  0.00           H  
ATOM   1207 1HB  SER A  80     -10.517   3.147  -2.453  1.00  0.00           H  
ATOM   1208 2HB  SER A  80     -11.561   2.767  -1.092  1.00  0.00           H  
ATOM   1209  HG  SER A  80     -11.432   5.126  -0.699  1.00  0.00           H  
ATOM   1210  N   PHE A  81      -8.371   1.577  -1.204  1.00  0.00           N  
ATOM   1211  CA  PHE A  81      -7.818   0.245  -1.016  1.00  0.00           C  
ATOM   1212  C   PHE A  81      -6.862   0.185   0.159  1.00  0.00           C  
ATOM   1213  O   PHE A  81      -6.828  -0.805   0.888  1.00  0.00           O  
ATOM   1214  CB  PHE A  81      -7.093  -0.211  -2.284  1.00  0.00           C  
ATOM   1215  CG  PHE A  81      -8.016  -0.628  -3.393  1.00  0.00           C  
ATOM   1216  CD1 PHE A  81      -7.934  -0.034  -4.643  1.00  0.00           C  
ATOM   1217  CD2 PHE A  81      -8.969  -1.614  -3.188  1.00  0.00           C  
ATOM   1218  CE1 PHE A  81      -8.783  -0.417  -5.665  1.00  0.00           C  
ATOM   1219  CE2 PHE A  81      -9.819  -2.000  -4.207  1.00  0.00           C  
ATOM   1220  CZ  PHE A  81      -9.725  -1.400  -5.447  1.00  0.00           C  
ATOM   1221  H   PHE A  81      -8.169   2.077  -2.058  1.00  0.00           H  
ATOM   1222  HA  PHE A  81      -8.636  -0.441  -0.792  1.00  0.00           H  
ATOM   1223 1HB  PHE A  81      -6.462   0.596  -2.652  1.00  0.00           H  
ATOM   1224 2HB  PHE A  81      -6.443  -1.053  -2.048  1.00  0.00           H  
ATOM   1225  HD1 PHE A  81      -7.188   0.742  -4.816  1.00  0.00           H  
ATOM   1226  HD2 PHE A  81      -9.043  -2.088  -2.208  1.00  0.00           H  
ATOM   1227  HE1 PHE A  81      -8.707   0.058  -6.642  1.00  0.00           H  
ATOM   1228  HE2 PHE A  81     -10.563  -2.777  -4.033  1.00  0.00           H  
ATOM   1229  HZ  PHE A  81     -10.395  -1.702  -6.250  1.00  0.00           H  
ATOM   1230  N   GLY A  82      -6.091   1.251   0.346  1.00  0.00           N  
ATOM   1231  CA  GLY A  82      -5.172   1.309   1.469  1.00  0.00           C  
ATOM   1232  C   GLY A  82      -5.914   1.344   2.788  1.00  0.00           C  
ATOM   1233  O   GLY A  82      -5.513   0.699   3.759  1.00  0.00           O  
ATOM   1234  H   GLY A  82      -6.139   2.032  -0.293  1.00  0.00           H  
ATOM   1235 1HA  GLY A  82      -4.511   0.443   1.443  1.00  0.00           H  
ATOM   1236 2HA  GLY A  82      -4.544   2.195   1.379  1.00  0.00           H  
ATOM   1237  N   LEU A  83      -7.004   2.101   2.823  1.00  0.00           N  
ATOM   1238  CA  LEU A  83      -7.819   2.196   4.020  1.00  0.00           C  
ATOM   1239  C   LEU A  83      -8.387   0.826   4.360  1.00  0.00           C  
ATOM   1240  O   LEU A  83      -8.445   0.444   5.527  1.00  0.00           O  
ATOM   1241  CB  LEU A  83      -8.955   3.206   3.821  1.00  0.00           C  
ATOM   1242  CG  LEU A  83      -9.830   3.475   5.052  1.00  0.00           C  
ATOM   1243  CD1 LEU A  83      -8.951   3.924   6.211  1.00  0.00           C  
ATOM   1244  CD2 LEU A  83     -10.871   4.532   4.714  1.00  0.00           C  
ATOM   1245  H   LEU A  83      -7.275   2.622   2.002  1.00  0.00           H  
ATOM   1246  HA  LEU A  83      -7.193   2.554   4.837  1.00  0.00           H  
ATOM   1247 1HB  LEU A  83      -8.525   4.155   3.506  1.00  0.00           H  
ATOM   1248 2HB  LEU A  83      -9.606   2.844   3.025  1.00  0.00           H  
ATOM   1249  HG  LEU A  83     -10.331   2.555   5.351  1.00  0.00           H  
ATOM   1250 1HD1 LEU A  83      -9.572   4.116   7.086  1.00  0.00           H  
ATOM   1251 2HD1 LEU A  83      -8.228   3.142   6.444  1.00  0.00           H  
ATOM   1252 3HD1 LEU A  83      -8.423   4.836   5.935  1.00  0.00           H  
ATOM   1253 1HD2 LEU A  83     -11.493   4.723   5.589  1.00  0.00           H  
ATOM   1254 2HD2 LEU A  83     -10.371   5.454   4.416  1.00  0.00           H  
ATOM   1255 3HD2 LEU A  83     -11.496   4.178   3.894  1.00  0.00           H  
ATOM   1256  N   VAL A  84      -8.801   0.085   3.337  1.00  0.00           N  
ATOM   1257  CA  VAL A  84      -9.239  -1.292   3.529  1.00  0.00           C  
ATOM   1258  C   VAL A  84      -8.109  -2.139   4.096  1.00  0.00           C  
ATOM   1259  O   VAL A  84      -8.317  -2.924   5.019  1.00  0.00           O  
ATOM   1260  CB  VAL A  84      -9.716  -1.898   2.196  1.00  0.00           C  
ATOM   1261  CG1 VAL A  84      -9.950  -3.394   2.344  1.00  0.00           C  
ATOM   1262  CG2 VAL A  84     -10.983  -1.196   1.733  1.00  0.00           C  
ATOM   1263  H   VAL A  84      -8.813   0.479   2.407  1.00  0.00           H  
ATOM   1264  HA  VAL A  84     -10.077  -1.294   4.227  1.00  0.00           H  
ATOM   1265  HB  VAL A  84      -8.933  -1.767   1.448  1.00  0.00           H  
ATOM   1266 1HG1 VAL A  84     -10.286  -3.805   1.392  1.00  0.00           H  
ATOM   1267 2HG1 VAL A  84      -9.021  -3.880   2.641  1.00  0.00           H  
ATOM   1268 3HG1 VAL A  84     -10.712  -3.569   3.104  1.00  0.00           H  
ATOM   1269 1HG2 VAL A  84     -11.314  -1.629   0.789  1.00  0.00           H  
ATOM   1270 2HG2 VAL A  84     -11.764  -1.322   2.484  1.00  0.00           H  
ATOM   1271 3HG2 VAL A  84     -10.782  -0.134   1.593  1.00  0.00           H  
ATOM   1272  N   THR A  85      -6.915  -1.989   3.539  1.00  0.00           N  
ATOM   1273  CA  THR A  85      -5.820  -2.862   3.929  1.00  0.00           C  
ATOM   1274  C   THR A  85      -5.546  -2.596   5.393  1.00  0.00           C  
ATOM   1275  O   THR A  85      -5.371  -3.527   6.178  1.00  0.00           O  
ATOM   1276  CB  THR A  85      -4.552  -2.625   3.088  1.00  0.00           C  
ATOM   1277  OG1 THR A  85      -4.830  -2.909   1.710  1.00  0.00           O  
ATOM   1278  CG2 THR A  85      -3.419  -3.519   3.567  1.00  0.00           C  
ATOM   1279  H   THR A  85      -6.750  -1.274   2.845  1.00  0.00           H  
ATOM   1280  HA  THR A  85      -6.116  -3.894   3.740  1.00  0.00           H  
ATOM   1281  HB  THR A  85      -4.247  -1.583   3.175  1.00  0.00           H  
ATOM   1282  HG1 THR A  85      -4.986  -2.086   1.240  1.00  0.00           H  
ATOM   1283 1HG2 THR A  85      -2.531  -3.338   2.961  1.00  0.00           H  
ATOM   1284 2HG2 THR A  85      -3.197  -3.298   4.611  1.00  0.00           H  
ATOM   1285 3HG2 THR A  85      -3.715  -4.563   3.473  1.00  0.00           H  
ATOM   1286  N   ALA A  86      -5.510  -1.314   5.753  1.00  0.00           N  
ATOM   1287  CA  ALA A  86      -5.130  -0.907   7.101  1.00  0.00           C  
ATOM   1288  C   ALA A  86      -6.144  -1.501   8.055  1.00  0.00           C  
ATOM   1289  O   ALA A  86      -5.789  -2.048   9.096  1.00  0.00           O  
ATOM   1290  CB  ALA A  86      -5.129   0.607   7.212  1.00  0.00           C  
ATOM   1291  H   ALA A  86      -5.752  -0.606   5.075  1.00  0.00           H  
ATOM   1292  HA  ALA A  86      -4.123  -1.277   7.295  1.00  0.00           H  
ATOM   1293 1HB  ALA A  86      -4.843   0.897   8.223  1.00  0.00           H  
ATOM   1294 2HB  ALA A  86      -4.417   1.024   6.500  1.00  0.00           H  
ATOM   1295 3HB  ALA A  86      -6.125   0.988   6.993  1.00  0.00           H  
ATOM   1296  N   ALA A  87      -7.412  -1.393   7.678  1.00  0.00           N  
ATOM   1297  CA  ALA A  87      -8.501  -1.863   8.513  1.00  0.00           C  
ATOM   1298  C   ALA A  87      -8.347  -3.359   8.731  1.00  0.00           C  
ATOM   1299  O   ALA A  87      -8.415  -3.845   9.854  1.00  0.00           O  
ATOM   1300  CB  ALA A  87      -9.830  -1.576   7.839  1.00  0.00           C  
ATOM   1301  H   ALA A  87      -7.623  -0.971   6.784  1.00  0.00           H  
ATOM   1302  HA  ALA A  87      -8.458  -1.325   9.460  1.00  0.00           H  
ATOM   1303 1HB  ALA A  87     -10.643  -1.932   8.472  1.00  0.00           H  
ATOM   1304 2HB  ALA A  87      -9.934  -0.503   7.683  1.00  0.00           H  
ATOM   1305 3HB  ALA A  87      -9.868  -2.088   6.879  1.00  0.00           H  
ATOM   1306  N   LEU A  88      -8.124  -4.084   7.645  1.00  0.00           N  
ATOM   1307  CA  LEU A  88      -7.965  -5.530   7.716  1.00  0.00           C  
ATOM   1308  C   LEU A  88      -6.736  -5.983   8.510  1.00  0.00           C  
ATOM   1309  O   LEU A  88      -6.796  -6.972   9.241  1.00  0.00           O  
ATOM   1310  CB  LEU A  88      -7.884  -6.101   6.294  1.00  0.00           C  
ATOM   1311  CG  LEU A  88      -9.175  -6.015   5.469  1.00  0.00           C  
ATOM   1312  CD1 LEU A  88      -8.893  -6.452   4.038  1.00  0.00           C  
ATOM   1313  CD2 LEU A  88     -10.245  -6.888   6.107  1.00  0.00           C  
ATOM   1314  H   LEU A  88      -8.063  -3.626   6.747  1.00  0.00           H  
ATOM   1315  HA  LEU A  88      -8.826  -5.948   8.236  1.00  0.00           H  
ATOM   1316 1HB  LEU A  88      -7.107  -5.568   5.750  1.00  0.00           H  
ATOM   1317 2HB  LEU A  88      -7.601  -7.151   6.357  1.00  0.00           H  
ATOM   1318  HG  LEU A  88      -9.520  -4.981   5.440  1.00  0.00           H  
ATOM   1319 1HD1 LEU A  88      -9.810  -6.391   3.452  1.00  0.00           H  
ATOM   1320 2HD1 LEU A  88      -8.139  -5.799   3.600  1.00  0.00           H  
ATOM   1321 3HD1 LEU A  88      -8.530  -7.479   4.037  1.00  0.00           H  
ATOM   1322 1HD2 LEU A  88     -11.162  -6.826   5.521  1.00  0.00           H  
ATOM   1323 2HD2 LEU A  88      -9.902  -7.922   6.136  1.00  0.00           H  
ATOM   1324 3HD2 LEU A  88     -10.439  -6.542   7.123  1.00  0.00           H  
ATOM   1325  N   ALA A  89      -5.624  -5.266   8.364  1.00  0.00           N  
ATOM   1326  CA  ALA A  89      -4.420  -5.572   9.126  1.00  0.00           C  
ATOM   1327  C   ALA A  89      -4.689  -5.588  10.619  1.00  0.00           C  
ATOM   1328  O   ALA A  89      -4.326  -6.537  11.305  1.00  0.00           O  
ATOM   1329  CB  ALA A  89      -3.327  -4.566   8.812  1.00  0.00           C  
ATOM   1330  H   ALA A  89      -5.612  -4.494   7.713  1.00  0.00           H  
ATOM   1331  HA  ALA A  89      -4.079  -6.566   8.836  1.00  0.00           H  
ATOM   1332 1HB  ALA A  89      -2.434  -4.808   9.388  1.00  0.00           H  
ATOM   1333 2HB  ALA A  89      -3.093  -4.603   7.748  1.00  0.00           H  
ATOM   1334 3HB  ALA A  89      -3.668  -3.566   9.074  1.00  0.00           H  
ATOM   1335  N   THR A  90      -5.323  -4.535  11.125  1.00  0.00           N  
ATOM   1336  CA  THR A  90      -5.537  -4.400  12.562  1.00  0.00           C  
ATOM   1337  C   THR A  90      -6.705  -5.253  13.045  1.00  0.00           C  
ATOM   1338  O   THR A  90      -6.810  -5.558  14.231  1.00  0.00           O  
ATOM   1339  CB  THR A  90      -5.783  -2.929  12.946  1.00  0.00           C  
ATOM   1340  OG1 THR A  90      -6.975  -2.458  12.305  1.00  0.00           O  
ATOM   1341  CG2 THR A  90      -4.607  -2.063  12.521  1.00  0.00           C  
ATOM   1342  H   THR A  90      -5.664  -3.812  10.507  1.00  0.00           H  
ATOM   1343  HA  THR A  90      -4.636  -4.733  13.079  1.00  0.00           H  
ATOM   1344  HB  THR A  90      -5.912  -2.851  14.026  1.00  0.00           H  
ATOM   1345  HG1 THR A  90      -7.732  -2.635  12.869  1.00  0.00           H  
ATOM   1346 1HG2 THR A  90      -4.798  -1.027  12.801  1.00  0.00           H  
ATOM   1347 2HG2 THR A  90      -3.701  -2.411  13.016  1.00  0.00           H  
ATOM   1348 3HG2 THR A  90      -4.479  -2.129  11.441  1.00  0.00           H  
ATOM   1349  N   TRP A  91      -7.582  -5.637  12.122  1.00  0.00           N  
ATOM   1350  CA  TRP A  91      -8.604  -6.641  12.405  1.00  0.00           C  
ATOM   1351  C   TRP A  91      -7.949  -7.928  12.896  1.00  0.00           C  
ATOM   1352  O   TRP A  91      -8.406  -8.555  13.852  1.00  0.00           O  
ATOM   1353  CB  TRP A  91      -9.443  -6.926  11.157  1.00  0.00           C  
ATOM   1354  CG  TRP A  91     -10.319  -8.135  11.288  1.00  0.00           C  
ATOM   1355  CD1 TRP A  91     -10.948  -8.567  12.417  1.00  0.00           C  
ATOM   1356  CD2 TRP A  91     -10.669  -9.079  10.247  1.00  0.00           C  
ATOM   1357  NE1 TRP A  91     -11.661  -9.710  12.153  1.00  0.00           N  
ATOM   1358  CE2 TRP A  91     -11.503 -10.037  10.829  1.00  0.00           C  
ATOM   1359  CE3 TRP A  91     -10.347  -9.185   8.889  1.00  0.00           C  
ATOM   1360  CZ2 TRP A  91     -12.023 -11.096  10.102  1.00  0.00           C  
ATOM   1361  CZ3 TRP A  91     -10.869 -10.246   8.159  1.00  0.00           C  
ATOM   1362  CH2 TRP A  91     -11.686 -11.176   8.751  1.00  0.00           C  
ATOM   1363  H   TRP A  91      -7.539  -5.224  11.202  1.00  0.00           H  
ATOM   1364  HA  TRP A  91      -9.264  -6.254  13.181  1.00  0.00           H  
ATOM   1365 1HB  TRP A  91     -10.077  -6.065  10.941  1.00  0.00           H  
ATOM   1366 2HB  TRP A  91      -8.784  -7.071  10.301  1.00  0.00           H  
ATOM   1367  HD1 TRP A  91     -10.893  -8.077  13.387  1.00  0.00           H  
ATOM   1368  HE1 TRP A  91     -12.212 -10.228  12.822  1.00  0.00           H  
ATOM   1369  HE3 TRP A  91      -9.700  -8.448   8.413  1.00  0.00           H  
ATOM   1370  HZ2 TRP A  91     -12.674 -11.845  10.554  1.00  0.00           H  
ATOM   1371  HZ3 TRP A  91     -10.613 -10.323   7.102  1.00  0.00           H  
ATOM   1372  HH2 TRP A  91     -12.079 -11.996   8.149  1.00  0.00           H  
ATOM   1373  N   PHE A  92      -6.875  -8.317  12.217  1.00  0.00           N  
ATOM   1374  CA  PHE A  92      -6.220  -9.589  12.479  1.00  0.00           C  
ATOM   1375  C   PHE A  92      -5.409  -9.413  13.753  1.00  0.00           C  
ATOM   1376  O   PHE A  92      -5.192 -10.359  14.503  1.00  0.00           O  
ATOM   1377  CB  PHE A  92      -5.320 -10.009  11.316  1.00  0.00           C  
ATOM   1378  CG  PHE A  92      -6.074 -10.422  10.084  1.00  0.00           C  
ATOM   1379  CD1 PHE A  92      -5.857  -9.782   8.873  1.00  0.00           C  
ATOM   1380  CD2 PHE A  92      -7.003 -11.451  10.134  1.00  0.00           C  
ATOM   1381  CE1 PHE A  92      -6.550 -10.161   7.740  1.00  0.00           C  
ATOM   1382  CE2 PHE A  92      -7.696 -11.833   9.002  1.00  0.00           C  
ATOM   1383  CZ  PHE A  92      -7.470 -11.186   7.804  1.00  0.00           C  
ATOM   1384  H   PHE A  92      -6.504  -7.712  11.499  1.00  0.00           H  
ATOM   1385  HA  PHE A  92      -6.987 -10.355  12.597  1.00  0.00           H  
ATOM   1386 1HB  PHE A  92      -4.660  -9.185  11.050  1.00  0.00           H  
ATOM   1387 2HB  PHE A  92      -4.692 -10.844  11.626  1.00  0.00           H  
ATOM   1388  HD1 PHE A  92      -5.129  -8.972   8.823  1.00  0.00           H  
ATOM   1389  HD2 PHE A  92      -7.182 -11.961  11.081  1.00  0.00           H  
ATOM   1390  HE1 PHE A  92      -6.370  -9.649   6.795  1.00  0.00           H  
ATOM   1391  HE2 PHE A  92      -8.423 -12.643   9.055  1.00  0.00           H  
ATOM   1392  HZ  PHE A  92      -8.017 -11.485   6.911  1.00  0.00           H  
ATOM   1393  N   VAL A  93      -4.974  -8.176  13.979  1.00  0.00           N  
ATOM   1394  CA  VAL A  93      -4.281  -7.794  15.200  1.00  0.00           C  
ATOM   1395  C   VAL A  93      -5.321  -7.919  16.318  1.00  0.00           C  
ATOM   1396  O   VAL A  93      -5.022  -8.385  17.419  1.00  0.00           O  
ATOM   1397  CB  VAL A  93      -3.732  -6.357  15.117  1.00  0.00           C  
ATOM   1398  CG1 VAL A  93      -3.233  -5.899  16.479  1.00  0.00           C  
ATOM   1399  CG2 VAL A  93      -2.619  -6.287  14.083  1.00  0.00           C  
ATOM   1400  H   VAL A  93      -5.136  -7.478  13.267  1.00  0.00           H  
ATOM   1401  HA  VAL A  93      -3.433  -8.465  15.341  1.00  0.00           H  
ATOM   1402  HB  VAL A  93      -4.541  -5.686  14.828  1.00  0.00           H  
ATOM   1403 1HG1 VAL A  93      -2.849  -4.881  16.402  1.00  0.00           H  
ATOM   1404 2HG1 VAL A  93      -4.055  -5.922  17.194  1.00  0.00           H  
ATOM   1405 3HG1 VAL A  93      -2.437  -6.562  16.817  1.00  0.00           H  
ATOM   1406 1HG2 VAL A  93      -2.236  -5.269  14.029  1.00  0.00           H  
ATOM   1407 2HG2 VAL A  93      -1.813  -6.964  14.369  1.00  0.00           H  
ATOM   1408 3HG2 VAL A  93      -3.009  -6.580  13.108  1.00  0.00           H  
ATOM   1409  N   GLY A  94      -6.554  -7.509  16.013  1.00  0.00           N  
ATOM   1410  CA  GLY A  94      -7.628  -7.511  16.995  1.00  0.00           C  
ATOM   1411  C   GLY A  94      -8.026  -8.941  17.296  1.00  0.00           C  
ATOM   1412  O   GLY A  94      -8.431  -9.292  18.405  1.00  0.00           O  
ATOM   1413  H   GLY A  94      -6.746  -7.190  15.074  1.00  0.00           H  
ATOM   1414 1HA  GLY A  94      -7.294  -7.005  17.901  1.00  0.00           H  
ATOM   1415 2HA  GLY A  94      -8.477  -6.948  16.608  1.00  0.00           H  
ATOM   1416  N   ARG A  95      -7.924  -9.759  16.259  1.00  0.00           N  
ATOM   1417  CA  ARG A  95      -8.281 -11.163  16.297  1.00  0.00           C  
ATOM   1418  C   ARG A  95      -7.297 -11.785  17.286  1.00  0.00           C  
ATOM   1419  O   ARG A  95      -7.661 -12.596  18.144  1.00  0.00           O  
ATOM   1420  CB  ARG A  95      -8.174 -11.823  14.930  1.00  0.00           C  
ATOM   1421  CG  ARG A  95      -8.517 -13.304  14.906  1.00  0.00           C  
ATOM   1422  CD  ARG A  95      -9.932 -13.546  15.290  1.00  0.00           C  
ATOM   1423  NE  ARG A  95     -10.859 -13.047  14.287  1.00  0.00           N  
ATOM   1424  CZ  ARG A  95     -12.195 -12.983  14.445  1.00  0.00           C  
ATOM   1425  NH1 ARG A  95     -12.744 -13.391  15.568  1.00  0.00           N  
ATOM   1426  NH2 ARG A  95     -12.954 -12.512  13.471  1.00  0.00           N  
ATOM   1427  H   ARG A  95      -7.575  -9.363  15.398  1.00  0.00           H  
ATOM   1428  HA  ARG A  95      -9.323 -11.247  16.607  1.00  0.00           H  
ATOM   1429 1HB  ARG A  95      -8.840 -11.319  14.231  1.00  0.00           H  
ATOM   1430 2HB  ARG A  95      -7.158 -11.713  14.552  1.00  0.00           H  
ATOM   1431 1HG  ARG A  95      -8.362 -13.697  13.901  1.00  0.00           H  
ATOM   1432 2HG  ARG A  95      -7.875 -13.838  15.608  1.00  0.00           H  
ATOM   1433 1HD  ARG A  95     -10.099 -14.617  15.405  1.00  0.00           H  
ATOM   1434 2HD  ARG A  95     -10.144 -13.042  16.232  1.00  0.00           H  
ATOM   1435  HE  ARG A  95     -10.473 -12.724  13.409  1.00  0.00           H  
ATOM   1436 1HH1 ARG A  95     -12.164 -13.751  16.312  1.00  0.00           H  
ATOM   1437 2HH1 ARG A  95     -13.746 -13.343  15.686  1.00  0.00           H  
ATOM   1438 1HH2 ARG A  95     -12.532 -12.199  12.608  1.00  0.00           H  
ATOM   1439 2HH2 ARG A  95     -13.955 -12.464  13.589  1.00  0.00           H  
ATOM   1440  N   GLU A  96      -6.034 -11.403  17.115  1.00  0.00           N  
ATOM   1441  CA  GLU A  96      -4.932 -11.849  17.959  1.00  0.00           C  
ATOM   1442  C   GLU A  96      -5.195 -11.339  19.373  1.00  0.00           C  
ATOM   1443  O   GLU A  96      -5.084 -12.078  20.348  1.00  0.00           O  
ATOM   1444  CB  GLU A  96      -3.588 -11.335  17.438  1.00  0.00           C  
ATOM   1445  CG  GLU A  96      -2.377 -11.869  18.189  1.00  0.00           C  
ATOM   1446  CD  GLU A  96      -1.073 -11.476  17.552  1.00  0.00           C  
ATOM   1447  OE1 GLU A  96      -1.103 -10.832  16.531  1.00  0.00           O  
ATOM   1448  OE2 GLU A  96      -0.046 -11.820  18.087  1.00  0.00           O  
ATOM   1449  H   GLU A  96      -5.843 -10.768  16.353  1.00  0.00           H  
ATOM   1450  HA  GLU A  96      -4.883 -12.937  17.917  1.00  0.00           H  
ATOM   1451 1HB  GLU A  96      -3.477 -11.607  16.388  1.00  0.00           H  
ATOM   1452 2HB  GLU A  96      -3.566 -10.247  17.498  1.00  0.00           H  
ATOM   1453 1HG  GLU A  96      -2.399 -11.488  19.210  1.00  0.00           H  
ATOM   1454 2HG  GLU A  96      -2.441 -12.955  18.235  1.00  0.00           H  
ATOM   1455  N   GLN A  97      -5.537 -10.060  19.463  1.00  0.00           N  
ATOM   1456  CA  GLN A  97      -5.820  -9.413  20.732  1.00  0.00           C  
ATOM   1457  C   GLN A  97      -6.883 -10.207  21.505  1.00  0.00           C  
ATOM   1458  O   GLN A  97      -6.725 -10.362  22.735  1.00  0.00           O  
ATOM   1459  OXT GLN A  97      -7.833 -10.658  20.926  1.00  0.00           O  
ATOM   1460  CB  GLN A  97      -6.285  -7.972  20.509  1.00  0.00           C  
ATOM   1461  CG  GLN A  97      -6.501  -7.182  21.788  1.00  0.00           C  
ATOM   1462  CD  GLN A  97      -7.003  -5.776  21.522  1.00  0.00           C  
ATOM   1463  OE1 GLN A  97      -7.812  -5.550  20.617  1.00  0.00           O  
ATOM   1464  NE2 GLN A  97      -6.526  -4.819  22.311  1.00  0.00           N  
ATOM   1465  H   GLN A  97      -5.601  -9.521  18.611  1.00  0.00           H  
ATOM   1466  HA  GLN A  97      -4.899  -9.374  21.313  1.00  0.00           H  
ATOM   1467 1HB  GLN A  97      -5.547  -7.441  19.907  1.00  0.00           H  
ATOM   1468 2HB  GLN A  97      -7.222  -7.974  19.952  1.00  0.00           H  
ATOM   1469 1HG  GLN A  97      -7.240  -7.699  22.401  1.00  0.00           H  
ATOM   1470 2HG  GLN A  97      -5.555  -7.112  22.324  1.00  0.00           H  
ATOM   1471 1HE2 GLN A  97      -6.821  -3.871  22.183  1.00  0.00           H  
ATOM   1472 2HE2 GLN A  97      -5.872  -5.046  23.033  1.00  0.00           H  
ATOM   1473  N   ALA B  98      -2.191 -21.239  11.389  1.00  0.00           N  
ATOM   1474  CA  ALA B  98      -2.873 -20.258  12.283  1.00  0.00           C  
ATOM   1475  C   ALA B  98      -4.202 -19.812  11.686  1.00  0.00           C  
ATOM   1476  O   ALA B  98      -5.034 -20.637  11.305  1.00  0.00           O  
ATOM   1477  CB  ALA B  98      -1.969 -19.051  12.511  1.00  0.00           C  
ATOM   1478 1H   ALA B  98      -1.323 -21.517  11.800  1.00  0.00           H  
ATOM   1479 2H   ALA B  98      -2.774 -22.042  11.268  1.00  0.00           H  
ATOM   1480 3H   ALA B  98      -2.018 -20.815  10.500  1.00  0.00           H  
ATOM   1481  HA  ALA B  98      -3.065 -20.747  13.239  1.00  0.00           H  
ATOM   1482 1HB  ALA B  98      -2.471 -18.337  13.164  1.00  0.00           H  
ATOM   1483 2HB  ALA B  98      -1.038 -19.376  12.976  1.00  0.00           H  
ATOM   1484 3HB  ALA B  98      -1.750 -18.576  11.556  1.00  0.00           H  
ATOM   1485  N   LEU B  99      -4.395 -18.497  11.612  1.00  0.00           N  
ATOM   1486  CA  LEU B  99      -5.643 -17.915  11.135  1.00  0.00           C  
ATOM   1487  C   LEU B  99      -5.435 -16.444  10.798  1.00  0.00           C  
ATOM   1488  O   LEU B  99      -5.365 -16.063   9.632  1.00  0.00           O  
ATOM   1489  CB  LEU B  99      -6.745 -18.062  12.192  1.00  0.00           C  
ATOM   1490  CG  LEU B  99      -8.109 -17.468  11.818  1.00  0.00           C  
ATOM   1491  CD1 LEU B  99      -8.650 -18.176  10.582  1.00  0.00           C  
ATOM   1492  CD2 LEU B  99      -9.065 -17.612  12.992  1.00  0.00           C  
ATOM   1493  H   LEU B  99      -3.645 -17.885  11.899  1.00  0.00           H  
ATOM   1494  HA  LEU B  99      -5.960 -18.458  10.244  1.00  0.00           H  
ATOM   1495 1HB  LEU B  99      -6.890 -19.121  12.398  1.00  0.00           H  
ATOM   1496 2HB  LEU B  99      -6.413 -17.576  13.109  1.00  0.00           H  
ATOM   1497  HG  LEU B  99      -7.992 -16.412  11.572  1.00  0.00           H  
ATOM   1498 1HD1 LEU B  99      -9.619 -17.754  10.316  1.00  0.00           H  
ATOM   1499 2HD1 LEU B  99      -7.956 -18.040   9.753  1.00  0.00           H  
ATOM   1500 3HD1 LEU B  99      -8.762 -19.239  10.792  1.00  0.00           H  
ATOM   1501 1HD2 LEU B  99     -10.035 -17.190  12.727  1.00  0.00           H  
ATOM   1502 2HD2 LEU B  99      -9.184 -18.668  13.237  1.00  0.00           H  
ATOM   1503 3HD2 LEU B  99      -8.663 -17.082  13.856  1.00  0.00           H  
ATOM   1504  N   HIS B 100      -5.334 -15.620  11.833  1.00  0.00           N  
ATOM   1505  CA  HIS B 100      -5.051 -14.207  11.657  1.00  0.00           C  
ATOM   1506  C   HIS B 100      -3.675 -14.007  11.039  1.00  0.00           C  
ATOM   1507  O   HIS B 100      -3.393 -12.965  10.460  1.00  0.00           O  
ATOM   1508  CB  HIS B 100      -5.133 -13.465  12.996  1.00  0.00           C  
ATOM   1509  CG  HIS B 100      -4.086 -13.884  13.980  1.00  0.00           C  
ATOM   1510  ND1 HIS B 100      -4.127 -15.095  14.639  1.00  0.00           N  
ATOM   1511  CD2 HIS B 100      -2.971 -13.254  14.419  1.00  0.00           C  
ATOM   1512  CE1 HIS B 100      -3.080 -15.192  15.441  1.00  0.00           C  
ATOM   1513  NE2 HIS B 100      -2.364 -14.088  15.326  1.00  0.00           N  
ATOM   1514  H   HIS B 100      -5.458 -15.985  12.767  1.00  0.00           H  
ATOM   1515  HA  HIS B 100      -5.800 -13.764  11.002  1.00  0.00           H  
ATOM   1516 1HB  HIS B 100      -5.031 -12.393  12.825  1.00  0.00           H  
ATOM   1517 2HB  HIS B 100      -6.111 -13.633  13.445  1.00  0.00           H  
ATOM   1518  HD1 HIS B 100      -4.787 -15.831  14.484  1.00  0.00           H  
ATOM   1519  HD2 HIS B 100      -2.528 -12.285  14.187  1.00  0.00           H  
ATOM   1520  HE1 HIS B 100      -2.929 -16.082  16.052  1.00  0.00           H  
ATOM   1521  N   TRP B 101      -2.831 -15.022  11.160  1.00  0.00           N  
ATOM   1522  CA  TRP B 101      -1.497 -15.001  10.572  1.00  0.00           C  
ATOM   1523  C   TRP B 101      -1.425 -15.780   9.268  1.00  0.00           C  
ATOM   1524  O   TRP B 101      -0.336 -16.118   8.804  1.00  0.00           O  
ATOM   1525  CB  TRP B 101      -0.478 -15.573  11.559  1.00  0.00           C  
ATOM   1526  CG  TRP B 101       0.004 -14.575  12.568  1.00  0.00           C  
ATOM   1527  CD1 TRP B 101      -0.072 -13.218  12.472  1.00  0.00           C  
ATOM   1528  CD2 TRP B 101       0.642 -14.852  13.838  1.00  0.00           C  
ATOM   1529  NE1 TRP B 101       0.473 -12.634  13.589  1.00  0.00           N  
ATOM   1530  CE2 TRP B 101       0.914 -13.619  14.436  1.00  0.00           C  
ATOM   1531  CE3 TRP B 101       0.998 -16.031  14.506  1.00  0.00           C  
ATOM   1532  CZ2 TRP B 101       1.529 -13.523  15.674  1.00  0.00           C  
ATOM   1533  CZ3 TRP B 101       1.614 -15.935  15.748  1.00  0.00           C  
ATOM   1534  CH2 TRP B 101       1.872 -14.713  16.317  1.00  0.00           C  
ATOM   1535  H   TRP B 101      -3.126 -15.836  11.679  1.00  0.00           H  
ATOM   1536  HA  TRP B 101      -1.226 -13.965  10.366  1.00  0.00           H  
ATOM   1537 1HB  TRP B 101      -0.922 -16.414  12.093  1.00  0.00           H  
ATOM   1538 2HB  TRP B 101       0.385 -15.952  11.012  1.00  0.00           H  
ATOM   1539  HD1 TRP B 101      -0.502 -12.676  11.632  1.00  0.00           H  
ATOM   1540  HE1 TRP B 101       0.541 -11.641  13.760  1.00  0.00           H  
ATOM   1541  HE3 TRP B 101       0.793 -17.004  14.060  1.00  0.00           H  
ATOM   1542  HZ2 TRP B 101       1.743 -12.562  16.142  1.00  0.00           H  
ATOM   1543  HZ3 TRP B 101       1.888 -16.857  16.261  1.00  0.00           H  
ATOM   1544  HH2 TRP B 101       2.356 -14.675  17.293  1.00  0.00           H  
ATOM   1545  N   ARG B 102      -2.580 -16.074   8.683  1.00  0.00           N  
ATOM   1546  CA  ARG B 102      -2.622 -16.848   7.450  1.00  0.00           C  
ATOM   1547  C   ARG B 102      -3.508 -16.213   6.393  1.00  0.00           C  
ATOM   1548  O   ARG B 102      -3.984 -16.896   5.487  1.00  0.00           O  
ATOM   1549  CB  ARG B 102      -3.120 -18.259   7.730  1.00  0.00           C  
ATOM   1550  CG  ARG B 102      -2.211 -19.093   8.619  1.00  0.00           C  
ATOM   1551  CD  ARG B 102      -0.916 -19.390   7.955  1.00  0.00           C  
ATOM   1552  NE  ARG B 102      -0.083 -20.269   8.761  1.00  0.00           N  
ATOM   1553  CZ  ARG B 102       0.757 -19.852   9.728  1.00  0.00           C  
ATOM   1554  NH1 ARG B 102       0.864 -18.570   9.998  1.00  0.00           N  
ATOM   1555  NH2 ARG B 102       1.473 -20.732  10.406  1.00  0.00           N  
ATOM   1556  H   ARG B 102      -3.446 -15.758   9.095  1.00  0.00           H  
ATOM   1557  HA  ARG B 102      -1.613 -16.900   7.040  1.00  0.00           H  
ATOM   1558 1HB  ARG B 102      -4.096 -18.211   8.209  1.00  0.00           H  
ATOM   1559 2HB  ARG B 102      -3.243 -18.795   6.789  1.00  0.00           H  
ATOM   1560 1HG  ARG B 102      -2.007 -18.550   9.542  1.00  0.00           H  
ATOM   1561 2HG  ARG B 102      -2.701 -20.038   8.855  1.00  0.00           H  
ATOM   1562 1HD  ARG B 102      -1.101 -19.878   6.999  1.00  0.00           H  
ATOM   1563 2HD  ARG B 102      -0.371 -18.462   7.789  1.00  0.00           H  
ATOM   1564  HE  ARG B 102      -0.138 -21.263   8.582  1.00  0.00           H  
ATOM   1565 1HH1 ARG B 102       0.317 -17.897   9.480  1.00  0.00           H  
ATOM   1566 2HH1 ARG B 102       1.494 -18.257  10.723  1.00  0.00           H  
ATOM   1567 1HH2 ARG B 102       1.391 -21.718  10.198  1.00  0.00           H  
ATOM   1568 2HH2 ARG B 102       2.102 -20.420  11.131  1.00  0.00           H  
ATOM   1569  N   ALA B 103      -3.738 -14.911   6.514  1.00  0.00           N  
ATOM   1570  CA  ALA B 103      -4.577 -14.198   5.559  1.00  0.00           C  
ATOM   1571  C   ALA B 103      -3.840 -14.146   4.226  1.00  0.00           C  
ATOM   1572  O   ALA B 103      -4.450 -14.207   3.158  1.00  0.00           O  
ATOM   1573  CB  ALA B 103      -4.862 -12.788   6.061  1.00  0.00           C  
ATOM   1574  H   ALA B 103      -3.325 -14.402   7.282  1.00  0.00           H  
ATOM   1575  HA  ALA B 103      -5.519 -14.738   5.466  1.00  0.00           H  
ATOM   1576 1HB  ALA B 103      -5.490 -12.265   5.339  1.00  0.00           H  
ATOM   1577 2HB  ALA B 103      -5.378 -12.840   7.019  1.00  0.00           H  
ATOM   1578 3HB  ALA B 103      -3.924 -12.249   6.183  1.00  0.00           H  
ATOM   1579  N   ALA B 104      -2.518 -14.035   4.309  1.00  0.00           N  
ATOM   1580  CA  ALA B 104      -1.652 -14.039   3.140  1.00  0.00           C  
ATOM   1581  C   ALA B 104      -1.719 -15.390   2.440  1.00  0.00           C  
ATOM   1582  O   ALA B 104      -1.836 -15.457   1.216  1.00  0.00           O  
ATOM   1583  CB  ALA B 104      -0.218 -13.734   3.555  1.00  0.00           C  
ATOM   1584  H   ALA B 104      -2.105 -13.945   5.227  1.00  0.00           H  
ATOM   1585  HA  ALA B 104      -2.000 -13.262   2.458  1.00  0.00           H  
ATOM   1586 1HB  ALA B 104       0.425 -13.739   2.674  1.00  0.00           H  
ATOM   1587 2HB  ALA B 104      -0.177 -12.753   4.029  1.00  0.00           H  
ATOM   1588 3HB  ALA B 104       0.126 -14.491   4.258  1.00  0.00           H  
ATOM   1589  N   GLY B 105      -1.644 -16.463   3.222  1.00  0.00           N  
ATOM   1590  CA  GLY B 105      -1.753 -17.796   2.661  1.00  0.00           C  
ATOM   1591  C   GLY B 105      -3.047 -18.000   1.895  1.00  0.00           C  
ATOM   1592  O   GLY B 105      -3.030 -18.458   0.754  1.00  0.00           O  
ATOM   1593  H   GLY B 105      -1.511 -16.358   4.218  1.00  0.00           H  
ATOM   1594 1HA  GLY B 105      -0.911 -17.979   1.992  1.00  0.00           H  
ATOM   1595 2HA  GLY B 105      -1.693 -18.534   3.461  1.00  0.00           H  
ATOM   1596  N   ALA B 106      -4.173 -17.654   2.512  1.00  0.00           N  
ATOM   1597  CA  ALA B 106      -5.457 -17.709   1.825  1.00  0.00           C  
ATOM   1598  C   ALA B 106      -5.520 -16.777   0.627  1.00  0.00           C  
ATOM   1599  O   ALA B 106      -6.127 -17.111  -0.391  1.00  0.00           O  
ATOM   1600  CB  ALA B 106      -6.579 -17.372   2.784  1.00  0.00           C  
ATOM   1601  H   ALA B 106      -4.143 -17.348   3.474  1.00  0.00           H  
ATOM   1602  HA  ALA B 106      -5.600 -18.724   1.454  1.00  0.00           H  
ATOM   1603 1HB  ALA B 106      -7.533 -17.416   2.258  1.00  0.00           H  
ATOM   1604 2HB  ALA B 106      -6.584 -18.090   3.604  1.00  0.00           H  
ATOM   1605 3HB  ALA B 106      -6.430 -16.369   3.180  1.00  0.00           H  
ATOM   1606  N   ALA B 107      -4.905 -15.607   0.751  1.00  0.00           N  
ATOM   1607  CA  ALA B 107      -4.915 -14.631  -0.330  1.00  0.00           C  
ATOM   1608  C   ALA B 107      -4.228 -15.174  -1.560  1.00  0.00           C  
ATOM   1609  O   ALA B 107      -4.673 -14.940  -2.676  1.00  0.00           O  
ATOM   1610  CB  ALA B 107      -4.233 -13.363   0.104  1.00  0.00           C  
ATOM   1611  H   ALA B 107      -4.421 -15.385   1.610  1.00  0.00           H  
ATOM   1612  HA  ALA B 107      -5.954 -14.408  -0.575  1.00  0.00           H  
ATOM   1613 1HB  ALA B 107      -4.248 -12.643  -0.714  1.00  0.00           H  
ATOM   1614 2HB  ALA B 107      -4.755 -12.945   0.965  1.00  0.00           H  
ATOM   1615 3HB  ALA B 107      -3.201 -13.580   0.377  1.00  0.00           H  
ATOM   1616  N   THR B 108      -3.128 -15.884  -1.356  1.00  0.00           N  
ATOM   1617  CA  THR B 108      -2.406 -16.439  -2.484  1.00  0.00           C  
ATOM   1618  C   THR B 108      -3.254 -17.529  -3.128  1.00  0.00           C  
ATOM   1619  O   THR B 108      -3.197 -17.723  -4.341  1.00  0.00           O  
ATOM   1620  CB  THR B 108      -1.039 -17.006  -2.058  1.00  0.00           C  
ATOM   1621  OG1 THR B 108      -1.223 -17.970  -1.013  1.00  0.00           O  
ATOM   1622  CG2 THR B 108      -0.132 -15.892  -1.560  1.00  0.00           C  
ATOM   1623  H   THR B 108      -2.780 -16.046  -0.421  1.00  0.00           H  
ATOM   1624  HA  THR B 108      -2.213 -15.639  -3.198  1.00  0.00           H  
ATOM   1625  HB  THR B 108      -0.568 -17.497  -2.909  1.00  0.00           H  
ATOM   1626  HG1 THR B 108      -0.885 -18.822  -1.302  1.00  0.00           H  
ATOM   1627 1HG2 THR B 108       0.830 -16.311  -1.264  1.00  0.00           H  
ATOM   1628 2HG2 THR B 108       0.020 -15.162  -2.356  1.00  0.00           H  
ATOM   1629 3HG2 THR B 108      -0.593 -15.402  -0.703  1.00  0.00           H  
ATOM   1630  N   VAL B 109      -4.052 -18.231  -2.328  1.00  0.00           N  
ATOM   1631  CA  VAL B 109      -4.989 -19.198  -2.890  1.00  0.00           C  
ATOM   1632  C   VAL B 109      -6.054 -18.449  -3.682  1.00  0.00           C  
ATOM   1633  O   VAL B 109      -6.435 -18.863  -4.771  1.00  0.00           O  
ATOM   1634  CB  VAL B 109      -5.652 -20.033  -1.778  1.00  0.00           C  
ATOM   1635  CG1 VAL B 109      -6.762 -20.900  -2.353  1.00  0.00           C  
ATOM   1636  CG2 VAL B 109      -4.606 -20.888  -1.080  1.00  0.00           C  
ATOM   1637  H   VAL B 109      -4.018 -18.103  -1.327  1.00  0.00           H  
ATOM   1638  HA  VAL B 109      -4.437 -19.879  -3.538  1.00  0.00           H  
ATOM   1639  HB  VAL B 109      -6.112 -19.359  -1.056  1.00  0.00           H  
ATOM   1640 1HG1 VAL B 109      -7.219 -21.483  -1.553  1.00  0.00           H  
ATOM   1641 2HG1 VAL B 109      -7.517 -20.265  -2.816  1.00  0.00           H  
ATOM   1642 3HG1 VAL B 109      -6.346 -21.575  -3.101  1.00  0.00           H  
ATOM   1643 1HG2 VAL B 109      -5.081 -21.475  -0.295  1.00  0.00           H  
ATOM   1644 2HG2 VAL B 109      -4.141 -21.558  -1.804  1.00  0.00           H  
ATOM   1645 3HG2 VAL B 109      -3.843 -20.245  -0.641  1.00  0.00           H  
ATOM   1646  N   LEU B 110      -6.537 -17.345  -3.117  1.00  0.00           N  
ATOM   1647  CA  LEU B 110      -7.601 -16.559  -3.731  1.00  0.00           C  
ATOM   1648  C   LEU B 110      -7.103 -16.045  -5.076  1.00  0.00           C  
ATOM   1649  O   LEU B 110      -7.836 -16.061  -6.064  1.00  0.00           O  
ATOM   1650  CB  LEU B 110      -8.010 -15.387  -2.830  1.00  0.00           C  
ATOM   1651  CG  LEU B 110      -8.800 -15.762  -1.569  1.00  0.00           C  
ATOM   1652  CD1 LEU B 110      -8.965 -14.531  -0.688  1.00  0.00           C  
ATOM   1653  CD2 LEU B 110     -10.153 -16.333  -1.969  1.00  0.00           C  
ATOM   1654  H   LEU B 110      -6.151 -17.045  -2.233  1.00  0.00           H  
ATOM   1655  HA  LEU B 110      -8.477 -17.196  -3.852  1.00  0.00           H  
ATOM   1656 1HB  LEU B 110      -7.111 -14.862  -2.513  1.00  0.00           H  
ATOM   1657 2HB  LEU B 110      -8.622 -14.698  -3.412  1.00  0.00           H  
ATOM   1658  HG  LEU B 110      -8.245 -16.507  -1.000  1.00  0.00           H  
ATOM   1659 1HD1 LEU B 110      -9.526 -14.797   0.208  1.00  0.00           H  
ATOM   1660 2HD1 LEU B 110      -7.983 -14.155  -0.401  1.00  0.00           H  
ATOM   1661 3HD1 LEU B 110      -9.503 -13.760  -1.237  1.00  0.00           H  
ATOM   1662 1HD2 LEU B 110     -10.714 -16.600  -1.073  1.00  0.00           H  
ATOM   1663 2HD2 LEU B 110     -10.709 -15.587  -2.537  1.00  0.00           H  
ATOM   1664 3HD2 LEU B 110     -10.005 -17.221  -2.583  1.00  0.00           H  
ATOM   1665  N   LEU B 111      -5.850 -15.597  -5.107  1.00  0.00           N  
ATOM   1666  CA  LEU B 111      -5.257 -15.046  -6.323  1.00  0.00           C  
ATOM   1667  C   LEU B 111      -5.338 -16.053  -7.454  1.00  0.00           C  
ATOM   1668  O   LEU B 111      -5.692 -15.707  -8.578  1.00  0.00           O  
ATOM   1669  CB  LEU B 111      -3.793 -14.656  -6.080  1.00  0.00           C  
ATOM   1670  CG  LEU B 111      -3.573 -13.364  -5.282  1.00  0.00           C  
ATOM   1671  CD1 LEU B 111      -2.093 -13.213  -4.958  1.00  0.00           C  
ATOM   1672  CD2 LEU B 111      -4.080 -12.177  -6.088  1.00  0.00           C  
ATOM   1673  H   LEU B 111      -5.294 -15.641  -4.265  1.00  0.00           H  
ATOM   1674  HA  LEU B 111      -5.803 -14.144  -6.596  1.00  0.00           H  
ATOM   1675 1HB  LEU B 111      -3.303 -15.465  -5.542  1.00  0.00           H  
ATOM   1676 2HB  LEU B 111      -3.300 -14.537  -7.045  1.00  0.00           H  
ATOM   1677  HG  LEU B 111      -4.117 -13.421  -4.339  1.00  0.00           H  
ATOM   1678 1HD1 LEU B 111      -1.937 -12.295  -4.391  1.00  0.00           H  
ATOM   1679 2HD1 LEU B 111      -1.762 -14.065  -4.365  1.00  0.00           H  
ATOM   1680 3HD1 LEU B 111      -1.521 -13.169  -5.884  1.00  0.00           H  
ATOM   1681 1HD2 LEU B 111      -3.925 -11.259  -5.521  1.00  0.00           H  
ATOM   1682 2HD2 LEU B 111      -3.536 -12.118  -7.031  1.00  0.00           H  
ATOM   1683 3HD2 LEU B 111      -5.144 -12.302  -6.290  1.00  0.00           H  
ATOM   1684  N   VAL B 112      -4.998 -17.300  -7.148  1.00  0.00           N  
ATOM   1685  CA  VAL B 112      -5.098 -18.374  -8.120  1.00  0.00           C  
ATOM   1686  C   VAL B 112      -6.544 -18.582  -8.527  1.00  0.00           C  
ATOM   1687  O   VAL B 112      -6.839 -18.812  -9.697  1.00  0.00           O  
ATOM   1688  CB  VAL B 112      -4.532 -19.684  -7.538  1.00  0.00           C  
ATOM   1689  CG1 VAL B 112      -4.820 -20.849  -8.473  1.00  0.00           C  
ATOM   1690  CG2 VAL B 112      -3.037 -19.540  -7.299  1.00  0.00           C  
ATOM   1691  H   VAL B 112      -4.661 -17.507  -6.219  1.00  0.00           H  
ATOM   1692  HA  VAL B 112      -4.517 -18.099  -9.001  1.00  0.00           H  
ATOM   1693  HB  VAL B 112      -5.034 -19.898  -6.594  1.00  0.00           H  
ATOM   1694 1HG1 VAL B 112      -4.413 -21.767  -8.047  1.00  0.00           H  
ATOM   1695 2HG1 VAL B 112      -5.897 -20.956  -8.602  1.00  0.00           H  
ATOM   1696 3HG1 VAL B 112      -4.354 -20.663  -9.441  1.00  0.00           H  
ATOM   1697 1HG2 VAL B 112      -2.644 -20.469  -6.887  1.00  0.00           H  
ATOM   1698 2HG2 VAL B 112      -2.537 -19.321  -8.242  1.00  0.00           H  
ATOM   1699 3HG2 VAL B 112      -2.858 -18.727  -6.595  1.00  0.00           H  
ATOM   1700  N   ILE B 113      -7.451 -18.517  -7.561  1.00  0.00           N  
ATOM   1701  CA  ILE B 113      -8.848 -18.768  -7.864  1.00  0.00           C  
ATOM   1702  C   ILE B 113      -9.263 -17.680  -8.852  1.00  0.00           C  
ATOM   1703  O   ILE B 113      -9.929 -17.957  -9.849  1.00  0.00           O  
ATOM   1704  CB  ILE B 113      -9.733 -18.735  -6.604  1.00  0.00           C  
ATOM   1705  CG1 ILE B 113      -9.422 -19.933  -5.702  1.00  0.00           C  
ATOM   1706  CG2 ILE B 113     -11.204 -18.722  -6.988  1.00  0.00           C  
ATOM   1707  CD1 ILE B 113     -10.029 -19.831  -4.322  1.00  0.00           C  
ATOM   1708  H   ILE B 113      -7.185 -18.296  -6.612  1.00  0.00           H  
ATOM   1709  HA  ILE B 113      -8.937 -19.769  -8.285  1.00  0.00           H  
ATOM   1710  HB  ILE B 113      -9.510 -17.839  -6.026  1.00  0.00           H  
ATOM   1711 1HG1 ILE B 113      -9.789 -20.845  -6.171  1.00  0.00           H  
ATOM   1712 2HG1 ILE B 113      -8.342 -20.034  -5.592  1.00  0.00           H  
ATOM   1713 1HG2 ILE B 113     -11.815 -18.700  -6.086  1.00  0.00           H  
ATOM   1714 2HG2 ILE B 113     -11.415 -17.840  -7.591  1.00  0.00           H  
ATOM   1715 3HG2 ILE B 113     -11.439 -19.618  -7.563  1.00  0.00           H  
ATOM   1716 1HD1 ILE B 113      -9.764 -20.716  -3.742  1.00  0.00           H  
ATOM   1717 2HD1 ILE B 113      -9.647 -18.941  -3.821  1.00  0.00           H  
ATOM   1718 3HD1 ILE B 113     -11.113 -19.764  -4.406  1.00  0.00           H  
ATOM   1719  N   VAL B 114      -8.839 -16.448  -8.573  1.00  0.00           N  
ATOM   1720  CA  VAL B 114      -9.202 -15.292  -9.390  1.00  0.00           C  
ATOM   1721  C   VAL B 114      -8.692 -15.485 -10.806  1.00  0.00           C  
ATOM   1722  O   VAL B 114      -9.392 -15.208 -11.777  1.00  0.00           O  
ATOM   1723  CB  VAL B 114      -8.611 -13.997  -8.801  1.00  0.00           C  
ATOM   1724  CG1 VAL B 114      -8.749 -12.850  -9.791  1.00  0.00           C  
ATOM   1725  CG2 VAL B 114      -9.303 -13.663  -7.488  1.00  0.00           C  
ATOM   1726  H   VAL B 114      -8.245 -16.314  -7.767  1.00  0.00           H  
ATOM   1727  HA  VAL B 114     -10.287 -15.186  -9.377  1.00  0.00           H  
ATOM   1728  HB  VAL B 114      -7.545 -14.142  -8.624  1.00  0.00           H  
ATOM   1729 1HG1 VAL B 114      -8.326 -11.943  -9.358  1.00  0.00           H  
ATOM   1730 2HG1 VAL B 114      -8.216 -13.096 -10.709  1.00  0.00           H  
ATOM   1731 3HG1 VAL B 114      -9.803 -12.687 -10.014  1.00  0.00           H  
ATOM   1732 1HG2 VAL B 114      -8.880 -12.747  -7.077  1.00  0.00           H  
ATOM   1733 2HG2 VAL B 114     -10.370 -13.523  -7.664  1.00  0.00           H  
ATOM   1734 3HG2 VAL B 114      -9.156 -14.479  -6.781  1.00  0.00           H  
ATOM   1735  N   LEU B 115      -7.454 -15.948 -10.912  1.00  0.00           N  
ATOM   1736  CA  LEU B 115      -6.838 -16.130 -12.206  1.00  0.00           C  
ATOM   1737  C   LEU B 115      -7.676 -17.141 -12.963  1.00  0.00           C  
ATOM   1738  O   LEU B 115      -7.983 -16.944 -14.139  1.00  0.00           O  
ATOM   1739  CB  LEU B 115      -5.390 -16.617 -12.068  1.00  0.00           C  
ATOM   1740  CG  LEU B 115      -4.396 -15.596 -11.499  1.00  0.00           C  
ATOM   1741  CD1 LEU B 115      -3.051 -16.272 -11.265  1.00  0.00           C  
ATOM   1742  CD2 LEU B 115      -4.260 -14.427 -12.463  1.00  0.00           C  
ATOM   1743  H   LEU B 115      -6.929 -16.178 -10.080  1.00  0.00           H  
ATOM   1744  HA  LEU B 115      -6.799 -15.165 -12.709  1.00  0.00           H  
ATOM   1745 1HB  LEU B 115      -5.377 -17.490 -11.417  1.00  0.00           H  
ATOM   1746 2HB  LEU B 115      -5.029 -16.917 -13.052  1.00  0.00           H  
ATOM   1747  HG  LEU B 115      -4.758 -15.233 -10.537  1.00  0.00           H  
ATOM   1748 1HD1 LEU B 115      -2.345 -15.547 -10.860  1.00  0.00           H  
ATOM   1749 2HD1 LEU B 115      -3.174 -17.091 -10.557  1.00  0.00           H  
ATOM   1750 3HD1 LEU B 115      -2.671 -16.660 -12.209  1.00  0.00           H  
ATOM   1751 1HD2 LEU B 115      -3.554 -13.701 -12.058  1.00  0.00           H  
ATOM   1752 2HD2 LEU B 115      -3.896 -14.789 -13.425  1.00  0.00           H  
ATOM   1753 3HD2 LEU B 115      -5.232 -13.952 -12.598  1.00  0.00           H  
ATOM   1754  N   LEU B 116      -8.061 -18.215 -12.279  1.00  0.00           N  
ATOM   1755  CA  LEU B 116      -8.870 -19.265 -12.886  1.00  0.00           C  
ATOM   1756  C   LEU B 116     -10.259 -18.761 -13.243  1.00  0.00           C  
ATOM   1757  O   LEU B 116     -10.783 -19.094 -14.301  1.00  0.00           O  
ATOM   1758  CB  LEU B 116      -8.984 -20.462 -11.934  1.00  0.00           C  
ATOM   1759  CG  LEU B 116      -7.688 -21.244 -11.690  1.00  0.00           C  
ATOM   1760  CD1 LEU B 116      -7.920 -22.288 -10.606  1.00  0.00           C  
ATOM   1761  CD2 LEU B 116      -7.236 -21.896 -12.988  1.00  0.00           C  
ATOM   1762  H   LEU B 116      -7.785 -18.305 -11.311  1.00  0.00           H  
ATOM   1763  HA  LEU B 116      -8.382 -19.589 -13.805  1.00  0.00           H  
ATOM   1764 1HB  LEU B 116      -9.342 -20.105 -10.969  1.00  0.00           H  
ATOM   1765 2HB  LEU B 116      -9.720 -21.157 -12.337  1.00  0.00           H  
ATOM   1766  HG  LEU B 116      -6.913 -20.563 -11.337  1.00  0.00           H  
ATOM   1767 1HD1 LEU B 116      -6.999 -22.844 -10.432  1.00  0.00           H  
ATOM   1768 2HD1 LEU B 116      -8.223 -21.792  -9.683  1.00  0.00           H  
ATOM   1769 3HD1 LEU B 116      -8.704 -22.974 -10.924  1.00  0.00           H  
ATOM   1770 1HD2 LEU B 116      -6.314 -22.452 -12.815  1.00  0.00           H  
ATOM   1771 2HD2 LEU B 116      -8.010 -22.578 -13.341  1.00  0.00           H  
ATOM   1772 3HD2 LEU B 116      -7.060 -21.126 -13.740  1.00  0.00           H  
ATOM   1773  N   ALA B 117     -10.844 -17.951 -12.365  1.00  0.00           N  
ATOM   1774  CA  ALA B 117     -12.175 -17.398 -12.598  1.00  0.00           C  
ATOM   1775  C   ALA B 117     -12.254 -16.722 -13.960  1.00  0.00           C  
ATOM   1776  O   ALA B 117     -13.168 -16.983 -14.740  1.00  0.00           O  
ATOM   1777  CB  ALA B 117     -12.524 -16.399 -11.504  1.00  0.00           C  
ATOM   1778  H   ALA B 117     -10.354 -17.713 -11.515  1.00  0.00           H  
ATOM   1779  HA  ALA B 117     -12.892 -18.219 -12.572  1.00  0.00           H  
ATOM   1780 1HB  ALA B 117     -13.519 -15.992 -11.686  1.00  0.00           H  
ATOM   1781 2HB  ALA B 117     -12.509 -16.899 -10.535  1.00  0.00           H  
ATOM   1782 3HB  ALA B 117     -11.795 -15.589 -11.505  1.00  0.00           H  
ATOM   1783  N   GLY B 118     -11.293 -15.847 -14.240  1.00  0.00           N  
ATOM   1784  CA  GLY B 118     -11.250 -15.188 -15.532  1.00  0.00           C  
ATOM   1785  C   GLY B 118     -11.153 -16.198 -16.655  1.00  0.00           C  
ATOM   1786  O   GLY B 118     -11.811 -16.062 -17.685  1.00  0.00           O  
ATOM   1787  H   GLY B 118     -10.584 -15.632 -13.554  1.00  0.00           H  
ATOM   1788 1HA  GLY B 118     -12.145 -14.579 -15.660  1.00  0.00           H  
ATOM   1789 2HA  GLY B 118     -10.394 -14.514 -15.568  1.00  0.00           H  
ATOM   1790  N   SER B 119     -10.331 -17.220 -16.448  1.00  0.00           N  
ATOM   1791  CA  SER B 119     -10.027 -18.189 -17.489  1.00  0.00           C  
ATOM   1792  C   SER B 119     -11.191 -19.140 -17.691  1.00  0.00           C  
ATOM   1793  O   SER B 119     -11.171 -19.987 -18.581  1.00  0.00           O  
ATOM   1794  CB  SER B 119      -8.778 -18.970 -17.132  1.00  0.00           C  
ATOM   1795  OG  SER B 119      -9.034 -19.885 -16.103  1.00  0.00           O  
ATOM   1796  H   SER B 119      -9.904 -17.325 -15.539  1.00  0.00           H  
ATOM   1797  HA  SER B 119      -9.826 -17.650 -18.416  1.00  0.00           H  
ATOM   1798 1HB  SER B 119      -8.417 -19.501 -18.013  1.00  0.00           H  
ATOM   1799 2HB  SER B 119      -7.994 -18.280 -16.822  1.00  0.00           H  
ATOM   1800  HG  SER B 119      -9.782 -19.533 -15.615  1.00  0.00           H  
ATOM   1801  N   TYR B 120     -12.209 -18.993 -16.855  1.00  0.00           N  
ATOM   1802  CA  TYR B 120     -13.394 -19.826 -16.950  1.00  0.00           C  
ATOM   1803  C   TYR B 120     -14.680 -19.027 -17.108  1.00  0.00           C  
ATOM   1804  O   TYR B 120     -15.773 -19.588 -17.065  1.00  0.00           O  
ATOM   1805  CB  TYR B 120     -13.492 -20.729 -15.719  1.00  0.00           C  
ATOM   1806  CG  TYR B 120     -12.421 -21.796 -15.657  1.00  0.00           C  
ATOM   1807  CD1 TYR B 120     -11.629 -21.920 -14.525  1.00  0.00           C  
ATOM   1808  CD2 TYR B 120     -12.232 -22.651 -16.733  1.00  0.00           C  
ATOM   1809  CE1 TYR B 120     -10.651 -22.894 -14.470  1.00  0.00           C  
ATOM   1810  CE2 TYR B 120     -11.254 -23.625 -16.677  1.00  0.00           C  
ATOM   1811  CZ  TYR B 120     -10.466 -23.748 -15.551  1.00  0.00           C  
ATOM   1812  OH  TYR B 120      -9.492 -24.718 -15.496  1.00  0.00           O  
ATOM   1813  H   TYR B 120     -12.161 -18.285 -16.135  1.00  0.00           H  
ATOM   1814  HA  TYR B 120     -13.309 -20.449 -17.840  1.00  0.00           H  
ATOM   1815 1HB  TYR B 120     -13.420 -20.123 -14.815  1.00  0.00           H  
ATOM   1816 2HB  TYR B 120     -14.464 -21.222 -15.705  1.00  0.00           H  
ATOM   1817  HD1 TYR B 120     -11.778 -21.248 -13.680  1.00  0.00           H  
ATOM   1818  HD2 TYR B 120     -12.854 -22.553 -17.623  1.00  0.00           H  
ATOM   1819  HE1 TYR B 120     -10.029 -22.991 -13.580  1.00  0.00           H  
ATOM   1820  HE2 TYR B 120     -11.104 -24.296 -17.523  1.00  0.00           H  
ATOM   1821  HH  TYR B 120      -9.493 -25.218 -16.315  1.00  0.00           H  
ATOM   1822  N   LEU B 121     -14.546 -17.718 -17.280  1.00  0.00           N  
ATOM   1823  CA  LEU B 121     -15.706 -16.838 -17.380  1.00  0.00           C  
ATOM   1824  C   LEU B 121     -15.547 -15.940 -18.598  1.00  0.00           C  
ATOM   1825  O   LEU B 121     -16.471 -15.779 -19.390  1.00  0.00           O  
ATOM   1826  CB  LEU B 121     -15.857 -15.989 -16.112  1.00  0.00           C  
ATOM   1827  CG  LEU B 121     -16.208 -16.759 -14.832  1.00  0.00           C  
ATOM   1828  CD1 LEU B 121     -16.181 -15.809 -13.643  1.00  0.00           C  
ATOM   1829  CD2 LEU B 121     -17.578 -17.403 -14.987  1.00  0.00           C  
ATOM   1830  H   LEU B 121     -13.620 -17.320 -17.344  1.00  0.00           H  
ATOM   1831  HA  LEU B 121     -16.599 -17.454 -17.481  1.00  0.00           H  
ATOM   1832 1HB  LEU B 121     -14.922 -15.460 -15.934  1.00  0.00           H  
ATOM   1833 2HB  LEU B 121     -16.641 -15.250 -16.279  1.00  0.00           H  
ATOM   1834  HG  LEU B 121     -15.461 -17.534 -14.658  1.00  0.00           H  
ATOM   1835 1HD1 LEU B 121     -16.430 -16.357 -12.734  1.00  0.00           H  
ATOM   1836 2HD1 LEU B 121     -15.184 -15.379 -13.544  1.00  0.00           H  
ATOM   1837 3HD1 LEU B 121     -16.908 -15.013 -13.797  1.00  0.00           H  
ATOM   1838 1HD2 LEU B 121     -17.827 -17.951 -14.078  1.00  0.00           H  
ATOM   1839 2HD2 LEU B 121     -18.326 -16.629 -15.160  1.00  0.00           H  
ATOM   1840 3HD2 LEU B 121     -17.564 -18.090 -15.833  1.00  0.00           H  
ATOM   1841  N   ALA B 122     -14.368 -15.348 -18.738  1.00  0.00           N  
ATOM   1842  CA  ALA B 122     -14.117 -14.436 -19.843  1.00  0.00           C  
ATOM   1843  C   ALA B 122     -14.107 -15.275 -21.111  1.00  0.00           C  
ATOM   1844  O   ALA B 122     -14.497 -14.813 -22.182  1.00  0.00           O  
ATOM   1845  CB  ALA B 122     -12.775 -13.739 -19.654  1.00  0.00           C  
ATOM   1846  H   ALA B 122     -13.631 -15.528 -18.072  1.00  0.00           H  
ATOM   1847  HA  ALA B 122     -14.908 -13.686 -19.849  1.00  0.00           H  
ATOM   1848 1HB  ALA B 122     -12.598 -13.059 -20.487  1.00  0.00           H  
ATOM   1849 2HB  ALA B 122     -12.786 -13.175 -18.721  1.00  0.00           H  
ATOM   1850 3HB  ALA B 122     -11.981 -14.483 -19.618  1.00  0.00           H  
ATOM   1851  N   VAL B 123     -13.662 -16.519 -20.976  1.00  0.00           N  
ATOM   1852  CA  VAL B 123     -13.674 -17.457 -22.087  1.00  0.00           C  
ATOM   1853  C   VAL B 123     -15.076 -17.487 -22.664  1.00  0.00           C  
ATOM   1854  O   VAL B 123     -15.264 -17.235 -23.848  1.00  0.00           O  
ATOM   1855  CB  VAL B 123     -13.260 -18.868 -21.629  1.00  0.00           C  
ATOM   1856  CG1 VAL B 123     -13.546 -19.887 -22.722  1.00  0.00           C  
ATOM   1857  CG2 VAL B 123     -11.786 -18.879 -21.253  1.00  0.00           C  
ATOM   1858  H   VAL B 123     -13.306 -16.823 -20.080  1.00  0.00           H  
ATOM   1859  HA  VAL B 123     -12.943 -17.127 -22.826  1.00  0.00           H  
ATOM   1860  HB  VAL B 123     -13.859 -19.149 -20.763  1.00  0.00           H  
ATOM   1861 1HG1 VAL B 123     -13.248 -20.879 -22.381  1.00  0.00           H  
ATOM   1862 2HG1 VAL B 123     -14.612 -19.888 -22.949  1.00  0.00           H  
ATOM   1863 3HG1 VAL B 123     -12.983 -19.628 -23.618  1.00  0.00           H  
ATOM   1864 1HG2 VAL B 123     -11.501 -19.879 -20.930  1.00  0.00           H  
ATOM   1865 2HG2 VAL B 123     -11.188 -18.592 -22.119  1.00  0.00           H  
ATOM   1866 3HG2 VAL B 123     -11.613 -18.172 -20.442  1.00  0.00           H  
ATOM   1867  N   LEU B 124     -16.062 -17.781 -21.820  1.00  0.00           N  
ATOM   1868  CA  LEU B 124     -17.436 -17.925 -22.283  1.00  0.00           C  
ATOM   1869  C   LEU B 124     -18.009 -16.613 -22.818  1.00  0.00           C  
ATOM   1870  O   LEU B 124     -18.762 -16.602 -23.792  1.00  0.00           O  
ATOM   1871  CB  LEU B 124     -18.317 -18.441 -21.139  1.00  0.00           C  
ATOM   1872  CG  LEU B 124     -18.006 -19.861 -20.647  1.00  0.00           C  
ATOM   1873  CD1 LEU B 124     -18.835 -20.161 -19.405  1.00  0.00           C  
ATOM   1874  CD2 LEU B 124     -18.301 -20.859 -21.756  1.00  0.00           C  
ATOM   1875  H   LEU B 124     -15.857 -17.908 -20.839  1.00  0.00           H  
ATOM   1876  HA  LEU B 124     -17.450 -18.636 -23.108  1.00  0.00           H  
ATOM   1877 1HB  LEU B 124     -18.215 -17.767 -20.290  1.00  0.00           H  
ATOM   1878 2HB  LEU B 124     -19.357 -18.424 -21.466  1.00  0.00           H  
ATOM   1879  HG  LEU B 124     -16.954 -19.927 -20.369  1.00  0.00           H  
ATOM   1880 1HD1 LEU B 124     -18.614 -21.170 -19.056  1.00  0.00           H  
ATOM   1881 2HD1 LEU B 124     -18.590 -19.445 -18.621  1.00  0.00           H  
ATOM   1882 3HD1 LEU B 124     -19.894 -20.086 -19.648  1.00  0.00           H  
ATOM   1883 1HD2 LEU B 124     -18.080 -21.868 -21.407  1.00  0.00           H  
ATOM   1884 2HD2 LEU B 124     -19.354 -20.794 -22.033  1.00  0.00           H  
ATOM   1885 3HD2 LEU B 124     -17.683 -20.631 -22.625  1.00  0.00           H  
ATOM   1886  N   ALA B 125     -17.648 -15.509 -22.176  1.00  0.00           N  
ATOM   1887  CA  ALA B 125     -18.180 -14.203 -22.538  1.00  0.00           C  
ATOM   1888  C   ALA B 125     -17.774 -13.902 -23.976  1.00  0.00           C  
ATOM   1889  O   ALA B 125     -18.575 -13.410 -24.767  1.00  0.00           O  
ATOM   1890  CB  ALA B 125     -17.631 -13.134 -21.603  1.00  0.00           C  
ATOM   1891  H   ALA B 125     -16.986 -15.578 -21.416  1.00  0.00           H  
ATOM   1892  HA  ALA B 125     -19.265 -14.239 -22.437  1.00  0.00           H  
ATOM   1893 1HB  ALA B 125     -18.036 -12.162 -21.883  1.00  0.00           H  
ATOM   1894 2HB  ALA B 125     -17.920 -13.365 -20.577  1.00  0.00           H  
ATOM   1895 3HB  ALA B 125     -16.545 -13.109 -21.677  1.00  0.00           H  
ATOM   1896  N   GLU B 126     -16.522 -14.216 -24.303  1.00  0.00           N  
ATOM   1897  CA  GLU B 126     -15.972 -13.971 -25.632  1.00  0.00           C  
ATOM   1898  C   GLU B 126     -16.237 -15.116 -26.609  1.00  0.00           C  
ATOM   1899  O   GLU B 126     -16.374 -14.890 -27.810  1.00  0.00           O  
ATOM   1900  CB  GLU B 126     -14.465 -13.724 -25.532  1.00  0.00           C  
ATOM   1901  CG  GLU B 126     -14.082 -12.498 -24.716  1.00  0.00           C  
ATOM   1902  CD  GLU B 126     -14.780 -11.248 -25.175  1.00  0.00           C  
ATOM   1903  OE1 GLU B 126     -14.967 -11.095 -26.358  1.00  0.00           O  
ATOM   1904  OE2 GLU B 126     -15.126 -10.445 -24.341  1.00  0.00           O  
ATOM   1905  H   GLU B 126     -15.936 -14.641 -23.599  1.00  0.00           H  
ATOM   1906  HA  GLU B 126     -16.438 -13.073 -26.039  1.00  0.00           H  
ATOM   1907 1HB  GLU B 126     -13.983 -14.591 -25.080  1.00  0.00           H  
ATOM   1908 2HB  GLU B 126     -14.049 -13.603 -26.533  1.00  0.00           H  
ATOM   1909 1HG  GLU B 126     -14.332 -12.677 -23.671  1.00  0.00           H  
ATOM   1910 2HG  GLU B 126     -13.004 -12.352 -24.783  1.00  0.00           H  
ATOM   1911  N   ARG B 127     -16.299 -16.338 -26.084  1.00  0.00           N  
ATOM   1912  CA  ARG B 127     -16.534 -17.547 -26.874  1.00  0.00           C  
ATOM   1913  C   ARG B 127     -17.788 -17.536 -27.747  1.00  0.00           C  
ATOM   1914  O   ARG B 127     -17.752 -17.976 -28.896  1.00  0.00           O  
ATOM   1915  CB  ARG B 127     -16.613 -18.749 -25.945  1.00  0.00           C  
ATOM   1916  CG  ARG B 127     -16.888 -20.075 -26.636  1.00  0.00           C  
ATOM   1917  CD  ARG B 127     -15.752 -20.491 -27.498  1.00  0.00           C  
ATOM   1918  NE  ARG B 127     -14.538 -20.708 -26.729  1.00  0.00           N  
ATOM   1919  CZ  ARG B 127     -14.185 -21.882 -26.171  1.00  0.00           C  
ATOM   1920  NH1 ARG B 127     -14.962 -22.934 -26.305  1.00  0.00           N  
ATOM   1921  NH2 ARG B 127     -13.057 -21.977 -25.488  1.00  0.00           N  
ATOM   1922  H   ARG B 127     -16.177 -16.419 -25.085  1.00  0.00           H  
ATOM   1923  HA  ARG B 127     -15.714 -17.661 -27.584  1.00  0.00           H  
ATOM   1924 1HB  ARG B 127     -15.675 -18.850 -25.400  1.00  0.00           H  
ATOM   1925 2HB  ARG B 127     -17.403 -18.590 -25.211  1.00  0.00           H  
ATOM   1926 1HG  ARG B 127     -17.050 -20.850 -25.886  1.00  0.00           H  
ATOM   1927 2HG  ARG B 127     -17.777 -19.983 -27.261  1.00  0.00           H  
ATOM   1928 1HD  ARG B 127     -16.003 -21.421 -28.008  1.00  0.00           H  
ATOM   1929 2HD  ARG B 127     -15.553 -19.715 -28.237  1.00  0.00           H  
ATOM   1930  HE  ARG B 127     -13.914 -19.922 -26.603  1.00  0.00           H  
ATOM   1931 1HH1 ARG B 127     -15.824 -22.861 -26.827  1.00  0.00           H  
ATOM   1932 2HH1 ARG B 127     -14.698 -23.814 -25.887  1.00  0.00           H  
ATOM   1933 1HH2 ARG B 127     -12.459 -21.169 -25.384  1.00  0.00           H  
ATOM   1934 2HH2 ARG B 127     -12.793 -22.857 -25.070  1.00  0.00           H  
ATOM   1935  N   GLY B 128     -18.897 -17.045 -27.201  1.00  0.00           N  
ATOM   1936  CA  GLY B 128     -20.102 -16.910 -27.999  1.00  0.00           C  
ATOM   1937  C   GLY B 128     -20.340 -15.486 -28.462  1.00  0.00           C  
ATOM   1938  O   GLY B 128     -21.488 -15.053 -28.570  1.00  0.00           O  
ATOM   1939  H   GLY B 128     -18.914 -16.762 -26.232  1.00  0.00           H  
ATOM   1940 1HA  GLY B 128     -20.034 -17.559 -28.873  1.00  0.00           H  
ATOM   1941 2HA  GLY B 128     -20.961 -17.242 -27.419  1.00  0.00           H  
ATOM   1942  N   ALA B 129     -19.260 -14.759 -28.738  1.00  0.00           N  
ATOM   1943  CA  ALA B 129     -19.367 -13.367 -29.167  1.00  0.00           C  
ATOM   1944  C   ALA B 129     -18.242 -12.959 -30.119  1.00  0.00           C  
ATOM   1945  O   ALA B 129     -17.162 -13.558 -30.117  1.00  0.00           O  
ATOM   1946  CB  ALA B 129     -19.367 -12.449 -27.947  1.00  0.00           C  
ATOM   1947  H   ALA B 129     -18.345 -15.177 -28.650  1.00  0.00           H  
ATOM   1948  HA  ALA B 129     -20.309 -13.250 -29.703  1.00  0.00           H  
ATOM   1949 1HB  ALA B 129     -19.448 -11.412 -28.272  1.00  0.00           H  
ATOM   1950 2HB  ALA B 129     -20.215 -12.696 -27.306  1.00  0.00           H  
ATOM   1951 3HB  ALA B 129     -18.441 -12.584 -27.390  1.00  0.00           H  
ATOM   1952  N   PRO B 130     -18.497 -11.936 -30.960  1.00  0.00           N  
ATOM   1953  CA  PRO B 130     -17.550 -11.378 -31.943  1.00  0.00           C  
ATOM   1954  C   PRO B 130     -16.289 -10.753 -31.328  1.00  0.00           C  
ATOM   1955  O   PRO B 130     -15.335 -10.428 -32.039  1.00  0.00           O  
ATOM   1956  CB  PRO B 130     -18.380 -10.329 -32.682  1.00  0.00           C  
ATOM   1957  CG  PRO B 130     -19.807 -10.711 -32.420  1.00  0.00           C  
ATOM   1958  CD  PRO B 130     -19.825 -11.271 -31.040  1.00  0.00           C  
ATOM   1959  HA  PRO B 130     -17.229 -12.176 -32.629  1.00  0.00           H  
ATOM   1960 1HB  PRO B 130     -18.138  -9.324 -32.306  1.00  0.00           H  
ATOM   1961 2HB  PRO B 130     -18.132 -10.339 -33.754  1.00  0.00           H  
ATOM   1962 1HG  PRO B 130     -20.459  -9.830 -32.517  1.00  0.00           H  
ATOM   1963 2HG  PRO B 130     -20.147 -11.443 -33.167  1.00  0.00           H  
ATOM   1964 1HD  PRO B 130     -19.921 -10.451 -30.312  1.00  0.00           H  
ATOM   1965 2HD  PRO B 130     -20.662 -11.977 -30.941  1.00  0.00           H  
ATOM   1966  N   GLY B 131     -16.284 -10.605 -30.009  1.00  0.00           N  
ATOM   1967  CA  GLY B 131     -15.213  -9.885 -29.351  1.00  0.00           C  
ATOM   1968  C   GLY B 131     -13.847 -10.519 -29.339  1.00  0.00           C  
ATOM   1969  O   GLY B 131     -13.513 -11.336 -30.195  1.00  0.00           O  
ATOM   1970  H   GLY B 131     -17.031 -10.994 -29.451  1.00  0.00           H  
ATOM   1971 1HA  GLY B 131     -15.092  -8.907 -29.817  1.00  0.00           H  
ATOM   1972 2HA  GLY B 131     -15.478  -9.713 -28.308  1.00  0.00           H  
ATOM   1973  N   ALA B 132     -13.072 -10.138 -28.326  1.00  0.00           N  
ATOM   1974  CA  ALA B 132     -11.650 -10.431 -28.240  1.00  0.00           C  
ATOM   1975  C   ALA B 132     -11.346 -11.920 -28.111  1.00  0.00           C  
ATOM   1976  O   ALA B 132     -12.229 -12.729 -27.818  1.00  0.00           O  
ATOM   1977  CB  ALA B 132     -11.037  -9.671 -27.067  1.00  0.00           C  
ATOM   1978  H   ALA B 132     -13.513  -9.616 -27.582  1.00  0.00           H  
ATOM   1979  HA  ALA B 132     -11.179 -10.100 -29.166  1.00  0.00           H  
ATOM   1980 1HB  ALA B 132      -9.972  -9.893 -27.007  1.00  0.00           H  
ATOM   1981 2HB  ALA B 132     -11.177  -8.600 -27.215  1.00  0.00           H  
ATOM   1982 3HB  ALA B 132     -11.525  -9.976 -26.143  1.00  0.00           H  
ATOM   1983  N   GLN B 133     -10.078 -12.258 -28.320  1.00  0.00           N  
ATOM   1984  CA  GLN B 133      -9.615 -13.640 -28.343  1.00  0.00           C  
ATOM   1985  C   GLN B 133      -9.454 -14.315 -26.988  1.00  0.00           C  
ATOM   1986  O   GLN B 133      -8.617 -15.208 -26.845  1.00  0.00           O  
ATOM   1987  CB  GLN B 133      -8.279 -13.708 -29.087  1.00  0.00           C  
ATOM   1988  CG  GLN B 133      -8.355 -13.280 -30.543  1.00  0.00           C  
ATOM   1989  CD  GLN B 133      -9.295 -14.152 -31.354  1.00  0.00           C  
ATOM   1990  OE1 GLN B 133      -9.184 -15.381 -31.349  1.00  0.00           O  
ATOM   1991  NE2 GLN B 133     -10.228 -13.520 -32.057  1.00  0.00           N  
ATOM   1992  H   GLN B 133      -9.412 -11.513 -28.469  1.00  0.00           H  
ATOM   1993  HA  GLN B 133     -10.363 -14.247 -28.852  1.00  0.00           H  
ATOM   1994 1HB  GLN B 133      -7.551 -13.069 -28.587  1.00  0.00           H  
ATOM   1995 2HB  GLN B 133      -7.896 -14.727 -29.056  1.00  0.00           H  
ATOM   1996 1HG  GLN B 133      -8.714 -12.252 -30.591  1.00  0.00           H  
ATOM   1997 2HG  GLN B 133      -7.360 -13.349 -30.984  1.00  0.00           H  
ATOM   1998 1HE2 GLN B 133     -10.877 -14.042 -32.611  1.00  0.00           H  
ATOM   1999 2HE2 GLN B 133     -10.282 -12.521 -32.033  1.00  0.00           H  
ATOM   2000  N   LEU B 134     -10.236 -13.902 -25.995  1.00  0.00           N  
ATOM   2001  CA  LEU B 134     -10.227 -14.600 -24.712  1.00  0.00           C  
ATOM   2002  C   LEU B 134     -11.087 -15.837 -24.922  1.00  0.00           C  
ATOM   2003  O   LEU B 134     -11.183 -16.719 -24.071  1.00  0.00           O  
ATOM   2004  CB  LEU B 134     -10.784 -13.726 -23.581  1.00  0.00           C  
ATOM   2005  CG  LEU B 134     -10.101 -12.365 -23.394  1.00  0.00           C  
ATOM   2006  CD1 LEU B 134     -10.782 -11.605 -22.264  1.00  0.00           C  
ATOM   2007  CD2 LEU B 134      -8.623 -12.574 -23.100  1.00  0.00           C  
ATOM   2008  H   LEU B 134     -10.842 -13.103 -26.117  1.00  0.00           H  
ATOM   2009  HA  LEU B 134      -9.195 -14.841 -24.456  1.00  0.00           H  
ATOM   2010 1HB  LEU B 134     -11.840 -13.543 -23.771  1.00  0.00           H  
ATOM   2011 2HB  LEU B 134     -10.694 -14.273 -22.643  1.00  0.00           H  
ATOM   2012  HG  LEU B 134     -10.209 -11.775 -24.305  1.00  0.00           H  
ATOM   2013 1HD1 LEU B 134     -10.297 -10.638 -22.131  1.00  0.00           H  
ATOM   2014 2HD1 LEU B 134     -11.833 -11.453 -22.510  1.00  0.00           H  
ATOM   2015 3HD1 LEU B 134     -10.704 -12.180 -21.341  1.00  0.00           H  
ATOM   2016 1HD2 LEU B 134      -8.137 -11.607 -22.968  1.00  0.00           H  
ATOM   2017 2HD2 LEU B 134      -8.513 -13.163 -22.189  1.00  0.00           H  
ATOM   2018 3HD2 LEU B 134      -8.158 -13.103 -23.932  1.00  0.00           H  
ATOM   2019  N   ILE B 135     -11.722 -15.865 -26.086  1.00  0.00           N  
ATOM   2020  CA  ILE B 135     -12.340 -17.054 -26.635  1.00  0.00           C  
ATOM   2021  C   ILE B 135     -11.535 -18.279 -26.208  1.00  0.00           C  
ATOM   2022  O   ILE B 135     -12.093 -19.276 -25.754  1.00  0.00           O  
ATOM   2023  CB  ILE B 135     -12.423 -16.981 -28.171  1.00  0.00           C  
ATOM   2024  CG1 ILE B 135     -13.390 -15.875 -28.602  1.00  0.00           C  
ATOM   2025  CG2 ILE B 135     -12.854 -18.323 -28.744  1.00  0.00           C  
ATOM   2026  CD1 ILE B 135     -13.293 -15.516 -30.067  1.00  0.00           C  
ATOM   2027  H   ILE B 135     -11.769 -15.001 -26.606  1.00  0.00           H  
ATOM   2028  HA  ILE B 135     -13.362 -17.114 -26.265  1.00  0.00           H  
ATOM   2029  HB  ILE B 135     -11.446 -16.721 -28.576  1.00  0.00           H  
ATOM   2030 1HG1 ILE B 135     -14.413 -16.186 -28.394  1.00  0.00           H  
ATOM   2031 2HG1 ILE B 135     -13.197 -14.975 -28.017  1.00  0.00           H  
ATOM   2032 1HG2 ILE B 135     -12.909 -18.254 -29.830  1.00  0.00           H  
ATOM   2033 2HG2 ILE B 135     -12.130 -19.087 -28.465  1.00  0.00           H  
ATOM   2034 3HG2 ILE B 135     -13.834 -18.590 -28.348  1.00  0.00           H  
ATOM   2035 1HD1 ILE B 135     -14.008 -14.725 -30.296  1.00  0.00           H  
ATOM   2036 2HD1 ILE B 135     -12.283 -15.168 -30.290  1.00  0.00           H  
ATOM   2037 3HD1 ILE B 135     -13.517 -16.393 -30.672  1.00  0.00           H  
ATOM   2038  N   THR B 136     -10.219 -18.197 -26.360  1.00  0.00           N  
ATOM   2039  CA  THR B 136      -9.347 -19.334 -26.095  1.00  0.00           C  
ATOM   2040  C   THR B 136      -8.901 -19.289 -24.645  1.00  0.00           C  
ATOM   2041  O   THR B 136      -8.697 -18.210 -24.081  1.00  0.00           O  
ATOM   2042  CB  THR B 136      -8.121 -19.343 -27.026  1.00  0.00           C  
ATOM   2043  OG1 THR B 136      -7.327 -18.174 -26.786  1.00  0.00           O  
ATOM   2044  CG2 THR B 136      -8.557 -19.366 -28.483  1.00  0.00           C  
ATOM   2045  H   THR B 136      -9.811 -17.326 -26.667  1.00  0.00           H  
ATOM   2046  HA  THR B 136      -9.900 -20.251 -26.304  1.00  0.00           H  
ATOM   2047  HB  THR B 136      -7.515 -20.226 -26.821  1.00  0.00           H  
ATOM   2048  HG1 THR B 136      -7.628 -17.743 -25.983  1.00  0.00           H  
ATOM   2049 1HG2 THR B 136      -7.678 -19.372 -29.126  1.00  0.00           H  
ATOM   2050 2HG2 THR B 136      -9.152 -20.260 -28.671  1.00  0.00           H  
ATOM   2051 3HG2 THR B 136      -9.156 -18.481 -28.696  1.00  0.00           H  
ATOM   2052  N   TYR B 137      -8.761 -20.462 -24.042  1.00  0.00           N  
ATOM   2053  CA  TYR B 137      -8.454 -20.550 -22.622  1.00  0.00           C  
ATOM   2054  C   TYR B 137      -7.071 -19.995 -22.302  1.00  0.00           C  
ATOM   2055  O   TYR B 137      -6.919 -19.203 -21.372  1.00  0.00           O  
ATOM   2056  CB  TYR B 137      -8.563 -22.001 -22.147  1.00  0.00           C  
ATOM   2057  CG  TYR B 137      -8.087 -22.215 -20.728  1.00  0.00           C  
ATOM   2058  CD1 TYR B 137      -8.958 -22.014 -19.666  1.00  0.00           C  
ATOM   2059  CD2 TYR B 137      -6.781 -22.613 -20.487  1.00  0.00           C  
ATOM   2060  CE1 TYR B 137      -8.523 -22.211 -18.370  1.00  0.00           C  
ATOM   2061  CE2 TYR B 137      -6.346 -22.809 -19.190  1.00  0.00           C  
ATOM   2062  CZ  TYR B 137      -7.212 -22.609 -18.135  1.00  0.00           C  
ATOM   2063  OH  TYR B 137      -6.779 -22.805 -16.843  1.00  0.00           O  
ATOM   2064  H   TYR B 137      -8.869 -21.313 -24.575  1.00  0.00           H  
ATOM   2065  HA  TYR B 137      -9.178 -19.947 -22.074  1.00  0.00           H  
ATOM   2066 1HB  TYR B 137      -9.602 -22.328 -22.211  1.00  0.00           H  
ATOM   2067 2HB  TYR B 137      -7.977 -22.643 -22.803  1.00  0.00           H  
ATOM   2068  HD1 TYR B 137      -9.985 -21.702 -19.856  1.00  0.00           H  
ATOM   2069  HD2 TYR B 137      -6.096 -22.770 -21.321  1.00  0.00           H  
ATOM   2070  HE1 TYR B 137      -9.207 -22.053 -17.536  1.00  0.00           H  
ATOM   2071  HE2 TYR B 137      -5.318 -23.121 -19.001  1.00  0.00           H  
ATOM   2072  HH  TYR B 137      -5.858 -23.076 -16.853  1.00  0.00           H  
ATOM   2073  N   PRO B 138      -6.043 -20.395 -23.070  1.00  0.00           N  
ATOM   2074  CA  PRO B 138      -4.676 -19.917 -22.817  1.00  0.00           C  
ATOM   2075  C   PRO B 138      -4.588 -18.396 -22.679  1.00  0.00           C  
ATOM   2076  O   PRO B 138      -3.901 -17.879 -21.792  1.00  0.00           O  
ATOM   2077  CB  PRO B 138      -3.916 -20.405 -24.054  1.00  0.00           C  
ATOM   2078  CG  PRO B 138      -4.603 -21.674 -24.428  1.00  0.00           C  
ATOM   2079  CD  PRO B 138      -6.064 -21.389 -24.202  1.00  0.00           C  
ATOM   2080  HA  PRO B 138      -4.299 -20.371 -21.888  1.00  0.00           H  
ATOM   2081 1HB  PRO B 138      -3.961 -19.645 -24.848  1.00  0.00           H  
ATOM   2082 2HB  PRO B 138      -2.853 -20.551 -23.810  1.00  0.00           H  
ATOM   2083 1HG  PRO B 138      -4.379 -21.934 -25.473  1.00  0.00           H  
ATOM   2084 2HG  PRO B 138      -4.233 -22.504 -23.808  1.00  0.00           H  
ATOM   2085 1HD  PRO B 138      -6.497 -20.948 -25.113  1.00  0.00           H  
ATOM   2086 2HD  PRO B 138      -6.584 -22.322 -23.938  1.00  0.00           H  
ATOM   2087  N   ARG B 139      -5.288 -17.691 -23.568  1.00  0.00           N  
ATOM   2088  CA  ARG B 139      -5.257 -16.235 -23.612  1.00  0.00           C  
ATOM   2089  C   ARG B 139      -6.074 -15.669 -22.467  1.00  0.00           C  
ATOM   2090  O   ARG B 139      -5.700 -14.667 -21.864  1.00  0.00           O  
ATOM   2091  CB  ARG B 139      -5.803 -15.717 -24.934  1.00  0.00           C  
ATOM   2092  CG  ARG B 139      -4.906 -15.963 -26.137  1.00  0.00           C  
ATOM   2093  CD  ARG B 139      -5.522 -15.461 -27.393  1.00  0.00           C  
ATOM   2094  NE  ARG B 139      -4.632 -15.616 -28.532  1.00  0.00           N  
ATOM   2095  CZ  ARG B 139      -4.499 -16.747 -29.251  1.00  0.00           C  
ATOM   2096  NH1 ARG B 139      -5.203 -17.812 -28.938  1.00  0.00           N  
ATOM   2097  NH2 ARG B 139      -3.660 -16.786 -30.272  1.00  0.00           N  
ATOM   2098  H   ARG B 139      -5.860 -18.192 -24.233  1.00  0.00           H  
ATOM   2099  HA  ARG B 139      -4.221 -15.908 -23.519  1.00  0.00           H  
ATOM   2100 1HB  ARG B 139      -6.765 -16.185 -25.139  1.00  0.00           H  
ATOM   2101 2HB  ARG B 139      -5.971 -14.642 -24.862  1.00  0.00           H  
ATOM   2102 1HG  ARG B 139      -3.955 -15.449 -25.993  1.00  0.00           H  
ATOM   2103 2HG  ARG B 139      -4.729 -17.033 -26.246  1.00  0.00           H  
ATOM   2104 1HD  ARG B 139      -6.436 -16.017 -27.597  1.00  0.00           H  
ATOM   2105 2HD  ARG B 139      -5.757 -14.403 -27.285  1.00  0.00           H  
ATOM   2106  HE  ARG B 139      -4.073 -14.817 -28.804  1.00  0.00           H  
ATOM   2107 1HH1 ARG B 139      -5.844 -17.782 -28.157  1.00  0.00           H  
ATOM   2108 2HH1 ARG B 139      -5.103 -18.660 -29.476  1.00  0.00           H  
ATOM   2109 1HH2 ARG B 139      -3.119 -15.968 -30.514  1.00  0.00           H  
ATOM   2110 2HH2 ARG B 139      -3.561 -17.634 -30.811  1.00  0.00           H  
ATOM   2111  N   ALA B 140      -7.196 -16.313 -22.169  1.00  0.00           N  
ATOM   2112  CA  ALA B 140      -8.033 -15.881 -21.059  1.00  0.00           C  
ATOM   2113  C   ALA B 140      -7.247 -16.013 -19.757  1.00  0.00           C  
ATOM   2114  O   ALA B 140      -7.388 -15.187 -18.857  1.00  0.00           O  
ATOM   2115  CB  ALA B 140      -9.303 -16.721 -21.001  1.00  0.00           C  
ATOM   2116  H   ALA B 140      -7.479 -17.114 -22.716  1.00  0.00           H  
ATOM   2117  HA  ALA B 140      -8.304 -14.839 -21.225  1.00  0.00           H  
ATOM   2118 1HB  ALA B 140      -9.921 -16.388 -20.167  1.00  0.00           H  
ATOM   2119 2HB  ALA B 140      -9.858 -16.605 -21.932  1.00  0.00           H  
ATOM   2120 3HB  ALA B 140      -9.041 -17.768 -20.863  1.00  0.00           H  
ATOM   2121  N   LEU B 141      -6.417 -17.051 -19.667  1.00  0.00           N  
ATOM   2122  CA  LEU B 141      -5.573 -17.286 -18.494  1.00  0.00           C  
ATOM   2123  C   LEU B 141      -4.544 -16.181 -18.341  1.00  0.00           C  
ATOM   2124  O   LEU B 141      -4.379 -15.609 -17.264  1.00  0.00           O  
ATOM   2125  CB  LEU B 141      -4.863 -18.641 -18.605  1.00  0.00           C  
ATOM   2126  CG  LEU B 141      -3.927 -18.999 -17.443  1.00  0.00           C  
ATOM   2127  CD1 LEU B 141      -4.726 -19.064 -16.149  1.00  0.00           C  
ATOM   2128  CD2 LEU B 141      -3.245 -20.328 -17.732  1.00  0.00           C  
ATOM   2129  H   LEU B 141      -6.373 -17.698 -20.442  1.00  0.00           H  
ATOM   2130  HA  LEU B 141      -6.213 -17.341 -17.613  1.00  0.00           H  
ATOM   2131 1HB  LEU B 141      -5.617 -19.423 -18.676  1.00  0.00           H  
ATOM   2132 2HB  LEU B 141      -4.273 -18.650 -19.521  1.00  0.00           H  
ATOM   2133  HG  LEU B 141      -3.173 -18.220 -17.331  1.00  0.00           H  
ATOM   2134 1HD1 LEU B 141      -4.061 -19.318 -15.323  1.00  0.00           H  
ATOM   2135 2HD1 LEU B 141      -5.187 -18.095 -15.957  1.00  0.00           H  
ATOM   2136 3HD1 LEU B 141      -5.501 -19.824 -16.237  1.00  0.00           H  
ATOM   2137 1HD2 LEU B 141      -2.579 -20.582 -16.907  1.00  0.00           H  
ATOM   2138 2HD2 LEU B 141      -3.999 -21.107 -17.843  1.00  0.00           H  
ATOM   2139 3HD2 LEU B 141      -2.667 -20.247 -18.653  1.00  0.00           H  
ATOM   2140  N   TRP B 142      -3.843 -15.906 -19.436  1.00  0.00           N  
ATOM   2141  CA  TRP B 142      -2.809 -14.882 -19.472  1.00  0.00           C  
ATOM   2142  C   TRP B 142      -3.435 -13.504 -19.281  1.00  0.00           C  
ATOM   2143  O   TRP B 142      -2.811 -12.615 -18.711  1.00  0.00           O  
ATOM   2144  CB  TRP B 142      -2.046 -14.930 -20.797  1.00  0.00           C  
ATOM   2145  CG  TRP B 142      -1.153 -16.126 -20.930  1.00  0.00           C  
ATOM   2146  CD1 TRP B 142      -1.083 -16.977 -21.992  1.00  0.00           C  
ATOM   2147  CD2 TRP B 142      -0.191 -16.612 -19.963  1.00  0.00           C  
ATOM   2148  NE1 TRP B 142      -0.150 -17.956 -21.753  1.00  0.00           N  
ATOM   2149  CE2 TRP B 142       0.407 -17.747 -20.517  1.00  0.00           C  
ATOM   2150  CE3 TRP B 142       0.206 -16.180 -18.691  1.00  0.00           C  
ATOM   2151  CZ2 TRP B 142       1.383 -18.465 -19.844  1.00  0.00           C  
ATOM   2152  CZ3 TRP B 142       1.185 -16.899 -18.016  1.00  0.00           C  
ATOM   2153  CH2 TRP B 142       1.759 -18.012 -18.579  1.00  0.00           C  
ATOM   2154  H   TRP B 142      -4.043 -16.433 -20.274  1.00  0.00           H  
ATOM   2155  HA  TRP B 142      -2.114 -15.063 -18.653  1.00  0.00           H  
ATOM   2156 1HB  TRP B 142      -2.754 -14.937 -21.625  1.00  0.00           H  
ATOM   2157 2HB  TRP B 142      -1.434 -14.033 -20.897  1.00  0.00           H  
ATOM   2158  HD1 TRP B 142      -1.681 -16.894 -22.897  1.00  0.00           H  
ATOM   2159  HE1 TRP B 142       0.088 -18.708 -22.383  1.00  0.00           H  
ATOM   2160  HE3 TRP B 142      -0.244 -15.296 -18.240  1.00  0.00           H  
ATOM   2161  HZ2 TRP B 142       1.850 -19.351 -20.274  1.00  0.00           H  
ATOM   2162  HZ3 TRP B 142       1.488 -16.557 -17.026  1.00  0.00           H  
ATOM   2163  HH2 TRP B 142       2.525 -18.552 -18.022  1.00  0.00           H  
ATOM   2164  N   TRP B 143      -4.669 -13.335 -19.744  1.00  0.00           N  
ATOM   2165  CA  TRP B 143      -5.401 -12.094 -19.503  1.00  0.00           C  
ATOM   2166  C   TRP B 143      -5.668 -11.939 -18.016  1.00  0.00           C  
ATOM   2167  O   TRP B 143      -5.491 -10.860 -17.447  1.00  0.00           O  
ATOM   2168  CB  TRP B 143      -6.723 -12.080 -20.273  1.00  0.00           C  
ATOM   2169  CG  TRP B 143      -7.686 -11.039 -19.790  1.00  0.00           C  
ATOM   2170  CD1 TRP B 143      -7.649  -9.704 -20.063  1.00  0.00           C  
ATOM   2171  CD2 TRP B 143      -8.843 -11.242 -18.943  1.00  0.00           C  
ATOM   2172  NE1 TRP B 143      -8.696  -9.065 -19.446  1.00  0.00           N  
ATOM   2173  CE2 TRP B 143      -9.437  -9.992 -18.757  1.00  0.00           C  
ATOM   2174  CE3 TRP B 143      -9.412 -12.369 -18.336  1.00  0.00           C  
ATOM   2175  CZ2 TRP B 143     -10.578  -9.829 -17.987  1.00  0.00           C  
ATOM   2176  CZ3 TRP B 143     -10.557 -12.206 -17.565  1.00  0.00           C  
ATOM   2177  CH2 TRP B 143     -11.124 -10.968 -17.396  1.00  0.00           C  
ATOM   2178  H   TRP B 143      -5.113 -14.073 -20.272  1.00  0.00           H  
ATOM   2179  HA  TRP B 143      -4.806 -11.263 -19.881  1.00  0.00           H  
ATOM   2180 1HB  TRP B 143      -6.526 -11.900 -21.331  1.00  0.00           H  
ATOM   2181 2HB  TRP B 143      -7.202 -13.055 -20.191  1.00  0.00           H  
ATOM   2182  HD1 TRP B 143      -6.897  -9.216 -20.681  1.00  0.00           H  
ATOM   2183  HE1 TRP B 143      -8.889  -8.075 -19.490  1.00  0.00           H  
ATOM   2184  HE3 TRP B 143      -8.967 -13.354 -18.470  1.00  0.00           H  
ATOM   2185  HZ2 TRP B 143     -11.044  -8.854 -17.840  1.00  0.00           H  
ATOM   2186  HZ3 TRP B 143     -10.993 -13.088 -17.096  1.00  0.00           H  
ATOM   2187  HH2 TRP B 143     -12.022 -10.876 -16.784  1.00  0.00           H  
ATOM   2188  N   SER B 144      -6.121 -13.026 -17.399  1.00  0.00           N  
ATOM   2189  CA  SER B 144      -6.522 -13.002 -16.003  1.00  0.00           C  
ATOM   2190  C   SER B 144      -5.318 -12.547 -15.197  1.00  0.00           C  
ATOM   2191  O   SER B 144      -5.450 -11.856 -14.192  1.00  0.00           O  
ATOM   2192  CB  SER B 144      -6.994 -14.368 -15.543  1.00  0.00           C  
ATOM   2193  OG  SER B 144      -5.932 -15.282 -15.516  1.00  0.00           O  
ATOM   2194  H   SER B 144      -6.188 -13.891 -17.916  1.00  0.00           H  
ATOM   2195  HA  SER B 144      -7.371 -12.325 -15.898  1.00  0.00           H  
ATOM   2196 1HB  SER B 144      -7.433 -14.286 -14.549  1.00  0.00           H  
ATOM   2197 2HB  SER B 144      -7.771 -14.730 -16.215  1.00  0.00           H  
ATOM   2198  HG  SER B 144      -6.288 -16.111 -15.845  1.00  0.00           H  
ATOM   2199  N   VAL B 145      -4.138 -12.932 -15.665  1.00  0.00           N  
ATOM   2200  CA  VAL B 145      -2.893 -12.424 -15.117  1.00  0.00           C  
ATOM   2201  C   VAL B 145      -2.685 -10.934 -15.387  1.00  0.00           C  
ATOM   2202  O   VAL B 145      -2.370 -10.177 -14.467  1.00  0.00           O  
ATOM   2203  CB  VAL B 145      -1.708 -13.212 -15.707  1.00  0.00           C  
ATOM   2204  CG1 VAL B 145      -0.389 -12.578 -15.295  1.00  0.00           C  
ATOM   2205  CG2 VAL B 145      -1.774 -14.662 -15.252  1.00  0.00           C  
ATOM   2206  H   VAL B 145      -4.106 -13.598 -16.424  1.00  0.00           H  
ATOM   2207  HA  VAL B 145      -2.913 -12.553 -14.034  1.00  0.00           H  
ATOM   2208  HB  VAL B 145      -1.760 -13.169 -16.795  1.00  0.00           H  
ATOM   2209 1HG1 VAL B 145       0.438 -13.148 -15.721  1.00  0.00           H  
ATOM   2210 2HG1 VAL B 145      -0.348 -11.552 -15.662  1.00  0.00           H  
ATOM   2211 3HG1 VAL B 145      -0.307 -12.579 -14.208  1.00  0.00           H  
ATOM   2212 1HG2 VAL B 145      -0.934 -15.214 -15.673  1.00  0.00           H  
ATOM   2213 2HG2 VAL B 145      -1.728 -14.705 -14.164  1.00  0.00           H  
ATOM   2214 3HG2 VAL B 145      -2.709 -15.109 -15.593  1.00  0.00           H  
ATOM   2215  N   GLU B 146      -2.844 -10.515 -16.640  1.00  0.00           N  
ATOM   2216  CA  GLU B 146      -2.689  -9.104 -16.999  1.00  0.00           C  
ATOM   2217  C   GLU B 146      -3.613  -8.272 -16.128  1.00  0.00           C  
ATOM   2218  O   GLU B 146      -3.254  -7.182 -15.688  1.00  0.00           O  
ATOM   2219  CB  GLU B 146      -3.003  -8.870 -18.479  1.00  0.00           C  
ATOM   2220  CG  GLU B 146      -2.811  -7.434 -18.943  1.00  0.00           C  
ATOM   2221  CD  GLU B 146      -3.212  -7.223 -20.376  1.00  0.00           C  
ATOM   2222  OE1 GLU B 146      -3.106  -8.148 -21.145  1.00  0.00           O  
ATOM   2223  OE2 GLU B 146      -3.626  -6.136 -20.703  1.00  0.00           O  
ATOM   2224  H   GLU B 146      -3.077 -11.183 -17.361  1.00  0.00           H  
ATOM   2225  HA  GLU B 146      -1.651  -8.816 -16.829  1.00  0.00           H  
ATOM   2226 1HB  GLU B 146      -2.365  -9.508 -19.091  1.00  0.00           H  
ATOM   2227 2HB  GLU B 146      -4.037  -9.152 -18.680  1.00  0.00           H  
ATOM   2228 1HG  GLU B 146      -3.407  -6.776 -18.310  1.00  0.00           H  
ATOM   2229 2HG  GLU B 146      -1.764  -7.160 -18.819  1.00  0.00           H  
ATOM   2230  N   THR B 147      -4.801  -8.805 -15.869  1.00  0.00           N  
ATOM   2231  CA  THR B 147      -5.903  -8.002 -15.353  1.00  0.00           C  
ATOM   2232  C   THR B 147      -5.920  -8.012 -13.822  1.00  0.00           C  
ATOM   2233  O   THR B 147      -5.960  -6.955 -13.180  1.00  0.00           O  
ATOM   2234  CB  THR B 147      -7.254  -8.507 -15.893  1.00  0.00           C  
ATOM   2235  OG1 THR B 147      -7.265  -8.415 -17.324  1.00  0.00           O  
ATOM   2236  CG2 THR B 147      -8.398  -7.679 -15.327  1.00  0.00           C  
ATOM   2237  H   THR B 147      -4.945  -9.791 -16.033  1.00  0.00           H  
ATOM   2238  HA  THR B 147      -5.784  -6.980 -15.713  1.00  0.00           H  
ATOM   2239  HB  THR B 147      -7.393  -9.550 -15.609  1.00  0.00           H  
ATOM   2240  HG1 THR B 147      -6.556  -8.953 -17.684  1.00  0.00           H  
ATOM   2241 1HG2 THR B 147      -9.344  -8.050 -15.719  1.00  0.00           H  
ATOM   2242 2HG2 THR B 147      -8.399  -7.756 -14.240  1.00  0.00           H  
ATOM   2243 3HG2 THR B 147      -8.269  -6.636 -15.616  1.00  0.00           H  
ATOM   2244  N   ALA B 148      -5.895  -9.220 -13.258  1.00  0.00           N  
ATOM   2245  CA  ALA B 148      -5.979  -9.430 -11.820  1.00  0.00           C  
ATOM   2246  C   ALA B 148      -4.770  -8.865 -11.095  1.00  0.00           C  
ATOM   2247  O   ALA B 148      -4.867  -8.449  -9.946  1.00  0.00           O  
ATOM   2248  CB  ALA B 148      -6.117 -10.911 -11.522  1.00  0.00           C  
ATOM   2249  H   ALA B 148      -5.813 -10.021 -13.868  1.00  0.00           H  
ATOM   2250  HA  ALA B 148      -6.862  -8.908 -11.452  1.00  0.00           H  
ATOM   2251 1HB  ALA B 148      -6.179 -11.062 -10.445  1.00  0.00           H  
ATOM   2252 2HB  ALA B 148      -7.021 -11.295 -11.995  1.00  0.00           H  
ATOM   2253 3HB  ALA B 148      -5.251 -11.443 -11.913  1.00  0.00           H  
ATOM   2254  N   THR B 149      -3.624  -8.869 -11.758  1.00  0.00           N  
ATOM   2255  CA  THR B 149      -2.414  -8.355 -11.139  1.00  0.00           C  
ATOM   2256  C   THR B 149      -2.377  -6.874 -11.433  1.00  0.00           C  
ATOM   2257  O   THR B 149      -1.610  -6.124 -10.825  1.00  0.00           O  
ATOM   2258  CB  THR B 149      -1.142  -9.046 -11.664  1.00  0.00           C  
ATOM   2259  OG1 THR B 149      -1.034  -8.841 -13.079  1.00  0.00           O  
ATOM   2260  CG2 THR B 149      -1.187 -10.538 -11.373  1.00  0.00           C  
ATOM   2261  H   THR B 149      -3.580  -9.229 -12.701  1.00  0.00           H  
ATOM   2262  HA  THR B 149      -2.426  -8.622 -10.082  1.00  0.00           H  
ATOM   2263  HB  THR B 149      -0.266  -8.613 -11.180  1.00  0.00           H  
ATOM   2264  HG1 THR B 149      -1.910  -8.858 -13.472  1.00  0.00           H  
ATOM   2265 1HG2 THR B 149      -0.280 -11.010 -11.752  1.00  0.00           H  
ATOM   2266 2HG2 THR B 149      -1.257 -10.697 -10.298  1.00  0.00           H  
ATOM   2267 3HG2 THR B 149      -2.055 -10.978 -11.863  1.00  0.00           H  
ATOM   2268  N   THR B 150      -3.241  -6.472 -12.362  1.00  0.00           N  
ATOM   2269  CA  THR B 150      -3.455  -5.077 -12.733  1.00  0.00           C  
ATOM   2270  C   THR B 150      -2.145  -4.497 -13.242  1.00  0.00           C  
ATOM   2271  O   THR B 150      -1.596  -3.543 -12.707  1.00  0.00           O  
ATOM   2272  CB  THR B 150      -3.980  -4.243 -11.549  1.00  0.00           C  
ATOM   2273  OG1 THR B 150      -2.910  -3.990 -10.628  1.00  0.00           O  
ATOM   2274  CG2 THR B 150      -5.098  -4.982 -10.830  1.00  0.00           C  
ATOM   2275  H   THR B 150      -3.774  -7.193 -12.829  1.00  0.00           H  
ATOM   2276  HA  THR B 150      -4.189  -5.042 -13.538  1.00  0.00           H  
ATOM   2277  HB  THR B 150      -4.359  -3.290 -11.915  1.00  0.00           H  
ATOM   2278  HG1 THR B 150      -2.169  -4.564 -10.835  1.00  0.00           H  
ATOM   2279 1HG2 THR B 150      -5.456  -4.378  -9.997  1.00  0.00           H  
ATOM   2280 2HG2 THR B 150      -5.918  -5.166 -11.525  1.00  0.00           H  
ATOM   2281 3HG2 THR B 150      -4.722  -5.933 -10.454  1.00  0.00           H  
ATOM   2282  N   VAL B 151      -1.640  -5.133 -14.289  1.00  0.00           N  
ATOM   2283  CA  VAL B 151      -0.467  -4.670 -14.994  1.00  0.00           C  
ATOM   2284  C   VAL B 151      -1.001  -3.932 -16.219  1.00  0.00           C  
ATOM   2285  O   VAL B 151      -0.637  -2.787 -16.485  1.00  0.00           O  
ATOM   2286  CB  VAL B 151       0.447  -5.838 -15.407  1.00  0.00           C  
ATOM   2287  CG1 VAL B 151       1.598  -5.336 -16.267  1.00  0.00           C  
ATOM   2288  CG2 VAL B 151       0.970  -6.550 -14.169  1.00  0.00           C  
ATOM   2289  H   VAL B 151      -2.102  -5.975 -14.601  1.00  0.00           H  
ATOM   2290  HA  VAL B 151       0.112  -4.035 -14.322  1.00  0.00           H  
ATOM   2291  HB  VAL B 151      -0.126  -6.539 -16.015  1.00  0.00           H  
ATOM   2292 1HG1 VAL B 151       2.234  -6.175 -16.551  1.00  0.00           H  
ATOM   2293 2HG1 VAL B 151       1.201  -4.862 -17.165  1.00  0.00           H  
ATOM   2294 3HG1 VAL B 151       2.184  -4.611 -15.703  1.00  0.00           H  
ATOM   2295 1HG2 VAL B 151       1.616  -7.375 -14.469  1.00  0.00           H  
ATOM   2296 2HG2 VAL B 151       1.539  -5.847 -13.558  1.00  0.00           H  
ATOM   2297 3HG2 VAL B 151       0.132  -6.937 -13.590  1.00  0.00           H  
ATOM   2298  N   GLY B 152      -1.889  -4.609 -16.941  1.00  0.00           N  
ATOM   2299  CA  GLY B 152      -2.598  -4.010 -18.059  1.00  0.00           C  
ATOM   2300  C   GLY B 152      -1.720  -3.669 -19.238  1.00  0.00           C  
ATOM   2301  O   GLY B 152      -1.684  -2.525 -19.680  1.00  0.00           O  
ATOM   2302  H   GLY B 152      -2.074  -5.572 -16.701  1.00  0.00           H  
ATOM   2303 1HA  GLY B 152      -3.377  -4.690 -18.403  1.00  0.00           H  
ATOM   2304 2HA  GLY B 152      -3.091  -3.096 -17.730  1.00  0.00           H  
ATOM   2305  N   TYR B 153      -1.013  -4.665 -19.757  1.00  0.00           N  
ATOM   2306  CA  TYR B 153      -0.146  -4.441 -20.903  1.00  0.00           C  
ATOM   2307  C   TYR B 153      -0.915  -3.722 -21.974  1.00  0.00           C  
ATOM   2308  O   TYR B 153      -0.384  -2.827 -22.616  1.00  0.00           O  
ATOM   2309  CB  TYR B 153       0.417  -5.759 -21.439  1.00  0.00           C  
ATOM   2310  CG  TYR B 153       1.448  -6.396 -20.534  1.00  0.00           C  
ATOM   2311  CD1 TYR B 153       1.198  -7.635 -19.962  1.00  0.00           C  
ATOM   2312  CD2 TYR B 153       2.643  -5.741 -20.275  1.00  0.00           C  
ATOM   2313  CE1 TYR B 153       2.140  -8.217 -19.136  1.00  0.00           C  
ATOM   2314  CE2 TYR B 153       3.584  -6.323 -19.448  1.00  0.00           C  
ATOM   2315  CZ  TYR B 153       3.336  -7.556 -18.880  1.00  0.00           C  
ATOM   2316  OH  TYR B 153       4.273  -8.135 -18.056  1.00  0.00           O  
ATOM   2317  H   TYR B 153      -1.072  -5.591 -19.358  1.00  0.00           H  
ATOM   2318  HA  TYR B 153       0.701  -3.833 -20.582  1.00  0.00           H  
ATOM   2319 1HB  TYR B 153      -0.397  -6.471 -21.582  1.00  0.00           H  
ATOM   2320 2HB  TYR B 153       0.878  -5.589 -22.412  1.00  0.00           H  
ATOM   2321  HD1 TYR B 153       0.259  -8.150 -20.166  1.00  0.00           H  
ATOM   2322  HD2 TYR B 153       2.839  -4.767 -20.723  1.00  0.00           H  
ATOM   2323  HE1 TYR B 153       1.943  -9.190 -18.687  1.00  0.00           H  
ATOM   2324  HE2 TYR B 153       4.523  -5.808 -19.244  1.00  0.00           H  
ATOM   2325  HH  TYR B 153       4.004  -9.033 -17.848  1.00  0.00           H  
ATOM   2326  N   GLY B 154      -2.176  -4.109 -22.143  1.00  0.00           N  
ATOM   2327  CA  GLY B 154      -2.986  -3.568 -23.218  1.00  0.00           C  
ATOM   2328  C   GLY B 154      -3.079  -4.593 -24.337  1.00  0.00           C  
ATOM   2329  O   GLY B 154      -3.626  -4.333 -25.410  1.00  0.00           O  
ATOM   2330  H   GLY B 154      -2.581  -4.791 -21.517  1.00  0.00           H  
ATOM   2331 1HA  GLY B 154      -3.977  -3.321 -22.837  1.00  0.00           H  
ATOM   2332 2HA  GLY B 154      -2.540  -2.642 -23.578  1.00  0.00           H  
ATOM   2333  N   ASP B 155      -2.527  -5.770 -24.065  1.00  0.00           N  
ATOM   2334  CA  ASP B 155      -2.484  -6.864 -25.027  1.00  0.00           C  
ATOM   2335  C   ASP B 155      -3.845  -7.559 -25.090  1.00  0.00           C  
ATOM   2336  O   ASP B 155      -4.433  -7.686 -26.158  1.00  0.00           O  
ATOM   2337  CB  ASP B 155      -1.394  -7.873 -24.654  1.00  0.00           C  
ATOM   2338  CG  ASP B 155       0.012  -7.313 -24.816  1.00  0.00           C  
ATOM   2339  OD1 ASP B 155       0.162  -6.321 -25.489  1.00  0.00           O  
ATOM   2340  OD2 ASP B 155       0.924  -7.882 -24.264  1.00  0.00           O  
ATOM   2341  H   ASP B 155      -2.124  -5.904 -23.149  1.00  0.00           H  
ATOM   2342  HA  ASP B 155      -2.221  -6.456 -26.004  1.00  0.00           H  
ATOM   2343 1HB  ASP B 155      -1.528  -8.186 -23.618  1.00  0.00           H  
ATOM   2344 2HB  ASP B 155      -1.491  -8.761 -25.279  1.00  0.00           H  
ATOM   2345  N   LEU B 156      -4.331  -8.014 -23.936  1.00  0.00           N  
ATOM   2346  CA  LEU B 156      -5.614  -8.707 -23.850  1.00  0.00           C  
ATOM   2347  C   LEU B 156      -6.635  -7.922 -23.027  1.00  0.00           C  
ATOM   2348  O   LEU B 156      -6.269  -7.165 -22.124  1.00  0.00           O  
ATOM   2349  CB  LEU B 156      -5.416 -10.097 -23.232  1.00  0.00           C  
ATOM   2350  CG  LEU B 156      -4.443 -11.023 -23.974  1.00  0.00           C  
ATOM   2351  CD1 LEU B 156      -4.238 -12.297 -23.167  1.00  0.00           C  
ATOM   2352  CD2 LEU B 156      -4.993 -11.334 -25.358  1.00  0.00           C  
ATOM   2353  H   LEU B 156      -3.791  -7.872 -23.094  1.00  0.00           H  
ATOM   2354  HA  LEU B 156      -6.006  -8.835 -24.858  1.00  0.00           H  
ATOM   2355 1HB  LEU B 156      -5.048  -9.977 -22.215  1.00  0.00           H  
ATOM   2356 2HB  LEU B 156      -6.383 -10.599 -23.190  1.00  0.00           H  
ATOM   2357  HG  LEU B 156      -3.475 -10.530 -24.071  1.00  0.00           H  
ATOM   2358 1HD1 LEU B 156      -3.546 -12.955 -23.693  1.00  0.00           H  
ATOM   2359 2HD1 LEU B 156      -3.826 -12.047 -22.189  1.00  0.00           H  
ATOM   2360 3HD1 LEU B 156      -5.194 -12.804 -23.039  1.00  0.00           H  
ATOM   2361 1HD2 LEU B 156      -4.301 -11.991 -25.885  1.00  0.00           H  
ATOM   2362 2HD2 LEU B 156      -5.960 -11.828 -25.262  1.00  0.00           H  
ATOM   2363 3HD2 LEU B 156      -5.112 -10.407 -25.919  1.00  0.00           H  
ATOM   2364  N   TYR B 157      -7.914  -8.115 -23.356  1.00  0.00           N  
ATOM   2365  CA  TYR B 157      -9.032  -7.424 -22.706  1.00  0.00           C  
ATOM   2366  C   TYR B 157     -10.406  -7.869 -23.226  1.00  0.00           C  
ATOM   2367  O   TYR B 157     -10.563  -8.239 -24.389  1.00  0.00           O  
ATOM   2368  CB  TYR B 157      -8.877  -5.911 -22.881  1.00  0.00           C  
ATOM   2369  CG  TYR B 157      -9.053  -5.439 -24.307  1.00  0.00           C  
ATOM   2370  CD1 TYR B 157     -10.281  -4.952 -24.729  1.00  0.00           C  
ATOM   2371  CD2 TYR B 157      -7.987  -5.495 -25.192  1.00  0.00           C  
ATOM   2372  CE1 TYR B 157     -10.442  -4.521 -26.032  1.00  0.00           C  
ATOM   2373  CE2 TYR B 157      -8.148  -5.064 -26.495  1.00  0.00           C  
ATOM   2374  CZ  TYR B 157      -9.370  -4.579 -26.915  1.00  0.00           C  
ATOM   2375  OH  TYR B 157      -9.530  -4.150 -28.213  1.00  0.00           O  
ATOM   2376  H   TYR B 157      -8.107  -8.776 -24.094  1.00  0.00           H  
ATOM   2377  HA  TYR B 157      -9.016  -7.663 -21.643  1.00  0.00           H  
ATOM   2378 1HB  TYR B 157      -9.610  -5.396 -22.258  1.00  0.00           H  
ATOM   2379 2HB  TYR B 157      -7.888  -5.605 -22.541  1.00  0.00           H  
ATOM   2380  HD1 TYR B 157     -11.119  -4.908 -24.033  1.00  0.00           H  
ATOM   2381  HD2 TYR B 157      -7.023  -5.879 -24.861  1.00  0.00           H  
ATOM   2382  HE1 TYR B 157     -11.407  -4.138 -26.364  1.00  0.00           H  
ATOM   2383  HE2 TYR B 157      -7.311  -5.109 -27.191  1.00  0.00           H  
ATOM   2384  HH  TYR B 157     -10.432  -3.846 -28.339  1.00  0.00           H  
ATOM   2385  N   PRO B 158     -11.425  -7.848 -22.357  1.00  0.00           N  
ATOM   2386  CA  PRO B 158     -12.747  -8.286 -22.797  1.00  0.00           C  
ATOM   2387  C   PRO B 158     -13.529  -7.212 -23.548  1.00  0.00           C  
ATOM   2388  O   PRO B 158     -13.299  -6.013 -23.378  1.00  0.00           O  
ATOM   2389  CB  PRO B 158     -13.431  -8.646 -21.475  1.00  0.00           C  
ATOM   2390  CG  PRO B 158     -12.865  -7.677 -20.494  1.00  0.00           C  
ATOM   2391  CD  PRO B 158     -11.425  -7.524 -20.908  1.00  0.00           C  
ATOM   2392  HA  PRO B 158     -12.637  -9.150 -23.470  1.00  0.00           H  
ATOM   2393 1HB  PRO B 158     -14.523  -8.558 -21.579  1.00  0.00           H  
ATOM   2394 2HB  PRO B 158     -13.217  -9.693 -21.213  1.00  0.00           H  
ATOM   2395 1HG  PRO B 158     -13.420  -6.728 -20.535  1.00  0.00           H  
ATOM   2396 2HG  PRO B 158     -12.972  -8.065 -19.471  1.00  0.00           H  
ATOM   2397 1HD  PRO B 158     -11.100  -6.488 -20.732  1.00  0.00           H  
ATOM   2398 2HD  PRO B 158     -10.802  -8.228 -20.337  1.00  0.00           H  
ATOM   2399  N   VAL B 159     -14.451  -7.668 -24.388  1.00  0.00           N  
ATOM   2400  CA  VAL B 159     -15.276  -6.789 -25.206  1.00  0.00           C  
ATOM   2401  C   VAL B 159     -16.720  -7.031 -24.816  1.00  0.00           C  
ATOM   2402  O   VAL B 159     -17.517  -6.103 -24.730  1.00  0.00           O  
ATOM   2403  CB  VAL B 159     -15.076  -7.067 -26.708  1.00  0.00           C  
ATOM   2404  CG1 VAL B 159     -16.020  -6.210 -27.538  1.00  0.00           C  
ATOM   2405  CG2 VAL B 159     -13.629  -6.806 -27.095  1.00  0.00           C  
ATOM   2406  H   VAL B 159     -14.580  -8.667 -24.457  1.00  0.00           H  
ATOM   2407  HA  VAL B 159     -14.955  -5.760 -25.039  1.00  0.00           H  
ATOM   2408  HB  VAL B 159     -15.325  -8.109 -26.911  1.00  0.00           H  
ATOM   2409 1HG1 VAL B 159     -15.866  -6.420 -28.597  1.00  0.00           H  
ATOM   2410 2HG1 VAL B 159     -17.051  -6.440 -27.270  1.00  0.00           H  
ATOM   2411 3HG1 VAL B 159     -15.820  -5.157 -27.345  1.00  0.00           H  
ATOM   2412 1HG2 VAL B 159     -13.495  -7.005 -28.158  1.00  0.00           H  
ATOM   2413 2HG2 VAL B 159     -13.378  -5.765 -26.887  1.00  0.00           H  
ATOM   2414 3HG2 VAL B 159     -12.974  -7.459 -26.519  1.00  0.00           H  
ATOM   2415  N   THR B 160     -17.045  -8.298 -24.596  1.00  0.00           N  
ATOM   2416  CA  THR B 160     -18.378  -8.691 -24.180  1.00  0.00           C  
ATOM   2417  C   THR B 160     -18.605  -8.036 -22.828  1.00  0.00           C  
ATOM   2418  O   THR B 160     -17.736  -8.105 -21.959  1.00  0.00           O  
ATOM   2419  CB  THR B 160     -18.540 -10.220 -24.087  1.00  0.00           C  
ATOM   2420  OG1 THR B 160     -18.238 -10.813 -25.356  1.00  0.00           O  
ATOM   2421  CG2 THR B 160     -19.963 -10.582 -23.689  1.00  0.00           C  
ATOM   2422  H   THR B 160     -16.339  -9.009 -24.723  1.00  0.00           H  
ATOM   2423  HA  THR B 160     -19.083  -8.404 -24.961  1.00  0.00           H  
ATOM   2424  HB  THR B 160     -17.849 -10.614 -23.343  1.00  0.00           H  
ATOM   2425  HG1 THR B 160     -18.337 -11.767 -25.295  1.00  0.00           H  
ATOM   2426 1HG2 THR B 160     -20.059 -11.666 -23.627  1.00  0.00           H  
ATOM   2427 2HG2 THR B 160     -20.192 -10.142 -22.719  1.00  0.00           H  
ATOM   2428 3HG2 THR B 160     -20.658 -10.199 -24.434  1.00  0.00           H  
ATOM   2429  N   LEU B 161     -19.758  -7.402 -22.638  1.00  0.00           N  
ATOM   2430  CA  LEU B 161     -20.011  -6.703 -21.383  1.00  0.00           C  
ATOM   2431  C   LEU B 161     -19.847  -7.688 -20.227  1.00  0.00           C  
ATOM   2432  O   LEU B 161     -19.251  -7.363 -19.200  1.00  0.00           O  
ATOM   2433  CB  LEU B 161     -21.420  -6.097 -21.371  1.00  0.00           C  
ATOM   2434  CG  LEU B 161     -21.803  -5.329 -20.099  1.00  0.00           C  
ATOM   2435  CD1 LEU B 161     -20.846  -4.162 -19.902  1.00  0.00           C  
ATOM   2436  CD2 LEU B 161     -23.241  -4.844 -20.213  1.00  0.00           C  
ATOM   2437  H   LEU B 161     -20.468  -7.396 -23.357  1.00  0.00           H  
ATOM   2438  HA  LEU B 161     -19.295  -5.887 -21.291  1.00  0.00           H  
ATOM   2439 1HB  LEU B 161     -21.510  -5.411 -22.212  1.00  0.00           H  
ATOM   2440 2HB  LEU B 161     -22.145  -6.900 -21.505  1.00  0.00           H  
ATOM   2441  HG  LEU B 161     -21.709  -5.987 -19.235  1.00  0.00           H  
ATOM   2442 1HD1 LEU B 161     -21.118  -3.617 -18.998  1.00  0.00           H  
ATOM   2443 2HD1 LEU B 161     -19.827  -4.539 -19.805  1.00  0.00           H  
ATOM   2444 3HD1 LEU B 161     -20.905  -3.494 -20.761  1.00  0.00           H  
ATOM   2445 1HD2 LEU B 161     -23.513  -4.299 -19.308  1.00  0.00           H  
ATOM   2446 2HD2 LEU B 161     -23.335  -4.185 -21.076  1.00  0.00           H  
ATOM   2447 3HD2 LEU B 161     -23.905  -5.700 -20.335  1.00  0.00           H  
ATOM   2448  N   TRP B 162     -20.371  -8.895 -20.417  1.00  0.00           N  
ATOM   2449  CA  TRP B 162     -20.245  -9.958 -19.432  1.00  0.00           C  
ATOM   2450  C   TRP B 162     -18.781 -10.120 -19.043  1.00  0.00           C  
ATOM   2451  O   TRP B 162     -18.437 -10.145 -17.863  1.00  0.00           O  
ATOM   2452  CB  TRP B 162     -20.792 -11.276 -19.983  1.00  0.00           C  
ATOM   2453  CG  TRP B 162     -20.480 -12.460 -19.119  1.00  0.00           C  
ATOM   2454  CD1 TRP B 162     -19.976 -12.436 -17.853  1.00  0.00           C  
ATOM   2455  CD2 TRP B 162     -20.653 -13.859 -19.455  1.00  0.00           C  
ATOM   2456  NE1 TRP B 162     -19.822 -13.716 -17.380  1.00  0.00           N  
ATOM   2457  CE2 TRP B 162     -20.233 -14.599 -18.347  1.00  0.00           C  
ATOM   2458  CE3 TRP B 162     -21.123 -14.530 -20.590  1.00  0.00           C  
ATOM   2459  CZ2 TRP B 162     -20.265 -15.984 -18.335  1.00  0.00           C  
ATOM   2460  CZ3 TRP B 162     -21.157 -15.920 -20.578  1.00  0.00           C  
ATOM   2461  CH2 TRP B 162     -20.739 -16.627 -19.479  1.00  0.00           C  
ATOM   2462  H   TRP B 162     -20.873  -9.076 -21.274  1.00  0.00           H  
ATOM   2463  HA  TRP B 162     -20.834  -9.689 -18.556  1.00  0.00           H  
ATOM   2464 1HB  TRP B 162     -21.874 -11.205 -20.089  1.00  0.00           H  
ATOM   2465 2HB  TRP B 162     -20.377 -11.456 -20.974  1.00  0.00           H  
ATOM   2466  HD1 TRP B 162     -19.731 -11.532 -17.298  1.00  0.00           H  
ATOM   2467  HE1 TRP B 162     -19.464 -13.968 -16.470  1.00  0.00           H  
ATOM   2468  HE3 TRP B 162     -21.459 -13.973 -21.464  1.00  0.00           H  
ATOM   2469  HZ2 TRP B 162     -19.937 -16.564 -17.472  1.00  0.00           H  
ATOM   2470  HZ3 TRP B 162     -21.524 -16.435 -21.466  1.00  0.00           H  
ATOM   2471  HH2 TRP B 162     -20.780 -17.717 -19.503  1.00  0.00           H  
ATOM   2472  N   GLY B 163     -17.922 -10.232 -20.045  1.00  0.00           N  
ATOM   2473  CA  GLY B 163     -16.515 -10.440 -19.774  1.00  0.00           C  
ATOM   2474  C   GLY B 163     -15.916  -9.232 -19.086  1.00  0.00           C  
ATOM   2475  O   GLY B 163     -14.998  -9.375 -18.281  1.00  0.00           O  
ATOM   2476  H   GLY B 163     -18.235 -10.174 -21.004  1.00  0.00           H  
ATOM   2477 1HA  GLY B 163     -16.391 -11.324 -19.148  1.00  0.00           H  
ATOM   2478 2HA  GLY B 163     -15.989 -10.633 -20.709  1.00  0.00           H  
ATOM   2479  N   ARG B 164     -16.442  -8.046 -19.399  1.00  0.00           N  
ATOM   2480  CA  ARG B 164     -15.959  -6.801 -18.798  1.00  0.00           C  
ATOM   2481  C   ARG B 164     -16.462  -6.698 -17.366  1.00  0.00           C  
ATOM   2482  O   ARG B 164     -15.862  -6.030 -16.527  1.00  0.00           O  
ATOM   2483  CB  ARG B 164     -16.425  -5.590 -19.593  1.00  0.00           C  
ATOM   2484  CG  ARG B 164     -15.776  -5.433 -20.959  1.00  0.00           C  
ATOM   2485  CD  ARG B 164     -16.352  -4.290 -21.712  1.00  0.00           C  
ATOM   2486  NE  ARG B 164     -15.674  -4.079 -22.981  1.00  0.00           N  
ATOM   2487  CZ  ARG B 164     -16.003  -3.127 -23.876  1.00  0.00           C  
ATOM   2488  NH1 ARG B 164     -17.001  -2.309 -23.627  1.00  0.00           N  
ATOM   2489  NH2 ARG B 164     -15.322  -3.016 -25.003  1.00  0.00           N  
ATOM   2490  H   ARG B 164     -17.195  -8.008 -20.071  1.00  0.00           H  
ATOM   2491  HA  ARG B 164     -14.868  -6.816 -18.802  1.00  0.00           H  
ATOM   2492 1HB  ARG B 164     -17.502  -5.648 -19.744  1.00  0.00           H  
ATOM   2493 2HB  ARG B 164     -16.223  -4.682 -19.025  1.00  0.00           H  
ATOM   2494 1HG  ARG B 164     -14.707  -5.258 -20.835  1.00  0.00           H  
ATOM   2495 2HG  ARG B 164     -15.931  -6.341 -21.542  1.00  0.00           H  
ATOM   2496 1HD  ARG B 164     -17.405  -4.483 -21.917  1.00  0.00           H  
ATOM   2497 2HD  ARG B 164     -16.259  -3.380 -21.120  1.00  0.00           H  
ATOM   2498  HE  ARG B 164     -14.900  -4.689 -23.207  1.00  0.00           H  
ATOM   2499 1HH1 ARG B 164     -17.522  -2.393 -22.766  1.00  0.00           H  
ATOM   2500 2HH1 ARG B 164     -17.248  -1.595 -24.298  1.00  0.00           H  
ATOM   2501 1HH2 ARG B 164     -14.554  -3.645 -25.194  1.00  0.00           H  
ATOM   2502 2HH2 ARG B 164     -15.569  -2.303 -25.673  1.00  0.00           H  
ATOM   2503  N   CYS B 165     -17.572  -7.368 -17.089  1.00  0.00           N  
ATOM   2504  CA  CYS B 165     -18.084  -7.421 -15.733  1.00  0.00           C  
ATOM   2505  C   CYS B 165     -17.142  -8.318 -14.960  1.00  0.00           C  
ATOM   2506  O   CYS B 165     -16.764  -8.006 -13.833  1.00  0.00           O  
ATOM   2507  CB  CYS B 165     -19.509  -7.971 -15.680  1.00  0.00           C  
ATOM   2508  SG  CYS B 165     -20.751  -6.875 -16.406  1.00  0.00           S  
ATOM   2509  H   CYS B 165     -18.073  -7.848 -17.823  1.00  0.00           H  
ATOM   2510  HA  CYS B 165     -18.122  -6.406 -15.337  1.00  0.00           H  
ATOM   2511 1HB  CYS B 165     -19.551  -8.925 -16.207  1.00  0.00           H  
ATOM   2512 2HB  CYS B 165     -19.789  -8.158 -14.644  1.00  0.00           H  
ATOM   2513  HG  CYS B 165     -21.791  -7.670 -16.175  1.00  0.00           H  
ATOM   2514  N   VAL B 166     -16.754  -9.425 -15.584  1.00  0.00           N  
ATOM   2515  CA  VAL B 166     -15.795 -10.344 -14.985  1.00  0.00           C  
ATOM   2516  C   VAL B 166     -14.464  -9.634 -14.763  1.00  0.00           C  
ATOM   2517  O   VAL B 166     -13.790  -9.848 -13.746  1.00  0.00           O  
ATOM   2518  CB  VAL B 166     -15.583 -11.572 -15.889  1.00  0.00           C  
ATOM   2519  CG1 VAL B 166     -14.427 -12.418 -15.377  1.00  0.00           C  
ATOM   2520  CG2 VAL B 166     -16.863 -12.392 -15.956  1.00  0.00           C  
ATOM   2521  H   VAL B 166     -17.133  -9.636 -16.496  1.00  0.00           H  
ATOM   2522  HA  VAL B 166     -16.190 -10.679 -14.025  1.00  0.00           H  
ATOM   2523  HB  VAL B 166     -15.315 -11.234 -16.890  1.00  0.00           H  
ATOM   2524 1HG1 VAL B 166     -14.291 -13.282 -16.028  1.00  0.00           H  
ATOM   2525 2HG1 VAL B 166     -13.515 -11.822 -15.372  1.00  0.00           H  
ATOM   2526 3HG1 VAL B 166     -14.645 -12.758 -14.365  1.00  0.00           H  
ATOM   2527 1HG2 VAL B 166     -16.706 -13.259 -16.598  1.00  0.00           H  
ATOM   2528 2HG2 VAL B 166     -17.134 -12.726 -14.954  1.00  0.00           H  
ATOM   2529 3HG2 VAL B 166     -17.667 -11.780 -16.365  1.00  0.00           H  
ATOM   2530  N   ALA B 167     -14.087  -8.780 -15.707  1.00  0.00           N  
ATOM   2531  CA  ALA B 167     -12.865  -8.004 -15.554  1.00  0.00           C  
ATOM   2532  C   ALA B 167     -12.924  -7.249 -14.218  1.00  0.00           C  
ATOM   2533  O   ALA B 167     -11.995  -7.312 -13.401  1.00  0.00           O  
ATOM   2534  CB  ALA B 167     -12.721  -7.026 -16.710  1.00  0.00           C  
ATOM   2535  H   ALA B 167     -14.645  -8.660 -16.540  1.00  0.00           H  
ATOM   2536  HA  ALA B 167     -12.022  -8.695 -15.566  1.00  0.00           H  
ATOM   2537 1HB  ALA B 167     -11.803  -6.451 -16.587  1.00  0.00           H  
ATOM   2538 2HB  ALA B 167     -12.681  -7.577 -17.650  1.00  0.00           H  
ATOM   2539 3HB  ALA B 167     -13.574  -6.350 -16.722  1.00  0.00           H  
ATOM   2540  N   VAL B 168     -14.028  -6.540 -13.999  1.00  0.00           N  
ATOM   2541  CA  VAL B 168     -14.209  -5.775 -12.773  1.00  0.00           C  
ATOM   2542  C   VAL B 168     -14.019  -6.687 -11.568  1.00  0.00           C  
ATOM   2543  O   VAL B 168     -13.345  -6.332 -10.606  1.00  0.00           O  
ATOM   2544  CB  VAL B 168     -15.611  -5.140 -12.728  1.00  0.00           C  
ATOM   2545  CG1 VAL B 168     -15.895  -4.571 -11.346  1.00  0.00           C  
ATOM   2546  CG2 VAL B 168     -15.723  -4.057 -13.791  1.00  0.00           C  
ATOM   2547  H   VAL B 168     -14.758  -6.530 -14.696  1.00  0.00           H  
ATOM   2548  HA  VAL B 168     -13.470  -4.973 -12.753  1.00  0.00           H  
ATOM   2549  HB  VAL B 168     -16.356  -5.913 -12.917  1.00  0.00           H  
ATOM   2550 1HG1 VAL B 168     -16.890  -4.126 -11.333  1.00  0.00           H  
ATOM   2551 2HG1 VAL B 168     -15.845  -5.370 -10.607  1.00  0.00           H  
ATOM   2552 3HG1 VAL B 168     -15.154  -3.808 -11.108  1.00  0.00           H  
ATOM   2553 1HG2 VAL B 168     -16.717  -3.613 -13.754  1.00  0.00           H  
ATOM   2554 2HG2 VAL B 168     -14.974  -3.287 -13.606  1.00  0.00           H  
ATOM   2555 3HG2 VAL B 168     -15.557  -4.495 -14.775  1.00  0.00           H  
ATOM   2556  N   VAL B 169     -14.613  -7.869 -11.632  1.00  0.00           N  
ATOM   2557  CA  VAL B 169     -14.545  -8.803 -10.523  1.00  0.00           C  
ATOM   2558  C   VAL B 169     -13.104  -9.147 -10.186  1.00  0.00           C  
ATOM   2559  O   VAL B 169     -12.681  -9.020  -9.033  1.00  0.00           O  
ATOM   2560  CB  VAL B 169     -15.314 -10.093 -10.864  1.00  0.00           C  
ATOM   2561  CG1 VAL B 169     -15.059 -11.159  -9.809  1.00  0.00           C  
ATOM   2562  CG2 VAL B 169     -16.801  -9.794 -10.981  1.00  0.00           C  
ATOM   2563  H   VAL B 169     -15.124  -8.130 -12.463  1.00  0.00           H  
ATOM   2564  HA  VAL B 169     -15.023  -8.346  -9.656  1.00  0.00           H  
ATOM   2565  HB  VAL B 169     -14.945 -10.485 -11.812  1.00  0.00           H  
ATOM   2566 1HG1 VAL B 169     -15.610 -12.064 -10.065  1.00  0.00           H  
ATOM   2567 2HG1 VAL B 169     -13.993 -11.383  -9.767  1.00  0.00           H  
ATOM   2568 3HG1 VAL B 169     -15.393 -10.796  -8.837  1.00  0.00           H  
ATOM   2569 1HG2 VAL B 169     -17.338 -10.711 -11.223  1.00  0.00           H  
ATOM   2570 2HG2 VAL B 169     -17.168  -9.397 -10.035  1.00  0.00           H  
ATOM   2571 3HG2 VAL B 169     -16.963  -9.060 -11.770  1.00  0.00           H  
ATOM   2572  N   VAL B 170     -12.349  -9.580 -11.192  1.00  0.00           N  
ATOM   2573  CA  VAL B 170     -11.010 -10.096 -10.947  1.00  0.00           C  
ATOM   2574  C   VAL B 170     -10.032  -8.963 -10.641  1.00  0.00           C  
ATOM   2575  O   VAL B 170      -9.021  -9.167  -9.969  1.00  0.00           O  
ATOM   2576  CB  VAL B 170     -10.512 -10.888 -12.170  1.00  0.00           C  
ATOM   2577  CG1 VAL B 170     -11.435 -12.064 -12.455  1.00  0.00           C  
ATOM   2578  CG2 VAL B 170     -10.419  -9.970 -13.379  1.00  0.00           C  
ATOM   2579  H   VAL B 170     -12.700  -9.555 -12.138  1.00  0.00           H  
ATOM   2580  HA  VAL B 170     -11.046 -10.755 -10.078  1.00  0.00           H  
ATOM   2581  HB  VAL B 170      -9.527 -11.300 -11.949  1.00  0.00           H  
ATOM   2582 1HG1 VAL B 170     -11.068 -12.613 -13.323  1.00  0.00           H  
ATOM   2583 2HG1 VAL B 170     -11.458 -12.726 -11.590  1.00  0.00           H  
ATOM   2584 3HG1 VAL B 170     -12.440 -11.696 -12.659  1.00  0.00           H  
ATOM   2585 1HG2 VAL B 170     -10.065 -10.537 -14.240  1.00  0.00           H  
ATOM   2586 2HG2 VAL B 170     -11.403  -9.554 -13.597  1.00  0.00           H  
ATOM   2587 3HG2 VAL B 170      -9.721  -9.159 -13.167  1.00  0.00           H  
ATOM   2588  N   MET B 171     -10.334  -7.768 -11.130  1.00  0.00           N  
ATOM   2589  CA  MET B 171      -9.527  -6.617 -10.786  1.00  0.00           C  
ATOM   2590  C   MET B 171      -9.584  -6.363  -9.289  1.00  0.00           C  
ATOM   2591  O   MET B 171      -8.548  -6.279  -8.636  1.00  0.00           O  
ATOM   2592  CB  MET B 171      -9.994  -5.387 -11.562  1.00  0.00           C  
ATOM   2593  CG  MET B 171      -9.664  -5.417 -13.047  1.00  0.00           C  
ATOM   2594  SD  MET B 171     -10.347  -4.006 -13.940  1.00  0.00           S  
ATOM   2595  CE  MET B 171      -9.911  -4.428 -15.624  1.00  0.00           C  
ATOM   2596  H   MET B 171     -11.126  -7.647 -11.745  1.00  0.00           H  
ATOM   2597  HA  MET B 171      -8.497  -6.817 -11.080  1.00  0.00           H  
ATOM   2598 1HB  MET B 171     -11.074  -5.283 -11.462  1.00  0.00           H  
ATOM   2599 2HB  MET B 171      -9.538  -4.493 -11.136  1.00  0.00           H  
ATOM   2600 1HG  MET B 171      -8.583  -5.419 -13.180  1.00  0.00           H  
ATOM   2601 2HG  MET B 171     -10.063  -6.330 -13.490  1.00  0.00           H  
ATOM   2602 1HE  MET B 171     -10.266  -3.649 -16.299  1.00  0.00           H  
ATOM   2603 2HE  MET B 171      -8.827  -4.516 -15.709  1.00  0.00           H  
ATOM   2604 3HE  MET B 171     -10.373  -5.379 -15.893  1.00  0.00           H  
ATOM   2605  N   VAL B 172     -10.790  -6.242  -8.739  1.00  0.00           N  
ATOM   2606  CA  VAL B 172     -10.923  -5.912  -7.322  1.00  0.00           C  
ATOM   2607  C   VAL B 172     -10.488  -7.097  -6.478  1.00  0.00           C  
ATOM   2608  O   VAL B 172      -9.819  -6.928  -5.462  1.00  0.00           O  
ATOM   2609  CB  VAL B 172     -12.378  -5.540  -6.980  1.00  0.00           C  
ATOM   2610  CG1 VAL B 172     -12.541  -5.352  -5.479  1.00  0.00           C  
ATOM   2611  CG2 VAL B 172     -12.780  -4.278  -7.728  1.00  0.00           C  
ATOM   2612  H   VAL B 172     -11.624  -6.376  -9.293  1.00  0.00           H  
ATOM   2613  HA  VAL B 172     -10.275  -5.062  -7.102  1.00  0.00           H  
ATOM   2614  HB  VAL B 172     -13.032  -6.361  -7.274  1.00  0.00           H  
ATOM   2615 1HG1 VAL B 172     -13.576  -5.090  -5.255  1.00  0.00           H  
ATOM   2616 2HG1 VAL B 172     -12.283  -6.278  -4.966  1.00  0.00           H  
ATOM   2617 3HG1 VAL B 172     -11.884  -4.552  -5.139  1.00  0.00           H  
ATOM   2618 1HG2 VAL B 172     -13.810  -4.022  -7.482  1.00  0.00           H  
ATOM   2619 2HG2 VAL B 172     -12.122  -3.458  -7.438  1.00  0.00           H  
ATOM   2620 3HG2 VAL B 172     -12.695  -4.449  -8.802  1.00  0.00           H  
ATOM   2621  N   ALA B 173     -10.858  -8.297  -6.915  1.00  0.00           N  
ATOM   2622  CA  ALA B 173     -10.572  -9.503  -6.152  1.00  0.00           C  
ATOM   2623  C   ALA B 173      -9.064  -9.631  -5.989  1.00  0.00           C  
ATOM   2624  O   ALA B 173      -8.566  -9.927  -4.911  1.00  0.00           O  
ATOM   2625  CB  ALA B 173     -11.117 -10.719  -6.881  1.00  0.00           C  
ATOM   2626  H   ALA B 173     -11.347  -8.375  -7.794  1.00  0.00           H  
ATOM   2627  HA  ALA B 173     -11.066  -9.417  -5.184  1.00  0.00           H  
ATOM   2628 1HB  ALA B 173     -10.899 -11.617  -6.303  1.00  0.00           H  
ATOM   2629 2HB  ALA B 173     -12.196 -10.618  -7.001  1.00  0.00           H  
ATOM   2630 3HB  ALA B 173     -10.649 -10.796  -7.861  1.00  0.00           H  
ATOM   2631  N   GLY B 174      -8.336  -9.387  -7.069  1.00  0.00           N  
ATOM   2632  CA  GLY B 174      -6.892  -9.434  -7.004  1.00  0.00           C  
ATOM   2633  C   GLY B 174      -6.292  -8.431  -6.032  1.00  0.00           C  
ATOM   2634  O   GLY B 174      -5.416  -8.786  -5.245  1.00  0.00           O  
ATOM   2635  H   GLY B 174      -8.783  -9.166  -7.948  1.00  0.00           H  
ATOM   2636 1HA  GLY B 174      -6.573 -10.433  -6.708  1.00  0.00           H  
ATOM   2637 2HA  GLY B 174      -6.477  -9.245  -7.993  1.00  0.00           H  
ATOM   2638  N   ILE B 175      -6.744  -7.180  -6.088  1.00  0.00           N  
ATOM   2639  CA  ILE B 175      -6.199  -6.144  -5.214  1.00  0.00           C  
ATOM   2640  C   ILE B 175      -6.505  -6.519  -3.775  1.00  0.00           C  
ATOM   2641  O   ILE B 175      -5.661  -6.405  -2.885  1.00  0.00           O  
ATOM   2642  CB  ILE B 175      -6.787  -4.758  -5.536  1.00  0.00           C  
ATOM   2643  CG1 ILE B 175      -6.360  -4.309  -6.935  1.00  0.00           C  
ATOM   2644  CG2 ILE B 175      -6.353  -3.741  -4.491  1.00  0.00           C  
ATOM   2645  CD1 ILE B 175      -4.865  -4.148  -7.096  1.00  0.00           C  
ATOM   2646  H   ILE B 175      -7.474  -6.937  -6.743  1.00  0.00           H  
ATOM   2647  HA  ILE B 175      -5.130  -6.059  -5.404  1.00  0.00           H  
ATOM   2648  HB  ILE B 175      -7.875  -4.817  -5.542  1.00  0.00           H  
ATOM   2649 1HG1 ILE B 175      -6.706  -5.034  -7.671  1.00  0.00           H  
ATOM   2650 2HG1 ILE B 175      -6.832  -3.355  -7.171  1.00  0.00           H  
ATOM   2651 1HG2 ILE B 175      -6.777  -2.767  -4.734  1.00  0.00           H  
ATOM   2652 2HG2 ILE B 175      -6.705  -4.055  -3.510  1.00  0.00           H  
ATOM   2653 3HG2 ILE B 175      -5.265  -3.671  -4.481  1.00  0.00           H  
ATOM   2654 1HD1 ILE B 175      -4.641  -3.828  -8.114  1.00  0.00           H  
ATOM   2655 2HD1 ILE B 175      -4.502  -3.399  -6.391  1.00  0.00           H  
ATOM   2656 3HD1 ILE B 175      -4.374  -5.100  -6.900  1.00  0.00           H  
ATOM   2657  N   THR B 176      -7.732  -6.976  -3.567  1.00  0.00           N  
ATOM   2658  CA  THR B 176      -8.203  -7.420  -2.274  1.00  0.00           C  
ATOM   2659  C   THR B 176      -7.317  -8.504  -1.675  1.00  0.00           C  
ATOM   2660  O   THR B 176      -6.969  -8.433  -0.505  1.00  0.00           O  
ATOM   2661  CB  THR B 176      -9.651  -7.935  -2.373  1.00  0.00           C  
ATOM   2662  OG1 THR B 176     -10.507  -6.879  -2.826  1.00  0.00           O  
ATOM   2663  CG2 THR B 176     -10.135  -8.428  -1.018  1.00  0.00           C  
ATOM   2664  H   THR B 176      -8.359  -7.012  -4.358  1.00  0.00           H  
ATOM   2665  HA  THR B 176      -8.175  -6.574  -1.586  1.00  0.00           H  
ATOM   2666  HB  THR B 176      -9.697  -8.755  -3.089  1.00  0.00           H  
ATOM   2667  HG1 THR B 176     -10.470  -6.148  -2.204  1.00  0.00           H  
ATOM   2668 1HG2 THR B 176     -11.160  -8.789  -1.107  1.00  0.00           H  
ATOM   2669 2HG2 THR B 176      -9.493  -9.240  -0.675  1.00  0.00           H  
ATOM   2670 3HG2 THR B 176     -10.101  -7.611  -0.299  1.00  0.00           H  
ATOM   2671  N   SER B 177      -6.940  -9.500  -2.465  1.00  0.00           N  
ATOM   2672  CA  SER B 177      -6.034 -10.526  -1.970  1.00  0.00           C  
ATOM   2673  C   SER B 177      -4.707  -9.918  -1.518  1.00  0.00           C  
ATOM   2674  O   SER B 177      -4.172 -10.281  -0.471  1.00  0.00           O  
ATOM   2675  CB  SER B 177      -5.788 -11.565  -3.047  1.00  0.00           C  
ATOM   2676  OG  SER B 177      -6.961 -12.273  -3.339  1.00  0.00           O  
ATOM   2677  H   SER B 177      -7.277  -9.559  -3.415  1.00  0.00           H  
ATOM   2678  HA  SER B 177      -6.501 -11.016  -1.114  1.00  0.00           H  
ATOM   2679 1HB  SER B 177      -5.421 -11.074  -3.948  1.00  0.00           H  
ATOM   2680 2HB  SER B 177      -5.016 -12.257  -2.714  1.00  0.00           H  
ATOM   2681  HG  SER B 177      -6.826 -12.661  -4.207  1.00  0.00           H  
ATOM   2682  N   PHE B 178      -4.173  -8.986  -2.299  1.00  0.00           N  
ATOM   2683  CA  PHE B 178      -2.932  -8.329  -1.922  1.00  0.00           C  
ATOM   2684  C   PHE B 178      -3.069  -7.560  -0.622  1.00  0.00           C  
ATOM   2685  O   PHE B 178      -2.128  -7.488   0.161  1.00  0.00           O  
ATOM   2686  CB  PHE B 178      -2.478  -7.377  -3.030  1.00  0.00           C  
ATOM   2687  CG  PHE B 178      -1.858  -8.072  -4.209  1.00  0.00           C  
ATOM   2688  CD1 PHE B 178      -2.437  -7.986  -5.466  1.00  0.00           C  
ATOM   2689  CD2 PHE B 178      -0.696  -8.814  -4.063  1.00  0.00           C  
ATOM   2690  CE1 PHE B 178      -1.867  -8.625  -6.551  1.00  0.00           C  
ATOM   2691  CE2 PHE B 178      -0.124  -9.453  -5.146  1.00  0.00           C  
ATOM   2692  CZ  PHE B 178      -0.711  -9.358  -6.392  1.00  0.00           C  
ATOM   2693  H   PHE B 178      -4.626  -8.725  -3.163  1.00  0.00           H  
ATOM   2694  HA  PHE B 178      -2.171  -9.093  -1.760  1.00  0.00           H  
ATOM   2695 1HB  PHE B 178      -3.331  -6.800  -3.386  1.00  0.00           H  
ATOM   2696 2HB  PHE B 178      -1.750  -6.673  -2.629  1.00  0.00           H  
ATOM   2697  HD1 PHE B 178      -3.351  -7.405  -5.593  1.00  0.00           H  
ATOM   2698  HD2 PHE B 178      -0.232  -8.889  -3.079  1.00  0.00           H  
ATOM   2699  HE1 PHE B 178      -2.333  -8.549  -7.534  1.00  0.00           H  
ATOM   2700  HE2 PHE B 178       0.791 -10.032  -5.018  1.00  0.00           H  
ATOM   2701  HZ  PHE B 178      -0.262  -9.863  -7.246  1.00  0.00           H  
ATOM   2702  N   GLY B 179      -4.247  -6.993  -0.392  1.00  0.00           N  
ATOM   2703  CA  GLY B 179      -4.519  -6.348   0.881  1.00  0.00           C  
ATOM   2704  C   GLY B 179      -4.433  -7.334   2.026  1.00  0.00           C  
ATOM   2705  O   GLY B 179      -3.886  -7.024   3.083  1.00  0.00           O  
ATOM   2706  H   GLY B 179      -4.966  -7.004  -1.102  1.00  0.00           H  
ATOM   2707 1HA  GLY B 179      -3.805  -5.539   1.039  1.00  0.00           H  
ATOM   2708 2HA  GLY B 179      -5.512  -5.900   0.857  1.00  0.00           H  
ATOM   2709  N   LEU B 180      -4.976  -8.526   1.812  1.00  0.00           N  
ATOM   2710  CA  LEU B 180      -4.973  -9.555   2.834  1.00  0.00           C  
ATOM   2711  C   LEU B 180      -3.542  -9.997   3.110  1.00  0.00           C  
ATOM   2712  O   LEU B 180      -3.187 -10.300   4.248  1.00  0.00           O  
ATOM   2713  CB  LEU B 180      -5.824 -10.753   2.396  1.00  0.00           C  
ATOM   2714  CG  LEU B 180      -7.338 -10.513   2.350  1.00  0.00           C  
ATOM   2715  CD1 LEU B 180      -8.024 -11.711   1.707  1.00  0.00           C  
ATOM   2716  CD2 LEU B 180      -7.858 -10.276   3.760  1.00  0.00           C  
ATOM   2717  H   LEU B 180      -5.402  -8.724   0.917  1.00  0.00           H  
ATOM   2718  HA  LEU B 180      -5.419  -9.143   3.739  1.00  0.00           H  
ATOM   2719 1HB  LEU B 180      -5.507 -11.058   1.400  1.00  0.00           H  
ATOM   2720 2HB  LEU B 180      -5.640 -11.580   3.082  1.00  0.00           H  
ATOM   2721  HG  LEU B 180      -7.550  -9.638   1.734  1.00  0.00           H  
ATOM   2722 1HD1 LEU B 180      -9.100 -11.540   1.674  1.00  0.00           H  
ATOM   2723 2HD1 LEU B 180      -7.648 -11.845   0.693  1.00  0.00           H  
ATOM   2724 3HD1 LEU B 180      -7.817 -12.606   2.293  1.00  0.00           H  
ATOM   2725 1HD2 LEU B 180      -8.935 -10.105   3.727  1.00  0.00           H  
ATOM   2726 2HD2 LEU B 180      -7.649 -11.151   4.376  1.00  0.00           H  
ATOM   2727 3HD2 LEU B 180      -7.365  -9.404   4.188  1.00  0.00           H  
ATOM   2728  N   VAL B 181      -2.722 -10.034   2.066  1.00  0.00           N  
ATOM   2729  CA  VAL B 181      -1.306 -10.353   2.225  1.00  0.00           C  
ATOM   2730  C   VAL B 181      -0.623  -9.326   3.113  1.00  0.00           C  
ATOM   2731  O   VAL B 181       0.110  -9.687   4.030  1.00  0.00           O  
ATOM   2732  CB  VAL B 181      -0.605 -10.396   0.855  1.00  0.00           C  
ATOM   2733  CG1 VAL B 181       0.903 -10.497   1.032  1.00  0.00           C  
ATOM   2734  CG2 VAL B 181      -1.132 -11.566   0.039  1.00  0.00           C  
ATOM   2735  H   VAL B 181      -3.081  -9.837   1.143  1.00  0.00           H  
ATOM   2736  HA  VAL B 181      -1.224 -11.340   2.684  1.00  0.00           H  
ATOM   2737  HB  VAL B 181      -0.804  -9.464   0.326  1.00  0.00           H  
ATOM   2738 1HG1 VAL B 181       1.383 -10.526   0.053  1.00  0.00           H  
ATOM   2739 2HG1 VAL B 181       1.263  -9.632   1.587  1.00  0.00           H  
ATOM   2740 3HG1 VAL B 181       1.145 -11.408   1.580  1.00  0.00           H  
ATOM   2741 1HG2 VAL B 181      -0.632 -11.589  -0.929  1.00  0.00           H  
ATOM   2742 2HG2 VAL B 181      -0.938 -12.497   0.571  1.00  0.00           H  
ATOM   2743 3HG2 VAL B 181      -2.206 -11.451  -0.111  1.00  0.00           H  
ATOM   2744  N   THR B 182      -0.850  -8.047   2.837  1.00  0.00           N  
ATOM   2745  CA  THR B 182      -0.207  -7.004   3.619  1.00  0.00           C  
ATOM   2746  C   THR B 182      -0.754  -7.106   5.025  1.00  0.00           C  
ATOM   2747  O   THR B 182      -0.026  -6.931   5.997  1.00  0.00           O  
ATOM   2748  CB  THR B 182      -0.456  -5.599   3.041  1.00  0.00           C  
ATOM   2749  OG1 THR B 182       0.091  -5.520   1.718  1.00  0.00           O  
ATOM   2750  CG2 THR B 182       0.192  -4.538   3.918  1.00  0.00           C  
ATOM   2751  H   THR B 182      -1.470  -7.785   2.083  1.00  0.00           H  
ATOM   2752  HA  THR B 182       0.872  -7.158   3.580  1.00  0.00           H  
ATOM   2753  HB  THR B 182      -1.528  -5.412   2.988  1.00  0.00           H  
ATOM   2754  HG1 THR B 182      -0.610  -5.316   1.094  1.00  0.00           H  
ATOM   2755 1HG2 THR B 182       0.006  -3.552   3.494  1.00  0.00           H  
ATOM   2756 2HG2 THR B 182      -0.230  -4.589   4.921  1.00  0.00           H  
ATOM   2757 3HG2 THR B 182       1.266  -4.714   3.967  1.00  0.00           H  
ATOM   2758  N   ALA B 183      -2.050  -7.392   5.124  1.00  0.00           N  
ATOM   2759  CA  ALA B 183      -2.738  -7.388   6.406  1.00  0.00           C  
ATOM   2760  C   ALA B 183      -2.044  -8.402   7.295  1.00  0.00           C  
ATOM   2761  O   ALA B 183      -1.737  -8.123   8.452  1.00  0.00           O  
ATOM   2762  CB  ALA B 183      -4.194  -7.768   6.223  1.00  0.00           C  
ATOM   2763  H   ALA B 183      -2.569  -7.617   4.287  1.00  0.00           H  
ATOM   2764  HA  ALA B 183      -2.685  -6.379   6.816  1.00  0.00           H  
ATOM   2765 1HB  ALA B 183      -4.697  -7.761   7.190  1.00  0.00           H  
ATOM   2766 2HB  ALA B 183      -4.676  -7.051   5.558  1.00  0.00           H  
ATOM   2767 3HB  ALA B 183      -4.258  -8.764   5.789  1.00  0.00           H  
ATOM   2768  N   ALA B 184      -1.795  -9.580   6.736  1.00  0.00           N  
ATOM   2769  CA  ALA B 184      -1.150 -10.654   7.472  1.00  0.00           C  
ATOM   2770  C   ALA B 184       0.244 -10.208   7.884  1.00  0.00           C  
ATOM   2771  O   ALA B 184       0.641 -10.350   9.036  1.00  0.00           O  
ATOM   2772  CB  ALA B 184      -1.058 -11.894   6.602  1.00  0.00           C  
ATOM   2773  H   ALA B 184      -2.061  -9.734   5.774  1.00  0.00           H  
ATOM   2774  HA  ALA B 184      -1.759 -10.877   8.349  1.00  0.00           H  
ATOM   2775 1HB  ALA B 184      -0.573 -12.695   7.160  1.00  0.00           H  
ATOM   2776 2HB  ALA B 184      -2.060 -12.209   6.310  1.00  0.00           H  
ATOM   2777 3HB  ALA B 184      -0.475 -11.670   5.710  1.00  0.00           H  
ATOM   2778  N   LEU B 185       0.980  -9.649   6.937  1.00  0.00           N  
ATOM   2779  CA  LEU B 185       2.348  -9.222   7.185  1.00  0.00           C  
ATOM   2780  C   LEU B 185       2.477  -8.177   8.293  1.00  0.00           C  
ATOM   2781  O   LEU B 185       3.367  -8.275   9.135  1.00  0.00           O  
ATOM   2782  CB  LEU B 185       2.947  -8.661   5.890  1.00  0.00           C  
ATOM   2783  CG  LEU B 185       3.202  -9.685   4.776  1.00  0.00           C  
ATOM   2784  CD1 LEU B 185       3.524  -8.956   3.479  1.00  0.00           C  
ATOM   2785  CD2 LEU B 185       4.342 -10.605   5.184  1.00  0.00           C  
ATOM   2786  H   LEU B 185       0.582  -9.515   6.018  1.00  0.00           H  
ATOM   2787  HA  LEU B 185       2.924 -10.084   7.518  1.00  0.00           H  
ATOM   2788 1HB  LEU B 185       2.272  -7.903   5.494  1.00  0.00           H  
ATOM   2789 2HB  LEU B 185       3.898  -8.184   6.125  1.00  0.00           H  
ATOM   2790  HG  LEU B 185       2.300 -10.275   4.612  1.00  0.00           H  
ATOM   2791 1HD1 LEU B 185       3.704  -9.684   2.688  1.00  0.00           H  
ATOM   2792 2HD1 LEU B 185       2.683  -8.320   3.201  1.00  0.00           H  
ATOM   2793 3HD1 LEU B 185       4.413  -8.343   3.618  1.00  0.00           H  
ATOM   2794 1HD2 LEU B 185       4.523 -11.334   4.393  1.00  0.00           H  
ATOM   2795 2HD2 LEU B 185       5.245 -10.016   5.347  1.00  0.00           H  
ATOM   2796 3HD2 LEU B 185       4.078 -11.127   6.104  1.00  0.00           H  
ATOM   2797  N   ALA B 186       1.599  -7.177   8.289  1.00  0.00           N  
ATOM   2798  CA  ALA B 186       1.585  -6.175   9.352  1.00  0.00           C  
ATOM   2799  C   ALA B 186       1.264  -6.791  10.699  1.00  0.00           C  
ATOM   2800  O   ALA B 186       1.928  -6.499  11.687  1.00  0.00           O  
ATOM   2801  CB  ALA B 186       0.576  -5.080   9.039  1.00  0.00           C  
ATOM   2802  H   ALA B 186       0.928  -7.107   7.537  1.00  0.00           H  
ATOM   2803  HA  ALA B 186       2.579  -5.731   9.412  1.00  0.00           H  
ATOM   2804 1HB  ALA B 186       0.579  -4.342   9.842  1.00  0.00           H  
ATOM   2805 2HB  ALA B 186       0.844  -4.596   8.100  1.00  0.00           H  
ATOM   2806 3HB  ALA B 186      -0.418  -5.516   8.952  1.00  0.00           H  
ATOM   2807  N   THR B 187       0.242  -7.641  10.742  1.00  0.00           N  
ATOM   2808  CA  THR B 187      -0.131  -8.314  11.981  1.00  0.00           C  
ATOM   2809  C   THR B 187       1.019  -9.138  12.547  1.00  0.00           C  
ATOM   2810  O   THR B 187       1.214  -9.190  13.762  1.00  0.00           O  
ATOM   2811  CB  THR B 187      -1.355  -9.223  11.766  1.00  0.00           C  
ATOM   2812  OG1 THR B 187      -2.452  -8.443  11.272  1.00  0.00           O  
ATOM   2813  CG2 THR B 187      -1.760  -9.891  13.071  1.00  0.00           C  
ATOM   2814  H   THR B 187      -0.288  -7.826   9.902  1.00  0.00           H  
ATOM   2815  HA  THR B 187      -0.406  -7.558  12.717  1.00  0.00           H  
ATOM   2816  HB  THR B 187      -1.114  -9.991  11.031  1.00  0.00           H  
ATOM   2817  HG1 THR B 187      -2.127  -7.804  10.633  1.00  0.00           H  
ATOM   2818 1HG2 THR B 187      -2.627 -10.529  12.900  1.00  0.00           H  
ATOM   2819 2HG2 THR B 187      -0.932 -10.494  13.443  1.00  0.00           H  
ATOM   2820 3HG2 THR B 187      -2.012  -9.128  13.807  1.00  0.00           H  
ATOM   2821  N   TRP B 188       1.778  -9.784  11.669  1.00  0.00           N  
ATOM   2822  CA  TRP B 188       2.975 -10.519  12.078  1.00  0.00           C  
ATOM   2823  C   TRP B 188       3.986  -9.566  12.712  1.00  0.00           C  
ATOM   2824  O   TRP B 188       4.664  -9.904  13.682  1.00  0.00           O  
ATOM   2825  CB  TRP B 188       3.609 -11.229  10.880  1.00  0.00           C  
ATOM   2826  CG  TRP B 188       3.205 -12.666  10.753  1.00  0.00           C  
ATOM   2827  CD1 TRP B 188       2.341 -13.193   9.840  1.00  0.00           C  
ATOM   2828  CD2 TRP B 188       3.650 -13.776  11.570  1.00  0.00           C  
ATOM   2829  NE1 TRP B 188       2.217 -14.547  10.031  1.00  0.00           N  
ATOM   2830  CE2 TRP B 188       3.012 -14.921  11.085  1.00  0.00           C  
ATOM   2831  CE3 TRP B 188       4.526 -13.888  12.657  1.00  0.00           C  
ATOM   2832  CZ2 TRP B 188       3.218 -16.170  11.650  1.00  0.00           C  
ATOM   2833  CZ3 TRP B 188       4.733 -15.141  13.222  1.00  0.00           C  
ATOM   2834  CH2 TRP B 188       4.096 -16.252  12.731  1.00  0.00           C  
ATOM   2835  H   TRP B 188       1.520  -9.767  10.693  1.00  0.00           H  
ATOM   2836  HA  TRP B 188       2.685 -11.272  12.810  1.00  0.00           H  
ATOM   2837 1HB  TRP B 188       3.331 -10.712   9.961  1.00  0.00           H  
ATOM   2838 2HB  TRP B 188       4.695 -11.184  10.964  1.00  0.00           H  
ATOM   2839  HD1 TRP B 188       1.825 -12.622   9.070  1.00  0.00           H  
ATOM   2840  HE1 TRP B 188       1.635 -15.167   9.487  1.00  0.00           H  
ATOM   2841  HE3 TRP B 188       5.036 -13.009  13.050  1.00  0.00           H  
ATOM   2842  HZ2 TRP B 188       2.721 -17.065  11.274  1.00  0.00           H  
ATOM   2843  HZ3 TRP B 188       5.415 -15.219  14.069  1.00  0.00           H  
ATOM   2844  HH2 TRP B 188       4.281 -17.219  13.198  1.00  0.00           H  
ATOM   2845  N   PHE B 189       4.081  -8.370  12.140  1.00  0.00           N  
ATOM   2846  CA  PHE B 189       5.103  -7.413  12.522  1.00  0.00           C  
ATOM   2847  C   PHE B 189       4.687  -6.837  13.863  1.00  0.00           C  
ATOM   2848  O   PHE B 189       5.518  -6.413  14.662  1.00  0.00           O  
ATOM   2849  CB  PHE B 189       5.254  -6.303  11.479  1.00  0.00           C  
ATOM   2850  CG  PHE B 189       5.980  -6.735  10.236  1.00  0.00           C  
ATOM   2851  CD1 PHE B 189       5.651  -6.196   9.002  1.00  0.00           C  
ATOM   2852  CD2 PHE B 189       6.993  -7.680  10.299  1.00  0.00           C  
ATOM   2853  CE1 PHE B 189       6.318  -6.592   7.858  1.00  0.00           C  
ATOM   2854  CE2 PHE B 189       7.662  -8.077   9.158  1.00  0.00           C  
ATOM   2855  CZ  PHE B 189       7.323  -7.532   7.936  1.00  0.00           C  
ATOM   2856  H   PHE B 189       3.420  -8.123  11.418  1.00  0.00           H  
ATOM   2857  HA  PHE B 189       6.058  -7.935  12.590  1.00  0.00           H  
ATOM   2858 1HB  PHE B 189       4.269  -5.940  11.189  1.00  0.00           H  
ATOM   2859 2HB  PHE B 189       5.796  -5.466  11.916  1.00  0.00           H  
ATOM   2860  HD1 PHE B 189       4.857  -5.451   8.940  1.00  0.00           H  
ATOM   2861  HD2 PHE B 189       7.260  -8.111  11.265  1.00  0.00           H  
ATOM   2862  HE1 PHE B 189       6.049  -6.160   6.894  1.00  0.00           H  
ATOM   2863  HE2 PHE B 189       8.456  -8.820   9.221  1.00  0.00           H  
ATOM   2864  HZ  PHE B 189       7.849  -7.845   7.035  1.00  0.00           H  
ATOM   2865  N   VAL B 190       3.376  -6.838  14.093  1.00  0.00           N  
ATOM   2866  CA  VAL B 190       2.794  -6.410  15.360  1.00  0.00           C  
ATOM   2867  C   VAL B 190       3.153  -7.503  16.368  1.00  0.00           C  
ATOM   2868  O   VAL B 190       3.505  -7.219  17.512  1.00  0.00           O  
ATOM   2869  CB  VAL B 190       1.266  -6.241  15.257  1.00  0.00           C  
ATOM   2870  CG1 VAL B 190       0.656  -6.065  16.639  1.00  0.00           C  
ATOM   2871  CG2 VAL B 190       0.936  -5.053  14.366  1.00  0.00           C  
ATOM   2872  H   VAL B 190       2.766  -7.150  13.352  1.00  0.00           H  
ATOM   2873  HA  VAL B 190       3.215  -5.440  15.624  1.00  0.00           H  
ATOM   2874  HB  VAL B 190       0.837  -7.147  14.829  1.00  0.00           H  
ATOM   2875 1HG1 VAL B 190      -0.424  -5.947  16.548  1.00  0.00           H  
ATOM   2876 2HG1 VAL B 190       0.874  -6.942  17.248  1.00  0.00           H  
ATOM   2877 3HG1 VAL B 190       1.078  -5.179  17.113  1.00  0.00           H  
ATOM   2878 1HG2 VAL B 190      -0.146  -4.940  14.298  1.00  0.00           H  
ATOM   2879 2HG2 VAL B 190       1.370  -4.148  14.791  1.00  0.00           H  
ATOM   2880 3HG2 VAL B 190       1.347  -5.219  13.370  1.00  0.00           H  
ATOM   2881  N   GLY B 191       3.081  -8.755  15.916  1.00  0.00           N  
ATOM   2882  CA  GLY B 191       3.275  -9.901  16.796  1.00  0.00           C  
ATOM   2883  C   GLY B 191       4.759 -10.087  17.061  1.00  0.00           C  
ATOM   2884  O   GLY B 191       5.178 -10.676  18.059  1.00  0.00           O  
ATOM   2885  H   GLY B 191       2.888  -8.914  14.937  1.00  0.00           H  
ATOM   2886 1HA  GLY B 191       2.735  -9.739  17.729  1.00  0.00           H  
ATOM   2887 2HA  GLY B 191       2.853 -10.792  16.332  1.00  0.00           H  
ATOM   2888  N   ARG B 192       5.544  -9.586  16.117  1.00  0.00           N  
ATOM   2889  CA  ARG B 192       6.984  -9.759  16.085  1.00  0.00           C  
ATOM   2890  C   ARG B 192       7.531  -8.363  15.809  1.00  0.00           C  
ATOM   2891  O   ARG B 192       8.188  -8.112  14.792  1.00  0.00           O  
ATOM   2892  CB  ARG B 192       7.424 -10.743  15.011  1.00  0.00           C  
ATOM   2893  CG  ARG B 192       6.898 -12.159  15.187  1.00  0.00           C  
ATOM   2894  CD  ARG B 192       7.483 -12.817  16.383  1.00  0.00           C  
ATOM   2895  NE  ARG B 192       7.024 -14.190  16.525  1.00  0.00           N  
ATOM   2896  CZ  ARG B 192       5.917 -14.560  17.198  1.00  0.00           C  
ATOM   2897  NH1 ARG B 192       5.168 -13.652  17.783  1.00  0.00           N  
ATOM   2898  NH2 ARG B 192       5.584 -15.837  17.270  1.00  0.00           N  
ATOM   2899  H   ARG B 192       5.096  -9.056  15.383  1.00  0.00           H  
ATOM   2900  HA  ARG B 192       7.303 -10.176  17.041  1.00  0.00           H  
ATOM   2901 1HB  ARG B 192       7.095 -10.388  14.036  1.00  0.00           H  
ATOM   2902 2HB  ARG B 192       8.513 -10.796  14.990  1.00  0.00           H  
ATOM   2903 1HG  ARG B 192       5.815 -12.132  15.305  1.00  0.00           H  
ATOM   2904 2HG  ARG B 192       7.153 -12.753  14.309  1.00  0.00           H  
ATOM   2905 1HD  ARG B 192       8.569 -12.828  16.298  1.00  0.00           H  
ATOM   2906 2HD  ARG B 192       7.194 -12.267  17.278  1.00  0.00           H  
ATOM   2907  HE  ARG B 192       7.574 -14.917  16.088  1.00  0.00           H  
ATOM   2908 1HH1 ARG B 192       5.423 -12.676  17.729  1.00  0.00           H  
ATOM   2909 2HH1 ARG B 192       4.339 -13.930  18.288  1.00  0.00           H  
ATOM   2910 1HH2 ARG B 192       6.159 -16.536  16.819  1.00  0.00           H  
ATOM   2911 2HH2 ARG B 192       4.755 -16.115  17.774  1.00  0.00           H  
ATOM   2912  N   GLU B 193       7.211  -7.457  16.731  1.00  0.00           N  
ATOM   2913  CA  GLU B 193       7.786  -6.119  16.785  1.00  0.00           C  
ATOM   2914  C   GLU B 193       9.214  -6.251  17.308  1.00  0.00           C  
ATOM   2915  O   GLU B 193      10.101  -5.482  16.937  1.00  0.00           O  
ATOM   2916  CB  GLU B 193       6.961  -5.194  17.683  1.00  0.00           C  
ATOM   2917  CG  GLU B 193       5.630  -4.761  17.086  1.00  0.00           C  
ATOM   2918  CD  GLU B 193       4.863  -3.828  17.982  1.00  0.00           C  
ATOM   2919  OE1 GLU B 193       5.095  -3.848  19.167  1.00  0.00           O  
ATOM   2920  OE2 GLU B 193       4.044  -3.095  17.480  1.00  0.00           O  
ATOM   2921  H   GLU B 193       6.530  -7.728  17.426  1.00  0.00           H  
ATOM   2922  HA  GLU B 193       7.749  -5.686  15.785  1.00  0.00           H  
ATOM   2923 1HB  GLU B 193       6.757  -5.693  18.630  1.00  0.00           H  
ATOM   2924 2HB  GLU B 193       7.536  -4.294  17.905  1.00  0.00           H  
ATOM   2925 1HG  GLU B 193       5.814  -4.263  16.135  1.00  0.00           H  
ATOM   2926 2HG  GLU B 193       5.027  -5.647  16.891  1.00  0.00           H  
ATOM   2927  N   GLN B 194       9.418  -7.237  18.177  1.00  0.00           N  
ATOM   2928  CA  GLN B 194      10.722  -7.502  18.766  1.00  0.00           C  
ATOM   2929  C   GLN B 194      11.830  -7.195  17.746  1.00  0.00           C  
ATOM   2930  O   GLN B 194      12.854  -6.602  18.151  1.00  0.00           O  
ATOM   2931  OXT GLN B 194      11.698  -7.523  16.599  1.00  0.00           O  
ATOM   2932  CB  GLN B 194      10.814  -8.956  19.238  1.00  0.00           C  
ATOM   2933  CG  GLN B 194       9.771  -9.342  20.273  1.00  0.00           C  
ATOM   2934  CD  GLN B 194       8.396  -9.537  19.663  1.00  0.00           C  
ATOM   2935  OE1 GLN B 194       7.707  -8.569  19.328  1.00  0.00           O  
ATOM   2936  NE2 GLN B 194       7.987 -10.792  19.516  1.00  0.00           N  
ATOM   2937  H   GLN B 194       8.635  -7.820  18.433  1.00  0.00           H  
ATOM   2938  HA  GLN B 194      10.839  -6.870  19.646  1.00  0.00           H  
ATOM   2939 1HB  GLN B 194      10.703  -9.624  18.384  1.00  0.00           H  
ATOM   2940 2HB  GLN B 194      11.799  -9.137  19.669  1.00  0.00           H  
ATOM   2941 1HG  GLN B 194      10.071 -10.277  20.745  1.00  0.00           H  
ATOM   2942 2HG  GLN B 194       9.705  -8.551  21.020  1.00  0.00           H  
ATOM   2943 1HE2 GLN B 194       7.088 -10.983  19.120  1.00  0.00           H  
ATOM   2944 2HE2 GLN B 194       8.578 -11.547  19.801  1.00  0.00           H  
ATOM   2945  N   ALA C 195      14.174  -4.546  16.729  1.00  0.00           N  
ATOM   2946  CA  ALA C 195      13.096  -3.661  16.198  1.00  0.00           C  
ATOM   2947  C   ALA C 195      12.725  -4.057  14.774  1.00  0.00           C  
ATOM   2948  O   ALA C 195      12.901  -3.277  13.834  1.00  0.00           O  
ATOM   2949  CB  ALA C 195      13.557  -2.202  16.231  1.00  0.00           C  
ATOM   2950 1H   ALA C 195      14.403  -4.271  17.662  1.00  0.00           H  
ATOM   2951 2H   ALA C 195      13.857  -5.495  16.730  1.00  0.00           H  
ATOM   2952 3H   ALA C 195      14.986  -4.468  16.150  1.00  0.00           H  
ATOM   2953  HA  ALA C 195      12.220  -3.774  16.837  1.00  0.00           H  
ATOM   2954 1HB  ALA C 195      12.766  -1.561  15.842  1.00  0.00           H  
ATOM   2955 2HB  ALA C 195      13.785  -1.916  17.258  1.00  0.00           H  
ATOM   2956 3HB  ALA C 195      14.450  -2.089  15.617  1.00  0.00           H  
ATOM   2957  N   LEU C 196      12.211  -5.275  14.624  1.00  0.00           N  
ATOM   2958  CA  LEU C 196      11.845  -5.814  13.321  1.00  0.00           C  
ATOM   2959  C   LEU C 196      10.705  -5.002  12.726  1.00  0.00           C  
ATOM   2960  O   LEU C 196      10.562  -4.908  11.510  1.00  0.00           O  
ATOM   2961  CB  LEU C 196      11.433  -7.287  13.443  1.00  0.00           C  
ATOM   2962  CG  LEU C 196      12.566  -8.271  13.758  1.00  0.00           C  
ATOM   2963  CD1 LEU C 196      11.983  -9.656  14.006  1.00  0.00           C  
ATOM   2964  CD2 LEU C 196      13.556  -8.293  12.603  1.00  0.00           C  
ATOM   2965  H   LEU C 196      12.071  -5.841  15.448  1.00  0.00           H  
ATOM   2966  HA  LEU C 196      12.716  -5.764  12.669  1.00  0.00           H  
ATOM   2967 1HB  LEU C 196      10.688  -7.375  14.233  1.00  0.00           H  
ATOM   2968 2HB  LEU C 196      10.975  -7.598  12.504  1.00  0.00           H  
ATOM   2969  HG  LEU C 196      13.078  -7.957  14.669  1.00  0.00           H  
ATOM   2970 1HD1 LEU C 196      12.788 -10.355  14.230  1.00  0.00           H  
ATOM   2971 2HD1 LEU C 196      11.294  -9.615  14.849  1.00  0.00           H  
ATOM   2972 3HD1 LEU C 196      11.450  -9.990  13.117  1.00  0.00           H  
ATOM   2973 1HD2 LEU C 196      14.362  -8.992  12.828  1.00  0.00           H  
ATOM   2974 2HD2 LEU C 196      13.046  -8.608  11.693  1.00  0.00           H  
ATOM   2975 3HD2 LEU C 196      13.970  -7.295  12.460  1.00  0.00           H  
ATOM   2976  N   HIS C 197       9.894  -4.413  13.595  1.00  0.00           N  
ATOM   2977  CA  HIS C 197       8.772  -3.597  13.164  1.00  0.00           C  
ATOM   2978  C   HIS C 197       9.254  -2.392  12.366  1.00  0.00           C  
ATOM   2979  O   HIS C 197       8.483  -1.768  11.645  1.00  0.00           O  
ATOM   2980  CB  HIS C 197       7.948  -3.129  14.368  1.00  0.00           C  
ATOM   2981  CG  HIS C 197       8.717  -2.277  15.329  1.00  0.00           C  
ATOM   2982  ND1 HIS C 197       9.608  -2.803  16.240  1.00  0.00           N  
ATOM   2983  CD2 HIS C 197       8.728  -0.937  15.521  1.00  0.00           C  
ATOM   2984  CE1 HIS C 197      10.135  -1.821  16.952  1.00  0.00           C  
ATOM   2985  NE2 HIS C 197       9.618  -0.680  16.535  1.00  0.00           N  
ATOM   2986  H   HIS C 197      10.062  -4.535  14.584  1.00  0.00           H  
ATOM   2987  HA  HIS C 197       8.112  -4.192  12.533  1.00  0.00           H  
ATOM   2988 1HB  HIS C 197       7.086  -2.558  14.019  1.00  0.00           H  
ATOM   2989 2HB  HIS C 197       7.569  -3.996  14.908  1.00  0.00           H  
ATOM   2990  HD1 HIS C 197       9.888  -3.761  16.309  1.00  0.00           H  
ATOM   2991  HD2 HIS C 197       8.193  -0.116  15.043  1.00  0.00           H  
ATOM   2992  HE1 HIS C 197      10.869  -2.032  17.730  1.00  0.00           H  
ATOM   2993  N   TRP C 198      10.539  -2.082  12.500  1.00  0.00           N  
ATOM   2994  CA  TRP C 198      11.183  -1.059  11.690  1.00  0.00           C  
ATOM   2995  C   TRP C 198      12.131  -1.650  10.657  1.00  0.00           C  
ATOM   2996  O   TRP C 198      12.126  -1.235   9.497  1.00  0.00           O  
ATOM   2997  CB  TRP C 198      11.953  -0.087  12.587  1.00  0.00           C  
ATOM   2998  CG  TRP C 198      12.830   0.862  11.828  1.00  0.00           C  
ATOM   2999  CD1 TRP C 198      12.421   1.857  10.991  1.00  0.00           C  
ATOM   3000  CD2 TRP C 198      14.277   0.910  11.832  1.00  0.00           C  
ATOM   3001  NE1 TRP C 198      13.509   2.518  10.476  1.00  0.00           N  
ATOM   3002  CE2 TRP C 198      14.653   1.953  10.981  1.00  0.00           C  
ATOM   3003  CE3 TRP C 198      15.268   0.164  12.481  1.00  0.00           C  
ATOM   3004  CZ2 TRP C 198      15.982   2.272  10.755  1.00  0.00           C  
ATOM   3005  CZ3 TRP C 198      16.602   0.485  12.256  1.00  0.00           C  
ATOM   3006  CH2 TRP C 198      16.948   1.513  11.415  1.00  0.00           C  
ATOM   3007  H   TRP C 198      11.083  -2.578  13.191  1.00  0.00           H  
ATOM   3008  HA  TRP C 198      10.411  -0.497  11.165  1.00  0.00           H  
ATOM   3009 1HB  TRP C 198      11.248   0.497  13.180  1.00  0.00           H  
ATOM   3010 2HB  TRP C 198      12.577  -0.650  13.281  1.00  0.00           H  
ATOM   3011  HD1 TRP C 198      11.383   2.094  10.765  1.00  0.00           H  
ATOM   3012  HE1 TRP C 198      13.474   3.293   9.830  1.00  0.00           H  
ATOM   3013  HE3 TRP C 198      14.999  -0.652  13.151  1.00  0.00           H  
ATOM   3014  HZ2 TRP C 198      16.278   3.085  10.091  1.00  0.00           H  
ATOM   3015  HZ3 TRP C 198      17.367  -0.101  12.764  1.00  0.00           H  
ATOM   3016  HH2 TRP C 198      18.004   1.739  11.261  1.00  0.00           H  
ATOM   3017  N   ARG C 199      12.949  -2.610  11.075  1.00  0.00           N  
ATOM   3018  CA  ARG C 199      14.002  -3.129  10.213  1.00  0.00           C  
ATOM   3019  C   ARG C 199      13.459  -3.916   9.036  1.00  0.00           C  
ATOM   3020  O   ARG C 199      14.150  -4.099   8.037  1.00  0.00           O  
ATOM   3021  CB  ARG C 199      14.944  -4.021  11.009  1.00  0.00           C  
ATOM   3022  CG  ARG C 199      15.780  -3.298  12.053  1.00  0.00           C  
ATOM   3023  CD  ARG C 199      16.663  -4.234  12.794  1.00  0.00           C  
ATOM   3024  NE  ARG C 199      15.904  -5.148  13.632  1.00  0.00           N  
ATOM   3025  CZ  ARG C 199      16.445  -6.135  14.373  1.00  0.00           C  
ATOM   3026  NH1 ARG C 199      17.746  -6.321  14.370  1.00  0.00           N  
ATOM   3027  NH2 ARG C 199      15.667  -6.915  15.103  1.00  0.00           N  
ATOM   3028  H   ARG C 199      12.843  -2.990  12.005  1.00  0.00           H  
ATOM   3029  HA  ARG C 199      14.563  -2.288   9.806  1.00  0.00           H  
ATOM   3030 1HB  ARG C 199      14.369  -4.790  11.523  1.00  0.00           H  
ATOM   3031 2HB  ARG C 199      15.630  -4.525  10.328  1.00  0.00           H  
ATOM   3032 1HG  ARG C 199      16.405  -2.550  11.564  1.00  0.00           H  
ATOM   3033 2HG  ARG C 199      15.121  -2.807  12.771  1.00  0.00           H  
ATOM   3034 1HD  ARG C 199      17.244  -4.823  12.085  1.00  0.00           H  
ATOM   3035 2HD  ARG C 199      17.339  -3.667  13.433  1.00  0.00           H  
ATOM   3036  HE  ARG C 199      14.899  -5.036  13.660  1.00  0.00           H  
ATOM   3037 1HH1 ARG C 199      18.341  -5.725  13.812  1.00  0.00           H  
ATOM   3038 2HH1 ARG C 199      18.152  -7.061  14.925  1.00  0.00           H  
ATOM   3039 1HH2 ARG C 199      14.667  -6.771  15.105  1.00  0.00           H  
ATOM   3040 2HH2 ARG C 199      16.072  -7.654  15.658  1.00  0.00           H  
ATOM   3041  N   ALA C 200      12.226  -4.394   9.160  1.00  0.00           N  
ATOM   3042  CA  ALA C 200      11.606  -5.171   8.094  1.00  0.00           C  
ATOM   3043  C   ALA C 200      11.519  -4.291   6.854  1.00  0.00           C  
ATOM   3044  O   ALA C 200      11.619  -4.774   5.722  1.00  0.00           O  
ATOM   3045  CB  ALA C 200      10.215  -5.625   8.517  1.00  0.00           C  
ATOM   3046  H   ALA C 200      11.706  -4.218  10.008  1.00  0.00           H  
ATOM   3047  HA  ALA C 200      12.226  -6.049   7.911  1.00  0.00           H  
ATOM   3048 1HB  ALA C 200       9.762  -6.205   7.713  1.00  0.00           H  
ATOM   3049 2HB  ALA C 200      10.291  -6.243   9.412  1.00  0.00           H  
ATOM   3050 3HB  ALA C 200       9.597  -4.754   8.729  1.00  0.00           H  
ATOM   3051  N   ALA C 201      11.337  -2.994   7.088  1.00  0.00           N  
ATOM   3052  CA  ALA C 201      11.135  -2.022   6.023  1.00  0.00           C  
ATOM   3053  C   ALA C 201      12.326  -2.019   5.072  1.00  0.00           C  
ATOM   3054  O   ALA C 201      12.161  -2.041   3.853  1.00  0.00           O  
ATOM   3055  CB  ALA C 201      10.940  -0.632   6.616  1.00  0.00           C  
ATOM   3056  H   ALA C 201      11.340  -2.678   8.047  1.00  0.00           H  
ATOM   3057  HA  ALA C 201      10.238  -2.305   5.473  1.00  0.00           H  
ATOM   3058 1HB  ALA C 201      10.790   0.088   5.812  1.00  0.00           H  
ATOM   3059 2HB  ALA C 201      10.067  -0.635   7.269  1.00  0.00           H  
ATOM   3060 3HB  ALA C 201      11.822  -0.355   7.191  1.00  0.00           H  
ATOM   3061  N   GLY C 202      13.528  -1.989   5.639  1.00  0.00           N  
ATOM   3062  CA  GLY C 202      14.725  -2.048   4.825  1.00  0.00           C  
ATOM   3063  C   GLY C 202      14.831  -3.344   4.043  1.00  0.00           C  
ATOM   3064  O   GLY C 202      15.092  -3.324   2.841  1.00  0.00           O  
ATOM   3065  H   GLY C 202      13.618  -1.926   6.643  1.00  0.00           H  
ATOM   3066 1HA  GLY C 202      14.731  -1.210   4.127  1.00  0.00           H  
ATOM   3067 2HA  GLY C 202      15.603  -1.943   5.461  1.00  0.00           H  
ATOM   3068  N   ALA C 203      14.622  -4.474   4.713  1.00  0.00           N  
ATOM   3069  CA  ALA C 203      14.659  -5.766   4.040  1.00  0.00           C  
ATOM   3070  C   ALA C 203      13.608  -5.893   2.955  1.00  0.00           C  
ATOM   3071  O   ALA C 203      13.838  -6.546   1.937  1.00  0.00           O  
ATOM   3072  CB  ALA C 203      14.480  -6.888   5.047  1.00  0.00           C  
ATOM   3073  H   ALA C 203      14.434  -4.441   5.705  1.00  0.00           H  
ATOM   3074  HA  ALA C 203      15.633  -5.871   3.562  1.00  0.00           H  
ATOM   3075 1HB  ALA C 203      14.510  -7.848   4.531  1.00  0.00           H  
ATOM   3076 2HB  ALA C 203      15.283  -6.847   5.783  1.00  0.00           H  
ATOM   3077 3HB  ALA C 203      13.521  -6.776   5.549  1.00  0.00           H  
ATOM   3078  N   ALA C 204      12.452  -5.280   3.175  1.00  0.00           N  
ATOM   3079  CA  ALA C 204      11.383  -5.311   2.188  1.00  0.00           C  
ATOM   3080  C   ALA C 204      11.781  -4.578   0.928  1.00  0.00           C  
ATOM   3081  O   ALA C 204      11.456  -5.005  -0.173  1.00  0.00           O  
ATOM   3082  CB  ALA C 204      10.133  -4.691   2.751  1.00  0.00           C  
ATOM   3083  H   ALA C 204      12.307  -4.782   4.042  1.00  0.00           H  
ATOM   3084  HA  ALA C 204      11.180  -6.353   1.941  1.00  0.00           H  
ATOM   3085 1HB  ALA C 204       9.343  -4.722   2.000  1.00  0.00           H  
ATOM   3086 2HB  ALA C 204       9.817  -5.247   3.633  1.00  0.00           H  
ATOM   3087 3HB  ALA C 204      10.332  -3.657   3.025  1.00  0.00           H  
ATOM   3088  N   THR C 205      12.475  -3.461   1.091  1.00  0.00           N  
ATOM   3089  CA  THR C 205      12.977  -2.744  -0.066  1.00  0.00           C  
ATOM   3090  C   THR C 205      13.990  -3.622  -0.792  1.00  0.00           C  
ATOM   3091  O   THR C 205      13.987  -3.688  -2.019  1.00  0.00           O  
ATOM   3092  CB  THR C 205      13.620  -1.403   0.333  1.00  0.00           C  
ATOM   3093  OG1 THR C 205      12.640  -0.570   0.966  1.00  0.00           O  
ATOM   3094  CG2 THR C 205      14.170  -0.690  -0.892  1.00  0.00           C  
ATOM   3095  H   THR C 205      12.661  -3.096   2.014  1.00  0.00           H  
ATOM   3096  HA  THR C 205      12.137  -2.514  -0.722  1.00  0.00           H  
ATOM   3097  HB  THR C 205      14.432  -1.584   1.037  1.00  0.00           H  
ATOM   3098  HG1 THR C 205      12.927  -0.360   1.858  1.00  0.00           H  
ATOM   3099 1HG2 THR C 205      14.621   0.255  -0.591  1.00  0.00           H  
ATOM   3100 2HG2 THR C 205      14.924  -1.316  -1.369  1.00  0.00           H  
ATOM   3101 3HG2 THR C 205      13.361  -0.497  -1.595  1.00  0.00           H  
ATOM   3102  N   VAL C 206      14.843  -4.311  -0.040  1.00  0.00           N  
ATOM   3103  CA  VAL C 206      15.821  -5.194  -0.663  1.00  0.00           C  
ATOM   3104  C   VAL C 206      15.084  -6.261  -1.462  1.00  0.00           C  
ATOM   3105  O   VAL C 206      15.456  -6.574  -2.588  1.00  0.00           O  
ATOM   3106  CB  VAL C 206      16.717  -5.858   0.399  1.00  0.00           C  
ATOM   3107  CG1 VAL C 206      17.581  -6.939  -0.233  1.00  0.00           C  
ATOM   3108  CG2 VAL C 206      17.581  -4.807   1.079  1.00  0.00           C  
ATOM   3109  H   VAL C 206      14.823  -4.232   0.967  1.00  0.00           H  
ATOM   3110  HA  VAL C 206      16.459  -4.597  -1.316  1.00  0.00           H  
ATOM   3111  HB  VAL C 206      16.085  -6.346   1.142  1.00  0.00           H  
ATOM   3112 1HG1 VAL C 206      18.208  -7.399   0.532  1.00  0.00           H  
ATOM   3113 2HG1 VAL C 206      16.942  -7.699  -0.682  1.00  0.00           H  
ATOM   3114 3HG1 VAL C 206      18.214  -6.496  -1.002  1.00  0.00           H  
ATOM   3115 1HG2 VAL C 206      18.211  -5.284   1.829  1.00  0.00           H  
ATOM   3116 2HG2 VAL C 206      18.209  -4.316   0.336  1.00  0.00           H  
ATOM   3117 3HG2 VAL C 206      16.942  -4.067   1.560  1.00  0.00           H  
ATOM   3118  N   LEU C 207      14.037  -6.823  -0.868  1.00  0.00           N  
ATOM   3119  CA  LEU C 207      13.249  -7.872  -1.505  1.00  0.00           C  
ATOM   3120  C   LEU C 207      12.756  -7.352  -2.849  1.00  0.00           C  
ATOM   3121  O   LEU C 207      12.904  -8.017  -3.870  1.00  0.00           O  
ATOM   3122  CB  LEU C 207      12.063  -8.281  -0.623  1.00  0.00           C  
ATOM   3123  CG  LEU C 207      11.133  -9.349  -1.212  1.00  0.00           C  
ATOM   3124  CD1 LEU C 207      11.911 -10.641  -1.422  1.00  0.00           C  
ATOM   3125  CD2 LEU C 207       9.952  -9.567  -0.277  1.00  0.00           C  
ATOM   3126  H   LEU C 207      13.782  -6.509   0.057  1.00  0.00           H  
ATOM   3127  HA  LEU C 207      13.879  -8.752  -1.626  1.00  0.00           H  
ATOM   3128 1HB  LEU C 207      12.448  -8.662   0.322  1.00  0.00           H  
ATOM   3129 2HB  LEU C 207      11.461  -7.396  -0.416  1.00  0.00           H  
ATOM   3130  HG  LEU C 207      10.769  -9.018  -2.185  1.00  0.00           H  
ATOM   3131 1HD1 LEU C 207      11.250 -11.400  -1.841  1.00  0.00           H  
ATOM   3132 2HD1 LEU C 207      12.737 -10.461  -2.109  1.00  0.00           H  
ATOM   3133 3HD1 LEU C 207      12.302 -10.989  -0.466  1.00  0.00           H  
ATOM   3134 1HD2 LEU C 207       9.291 -10.326  -0.697  1.00  0.00           H  
ATOM   3135 2HD2 LEU C 207      10.315  -9.900   0.695  1.00  0.00           H  
ATOM   3136 3HD2 LEU C 207       9.404  -8.632  -0.160  1.00  0.00           H  
ATOM   3137  N   LEU C 208      12.174  -6.155  -2.840  1.00  0.00           N  
ATOM   3138  CA  LEU C 208      11.665  -5.538  -4.060  1.00  0.00           C  
ATOM   3139  C   LEU C 208      12.714  -5.583  -5.158  1.00  0.00           C  
ATOM   3140  O   LEU C 208      12.424  -5.963  -6.295  1.00  0.00           O  
ATOM   3141  CB  LEU C 208      11.252  -4.085  -3.795  1.00  0.00           C  
ATOM   3142  CG  LEU C 208      10.710  -3.316  -5.007  1.00  0.00           C  
ATOM   3143  CD1 LEU C 208       9.422  -3.970  -5.490  1.00  0.00           C  
ATOM   3144  CD2 LEU C 208      10.474  -1.863  -4.622  1.00  0.00           C  
ATOM   3145  H   LEU C 208      12.082  -5.660  -1.964  1.00  0.00           H  
ATOM   3146  HA  LEU C 208      10.778  -6.085  -4.380  1.00  0.00           H  
ATOM   3147 1HB  LEU C 208      10.481  -4.077  -3.027  1.00  0.00           H  
ATOM   3148 2HB  LEU C 208      12.118  -3.541  -3.418  1.00  0.00           H  
ATOM   3149  HG  LEU C 208      11.433  -3.363  -5.821  1.00  0.00           H  
ATOM   3150 1HD1 LEU C 208       9.037  -3.423  -6.351  1.00  0.00           H  
ATOM   3151 2HD1 LEU C 208       9.624  -5.002  -5.776  1.00  0.00           H  
ATOM   3152 3HD1 LEU C 208       8.684  -3.952  -4.689  1.00  0.00           H  
ATOM   3153 1HD2 LEU C 208      10.089  -1.316  -5.484  1.00  0.00           H  
ATOM   3154 2HD2 LEU C 208       9.750  -1.814  -3.809  1.00  0.00           H  
ATOM   3155 3HD2 LEU C 208      11.414  -1.415  -4.298  1.00  0.00           H  
ATOM   3156  N   VAL C 209      13.934  -5.183  -4.813  1.00  0.00           N  
ATOM   3157  CA  VAL C 209      15.033  -5.190  -5.764  1.00  0.00           C  
ATOM   3158  C   VAL C 209      15.326  -6.608  -6.218  1.00  0.00           C  
ATOM   3159  O   VAL C 209      15.602  -6.847  -7.390  1.00  0.00           O  
ATOM   3160  CB  VAL C 209      16.298  -4.578  -5.134  1.00  0.00           C  
ATOM   3161  CG1 VAL C 209      17.494  -4.758  -6.057  1.00  0.00           C  
ATOM   3162  CG2 VAL C 209      16.066  -3.106  -4.832  1.00  0.00           C  
ATOM   3163  H   VAL C 209      14.102  -4.867  -3.869  1.00  0.00           H  
ATOM   3164  HA  VAL C 209      14.745  -4.594  -6.631  1.00  0.00           H  
ATOM   3165  HB  VAL C 209      16.525  -5.108  -4.208  1.00  0.00           H  
ATOM   3166 1HG1 VAL C 209      18.379  -4.320  -5.596  1.00  0.00           H  
ATOM   3167 2HG1 VAL C 209      17.663  -5.821  -6.230  1.00  0.00           H  
ATOM   3168 3HG1 VAL C 209      17.297  -4.262  -7.007  1.00  0.00           H  
ATOM   3169 1HG2 VAL C 209      16.964  -2.680  -4.386  1.00  0.00           H  
ATOM   3170 2HG2 VAL C 209      15.834  -2.577  -5.757  1.00  0.00           H  
ATOM   3171 3HG2 VAL C 209      15.233  -3.004  -4.137  1.00  0.00           H  
ATOM   3172  N   ILE C 210      15.282  -7.553  -5.287  1.00  0.00           N  
ATOM   3173  CA  ILE C 210      15.626  -8.923  -5.627  1.00  0.00           C  
ATOM   3174  C   ILE C 210      14.621  -9.351  -6.692  1.00  0.00           C  
ATOM   3175  O   ILE C 210      14.990  -9.964  -7.691  1.00  0.00           O  
ATOM   3176  CB  ILE C 210      15.569  -9.860  -4.408  1.00  0.00           C  
ATOM   3177  CG1 ILE C 210      16.695  -9.527  -3.425  1.00  0.00           C  
ATOM   3178  CG2 ILE C 210      15.655 -11.313  -4.849  1.00  0.00           C  
ATOM   3179  CD1 ILE C 210      16.554 -10.206  -2.082  1.00  0.00           C  
ATOM   3180  H   ILE C 210      15.011  -7.335  -4.339  1.00  0.00           H  
ATOM   3181  HA  ILE C 210      16.652  -8.941  -5.991  1.00  0.00           H  
ATOM   3182  HB  ILE C 210      14.631  -9.707  -3.875  1.00  0.00           H  
ATOM   3183 1HG1 ILE C 210      17.652  -9.820  -3.857  1.00  0.00           H  
ATOM   3184 2HG1 ILE C 210      16.727  -8.450  -3.260  1.00  0.00           H  
ATOM   3185 1HG2 ILE C 210      15.614 -11.962  -3.974  1.00  0.00           H  
ATOM   3186 2HG2 ILE C 210      14.820 -11.542  -5.510  1.00  0.00           H  
ATOM   3187 3HG2 ILE C 210      16.593 -11.477  -5.379  1.00  0.00           H  
ATOM   3188 1HD1 ILE C 210      17.388  -9.921  -1.441  1.00  0.00           H  
ATOM   3189 2HD1 ILE C 210      15.617  -9.899  -1.616  1.00  0.00           H  
ATOM   3190 3HD1 ILE C 210      16.554 -11.286  -2.218  1.00  0.00           H  
ATOM   3191  N   VAL C 211      13.355  -8.995  -6.478  1.00  0.00           N  
ATOM   3192  CA  VAL C 211      12.270  -9.375  -7.380  1.00  0.00           C  
ATOM   3193  C   VAL C 211      12.550  -8.833  -8.765  1.00  0.00           C  
ATOM   3194  O   VAL C 211      12.364  -9.524  -9.764  1.00  0.00           O  
ATOM   3195  CB  VAL C 211      10.920  -8.832  -6.876  1.00  0.00           C  
ATOM   3196  CG1 VAL C 211       9.841  -9.025  -7.931  1.00  0.00           C  
ATOM   3197  CG2 VAL C 211      10.535  -9.524  -5.577  1.00  0.00           C  
ATOM   3198  H   VAL C 211      13.144  -8.443  -5.659  1.00  0.00           H  
ATOM   3199  HA  VAL C 211      12.194 -10.463  -7.390  1.00  0.00           H  
ATOM   3200  HB  VAL C 211      11.012  -7.759  -6.703  1.00  0.00           H  
ATOM   3201 1HG1 VAL C 211       8.894  -8.635  -7.558  1.00  0.00           H  
ATOM   3202 2HG1 VAL C 211      10.120  -8.491  -8.839  1.00  0.00           H  
ATOM   3203 3HG1 VAL C 211       9.734 -10.087  -8.151  1.00  0.00           H  
ATOM   3204 1HG2 VAL C 211       9.580  -9.135  -5.227  1.00  0.00           H  
ATOM   3205 2HG2 VAL C 211      10.449 -10.597  -5.749  1.00  0.00           H  
ATOM   3206 3HG2 VAL C 211      11.301  -9.338  -4.825  1.00  0.00           H  
ATOM   3207  N   LEU C 212      12.983  -7.580  -8.814  1.00  0.00           N  
ATOM   3208  CA  LEU C 212      13.247  -6.938 -10.081  1.00  0.00           C  
ATOM   3209  C   LEU C 212      14.346  -7.726 -10.772  1.00  0.00           C  
ATOM   3210  O   LEU C 212      14.264  -8.002 -11.972  1.00  0.00           O  
ATOM   3211  CB  LEU C 212      13.667  -5.477  -9.883  1.00  0.00           C  
ATOM   3212  CG  LEU C 212      12.575  -4.535  -9.360  1.00  0.00           C  
ATOM   3213  CD1 LEU C 212      13.187  -3.181  -9.030  1.00  0.00           C  
ATOM   3214  CD2 LEU C 212      11.478  -4.399 -10.406  1.00  0.00           C  
ATOM   3215  H   LEU C 212      13.132  -7.063  -7.959  1.00  0.00           H  
ATOM   3216  HA  LEU C 212      12.324  -6.926 -10.661  1.00  0.00           H  
ATOM   3217 1HB  LEU C 212      14.496  -5.446  -9.177  1.00  0.00           H  
ATOM   3218 2HB  LEU C 212      14.015  -5.083 -10.837  1.00  0.00           H  
ATOM   3219  HG  LEU C 212      12.152  -4.943  -8.442  1.00  0.00           H  
ATOM   3220 1HD1 LEU C 212      12.410  -2.512  -8.658  1.00  0.00           H  
ATOM   3221 2HD1 LEU C 212      13.954  -3.305  -8.265  1.00  0.00           H  
ATOM   3222 3HD1 LEU C 212      13.633  -2.755  -9.927  1.00  0.00           H  
ATOM   3223 1HD2 LEU C 212      10.701  -3.731 -10.034  1.00  0.00           H  
ATOM   3224 2HD2 LEU C 212      11.900  -3.990 -11.325  1.00  0.00           H  
ATOM   3225 3HD2 LEU C 212      11.047  -5.379 -10.610  1.00  0.00           H  
ATOM   3226  N   LEU C 213      15.365  -8.105 -10.003  1.00  0.00           N  
ATOM   3227  CA  LEU C 213      16.497  -8.847 -10.542  1.00  0.00           C  
ATOM   3228  C   LEU C 213      16.087 -10.239 -10.988  1.00  0.00           C  
ATOM   3229  O   LEU C 213      16.584 -10.738 -11.991  1.00  0.00           O  
ATOM   3230  CB  LEU C 213      17.611  -8.949  -9.493  1.00  0.00           C  
ATOM   3231  CG  LEU C 213      18.304  -7.630  -9.129  1.00  0.00           C  
ATOM   3232  CD1 LEU C 213      19.261  -7.862  -7.967  1.00  0.00           C  
ATOM   3233  CD2 LEU C 213      19.042  -7.091 -10.345  1.00  0.00           C  
ATOM   3234  H   LEU C 213      15.353  -7.872  -9.021  1.00  0.00           H  
ATOM   3235  HA  LEU C 213      16.877  -8.313 -11.413  1.00  0.00           H  
ATOM   3236 1HB  LEU C 213      17.190  -9.365  -8.579  1.00  0.00           H  
ATOM   3237 2HB  LEU C 213      18.374  -9.633  -9.862  1.00  0.00           H  
ATOM   3238  HG  LEU C 213      17.558  -6.903  -8.805  1.00  0.00           H  
ATOM   3239 1HD1 LEU C 213      19.754  -6.925  -7.708  1.00  0.00           H  
ATOM   3240 2HD1 LEU C 213      18.704  -8.229  -7.105  1.00  0.00           H  
ATOM   3241 3HD1 LEU C 213      20.011  -8.598  -8.255  1.00  0.00           H  
ATOM   3242 1HD2 LEU C 213      19.534  -6.153 -10.086  1.00  0.00           H  
ATOM   3243 2HD2 LEU C 213      19.789  -7.816 -10.668  1.00  0.00           H  
ATOM   3244 3HD2 LEU C 213      18.332  -6.917 -11.154  1.00  0.00           H  
ATOM   3245  N   ALA C 214      15.171 -10.858 -10.250  1.00  0.00           N  
ATOM   3246  CA  ALA C 214      14.685 -12.190 -10.587  1.00  0.00           C  
ATOM   3247  C   ALA C 214      14.073 -12.208 -11.981  1.00  0.00           C  
ATOM   3248  O   ALA C 214      14.389 -13.071 -12.797  1.00  0.00           O  
ATOM   3249  CB  ALA C 214      13.655 -12.646  -9.564  1.00  0.00           C  
ATOM   3250  H   ALA C 214      14.802 -10.392  -9.433  1.00  0.00           H  
ATOM   3251  HA  ALA C 214      15.533 -12.874 -10.568  1.00  0.00           H  
ATOM   3252 1HB  ALA C 214      13.299 -13.642  -9.826  1.00  0.00           H  
ATOM   3253 2HB  ALA C 214      14.113 -12.673  -8.575  1.00  0.00           H  
ATOM   3254 3HB  ALA C 214      12.817 -11.951  -9.557  1.00  0.00           H  
ATOM   3255  N   GLY C 215      13.188 -11.253 -12.246  1.00  0.00           N  
ATOM   3256  CA  GLY C 215      12.613 -11.128 -13.572  1.00  0.00           C  
ATOM   3257  C   GLY C 215      13.685 -10.861 -14.606  1.00  0.00           C  
ATOM   3258  O   GLY C 215      13.675 -11.441 -15.693  1.00  0.00           O  
ATOM   3259  H   GLY C 215      12.908 -10.603 -11.525  1.00  0.00           H  
ATOM   3260 1HA  GLY C 215      12.077 -12.044 -13.824  1.00  0.00           H  
ATOM   3261 2HA  GLY C 215      11.884 -10.318 -13.578  1.00  0.00           H  
ATOM   3262  N   SER C 216      14.615  -9.978 -14.259  1.00  0.00           N  
ATOM   3263  CA  SER C 216      15.665  -9.568 -15.180  1.00  0.00           C  
ATOM   3264  C   SER C 216      16.475 -10.764 -15.642  1.00  0.00           C  
ATOM   3265  O   SER C 216      16.900 -10.838 -16.793  1.00  0.00           O  
ATOM   3266  CB  SER C 216      16.576  -8.552 -14.520  1.00  0.00           C  
ATOM   3267  OG  SER C 216      15.878  -7.376 -14.215  1.00  0.00           O  
ATOM   3268  H   SER C 216      14.593  -9.581 -13.331  1.00  0.00           H  
ATOM   3269  HA  SER C 216      15.200  -9.088 -16.042  1.00  0.00           H  
ATOM   3270 1HB  SER C 216      16.994  -8.977 -13.608  1.00  0.00           H  
ATOM   3271 2HB  SER C 216      17.407  -8.322 -15.185  1.00  0.00           H  
ATOM   3272  HG  SER C 216      16.545  -6.696 -14.092  1.00  0.00           H  
ATOM   3273  N   TYR C 217      16.679 -11.705 -14.731  1.00  0.00           N  
ATOM   3274  CA  TYR C 217      17.584 -12.813 -14.974  1.00  0.00           C  
ATOM   3275  C   TYR C 217      16.871 -14.112 -15.310  1.00  0.00           C  
ATOM   3276  O   TYR C 217      17.484 -15.180 -15.309  1.00  0.00           O  
ATOM   3277  CB  TYR C 217      18.490 -13.019 -13.758  1.00  0.00           C  
ATOM   3278  CG  TYR C 217      19.334 -11.811 -13.414  1.00  0.00           C  
ATOM   3279  CD1 TYR C 217      19.882 -11.037 -14.426  1.00  0.00           C  
ATOM   3280  CD2 TYR C 217      19.560 -11.478 -12.087  1.00  0.00           C  
ATOM   3281  CE1 TYR C 217      20.653  -9.934 -14.112  1.00  0.00           C  
ATOM   3282  CE2 TYR C 217      20.330 -10.376 -11.773  1.00  0.00           C  
ATOM   3283  CZ  TYR C 217      20.875  -9.605 -12.780  1.00  0.00           C  
ATOM   3284  OH  TYR C 217      21.643  -8.507 -12.467  1.00  0.00           O  
ATOM   3285  H   TYR C 217      16.194 -11.651 -13.846  1.00  0.00           H  
ATOM   3286  HA  TYR C 217      18.202 -12.571 -15.840  1.00  0.00           H  
ATOM   3287 1HB  TYR C 217      17.881 -13.267 -12.888  1.00  0.00           H  
ATOM   3288 2HB  TYR C 217      19.158 -13.860 -13.940  1.00  0.00           H  
ATOM   3289  HD1 TYR C 217      19.705 -11.299 -15.470  1.00  0.00           H  
ATOM   3290  HD2 TYR C 217      19.130 -12.087 -11.291  1.00  0.00           H  
ATOM   3291  HE1 TYR C 217      21.083  -9.326 -14.907  1.00  0.00           H  
ATOM   3292  HE2 TYR C 217      20.508 -10.114 -10.729  1.00  0.00           H  
ATOM   3293  HH  TYR C 217      21.942  -8.086 -13.276  1.00  0.00           H  
ATOM   3294  N   LEU C 218      15.575 -14.018 -15.587  1.00  0.00           N  
ATOM   3295  CA  LEU C 218      14.796 -15.180 -16.000  1.00  0.00           C  
ATOM   3296  C   LEU C 218      14.171 -14.907 -17.360  1.00  0.00           C  
ATOM   3297  O   LEU C 218      13.979 -15.818 -18.164  1.00  0.00           O  
ATOM   3298  CB  LEU C 218      13.704 -15.498 -14.970  1.00  0.00           C  
ATOM   3299  CG  LEU C 218      14.201 -15.969 -13.598  1.00  0.00           C  
ATOM   3300  CD1 LEU C 218      13.019 -16.100 -12.647  1.00  0.00           C  
ATOM   3301  CD2 LEU C 218      14.929 -17.296 -13.750  1.00  0.00           C  
ATOM   3302  H   LEU C 218      15.117 -13.121 -15.510  1.00  0.00           H  
ATOM   3303  HA  LEU C 218      15.463 -16.039 -16.062  1.00  0.00           H  
ATOM   3304 1HB  LEU C 218      13.102 -14.604 -14.815  1.00  0.00           H  
ATOM   3305 2HB  LEU C 218      13.060 -16.278 -15.376  1.00  0.00           H  
ATOM   3306  HG  LEU C 218      14.882 -15.227 -13.182  1.00  0.00           H  
ATOM   3307 1HD1 LEU C 218      13.372 -16.435 -11.671  1.00  0.00           H  
ATOM   3308 2HD1 LEU C 218      12.528 -15.132 -12.541  1.00  0.00           H  
ATOM   3309 3HD1 LEU C 218      12.310 -16.826 -13.045  1.00  0.00           H  
ATOM   3310 1HD2 LEU C 218      15.283 -17.631 -12.774  1.00  0.00           H  
ATOM   3311 2HD2 LEU C 218      14.248 -18.040 -14.164  1.00  0.00           H  
ATOM   3312 3HD2 LEU C 218      15.780 -17.170 -14.420  1.00  0.00           H  
ATOM   3313  N   ALA C 219      13.846 -13.646 -17.613  1.00  0.00           N  
ATOM   3314  CA  ALA C 219      13.220 -13.274 -18.871  1.00  0.00           C  
ATOM   3315  C   ALA C 219      14.252 -13.523 -19.968  1.00  0.00           C  
ATOM   3316  O   ALA C 219      13.917 -13.944 -21.077  1.00  0.00           O  
ATOM   3317  CB  ALA C 219      12.814 -11.807 -18.844  1.00  0.00           C  
ATOM   3318  H   ALA C 219      14.034 -12.930 -16.927  1.00  0.00           H  
ATOM   3319  HA  ALA C 219      12.327 -13.887 -18.999  1.00  0.00           H  
ATOM   3320 1HB  ALA C 219      12.346 -11.541 -19.791  1.00  0.00           H  
ATOM   3321 2HB  ALA C 219      12.107 -11.641 -18.030  1.00  0.00           H  
ATOM   3322 3HB  ALA C 219      13.697 -11.189 -18.689  1.00  0.00           H  
ATOM   3323  N   VAL C 220      15.514 -13.261 -19.640  1.00  0.00           N  
ATOM   3324  CA  VAL C 220      16.595 -13.410 -20.603  1.00  0.00           C  
ATOM   3325  C   VAL C 220      16.752 -14.889 -20.906  1.00  0.00           C  
ATOM   3326  O   VAL C 220      17.148 -15.255 -22.005  1.00  0.00           O  
ATOM   3327  CB  VAL C 220      17.915 -12.839 -20.052  1.00  0.00           C  
ATOM   3328  CG1 VAL C 220      17.797 -11.338 -19.837  1.00  0.00           C  
ATOM   3329  CG2 VAL C 220      18.282 -13.543 -18.754  1.00  0.00           C  
ATOM   3330  H   VAL C 220      15.729 -12.951 -18.703  1.00  0.00           H  
ATOM   3331  HA  VAL C 220      16.342 -12.841 -21.498  1.00  0.00           H  
ATOM   3332  HB  VAL C 220      18.703 -12.997 -20.788  1.00  0.00           H  
ATOM   3333 1HG1 VAL C 220      18.739 -10.951 -19.447  1.00  0.00           H  
ATOM   3334 2HG1 VAL C 220      17.569 -10.851 -20.785  1.00  0.00           H  
ATOM   3335 3HG1 VAL C 220      16.999 -11.134 -19.123  1.00  0.00           H  
ATOM   3336 1HG2 VAL C 220      19.216 -13.135 -18.371  1.00  0.00           H  
ATOM   3337 2HG2 VAL C 220      17.490 -13.390 -18.021  1.00  0.00           H  
ATOM   3338 3HG2 VAL C 220      18.402 -14.611 -18.941  1.00  0.00           H  
ATOM   3339  N   LEU C 221      16.427 -15.738 -19.936  1.00  0.00           N  
ATOM   3340  CA  LEU C 221      16.567 -17.179 -20.110  1.00  0.00           C  
ATOM   3341  C   LEU C 221      15.350 -17.804 -20.792  1.00  0.00           C  
ATOM   3342  O   LEU C 221      15.456 -18.830 -21.467  1.00  0.00           O  
ATOM   3343  CB  LEU C 221      16.789 -17.847 -18.747  1.00  0.00           C  
ATOM   3344  CG  LEU C 221      18.061 -17.425 -17.999  1.00  0.00           C  
ATOM   3345  CD1 LEU C 221      18.100 -18.107 -16.638  1.00  0.00           C  
ATOM   3346  CD2 LEU C 221      19.283 -17.789 -18.829  1.00  0.00           C  
ATOM   3347  H   LEU C 221      16.076 -15.380 -19.059  1.00  0.00           H  
ATOM   3348  HA  LEU C 221      17.421 -17.367 -20.760  1.00  0.00           H  
ATOM   3349 1HB  LEU C 221      15.938 -17.621 -18.107  1.00  0.00           H  
ATOM   3350 2HB  LEU C 221      16.833 -18.926 -18.892  1.00  0.00           H  
ATOM   3351  HG  LEU C 221      18.044 -16.348 -17.831  1.00  0.00           H  
ATOM   3352 1HD1 LEU C 221      19.003 -17.807 -16.107  1.00  0.00           H  
ATOM   3353 2HD1 LEU C 221      17.224 -17.814 -16.059  1.00  0.00           H  
ATOM   3354 3HD1 LEU C 221      18.101 -19.188 -16.774  1.00  0.00           H  
ATOM   3355 1HD2 LEU C 221      20.186 -17.488 -18.297  1.00  0.00           H  
ATOM   3356 2HD2 LEU C 221      19.301 -18.866 -18.996  1.00  0.00           H  
ATOM   3357 3HD2 LEU C 221      19.238 -17.274 -19.788  1.00  0.00           H  
ATOM   3358  N   ALA C 222      14.191 -17.182 -20.612  1.00  0.00           N  
ATOM   3359  CA  ALA C 222      12.962 -17.665 -21.221  1.00  0.00           C  
ATOM   3360  C   ALA C 222      13.037 -17.391 -22.716  1.00  0.00           C  
ATOM   3361  O   ALA C 222      12.630 -18.216 -23.530  1.00  0.00           O  
ATOM   3362  CB  ALA C 222      11.758 -16.953 -20.614  1.00  0.00           C  
ATOM   3363  H   ALA C 222      14.163 -16.352 -20.037  1.00  0.00           H  
ATOM   3364  HA  ALA C 222      12.881 -18.733 -21.019  1.00  0.00           H  
ATOM   3365 1HB  ALA C 222      10.844 -17.323 -21.079  1.00  0.00           H  
ATOM   3366 2HB  ALA C 222      11.724 -17.145 -19.542  1.00  0.00           H  
ATOM   3367 3HB  ALA C 222      11.845 -15.881 -20.787  1.00  0.00           H  
ATOM   3368  N   GLU C 223      13.570 -16.223 -23.064  1.00  0.00           N  
ATOM   3369  CA  GLU C 223      13.700 -15.807 -24.455  1.00  0.00           C  
ATOM   3370  C   GLU C 223      14.992 -16.298 -25.107  1.00  0.00           C  
ATOM   3371  O   GLU C 223      15.090 -16.352 -26.331  1.00  0.00           O  
ATOM   3372  CB  GLU C 223      13.629 -14.281 -24.549  1.00  0.00           C  
ATOM   3373  CG  GLU C 223      12.333 -13.678 -24.027  1.00  0.00           C  
ATOM   3374  CD  GLU C 223      11.115 -14.217 -24.725  1.00  0.00           C  
ATOM   3375  OE1 GLU C 223      11.203 -14.510 -25.893  1.00  0.00           O  
ATOM   3376  OE2 GLU C 223      10.094 -14.336 -24.089  1.00  0.00           O  
ATOM   3377  H   GLU C 223      13.896 -15.606 -22.334  1.00  0.00           H  
ATOM   3378  HA  GLU C 223      12.865 -16.222 -25.020  1.00  0.00           H  
ATOM   3379 1HB  GLU C 223      14.453 -13.843 -23.984  1.00  0.00           H  
ATOM   3380 2HB  GLU C 223      13.746 -13.974 -25.588  1.00  0.00           H  
ATOM   3381 1HG  GLU C 223      12.249 -13.889 -22.961  1.00  0.00           H  
ATOM   3382 2HG  GLU C 223      12.370 -12.597 -24.154  1.00  0.00           H  
ATOM   3383  N   ARG C 224      15.975 -16.645 -24.279  1.00  0.00           N  
ATOM   3384  CA  ARG C 224      17.238 -17.239 -24.725  1.00  0.00           C  
ATOM   3385  C   ARG C 224      17.118 -18.329 -25.789  1.00  0.00           C  
ATOM   3386  O   ARG C 224      17.757 -18.246 -26.841  1.00  0.00           O  
ATOM   3387  CB  ARG C 224      17.972 -17.825 -23.527  1.00  0.00           C  
ATOM   3388  CG  ARG C 224      19.294 -18.500 -23.855  1.00  0.00           C  
ATOM   3389  CD  ARG C 224      19.954 -19.035 -22.636  1.00  0.00           C  
ATOM   3390  NE  ARG C 224      21.180 -19.750 -22.953  1.00  0.00           N  
ATOM   3391  CZ  ARG C 224      21.927 -20.422 -22.056  1.00  0.00           C  
ATOM   3392  NH1 ARG C 224      21.561 -20.463 -20.794  1.00  0.00           N  
ATOM   3393  NH2 ARG C 224      23.028 -21.041 -22.445  1.00  0.00           N  
ATOM   3394  H   ARG C 224      15.828 -16.483 -23.292  1.00  0.00           H  
ATOM   3395  HA  ARG C 224      17.838 -16.462 -25.200  1.00  0.00           H  
ATOM   3396 1HB  ARG C 224      18.174 -17.037 -22.803  1.00  0.00           H  
ATOM   3397 2HB  ARG C 224      17.337 -18.564 -23.038  1.00  0.00           H  
ATOM   3398 1HG  ARG C 224      19.121 -19.327 -24.542  1.00  0.00           H  
ATOM   3399 2HG  ARG C 224      19.966 -17.777 -24.319  1.00  0.00           H  
ATOM   3400 1HD  ARG C 224      20.202 -18.213 -21.966  1.00  0.00           H  
ATOM   3401 2HD  ARG C 224      19.279 -19.724 -22.130  1.00  0.00           H  
ATOM   3402  HE  ARG C 224      21.495 -19.741 -23.915  1.00  0.00           H  
ATOM   3403 1HH1 ARG C 224      20.719 -19.990 -20.497  1.00  0.00           H  
ATOM   3404 2HH1 ARG C 224      22.121 -20.967 -20.122  1.00  0.00           H  
ATOM   3405 1HH2 ARG C 224      23.310 -21.010 -23.415  1.00  0.00           H  
ATOM   3406 2HH2 ARG C 224      23.588 -21.545 -21.773  1.00  0.00           H  
ATOM   3407  N   GLY C 225      16.314 -19.351 -25.516  1.00  0.00           N  
ATOM   3408  CA  GLY C 225      16.178 -20.443 -26.462  1.00  0.00           C  
ATOM   3409  C   GLY C 225      14.863 -20.409 -27.213  1.00  0.00           C  
ATOM   3410  O   GLY C 225      14.313 -21.459 -27.549  1.00  0.00           O  
ATOM   3411  H   GLY C 225      15.790 -19.380 -24.652  1.00  0.00           H  
ATOM   3412 1HA  GLY C 225      16.996 -20.405 -27.182  1.00  0.00           H  
ATOM   3413 2HA  GLY C 225      16.259 -21.393 -25.935  1.00  0.00           H  
ATOM   3414  N   ALA C 226      14.358 -19.206 -27.481  1.00  0.00           N  
ATOM   3415  CA  ALA C 226      13.098 -19.053 -28.201  1.00  0.00           C  
ATOM   3416  C   ALA C 226      13.040 -17.761 -29.019  1.00  0.00           C  
ATOM   3417  O   ALA C 226      13.573 -16.728 -28.607  1.00  0.00           O  
ATOM   3418  CB  ALA C 226      11.930 -19.090 -27.211  1.00  0.00           C  
ATOM   3419  H   ALA C 226      14.857 -18.381 -27.181  1.00  0.00           H  
ATOM   3420  HA  ALA C 226      13.002 -19.885 -28.898  1.00  0.00           H  
ATOM   3421 1HB  ALA C 226      10.991 -18.975 -27.752  1.00  0.00           H  
ATOM   3422 2HB  ALA C 226      11.930 -20.043 -26.683  1.00  0.00           H  
ATOM   3423 3HB  ALA C 226      12.036 -18.278 -26.493  1.00  0.00           H  
ATOM   3424  N   PRO C 227      12.402 -17.816 -30.203  1.00  0.00           N  
ATOM   3425  CA  PRO C 227      12.240 -16.690 -31.141  1.00  0.00           C  
ATOM   3426  C   PRO C 227      11.165 -15.667 -30.737  1.00  0.00           C  
ATOM   3427  O   PRO C 227      10.228 -15.404 -31.489  1.00  0.00           O  
ATOM   3428  CB  PRO C 227      11.854 -17.407 -32.439  1.00  0.00           C  
ATOM   3429  CG  PRO C 227      11.088 -18.602 -31.983  1.00  0.00           C  
ATOM   3430  CD  PRO C 227      11.821 -19.069 -30.753  1.00  0.00           C  
ATOM   3431  HA  PRO C 227      13.196 -16.153 -31.230  1.00  0.00           H  
ATOM   3432 1HB  PRO C 227      11.259 -16.736 -33.076  1.00  0.00           H  
ATOM   3433 2HB  PRO C 227      12.758 -17.670 -33.007  1.00  0.00           H  
ATOM   3434 1HG  PRO C 227      10.044 -18.327 -31.775  1.00  0.00           H  
ATOM   3435 2HG  PRO C 227      11.064 -19.363 -32.777  1.00  0.00           H  
ATOM   3436 1HD  PRO C 227      11.106 -19.523 -30.051  1.00  0.00           H  
ATOM   3437 2HD  PRO C 227      12.597 -19.793 -31.041  1.00  0.00           H  
ATOM   3438  N   GLY C 228      11.316 -15.088 -29.552  1.00  0.00           N  
ATOM   3439  CA  GLY C 228      10.336 -14.143 -29.060  1.00  0.00           C  
ATOM   3440  C   GLY C 228      10.756 -12.699 -28.933  1.00  0.00           C  
ATOM   3441  O   GLY C 228      11.395 -12.134 -29.816  1.00  0.00           O  
ATOM   3442  H   GLY C 228      12.121 -15.305 -28.981  1.00  0.00           H  
ATOM   3443 1HA  GLY C 228       9.464 -14.150 -29.713  1.00  0.00           H  
ATOM   3444 2HA  GLY C 228       9.999 -14.450 -28.071  1.00  0.00           H  
ATOM   3445  N   ALA C 229      10.397 -12.123 -27.788  1.00  0.00           N  
ATOM   3446  CA  ALA C 229      10.682 -10.735 -27.460  1.00  0.00           C  
ATOM   3447  C   ALA C 229      12.138 -10.492 -27.074  1.00  0.00           C  
ATOM   3448  O   ALA C 229      12.872 -11.422 -26.740  1.00  0.00           O  
ATOM   3449  CB  ALA C 229       9.758 -10.272 -26.333  1.00  0.00           C  
ATOM   3450  H   ALA C 229       9.900 -12.694 -27.120  1.00  0.00           H  
ATOM   3451  HA  ALA C 229      10.494 -10.132 -28.349  1.00  0.00           H  
ATOM   3452 1HB  ALA C 229       9.973  -9.232 -26.090  1.00  0.00           H  
ATOM   3453 2HB  ALA C 229       8.720 -10.362 -26.653  1.00  0.00           H  
ATOM   3454 3HB  ALA C 229       9.921 -10.891 -25.452  1.00  0.00           H  
ATOM   3455  N   GLN C 230      12.531  -9.223 -27.116  1.00  0.00           N  
ATOM   3456  CA  GLN C 230      13.879  -8.792 -26.767  1.00  0.00           C  
ATOM   3457  C   GLN C 230      14.209  -8.751 -25.281  1.00  0.00           C  
ATOM   3458  O   GLN C 230      15.088  -7.994 -24.867  1.00  0.00           O  
ATOM   3459  CB  GLN C 230      14.131  -7.405 -27.364  1.00  0.00           C  
ATOM   3460  CG  GLN C 230      14.077  -7.361 -28.881  1.00  0.00           C  
ATOM   3461  CD  GLN C 230      15.141  -8.230 -29.524  1.00  0.00           C  
ATOM   3462  OE1 GLN C 230      16.327  -8.126 -29.198  1.00  0.00           O  
ATOM   3463  NE2 GLN C 230      14.723  -9.094 -30.442  1.00  0.00           N  
ATOM   3464  H   GLN C 230      11.853  -8.532 -27.405  1.00  0.00           H  
ATOM   3465  HA  GLN C 230      14.588  -9.513 -27.174  1.00  0.00           H  
ATOM   3466 1HB  GLN C 230      13.389  -6.704 -26.980  1.00  0.00           H  
ATOM   3467 2HB  GLN C 230      15.112  -7.047 -27.052  1.00  0.00           H  
ATOM   3468 1HG  GLN C 230      13.100  -7.717 -29.210  1.00  0.00           H  
ATOM   3469 2HG  GLN C 230      14.230  -6.333 -29.211  1.00  0.00           H  
ATOM   3470 1HE2 GLN C 230      15.380  -9.694 -30.901  1.00  0.00           H  
ATOM   3471 2HE2 GLN C 230      13.752  -9.145 -30.676  1.00  0.00           H  
ATOM   3472  N   LEU C 231      13.514  -9.544 -24.470  1.00  0.00           N  
ATOM   3473  CA  LEU C 231      13.815  -9.582 -23.039  1.00  0.00           C  
ATOM   3474  C   LEU C 231      14.984 -10.554 -22.895  1.00  0.00           C  
ATOM   3475  O   LEU C 231      15.526 -10.774 -21.815  1.00  0.00           O  
ATOM   3476  CB  LEU C 231      12.608 -10.045 -22.214  1.00  0.00           C  
ATOM   3477  CG  LEU C 231      11.393  -9.109 -22.232  1.00  0.00           C  
ATOM   3478  CD1 LEU C 231      10.268  -9.721 -21.408  1.00  0.00           C  
ATOM   3479  CD2 LEU C 231      11.792  -7.747 -21.685  1.00  0.00           C  
ATOM   3480  H   LEU C 231      12.772 -10.127 -24.832  1.00  0.00           H  
ATOM   3481  HA  LEU C 231      14.063  -8.573 -22.711  1.00  0.00           H  
ATOM   3482 1HB  LEU C 231      12.284 -11.015 -22.586  1.00  0.00           H  
ATOM   3483 2HB  LEU C 231      12.921 -10.162 -21.176  1.00  0.00           H  
ATOM   3484  HG  LEU C 231      11.034  -8.998 -23.255  1.00  0.00           H  
ATOM   3485 1HD1 LEU C 231       9.404  -9.056 -21.420  1.00  0.00           H  
ATOM   3486 2HD1 LEU C 231       9.989 -10.685 -21.832  1.00  0.00           H  
ATOM   3487 3HD1 LEU C 231      10.604  -9.859 -20.380  1.00  0.00           H  
ATOM   3488 1HD2 LEU C 231      10.929  -7.081 -21.698  1.00  0.00           H  
ATOM   3489 2HD2 LEU C 231      12.150  -7.856 -20.661  1.00  0.00           H  
ATOM   3490 3HD2 LEU C 231      12.585  -7.325 -22.303  1.00  0.00           H  
ATOM   3491  N   ILE C 232      15.346 -11.137 -24.029  1.00  0.00           N  
ATOM   3492  CA  ILE C 232      16.565 -11.904 -24.186  1.00  0.00           C  
ATOM   3493  C   ILE C 232      17.757 -11.018 -23.843  1.00  0.00           C  
ATOM   3494  O   ILE C 232      18.811 -11.505 -23.441  1.00  0.00           O  
ATOM   3495  CB  ILE C 232      16.703 -12.449 -25.619  1.00  0.00           C  
ATOM   3496  CG1 ILE C 232      17.776 -13.540 -25.674  1.00  0.00           C  
ATOM   3497  CG2 ILE C 232      17.033 -11.324 -26.587  1.00  0.00           C  
ATOM   3498  CD1 ILE C 232      17.801 -14.308 -26.976  1.00  0.00           C  
ATOM   3499  H   ILE C 232      14.726 -11.032 -24.819  1.00  0.00           H  
ATOM   3500  HA  ILE C 232      16.519 -12.766 -23.522  1.00  0.00           H  
ATOM   3501  HB  ILE C 232      15.766 -12.915 -25.923  1.00  0.00           H  
ATOM   3502 1HG1 ILE C 232      18.758 -13.092 -25.523  1.00  0.00           H  
ATOM   3503 2HG1 ILE C 232      17.615 -14.251 -24.863  1.00  0.00           H  
ATOM   3504 1HG2 ILE C 232      17.127 -11.727 -27.595  1.00  0.00           H  
ATOM   3505 2HG2 ILE C 232      16.236 -10.582 -26.567  1.00  0.00           H  
ATOM   3506 3HG2 ILE C 232      17.972 -10.856 -26.294  1.00  0.00           H  
ATOM   3507 1HD1 ILE C 232      18.587 -15.062 -26.938  1.00  0.00           H  
ATOM   3508 2HD1 ILE C 232      16.837 -14.794 -27.129  1.00  0.00           H  
ATOM   3509 3HD1 ILE C 232      17.996 -13.622 -27.799  1.00  0.00           H  
ATOM   3510  N   THR C 233      17.583  -9.714 -24.011  1.00  0.00           N  
ATOM   3511  CA  THR C 233      18.611  -8.752 -23.635  1.00  0.00           C  
ATOM   3512  C   THR C 233      18.367  -8.299 -22.208  1.00  0.00           C  
ATOM   3513  O   THR C 233      17.224  -8.222 -21.759  1.00  0.00           O  
ATOM   3514  CB  THR C 233      18.628  -7.536 -24.581  1.00  0.00           C  
ATOM   3515  OG1 THR C 233      17.367  -6.858 -24.515  1.00  0.00           O  
ATOM   3516  CG2 THR C 233      18.889  -7.978 -26.013  1.00  0.00           C  
ATOM   3517  H   THR C 233      16.717  -9.378 -24.408  1.00  0.00           H  
ATOM   3518  HA  THR C 233      19.585  -9.232 -23.730  1.00  0.00           H  
ATOM   3519  HB  THR C 233      19.413  -6.846 -24.271  1.00  0.00           H  
ATOM   3520  HG1 THR C 233      16.790  -7.316 -23.899  1.00  0.00           H  
ATOM   3521 1HG2 THR C 233      18.898  -7.106 -26.666  1.00  0.00           H  
ATOM   3522 2HG2 THR C 233      19.852  -8.483 -26.068  1.00  0.00           H  
ATOM   3523 3HG2 THR C 233      18.102  -8.661 -26.331  1.00  0.00           H  
ATOM   3524  N   TYR C 234      19.448  -8.012 -21.495  1.00  0.00           N  
ATOM   3525  CA  TYR C 234      19.364  -7.748 -20.068  1.00  0.00           C  
ATOM   3526  C   TYR C 234      18.848  -6.341 -19.776  1.00  0.00           C  
ATOM   3527  O   TYR C 234      18.017  -6.156 -18.885  1.00  0.00           O  
ATOM   3528  CB  TYR C 234      20.731  -7.957 -19.413  1.00  0.00           C  
ATOM   3529  CG  TYR C 234      21.123  -9.410 -19.267  1.00  0.00           C  
ATOM   3530  CD1 TYR C 234      21.660 -10.096 -20.347  1.00  0.00           C  
ATOM   3531  CD2 TYR C 234      20.946 -10.058 -18.054  1.00  0.00           C  
ATOM   3532  CE1 TYR C 234      22.018 -11.424 -20.214  1.00  0.00           C  
ATOM   3533  CE2 TYR C 234      21.304 -11.385 -17.920  1.00  0.00           C  
ATOM   3534  CZ  TYR C 234      21.837 -12.067 -18.994  1.00  0.00           C  
ATOM   3535  OH  TYR C 234      22.194 -13.390 -18.862  1.00  0.00           O  
ATOM   3536  H   TYR C 234      20.349  -7.976 -21.950  1.00  0.00           H  
ATOM   3537  HA  TYR C 234      18.654  -8.449 -19.628  1.00  0.00           H  
ATOM   3538 1HB  TYR C 234      21.499  -7.455 -20.005  1.00  0.00           H  
ATOM   3539 2HB  TYR C 234      20.733  -7.503 -18.423  1.00  0.00           H  
ATOM   3540  HD1 TYR C 234      21.799  -9.587 -21.301  1.00  0.00           H  
ATOM   3541  HD2 TYR C 234      20.523  -9.519 -17.205  1.00  0.00           H  
ATOM   3542  HE1 TYR C 234      22.439 -11.962 -21.062  1.00  0.00           H  
ATOM   3543  HE2 TYR C 234      21.163 -11.894 -16.966  1.00  0.00           H  
ATOM   3544  HH  TYR C 234      22.546 -13.710 -19.695  1.00  0.00           H  
ATOM   3545  N   PRO C 235      19.326  -5.329 -20.525  1.00  0.00           N  
ATOM   3546  CA  PRO C 235      18.823  -3.957 -20.359  1.00  0.00           C  
ATOM   3547  C   PRO C 235      17.301  -3.867 -20.408  1.00  0.00           C  
ATOM   3548  O   PRO C 235      16.684  -3.146 -19.615  1.00  0.00           O  
ATOM   3549  CB  PRO C 235      19.458  -3.221 -21.543  1.00  0.00           C  
ATOM   3550  CG  PRO C 235      20.738  -3.946 -21.780  1.00  0.00           C  
ATOM   3551  CD  PRO C 235      20.391  -5.396 -21.575  1.00  0.00           C  
ATOM   3552  HA  PRO C 235      19.162  -3.562 -19.390  1.00  0.00           H  
ATOM   3553 1HB  PRO C 235      18.783  -3.253 -22.411  1.00  0.00           H  
ATOM   3554 2HB  PRO C 235      19.608  -2.161 -21.291  1.00  0.00           H  
ATOM   3555 1HG  PRO C 235      21.110  -3.739 -22.794  1.00  0.00           H  
ATOM   3556 2HG  PRO C 235      21.510  -3.592 -21.080  1.00  0.00           H  
ATOM   3557 1HD  PRO C 235      20.012  -5.820 -22.516  1.00  0.00           H  
ATOM   3558 2HD  PRO C 235      21.283  -5.943 -21.234  1.00  0.00           H  
ATOM   3559  N   ARG C 236      16.706  -4.599 -21.348  1.00  0.00           N  
ATOM   3560  CA  ARG C 236      15.262  -4.593 -21.555  1.00  0.00           C  
ATOM   3561  C   ARG C 236      14.588  -5.484 -20.525  1.00  0.00           C  
ATOM   3562  O   ARG C 236      13.487  -5.193 -20.073  1.00  0.00           O  
ATOM   3563  CB  ARG C 236      14.910  -5.075 -22.955  1.00  0.00           C  
ATOM   3564  CG  ARG C 236      15.306  -4.128 -24.076  1.00  0.00           C  
ATOM   3565  CD  ARG C 236      14.921  -4.661 -25.408  1.00  0.00           C  
ATOM   3566  NE  ARG C 236      15.319  -3.769 -26.485  1.00  0.00           N  
ATOM   3567  CZ  ARG C 236      16.512  -3.809 -27.109  1.00  0.00           C  
ATOM   3568  NH1 ARG C 236      17.412  -4.699 -26.752  1.00  0.00           N  
ATOM   3569  NH2 ARG C 236      16.779  -2.952 -28.079  1.00  0.00           N  
ATOM   3570  H   ARG C 236      17.286  -5.179 -21.938  1.00  0.00           H  
ATOM   3571  HA  ARG C 236      14.901  -3.570 -21.447  1.00  0.00           H  
ATOM   3572 1HB  ARG C 236      15.396  -6.031 -23.143  1.00  0.00           H  
ATOM   3573 2HB  ARG C 236      13.834  -5.236 -23.024  1.00  0.00           H  
ATOM   3574 1HG  ARG C 236      14.810  -3.168 -23.934  1.00  0.00           H  
ATOM   3575 2HG  ARG C 236      16.387  -3.983 -24.065  1.00  0.00           H  
ATOM   3576 1HD  ARG C 236      15.403  -5.625 -25.567  1.00  0.00           H  
ATOM   3577 2HD  ARG C 236      13.839  -4.785 -25.450  1.00  0.00           H  
ATOM   3578  HE  ARG C 236      14.653  -3.070 -26.787  1.00  0.00           H  
ATOM   3579 1HH1 ARG C 236      17.208  -5.354 -26.010  1.00  0.00           H  
ATOM   3580 2HH1 ARG C 236      18.306  -4.728 -27.220  1.00  0.00           H  
ATOM   3581 1HH2 ARG C 236      16.088  -2.268 -28.354  1.00  0.00           H  
ATOM   3582 2HH2 ARG C 236      17.673  -2.982 -28.547  1.00  0.00           H  
ATOM   3583  N   ALA C 237      15.254  -6.571 -20.156  1.00  0.00           N  
ATOM   3584  CA  ALA C 237      14.734  -7.450 -19.122  1.00  0.00           C  
ATOM   3585  C   ALA C 237      14.581  -6.659 -17.826  1.00  0.00           C  
ATOM   3586  O   ALA C 237      13.621  -6.861 -17.085  1.00  0.00           O  
ATOM   3587  CB  ALA C 237      15.672  -8.632 -18.911  1.00  0.00           C  
ATOM   3588  H   ALA C 237      16.135  -6.797 -20.597  1.00  0.00           H  
ATOM   3589  HA  ALA C 237      13.764  -7.822 -19.450  1.00  0.00           H  
ATOM   3590 1HB  ALA C 237      15.270  -9.282 -18.134  1.00  0.00           H  
ATOM   3591 2HB  ALA C 237      15.764  -9.194 -19.841  1.00  0.00           H  
ATOM   3592 3HB  ALA C 237      16.653  -8.269 -18.609  1.00  0.00           H  
ATOM   3593  N   LEU C 238      15.527  -5.759 -17.562  1.00  0.00           N  
ATOM   3594  CA  LEU C 238      15.467  -4.875 -16.394  1.00  0.00           C  
ATOM   3595  C   LEU C 238      14.291  -3.919 -16.499  1.00  0.00           C  
ATOM   3596  O   LEU C 238      13.501  -3.774 -15.566  1.00  0.00           O  
ATOM   3597  CB  LEU C 238      16.770  -4.077 -16.258  1.00  0.00           C  
ATOM   3598  CG  LEU C 238      16.815  -3.070 -15.101  1.00  0.00           C  
ATOM   3599  CD1 LEU C 238      16.644  -3.806 -13.779  1.00  0.00           C  
ATOM   3600  CD2 LEU C 238      18.134  -2.313 -15.138  1.00  0.00           C  
ATOM   3601  H   LEU C 238      16.312  -5.687 -18.194  1.00  0.00           H  
ATOM   3602  HA  LEU C 238      15.384  -5.491 -15.499  1.00  0.00           H  
ATOM   3603 1HB  LEU C 238      17.593  -4.777 -16.120  1.00  0.00           H  
ATOM   3604 2HB  LEU C 238      16.939  -3.527 -17.183  1.00  0.00           H  
ATOM   3605  HG  LEU C 238      15.989  -2.366 -15.200  1.00  0.00           H  
ATOM   3606 1HD1 LEU C 238      16.676  -3.091 -12.957  1.00  0.00           H  
ATOM   3607 2HD1 LEU C 238      15.684  -4.323 -13.772  1.00  0.00           H  
ATOM   3608 3HD1 LEU C 238      17.448  -4.531 -13.660  1.00  0.00           H  
ATOM   3609 1HD2 LEU C 238      18.165  -1.596 -14.317  1.00  0.00           H  
ATOM   3610 2HD2 LEU C 238      18.961  -3.016 -15.039  1.00  0.00           H  
ATOM   3611 3HD2 LEU C 238      18.222  -1.782 -16.086  1.00  0.00           H  
ATOM   3612  N   TRP C 239      14.201  -3.259 -17.650  1.00  0.00           N  
ATOM   3613  CA  TRP C 239      13.130  -2.316 -17.933  1.00  0.00           C  
ATOM   3614  C   TRP C 239      11.781  -2.998 -17.754  1.00  0.00           C  
ATOM   3615  O   TRP C 239      10.872  -2.431 -17.155  1.00  0.00           O  
ATOM   3616  CB  TRP C 239      13.254  -1.766 -19.355  1.00  0.00           C  
ATOM   3617  CG  TRP C 239      14.517  -0.993 -19.590  1.00  0.00           C  
ATOM   3618  CD1 TRP C 239      15.338  -0.465 -18.640  1.00  0.00           C  
ATOM   3619  CD2 TRP C 239      15.112  -0.656 -20.867  1.00  0.00           C  
ATOM   3620  NE1 TRP C 239      16.398   0.175 -19.233  1.00  0.00           N  
ATOM   3621  CE2 TRP C 239      16.277   0.067 -20.596  1.00  0.00           C  
ATOM   3622  CE3 TRP C 239      14.755  -0.908 -22.198  1.00  0.00           C  
ATOM   3623  CZ2 TRP C 239      17.094   0.548 -21.607  1.00  0.00           C  
ATOM   3624  CZ3 TRP C 239      15.575  -0.426 -23.211  1.00  0.00           C  
ATOM   3625  CH2 TRP C 239      16.715   0.282 -22.923  1.00  0.00           C  
ATOM   3626  H   TRP C 239      14.909  -3.425 -18.351  1.00  0.00           H  
ATOM   3627  HA  TRP C 239      13.199  -1.491 -17.224  1.00  0.00           H  
ATOM   3628 1HB  TRP C 239      13.219  -2.590 -20.068  1.00  0.00           H  
ATOM   3629 2HB  TRP C 239      12.408  -1.112 -19.568  1.00  0.00           H  
ATOM   3630  HD1 TRP C 239      15.177  -0.541 -17.566  1.00  0.00           H  
ATOM   3631  HE1 TRP C 239      17.146   0.649 -18.748  1.00  0.00           H  
ATOM   3632  HE3 TRP C 239      13.853  -1.472 -22.433  1.00  0.00           H  
ATOM   3633  HZ2 TRP C 239      18.002   1.113 -21.398  1.00  0.00           H  
ATOM   3634  HZ3 TRP C 239      15.290  -0.625 -24.245  1.00  0.00           H  
ATOM   3635  HH2 TRP C 239      17.335   0.645 -23.742  1.00  0.00           H  
ATOM   3636  N   TRP C 240      11.653  -4.221 -18.261  1.00  0.00           N  
ATOM   3637  CA  TRP C 240      10.397  -4.959 -18.141  1.00  0.00           C  
ATOM   3638  C   TRP C 240      10.148  -5.306 -16.689  1.00  0.00           C  
ATOM   3639  O   TRP C 240       9.032  -5.171 -16.190  1.00  0.00           O  
ATOM   3640  CB  TRP C 240      10.428  -6.236 -18.982  1.00  0.00           C  
ATOM   3641  CG  TRP C 240       9.330  -7.200 -18.646  1.00  0.00           C  
ATOM   3642  CD1 TRP C 240       8.020  -7.101 -19.007  1.00  0.00           C  
ATOM   3643  CD2 TRP C 240       9.443  -8.422 -17.878  1.00  0.00           C  
ATOM   3644  NE1 TRP C 240       7.312  -8.170 -18.517  1.00  0.00           N  
ATOM   3645  CE2 TRP C 240       8.167  -8.990 -17.825  1.00  0.00           C  
ATOM   3646  CE3 TRP C 240      10.509  -9.070 -17.241  1.00  0.00           C  
ATOM   3647  CZ2 TRP C 240       7.921 -10.179 -17.157  1.00  0.00           C  
ATOM   3648  CZ3 TRP C 240      10.262 -10.263 -16.572  1.00  0.00           C  
ATOM   3649  CH2 TRP C 240       9.001 -10.803 -16.532  1.00  0.00           C  
ATOM   3650  H   TRP C 240      12.433  -4.652 -18.737  1.00  0.00           H  
ATOM   3651  HA  TRP C 240       9.593  -4.339 -18.538  1.00  0.00           H  
ATOM   3652 1HB  TRP C 240      10.347  -5.979 -20.038  1.00  0.00           H  
ATOM   3653 2HB  TRP C 240      11.383  -6.742 -18.840  1.00  0.00           H  
ATOM   3654  HD1 TRP C 240       7.596  -6.291 -19.597  1.00  0.00           H  
ATOM   3655  HE1 TRP C 240       6.323  -8.329 -18.644  1.00  0.00           H  
ATOM   3656  HE3 TRP C 240      11.512  -8.647 -17.272  1.00  0.00           H  
ATOM   3657  HZ2 TRP C 240       6.926 -10.624 -17.114  1.00  0.00           H  
ATOM   3658  HZ3 TRP C 240      11.097 -10.761 -16.078  1.00  0.00           H  
ATOM   3659  HH2 TRP C 240       8.842 -11.741 -15.999  1.00  0.00           H  
ATOM   3660  N   SER C 241      11.196  -5.780 -16.027  1.00  0.00           N  
ATOM   3661  CA  SER C 241      11.086  -6.251 -14.657  1.00  0.00           C  
ATOM   3662  C   SER C 241      10.334  -5.186 -13.877  1.00  0.00           C  
ATOM   3663  O   SER C 241       9.417  -5.486 -13.121  1.00  0.00           O  
ATOM   3664  CB  SER C 241      12.454  -6.500 -14.050  1.00  0.00           C  
ATOM   3665  OG  SER C 241      13.110  -7.550 -14.706  1.00  0.00           O  
ATOM   3666  H   SER C 241      12.093  -5.815 -16.489  1.00  0.00           H  
ATOM   3667  HA  SER C 241      10.567  -7.210 -14.661  1.00  0.00           H  
ATOM   3668 1HB  SER C 241      13.053  -5.593 -14.121  1.00  0.00           H  
ATOM   3669 2HB  SER C 241      12.345  -6.739 -12.993  1.00  0.00           H  
ATOM   3670  HG  SER C 241      14.044  -7.437 -14.517  1.00  0.00           H  
ATOM   3671  N   VAL C 242      10.728  -3.936 -14.087  1.00  0.00           N  
ATOM   3672  CA  VAL C 242      10.063  -2.805 -13.458  1.00  0.00           C  
ATOM   3673  C   VAL C 242       8.629  -2.604 -13.946  1.00  0.00           C  
ATOM   3674  O   VAL C 242       7.724  -2.418 -13.139  1.00  0.00           O  
ATOM   3675  CB  VAL C 242      10.868  -1.519 -13.722  1.00  0.00           C  
ATOM   3676  CG1 VAL C 242      10.103  -0.301 -13.224  1.00  0.00           C  
ATOM   3677  CG2 VAL C 242      12.229  -1.613 -13.050  1.00  0.00           C  
ATOM   3678  H   VAL C 242      11.511  -3.766 -14.702  1.00  0.00           H  
ATOM   3679  HA  VAL C 242      10.011  -2.989 -12.384  1.00  0.00           H  
ATOM   3680  HB  VAL C 242      10.999  -1.398 -14.797  1.00  0.00           H  
ATOM   3681 1HG1 VAL C 242      10.686   0.599 -13.419  1.00  0.00           H  
ATOM   3682 2HG1 VAL C 242       9.148  -0.234 -13.744  1.00  0.00           H  
ATOM   3683 3HG1 VAL C 242       9.929  -0.394 -12.152  1.00  0.00           H  
ATOM   3684 1HG2 VAL C 242      12.793  -0.700 -13.242  1.00  0.00           H  
ATOM   3685 2HG2 VAL C 242      12.097  -1.739 -11.975  1.00  0.00           H  
ATOM   3686 3HG2 VAL C 242      12.775  -2.467 -13.452  1.00  0.00           H  
ATOM   3687  N   GLU C 243       8.426  -2.629 -15.261  1.00  0.00           N  
ATOM   3688  CA  GLU C 243       7.099  -2.394 -15.830  1.00  0.00           C  
ATOM   3689  C   GLU C 243       6.120  -3.384 -15.217  1.00  0.00           C  
ATOM   3690  O   GLU C 243       4.989  -3.035 -14.883  1.00  0.00           O  
ATOM   3691  CB  GLU C 243       7.117  -2.538 -17.353  1.00  0.00           C  
ATOM   3692  CG  GLU C 243       5.782  -2.252 -18.027  1.00  0.00           C  
ATOM   3693  CD  GLU C 243       5.860  -2.313 -19.527  1.00  0.00           C  
ATOM   3694  OE1 GLU C 243       6.748  -2.958 -20.032  1.00  0.00           O  
ATOM   3695  OE2 GLU C 243       5.030  -1.714 -20.170  1.00  0.00           O  
ATOM   3696  H   GLU C 243       9.202  -2.813 -15.881  1.00  0.00           H  
ATOM   3697  HA  GLU C 243       6.798  -1.373 -15.595  1.00  0.00           H  
ATOM   3698 1HB  GLU C 243       7.857  -1.858 -17.774  1.00  0.00           H  
ATOM   3699 2HB  GLU C 243       7.415  -3.552 -17.619  1.00  0.00           H  
ATOM   3700 1HG  GLU C 243       5.049  -2.981 -17.683  1.00  0.00           H  
ATOM   3701 2HG  GLU C 243       5.440  -1.263 -17.726  1.00  0.00           H  
ATOM   3702  N   THR C 244       6.573  -4.621 -15.054  1.00  0.00           N  
ATOM   3703  CA  THR C 244       5.684  -5.721 -14.704  1.00  0.00           C  
ATOM   3704  C   THR C 244       5.492  -5.810 -13.192  1.00  0.00           C  
ATOM   3705  O   THR C 244       4.372  -5.976 -12.703  1.00  0.00           O  
ATOM   3706  CB  THR C 244       6.223  -7.060 -15.240  1.00  0.00           C  
ATOM   3707  OG1 THR C 244       6.354  -6.990 -16.666  1.00  0.00           O  
ATOM   3708  CG2 THR C 244       5.280  -8.198 -14.877  1.00  0.00           C  
ATOM   3709  H   THR C 244       7.559  -4.805 -15.176  1.00  0.00           H  
ATOM   3710  HA  THR C 244       4.720  -5.553 -15.185  1.00  0.00           H  
ATOM   3711  HB  THR C 244       7.204  -7.257 -14.808  1.00  0.00           H  
ATOM   3712  HG1 THR C 244       5.547  -7.310 -17.077  1.00  0.00           H  
ATOM   3713 1HG2 THR C 244       5.677  -9.136 -15.264  1.00  0.00           H  
ATOM   3714 2HG2 THR C 244       5.188  -8.262 -13.793  1.00  0.00           H  
ATOM   3715 3HG2 THR C 244       4.300  -8.012 -15.315  1.00  0.00           H  
ATOM   3716  N   ALA C 245       6.602  -5.705 -12.467  1.00  0.00           N  
ATOM   3717  CA  ALA C 245       6.616  -5.803 -11.012  1.00  0.00           C  
ATOM   3718  C   ALA C 245       5.922  -4.620 -10.355  1.00  0.00           C  
ATOM   3719  O   ALA C 245       5.339  -4.752  -9.292  1.00  0.00           O  
ATOM   3720  CB  ALA C 245       8.048  -5.902 -10.516  1.00  0.00           C  
ATOM   3721  H   ALA C 245       7.471  -5.549 -12.958  1.00  0.00           H  
ATOM   3722  HA  ALA C 245       6.075  -6.707 -10.728  1.00  0.00           H  
ATOM   3723 1HB  ALA C 245       8.053  -5.976  -9.429  1.00  0.00           H  
ATOM   3724 2HB  ALA C 245       8.520  -6.788 -10.942  1.00  0.00           H  
ATOM   3725 3HB  ALA C 245       8.601  -5.015 -10.822  1.00  0.00           H  
ATOM   3726  N   THR C 246       5.998  -3.456 -10.977  1.00  0.00           N  
ATOM   3727  CA  THR C 246       5.369  -2.279 -10.419  1.00  0.00           C  
ATOM   3728  C   THR C 246       3.966  -2.260 -10.972  1.00  0.00           C  
ATOM   3729  O   THR C 246       3.097  -1.544 -10.463  1.00  0.00           O  
ATOM   3730  CB  THR C 246       6.118  -0.981 -10.775  1.00  0.00           C  
ATOM   3731  OG1 THR C 246       6.183  -0.839 -12.200  1.00  0.00           O  
ATOM   3732  CG2 THR C 246       7.529  -1.007 -10.207  1.00  0.00           C  
ATOM   3733  H   THR C 246       6.498  -3.379 -11.851  1.00  0.00           H  
ATOM   3734  HA  THR C 246       5.456  -2.322  -9.333  1.00  0.00           H  
ATOM   3735  HB  THR C 246       5.582  -0.127 -10.362  1.00  0.00           H  
ATOM   3736  HG1 THR C 246       5.764  -1.596 -12.616  1.00  0.00           H  
ATOM   3737 1HG2 THR C 246       8.043  -0.083 -10.468  1.00  0.00           H  
ATOM   3738 2HG2 THR C 246       7.483  -1.104  -9.122  1.00  0.00           H  
ATOM   3739 3HG2 THR C 246       8.073  -1.854 -10.624  1.00  0.00           H  
ATOM   3740  N   THR C 247       3.760  -3.061 -12.016  1.00  0.00           N  
ATOM   3741  CA  THR C 247       2.458  -3.269 -12.648  1.00  0.00           C  
ATOM   3742  C   THR C 247       1.940  -1.936 -13.163  1.00  0.00           C  
ATOM   3743  O   THR C 247       0.879  -1.455 -12.787  1.00  0.00           O  
ATOM   3744  CB  THR C 247       1.440  -3.890 -11.673  1.00  0.00           C  
ATOM   3745  OG1 THR C 247       1.005  -2.897 -10.735  1.00  0.00           O  
ATOM   3746  CG2 THR C 247       2.066  -5.054 -10.920  1.00  0.00           C  
ATOM   3747  H   THR C 247       4.567  -3.546 -12.381  1.00  0.00           H  
ATOM   3748  HA  THR C 247       2.588  -3.940 -13.497  1.00  0.00           H  
ATOM   3749  HB  THR C 247       0.575  -4.248 -12.230  1.00  0.00           H  
ATOM   3750  HG1 THR C 247       1.578  -2.129 -10.795  1.00  0.00           H  
ATOM   3751 1HG2 THR C 247       1.332  -5.481 -10.236  1.00  0.00           H  
ATOM   3752 2HG2 THR C 247       2.387  -5.816 -11.629  1.00  0.00           H  
ATOM   3753 3HG2 THR C 247       2.926  -4.700 -10.353  1.00  0.00           H  
ATOM   3754  N   VAL C 248       2.748  -1.335 -14.020  1.00  0.00           N  
ATOM   3755  CA  VAL C 248       2.400  -0.102 -14.687  1.00  0.00           C  
ATOM   3756  C   VAL C 248       2.032  -0.511 -16.110  1.00  0.00           C  
ATOM   3757  O   VAL C 248       1.264   0.168 -16.793  1.00  0.00           O  
ATOM   3758  CB  VAL C 248       3.571   0.898 -14.684  1.00  0.00           C  
ATOM   3759  CG1 VAL C 248       3.962   1.256 -13.258  1.00  0.00           C  
ATOM   3760  CG2 VAL C 248       4.755   0.312 -15.437  1.00  0.00           C  
ATOM   3761  H   VAL C 248       3.644  -1.762 -14.210  1.00  0.00           H  
ATOM   3762  HA  VAL C 248       1.580   0.367 -14.142  1.00  0.00           H  
ATOM   3763  HB  VAL C 248       3.251   1.820 -15.170  1.00  0.00           H  
ATOM   3764 1HG1 VAL C 248       4.791   1.965 -13.275  1.00  0.00           H  
ATOM   3765 2HG1 VAL C 248       3.111   1.707 -12.750  1.00  0.00           H  
ATOM   3766 3HG1 VAL C 248       4.268   0.355 -12.728  1.00  0.00           H  
ATOM   3767 1HG2 VAL C 248       5.579   1.025 -15.432  1.00  0.00           H  
ATOM   3768 2HG2 VAL C 248       5.072  -0.613 -14.954  1.00  0.00           H  
ATOM   3769 3HG2 VAL C 248       4.464   0.102 -16.467  1.00  0.00           H  
ATOM   3770  N   GLY C 249       2.583  -1.649 -16.529  1.00  0.00           N  
ATOM   3771  CA  GLY C 249       2.248  -2.245 -17.812  1.00  0.00           C  
ATOM   3772  C   GLY C 249       1.815  -1.255 -18.868  1.00  0.00           C  
ATOM   3773  O   GLY C 249       0.633  -1.166 -19.193  1.00  0.00           O  
ATOM   3774  H   GLY C 249       3.255  -2.110 -15.932  1.00  0.00           H  
ATOM   3775 1HA  GLY C 249       3.111  -2.791 -18.195  1.00  0.00           H  
ATOM   3776 2HA  GLY C 249       1.444  -2.968 -17.678  1.00  0.00           H  
ATOM   3777  N   TYR C 250       2.772  -0.508 -19.410  1.00  0.00           N  
ATOM   3778  CA  TYR C 250       2.459   0.466 -20.441  1.00  0.00           C  
ATOM   3779  C   TYR C 250       2.122  -0.256 -21.716  1.00  0.00           C  
ATOM   3780  O   TYR C 250       1.283   0.201 -22.478  1.00  0.00           O  
ATOM   3781  CB  TYR C 250       3.623   1.435 -20.661  1.00  0.00           C  
ATOM   3782  CG  TYR C 250       4.009   2.216 -19.425  1.00  0.00           C  
ATOM   3783  CD1 TYR C 250       3.112   3.114 -18.864  1.00  0.00           C  
ATOM   3784  CD2 TYR C 250       5.259   2.035 -18.852  1.00  0.00           C  
ATOM   3785  CE1 TYR C 250       3.465   3.828 -17.735  1.00  0.00           C  
ATOM   3786  CE2 TYR C 250       5.612   2.749 -17.723  1.00  0.00           C  
ATOM   3787  CZ  TYR C 250       4.720   3.642 -17.165  1.00  0.00           C  
ATOM   3788  OH  TYR C 250       5.071   4.353 -16.041  1.00  0.00           O  
ATOM   3789  H   TYR C 250       3.730  -0.613 -19.107  1.00  0.00           H  
ATOM   3790  HA  TYR C 250       1.604   1.057 -20.110  1.00  0.00           H  
ATOM   3791 1HB  TYR C 250       4.499   0.880 -21.000  1.00  0.00           H  
ATOM   3792 2HB  TYR C 250       3.362   2.145 -21.445  1.00  0.00           H  
ATOM   3793  HD1 TYR C 250       2.130   3.256 -19.314  1.00  0.00           H  
ATOM   3794  HD2 TYR C 250       5.964   1.331 -19.294  1.00  0.00           H  
ATOM   3795  HE1 TYR C 250       2.761   4.533 -17.294  1.00  0.00           H  
ATOM   3796  HE2 TYR C 250       6.595   2.608 -17.274  1.00  0.00           H  
ATOM   3797  HH  TYR C 250       4.577   5.177 -16.017  1.00  0.00           H  
ATOM   3798  N   GLY C 251       2.769  -1.397 -21.927  1.00  0.00           N  
ATOM   3799  CA  GLY C 251       2.621  -2.116 -23.177  1.00  0.00           C  
ATOM   3800  C   GLY C 251       3.931  -2.068 -23.938  1.00  0.00           C  
ATOM   3801  O   GLY C 251       3.989  -2.320 -25.143  1.00  0.00           O  
ATOM   3802  H   GLY C 251       3.373  -1.774 -21.211  1.00  0.00           H  
ATOM   3803 1HA  GLY C 251       2.331  -3.147 -22.972  1.00  0.00           H  
ATOM   3804 2HA  GLY C 251       1.818  -1.668 -23.762  1.00  0.00           H  
ATOM   3805  N   ASP C 252       4.992  -1.735 -23.212  1.00  0.00           N  
ATOM   3806  CA  ASP C 252       6.319  -1.562 -23.779  1.00  0.00           C  
ATOM   3807  C   ASP C 252       6.972  -2.925 -24.016  1.00  0.00           C  
ATOM   3808  O   ASP C 252       7.286  -3.279 -25.150  1.00  0.00           O  
ATOM   3809  CB  ASP C 252       7.194  -0.712 -22.855  1.00  0.00           C  
ATOM   3810  CG  ASP C 252       8.489  -0.260 -23.516  1.00  0.00           C  
ATOM   3811  OD1 ASP C 252       8.465   0.033 -24.688  1.00  0.00           O  
ATOM   3812  OD2 ASP C 252       9.491  -0.213 -22.843  1.00  0.00           O  
ATOM   3813  H   ASP C 252       4.860  -1.598 -22.220  1.00  0.00           H  
ATOM   3814  HA  ASP C 252       6.225  -1.024 -24.722  1.00  0.00           H  
ATOM   3815 1HB  ASP C 252       6.638   0.171 -22.538  1.00  0.00           H  
ATOM   3816 2HB  ASP C 252       7.440  -1.283 -21.959  1.00  0.00           H  
ATOM   3817  N   LEU C 253       7.178  -3.676 -22.934  1.00  0.00           N  
ATOM   3818  CA  LEU C 253       7.790  -5.004 -23.010  1.00  0.00           C  
ATOM   3819  C   LEU C 253       6.927  -6.070 -22.337  1.00  0.00           C  
ATOM   3820  O   LEU C 253       6.167  -5.773 -21.410  1.00  0.00           O  
ATOM   3821  CB  LEU C 253       9.178  -4.980 -22.358  1.00  0.00           C  
ATOM   3822  CG  LEU C 253      10.177  -3.982 -22.956  1.00  0.00           C  
ATOM   3823  CD1 LEU C 253      11.402  -3.890 -22.056  1.00  0.00           C  
ATOM   3824  CD2 LEU C 253      10.562  -4.428 -24.359  1.00  0.00           C  
ATOM   3825  H   LEU C 253       6.900  -3.314 -22.033  1.00  0.00           H  
ATOM   3826  HA  LEU C 253       7.910  -5.269 -24.060  1.00  0.00           H  
ATOM   3827 1HB  LEU C 253       9.061  -4.740 -21.302  1.00  0.00           H  
ATOM   3828 2HB  LEU C 253       9.615  -5.975 -22.436  1.00  0.00           H  
ATOM   3829  HG  LEU C 253       9.721  -2.993 -23.001  1.00  0.00           H  
ATOM   3830 1HD1 LEU C 253      12.113  -3.180 -22.481  1.00  0.00           H  
ATOM   3831 2HD1 LEU C 253      11.101  -3.550 -21.065  1.00  0.00           H  
ATOM   3832 3HD1 LEU C 253      11.871  -4.870 -21.978  1.00  0.00           H  
ATOM   3833 1HD2 LEU C 253      11.272  -3.718 -24.784  1.00  0.00           H  
ATOM   3834 2HD2 LEU C 253      11.019  -5.416 -24.314  1.00  0.00           H  
ATOM   3835 3HD2 LEU C 253       9.670  -4.468 -24.985  1.00  0.00           H  
ATOM   3836  N   TYR C 254       7.059  -7.306 -22.821  1.00  0.00           N  
ATOM   3837  CA  TYR C 254       6.426  -8.480 -22.215  1.00  0.00           C  
ATOM   3838  C   TYR C 254       6.937  -9.807 -22.786  1.00  0.00           C  
ATOM   3839  O   TYR C 254       7.333  -9.893 -23.945  1.00  0.00           O  
ATOM   3840  CB  TYR C 254       4.908  -8.394 -22.381  1.00  0.00           C  
ATOM   3841  CG  TYR C 254       4.454  -8.318 -23.822  1.00  0.00           C  
ATOM   3842  CD1 TYR C 254       4.210  -9.482 -24.535  1.00  0.00           C  
ATOM   3843  CD2 TYR C 254       4.283  -7.083 -24.430  1.00  0.00           C  
ATOM   3844  CE1 TYR C 254       3.796  -9.412 -25.851  1.00  0.00           C  
ATOM   3845  CE2 TYR C 254       3.869  -7.013 -25.746  1.00  0.00           C  
ATOM   3846  CZ  TYR C 254       3.626  -8.172 -26.456  1.00  0.00           C  
ATOM   3847  OH  TYR C 254       3.214  -8.102 -27.767  1.00  0.00           O  
ATOM   3848  H   TYR C 254       7.627  -7.426 -23.648  1.00  0.00           H  
ATOM   3849  HA  TYR C 254       6.667  -8.492 -21.152  1.00  0.00           H  
ATOM   3850 1HB  TYR C 254       4.441  -9.268 -21.923  1.00  0.00           H  
ATOM   3851 2HB  TYR C 254       4.534  -7.513 -21.860  1.00  0.00           H  
ATOM   3852  HD1 TYR C 254       4.345 -10.452 -24.057  1.00  0.00           H  
ATOM   3853  HD2 TYR C 254       4.476  -6.168 -23.870  1.00  0.00           H  
ATOM   3854  HE1 TYR C 254       3.605 -10.327 -26.412  1.00  0.00           H  
ATOM   3855  HE2 TYR C 254       3.735  -6.043 -26.225  1.00  0.00           H  
ATOM   3856  HH  TYR C 254       3.091  -8.990 -28.110  1.00  0.00           H  
ATOM   3857  N   PRO C 255       6.950 -10.863 -21.965  1.00  0.00           N  
ATOM   3858  CA  PRO C 255       7.473 -12.137 -22.455  1.00  0.00           C  
ATOM   3859  C   PRO C 255       6.604 -12.787 -23.527  1.00  0.00           C  
ATOM   3860  O   PRO C 255       5.393 -12.561 -23.592  1.00  0.00           O  
ATOM   3861  CB  PRO C 255       7.507 -12.988 -21.181  1.00  0.00           C  
ATOM   3862  CG  PRO C 255       7.486 -11.990 -20.074  1.00  0.00           C  
ATOM   3863  CD  PRO C 255       6.593 -10.889 -20.580  1.00  0.00           C  
ATOM   3864  HA  PRO C 255       8.471 -11.976 -22.889  1.00  0.00           H  
ATOM   3865 1HB  PRO C 255       6.643 -13.668 -21.160  1.00  0.00           H  
ATOM   3866 2HB  PRO C 255       8.411 -13.616 -21.173  1.00  0.00           H  
ATOM   3867 1HG  PRO C 255       7.106 -12.454 -19.152  1.00  0.00           H  
ATOM   3868 2HG  PRO C 255       8.507 -11.642 -19.857  1.00  0.00           H  
ATOM   3869 1HD  PRO C 255       5.541 -11.165 -20.417  1.00  0.00           H  
ATOM   3870 2HD  PRO C 255       6.833  -9.952 -20.056  1.00  0.00           H  
ATOM   3871  N   VAL C 256       7.247 -13.593 -24.367  1.00  0.00           N  
ATOM   3872  CA  VAL C 256       6.564 -14.356 -25.402  1.00  0.00           C  
ATOM   3873  C   VAL C 256       6.630 -15.817 -25.005  1.00  0.00           C  
ATOM   3874  O   VAL C 256       5.651 -16.550 -25.117  1.00  0.00           O  
ATOM   3875  CB  VAL C 256       7.221 -14.149 -26.780  1.00  0.00           C  
ATOM   3876  CG1 VAL C 256       6.582 -15.060 -27.817  1.00  0.00           C  
ATOM   3877  CG2 VAL C 256       7.102 -12.691 -27.196  1.00  0.00           C  
ATOM   3878  H   VAL C 256       8.250 -13.673 -24.276  1.00  0.00           H  
ATOM   3879  HA  VAL C 256       5.542 -13.985 -25.488  1.00  0.00           H  
ATOM   3880  HB  VAL C 256       8.274 -14.424 -26.715  1.00  0.00           H  
ATOM   3881 1HG1 VAL C 256       7.058 -14.900 -28.785  1.00  0.00           H  
ATOM   3882 2HG1 VAL C 256       6.711 -16.100 -27.517  1.00  0.00           H  
ATOM   3883 3HG1 VAL C 256       5.519 -14.832 -27.895  1.00  0.00           H  
ATOM   3884 1HG2 VAL C 256       7.569 -12.551 -28.170  1.00  0.00           H  
ATOM   3885 2HG2 VAL C 256       6.049 -12.414 -27.254  1.00  0.00           H  
ATOM   3886 3HG2 VAL C 256       7.602 -12.060 -26.460  1.00  0.00           H  
ATOM   3887  N   THR C 257       7.808 -16.233 -24.556  1.00  0.00           N  
ATOM   3888  CA  THR C 257       8.024 -17.596 -24.106  1.00  0.00           C  
ATOM   3889  C   THR C 257       7.069 -17.810 -22.943  1.00  0.00           C  
ATOM   3890  O   THR C 257       6.965 -16.948 -22.073  1.00  0.00           O  
ATOM   3891  CB  THR C 257       9.481 -17.853 -23.677  1.00  0.00           C  
ATOM   3892  OG1 THR C 257      10.361 -17.558 -24.769  1.00  0.00           O  
ATOM   3893  CG2 THR C 257       9.666 -19.303 -23.258  1.00  0.00           C  
ATOM   3894  H   THR C 257       8.576 -15.578 -24.528  1.00  0.00           H  
ATOM   3895  HA  THR C 257       7.882 -18.267 -24.954  1.00  0.00           H  
ATOM   3896  HB  THR C 257       9.733 -17.203 -22.839  1.00  0.00           H  
ATOM   3897  HG1 THR C 257      11.263 -17.777 -24.520  1.00  0.00           H  
ATOM   3898 1HG2 THR C 257      10.701 -19.465 -22.958  1.00  0.00           H  
ATOM   3899 2HG2 THR C 257       9.006 -19.527 -22.420  1.00  0.00           H  
ATOM   3900 3HG2 THR C 257       9.424 -19.957 -24.095  1.00  0.00           H  
ATOM   3901  N   LEU C 258       6.373 -18.941 -22.917  1.00  0.00           N  
ATOM   3902  CA  LEU C 258       5.372 -19.158 -21.879  1.00  0.00           C  
ATOM   3903  C   LEU C 258       6.067 -19.198 -20.521  1.00  0.00           C  
ATOM   3904  O   LEU C 258       5.529 -18.725 -19.519  1.00  0.00           O  
ATOM   3905  CB  LEU C 258       4.607 -20.465 -22.124  1.00  0.00           C  
ATOM   3906  CG  LEU C 258       3.732 -20.498 -23.383  1.00  0.00           C  
ATOM   3907  CD1 LEU C 258       3.144 -21.892 -23.558  1.00  0.00           C  
ATOM   3908  CD2 LEU C 258       2.633 -19.452 -23.265  1.00  0.00           C  
ATOM   3909  H   LEU C 258       6.526 -19.660 -23.610  1.00  0.00           H  
ATOM   3910  HA  LEU C 258       4.655 -18.339 -21.914  1.00  0.00           H  
ATOM   3911 1HB  LEU C 258       5.326 -21.279 -22.199  1.00  0.00           H  
ATOM   3912 2HB  LEU C 258       3.962 -20.656 -21.266  1.00  0.00           H  
ATOM   3913  HG  LEU C 258       4.346 -20.283 -24.258  1.00  0.00           H  
ATOM   3914 1HD1 LEU C 258       2.523 -21.915 -24.453  1.00  0.00           H  
ATOM   3915 2HD1 LEU C 258       3.952 -22.617 -23.659  1.00  0.00           H  
ATOM   3916 3HD1 LEU C 258       2.538 -22.142 -22.688  1.00  0.00           H  
ATOM   3917 1HD2 LEU C 258       2.012 -19.475 -24.161  1.00  0.00           H  
ATOM   3918 2HD2 LEU C 258       2.018 -19.667 -22.391  1.00  0.00           H  
ATOM   3919 3HD2 LEU C 258       3.081 -18.464 -23.160  1.00  0.00           H  
ATOM   3920  N   TRP C 259       7.273 -19.756 -20.505  1.00  0.00           N  
ATOM   3921  CA  TRP C 259       8.105 -19.770 -19.310  1.00  0.00           C  
ATOM   3922  C   TRP C 259       8.295 -18.344 -18.802  1.00  0.00           C  
ATOM   3923  O   TRP C 259       8.148 -18.070 -17.612  1.00  0.00           O  
ATOM   3924  CB  TRP C 259       9.463 -20.410 -19.602  1.00  0.00           C  
ATOM   3925  CG  TRP C 259      10.478 -20.177 -18.524  1.00  0.00           C  
ATOM   3926  CD1 TRP C 259      10.240 -19.701 -17.269  1.00  0.00           C  
ATOM   3927  CD2 TRP C 259      11.905 -20.411 -18.599  1.00  0.00           C  
ATOM   3928  NE1 TRP C 259      11.414 -19.621 -16.562  1.00  0.00           N  
ATOM   3929  CE2 TRP C 259      12.443 -20.054 -17.360  1.00  0.00           C  
ATOM   3930  CE3 TRP C 259      12.756 -20.890 -19.604  1.00  0.00           C  
ATOM   3931  CZ2 TRP C 259      13.800 -20.156 -17.093  1.00  0.00           C  
ATOM   3932  CZ3 TRP C 259      14.115 -20.993 -19.335  1.00  0.00           C  
ATOM   3933  CH2 TRP C 259      14.623 -20.636 -18.111  1.00  0.00           C  
ATOM   3934  H   TRP C 259       7.620 -20.184 -21.351  1.00  0.00           H  
ATOM   3935  HA  TRP C 259       7.608 -20.372 -18.550  1.00  0.00           H  
ATOM   3936 1HB  TRP C 259       9.339 -21.485 -19.729  1.00  0.00           H  
ATOM   3937 2HB  TRP C 259       9.859 -20.012 -20.536  1.00  0.00           H  
ATOM   3938  HD1 TRP C 259       9.261 -19.423 -16.884  1.00  0.00           H  
ATOM   3939  HE1 TRP C 259      11.508 -19.297 -15.611  1.00  0.00           H  
ATOM   3940  HE3 TRP C 259      12.357 -21.177 -20.576  1.00  0.00           H  
ATOM   3941  HZ2 TRP C 259      14.222 -19.877 -16.127  1.00  0.00           H  
ATOM   3942  HZ3 TRP C 259      14.771 -21.365 -20.123  1.00  0.00           H  
ATOM   3943  HH2 TRP C 259      15.694 -20.730 -17.934  1.00  0.00           H  
ATOM   3944  N   GLY C 260       8.628 -17.439 -19.716  1.00  0.00           N  
ATOM   3945  CA  GLY C 260       8.840 -16.060 -19.329  1.00  0.00           C  
ATOM   3946  C   GLY C 260       7.555 -15.440 -18.817  1.00  0.00           C  
ATOM   3947  O   GLY C 260       7.591 -14.593 -17.928  1.00  0.00           O  
ATOM   3948  H   GLY C 260       8.736 -17.700 -20.685  1.00  0.00           H  
ATOM   3949 1HA  GLY C 260       9.608 -16.012 -18.557  1.00  0.00           H  
ATOM   3950 2HA  GLY C 260       9.208 -15.495 -20.184  1.00  0.00           H  
ATOM   3951  N   ARG C 261       6.422 -15.868 -19.375  1.00  0.00           N  
ATOM   3952  CA  ARG C 261       5.115 -15.359 -18.960  1.00  0.00           C  
ATOM   3953  C   ARG C 261       4.744 -15.952 -17.609  1.00  0.00           C  
ATOM   3954  O   ARG C 261       3.951 -15.379 -16.860  1.00  0.00           O  
ATOM   3955  CB  ARG C 261       4.042 -15.701 -19.982  1.00  0.00           C  
ATOM   3956  CG  ARG C 261       4.185 -14.995 -21.321  1.00  0.00           C  
ATOM   3957  CD  ARG C 261       3.156 -15.446 -22.293  1.00  0.00           C  
ATOM   3958  NE  ARG C 261       3.322 -14.813 -23.591  1.00  0.00           N  
ATOM   3959  CZ  ARG C 261       2.615 -15.131 -24.693  1.00  0.00           C  
ATOM   3960  NH1 ARG C 261       1.701 -16.074 -24.638  1.00  0.00           N  
ATOM   3961  NH2 ARG C 261       2.842 -14.496 -25.830  1.00  0.00           N  
ATOM   3962  H   ARG C 261       6.469 -16.563 -20.106  1.00  0.00           H  
ATOM   3963  HA  ARG C 261       5.176 -14.273 -18.880  1.00  0.00           H  
ATOM   3964 1HB  ARG C 261       4.050 -16.773 -20.173  1.00  0.00           H  
ATOM   3965 2HB  ARG C 261       3.061 -15.448 -19.579  1.00  0.00           H  
ATOM   3966 1HG  ARG C 261       4.074 -13.920 -21.179  1.00  0.00           H  
ATOM   3967 2HG  ARG C 261       5.169 -15.206 -21.740  1.00  0.00           H  
ATOM   3968 1HD  ARG C 261       3.232 -16.525 -22.427  1.00  0.00           H  
ATOM   3969 2HD  ARG C 261       2.165 -15.196 -21.916  1.00  0.00           H  
ATOM   3970  HE  ARG C 261       4.017 -14.083 -23.673  1.00  0.00           H  
ATOM   3971 1HH1 ARG C 261       1.528 -16.560 -23.770  1.00  0.00           H  
ATOM   3972 2HH1 ARG C 261       1.171 -16.312 -25.464  1.00  0.00           H  
ATOM   3973 1HH2 ARG C 261       3.545 -13.771 -25.872  1.00  0.00           H  
ATOM   3974 2HH2 ARG C 261       2.312 -14.734 -26.655  1.00  0.00           H  
ATOM   3975  N   CYS C 262       5.322 -17.105 -17.300  1.00  0.00           N  
ATOM   3976  CA  CYS C 262       5.119 -17.708 -15.994  1.00  0.00           C  
ATOM   3977  C   CYS C 262       5.889 -16.859 -15.010  1.00  0.00           C  
ATOM   3978  O   CYS C 262       5.399 -16.554 -13.925  1.00  0.00           O  
ATOM   3979  CB  CYS C 262       5.611 -19.155 -15.947  1.00  0.00           C  
ATOM   3980  SG  CYS C 262       4.624 -20.303 -16.937  1.00  0.00           S  
ATOM   3981  H   CYS C 262       5.911 -17.576 -17.973  1.00  0.00           H  
ATOM   3982  HA  CYS C 262       4.049 -17.729 -15.785  1.00  0.00           H  
ATOM   3983 1HB  CYS C 262       6.640 -19.201 -16.302  1.00  0.00           H  
ATOM   3984 2HB  CYS C 262       5.604 -19.508 -14.915  1.00  0.00           H  
ATOM   3985  HG  CYS C 262       5.337 -21.386 -16.644  1.00  0.00           H  
ATOM   3986  N   VAL C 263       7.091 -16.462 -15.411  1.00  0.00           N  
ATOM   3987  CA  VAL C 263       7.913 -15.568 -14.604  1.00  0.00           C  
ATOM   3988  C   VAL C 263       7.206 -14.223 -14.429  1.00  0.00           C  
ATOM   3989  O   VAL C 263       7.275 -13.600 -13.362  1.00  0.00           O  
ATOM   3990  CB  VAL C 263       9.287 -15.352 -15.266  1.00  0.00           C  
ATOM   3991  CG1 VAL C 263      10.055 -14.251 -14.551  1.00  0.00           C  
ATOM   3992  CG2 VAL C 263      10.076 -16.653 -15.258  1.00  0.00           C  
ATOM   3993  H   VAL C 263       7.446 -16.788 -16.299  1.00  0.00           H  
ATOM   3994  HA  VAL C 263       8.066 -16.027 -13.626  1.00  0.00           H  
ATOM   3995  HB  VAL C 263       9.137 -15.024 -16.294  1.00  0.00           H  
ATOM   3996 1HG1 VAL C 263      11.024 -14.111 -15.032  1.00  0.00           H  
ATOM   3997 2HG1 VAL C 263       9.489 -13.321 -14.600  1.00  0.00           H  
ATOM   3998 3HG1 VAL C 263      10.206 -14.530 -13.508  1.00  0.00           H  
ATOM   3999 1HG2 VAL C 263      11.046 -16.493 -15.728  1.00  0.00           H  
ATOM   4000 2HG2 VAL C 263      10.221 -16.984 -14.229  1.00  0.00           H  
ATOM   4001 3HG2 VAL C 263       9.526 -17.415 -15.810  1.00  0.00           H  
ATOM   4002  N   ALA C 264       6.520 -13.780 -15.477  1.00  0.00           N  
ATOM   4003  CA  ALA C 264       5.760 -12.543 -15.396  1.00  0.00           C  
ATOM   4004  C   ALA C 264       4.802 -12.638 -14.201  1.00  0.00           C  
ATOM   4005  O   ALA C 264       4.725 -11.726 -13.372  1.00  0.00           O  
ATOM   4006  CB  ALA C 264       4.982 -12.324 -16.682  1.00  0.00           C  
ATOM   4007  H   ALA C 264       6.520 -14.301 -16.342  1.00  0.00           H  
ATOM   4008  HA  ALA C 264       6.464 -11.721 -15.261  1.00  0.00           H  
ATOM   4009 1HB  ALA C 264       4.417 -11.395 -16.612  1.00  0.00           H  
ATOM   4010 2HB  ALA C 264       5.676 -12.263 -17.521  1.00  0.00           H  
ATOM   4011 3HB  ALA C 264       4.297 -13.155 -16.839  1.00  0.00           H  
ATOM   4012  N   VAL C 265       4.085 -13.753 -14.115  1.00  0.00           N  
ATOM   4013  CA  VAL C 265       3.164 -13.976 -13.012  1.00  0.00           C  
ATOM   4014  C   VAL C 265       3.902 -13.830 -11.686  1.00  0.00           C  
ATOM   4015  O   VAL C 265       3.421 -13.186 -10.757  1.00  0.00           O  
ATOM   4016  CB  VAL C 265       2.535 -15.379 -13.107  1.00  0.00           C  
ATOM   4017  CG1 VAL C 265       1.734 -15.689 -11.851  1.00  0.00           C  
ATOM   4018  CG2 VAL C 265       1.655 -15.470 -14.344  1.00  0.00           C  
ATOM   4019  H   VAL C 265       4.179 -14.461 -14.828  1.00  0.00           H  
ATOM   4020  HA  VAL C 265       2.363 -13.239 -13.075  1.00  0.00           H  
ATOM   4021  HB  VAL C 265       3.331 -16.121 -13.171  1.00  0.00           H  
ATOM   4022 1HG1 VAL C 265       1.297 -16.685 -11.935  1.00  0.00           H  
ATOM   4023 2HG1 VAL C 265       2.391 -15.654 -10.982  1.00  0.00           H  
ATOM   4024 3HG1 VAL C 265       0.939 -14.953 -11.736  1.00  0.00           H  
ATOM   4025 1HG2 VAL C 265       1.214 -16.464 -14.405  1.00  0.00           H  
ATOM   4026 2HG2 VAL C 265       0.862 -14.724 -14.282  1.00  0.00           H  
ATOM   4027 3HG2 VAL C 265       2.258 -15.285 -15.233  1.00  0.00           H  
ATOM   4028  N   VAL C 266       5.076 -14.434 -11.604  1.00  0.00           N  
ATOM   4029  CA  VAL C 266       5.829 -14.438 -10.364  1.00  0.00           C  
ATOM   4030  C   VAL C 266       6.155 -13.022  -9.920  1.00  0.00           C  
ATOM   4031  O   VAL C 266       5.912 -12.655  -8.773  1.00  0.00           O  
ATOM   4032  CB  VAL C 266       7.135 -15.236 -10.535  1.00  0.00           C  
ATOM   4033  CG1 VAL C 266       8.028 -15.064  -9.316  1.00  0.00           C  
ATOM   4034  CG2 VAL C 266       6.818 -16.705 -10.768  1.00  0.00           C  
ATOM   4035  H   VAL C 266       5.459 -14.900 -12.414  1.00  0.00           H  
ATOM   4036  HA  VAL C 266       5.230 -14.932  -9.598  1.00  0.00           H  
ATOM   4037  HB  VAL C 266       7.682 -14.841 -11.392  1.00  0.00           H  
ATOM   4038 1HG1 VAL C 266       8.947 -15.634  -9.454  1.00  0.00           H  
ATOM   4039 2HG1 VAL C 266       8.272 -14.009  -9.189  1.00  0.00           H  
ATOM   4040 3HG1 VAL C 266       7.507 -15.426  -8.429  1.00  0.00           H  
ATOM   4041 1HG2 VAL C 266       7.746 -17.263 -10.889  1.00  0.00           H  
ATOM   4042 2HG2 VAL C 266       6.266 -17.098  -9.914  1.00  0.00           H  
ATOM   4043 3HG2 VAL C 266       6.213 -16.808 -11.669  1.00  0.00           H  
ATOM   4044  N   VAL C 267       6.703 -12.225 -10.831  1.00  0.00           N  
ATOM   4045  CA  VAL C 267       7.197 -10.909 -10.459  1.00  0.00           C  
ATOM   4046  C   VAL C 267       6.052  -9.920 -10.270  1.00  0.00           C  
ATOM   4047  O   VAL C 267       6.192  -8.916  -9.566  1.00  0.00           O  
ATOM   4048  CB  VAL C 267       8.160 -10.379 -11.538  1.00  0.00           C  
ATOM   4049  CG1 VAL C 267       9.345 -11.319 -11.702  1.00  0.00           C  
ATOM   4050  CG2 VAL C 267       7.419 -10.211 -12.856  1.00  0.00           C  
ATOM   4051  H   VAL C 267       6.781 -12.526 -11.791  1.00  0.00           H  
ATOM   4052  HA  VAL C 267       7.728 -10.995  -9.510  1.00  0.00           H  
ATOM   4053  HB  VAL C 267       8.556  -9.416 -11.217  1.00  0.00           H  
ATOM   4054 1HG1 VAL C 267      10.016 -10.928 -12.469  1.00  0.00           H  
ATOM   4055 2HG1 VAL C 267       9.882 -11.396 -10.757  1.00  0.00           H  
ATOM   4056 3HG1 VAL C 267       8.990 -12.305 -12.001  1.00  0.00           H  
ATOM   4057 1HG2 VAL C 267       8.105  -9.835 -13.614  1.00  0.00           H  
ATOM   4058 2HG2 VAL C 267       7.018 -11.174 -13.173  1.00  0.00           H  
ATOM   4059 3HG2 VAL C 267       6.600  -9.503 -12.725  1.00  0.00           H  
ATOM   4060  N   MET C 268       4.916 -10.201 -10.896  1.00  0.00           N  
ATOM   4061  CA  MET C 268       3.723  -9.417 -10.628  1.00  0.00           C  
ATOM   4062  C   MET C 268       3.329  -9.543  -9.168  1.00  0.00           C  
ATOM   4063  O   MET C 268       3.153  -8.535  -8.491  1.00  0.00           O  
ATOM   4064  CB  MET C 268       2.577  -9.859 -11.536  1.00  0.00           C  
ATOM   4065  CG  MET C 268       2.742  -9.462 -12.996  1.00  0.00           C  
ATOM   4066  SD  MET C 268       1.436 -10.126 -14.048  1.00  0.00           S  
ATOM   4067  CE  MET C 268       2.109  -9.793 -15.674  1.00  0.00           C  
ATOM   4068  H   MET C 268       4.867 -10.958 -11.562  1.00  0.00           H  
ATOM   4069  HA  MET C 268       3.937  -8.373 -10.857  1.00  0.00           H  
ATOM   4070 1HB  MET C 268       2.477 -10.942 -11.494  1.00  0.00           H  
ATOM   4071 2HB  MET C 268       1.641  -9.430 -11.176  1.00  0.00           H  
ATOM   4072 1HG  MET C 268       2.734  -8.376 -13.081  1.00  0.00           H  
ATOM   4073 2HG  MET C 268       3.700  -9.826 -13.366  1.00  0.00           H  
ATOM   4074 1HE  MET C 268       1.414 -10.147 -16.435  1.00  0.00           H  
ATOM   4075 2HE  MET C 268       2.262  -8.719 -15.792  1.00  0.00           H  
ATOM   4076 3HE  MET C 268       3.063 -10.309 -15.785  1.00  0.00           H  
ATOM   4077  N   VAL C 269       3.195 -10.772  -8.675  1.00  0.00           N  
ATOM   4078  CA  VAL C 269       2.769 -10.974  -7.295  1.00  0.00           C  
ATOM   4079  C   VAL C 269       3.880 -10.546  -6.352  1.00  0.00           C  
ATOM   4080  O   VAL C 269       3.638  -9.837  -5.384  1.00  0.00           O  
ATOM   4081  CB  VAL C 269       2.414 -12.451  -7.042  1.00  0.00           C  
ATOM   4082  CG1 VAL C 269       2.136 -12.686  -5.565  1.00  0.00           C  
ATOM   4083  CG2 VAL C 269       1.212 -12.846  -7.886  1.00  0.00           C  
ATOM   4084  H   VAL C 269       3.387 -11.578  -9.253  1.00  0.00           H  
ATOM   4085  HA  VAL C 269       1.890 -10.355  -7.110  1.00  0.00           H  
ATOM   4086  HB  VAL C 269       3.268 -13.072  -7.311  1.00  0.00           H  
ATOM   4087 1HG1 VAL C 269       1.887 -13.735  -5.404  1.00  0.00           H  
ATOM   4088 2HG1 VAL C 269       3.021 -12.431  -4.983  1.00  0.00           H  
ATOM   4089 3HG1 VAL C 269       1.300 -12.063  -5.248  1.00  0.00           H  
ATOM   4090 1HG2 VAL C 269       0.967 -13.892  -7.703  1.00  0.00           H  
ATOM   4091 2HG2 VAL C 269       0.359 -12.221  -7.621  1.00  0.00           H  
ATOM   4092 3HG2 VAL C 269       1.448 -12.709  -8.942  1.00  0.00           H  
ATOM   4093  N   ALA C 270       5.101 -10.968  -6.655  1.00  0.00           N  
ATOM   4094  CA  ALA C 270       6.230 -10.728  -5.771  1.00  0.00           C  
ATOM   4095  C   ALA C 270       6.460  -9.232  -5.683  1.00  0.00           C  
ATOM   4096  O   ALA C 270       6.758  -8.706  -4.623  1.00  0.00           O  
ATOM   4097  CB  ALA C 270       7.471 -11.405  -6.312  1.00  0.00           C  
ATOM   4098  H   ALA C 270       5.251 -11.468  -7.519  1.00  0.00           H  
ATOM   4099  HA  ALA C 270       5.992 -11.151  -4.795  1.00  0.00           H  
ATOM   4100 1HB  ALA C 270       8.310 -11.218  -5.642  1.00  0.00           H  
ATOM   4101 2HB  ALA C 270       7.297 -12.479  -6.385  1.00  0.00           H  
ATOM   4102 3HB  ALA C 270       7.700 -11.007  -7.300  1.00  0.00           H  
ATOM   4103  N   GLY C 271       6.302  -8.549  -6.805  1.00  0.00           N  
ATOM   4104  CA  GLY C 271       6.504  -7.113  -6.825  1.00  0.00           C  
ATOM   4105  C   GLY C 271       5.519  -6.343  -5.964  1.00  0.00           C  
ATOM   4106  O   GLY C 271       5.928  -5.495  -5.168  1.00  0.00           O  
ATOM   4107  H   GLY C 271       6.040  -9.021  -7.659  1.00  0.00           H  
ATOM   4108 1HA  GLY C 271       7.513  -6.883  -6.482  1.00  0.00           H  
ATOM   4109 2HA  GLY C 271       6.422  -6.749  -7.849  1.00  0.00           H  
ATOM   4110  N   ILE C 272       4.223  -6.615  -6.122  1.00  0.00           N  
ATOM   4111  CA  ILE C 272       3.200  -5.898  -5.362  1.00  0.00           C  
ATOM   4112  C   ILE C 272       3.326  -6.294  -3.902  1.00  0.00           C  
ATOM   4113  O   ILE C 272       3.195  -5.470  -2.995  1.00  0.00           O  
ATOM   4114  CB  ILE C 272       1.782  -6.209  -5.874  1.00  0.00           C  
ATOM   4115  CG1 ILE C 272       1.603  -5.684  -7.301  1.00  0.00           C  
ATOM   4116  CG2 ILE C 272       0.738  -5.608  -4.947  1.00  0.00           C  
ATOM   4117  CD1 ILE C 272       1.806  -4.192  -7.432  1.00  0.00           C  
ATOM   4118  H   ILE C 272       3.938  -7.329  -6.777  1.00  0.00           H  
ATOM   4119  HA  ILE C 272       3.337  -4.829  -5.521  1.00  0.00           H  
ATOM   4120  HB  ILE C 272       1.639  -7.289  -5.916  1.00  0.00           H  
ATOM   4121 1HG1 ILE C 272       2.308  -6.184  -7.964  1.00  0.00           H  
ATOM   4122 2HG1 ILE C 272       0.599  -5.922  -7.653  1.00  0.00           H  
ATOM   4123 1HG2 ILE C 272      -0.259  -5.837  -5.324  1.00  0.00           H  
ATOM   4124 2HG2 ILE C 272       0.853  -6.028  -3.948  1.00  0.00           H  
ATOM   4125 3HG2 ILE C 272       0.870  -4.527  -4.903  1.00  0.00           H  
ATOM   4126 1HD1 ILE C 272       1.662  -3.895  -8.471  1.00  0.00           H  
ATOM   4127 2HD1 ILE C 272       1.086  -3.669  -6.802  1.00  0.00           H  
ATOM   4128 3HD1 ILE C 272       2.817  -3.934  -7.119  1.00  0.00           H  
ATOM   4129  N   THR C 273       3.596  -7.578  -3.698  1.00  0.00           N  
ATOM   4130  CA  THR C 273       3.834  -8.136  -2.384  1.00  0.00           C  
ATOM   4131  C   THR C 273       5.002  -7.470  -1.676  1.00  0.00           C  
ATOM   4132  O   THR C 273       4.929  -7.207  -0.485  1.00  0.00           O  
ATOM   4133  CB  THR C 273       4.087  -9.652  -2.476  1.00  0.00           C  
ATOM   4134  OG1 THR C 273       2.929 -10.301  -3.018  1.00  0.00           O  
ATOM   4135  CG2 THR C 273       4.387 -10.227  -1.100  1.00  0.00           C  
ATOM   4136  H   THR C 273       3.636  -8.185  -4.505  1.00  0.00           H  
ATOM   4137  HA  THR C 273       2.954  -7.955  -1.767  1.00  0.00           H  
ATOM   4138  HB  THR C 273       4.934  -9.841  -3.135  1.00  0.00           H  
ATOM   4139  HG1 THR C 273       2.416 -10.688  -2.304  1.00  0.00           H  
ATOM   4140 1HG2 THR C 273       4.564 -11.299  -1.184  1.00  0.00           H  
ATOM   4141 2HG2 THR C 273       5.274  -9.744  -0.690  1.00  0.00           H  
ATOM   4142 3HG2 THR C 273       3.540 -10.050  -0.439  1.00  0.00           H  
ATOM   4143  N   SER C 274       6.078  -7.187  -2.398  1.00  0.00           N  
ATOM   4144  CA  SER C 274       7.194  -6.466  -1.800  1.00  0.00           C  
ATOM   4145  C   SER C 274       6.784  -5.054  -1.384  1.00  0.00           C  
ATOM   4146  O   SER C 274       7.173  -4.572  -0.322  1.00  0.00           O  
ATOM   4147  CB  SER C 274       8.353  -6.400  -2.776  1.00  0.00           C  
ATOM   4148  OG  SER C 274       8.863  -7.679  -3.036  1.00  0.00           O  
ATOM   4149  H   SER C 274       6.136  -7.468  -3.366  1.00  0.00           H  
ATOM   4150  HA  SER C 274       7.519  -7.006  -0.909  1.00  0.00           H  
ATOM   4151 1HB  SER C 274       8.018  -5.943  -3.707  1.00  0.00           H  
ATOM   4152 2HB  SER C 274       9.139  -5.769  -2.365  1.00  0.00           H  
ATOM   4153  HG  SER C 274       8.101  -8.260  -3.102  1.00  0.00           H  
ATOM   4154  N   PHE C 275       5.993  -4.389  -2.216  1.00  0.00           N  
ATOM   4155  CA  PHE C 275       5.486  -3.076  -1.855  1.00  0.00           C  
ATOM   4156  C   PHE C 275       4.596  -3.132  -0.631  1.00  0.00           C  
ATOM   4157  O   PHE C 275       4.657  -2.253   0.222  1.00  0.00           O  
ATOM   4158  CB  PHE C 275       4.707  -2.468  -3.023  1.00  0.00           C  
ATOM   4159  CG  PHE C 275       5.581  -1.900  -4.105  1.00  0.00           C  
ATOM   4160  CD1 PHE C 275       5.533  -2.410  -5.394  1.00  0.00           C  
ATOM   4161  CD2 PHE C 275       6.453  -0.857  -3.836  1.00  0.00           C  
ATOM   4162  CE1 PHE C 275       6.337  -1.889  -6.390  1.00  0.00           C  
ATOM   4163  CE2 PHE C 275       7.257  -0.333  -4.829  1.00  0.00           C  
ATOM   4164  CZ  PHE C 275       7.199  -0.850  -6.108  1.00  0.00           C  
ATOM   4165  H   PHE C 275       5.735  -4.788  -3.108  1.00  0.00           H  
ATOM   4166  HA  PHE C 275       6.332  -2.434  -1.606  1.00  0.00           H  
ATOM   4167 1HB  PHE C 275       4.066  -3.228  -3.468  1.00  0.00           H  
ATOM   4168 2HB  PHE C 275       4.062  -1.671  -2.654  1.00  0.00           H  
ATOM   4169  HD1 PHE C 275       4.851  -3.231  -5.617  1.00  0.00           H  
ATOM   4170  HD2 PHE C 275       6.500  -0.448  -2.826  1.00  0.00           H  
ATOM   4171  HE1 PHE C 275       6.290  -2.299  -7.398  1.00  0.00           H  
ATOM   4172  HE2 PHE C 275       7.938   0.488  -4.605  1.00  0.00           H  
ATOM   4173  HZ  PHE C 275       7.834  -0.440  -6.892  1.00  0.00           H  
ATOM   4174  N   GLY C 276       3.773  -4.173  -0.544  1.00  0.00           N  
ATOM   4175  CA  GLY C 276       2.915  -4.340   0.615  1.00  0.00           C  
ATOM   4176  C   GLY C 276       3.721  -4.687   1.854  1.00  0.00           C  
ATOM   4177  O   GLY C 276       3.378  -4.283   2.965  1.00  0.00           O  
ATOM   4178  H   GLY C 276       3.738  -4.859  -1.285  1.00  0.00           H  
ATOM   4179 1HA  GLY C 276       2.355  -3.421   0.788  1.00  0.00           H  
ATOM   4180 2HA  GLY C 276       2.188  -5.127   0.418  1.00  0.00           H  
ATOM   4181  N   LEU C 277       4.795  -5.441   1.659  1.00  0.00           N  
ATOM   4182  CA  LEU C 277       5.685  -5.786   2.751  1.00  0.00           C  
ATOM   4183  C   LEU C 277       6.281  -4.515   3.342  1.00  0.00           C  
ATOM   4184  O   LEU C 277       6.371  -4.373   4.561  1.00  0.00           O  
ATOM   4185  CB  LEU C 277       6.801  -6.718   2.263  1.00  0.00           C  
ATOM   4186  CG  LEU C 277       7.761  -7.231   3.345  1.00  0.00           C  
ATOM   4187  CD1 LEU C 277       6.983  -8.048   4.368  1.00  0.00           C  
ATOM   4188  CD2 LEU C 277       8.857  -8.064   2.698  1.00  0.00           C  
ATOM   4189  H   LEU C 277       5.000  -5.783   0.731  1.00  0.00           H  
ATOM   4190  HA  LEU C 277       5.113  -6.323   3.507  1.00  0.00           H  
ATOM   4191 1HB  LEU C 277       6.346  -7.585   1.786  1.00  0.00           H  
ATOM   4192 2HB  LEU C 277       7.395  -6.189   1.517  1.00  0.00           H  
ATOM   4193  HG  LEU C 277       8.208  -6.384   3.866  1.00  0.00           H  
ATOM   4194 1HD1 LEU C 277       7.665  -8.412   5.137  1.00  0.00           H  
ATOM   4195 2HD1 LEU C 277       6.219  -7.422   4.828  1.00  0.00           H  
ATOM   4196 3HD1 LEU C 277       6.510  -8.895   3.872  1.00  0.00           H  
ATOM   4197 1HD2 LEU C 277       9.539  -8.428   3.467  1.00  0.00           H  
ATOM   4198 2HD2 LEU C 277       8.411  -8.912   2.178  1.00  0.00           H  
ATOM   4199 3HD2 LEU C 277       9.408  -7.451   1.985  1.00  0.00           H  
ATOM   4200  N   VAL C 278       6.687  -3.592   2.479  1.00  0.00           N  
ATOM   4201  CA  VAL C 278       7.153  -2.288   2.936  1.00  0.00           C  
ATOM   4202  C   VAL C 278       6.057  -1.566   3.716  1.00  0.00           C  
ATOM   4203  O   VAL C 278       6.311  -0.996   4.776  1.00  0.00           O  
ATOM   4204  CB  VAL C 278       7.587  -1.423   1.738  1.00  0.00           C  
ATOM   4205  CG1 VAL C 278       7.849   0.009   2.182  1.00  0.00           C  
ATOM   4206  CG2 VAL C 278       8.826  -2.021   1.090  1.00  0.00           C  
ATOM   4207  H   VAL C 278       6.674  -3.790   1.488  1.00  0.00           H  
ATOM   4208  HA  VAL C 278       8.018  -2.437   3.584  1.00  0.00           H  
ATOM   4209  HB  VAL C 278       6.776  -1.391   1.012  1.00  0.00           H  
ATOM   4210 1HG1 VAL C 278       8.154   0.606   1.323  1.00  0.00           H  
ATOM   4211 2HG1 VAL C 278       6.938   0.429   2.610  1.00  0.00           H  
ATOM   4212 3HG1 VAL C 278       8.641   0.019   2.931  1.00  0.00           H  
ATOM   4213 1HG2 VAL C 278       9.128  -1.405   0.244  1.00  0.00           H  
ATOM   4214 2HG2 VAL C 278       9.636  -2.058   1.819  1.00  0.00           H  
ATOM   4215 3HG2 VAL C 278       8.604  -3.030   0.743  1.00  0.00           H  
ATOM   4216  N   THR C 279       4.839  -1.580   3.190  1.00  0.00           N  
ATOM   4217  CA  THR C 279       3.762  -0.843   3.832  1.00  0.00           C  
ATOM   4218  C   THR C 279       3.579  -1.445   5.207  1.00  0.00           C  
ATOM   4219  O   THR C 279       3.421  -0.727   6.190  1.00  0.00           O  
ATOM   4220  CB  THR C 279       2.448  -0.908   3.033  1.00  0.00           C  
ATOM   4221  OG1 THR C 279       2.635  -0.295   1.750  1.00  0.00           O  
ATOM   4222  CG2 THR C 279       1.335  -0.187   3.777  1.00  0.00           C  
ATOM   4223  H   THR C 279       4.646  -2.097   2.344  1.00  0.00           H  
ATOM   4224  HA  THR C 279       4.039   0.211   3.871  1.00  0.00           H  
ATOM   4225  HB  THR C 279       2.163  -1.949   2.884  1.00  0.00           H  
ATOM   4226  HG1 THR C 279       2.773  -0.976   1.088  1.00  0.00           H  
ATOM   4227 1HG2 THR C 279       0.413  -0.243   3.197  1.00  0.00           H  
ATOM   4228 2HG2 THR C 279       1.182  -0.658   4.748  1.00  0.00           H  
ATOM   4229 3HG2 THR C 279       1.610   0.857   3.920  1.00  0.00           H  
ATOM   4230  N   ALA C 280       3.598  -2.773   5.263  1.00  0.00           N  
ATOM   4231  CA  ALA C 280       3.299  -3.488   6.495  1.00  0.00           C  
ATOM   4232  C   ALA C 280       4.325  -3.062   7.525  1.00  0.00           C  
ATOM   4233  O   ALA C 280       3.983  -2.749   8.664  1.00  0.00           O  
ATOM   4234  CB  ALA C 280       3.379  -4.988   6.266  1.00  0.00           C  
ATOM   4235  H   ALA C 280       3.826  -3.299   4.431  1.00  0.00           H  
ATOM   4236  HA  ALA C 280       2.284  -3.230   6.797  1.00  0.00           H  
ATOM   4237 1HB  ALA C 280       3.153  -5.510   7.195  1.00  0.00           H  
ATOM   4238 2HB  ALA C 280       2.658  -5.278   5.501  1.00  0.00           H  
ATOM   4239 3HB  ALA C 280       4.383  -5.252   5.936  1.00  0.00           H  
ATOM   4240  N   ALA C 281       5.586  -3.047   7.108  1.00  0.00           N  
ATOM   4241  CA  ALA C 281       6.681  -2.705   7.995  1.00  0.00           C  
ATOM   4242  C   ALA C 281       6.501  -1.274   8.479  1.00  0.00           C  
ATOM   4243  O   ALA C 281       6.612  -0.986   9.665  1.00  0.00           O  
ATOM   4244  CB  ALA C 281       7.997  -2.833   7.264  1.00  0.00           C  
ATOM   4245  H   ALA C 281       5.787  -3.281   6.146  1.00  0.00           H  
ATOM   4246  HA  ALA C 281       6.669  -3.402   8.833  1.00  0.00           H  
ATOM   4247 1HB  ALA C 281       8.814  -2.574   7.938  1.00  0.00           H  
ATOM   4248 2HB  ALA C 281       8.123  -3.860   6.919  1.00  0.00           H  
ATOM   4249 3HB  ALA C 281       8.005  -2.160   6.409  1.00  0.00           H  
ATOM   4250  N   LEU C 282       6.200  -0.378   7.551  1.00  0.00           N  
ATOM   4251  CA  LEU C 282       5.999   1.025   7.890  1.00  0.00           C  
ATOM   4252  C   LEU C 282       4.882   1.265   8.911  1.00  0.00           C  
ATOM   4253  O   LEU C 282       5.018   2.110   9.796  1.00  0.00           O  
ATOM   4254  CB  LEU C 282       5.692   1.815   6.612  1.00  0.00           C  
ATOM   4255  CG  LEU C 282       6.864   1.985   5.637  1.00  0.00           C  
ATOM   4256  CD1 LEU C 282       6.354   2.565   4.325  1.00  0.00           C  
ATOM   4257  CD2 LEU C 282       7.917   2.889   6.262  1.00  0.00           C  
ATOM   4258  H   LEU C 282       6.108  -0.670   6.589  1.00  0.00           H  
ATOM   4259  HA  LEU C 282       6.911   1.403   8.350  1.00  0.00           H  
ATOM   4260 1HB  LEU C 282       4.888   1.312   6.077  1.00  0.00           H  
ATOM   4261 2HB  LEU C 282       5.347   2.810   6.893  1.00  0.00           H  
ATOM   4262  HG  LEU C 282       7.304   1.011   5.422  1.00  0.00           H  
ATOM   4263 1HD1 LEU C 282       7.187   2.686   3.632  1.00  0.00           H  
ATOM   4264 2HD1 LEU C 282       5.618   1.889   3.890  1.00  0.00           H  
ATOM   4265 3HD1 LEU C 282       5.894   3.535   4.510  1.00  0.00           H  
ATOM   4266 1HD2 LEU C 282       8.751   3.010   5.569  1.00  0.00           H  
ATOM   4267 2HD2 LEU C 282       7.479   3.864   6.475  1.00  0.00           H  
ATOM   4268 3HD2 LEU C 282       8.277   2.442   7.189  1.00  0.00           H  
ATOM   4269  N   ALA C 283       3.780   0.528   8.785  1.00  0.00           N  
ATOM   4270  CA  ALA C 283       2.682   0.635   9.742  1.00  0.00           C  
ATOM   4271  C   ALA C 283       3.150   0.377  11.162  1.00  0.00           C  
ATOM   4272  O   ALA C 283       2.905   1.184  12.052  1.00  0.00           O  
ATOM   4273  CB  ALA C 283       1.570  -0.337   9.384  1.00  0.00           C  
ATOM   4274  H   ALA C 283       3.699  -0.119   8.014  1.00  0.00           H  
ATOM   4275  HA  ALA C 283       2.291   1.651   9.695  1.00  0.00           H  
ATOM   4276 1HB  ALA C 283       0.759  -0.245  10.107  1.00  0.00           H  
ATOM   4277 2HB  ALA C 283       1.194  -0.110   8.386  1.00  0.00           H  
ATOM   4278 3HB  ALA C 283       1.957  -1.355   9.402  1.00  0.00           H  
ATOM   4279  N   THR C 284       3.822  -0.748  11.376  1.00  0.00           N  
ATOM   4280  CA  THR C 284       4.231  -1.136  12.720  1.00  0.00           C  
ATOM   4281  C   THR C 284       5.426  -0.321  13.209  1.00  0.00           C  
ATOM   4282  O   THR C 284       5.687  -0.248  14.410  1.00  0.00           O  
ATOM   4283  CB  THR C 284       4.574  -2.636  12.777  1.00  0.00           C  
ATOM   4284  OG1 THR C 284       5.657  -2.915  11.880  1.00  0.00           O  
ATOM   4285  CG2 THR C 284       3.367  -3.474  12.385  1.00  0.00           C  
ATOM   4286  H   THR C 284       4.055  -1.348  10.598  1.00  0.00           H  
ATOM   4287  HA  THR C 284       3.398  -0.958  13.401  1.00  0.00           H  
ATOM   4288  HB  THR C 284       4.880  -2.901  13.789  1.00  0.00           H  
ATOM   4289  HG1 THR C 284       5.320  -2.984  10.984  1.00  0.00           H  
ATOM   4290 1HG2 THR C 284       3.628  -4.531  12.431  1.00  0.00           H  
ATOM   4291 2HG2 THR C 284       2.545  -3.273  13.072  1.00  0.00           H  
ATOM   4292 3HG2 THR C 284       3.062  -3.220  11.370  1.00  0.00           H  
ATOM   4293  N   TRP C 285       6.150   0.289  12.275  1.00  0.00           N  
ATOM   4294  CA  TRP C 285       7.175   1.271  12.615  1.00  0.00           C  
ATOM   4295  C   TRP C 285       6.541   2.460  13.332  1.00  0.00           C  
ATOM   4296  O   TRP C 285       7.065   2.964  14.327  1.00  0.00           O  
ATOM   4297  CB  TRP C 285       7.905   1.749  11.358  1.00  0.00           C  
ATOM   4298  CG  TRP C 285       8.851   2.884  11.611  1.00  0.00           C  
ATOM   4299  CD1 TRP C 285       9.643   3.057  12.706  1.00  0.00           C  
ATOM   4300  CD2 TRP C 285       9.109   4.016  10.745  1.00  0.00           C  
ATOM   4301  NE1 TRP C 285      10.373   4.214  12.584  1.00  0.00           N  
ATOM   4302  CE2 TRP C 285      10.060   4.813  11.389  1.00  0.00           C  
ATOM   4303  CE3 TRP C 285       8.618   4.411   9.495  1.00  0.00           C  
ATOM   4304  CZ2 TRP C 285      10.533   5.988  10.828  1.00  0.00           C  
ATOM   4305  CZ3 TRP C 285       9.094   5.589   8.932  1.00  0.00           C  
ATOM   4306  CH2 TRP C 285      10.027   6.356   9.582  1.00  0.00           C  
ATOM   4307  H   TRP C 285       5.984   0.067  11.304  1.00  0.00           H  
ATOM   4308  HA  TRP C 285       7.900   0.799  13.278  1.00  0.00           H  
ATOM   4309 1HB  TRP C 285       8.471   0.921  10.929  1.00  0.00           H  
ATOM   4310 2HB  TRP C 285       7.177   2.068  10.614  1.00  0.00           H  
ATOM   4311  HD1 TRP C 285       9.690   2.377  13.554  1.00  0.00           H  
ATOM   4312  HE1 TRP C 285      11.032   4.568  13.262  1.00  0.00           H  
ATOM   4313  HE3 TRP C 285       7.879   3.804   8.973  1.00  0.00           H  
ATOM   4314  HZ2 TRP C 285      11.274   6.612  11.329  1.00  0.00           H  
ATOM   4315  HZ3 TRP C 285       8.706   5.890   7.958  1.00  0.00           H  
ATOM   4316  HH2 TRP C 285      10.379   7.275   9.111  1.00  0.00           H  
ATOM   4317  N   PHE C 286       5.407   2.905  12.805  1.00  0.00           N  
ATOM   4318  CA  PHE C 286       4.770   4.123  13.276  1.00  0.00           C  
ATOM   4319  C   PHE C 286       4.077   3.777  14.585  1.00  0.00           C  
ATOM   4320  O   PHE C 286       3.889   4.629  15.444  1.00  0.00           O  
ATOM   4321  CB  PHE C 286       3.766   4.666  12.257  1.00  0.00           C  
ATOM   4322  CG  PHE C 286       4.406   5.334  11.074  1.00  0.00           C  
ATOM   4323  CD1 PHE C 286       4.005   5.023   9.783  1.00  0.00           C  
ATOM   4324  CD2 PHE C 286       5.410   6.274  11.248  1.00  0.00           C  
ATOM   4325  CE1 PHE C 286       4.593   5.637   8.693  1.00  0.00           C  
ATOM   4326  CE2 PHE C 286       5.999   6.890  10.161  1.00  0.00           C  
ATOM   4327  CZ  PHE C 286       5.590   6.571   8.882  1.00  0.00           C  
ATOM   4328  H   PHE C 286       4.977   2.383  12.055  1.00  0.00           H  
ATOM   4329  HA  PHE C 286       5.539   4.884  13.419  1.00  0.00           H  
ATOM   4330 1HB  PHE C 286       3.142   3.852  11.892  1.00  0.00           H  
ATOM   4331 2HB  PHE C 286       3.111   5.388  12.742  1.00  0.00           H  
ATOM   4332  HD1 PHE C 286       3.216   4.286   9.634  1.00  0.00           H  
ATOM   4333  HD2 PHE C 286       5.734   6.526  12.259  1.00  0.00           H  
ATOM   4334  HE1 PHE C 286       4.268   5.383   7.685  1.00  0.00           H  
ATOM   4335  HE2 PHE C 286       6.787   7.628  10.312  1.00  0.00           H  
ATOM   4336  HZ  PHE C 286       6.054   7.054   8.024  1.00  0.00           H  
ATOM   4337  N   VAL C 287       3.712   2.504  14.710  1.00  0.00           N  
ATOM   4338  CA  VAL C 287       3.195   1.948  15.950  1.00  0.00           C  
ATOM   4339  C   VAL C 287       4.342   2.048  16.955  1.00  0.00           C  
ATOM   4340  O   VAL C 287       4.152   2.446  18.104  1.00  0.00           O  
ATOM   4341  CB  VAL C 287       2.746   0.485  15.776  1.00  0.00           C  
ATOM   4342  CG1 VAL C 287       2.462  -0.150  17.129  1.00  0.00           C  
ATOM   4343  CG2 VAL C 287       1.516   0.424  14.882  1.00  0.00           C  
ATOM   4344  H   VAL C 287       3.802   1.905  13.902  1.00  0.00           H  
ATOM   4345  HA  VAL C 287       2.324   2.529  16.254  1.00  0.00           H  
ATOM   4346  HB  VAL C 287       3.557  -0.082  15.318  1.00  0.00           H  
ATOM   4347 1HG1 VAL C 287       2.147  -1.184  16.986  1.00  0.00           H  
ATOM   4348 2HG1 VAL C 287       3.366  -0.128  17.738  1.00  0.00           H  
ATOM   4349 3HG1 VAL C 287       1.670   0.404  17.632  1.00  0.00           H  
ATOM   4350 1HG2 VAL C 287       1.205  -0.614  14.763  1.00  0.00           H  
ATOM   4351 2HG2 VAL C 287       0.708   0.996  15.337  1.00  0.00           H  
ATOM   4352 3HG2 VAL C 287       1.755   0.846  13.906  1.00  0.00           H  
ATOM   4353  N   GLY C 288       5.543   1.691  16.496  1.00  0.00           N  
ATOM   4354  CA  GLY C 288       6.725   1.710  17.345  1.00  0.00           C  
ATOM   4355  C   GLY C 288       7.030   3.141  17.750  1.00  0.00           C  
ATOM   4356  O   GLY C 288       7.534   3.421  18.840  1.00  0.00           O  
ATOM   4357  H   GLY C 288       5.633   1.398  15.533  1.00  0.00           H  
ATOM   4358 1HA  GLY C 288       6.552   1.090  18.224  1.00  0.00           H  
ATOM   4359 2HA  GLY C 288       7.567   1.276  16.807  1.00  0.00           H  
ATOM   4360  N   ARG C 289       6.730   4.042  16.824  1.00  0.00           N  
ATOM   4361  CA  ARG C 289       6.976   5.467  16.966  1.00  0.00           C  
ATOM   4362  C   ARG C 289       6.160   5.877  18.185  1.00  0.00           C  
ATOM   4363  O   ARG C 289       6.635   6.594  19.074  1.00  0.00           O  
ATOM   4364  CB  ARG C 289       6.552   6.253  15.734  1.00  0.00           C  
ATOM   4365  CG  ARG C 289       6.809   7.750  15.811  1.00  0.00           C  
ATOM   4366  CD  ARG C 289       6.383   8.445  14.569  1.00  0.00           C  
ATOM   4367  NE  ARG C 289       6.518   9.888  14.681  1.00  0.00           N  
ATOM   4368  CZ  ARG C 289       5.975  10.776  13.826  1.00  0.00           C  
ATOM   4369  NH1 ARG C 289       5.264  10.354  12.804  1.00  0.00           N  
ATOM   4370  NH2 ARG C 289       6.156  12.072  14.015  1.00  0.00           N  
ATOM   4371  H   ARG C 289       6.304   3.699  15.975  1.00  0.00           H  
ATOM   4372  HA  ARG C 289       8.049   5.623  17.082  1.00  0.00           H  
ATOM   4373 1HB  ARG C 289       7.079   5.873  14.860  1.00  0.00           H  
ATOM   4374 2HB  ARG C 289       5.485   6.110  15.561  1.00  0.00           H  
ATOM   4375 1HG  ARG C 289       6.252   8.173  16.648  1.00  0.00           H  
ATOM   4376 2HG  ARG C 289       7.875   7.929  15.956  1.00  0.00           H  
ATOM   4377 1HD  ARG C 289       6.999   8.109  13.735  1.00  0.00           H  
ATOM   4378 2HD  ARG C 289       5.338   8.215  14.363  1.00  0.00           H  
ATOM   4379  HE  ARG C 289       7.058  10.251  15.455  1.00  0.00           H  
ATOM   4380 1HH1 ARG C 289       5.125   9.364  12.659  1.00  0.00           H  
ATOM   4381 2HH1 ARG C 289       4.856  11.020  12.163  1.00  0.00           H  
ATOM   4382 1HH2 ARG C 289       6.702  12.396  14.801  1.00  0.00           H  
ATOM   4383 2HH2 ARG C 289       5.749  12.737  13.375  1.00  0.00           H  
ATOM   4384  N   GLU C 290       4.908   5.424  18.183  1.00  0.00           N  
ATOM   4385  CA  GLU C 290       3.927   5.755  19.209  1.00  0.00           C  
ATOM   4386  C   GLU C 290       4.399   5.130  20.517  1.00  0.00           C  
ATOM   4387  O   GLU C 290       4.287   5.728  21.585  1.00  0.00           O  
ATOM   4388  CB  GLU C 290       2.534   5.242  18.834  1.00  0.00           C  
ATOM   4389  CG  GLU C 290       1.869   6.004  17.696  1.00  0.00           C  
ATOM   4390  CD  GLU C 290       1.642   7.455  18.018  1.00  0.00           C  
ATOM   4391  OE1 GLU C 290       1.888   7.842  19.135  1.00  0.00           O  
ATOM   4392  OE2 GLU C 290       1.222   8.177  17.145  1.00  0.00           O  
ATOM   4393  H   GLU C 290       4.638   4.819  17.421  1.00  0.00           H  
ATOM   4394  HA  GLU C 290       3.846   6.840  19.274  1.00  0.00           H  
ATOM   4395 1HB  GLU C 290       2.599   4.194  18.542  1.00  0.00           H  
ATOM   4396 2HB  GLU C 290       1.879   5.300  19.703  1.00  0.00           H  
ATOM   4397 1HG  GLU C 290       2.498   5.934  16.809  1.00  0.00           H  
ATOM   4398 2HG  GLU C 290       0.913   5.533  17.468  1.00  0.00           H  
ATOM   4399  N   GLN C 291       4.925   3.914  20.414  1.00  0.00           N  
ATOM   4400  CA  GLN C 291       5.441   3.186  21.564  1.00  0.00           C  
ATOM   4401  C   GLN C 291       6.674   3.907  22.134  1.00  0.00           C  
ATOM   4402  O   GLN C 291       6.782   3.995  23.375  1.00  0.00           O  
ATOM   4403  OXT GLN C 291       7.498   4.365  21.391  1.00  0.00           O  
ATOM   4404  CB  GLN C 291       5.792   1.747  21.178  1.00  0.00           C  
ATOM   4405  CG  GLN C 291       4.588   0.871  20.879  1.00  0.00           C  
ATOM   4406  CD  GLN C 291       4.983  -0.507  20.383  1.00  0.00           C  
ATOM   4407  OE1 GLN C 291       6.083  -0.701  19.859  1.00  0.00           O  
ATOM   4408  NE2 GLN C 291       4.086  -1.473  20.546  1.00  0.00           N  
ATOM   4409  H   GLN C 291       4.966   3.483  19.501  1.00  0.00           H  
ATOM   4410  HA  GLN C 291       4.658   3.135  22.321  1.00  0.00           H  
ATOM   4411 1HB  GLN C 291       6.432   1.753  20.295  1.00  0.00           H  
ATOM   4412 2HB  GLN C 291       6.355   1.281  21.987  1.00  0.00           H  
ATOM   4413 1HG  GLN C 291       4.003   0.752  21.791  1.00  0.00           H  
ATOM   4414 2HG  GLN C 291       3.985   1.352  20.108  1.00  0.00           H  
ATOM   4415 1HE2 GLN C 291       4.291  -2.403  20.239  1.00  0.00           H  
ATOM   4416 2HE2 GLN C 291       3.206  -1.271  20.976  1.00  0.00           H  
ATOM   4417  N   ALA D 292      -1.444  12.786  18.307  1.00  0.00           N  
ATOM   4418  CA  ALA D 292      -0.537  11.601  18.334  1.00  0.00           C  
ATOM   4419  C   ALA D 292       0.789  11.922  17.655  1.00  0.00           C  
ATOM   4420  O   ALA D 292       1.318  13.027  17.790  1.00  0.00           O  
ATOM   4421  CB  ALA D 292      -1.208  10.417  17.639  1.00  0.00           C  
ATOM   4422 1H   ALA D 292      -2.307  12.556  18.756  1.00  0.00           H  
ATOM   4423 2H   ALA D 292      -1.011  13.549  18.788  1.00  0.00           H  
ATOM   4424 3H   ALA D 292      -1.622  13.048  17.359  1.00  0.00           H  
ATOM   4425  HA  ALA D 292      -0.348  11.343  19.376  1.00  0.00           H  
ATOM   4426 1HB  ALA D 292      -0.541   9.555  17.662  1.00  0.00           H  
ATOM   4427 2HB  ALA D 292      -2.137  10.171  18.154  1.00  0.00           H  
ATOM   4428 3HB  ALA D 292      -1.426  10.679  16.605  1.00  0.00           H  
ATOM   4429  N   LEU D 293       1.322  10.944  16.929  1.00  0.00           N  
ATOM   4430  CA  LEU D 293       2.567  11.108  16.188  1.00  0.00           C  
ATOM   4431  C   LEU D 293       2.376  10.662  14.745  1.00  0.00           C  
ATOM   4432  O   LEU D 293       2.779  11.350  13.809  1.00  0.00           O  
ATOM   4433  CB  LEU D 293       3.695  10.300  16.842  1.00  0.00           C  
ATOM   4434  CG  LEU D 293       4.057  10.704  18.277  1.00  0.00           C  
ATOM   4435  CD1 LEU D 293       5.080   9.726  18.838  1.00  0.00           C  
ATOM   4436  CD2 LEU D 293       4.600  12.126  18.283  1.00  0.00           C  
ATOM   4437  H   LEU D 293       0.842  10.056  16.893  1.00  0.00           H  
ATOM   4438  HA  LEU D 293       2.849  12.160  16.215  1.00  0.00           H  
ATOM   4439 1HB  LEU D 293       3.406   9.250  16.857  1.00  0.00           H  
ATOM   4440 2HB  LEU D 293       4.593  10.400  16.233  1.00  0.00           H  
ATOM   4441  HG  LEU D 293       3.167  10.653  18.905  1.00  0.00           H  
ATOM   4442 1HD1 LEU D 293       5.338  10.013  19.857  1.00  0.00           H  
ATOM   4443 2HD1 LEU D 293       4.659   8.720  18.840  1.00  0.00           H  
ATOM   4444 3HD1 LEU D 293       5.977   9.743  18.219  1.00  0.00           H  
ATOM   4445 1HD2 LEU D 293       4.856  12.413  19.303  1.00  0.00           H  
ATOM   4446 2HD2 LEU D 293       5.490  12.178  17.656  1.00  0.00           H  
ATOM   4447 3HD2 LEU D 293       3.842  12.806  17.894  1.00  0.00           H  
ATOM   4448  N   HIS D 294       1.754   9.503  14.574  1.00  0.00           N  
ATOM   4449  CA  HIS D 294       1.578   8.915  13.257  1.00  0.00           C  
ATOM   4450  C   HIS D 294       0.693   9.797  12.385  1.00  0.00           C  
ATOM   4451  O   HIS D 294       0.750   9.731  11.161  1.00  0.00           O  
ATOM   4452  CB  HIS D 294       0.970   7.513  13.365  1.00  0.00           C  
ATOM   4453  CG  HIS D 294      -0.405   7.498  13.958  1.00  0.00           C  
ATOM   4454  ND1 HIS D 294      -0.630   7.568  15.316  1.00  0.00           N  
ATOM   4455  CD2 HIS D 294      -1.625   7.419  13.377  1.00  0.00           C  
ATOM   4456  CE1 HIS D 294      -1.932   7.534  15.546  1.00  0.00           C  
ATOM   4457  NE2 HIS D 294      -2.557   7.444  14.386  1.00  0.00           N  
ATOM   4458  H   HIS D 294       1.393   9.016  15.382  1.00  0.00           H  
ATOM   4459  HA  HIS D 294       2.548   8.810  12.773  1.00  0.00           H  
ATOM   4460 1HB  HIS D 294       0.920   7.060  12.375  1.00  0.00           H  
ATOM   4461 2HB  HIS D 294       1.613   6.884  13.980  1.00  0.00           H  
ATOM   4462  HD1 HIS D 294       0.062   7.709  16.024  1.00  0.00           H  
ATOM   4463  HD2 HIS D 294      -1.948   7.347  12.338  1.00  0.00           H  
ATOM   4464  HE1 HIS D 294      -2.317   7.580  16.564  1.00  0.00           H  
ATOM   4465  N   TRP D 295      -0.119  10.626  13.032  1.00  0.00           N  
ATOM   4466  CA  TRP D 295      -0.975  11.583  12.342  1.00  0.00           C  
ATOM   4467  C   TRP D 295      -0.179  12.624  11.565  1.00  0.00           C  
ATOM   4468  O   TRP D 295      -0.645  13.131  10.545  1.00  0.00           O  
ATOM   4469  CB  TRP D 295      -1.886  12.290  13.347  1.00  0.00           C  
ATOM   4470  CG  TRP D 295      -3.019  11.437  13.831  1.00  0.00           C  
ATOM   4471  CD1 TRP D 295      -3.504  10.311  13.236  1.00  0.00           C  
ATOM   4472  CD2 TRP D 295      -3.820  11.639  15.021  1.00  0.00           C  
ATOM   4473  NE1 TRP D 295      -4.546   9.800  13.968  1.00  0.00           N  
ATOM   4474  CE2 TRP D 295      -4.753  10.599  15.065  1.00  0.00           C  
ATOM   4475  CE3 TRP D 295      -3.819  12.603  16.036  1.00  0.00           C  
ATOM   4476  CZ2 TRP D 295      -5.684  10.492  16.086  1.00  0.00           C  
ATOM   4477  CZ3 TRP D 295      -4.752  12.494  17.061  1.00  0.00           C  
ATOM   4478  CH2 TRP D 295      -5.660  11.465  17.085  1.00  0.00           C  
ATOM   4479  H   TRP D 295      -0.139  10.586  14.041  1.00  0.00           H  
ATOM   4480  HA  TRP D 295      -1.602  11.039  11.636  1.00  0.00           H  
ATOM   4481 1HB  TRP D 295      -1.300  12.604  14.211  1.00  0.00           H  
ATOM   4482 2HB  TRP D 295      -2.303  13.188  12.891  1.00  0.00           H  
ATOM   4483  HD1 TRP D 295      -3.119   9.879  12.314  1.00  0.00           H  
ATOM   4484  HE1 TRP D 295      -5.077   8.972  13.739  1.00  0.00           H  
ATOM   4485  HE3 TRP D 295      -3.099  13.420  16.024  1.00  0.00           H  
ATOM   4486  HZ2 TRP D 295      -6.413   9.682  16.122  1.00  0.00           H  
ATOM   4487  HZ3 TRP D 295      -4.746  13.249  17.847  1.00  0.00           H  
ATOM   4488  HH2 TRP D 295      -6.377  11.410  17.903  1.00  0.00           H  
ATOM   4489  N   ARG D 296       1.017  12.942  12.048  1.00  0.00           N  
ATOM   4490  CA  ARG D 296       1.926  13.796  11.296  1.00  0.00           C  
ATOM   4491  C   ARG D 296       2.561  13.080  10.121  1.00  0.00           C  
ATOM   4492  O   ARG D 296       2.821  13.692   9.087  1.00  0.00           O  
ATOM   4493  CB  ARG D 296       3.026  14.325  12.205  1.00  0.00           C  
ATOM   4494  CG  ARG D 296       2.558  15.293  13.280  1.00  0.00           C  
ATOM   4495  CD  ARG D 296       3.697  15.838  14.062  1.00  0.00           C  
ATOM   4496  NE  ARG D 296       3.247  16.612  15.207  1.00  0.00           N  
ATOM   4497  CZ  ARG D 296       2.883  16.085  16.393  1.00  0.00           C  
ATOM   4498  NH1 ARG D 296       2.921  14.783  16.572  1.00  0.00           N  
ATOM   4499  NH2 ARG D 296       2.487  16.876  17.374  1.00  0.00           N  
ATOM   4500  H   ARG D 296       1.305  12.591  12.950  1.00  0.00           H  
ATOM   4501  HA  ARG D 296       1.359  14.637  10.895  1.00  0.00           H  
ATOM   4502 1HB  ARG D 296       3.518  13.491  12.704  1.00  0.00           H  
ATOM   4503 2HB  ARG D 296       3.779  14.837  11.605  1.00  0.00           H  
ATOM   4504 1HG  ARG D 296       2.031  16.126  12.815  1.00  0.00           H  
ATOM   4505 2HG  ARG D 296       1.886  14.776  13.967  1.00  0.00           H  
ATOM   4506 1HD  ARG D 296       4.313  15.017  14.427  1.00  0.00           H  
ATOM   4507 2HD  ARG D 296       4.297  16.487  13.426  1.00  0.00           H  
ATOM   4508  HE  ARG D 296       3.204  17.618  15.107  1.00  0.00           H  
ATOM   4509 1HH1 ARG D 296       3.223  14.178  15.822  1.00  0.00           H  
ATOM   4510 2HH1 ARG D 296       2.648  14.388  17.461  1.00  0.00           H  
ATOM   4511 1HH2 ARG D 296       2.458  17.877  17.236  1.00  0.00           H  
ATOM   4512 2HH2 ARG D 296       2.215  16.481  18.262  1.00  0.00           H  
ATOM   4513  N   ALA D 297       2.826  11.788  10.284  1.00  0.00           N  
ATOM   4514  CA  ALA D 297       3.350  10.977   9.192  1.00  0.00           C  
ATOM   4515  C   ALA D 297       2.308  10.946   8.083  1.00  0.00           C  
ATOM   4516  O   ALA D 297       2.636  11.012   6.896  1.00  0.00           O  
ATOM   4517  CB  ALA D 297       3.644   9.564   9.680  1.00  0.00           C  
ATOM   4518  H   ALA D 297       2.660  11.356  11.182  1.00  0.00           H  
ATOM   4519  HA  ALA D 297       4.278  11.433   8.848  1.00  0.00           H  
ATOM   4520 1HB  ALA D 297       4.035   8.968   8.856  1.00  0.00           H  
ATOM   4521 2HB  ALA D 297       4.381   9.601  10.482  1.00  0.00           H  
ATOM   4522 3HB  ALA D 297       2.727   9.110  10.052  1.00  0.00           H  
ATOM   4523  N   ALA D 298       1.044  10.851   8.492  1.00  0.00           N  
ATOM   4524  CA  ALA D 298      -0.081  10.827   7.567  1.00  0.00           C  
ATOM   4525  C   ALA D 298      -0.079  12.080   6.700  1.00  0.00           C  
ATOM   4526  O   ALA D 298      -0.100  11.993   5.473  1.00  0.00           O  
ATOM   4527  CB  ALA D 298      -1.392  10.731   8.344  1.00  0.00           C  
ATOM   4528  H   ALA D 298       0.867  10.793   9.484  1.00  0.00           H  
ATOM   4529  HA  ALA D 298       0.022   9.947   6.931  1.00  0.00           H  
ATOM   4530 1HB  ALA D 298      -2.229  10.713   7.646  1.00  0.00           H  
ATOM   4531 2HB  ALA D 298      -1.397   9.817   8.939  1.00  0.00           H  
ATOM   4532 3HB  ALA D 298      -1.488  11.592   9.003  1.00  0.00           H  
ATOM   4533  N   GLY D 299      -0.052  13.241   7.346  1.00  0.00           N  
ATOM   4534  CA  GLY D 299      -0.014  14.492   6.614  1.00  0.00           C  
ATOM   4535  C   GLY D 299       1.198  14.599   5.708  1.00  0.00           C  
ATOM   4536  O   GLY D 299       1.074  14.969   4.542  1.00  0.00           O  
ATOM   4537  H   GLY D 299      -0.057  13.261   8.356  1.00  0.00           H  
ATOM   4538 1HA  GLY D 299      -0.918  14.589   6.012  1.00  0.00           H  
ATOM   4539 2HA  GLY D 299      -0.005  15.324   7.317  1.00  0.00           H  
ATOM   4540  N   ALA D 300       2.373  14.270   6.233  1.00  0.00           N  
ATOM   4541  CA  ALA D 300       3.594  14.313   5.440  1.00  0.00           C  
ATOM   4542  C   ALA D 300       3.549  13.385   4.241  1.00  0.00           C  
ATOM   4543  O   ALA D 300       4.030  13.735   3.165  1.00  0.00           O  
ATOM   4544  CB  ALA D 300       4.790  13.966   6.302  1.00  0.00           C  
ATOM   4545  H   ALA D 300       2.424  13.983   7.200  1.00  0.00           H  
ATOM   4546  HA  ALA D 300       3.715  15.327   5.059  1.00  0.00           H  
ATOM   4547 1HB  ALA D 300       5.697  14.002   5.697  1.00  0.00           H  
ATOM   4548 2HB  ALA D 300       4.870  14.683   7.119  1.00  0.00           H  
ATOM   4549 3HB  ALA D 300       4.666  12.964   6.709  1.00  0.00           H  
ATOM   4550  N   ALA D 301       2.985  12.198   4.429  1.00  0.00           N  
ATOM   4551  CA  ALA D 301       2.900  11.225   3.348  1.00  0.00           C  
ATOM   4552  C   ALA D 301       2.083  11.754   2.194  1.00  0.00           C  
ATOM   4553  O   ALA D 301       2.411  11.524   1.036  1.00  0.00           O  
ATOM   4554  CB  ALA D 301       2.292   9.943   3.843  1.00  0.00           C  
ATOM   4555  H   ALA D 301       2.606  11.961   5.335  1.00  0.00           H  
ATOM   4556  HA  ALA D 301       3.912  11.022   2.995  1.00  0.00           H  
ATOM   4557 1HB  ALA D 301       2.236   9.226   3.024  1.00  0.00           H  
ATOM   4558 2HB  ALA D 301       2.909   9.533   4.643  1.00  0.00           H  
ATOM   4559 3HB  ALA D 301       1.291  10.139   4.223  1.00  0.00           H  
ATOM   4560  N   THR D 302       1.000  12.451   2.509  1.00  0.00           N  
ATOM   4561  CA  THR D 302       0.193  13.055   1.464  1.00  0.00           C  
ATOM   4562  C   THR D 302       1.025  14.106   0.741  1.00  0.00           C  
ATOM   4563  O   THR D 302       0.999  14.178  -0.484  1.00  0.00           O  
ATOM   4564  CB  THR D 302      -1.090  13.690   2.032  1.00  0.00           C  
ATOM   4565  OG1 THR D 302      -1.888  12.679   2.662  1.00  0.00           O  
ATOM   4566  CG2 THR D 302      -1.896  14.348   0.923  1.00  0.00           C  
ATOM   4567  H   THR D 302       0.725  12.569   3.474  1.00  0.00           H  
ATOM   4568  HA  THR D 302      -0.117  12.273   0.770  1.00  0.00           H  
ATOM   4569  HB  THR D 302      -0.826  14.441   2.776  1.00  0.00           H  
ATOM   4570  HG1 THR D 302      -2.269  13.030   3.470  1.00  0.00           H  
ATOM   4571 1HG2 THR D 302      -2.799  14.791   1.343  1.00  0.00           H  
ATOM   4572 2HG2 THR D 302      -1.296  15.125   0.449  1.00  0.00           H  
ATOM   4573 3HG2 THR D 302      -2.171  13.600   0.180  1.00  0.00           H  
ATOM   4574  N   VAL D 303       1.775  14.908   1.490  1.00  0.00           N  
ATOM   4575  CA  VAL D 303       2.602  15.933   0.869  1.00  0.00           C  
ATOM   4576  C   VAL D 303       3.639  15.257  -0.018  1.00  0.00           C  
ATOM   4577  O   VAL D 303       3.883  15.690  -1.140  1.00  0.00           O  
ATOM   4578  CB  VAL D 303       3.304  16.795   1.935  1.00  0.00           C  
ATOM   4579  CG1 VAL D 303       4.320  17.723   1.286  1.00  0.00           C  
ATOM   4580  CG2 VAL D 303       2.271  17.590   2.719  1.00  0.00           C  
ATOM   4581  H   VAL D 303       1.779  14.815   2.496  1.00  0.00           H  
ATOM   4582  HA  VAL D 303       1.958  16.588   0.280  1.00  0.00           H  
ATOM   4583  HB  VAL D 303       3.852  16.142   2.614  1.00  0.00           H  
ATOM   4584 1HG1 VAL D 303       4.806  18.324   2.054  1.00  0.00           H  
ATOM   4585 2HG1 VAL D 303       5.069  17.131   0.761  1.00  0.00           H  
ATOM   4586 3HG1 VAL D 303       3.813  18.379   0.579  1.00  0.00           H  
ATOM   4587 1HG2 VAL D 303       2.774  18.197   3.472  1.00  0.00           H  
ATOM   4588 2HG2 VAL D 303       1.719  18.239   2.039  1.00  0.00           H  
ATOM   4589 3HG2 VAL D 303       1.579  16.905   3.209  1.00  0.00           H  
ATOM   4590  N   LEU D 304       4.249  14.195   0.498  1.00  0.00           N  
ATOM   4591  CA  LEU D 304       5.318  13.495  -0.207  1.00  0.00           C  
ATOM   4592  C   LEU D 304       4.759  12.974  -1.526  1.00  0.00           C  
ATOM   4593  O   LEU D 304       5.402  13.087  -2.569  1.00  0.00           O  
ATOM   4594  CB  LEU D 304       5.868  12.338   0.637  1.00  0.00           C  
ATOM   4595  CG  LEU D 304       6.727  12.743   1.842  1.00  0.00           C  
ATOM   4596  CD1 LEU D 304       7.004  11.518   2.703  1.00  0.00           C  
ATOM   4597  CD2 LEU D 304       8.023  13.373   1.354  1.00  0.00           C  
ATOM   4598  H   LEU D 304       3.960  13.864   1.407  1.00  0.00           H  
ATOM   4599  HA  LEU D 304       6.139  14.193  -0.369  1.00  0.00           H  
ATOM   4600 1HB  LEU D 304       5.030  11.751   1.010  1.00  0.00           H  
ATOM   4601 2HB  LEU D 304       6.476  11.699  -0.003  1.00  0.00           H  
ATOM   4602  HG  LEU D 304       6.181  13.463   2.453  1.00  0.00           H  
ATOM   4603 1HD1 LEU D 304       7.614  11.806   3.560  1.00  0.00           H  
ATOM   4604 2HD1 LEU D 304       6.061  11.099   3.055  1.00  0.00           H  
ATOM   4605 3HD1 LEU D 304       7.536  10.772   2.114  1.00  0.00           H  
ATOM   4606 1HD2 LEU D 304       8.633  13.662   2.210  1.00  0.00           H  
ATOM   4607 2HD2 LEU D 304       8.570  12.654   0.744  1.00  0.00           H  
ATOM   4608 3HD2 LEU D 304       7.795  14.256   0.756  1.00  0.00           H  
ATOM   4609  N   LEU D 305       3.555  12.408  -1.475  1.00  0.00           N  
ATOM   4610  CA  LEU D 305       2.890  11.903  -2.670  1.00  0.00           C  
ATOM   4611  C   LEU D 305       2.858  12.967  -3.749  1.00  0.00           C  
ATOM   4612  O   LEU D 305       3.218  12.709  -4.895  1.00  0.00           O  
ATOM   4613  CB  LEU D 305       1.460  11.454  -2.342  1.00  0.00           C  
ATOM   4614  CG  LEU D 305       0.644  10.916  -3.524  1.00  0.00           C  
ATOM   4615  CD1 LEU D 305       1.313   9.665  -4.077  1.00  0.00           C  
ATOM   4616  CD2 LEU D 305      -0.777  10.619  -3.066  1.00  0.00           C  
ATOM   4617  H   LEU D 305       3.090  12.327  -0.582  1.00  0.00           H  
ATOM   4618  HA  LEU D 305       3.438  11.032  -3.029  1.00  0.00           H  
ATOM   4619 1HB  LEU D 305       1.507  10.670  -1.587  1.00  0.00           H  
ATOM   4620 2HB  LEU D 305       0.918  12.301  -1.922  1.00  0.00           H  
ATOM   4621  HG  LEU D 305       0.620  11.661  -4.319  1.00  0.00           H  
ATOM   4622 1HD1 LEU D 305       0.733   9.283  -4.917  1.00  0.00           H  
ATOM   4623 2HD1 LEU D 305       2.320   9.911  -4.414  1.00  0.00           H  
ATOM   4624 3HD1 LEU D 305       1.366   8.906  -3.297  1.00  0.00           H  
ATOM   4625 1HD2 LEU D 305      -1.358  10.238  -3.907  1.00  0.00           H  
ATOM   4626 2HD2 LEU D 305      -0.755   9.873  -2.272  1.00  0.00           H  
ATOM   4627 3HD2 LEU D 305      -1.237  11.534  -2.692  1.00  0.00           H  
ATOM   4628  N   VAL D 306       2.416  14.162  -3.376  1.00  0.00           N  
ATOM   4629  CA  VAL D 306       2.341  15.271  -4.315  1.00  0.00           C  
ATOM   4630  C   VAL D 306       3.729  15.640  -4.813  1.00  0.00           C  
ATOM   4631  O   VAL D 306       3.910  15.950  -5.989  1.00  0.00           O  
ATOM   4632  CB  VAL D 306       1.689  16.498  -3.650  1.00  0.00           C  
ATOM   4633  CG1 VAL D 306       1.783  17.712  -4.563  1.00  0.00           C  
ATOM   4634  CG2 VAL D 306       0.240  16.192  -3.306  1.00  0.00           C  
ATOM   4635  H   VAL D 306       2.126  14.307  -2.420  1.00  0.00           H  
ATOM   4636  HA  VAL D 306       1.728  14.965  -5.164  1.00  0.00           H  
ATOM   4637  HB  VAL D 306       2.237  16.739  -2.738  1.00  0.00           H  
ATOM   4638 1HG1 VAL D 306       1.318  18.570  -4.077  1.00  0.00           H  
ATOM   4639 2HG1 VAL D 306       2.830  17.934  -4.766  1.00  0.00           H  
ATOM   4640 3HG1 VAL D 306       1.267  17.503  -5.499  1.00  0.00           H  
ATOM   4641 1HG2 VAL D 306      -0.214  17.064  -2.835  1.00  0.00           H  
ATOM   4642 2HG2 VAL D 306      -0.306  15.946  -4.217  1.00  0.00           H  
ATOM   4643 3HG2 VAL D 306       0.199  15.347  -2.619  1.00  0.00           H  
ATOM   4644  N   ILE D 307       4.709  15.620  -3.920  1.00  0.00           N  
ATOM   4645  CA  ILE D 307       6.047  16.037  -4.302  1.00  0.00           C  
ATOM   4646  C   ILE D 307       6.482  15.074  -5.402  1.00  0.00           C  
ATOM   4647  O   ILE D 307       7.019  15.495  -6.426  1.00  0.00           O  
ATOM   4648  CB  ILE D 307       7.031  16.003  -3.119  1.00  0.00           C  
ATOM   4649  CG1 ILE D 307       6.688  17.099  -2.107  1.00  0.00           C  
ATOM   4650  CG2 ILE D 307       8.462  16.158  -3.612  1.00  0.00           C  
ATOM   4651  CD1 ILE D 307       7.425  16.969  -0.793  1.00  0.00           C  
ATOM   4652  H   ILE D 307       4.540  15.319  -2.970  1.00  0.00           H  
ATOM   4653  HA  ILE D 307       6.003  17.071  -4.643  1.00  0.00           H  
ATOM   4654  HB  ILE D 307       6.939  15.051  -2.596  1.00  0.00           H  
ATOM   4655 1HG1 ILE D 307       6.921  18.074  -2.534  1.00  0.00           H  
ATOM   4656 2HG1 ILE D 307       5.618  17.081  -1.900  1.00  0.00           H  
ATOM   4657 1HG2 ILE D 307       9.144  16.132  -2.763  1.00  0.00           H  
ATOM   4658 2HG2 ILE D 307       8.701  15.343  -4.295  1.00  0.00           H  
ATOM   4659 3HG2 ILE D 307       8.566  17.110  -4.133  1.00  0.00           H  
ATOM   4660 1HD1 ILE D 307       7.129  17.781  -0.128  1.00  0.00           H  
ATOM   4661 2HD1 ILE D 307       7.178  16.013  -0.330  1.00  0.00           H  
ATOM   4662 3HD1 ILE D 307       8.498  17.020  -0.971  1.00  0.00           H  
ATOM   4663  N   VAL D 308       6.218  13.784  -5.189  1.00  0.00           N  
ATOM   4664  CA  VAL D 308       6.623  12.735  -6.127  1.00  0.00           C  
ATOM   4665  C   VAL D 308       5.984  12.979  -7.482  1.00  0.00           C  
ATOM   4666  O   VAL D 308       6.628  12.849  -8.520  1.00  0.00           O  
ATOM   4667  CB  VAL D 308       6.211  11.346  -5.607  1.00  0.00           C  
ATOM   4668  CG1 VAL D 308       6.399  10.294  -6.690  1.00  0.00           C  
ATOM   4669  CG2 VAL D 308       7.022  10.995  -4.368  1.00  0.00           C  
ATOM   4670  H   VAL D 308       5.720  13.527  -4.349  1.00  0.00           H  
ATOM   4671  HA  VAL D 308       7.711  12.740  -6.202  1.00  0.00           H  
ATOM   4672  HB  VAL D 308       5.150  11.362  -5.355  1.00  0.00           H  
ATOM   4673 1HG1 VAL D 308       6.103   9.318  -6.304  1.00  0.00           H  
ATOM   4674 2HG1 VAL D 308       5.782  10.545  -7.552  1.00  0.00           H  
ATOM   4675 3HG1 VAL D 308       7.447  10.262  -6.988  1.00  0.00           H  
ATOM   4676 1HG2 VAL D 308       6.725  10.012  -4.005  1.00  0.00           H  
ATOM   4677 2HG2 VAL D 308       8.083  10.985  -4.618  1.00  0.00           H  
ATOM   4678 3HG2 VAL D 308       6.840  11.739  -3.592  1.00  0.00           H  
ATOM   4679  N   LEU D 309       4.703  13.318  -7.461  1.00  0.00           N  
ATOM   4680  CA  LEU D 309       3.964  13.504  -8.687  1.00  0.00           C  
ATOM   4681  C   LEU D 309       4.598  14.668  -9.418  1.00  0.00           C  
ATOM   4682  O   LEU D 309       4.799  14.608 -10.628  1.00  0.00           O  
ATOM   4683  CB  LEU D 309       2.481  13.779  -8.406  1.00  0.00           C  
ATOM   4684  CG  LEU D 309       1.690  12.610  -7.806  1.00  0.00           C  
ATOM   4685  CD1 LEU D 309       0.276  13.069  -7.477  1.00  0.00           C  
ATOM   4686  CD2 LEU D 309       1.673  11.450  -8.789  1.00  0.00           C  
ATOM   4687  H   LEU D 309       4.232  13.451  -6.578  1.00  0.00           H  
ATOM   4688  HA  LEU D 309       4.010  12.580  -9.261  1.00  0.00           H  
ATOM   4689 1HB  LEU D 309       2.408  14.618  -7.716  1.00  0.00           H  
ATOM   4690 2HB  LEU D 309       1.997  14.062  -9.341  1.00  0.00           H  
ATOM   4691  HG  LEU D 309       2.162  12.291  -6.876  1.00  0.00           H  
ATOM   4692 1HD1 LEU D 309      -0.286  12.239  -7.050  1.00  0.00           H  
ATOM   4693 2HD1 LEU D 309       0.317  13.887  -6.757  1.00  0.00           H  
ATOM   4694 3HD1 LEU D 309      -0.216  13.411  -8.387  1.00  0.00           H  
ATOM   4695 1HD2 LEU D 309       1.112  10.618  -8.362  1.00  0.00           H  
ATOM   4696 2HD2 LEU D 309       1.201  11.767  -9.719  1.00  0.00           H  
ATOM   4697 3HD2 LEU D 309       2.696  11.130  -8.993  1.00  0.00           H  
ATOM   4698  N   LEU D 310       4.930  15.720  -8.674  1.00  0.00           N  
ATOM   4699  CA  LEU D 310       5.576  16.895  -9.246  1.00  0.00           C  
ATOM   4700  C   LEU D 310       6.965  16.568  -9.769  1.00  0.00           C  
ATOM   4701  O   LEU D 310       7.354  17.047 -10.831  1.00  0.00           O  
ATOM   4702  CB  LEU D 310       5.671  18.011  -8.198  1.00  0.00           C  
ATOM   4703  CG  LEU D 310       4.342  18.666  -7.801  1.00  0.00           C  
ATOM   4704  CD1 LEU D 310       4.570  19.608  -6.627  1.00  0.00           C  
ATOM   4705  CD2 LEU D 310       3.766  19.411  -8.997  1.00  0.00           C  
ATOM   4706  H   LEU D 310       4.728  15.703  -7.684  1.00  0.00           H  
ATOM   4707  HA  LEU D 310       4.976  17.245 -10.086  1.00  0.00           H  
ATOM   4708 1HB  LEU D 310       6.120  17.601  -7.295  1.00  0.00           H  
ATOM   4709 2HB  LEU D 310       6.325  18.793  -8.581  1.00  0.00           H  
ATOM   4710  HG  LEU D 310       3.638  17.897  -7.480  1.00  0.00           H  
ATOM   4711 1HD1 LEU D 310       3.625  20.074  -6.346  1.00  0.00           H  
ATOM   4712 2HD1 LEU D 310       4.963  19.046  -5.780  1.00  0.00           H  
ATOM   4713 3HD1 LEU D 310       5.283  20.380  -6.914  1.00  0.00           H  
ATOM   4714 1HD2 LEU D 310       2.821  19.876  -8.715  1.00  0.00           H  
ATOM   4715 2HD2 LEU D 310       4.468  20.181  -9.318  1.00  0.00           H  
ATOM   4716 3HD2 LEU D 310       3.597  18.711  -9.815  1.00  0.00           H  
ATOM   4717  N   ALA D 311       7.703  15.749  -9.028  1.00  0.00           N  
ATOM   4718  CA  ALA D 311       9.037  15.328  -9.441  1.00  0.00           C  
ATOM   4719  C   ALA D 311       9.002  14.678 -10.818  1.00  0.00           C  
ATOM   4720  O   ALA D 311       9.839  14.968 -11.670  1.00  0.00           O  
ATOM   4721  CB  ALA D 311       9.618  14.354  -8.426  1.00  0.00           C  
ATOM   4722  H   ALA D 311       7.329  15.409  -8.154  1.00  0.00           H  
ATOM   4723  HA  ALA D 311       9.672  16.212  -9.488  1.00  0.00           H  
ATOM   4724 1HB  ALA D 311      10.614  14.047  -8.745  1.00  0.00           H  
ATOM   4725 2HB  ALA D 311       9.683  14.840  -7.452  1.00  0.00           H  
ATOM   4726 3HB  ALA D 311       8.974  13.479  -8.352  1.00  0.00           H  
ATOM   4727  N   GLY D 312       8.033  13.792 -11.027  1.00  0.00           N  
ATOM   4728  CA  GLY D 312       7.846  13.195 -12.336  1.00  0.00           C  
ATOM   4729  C   GLY D 312       7.622  14.257 -13.391  1.00  0.00           C  
ATOM   4730  O   GLY D 312       8.192  14.198 -14.478  1.00  0.00           O  
ATOM   4731  H   GLY D 312       7.416  13.527 -10.273  1.00  0.00           H  
ATOM   4732 1HA  GLY D 312       8.723  12.599 -12.592  1.00  0.00           H  
ATOM   4733 2HA  GLY D 312       6.994  12.517 -12.308  1.00  0.00           H  
ATOM   4734  N   SER D 313       6.787  15.234 -13.062  1.00  0.00           N  
ATOM   4735  CA  SER D 313       6.449  16.304 -13.987  1.00  0.00           C  
ATOM   4736  C   SER D 313       7.669  17.150 -14.307  1.00  0.00           C  
ATOM   4737  O   SER D 313       7.768  17.745 -15.377  1.00  0.00           O  
ATOM   4738  CB  SER D 313       5.355  17.176 -13.403  1.00  0.00           C  
ATOM   4739  OG  SER D 313       5.845  17.958 -12.349  1.00  0.00           O  
ATOM   4740  H   SER D 313       6.374  15.232 -12.140  1.00  0.00           H  
ATOM   4741  HA  SER D 313       6.061  15.858 -14.904  1.00  0.00           H  
ATOM   4742 1HB  SER D 313       4.950  17.823 -14.181  1.00  0.00           H  
ATOM   4743 2HB  SER D 313       4.541  16.547 -13.044  1.00  0.00           H  
ATOM   4744  HG  SER D 313       5.440  18.823 -12.450  1.00  0.00           H  
ATOM   4745  N   TYR D 314       8.603  17.194 -13.367  1.00  0.00           N  
ATOM   4746  CA  TYR D 314       9.802  17.998 -13.527  1.00  0.00           C  
ATOM   4747  C   TYR D 314      11.047  17.175 -13.830  1.00  0.00           C  
ATOM   4748  O   TYR D 314      12.167  17.670 -13.719  1.00  0.00           O  
ATOM   4749  CB  TYR D 314      10.030  18.840 -12.270  1.00  0.00           C  
ATOM   4750  CG  TYR D 314       9.047  19.979 -12.111  1.00  0.00           C  
ATOM   4751  CD1 TYR D 314       8.149  19.978 -11.054  1.00  0.00           C  
ATOM   4752  CD2 TYR D 314       9.043  21.024 -13.023  1.00  0.00           C  
ATOM   4753  CE1 TYR D 314       7.251  21.018 -10.909  1.00  0.00           C  
ATOM   4754  CE2 TYR D 314       8.146  22.064 -12.878  1.00  0.00           C  
ATOM   4755  CZ  TYR D 314       7.252  22.063 -11.826  1.00  0.00           C  
ATOM   4756  OH  TYR D 314       6.358  23.098 -11.682  1.00  0.00           O  
ATOM   4757  H   TYR D 314       8.480  16.656 -12.521  1.00  0.00           H  
ATOM   4758  HA  TYR D 314       9.661  18.664 -14.378  1.00  0.00           H  
ATOM   4759 1HB  TYR D 314       9.960  18.204 -11.387  1.00  0.00           H  
ATOM   4760 2HB  TYR D 314      11.036  19.260 -12.291  1.00  0.00           H  
ATOM   4761  HD1 TYR D 314       8.152  19.156 -10.337  1.00  0.00           H  
ATOM   4762  HD2 TYR D 314       9.748  21.025 -13.854  1.00  0.00           H  
ATOM   4763  HE1 TYR D 314       6.546  21.017 -10.078  1.00  0.00           H  
ATOM   4764  HE2 TYR D 314       8.142  22.885 -13.595  1.00  0.00           H  
ATOM   4765  HH  TYR D 314       5.814  22.944 -10.906  1.00  0.00           H  
ATOM   4766  N   LEU D 315      10.845  15.916 -14.203  1.00  0.00           N  
ATOM   4767  CA  LEU D 315      11.956  15.021 -14.514  1.00  0.00           C  
ATOM   4768  C   LEU D 315      11.677  14.317 -15.831  1.00  0.00           C  
ATOM   4769  O   LEU D 315      12.554  14.204 -16.684  1.00  0.00           O  
ATOM   4770  CB  LEU D 315      12.156  13.989 -13.397  1.00  0.00           C  
ATOM   4771  CG  LEU D 315      12.700  14.539 -12.072  1.00  0.00           C  
ATOM   4772  CD1 LEU D 315      12.702  13.434 -11.025  1.00  0.00           C  
ATOM   4773  CD2 LEU D 315      14.103  15.089 -12.289  1.00  0.00           C  
ATOM   4774  H   LEU D 315       9.899  15.568 -14.273  1.00  0.00           H  
ATOM   4775  HA  LEU D 315      12.866  15.614 -14.592  1.00  0.00           H  
ATOM   4776 1HB  LEU D 315      11.199  13.513 -13.188  1.00  0.00           H  
ATOM   4777 2HB  LEU D 315      12.849  13.225 -13.748  1.00  0.00           H  
ATOM   4778  HG  LEU D 315      12.049  15.337 -11.714  1.00  0.00           H  
ATOM   4779 1HD1 LEU D 315      13.089  13.825 -10.084  1.00  0.00           H  
ATOM   4780 2HD1 LEU D 315      11.684  13.073 -10.875  1.00  0.00           H  
ATOM   4781 3HD1 LEU D 315      13.333  12.613 -11.363  1.00  0.00           H  
ATOM   4782 1HD2 LEU D 315      14.490  15.481 -11.348  1.00  0.00           H  
ATOM   4783 2HD2 LEU D 315      14.755  14.291 -12.646  1.00  0.00           H  
ATOM   4784 3HD2 LEU D 315      14.069  15.889 -13.029  1.00  0.00           H  
ATOM   4785  N   ALA D 316      10.451  13.836 -15.990  1.00  0.00           N  
ATOM   4786  CA  ALA D 316      10.056  13.189 -17.232  1.00  0.00           C  
ATOM   4787  C   ALA D 316      10.321  14.186 -18.355  1.00  0.00           C  
ATOM   4788  O   ALA D 316      10.855  13.833 -19.408  1.00  0.00           O  
ATOM   4789  CB  ALA D 316       8.578  12.820 -17.187  1.00  0.00           C  
ATOM   4790  H   ALA D 316       9.777  13.915 -15.241  1.00  0.00           H  
ATOM   4791  HA  ALA D 316      10.646  12.278 -17.342  1.00  0.00           H  
ATOM   4792 1HB  ALA D 316       8.295  12.337 -18.122  1.00  0.00           H  
ATOM   4793 2HB  ALA D 316       8.399  12.137 -16.357  1.00  0.00           H  
ATOM   4794 3HB  ALA D 316       7.983  13.721 -17.050  1.00  0.00           H  
ATOM   4795  N   VAL D 317       9.951  15.438 -18.112  1.00  0.00           N  
ATOM   4796  CA  VAL D 317      10.168  16.499 -19.081  1.00  0.00           C  
ATOM   4797  C   VAL D 317      11.665  16.698 -19.230  1.00  0.00           C  
ATOM   4798  O   VAL D 317      12.183  16.676 -20.340  1.00  0.00           O  
ATOM   4799  CB  VAL D 317       9.502  17.811 -18.628  1.00  0.00           C  
ATOM   4800  CG1 VAL D 317       9.886  18.952 -19.559  1.00  0.00           C  
ATOM   4801  CG2 VAL D 317       7.991  17.636 -18.584  1.00  0.00           C  
ATOM   4802  H   VAL D 317       9.508  15.659 -17.232  1.00  0.00           H  
ATOM   4803  HA  VAL D 317       9.706  16.206 -20.024  1.00  0.00           H  
ATOM   4804  HB  VAL D 317       9.867  18.070 -17.635  1.00  0.00           H  
ATOM   4805 1HG1 VAL D 317       9.406  19.872 -19.224  1.00  0.00           H  
ATOM   4806 2HG1 VAL D 317      10.967  19.083 -19.547  1.00  0.00           H  
ATOM   4807 3HG1 VAL D 317       9.558  18.721 -20.572  1.00  0.00           H  
ATOM   4808 1HG2 VAL D 317       7.526  18.568 -18.263  1.00  0.00           H  
ATOM   4809 2HG2 VAL D 317       7.626  17.372 -19.577  1.00  0.00           H  
ATOM   4810 3HG2 VAL D 317       7.737  16.843 -17.881  1.00  0.00           H  
ATOM   4811  N   LEU D 318      12.356  16.872 -18.108  1.00  0.00           N  
ATOM   4812  CA  LEU D 318      13.791  17.126 -18.136  1.00  0.00           C  
ATOM   4813  C   LEU D 318      14.523  16.222 -19.129  1.00  0.00           C  
ATOM   4814  O   LEU D 318      15.298  16.691 -19.962  1.00  0.00           O  
ATOM   4815  CB  LEU D 318      14.380  16.930 -16.733  1.00  0.00           C  
ATOM   4816  CG  LEU D 318      15.895  17.139 -16.614  1.00  0.00           C  
ATOM   4817  CD1 LEU D 318      16.240  18.578 -16.973  1.00  0.00           C  
ATOM   4818  CD2 LEU D 318      16.343  16.807 -15.198  1.00  0.00           C  
ATOM   4819  H   LEU D 318      11.882  16.827 -17.217  1.00  0.00           H  
ATOM   4820  HA  LEU D 318      13.954  18.150 -18.469  1.00  0.00           H  
ATOM   4821 1HB  LEU D 318      13.895  17.628 -16.052  1.00  0.00           H  
ATOM   4822 2HB  LEU D 318      14.158  15.916 -16.401  1.00  0.00           H  
ATOM   4823  HG  LEU D 318      16.410  16.486 -17.320  1.00  0.00           H  
ATOM   4824 1HD1 LEU D 318      17.317  18.726 -16.888  1.00  0.00           H  
ATOM   4825 2HD1 LEU D 318      15.926  18.782 -17.997  1.00  0.00           H  
ATOM   4826 3HD1 LEU D 318      15.726  19.256 -16.293  1.00  0.00           H  
ATOM   4827 1HD2 LEU D 318      17.420  16.954 -15.113  1.00  0.00           H  
ATOM   4828 2HD2 LEU D 318      15.831  17.460 -14.491  1.00  0.00           H  
ATOM   4829 3HD2 LEU D 318      16.101  15.768 -14.974  1.00  0.00           H  
ATOM   4830  N   ALA D 319      14.272  14.922 -19.033  1.00  0.00           N  
ATOM   4831  CA  ALA D 319      14.962  13.946 -19.865  1.00  0.00           C  
ATOM   4832  C   ALA D 319      14.318  13.957 -21.243  1.00  0.00           C  
ATOM   4833  O   ALA D 319      14.970  14.254 -22.239  1.00  0.00           O  
ATOM   4834  CB  ALA D 319      14.854  12.562 -19.249  1.00  0.00           C  
ATOM   4835  H   ALA D 319      13.584  14.601 -18.367  1.00  0.00           H  
ATOM   4836  HA  ALA D 319      16.013  14.230 -19.918  1.00  0.00           H  
ATOM   4837 1HB  ALA D 319      15.375  11.842 -19.881  1.00  0.00           H  
ATOM   4838 2HB  ALA D 319      15.307  12.569 -18.258  1.00  0.00           H  
ATOM   4839 3HB  ALA D 319      13.806  12.281 -19.168  1.00  0.00           H  
ATOM   4840  N   GLU D 320      13.026  13.642 -21.283  1.00  0.00           N  
ATOM   4841  CA  GLU D 320      12.340  13.309 -22.526  1.00  0.00           C  
ATOM   4842  C   GLU D 320      12.293  14.474 -23.513  1.00  0.00           C  
ATOM   4843  O   GLU D 320      12.299  14.265 -24.723  1.00  0.00           O  
ATOM   4844  CB  GLU D 320      10.915  12.840 -22.222  1.00  0.00           C  
ATOM   4845  CG  GLU D 320      10.836  11.547 -21.423  1.00  0.00           C  
ATOM   4846  CD  GLU D 320      11.204  10.335 -22.234  1.00  0.00           C  
ATOM   4847  OE1 GLU D 320      10.851  10.285 -23.387  1.00  0.00           O  
ATOM   4848  OE2 GLU D 320      11.840   9.458 -21.698  1.00  0.00           O  
ATOM   4849  H   GLU D 320      12.507  13.634 -20.417  1.00  0.00           H  
ATOM   4850  HA  GLU D 320      12.873  12.488 -23.007  1.00  0.00           H  
ATOM   4851 1HB  GLU D 320      10.390  13.612 -21.661  1.00  0.00           H  
ATOM   4852 2HB  GLU D 320      10.375  12.689 -23.157  1.00  0.00           H  
ATOM   4853 1HG  GLU D 320      11.510  11.617 -20.570  1.00  0.00           H  
ATOM   4854 2HG  GLU D 320       9.822  11.429 -21.043  1.00  0.00           H  
ATOM   4855  N   ARG D 321      12.238  15.694 -22.982  1.00  0.00           N  
ATOM   4856  CA  ARG D 321      12.284  16.927 -23.776  1.00  0.00           C  
ATOM   4857  C   ARG D 321      13.111  16.859 -25.058  1.00  0.00           C  
ATOM   4858  O   ARG D 321      12.708  17.396 -26.091  1.00  0.00           O  
ATOM   4859  CB  ARG D 321      12.830  18.060 -22.920  1.00  0.00           C  
ATOM   4860  CG  ARG D 321      12.934  19.402 -23.627  1.00  0.00           C  
ATOM   4861  CD  ARG D 321      13.440  20.463 -22.718  1.00  0.00           C  
ATOM   4862  NE  ARG D 321      13.523  21.753 -23.384  1.00  0.00           N  
ATOM   4863  CZ  ARG D 321      14.575  22.171 -24.114  1.00  0.00           C  
ATOM   4864  NH1 ARG D 321      15.624  21.392 -24.261  1.00  0.00           N  
ATOM   4865  NH2 ARG D 321      14.554  23.365 -24.681  1.00  0.00           N  
ATOM   4866  H   ARG D 321      12.161  15.759 -21.977  1.00  0.00           H  
ATOM   4867  HA  ARG D 321      11.274  17.155 -24.119  1.00  0.00           H  
ATOM   4868 1HB  ARG D 321      12.193  18.195 -22.047  1.00  0.00           H  
ATOM   4869 2HB  ARG D 321      13.826  17.798 -22.562  1.00  0.00           H  
ATOM   4870 1HG  ARG D 321      13.619  19.318 -24.470  1.00  0.00           H  
ATOM   4871 2HG  ARG D 321      11.949  19.701 -23.988  1.00  0.00           H  
ATOM   4872 1HD  ARG D 321      12.768  20.562 -21.866  1.00  0.00           H  
ATOM   4873 2HD  ARG D 321      14.435  20.197 -22.367  1.00  0.00           H  
ATOM   4874  HE  ARG D 321      12.735  22.381 -23.294  1.00  0.00           H  
ATOM   4875 1HH1 ARG D 321      15.640  20.479 -23.828  1.00  0.00           H  
ATOM   4876 2HH1 ARG D 321      16.413  21.705 -24.808  1.00  0.00           H  
ATOM   4877 1HH2 ARG D 321      13.748  23.964 -24.567  1.00  0.00           H  
ATOM   4878 2HH2 ARG D 321      15.343  23.678 -25.227  1.00  0.00           H  
ATOM   4879  N   GLY D 322      14.267  16.210 -24.995  1.00  0.00           N  
ATOM   4880  CA  GLY D 322      15.115  16.120 -26.170  1.00  0.00           C  
ATOM   4881  C   GLY D 322      15.161  14.721 -26.752  1.00  0.00           C  
ATOM   4882  O   GLY D 322      16.241  14.154 -26.919  1.00  0.00           O  
ATOM   4883  H   GLY D 322      14.569  15.774 -24.136  1.00  0.00           H  
ATOM   4884 1HA  GLY D 322      14.752  16.808 -26.934  1.00  0.00           H  
ATOM   4885 2HA  GLY D 322      16.127  16.430 -25.913  1.00  0.00           H  
ATOM   4886  N   ALA D 323      13.993  14.163 -27.064  1.00  0.00           N  
ATOM   4887  CA  ALA D 323      13.915  12.807 -27.595  1.00  0.00           C  
ATOM   4888  C   ALA D 323      12.640  12.567 -28.406  1.00  0.00           C  
ATOM   4889  O   ALA D 323      11.630  13.247 -28.213  1.00  0.00           O  
ATOM   4890  CB  ALA D 323      13.992  11.798 -26.446  1.00  0.00           C  
ATOM   4891  H   ALA D 323      13.141  14.689 -26.932  1.00  0.00           H  
ATOM   4892  HA  ALA D 323      14.763  12.655 -28.263  1.00  0.00           H  
ATOM   4893 1HB  ALA D 323      13.933  10.786 -26.846  1.00  0.00           H  
ATOM   4894 2HB  ALA D 323      14.935  11.924 -25.914  1.00  0.00           H  
ATOM   4895 3HB  ALA D 323      13.163  11.965 -25.760  1.00  0.00           H  
ATOM   4896  N   PRO D 324      12.685  11.600 -29.340  1.00  0.00           N  
ATOM   4897  CA  PRO D 324      11.569  11.206 -30.222  1.00  0.00           C  
ATOM   4898  C   PRO D 324      10.313  10.710 -29.490  1.00  0.00           C  
ATOM   4899  O   PRO D 324       9.244  10.574 -30.087  1.00  0.00           O  
ATOM   4900  CB  PRO D 324      12.171  10.098 -31.084  1.00  0.00           C  
ATOM   4901  CG  PRO D 324      13.657  10.322 -31.018  1.00  0.00           C  
ATOM   4902  CD  PRO D 324      13.928  10.830 -29.645  1.00  0.00           C  
ATOM   4903  HA  PRO D 324      11.277  12.067 -30.842  1.00  0.00           H  
ATOM   4904 1HB  PRO D 324      11.875   9.114 -30.692  1.00  0.00           H  
ATOM   4905 2HB  PRO D 324      11.780  10.165 -32.110  1.00  0.00           H  
ATOM   4906 1HG  PRO D 324      14.192   9.383 -31.223  1.00  0.00           H  
ATOM   4907 2HG  PRO D 324      13.968  11.040 -31.791  1.00  0.00           H  
ATOM   4908 1HD  PRO D 324      14.062   9.981 -28.959  1.00  0.00           H  
ATOM   4909 2HD  PRO D 324      14.827  11.464 -29.659  1.00  0.00           H  
ATOM   4910  N   GLY D 325      10.447  10.455 -28.194  1.00  0.00           N  
ATOM   4911  CA  GLY D 325       9.352   9.891 -27.432  1.00  0.00           C  
ATOM   4912  C   GLY D 325       8.056  10.662 -27.389  1.00  0.00           C  
ATOM   4913  O   GLY D 325       7.923  11.730 -27.986  1.00  0.00           O  
ATOM   4914  H   GLY D 325      11.320  10.654 -27.726  1.00  0.00           H  
ATOM   4915 1HA  GLY D 325       9.106   8.904 -27.825  1.00  0.00           H  
ATOM   4916 2HA  GLY D 325       9.661   9.757 -26.396  1.00  0.00           H  
ATOM   4917  N   ALA D 326       7.109  10.104 -26.642  1.00  0.00           N  
ATOM   4918  CA  ALA D 326       5.755  10.627 -26.525  1.00  0.00           C  
ATOM   4919  C   ALA D 326       5.685  11.968 -25.808  1.00  0.00           C  
ATOM   4920  O   ALA D 326       6.708  12.599 -25.528  1.00  0.00           O  
ATOM   4921  CB  ALA D 326       4.868   9.609 -25.813  1.00  0.00           C  
ATOM   4922  H   ALA D 326       7.359   9.268 -26.132  1.00  0.00           H  
ATOM   4923  HA  ALA D 326       5.370  10.796 -27.531  1.00  0.00           H  
ATOM   4924 1HB  ALA D 326       3.856  10.005 -25.728  1.00  0.00           H  
ATOM   4925 2HB  ALA D 326       4.848   8.681 -26.385  1.00  0.00           H  
ATOM   4926 3HB  ALA D 326       5.265   9.413 -24.819  1.00  0.00           H  
ATOM   4927  N   GLN D 327       4.461  12.386 -25.507  1.00  0.00           N  
ATOM   4928  CA  GLN D 327       4.191  13.663 -24.857  1.00  0.00           C  
ATOM   4929  C   GLN D 327       4.617  13.781 -23.399  1.00  0.00           C  
ATOM   4930  O   GLN D 327       3.838  14.249 -22.568  1.00  0.00           O  
ATOM   4931  CB  GLN D 327       2.694  13.968 -24.957  1.00  0.00           C  
ATOM   4932  CG  GLN D 327       2.173  14.068 -26.380  1.00  0.00           C  
ATOM   4933  CD  GLN D 327       2.917  15.106 -27.198  1.00  0.00           C  
ATOM   4934  OE1 GLN D 327       3.128  16.236 -26.748  1.00  0.00           O  
ATOM   4935  NE2 GLN D 327       3.318  14.730 -28.406  1.00  0.00           N  
ATOM   4936  H   GLN D 327       3.687  11.782 -25.744  1.00  0.00           H  
ATOM   4937  HA  GLN D 327       4.769  14.437 -25.362  1.00  0.00           H  
ATOM   4938 1HB  GLN D 327       2.129  13.189 -24.445  1.00  0.00           H
[truncated: 126,576 more chars]
