# Supplementary material for: An Integrated Framework Advancing Membrane Protein Modeling and Design
Source: PLoS Comput Biol. 2015 Sep 1;11(9):e1004398. doi: 10.1371/journal.pcbi.1004398 (PMC4556676; doi:10.1371/journal.pcbi.1004398)
Supplement: S5 File — This protocol capture contains the steps, input files, and example output files necessary to run the MPdock protocol described in this manuscript. For simplification, we only describe docking of Glycophorin A in these files. The supplementary files are included with the Rosetta3 software suite under the directory Rosetta/demos/protocol_capture/MPdock. (GZ) [file pcbi.1004398.s005.gz › MPSymDock/example_symmetry_inputs/1bl8_refined_INPUT.pdb]

ATOM      1  N   ALA A   1     -17.038  -4.356  15.498  1.00  0.00           N  
ATOM      2  CA  ALA A   1     -15.759  -3.607  15.663  1.00  0.00           C  
ATOM      3  C   ALA A   1     -15.887  -2.192  15.111  1.00  0.00           C  
ATOM      4  O   ALA A   1     -16.992  -1.674  14.951  1.00  0.00           O  
ATOM      5  CB  ALA A   1     -14.628  -4.345  14.950  1.00  0.00           C  
ATOM      6 1H   ALA A   1     -16.934  -5.280  15.865  1.00  0.00           H  
ATOM      7 2H   ALA A   1     -17.768  -3.882  15.991  1.00  0.00           H  
ATOM      8 3H   ALA A   1     -17.271  -4.408  14.527  1.00  0.00           H  
ATOM      9  HA  ALA A   1     -15.533  -3.553  16.728  1.00  0.00           H  
ATOM     10 1HB  ALA A   1     -13.697  -3.792  15.075  1.00  0.00           H  
ATOM     11 2HB  ALA A   1     -14.518  -5.342  15.377  1.00  0.00           H  
ATOM     12 3HB  ALA A   1     -14.860  -4.428  13.889  1.00  0.00           H  
ATOM     13  N   LEU A   2     -14.744  -1.576  14.824  1.00  0.00           N  
ATOM     14  CA  LEU A   2     -14.702  -0.243  14.235  1.00  0.00           C  
ATOM     15  C   LEU A   2     -13.517  -0.133  13.288  1.00  0.00           C  
ATOM     16  O   LEU A   2     -13.680   0.114  12.097  1.00  0.00           O  
ATOM     17  CB  LEU A   2     -14.603   0.827  15.329  1.00  0.00           C  
ATOM     18  CG  LEU A   2     -14.546   2.279  14.837  1.00  0.00           C  
ATOM     19  CD1 LEU A   2     -15.822   2.606  14.072  1.00  0.00           C  
ATOM     20  CD2 LEU A   2     -14.366   3.212  16.025  1.00  0.00           C  
ATOM     21  H   LEU A   2     -13.877  -2.053  15.024  1.00  0.00           H  
ATOM     22  HA  LEU A   2     -15.630  -0.078  13.689  1.00  0.00           H  
ATOM     23 1HB  LEU A   2     -15.466   0.734  15.986  1.00  0.00           H  
ATOM     24 2HB  LEU A   2     -13.704   0.641  15.917  1.00  0.00           H  
ATOM     25  HG  LEU A   2     -13.707   2.398  14.151  1.00  0.00           H  
ATOM     26 1HD1 LEU A   2     -15.782   3.637  13.722  1.00  0.00           H  
ATOM     27 2HD1 LEU A   2     -15.915   1.937  13.217  1.00  0.00           H  
ATOM     28 3HD1 LEU A   2     -16.682   2.479  14.729  1.00  0.00           H  
ATOM     29 1HD2 LEU A   2     -14.325   4.244  15.674  1.00  0.00           H  
ATOM     30 2HD2 LEU A   2     -15.206   3.094  16.710  1.00  0.00           H  
ATOM     31 3HD2 LEU A   2     -13.438   2.967  16.542  1.00  0.00           H  
ATOM     32  N   HIS A   3     -12.319  -0.318  13.830  1.00  0.00           N  
ATOM     33  CA  HIS A   3     -11.102  -0.250  13.040  1.00  0.00           C  
ATOM     34  C   HIS A   3     -11.149  -1.247  11.889  1.00  0.00           C  
ATOM     35  O   HIS A   3     -10.571  -1.015  10.833  1.00  0.00           O  
ATOM     36  CB  HIS A   3      -9.872  -0.519  13.914  1.00  0.00           C  
ATOM     37  CG  HIS A   3      -9.905  -1.848  14.604  1.00  0.00           C  
ATOM     38  ND1 HIS A   3      -9.247  -2.956  14.114  1.00  0.00           N  
ATOM     39  CD2 HIS A   3     -10.515  -2.245  15.745  1.00  0.00           C  
ATOM     40  CE1 HIS A   3      -9.452  -3.980  14.926  1.00  0.00           C  
ATOM     41  NE2 HIS A   3     -10.218  -3.574  15.922  1.00  0.00           N  
ATOM     42  H   HIS A   3     -12.255  -0.513  14.818  1.00  0.00           H  
ATOM     43  HA  HIS A   3     -10.989   0.754  12.632  1.00  0.00           H  
ATOM     44 1HB  HIS A   3      -8.972  -0.475  13.300  1.00  0.00           H  
ATOM     45 2HB  HIS A   3      -9.789   0.258  14.674  1.00  0.00           H  
ATOM     46  HD2 HIS A   3     -11.129  -1.627  16.401  1.00  0.00           H  
ATOM     47  HE1 HIS A   3      -9.055  -4.986  14.795  1.00  0.00           H  
ATOM     48  HE2 HIS A   3     -10.536  -4.145  16.692  1.00  0.00           H  
ATOM     49  N   TRP A   4     -11.853  -2.353  12.106  1.00  0.00           N  
ATOM     50  CA  TRP A   4     -12.142  -3.317  11.050  1.00  0.00           C  
ATOM     51  C   TRP A   4     -13.205  -2.819  10.081  1.00  0.00           C  
ATOM     52  O   TRP A   4     -13.050  -2.945   8.866  1.00  0.00           O  
ATOM     53  CB  TRP A   4     -12.598  -4.643  11.660  1.00  0.00           C  
ATOM     54  CG  TRP A   4     -12.948  -5.683  10.639  1.00  0.00           C  
ATOM     55  CD1 TRP A   4     -12.554  -5.709   9.334  1.00  0.00           C  
ATOM     56  CD2 TRP A   4     -13.769  -6.860  10.834  1.00  0.00           C  
ATOM     57  NE1 TRP A   4     -13.071  -6.815   8.706  1.00  0.00           N  
ATOM     58  CE2 TRP A   4     -13.816  -7.531   9.609  1.00  0.00           C  
ATOM     59  CE3 TRP A   4     -14.456  -7.390  11.933  1.00  0.00           C  
ATOM     60  CZ2 TRP A   4     -14.527  -8.710   9.445  1.00  0.00           C  
ATOM     61  CZ3 TRP A   4     -15.168  -8.572  11.769  1.00  0.00           C  
ATOM     62  CH2 TRP A   4     -15.201  -9.215  10.557  1.00  0.00           C  
ATOM     63  H   TRP A   4     -12.198  -2.527  13.039  1.00  0.00           H  
ATOM     64  HA  TRP A   4     -11.227  -3.496  10.486  1.00  0.00           H  
ATOM     65 1HB  TRP A   4     -11.808  -5.041  12.297  1.00  0.00           H  
ATOM     66 2HB  TRP A   4     -13.471  -4.474  12.289  1.00  0.00           H  
ATOM     67  HD1 TRP A   4     -11.921  -4.962   8.860  1.00  0.00           H  
ATOM     68  HE1 TRP A   4     -12.929  -7.062   7.737  1.00  0.00           H  
ATOM     69  HE3 TRP A   4     -14.431  -6.885  12.898  1.00  0.00           H  
ATOM     70  HZ2 TRP A   4     -14.566  -9.235   8.491  1.00  0.00           H  
ATOM     71  HZ3 TRP A   4     -15.701  -8.977  12.629  1.00  0.00           H  
ATOM     72  HH2 TRP A   4     -15.769 -10.141  10.464  1.00  0.00           H  
ATOM     73  N   ARG A   5     -14.284  -2.258  10.616  1.00  0.00           N  
ATOM     74  CA  ARG A   5     -15.400  -1.827   9.783  1.00  0.00           C  
ATOM     75  C   ARG A   5     -15.019  -0.712   8.829  1.00  0.00           C  
ATOM     76  O   ARG A   5     -15.752  -0.425   7.887  1.00  0.00           O  
ATOM     77  CB  ARG A   5     -16.557  -1.357  10.653  1.00  0.00           C  
ATOM     78  CG  ARG A   5     -17.209  -2.445  11.491  1.00  0.00           C  
ATOM     79  CD  ARG A   5     -18.386  -1.932  12.238  1.00  0.00           C  
ATOM     80  NE  ARG A   5     -18.858  -2.885  13.229  1.00  0.00           N  
ATOM     81  CZ  ARG A   5     -19.704  -3.901  12.972  1.00  0.00           C  
ATOM     82  NH1 ARG A   5     -20.161  -4.083  11.753  1.00  0.00           N  
ATOM     83  NH2 ARG A   5     -20.074  -4.716  13.945  1.00  0.00           N  
ATOM     84  H   ARG A   5     -14.337  -2.125  11.616  1.00  0.00           H  
ATOM     85  HA  ARG A   5     -15.727  -2.673   9.178  1.00  0.00           H  
ATOM     86 1HB  ARG A   5     -16.209  -0.581  11.332  1.00  0.00           H  
ATOM     87 2HB  ARG A   5     -17.331  -0.918  10.023  1.00  0.00           H  
ATOM     88 1HG  ARG A   5     -17.541  -3.255  10.842  1.00  0.00           H  
ATOM     89 2HG  ARG A   5     -16.487  -2.831  12.213  1.00  0.00           H  
ATOM     90 1HD  ARG A   5     -18.117  -1.010  12.752  1.00  0.00           H  
ATOM     91 2HD  ARG A   5     -19.200  -1.734  11.541  1.00  0.00           H  
ATOM     92  HE  ARG A   5     -18.527  -2.777  14.179  1.00  0.00           H  
ATOM     93 1HH1 ARG A   5     -19.878  -3.461  11.009  1.00  0.00           H  
ATOM     94 2HH1 ARG A   5     -20.795  -4.845  11.560  1.00  0.00           H  
ATOM     95 1HH2 ARG A   5     -19.722  -4.576  14.882  1.00  0.00           H  
ATOM     96 2HH2 ARG A   5     -20.707  -5.477  13.752  1.00  0.00           H  
ATOM     97  N   ALA A   6     -13.882  -0.074   9.080  1.00  0.00           N  
ATOM     98  CA  ALA A   6     -13.401   0.993   8.211  1.00  0.00           C  
ATOM     99  C   ALA A   6     -13.275   0.435   6.796  1.00  0.00           C  
ATOM    100  O   ALA A   6     -13.463   1.150   5.809  1.00  0.00           O  
ATOM    101  CB  ALA A   6     -12.050   1.504   8.698  1.00  0.00           C  
ATOM    102  H   ALA A   6     -13.337  -0.332   9.891  1.00  0.00           H  
ATOM    103  HA  ALA A   6     -14.121   1.810   8.246  1.00  0.00           H  
ATOM    104 1HB  ALA A   6     -11.703   2.300   8.040  1.00  0.00           H  
ATOM    105 2HB  ALA A   6     -12.152   1.890   9.712  1.00  0.00           H  
ATOM    106 3HB  ALA A   6     -11.329   0.688   8.691  1.00  0.00           H  
ATOM    107  N   ALA A   7     -12.957  -0.853   6.720  1.00  0.00           N  
ATOM    108  CA  ALA A   7     -12.816  -1.553   5.455  1.00  0.00           C  
ATOM    109  C   ALA A   7     -14.110  -1.468   4.657  1.00  0.00           C  
ATOM    110  O   ALA A   7     -14.096  -1.156   3.468  1.00  0.00           O  
ATOM    111  CB  ALA A   7     -12.453  -3.011   5.706  1.00  0.00           C  
ATOM    112  H   ALA A   7     -12.809  -1.359   7.582  1.00  0.00           H  
ATOM    113  HA  ALA A   7     -12.012  -1.078   4.893  1.00  0.00           H  
ATOM    114 1HB  ALA A   7     -12.348  -3.530   4.753  1.00  0.00           H  
ATOM    115 2HB  ALA A   7     -11.510  -3.063   6.252  1.00  0.00           H  
ATOM    116 3HB  ALA A   7     -13.238  -3.485   6.293  1.00  0.00           H  
ATOM    117  N   GLY A   8     -15.229  -1.747   5.320  1.00  0.00           N  
ATOM    118  CA  GLY A   8     -16.518  -1.639   4.668  1.00  0.00           C  
ATOM    119  C   GLY A   8     -16.820  -0.224   4.203  1.00  0.00           C  
ATOM    120  O   GLY A   8     -17.265  -0.018   3.076  1.00  0.00           O  
ATOM    121  H   GLY A   8     -15.189  -2.038   6.286  1.00  0.00           H  
ATOM    122 1HA  GLY A   8     -16.549  -2.308   3.808  1.00  0.00           H  
ATOM    123 2HA  GLY A   8     -17.301  -1.961   5.354  1.00  0.00           H  
ATOM    124  N   ALA A   9     -16.572   0.757   5.066  1.00  0.00           N  
ATOM    125  CA  ALA A   9     -16.745   2.154   4.689  1.00  0.00           C  
ATOM    126  C   ALA A   9     -15.854   2.566   3.532  1.00  0.00           C  
ATOM    127  O   ALA A   9     -16.271   3.337   2.670  1.00  0.00           O  
ATOM    128  CB  ALA A   9     -16.475   3.055   5.879  1.00  0.00           C  
ATOM    129  H   ALA A   9     -16.258   0.535   6.000  1.00  0.00           H  
ATOM    130  HA  ALA A   9     -17.777   2.292   4.366  1.00  0.00           H  
ATOM    131 1HB  ALA A   9     -16.608   4.096   5.585  1.00  0.00           H  
ATOM    132 2HB  ALA A   9     -17.171   2.813   6.683  1.00  0.00           H  
ATOM    133 3HB  ALA A   9     -15.454   2.903   6.226  1.00  0.00           H  
ATOM    134  N   ALA A  10     -14.625   2.064   3.520  1.00  0.00           N  
ATOM    135  CA  ALA A  10     -13.705   2.349   2.428  1.00  0.00           C  
ATOM    136  C   ALA A  10     -14.201   1.764   1.127  1.00  0.00           C  
ATOM    137  O   ALA A  10     -14.000   2.340   0.066  1.00  0.00           O  
ATOM    138  CB  ALA A  10     -12.343   1.798   2.731  1.00  0.00           C  
ATOM    139  H   ALA A  10     -14.318   1.474   4.280  1.00  0.00           H  
ATOM    140  HA  ALA A  10     -13.631   3.431   2.321  1.00  0.00           H  
ATOM    141 1HB  ALA A  10     -11.668   2.020   1.905  1.00  0.00           H  
ATOM    142 2HB  ALA A  10     -11.961   2.255   3.644  1.00  0.00           H  
ATOM    143 3HB  ALA A  10     -12.409   0.719   2.866  1.00  0.00           H  
ATOM    144  N   THR A  11     -14.837   0.603   1.207  1.00  0.00           N  
ATOM    145  CA  THR A  11     -15.420   0.010   0.019  1.00  0.00           C  
ATOM    146  C   THR A  11     -16.525   0.922  -0.500  1.00  0.00           C  
ATOM    147  O   THR A  11     -16.637   1.138  -1.702  1.00  0.00           O  
ATOM    148  CB  THR A  11     -15.977  -1.397   0.302  1.00  0.00           C  
ATOM    149  OG1 THR A  11     -14.916  -2.254   0.744  1.00  0.00           O  
ATOM    150  CG2 THR A  11     -16.608  -1.984  -0.951  1.00  0.00           C  
ATOM    151  H   THR A  11     -14.922   0.121   2.090  1.00  0.00           H  
ATOM    152  HA  THR A  11     -14.637  -0.099  -0.733  1.00  0.00           H  
ATOM    153  HB  THR A  11     -16.730  -1.339   1.088  1.00  0.00           H  
ATOM    154  HG1 THR A  11     -15.116  -2.582   1.625  1.00  0.00           H  
ATOM    155 1HG2 THR A  11     -16.997  -2.978  -0.732  1.00  0.00           H  
ATOM    156 2HG2 THR A  11     -17.423  -1.341  -1.283  1.00  0.00           H  
ATOM    157 3HG2 THR A  11     -15.858  -2.054  -1.738  1.00  0.00           H  
ATOM    158  N   VAL A  12     -17.333   1.473   0.403  1.00  0.00           N  
ATOM    159  CA  VAL A  12     -18.378   2.401  -0.015  1.00  0.00           C  
ATOM    160  C   VAL A  12     -17.729   3.599  -0.701  1.00  0.00           C  
ATOM    161  O   VAL A  12     -18.186   4.048  -1.746  1.00  0.00           O  
ATOM    162  CB  VAL A  12     -19.209   2.874   1.193  1.00  0.00           C  
ATOM    163  CG1 VAL A  12     -20.149   3.998   0.785  1.00  0.00           C  
ATOM    164  CG2 VAL A  12     -19.987   1.704   1.776  1.00  0.00           C  
ATOM    165  H   VAL A  12     -17.232   1.255   1.384  1.00  0.00           H  
ATOM    166  HA  VAL A  12     -19.047   1.882  -0.703  1.00  0.00           H  
ATOM    167  HB  VAL A  12     -18.535   3.277   1.950  1.00  0.00           H  
ATOM    168 1HG1 VAL A  12     -20.728   4.321   1.651  1.00  0.00           H  
ATOM    169 2HG1 VAL A  12     -19.568   4.838   0.405  1.00  0.00           H  
ATOM    170 3HG1 VAL A  12     -20.826   3.643   0.009  1.00  0.00           H  
ATOM    171 1HG2 VAL A  12     -20.572   2.046   2.630  1.00  0.00           H  
ATOM    172 2HG2 VAL A  12     -20.656   1.298   1.017  1.00  0.00           H  
ATOM    173 3HG2 VAL A  12     -19.292   0.929   2.099  1.00  0.00           H  
ATOM    174  N   LEU A  13     -16.664   4.114  -0.098  1.00  0.00           N  
ATOM    175  CA  LEU A  13     -15.958   5.276  -0.623  1.00  0.00           C  
ATOM    176  C   LEU A  13     -15.423   4.929  -2.006  1.00  0.00           C  
ATOM    177  O   LEU A  13     -15.493   5.738  -2.926  1.00  0.00           O  
ATOM    178  CB  LEU A  13     -14.809   5.689   0.306  1.00  0.00           C  
ATOM    179  CG  LEU A  13     -15.227   6.294   1.652  1.00  0.00           C  
ATOM    180  CD1 LEU A  13     -13.999   6.469   2.535  1.00  0.00           C  
ATOM    181  CD2 LEU A  13     -15.925   7.626   1.415  1.00  0.00           C  
ATOM    182  H   LEU A  13     -16.335   3.682   0.754  1.00  0.00           H  
ATOM    183  HA  LEU A  13     -16.654   6.113  -0.666  1.00  0.00           H  
ATOM    184 1HB  LEU A  13     -14.198   4.812   0.513  1.00  0.00           H  
ATOM    185 2HB  LEU A  13     -14.191   6.423  -0.210  1.00  0.00           H  
ATOM    186  HG  LEU A  13     -15.910   5.613   2.162  1.00  0.00           H  
ATOM    187 1HD1 LEU A  13     -14.296   6.899   3.491  1.00  0.00           H  
ATOM    188 2HD1 LEU A  13     -13.531   5.499   2.704  1.00  0.00           H  
ATOM    189 3HD1 LEU A  13     -13.290   7.134   2.043  1.00  0.00           H  
ATOM    190 1HD2 LEU A  13     -16.223   8.056   2.372  1.00  0.00           H  
ATOM    191 2HD2 LEU A  13     -15.243   8.308   0.907  1.00  0.00           H  
ATOM    192 3HD2 LEU A  13     -16.809   7.469   0.797  1.00  0.00           H  
ATOM    193  N   LEU A  14     -14.896   3.715  -2.145  1.00  0.00           N  
ATOM    194  CA  LEU A  14     -14.365   3.247  -3.420  1.00  0.00           C  
ATOM    195  C   LEU A  14     -15.430   3.332  -4.502  1.00  0.00           C  
ATOM    196  O   LEU A  14     -15.174   3.828  -5.599  1.00  0.00           O  
ATOM    197  CB  LEU A  14     -13.865   1.802  -3.295  1.00  0.00           C  
ATOM    198  CG  LEU A  14     -13.313   1.175  -4.581  1.00  0.00           C  
ATOM    199  CD1 LEU A  14     -12.080   1.946  -5.034  1.00  0.00           C  
ATOM    200  CD2 LEU A  14     -12.981  -0.288  -4.331  1.00  0.00           C  
ATOM    201  H   LEU A  14     -14.863   3.102  -1.343  1.00  0.00           H  
ATOM    202  HA  LEU A  14     -13.517   3.874  -3.693  1.00  0.00           H  
ATOM    203 1HB  LEU A  14     -13.075   1.772  -2.546  1.00  0.00           H  
ATOM    204 2HB  LEU A  14     -14.689   1.178  -2.949  1.00  0.00           H  
ATOM    205  HG  LEU A  14     -14.060   1.248  -5.371  1.00  0.00           H  
ATOM    206 1HD1 LEU A  14     -11.688   1.501  -5.948  1.00  0.00           H  
ATOM    207 2HD1 LEU A  14     -12.351   2.985  -5.224  1.00  0.00           H  
ATOM    208 3HD1 LEU A  14     -11.320   1.905  -4.255  1.00  0.00           H  
ATOM    209 1HD2 LEU A  14     -12.589  -0.734  -5.246  1.00  0.00           H  
ATOM    210 2HD2 LEU A  14     -12.232  -0.362  -3.542  1.00  0.00           H  
ATOM    211 3HD2 LEU A  14     -13.883  -0.819  -4.026  1.00  0.00           H  
ATOM    212  N   VAL A  15     -16.622   2.836  -4.188  1.00  0.00           N  
ATOM    213  CA  VAL A  15     -17.736   2.876  -5.122  1.00  0.00           C  
ATOM    214  C   VAL A  15     -18.057   4.310  -5.490  1.00  0.00           C  
ATOM    215  O   VAL A  15     -18.364   4.607  -6.636  1.00  0.00           O  
ATOM    216  CB  VAL A  15     -18.983   2.210  -4.511  1.00  0.00           C  
ATOM    217  CG1 VAL A  15     -20.200   2.447  -5.391  1.00  0.00           C  
ATOM    218  CG2 VAL A  15     -18.735   0.720  -4.324  1.00  0.00           C  
ATOM    219  H   VAL A  15     -16.758   2.421  -3.277  1.00  0.00           H  
ATOM    220  HA  VAL A  15     -17.452   2.331  -6.023  1.00  0.00           H  
ATOM    221  HB  VAL A  15     -19.191   2.668  -3.544  1.00  0.00           H  
ATOM    222 1HG1 VAL A  15     -21.072   1.970  -4.944  1.00  0.00           H  
ATOM    223 2HG1 VAL A  15     -20.380   3.518  -5.482  1.00  0.00           H  
ATOM    224 3HG1 VAL A  15     -20.023   2.024  -6.380  1.00  0.00           H  
ATOM    225 1HG2 VAL A  15     -19.620   0.256  -3.890  1.00  0.00           H  
ATOM    226 2HG2 VAL A  15     -18.521   0.263  -5.290  1.00  0.00           H  
ATOM    227 3HG2 VAL A  15     -17.885   0.574  -3.657  1.00  0.00           H  
ATOM    228  N   ILE A  16     -18.005   5.202  -4.513  1.00  0.00           N  
ATOM    229  CA  ILE A  16     -18.340   6.587  -4.786  1.00  0.00           C  
ATOM    230  C   ILE A  16     -17.333   7.063  -5.826  1.00  0.00           C  
ATOM    231  O   ILE A  16     -17.703   7.706  -6.806  1.00  0.00           O  
ATOM    232  CB  ILE A  16     -18.281   7.462  -3.520  1.00  0.00           C  
ATOM    233  CG1 ILE A  16     -19.405   7.079  -2.554  1.00  0.00           C  
ATOM    234  CG2 ILE A  16     -18.370   8.935  -3.888  1.00  0.00           C  
ATOM    235  CD1 ILE A  16     -19.257   7.683  -1.176  1.00  0.00           C  
ATOM    236  H   ILE A  16     -17.735   4.936  -3.577  1.00  0.00           H  
ATOM    237  HA  ILE A  16     -19.367   6.629  -5.147  1.00  0.00           H  
ATOM    238  HB  ILE A  16     -17.342   7.283  -2.998  1.00  0.00           H  
ATOM    239 1HG1 ILE A  16     -20.362   7.396  -2.965  1.00  0.00           H  
ATOM    240 2HG1 ILE A  16     -19.439   5.994  -2.447  1.00  0.00           H  
ATOM    241 1HG2 ILE A  16     -18.327   9.539  -2.981  1.00  0.00           H  
ATOM    242 2HG2 ILE A  16     -17.537   9.198  -4.538  1.00  0.00           H  
ATOM    243 3HG2 ILE A  16     -19.309   9.125  -4.406  1.00  0.00           H  
ATOM    244 1HD1 ILE A  16     -20.090   7.366  -0.548  1.00  0.00           H  
ATOM    245 2HD1 ILE A  16     -18.319   7.349  -0.730  1.00  0.00           H  
ATOM    246 3HD1 ILE A  16     -19.256   8.769  -1.254  1.00  0.00           H  
ATOM    247  N   VAL A  17     -16.062   6.718  -5.612  1.00  0.00           N  
ATOM    248  CA  VAL A  17     -14.973   7.127  -6.500  1.00  0.00           C  
ATOM    249  C   VAL A  17     -15.208   6.565  -7.887  1.00  0.00           C  
ATOM    250  O   VAL A  17     -14.993   7.243  -8.887  1.00  0.00           O  
ATOM    251  CB  VAL A  17     -13.614   6.633  -5.969  1.00  0.00           C  
ATOM    252  CG1 VAL A  17     -12.525   6.848  -7.010  1.00  0.00           C  
ATOM    253  CG2 VAL A  17     -13.272   7.353  -4.674  1.00  0.00           C  
ATOM    254  H   VAL A  17     -15.851   6.152  -4.803  1.00  0.00           H  
ATOM    255  HA  VAL A  17     -14.932   8.216  -6.519  1.00  0.00           H  
ATOM    256  HB  VAL A  17     -13.675   5.560  -5.784  1.00  0.00           H  
ATOM    257 1HG1 VAL A  17     -11.572   6.493  -6.618  1.00  0.00           H  
ATOM    258 2HG1 VAL A  17     -12.773   6.294  -7.915  1.00  0.00           H  
ATOM    259 3HG1 VAL A  17     -12.448   7.910  -7.242  1.00  0.00           H  
ATOM    260 1HG2 VAL A  17     -12.310   6.999  -4.304  1.00  0.00           H  
ATOM    261 2HG2 VAL A  17     -13.217   8.427  -4.858  1.00  0.00           H  
ATOM    262 3HG2 VAL A  17     -14.043   7.152  -3.931  1.00  0.00           H  
ATOM    263  N   LEU A  18     -15.632   5.309  -7.937  1.00  0.00           N  
ATOM    264  CA  LEU A  18     -15.840   4.643  -9.206  1.00  0.00           C  
ATOM    265  C   LEU A  18     -16.924   5.408  -9.945  1.00  0.00           C  
ATOM    266  O   LEU A  18     -16.805   5.662 -11.141  1.00  0.00           O  
ATOM    267  CB  LEU A  18     -16.250   3.179  -9.004  1.00  0.00           C  
ATOM    268  CG  LEU A  18     -15.157   2.252  -8.456  1.00  0.00           C  
ATOM    269  CD1 LEU A  18     -15.758   0.888  -8.143  1.00  0.00           C  
ATOM    270  CD2 LEU A  18     -14.033   2.135  -9.474  1.00  0.00           C  
ATOM    271  H   LEU A  18     -15.814   4.805  -7.081  1.00  0.00           H  
ATOM    272  HA  LEU A  18     -14.896   4.633  -9.750  1.00  0.00           H  
ATOM    273 1HB  LEU A  18     -17.090   3.146  -8.312  1.00  0.00           H  
ATOM    274 2HB  LEU A  18     -16.578   2.774  -9.961  1.00  0.00           H  
ATOM    275  HG  LEU A  18     -14.763   2.664  -7.526  1.00  0.00           H  
ATOM    276 1HD1 LEU A  18     -14.981   0.229  -7.754  1.00  0.00           H  
ATOM    277 2HD1 LEU A  18     -16.545   0.999  -7.398  1.00  0.00           H  
ATOM    278 3HD1 LEU A  18     -16.175   0.458  -9.053  1.00  0.00           H  
ATOM    279 1HD2 LEU A  18     -13.256   1.476  -9.084  1.00  0.00           H  
ATOM    280 2HD2 LEU A  18     -14.426   1.722 -10.404  1.00  0.00           H  
ATOM    281 3HD2 LEU A  18     -13.611   3.121  -9.665  1.00  0.00           H  
ATOM    282  N   LEU A  19     -17.971   5.789  -9.223  1.00  0.00           N  
ATOM    283  CA  LEU A  19     -19.079   6.535  -9.809  1.00  0.00           C  
ATOM    284  C   LEU A  19     -18.656   7.935 -10.221  1.00  0.00           C  
ATOM    285  O   LEU A  19     -19.098   8.438 -11.247  1.00  0.00           O  
ATOM    286  CB  LEU A  19     -20.243   6.622  -8.813  1.00  0.00           C  
ATOM    287  CG  LEU A  19     -20.964   5.301  -8.516  1.00  0.00           C  
ATOM    288  CD1 LEU A  19     -21.959   5.510  -7.382  1.00  0.00           C  
ATOM    289  CD2 LEU A  19     -21.665   4.811  -9.774  1.00  0.00           C  
ATOM    290  H   LEU A  19     -17.999   5.557  -8.240  1.00  0.00           H  
ATOM    291  HA  LEU A  19     -19.415   6.010 -10.702  1.00  0.00           H  
ATOM    292 1HB  LEU A  19     -19.864   7.012  -7.869  1.00  0.00           H  
ATOM    293 2HB  LEU A  19     -20.981   7.323  -9.201  1.00  0.00           H  
ATOM    294  HG  LEU A  19     -20.239   4.556  -8.190  1.00  0.00           H  
ATOM    295 1HD1 LEU A  19     -22.472   4.571  -7.171  1.00  0.00           H  
ATOM    296 2HD1 LEU A  19     -21.429   5.842  -6.489  1.00  0.00           H  
ATOM    297 3HD1 LEU A  19     -22.689   6.264  -7.673  1.00  0.00           H  
ATOM    298 1HD2 LEU A  19     -22.177   3.872  -9.563  1.00  0.00           H  
ATOM    299 2HD2 LEU A  19     -22.391   5.556 -10.100  1.00  0.00           H  
ATOM    300 3HD2 LEU A  19     -20.928   4.653 -10.562  1.00  0.00           H  
ATOM    301  N   ALA A  20     -17.790   8.556  -9.426  1.00  0.00           N  
ATOM    302  CA  ALA A  20     -17.284   9.888  -9.734  1.00  0.00           C  
ATOM    303  C   ALA A  20     -16.614   9.914 -11.102  1.00  0.00           C  
ATOM    304  O   ALA A  20     -16.880  10.797 -11.915  1.00  0.00           O  
ATOM    305  CB  ALA A  20     -16.294  10.331  -8.664  1.00  0.00           C  
ATOM    306  H   ALA A  20     -17.475   8.092  -8.586  1.00  0.00           H  
ATOM    307  HA  ALA A  20     -18.128  10.577  -9.745  1.00  0.00           H  
ATOM    308 1HB  ALA A  20     -15.922  11.327  -8.904  1.00  0.00           H  
ATOM    309 2HB  ALA A  20     -16.792  10.353  -7.695  1.00  0.00           H  
ATOM    310 3HB  ALA A  20     -15.461   9.632  -8.628  1.00  0.00           H  
ATOM    311  N   GLY A  21     -15.737   8.946 -11.346  1.00  0.00           N  
ATOM    312  CA  GLY A  21     -15.102   8.835 -12.647  1.00  0.00           C  
ATOM    313  C   GLY A  21     -16.128   8.603 -13.737  1.00  0.00           C  
ATOM    314  O   GLY A  21     -16.126   9.283 -14.762  1.00  0.00           O  
ATOM    315  H   GLY A  21     -15.504   8.278 -10.626  1.00  0.00           H  
ATOM    316 1HA  GLY A  21     -14.540   9.745 -12.857  1.00  0.00           H  
ATOM    317 2HA  GLY A  21     -14.387   8.013 -12.633  1.00  0.00           H  
ATOM    318  N   SER A  22     -17.010   7.637 -13.510  1.00  0.00           N  
ATOM    319  CA  SER A  22     -17.997   7.244 -14.502  1.00  0.00           C  
ATOM    320  C   SER A  22     -18.812   8.441 -14.952  1.00  0.00           C  
ATOM    321  O   SER A  22     -19.089   8.608 -16.136  1.00  0.00           O  
ATOM    322  CB  SER A  22     -18.915   6.178 -13.938  1.00  0.00           C  
ATOM    323  OG  SER A  22     -18.212   4.992 -13.684  1.00  0.00           O  
ATOM    324  H   SER A  22     -16.992   7.162 -12.619  1.00  0.00           H  
ATOM    325  HA  SER A  22     -17.476   6.810 -15.356  1.00  0.00           H  
ATOM    326 1HB  SER A  22     -19.368   6.539 -13.015  1.00  0.00           H  
ATOM    327 2HB  SER A  22     -19.721   5.981 -14.643  1.00  0.00           H  
ATOM    328  HG  SER A  22     -17.281   5.225 -13.718  1.00  0.00           H  
ATOM    329  N   TYR A  23     -19.188   9.277 -13.995  1.00  0.00           N  
ATOM    330  CA  TYR A  23     -20.130  10.351 -14.253  1.00  0.00           C  
ATOM    331  C   TYR A  23     -19.483  11.726 -14.276  1.00  0.00           C  
ATOM    332  O   TYR A  23     -20.147  12.731 -14.029  1.00  0.00           O  
ATOM    333  CB  TYR A  23     -21.249  10.321 -13.210  1.00  0.00           C  
ATOM    334  CG  TYR A  23     -22.225   9.181 -13.394  1.00  0.00           C  
ATOM    335  CD1 TYR A  23     -21.942   7.932 -12.860  1.00  0.00           C  
ATOM    336  CD2 TYR A  23     -23.403   9.383 -14.097  1.00  0.00           C  
ATOM    337  CE1 TYR A  23     -22.834   6.891 -13.028  1.00  0.00           C  
ATOM    338  CE2 TYR A  23     -24.295   8.342 -14.265  1.00  0.00           C  
ATOM    339  CZ  TYR A  23     -24.013   7.100 -13.733  1.00  0.00           C  
ATOM    340  OH  TYR A  23     -24.902   6.062 -13.901  1.00  0.00           O  
ATOM    341  H   TYR A  23     -18.813   9.165 -13.064  1.00  0.00           H  
ATOM    342  HA  TYR A  23     -20.563  10.201 -15.243  1.00  0.00           H  
ATOM    343 1HB  TYR A  23     -20.814  10.240 -12.212  1.00  0.00           H  
ATOM    344 2HB  TYR A  23     -21.807  11.256 -13.249  1.00  0.00           H  
ATOM    345  HD1 TYR A  23     -21.016   7.773 -12.307  1.00  0.00           H  
ATOM    346  HD2 TYR A  23     -23.625  10.364 -14.517  1.00  0.00           H  
ATOM    347  HE1 TYR A  23     -22.611   5.910 -12.608  1.00  0.00           H  
ATOM    348  HE2 TYR A  23     -25.221   8.501 -14.818  1.00  0.00           H  
ATOM    349  HH  TYR A  23     -24.557   5.275 -13.473  1.00  0.00           H  
ATOM    350  N   LEU A  24     -18.186  11.763 -14.563  1.00  0.00           N  
ATOM    351  CA  LEU A  24     -17.480  13.028 -14.759  1.00  0.00           C  
ATOM    352  C   LEU A  24     -16.646  12.948 -16.026  1.00  0.00           C  
ATOM    353  O   LEU A  24     -16.636  13.869 -16.839  1.00  0.00           O  
ATOM    354  CB  LEU A  24     -16.581  13.342 -13.556  1.00  0.00           C  
ATOM    355  CG  LEU A  24     -17.312  13.675 -12.249  1.00  0.00           C  
ATOM    356  CD1 LEU A  24     -16.296  13.843 -11.127  1.00  0.00           C  
ATOM    357  CD2 LEU A  24     -18.134  14.942 -12.435  1.00  0.00           C  
ATOM    358  H   LEU A  24     -17.675  10.896 -14.649  1.00  0.00           H  
ATOM    359  HA  LEU A  24     -18.217  13.825 -14.848  1.00  0.00           H  
ATOM    360 1HB  LEU A  24     -15.940  12.483 -13.367  1.00  0.00           H  
ATOM    361 2HB  LEU A  24     -15.948  14.193 -13.808  1.00  0.00           H  
ATOM    362  HG  LEU A  24     -17.972  12.850 -11.980  1.00  0.00           H  
ATOM    363 1HD1 LEU A  24     -16.815  14.080 -10.198  1.00  0.00           H  
ATOM    364 2HD1 LEU A  24     -15.735  12.916 -11.003  1.00  0.00           H  
ATOM    365 3HD1 LEU A  24     -15.610  14.652 -11.375  1.00  0.00           H  
ATOM    366 1HD2 LEU A  24     -18.654  15.178 -11.506  1.00  0.00           H  
ATOM    367 2HD2 LEU A  24     -17.475  15.768 -12.702  1.00  0.00           H  
ATOM    368 3HD2 LEU A  24     -18.864  14.788 -13.230  1.00  0.00           H  
ATOM    369  N   ALA A  25     -15.935  11.839 -16.186  1.00  0.00           N  
ATOM    370  CA  ALA A  25     -15.102  11.652 -17.362  1.00  0.00           C  
ATOM    371  C   ALA A  25     -16.025  11.720 -18.573  1.00  0.00           C  
ATOM    372  O   ALA A  25     -15.749  12.425 -19.547  1.00  0.00           O  
ATOM    373  CB  ALA A  25     -14.403  10.302 -17.302  1.00  0.00           C  
ATOM    374  H   ALA A  25     -15.968  11.112 -15.486  1.00  0.00           H  
ATOM    375  HA  ALA A  25     -14.349  12.441 -17.373  1.00  0.00           H  
ATOM    376 1HB  ALA A  25     -13.782  10.174 -18.189  1.00  0.00           H  
ATOM    377 2HB  ALA A  25     -13.777  10.255 -16.411  1.00  0.00           H  
ATOM    378 3HB  ALA A  25     -15.148   9.508 -17.264  1.00  0.00           H  
ATOM    379  N   VAL A  26     -17.127  10.982 -18.495  1.00  0.00           N  
ATOM    380  CA  VAL A  26     -18.052  10.882 -19.611  1.00  0.00           C  
ATOM    381  C   VAL A  26     -18.654  12.254 -19.847  1.00  0.00           C  
ATOM    382  O   VAL A  26     -18.789  12.683 -20.988  1.00  0.00           O  
ATOM    383  CB  VAL A  26     -19.166   9.858 -19.321  1.00  0.00           C  
ATOM    384  CG1 VAL A  26     -20.236   9.915 -20.401  1.00  0.00           C  
ATOM    385  CG2 VAL A  26     -18.572   8.461 -19.224  1.00  0.00           C  
ATOM    386  H   VAL A  26     -17.329  10.479 -17.643  1.00  0.00           H  
ATOM    387  HA  VAL A  26     -17.504  10.529 -20.485  1.00  0.00           H  
ATOM    388  HB  VAL A  26     -19.647  10.116 -18.378  1.00  0.00           H  
ATOM    389 1HG1 VAL A  26     -21.015   9.185 -20.180  1.00  0.00           H  
ATOM    390 2HG1 VAL A  26     -20.672  10.914 -20.429  1.00  0.00           H  
ATOM    391 3HG1 VAL A  26     -19.789   9.686 -21.368  1.00  0.00           H  
ATOM    392 1HG2 VAL A  26     -19.364   7.743 -19.018  1.00  0.00           H  
ATOM    393 2HG2 VAL A  26     -18.085   8.206 -20.165  1.00  0.00           H  
ATOM    394 3HG2 VAL A  26     -17.838   8.433 -18.417  1.00  0.00           H  
ATOM    395  N   LEU A  27     -18.999  12.947 -18.766  1.00  0.00           N  
ATOM    396  CA  LEU A  27     -19.592  14.276 -18.875  1.00  0.00           C  
ATOM    397  C   LEU A  27     -18.920  15.130 -19.953  1.00  0.00           C  
ATOM    398  O   LEU A  27     -19.590  15.729 -20.796  1.00  0.00           O  
ATOM    399  CB  LEU A  27     -19.504  14.996 -17.523  1.00  0.00           C  
ATOM    400  CG  LEU A  27     -20.094  16.411 -17.484  1.00  0.00           C  
ATOM    401  CD1 LEU A  27     -21.587  16.348 -17.777  1.00  0.00           C  
ATOM    402  CD2 LEU A  27     -19.830  17.034 -16.121  1.00  0.00           C  
ATOM    403  H   LEU A  27     -18.850  12.549 -17.850  1.00  0.00           H  
ATOM    404  HA  LEU A  27     -20.634  14.166 -19.172  1.00  0.00           H  
ATOM    405 1HB  LEU A  27     -20.025  14.399 -16.777  1.00  0.00           H  
ATOM    406 2HB  LEU A  27     -18.455  15.066 -17.235  1.00  0.00           H  
ATOM    407  HG  LEU A  27     -19.628  17.022 -18.258  1.00  0.00           H  
ATOM    408 1HD1 LEU A  27     -22.006  17.354 -17.749  1.00  0.00           H  
ATOM    409 2HD1 LEU A  27     -21.745  15.917 -18.766  1.00  0.00           H  
ATOM    410 3HD1 LEU A  27     -22.078  15.729 -17.028  1.00  0.00           H  
ATOM    411 1HD2 LEU A  27     -20.249  18.040 -16.093  1.00  0.00           H  
ATOM    412 2HD2 LEU A  27     -20.297  16.425 -15.346  1.00  0.00           H  
ATOM    413 3HD2 LEU A  27     -18.756  17.083 -15.945  1.00  0.00           H  
ATOM    414  N   ALA A  28     -17.593  15.177 -19.919  1.00  0.00           N  
ATOM    415  CA  ALA A  28     -16.825  15.903 -20.920  1.00  0.00           C  
ATOM    416  C   ALA A  28     -16.736  15.042 -22.166  1.00  0.00           C  
ATOM    417  O   ALA A  28     -17.148  15.455 -23.247  1.00  0.00           O  
ATOM    418  CB  ALA A  28     -15.430  16.209 -20.395  1.00  0.00           C  
ATOM    419  H   ALA A  28     -17.105  14.696 -19.178  1.00  0.00           H  
ATOM    420  HA  ALA A  28     -17.339  16.843 -21.125  1.00  0.00           H  
ATOM    421 1HB  ALA A  28     -14.867  16.752 -21.154  1.00  0.00           H  
ATOM    422 2HB  ALA A  28     -15.505  16.817 -19.494  1.00  0.00           H  
ATOM    423 3HB  ALA A  28     -14.918  15.277 -20.161  1.00  0.00           H  
ATOM    424  N   GLU A  29     -16.204  13.835 -21.999  1.00  0.00           N  
ATOM    425  CA  GLU A  29     -15.846  12.974 -23.120  1.00  0.00           C  
ATOM    426  C   GLU A  29     -16.977  12.808 -24.135  1.00  0.00           C  
ATOM    427  O   GLU A  29     -16.782  13.025 -25.331  1.00  0.00           O  
ATOM    428  CB  GLU A  29     -15.421  11.598 -22.602  1.00  0.00           C  
ATOM    429  CG  GLU A  29     -14.108  11.594 -21.831  1.00  0.00           C  
ATOM    430  CD  GLU A  29     -12.904  11.678 -22.727  1.00  0.00           C  
ATOM    431  OE1 GLU A  29     -12.772  10.846 -23.593  1.00  0.00           O  
ATOM    432  OE2 GLU A  29     -12.114  12.574 -22.545  1.00  0.00           O  
ATOM    433  H   GLU A  29     -16.045  13.507 -21.057  1.00  0.00           H  
ATOM    434  HA  GLU A  29     -14.997  13.419 -23.641  1.00  0.00           H  
ATOM    435 1HB  GLU A  29     -16.195  11.201 -21.945  1.00  0.00           H  
ATOM    436 2HB  GLU A  29     -15.318  10.909 -23.440  1.00  0.00           H  
ATOM    437 1HG  GLU A  29     -14.098  12.443 -21.148  1.00  0.00           H  
ATOM    438 2HG  GLU A  29     -14.051  10.683 -21.237  1.00  0.00           H  
ATOM    439  N   ARG A  30     -18.153  12.417 -23.648  1.00  0.00           N  
ATOM    440  CA  ARG A  30     -19.352  12.229 -24.471  1.00  0.00           C  
ATOM    441  C   ARG A  30     -19.732  13.409 -25.364  1.00  0.00           C  
ATOM    442  O   ARG A  30     -20.092  13.218 -26.528  1.00  0.00           O  
ATOM    443  CB  ARG A  30     -20.537  11.912 -23.571  1.00  0.00           C  
ATOM    444  CG  ARG A  30     -21.850  11.680 -24.301  1.00  0.00           C  
ATOM    445  CD  ARG A  30     -22.980  11.496 -23.355  1.00  0.00           C  
ATOM    446  NE  ARG A  30     -22.989  10.163 -22.774  1.00  0.00           N  
ATOM    447  CZ  ARG A  30     -23.655   9.821 -21.654  1.00  0.00           C  
ATOM    448  NH1 ARG A  30     -24.360  10.723 -21.007  1.00  0.00           N  
ATOM    449  NH2 ARG A  30     -23.600   8.579 -21.205  1.00  0.00           N  
ATOM    450  H   ARG A  30     -18.207  12.243 -22.654  1.00  0.00           H  
ATOM    451  HA  ARG A  30     -19.168  11.409 -25.167  1.00  0.00           H  
ATOM    452 1HB  ARG A  30     -20.322  11.019 -22.987  1.00  0.00           H  
ATOM    453 2HB  ARG A  30     -20.691  12.733 -22.870  1.00  0.00           H  
ATOM    454 1HG  ARG A  30     -22.071  12.539 -24.936  1.00  0.00           H  
ATOM    455 2HG  ARG A  30     -21.770  10.784 -24.918  1.00  0.00           H  
ATOM    456 1HD  ARG A  30     -22.898  12.220 -22.545  1.00  0.00           H  
ATOM    457 2HD  ARG A  30     -23.923  11.644 -23.881  1.00  0.00           H  
ATOM    458  HE  ARG A  30     -22.458   9.442 -23.244  1.00  0.00           H  
ATOM    459 1HH1 ARG A  30     -24.402  11.672 -21.350  1.00  0.00           H  
ATOM    460 2HH1 ARG A  30     -24.859  10.466 -20.168  1.00  0.00           H  
ATOM    461 1HH2 ARG A  30     -23.058   7.886 -21.702  1.00  0.00           H  
ATOM    462 2HH2 ARG A  30     -24.099   8.323 -20.366  1.00  0.00           H  
ATOM    463  N   GLY A  31     -19.664  14.621 -24.823  1.00  0.00           N  
ATOM    464  CA  GLY A  31     -19.944  15.795 -25.631  1.00  0.00           C  
ATOM    465  C   GLY A  31     -18.687  16.488 -26.113  1.00  0.00           C  
ATOM    466  O   GLY A  31     -18.656  17.714 -26.218  1.00  0.00           O  
ATOM    467  H   GLY A  31     -19.417  14.739 -23.851  1.00  0.00           H  
ATOM    468 1HA  GLY A  31     -20.543  15.508 -26.495  1.00  0.00           H  
ATOM    469 2HA  GLY A  31     -20.537  16.502 -25.051  1.00  0.00           H  
ATOM    470  N   ALA A  32     -17.651  15.705 -26.411  1.00  0.00           N  
ATOM    471  CA  ALA A  32     -16.367  16.265 -26.818  1.00  0.00           C  
ATOM    472  C   ALA A  32     -15.574  15.321 -27.727  1.00  0.00           C  
ATOM    473  O   ALA A  32     -15.886  14.132 -27.832  1.00  0.00           O  
ATOM    474  CB  ALA A  32     -15.538  16.605 -25.575  1.00  0.00           C  
ATOM    475  H   ALA A  32     -17.755  14.702 -26.354  1.00  0.00           H  
ATOM    476  HA  ALA A  32     -16.559  17.177 -27.383  1.00  0.00           H  
ATOM    477 1HB  ALA A  32     -14.579  17.023 -25.880  1.00  0.00           H  
ATOM    478 2HB  ALA A  32     -16.075  17.334 -24.968  1.00  0.00           H  
ATOM    479 3HB  ALA A  32     -15.370  15.701 -24.992  1.00  0.00           H  
ATOM    480  N   PRO A  33     -14.547  15.857 -28.414  1.00  0.00           N  
ATOM    481  CA  PRO A  33     -13.630  15.114 -29.295  1.00  0.00           C  
ATOM    482  C   PRO A  33     -12.890  13.951 -28.616  1.00  0.00           C  
ATOM    483  O   PRO A  33     -12.248  13.136 -29.280  1.00  0.00           O  
ATOM    484  CB  PRO A  33     -12.649  16.185 -29.769  1.00  0.00           C  
ATOM    485  CG  PRO A  33     -13.386  17.484 -29.601  1.00  0.00           C  
ATOM    486  CD  PRO A  33     -14.217  17.318 -28.379  1.00  0.00           C  
ATOM    487  HA  PRO A  33     -14.197  14.701 -30.142  1.00  0.00           H  
ATOM    488 1HB  PRO A  33     -11.728  16.144 -29.169  1.00  0.00           H  
ATOM    489 2HB  PRO A  33     -12.361  15.996 -30.813  1.00  0.00           H  
ATOM    490 1HG  PRO A  33     -12.673  18.316 -29.506  1.00  0.00           H  
ATOM    491 2HG  PRO A  33     -13.998  17.691 -30.491  1.00  0.00           H  
ATOM    492 1HD  PRO A  33     -13.623  17.584 -27.492  1.00  0.00           H  
ATOM    493 2HD  PRO A  33     -15.110  17.955 -28.453  1.00  0.00           H  
ATOM    494  N   GLY A  34     -13.000  13.872 -27.296  1.00  0.00           N  
ATOM    495  CA  GLY A  34     -12.375  12.790 -26.563  1.00  0.00           C  
ATOM    496  C   GLY A  34     -12.772  11.380 -26.920  1.00  0.00           C  
ATOM    497  O   GLY A  34     -13.515  11.146 -27.869  1.00  0.00           O  
ATOM    498  H   GLY A  34     -13.523  14.572 -26.790  1.00  0.00           H  
ATOM    499 1HA  GLY A  34     -11.293  12.843 -26.687  1.00  0.00           H  
ATOM    500 2HA  GLY A  34     -12.582  12.905 -25.499  1.00  0.00           H  
ATOM    501  N   ALA A  35     -12.271  10.445 -26.114  1.00  0.00           N  
ATOM    502  CA  ALA A  35     -12.363   9.016 -26.377  1.00  0.00           C  
ATOM    503  C   ALA A  35     -13.792   8.486 -26.313  1.00  0.00           C  
ATOM    504  O   ALA A  35     -14.756   9.250 -26.245  1.00  0.00           O  
ATOM    505  CB  ALA A  35     -11.477   8.254 -25.394  1.00  0.00           C  
ATOM    506  H   ALA A  35     -11.804  10.762 -25.277  1.00  0.00           H  
ATOM    507  HA  ALA A  35     -12.011   8.835 -27.393  1.00  0.00           H  
ATOM    508 1HB  ALA A  35     -11.549   7.184 -25.593  1.00  0.00           H  
ATOM    509 2HB  ALA A  35     -10.443   8.576 -25.510  1.00  0.00           H  
ATOM    510 3HB  ALA A  35     -11.807   8.455 -24.376  1.00  0.00           H  
ATOM    511  N   GLN A  36     -13.903   7.162 -26.323  1.00  0.00           N  
ATOM    512  CA  GLN A  36     -15.187   6.469 -26.320  1.00  0.00           C  
ATOM    513  C   GLN A  36     -15.887   6.358 -24.973  1.00  0.00           C  
ATOM    514  O   GLN A  36     -16.747   5.493 -24.800  1.00  0.00           O  
ATOM    515  CB  GLN A  36     -14.997   5.062 -26.892  1.00  0.00           C  
ATOM    516  CG  GLN A  36     -14.581   5.035 -28.353  1.00  0.00           C  
ATOM    517  CD  GLN A  36     -14.324   3.626 -28.855  1.00  0.00           C  
ATOM    518  OE1 GLN A  36     -14.992   2.674 -28.443  1.00  0.00           O  
ATOM    519  NE2 GLN A  36     -13.353   3.486 -29.750  1.00  0.00           N  
ATOM    520  H   GLN A  36     -13.052   6.619 -26.334  1.00  0.00           H  
ATOM    521  HA  GLN A  36     -15.887   7.036 -26.934  1.00  0.00           H  
ATOM    522 1HB  GLN A  36     -14.236   4.535 -26.316  1.00  0.00           H  
ATOM    523 2HB  GLN A  36     -15.927   4.502 -26.796  1.00  0.00           H  
ATOM    524 1HG  GLN A  36     -15.377   5.473 -28.955  1.00  0.00           H  
ATOM    525 2HG  GLN A  36     -13.664   5.612 -28.469  1.00  0.00           H  
ATOM    526 1HE2 GLN A  36     -13.138   2.581 -30.118  1.00  0.00           H  
ATOM    527 2HE2 GLN A  36     -12.837   4.286 -30.057  1.00  0.00           H  
ATOM    528  N   LEU A  37     -15.530   7.208 -24.014  1.00  0.00           N  
ATOM    529  CA  LEU A  37     -16.233   7.218 -22.731  1.00  0.00           C  
ATOM    530  C   LEU A  37     -17.512   8.000 -22.983  1.00  0.00           C  
ATOM    531  O   LEU A  37     -17.631   9.176 -22.647  1.00  0.00           O  
ATOM    532  CB  LEU A  37     -15.397   7.869 -21.622  1.00  0.00           C  
ATOM    533  CG  LEU A  37     -14.116   7.121 -21.228  1.00  0.00           C  
ATOM    534  CD1 LEU A  37     -13.319   7.963 -20.241  1.00  0.00           C  
ATOM    535  CD2 LEU A  37     -14.481   5.772 -20.627  1.00  0.00           C  
ATOM    536  H   LEU A  37     -14.769   7.856 -24.163  1.00  0.00           H  
ATOM    537  HA  LEU A  37     -16.415   6.187 -22.429  1.00  0.00           H  
ATOM    538 1HB  LEU A  37     -15.110   8.868 -21.945  1.00  0.00           H  
ATOM    539 2HB  LEU A  37     -16.015   7.961 -20.729  1.00  0.00           H  
ATOM    540  HG  LEU A  37     -13.497   6.969 -22.113  1.00  0.00           H  
ATOM    541 1HD1 LEU A  37     -12.409   7.432 -19.962  1.00  0.00           H  
ATOM    542 2HD1 LEU A  37     -13.056   8.914 -20.704  1.00  0.00           H  
ATOM    543 3HD1 LEU A  37     -13.920   8.146 -19.351  1.00  0.00           H  
ATOM    544 1HD2 LEU A  37     -13.571   5.240 -20.348  1.00  0.00           H  
ATOM    545 2HD2 LEU A  37     -15.099   5.923 -19.742  1.00  0.00           H  
ATOM    546 3HD2 LEU A  37     -15.034   5.184 -21.360  1.00  0.00           H  
ATOM    547  N   ILE A  38     -18.461   7.308 -23.598  1.00  0.00           N  
ATOM    548  CA  ILE A  38     -19.760   7.849 -23.941  1.00  0.00           C  
ATOM    549  C   ILE A  38     -20.842   7.037 -23.237  1.00  0.00           C  
ATOM    550  O   ILE A  38     -21.998   7.453 -23.161  1.00  0.00           O  
ATOM    551  CB  ILE A  38     -19.988   7.832 -25.464  1.00  0.00           C  
ATOM    552  CG1 ILE A  38     -20.019   6.393 -25.983  1.00  0.00           C  
ATOM    553  CG2 ILE A  38     -18.907   8.634 -26.172  1.00  0.00           C  
ATOM    554  CD1 ILE A  38     -20.468   6.272 -27.422  1.00  0.00           C  
ATOM    555  H   ILE A  38     -18.250   6.348 -23.834  1.00  0.00           H  
ATOM    556  HA  ILE A  38     -19.794   8.891 -23.626  1.00  0.00           H  
ATOM    557  HB  ILE A  38     -20.960   8.270 -25.691  1.00  0.00           H  
ATOM    558 1HG1 ILE A  38     -19.026   5.953 -25.897  1.00  0.00           H  
ATOM    559 2HG1 ILE A  38     -20.693   5.797 -25.366  1.00  0.00           H  
ATOM    560 1HG2 ILE A  38     -19.084   8.611 -27.248  1.00  0.00           H  
ATOM    561 2HG2 ILE A  38     -18.932   9.665 -25.823  1.00  0.00           H  
ATOM    562 3HG2 ILE A  38     -17.931   8.200 -25.956  1.00  0.00           H  
ATOM    563 1HD1 ILE A  38     -20.464   5.222 -27.717  1.00  0.00           H  
ATOM    564 2HD1 ILE A  38     -21.476   6.674 -27.523  1.00  0.00           H  
ATOM    565 3HD1 ILE A  38     -19.787   6.831 -28.063  1.00  0.00           H  
ATOM    566  N   THR A  39     -20.458   5.873 -22.725  1.00  0.00           N  
ATOM    567  CA  THR A  39     -21.407   4.967 -22.093  1.00  0.00           C  
ATOM    568  C   THR A  39     -21.027   4.787 -20.636  1.00  0.00           C  
ATOM    569  O   THR A  39     -19.866   4.532 -20.317  1.00  0.00           O  
ATOM    570  CB  THR A  39     -21.449   3.600 -22.801  1.00  0.00           C  
ATOM    571  OG1 THR A  39     -21.891   3.772 -24.154  1.00  0.00           O  
ATOM    572  CG2 THR A  39     -22.396   2.654 -22.079  1.00  0.00           C  
ATOM    573  H   THR A  39     -19.484   5.609 -22.774  1.00  0.00           H  
ATOM    574  HA  THR A  39     -22.406   5.394 -22.184  1.00  0.00           H  
ATOM    575  HB  THR A  39     -20.450   3.165 -22.813  1.00  0.00           H  
ATOM    576  HG1 THR A  39     -21.133   3.749 -24.743  1.00  0.00           H  
ATOM    577 1HG2 THR A  39     -22.413   1.693 -22.593  1.00  0.00           H  
ATOM    578 2HG2 THR A  39     -22.056   2.511 -21.054  1.00  0.00           H  
ATOM    579 3HG2 THR A  39     -23.399   3.078 -22.073  1.00  0.00           H  
ATOM    580  N   TYR A  40     -22.008   4.931 -19.754  1.00  0.00           N  
ATOM    581  CA  TYR A  40     -21.741   4.982 -18.326  1.00  0.00           C  
ATOM    582  C   TYR A  40     -21.317   3.624 -17.774  1.00  0.00           C  
ATOM    583  O   TYR A  40     -20.261   3.510 -17.151  1.00  0.00           O  
ATOM    584  CB  TYR A  40     -22.973   5.494 -17.578  1.00  0.00           C  
ATOM    585  CG  TYR A  40     -23.104   7.001 -17.575  1.00  0.00           C  
ATOM    586  CD1 TYR A  40     -21.989   7.793 -17.343  1.00  0.00           C  
ATOM    587  CD2 TYR A  40     -24.338   7.590 -17.806  1.00  0.00           C  
ATOM    588  CE1 TYR A  40     -22.109   9.170 -17.342  1.00  0.00           C  
ATOM    589  CE2 TYR A  40     -24.457   8.966 -17.804  1.00  0.00           C  
ATOM    590  CZ  TYR A  40     -23.349   9.755 -17.573  1.00  0.00           C  
ATOM    591  OH  TYR A  40     -23.467  11.126 -17.571  1.00  0.00           O  
ATOM    592  H   TYR A  40     -22.961   5.006 -20.079  1.00  0.00           H  
ATOM    593  HA  TYR A  40     -20.914   5.671 -18.153  1.00  0.00           H  
ATOM    594 1HB  TYR A  40     -23.874   5.075 -18.029  1.00  0.00           H  
ATOM    595 2HB  TYR A  40     -22.938   5.154 -16.543  1.00  0.00           H  
ATOM    596  HD1 TYR A  40     -21.019   7.330 -17.163  1.00  0.00           H  
ATOM    597  HD2 TYR A  40     -25.214   6.967 -17.987  1.00  0.00           H  
ATOM    598  HE1 TYR A  40     -21.233   9.792 -17.159  1.00  0.00           H  
ATOM    599  HE2 TYR A  40     -25.428   9.430 -17.984  1.00  0.00           H  
ATOM    600  HH  TYR A  40     -22.595  11.521 -17.500  1.00  0.00           H  
ATOM    601  N   PRO A  41     -22.128   2.574 -18.001  1.00  0.00           N  
ATOM    602  CA  PRO A  41     -21.715   1.209 -17.643  1.00  0.00           C  
ATOM    603  C   PRO A  41     -20.288   0.880 -18.083  1.00  0.00           C  
ATOM    604  O   PRO A  41     -19.527   0.249 -17.339  1.00  0.00           O  
ATOM    605  CB  PRO A  41     -22.737   0.345 -18.389  1.00  0.00           C  
ATOM    606  CG  PRO A  41     -23.978   1.171 -18.398  1.00  0.00           C  
ATOM    607  CD  PRO A  41     -23.491   2.574 -18.643  1.00  0.00           C  
ATOM    608  HA  PRO A  41     -21.780   1.085 -16.552  1.00  0.00           H  
ATOM    609 1HB  PRO A  41     -22.370   0.115 -19.400  1.00  0.00           H  
ATOM    610 2HB  PRO A  41     -22.868  -0.616 -17.869  1.00  0.00           H  
ATOM    611 1HG  PRO A  41     -24.664   0.817 -19.181  1.00  0.00           H  
ATOM    612 2HG  PRO A  41     -24.509   1.068 -17.440  1.00  0.00           H  
ATOM    613 1HD  PRO A  41     -23.430   2.758 -19.726  1.00  0.00           H  
ATOM    614 2HD  PRO A  41     -24.177   3.289 -18.166  1.00  0.00           H  
ATOM    615  N   ARG A  42     -19.940   1.312 -19.296  1.00  0.00           N  
ATOM    616  CA  ARG A  42     -18.612   1.091 -19.855  1.00  0.00           C  
ATOM    617  C   ARG A  42     -17.605   1.992 -19.163  1.00  0.00           C  
ATOM    618  O   ARG A  42     -16.462   1.604 -18.950  1.00  0.00           O  
ATOM    619  CB  ARG A  42     -18.596   1.363 -21.352  1.00  0.00           C  
ATOM    620  CG  ARG A  42     -17.277   1.058 -22.044  1.00  0.00           C  
ATOM    621  CD  ARG A  42     -17.361   1.281 -23.510  1.00  0.00           C  
ATOM    622  NE  ARG A  42     -16.080   1.074 -24.165  1.00  0.00           N  
ATOM    623  CZ  ARG A  42     -15.776   1.504 -25.405  1.00  0.00           C  
ATOM    624  NH1 ARG A  42     -16.670   2.161 -26.110  1.00  0.00           N  
ATOM    625  NH2 ARG A  42     -14.579   1.265 -25.912  1.00  0.00           N  
ATOM    626  H   ARG A  42     -20.627   1.811 -19.843  1.00  0.00           H  
ATOM    627  HA  ARG A  42     -18.340   0.047 -19.699  1.00  0.00           H  
ATOM    628 1HB  ARG A  42     -19.368   0.768 -21.837  1.00  0.00           H  
ATOM    629 2HB  ARG A  42     -18.829   2.413 -21.533  1.00  0.00           H  
ATOM    630 1HG  ARG A  42     -16.497   1.707 -21.643  1.00  0.00           H  
ATOM    631 2HG  ARG A  42     -17.007   0.016 -21.870  1.00  0.00           H  
ATOM    632 1HD  ARG A  42     -18.081   0.587 -23.942  1.00  0.00           H  
ATOM    633 2HD  ARG A  42     -17.682   2.304 -23.704  1.00  0.00           H  
ATOM    634  HE  ARG A  42     -15.366   0.572 -23.653  1.00  0.00           H  
ATOM    635 1HH1 ARG A  42     -17.584   2.344 -25.722  1.00  0.00           H  
ATOM    636 2HH1 ARG A  42     -16.442   2.483 -27.040  1.00  0.00           H  
ATOM    637 1HH2 ARG A  42     -13.892   0.759 -25.370  1.00  0.00           H  
ATOM    638 2HH2 ARG A  42     -14.352   1.586 -26.841  1.00  0.00           H  
ATOM    639  N   ALA A  43     -18.033   3.199 -18.814  1.00  0.00           N  
ATOM    640  CA  ALA A  43     -17.154   4.132 -18.131  1.00  0.00           C  
ATOM    641  C   ALA A  43     -16.857   3.608 -16.726  1.00  0.00           C  
ATOM    642  O   ALA A  43     -15.801   3.895 -16.160  1.00  0.00           O  
ATOM    643  CB  ALA A  43     -17.799   5.506 -18.059  1.00  0.00           C  
ATOM    644  H   ALA A  43     -18.981   3.479 -19.023  1.00  0.00           H  
ATOM    645  HA  ALA A  43     -16.228   4.204 -18.702  1.00  0.00           H  
ATOM    646 1HB  ALA A  43     -17.130   6.196 -17.545  1.00  0.00           H  
ATOM    647 2HB  ALA A  43     -17.991   5.871 -19.068  1.00  0.00           H  
ATOM    648 3HB  ALA A  43     -18.739   5.439 -17.514  1.00  0.00           H  
ATOM    649  N   LEU A  44     -17.793   2.835 -16.173  1.00  0.00           N  
ATOM    650  CA  LEU A  44     -17.598   2.171 -14.883  1.00  0.00           C  
ATOM    651  C   LEU A  44     -16.512   1.111 -14.980  1.00  0.00           C  
ATOM    652  O   LEU A  44     -15.664   0.982 -14.099  1.00  0.00           O  
ATOM    653  CB  LEU A  44     -18.907   1.528 -14.408  1.00  0.00           C  
ATOM    654  CG  LEU A  44     -18.853   0.846 -13.035  1.00  0.00           C  
ATOM    655  CD1 LEU A  44     -18.458   1.865 -11.976  1.00  0.00           C  
ATOM    656  CD2 LEU A  44     -20.208   0.229 -12.721  1.00  0.00           C  
ATOM    657  H   LEU A  44     -18.665   2.706 -16.666  1.00  0.00           H  
ATOM    658  HA  LEU A  44     -17.334   2.925 -14.143  1.00  0.00           H  
ATOM    659 1HB  LEU A  44     -19.676   2.298 -14.365  1.00  0.00           H  
ATOM    660 2HB  LEU A  44     -19.212   0.779 -15.139  1.00  0.00           H  
ATOM    661  HG  LEU A  44     -18.093   0.065 -13.047  1.00  0.00           H  
ATOM    662 1HD1 LEU A  44     -18.419   1.380 -11.000  1.00  0.00           H  
ATOM    663 2HD1 LEU A  44     -17.477   2.276 -12.215  1.00  0.00           H  
ATOM    664 3HD1 LEU A  44     -19.193   2.669 -11.952  1.00  0.00           H  
ATOM    665 1HD2 LEU A  44     -20.170  -0.257 -11.746  1.00  0.00           H  
ATOM    666 2HD2 LEU A  44     -20.969   1.009 -12.708  1.00  0.00           H  
ATOM    667 3HD2 LEU A  44     -20.458  -0.509 -13.484  1.00  0.00           H  
ATOM    668  N   TRP A  45     -16.572   0.342 -16.064  1.00  0.00           N  
ATOM    669  CA  TRP A  45     -15.529  -0.613 -16.411  1.00  0.00           C  
ATOM    670  C   TRP A  45     -14.173   0.088 -16.446  1.00  0.00           C  
ATOM    671  O   TRP A  45     -13.197  -0.415 -15.893  1.00  0.00           O  
ATOM    672  CB  TRP A  45     -15.818  -1.261 -17.766  1.00  0.00           C  
ATOM    673  CG  TRP A  45     -14.739  -2.195 -18.224  1.00  0.00           C  
ATOM    674  CD1 TRP A  45     -14.210  -3.236 -17.522  1.00  0.00           C  
ATOM    675  CD2 TRP A  45     -14.050  -2.178 -19.498  1.00  0.00           C  
ATOM    676  NE1 TRP A  45     -13.242  -3.865 -18.266  1.00  0.00           N  
ATOM    677  CE2 TRP A  45     -13.132  -3.232 -19.478  1.00  0.00           C  
ATOM    678  CE3 TRP A  45     -14.138  -1.366 -20.635  1.00  0.00           C  
ATOM    679  CZ2 TRP A  45     -12.300  -3.499 -20.554  1.00  0.00           C  
ATOM    680  CZ3 TRP A  45     -13.304  -1.635 -21.714  1.00  0.00           C  
ATOM    681  CH2 TRP A  45     -12.409  -2.675 -21.674  1.00  0.00           C  
ATOM    682  H   TRP A  45     -17.378   0.430 -16.666  1.00  0.00           H  
ATOM    683  HA  TRP A  45     -15.497  -1.385 -15.642  1.00  0.00           H  
ATOM    684 1HB  TRP A  45     -16.753  -1.818 -17.710  1.00  0.00           H  
ATOM    685 2HB  TRP A  45     -15.943  -0.485 -18.521  1.00  0.00           H  
ATOM    686  HD1 TRP A  45     -14.511  -3.527 -16.517  1.00  0.00           H  
ATOM    687  HE1 TRP A  45     -12.698  -4.663 -17.970  1.00  0.00           H  
ATOM    688  HE3 TRP A  45     -14.848  -0.541 -20.674  1.00  0.00           H  
ATOM    689  HZ2 TRP A  45     -11.582  -4.320 -20.541  1.00  0.00           H  
ATOM    690  HZ3 TRP A  45     -13.378  -0.998 -22.596  1.00  0.00           H  
ATOM    691  HH2 TRP A  45     -11.770  -2.858 -22.538  1.00  0.00           H  
ATOM    692  N   TRP A  46     -14.119   1.254 -17.083  1.00  0.00           N  
ATOM    693  CA  TRP A  46     -12.901   2.057 -17.072  1.00  0.00           C  
ATOM    694  C   TRP A  46     -12.577   2.468 -15.650  1.00  0.00           C  
ATOM    695  O   TRP A  46     -11.427   2.383 -15.213  1.00  0.00           O  
ATOM    696  CB  TRP A  46     -13.056   3.300 -17.950  1.00  0.00           C  
ATOM    697  CG  TRP A  46     -12.037   4.362 -17.670  1.00  0.00           C  
ATOM    698  CD1 TRP A  46     -10.734   4.368 -18.072  1.00  0.00           C  
ATOM    699  CD2 TRP A  46     -12.231   5.587 -16.923  1.00  0.00           C  
ATOM    700  NE1 TRP A  46     -10.107   5.505 -17.627  1.00  0.00           N  
ATOM    701  CE2 TRP A  46     -11.008   6.264 -16.923  1.00  0.00           C  
ATOM    702  CE3 TRP A  46     -13.329   6.155 -16.264  1.00  0.00           C  
ATOM    703  CZ2 TRP A  46     -10.845   7.484 -16.287  1.00  0.00           C  
ATOM    704  CZ3 TRP A  46     -13.165   7.380 -15.627  1.00  0.00           C  
ATOM    705  CH2 TRP A  46     -11.955   8.027 -15.640  1.00  0.00           C  
ATOM    706  H   TRP A  46     -14.928   1.593 -17.584  1.00  0.00           H  
ATOM    707  HA  TRP A  46     -12.092   1.465 -17.500  1.00  0.00           H  
ATOM    708 1HB  TRP A  46     -12.976   3.016 -19.000  1.00  0.00           H  
ATOM    709 2HB  TRP A  46     -14.047   3.729 -17.802  1.00  0.00           H  
ATOM    710  HD1 TRP A  46     -10.261   3.584 -18.660  1.00  0.00           H  
ATOM    711  HE1 TRP A  46      -9.140   5.746 -17.789  1.00  0.00           H  
ATOM    712  HE3 TRP A  46     -14.292   5.647 -16.253  1.00  0.00           H  
ATOM    713  HZ2 TRP A  46      -9.892   8.014 -16.286  1.00  0.00           H  
ATOM    714  HZ3 TRP A  46     -14.024   7.815 -15.116  1.00  0.00           H  
ATOM    715  HH2 TRP A  46     -11.862   8.986 -15.131  1.00  0.00           H  
ATOM    716  N   SER A  47     -13.599   2.940 -14.943  1.00  0.00           N  
ATOM    717  CA  SER A  47     -13.408   3.527 -13.628  1.00  0.00           C  
ATOM    718  C   SER A  47     -12.671   2.504 -12.774  1.00  0.00           C  
ATOM    719  O   SER A  47     -11.768   2.845 -12.011  1.00  0.00           O  
ATOM    720  CB  SER A  47     -14.736   3.899 -12.997  1.00  0.00           C  
ATOM    721  OG  SER A  47     -15.376   4.907 -13.731  1.00  0.00           O  
ATOM    722  H   SER A  47     -14.531   2.888 -15.329  1.00  0.00           H  
ATOM    723  HA  SER A  47     -12.841   4.452 -13.741  1.00  0.00           H  
ATOM    724 1HB  SER A  47     -15.376   3.018 -12.950  1.00  0.00           H  
ATOM    725 2HB  SER A  47     -14.571   4.238 -11.975  1.00  0.00           H  
ATOM    726  HG  SER A  47     -15.563   4.528 -14.593  1.00  0.00           H  
ATOM    727  N   VAL A  48     -13.060   1.242 -12.927  1.00  0.00           N  
ATOM    728  CA  VAL A  48     -12.451   0.153 -12.179  1.00  0.00           C  
ATOM    729  C   VAL A  48     -11.028  -0.161 -12.629  1.00  0.00           C  
ATOM    730  O   VAL A  48     -10.151  -0.374 -11.790  1.00  0.00           O  
ATOM    731  CB  VAL A  48     -13.311  -1.117 -12.319  1.00  0.00           C  
ATOM    732  CG1 VAL A  48     -12.603  -2.311 -11.698  1.00  0.00           C  
ATOM    733  CG2 VAL A  48     -14.668  -0.896 -11.668  1.00  0.00           C  
ATOM    734  H   VAL A  48     -13.800   1.035 -13.582  1.00  0.00           H  
ATOM    735  HA  VAL A  48     -12.399   0.441 -11.129  1.00  0.00           H  
ATOM    736  HB  VAL A  48     -13.447  -1.338 -13.378  1.00  0.00           H  
ATOM    737 1HG1 VAL A  48     -13.225  -3.200 -11.806  1.00  0.00           H  
ATOM    738 2HG1 VAL A  48     -11.651  -2.472 -12.203  1.00  0.00           H  
ATOM    739 3HG1 VAL A  48     -12.426  -2.120 -10.640  1.00  0.00           H  
ATOM    740 1HG2 VAL A  48     -15.272  -1.798 -11.771  1.00  0.00           H  
ATOM    741 2HG2 VAL A  48     -14.532  -0.669 -10.611  1.00  0.00           H  
ATOM    742 3HG2 VAL A  48     -15.175  -0.063 -12.156  1.00  0.00           H  
ATOM    743  N   GLU A  49     -10.797  -0.201 -13.945  1.00  0.00           N  
ATOM    744  CA  GLU A  49      -9.474  -0.531 -14.480  1.00  0.00           C  
ATOM    745  C   GLU A  49      -8.536   0.644 -14.236  1.00  0.00           C  
ATOM    746  O   GLU A  49      -7.317   0.520 -14.368  1.00  0.00           O  
ATOM    747  CB  GLU A  49      -9.546  -0.852 -15.974  1.00  0.00           C  
ATOM    748  CG  GLU A  49      -9.532   0.371 -16.881  1.00  0.00           C  
ATOM    749  CD  GLU A  49      -9.653   0.020 -18.338  1.00  0.00           C  
ATOM    750  OE1 GLU A  49      -8.641  -0.095 -18.988  1.00  0.00           O  
ATOM    751  OE2 GLU A  49     -10.758  -0.133 -18.802  1.00  0.00           O  
ATOM    752  H   GLU A  49     -11.551   0.001 -14.586  1.00  0.00           H  
ATOM    753  HA  GLU A  49      -9.104  -1.419 -13.965  1.00  0.00           H  
ATOM    754 1HB  GLU A  49      -8.703  -1.484 -16.252  1.00  0.00           H  
ATOM    755 2HB  GLU A  49     -10.458  -1.412 -16.183  1.00  0.00           H  
ATOM    756 1HG  GLU A  49     -10.361   1.023 -16.606  1.00  0.00           H  
ATOM    757 2HG  GLU A  49      -8.605   0.919 -16.720  1.00  0.00           H  
ATOM    758  N   THR A  50      -9.114   1.779 -13.858  1.00  0.00           N  
ATOM    759  CA  THR A  50      -8.331   2.957 -13.512  1.00  0.00           C  
ATOM    760  C   THR A  50      -8.070   3.027 -12.002  1.00  0.00           C  
ATOM    761  O   THR A  50      -6.983   3.420 -11.558  1.00  0.00           O  
ATOM    762  CB  THR A  50      -9.037   4.243 -13.979  1.00  0.00           C  
ATOM    763  OG1 THR A  50      -9.156   4.234 -15.408  1.00  0.00           O  
ATOM    764  CG2 THR A  50      -8.250   5.471 -13.547  1.00  0.00           C  
ATOM    765  H   THR A  50     -10.122   1.827 -13.809  1.00  0.00           H  
ATOM    766  HA  THR A  50      -7.380   2.908 -14.043  1.00  0.00           H  
ATOM    767  HB  THR A  50     -10.036   4.288 -13.546  1.00  0.00           H  
ATOM    768  HG1 THR A  50      -9.692   3.486 -15.679  1.00  0.00           H  
ATOM    769 1HG2 THR A  50      -8.764   6.370 -13.885  1.00  0.00           H  
ATOM    770 2HG2 THR A  50      -8.168   5.486 -12.460  1.00  0.00           H  
ATOM    771 3HG2 THR A  50      -7.254   5.437 -13.985  1.00  0.00           H  
ATOM    772  N   ALA A  51      -9.087   2.645 -11.233  1.00  0.00           N  
ATOM    773  CA  ALA A  51      -9.007   2.597  -9.779  1.00  0.00           C  
ATOM    774  C   ALA A  51      -8.179   1.417  -9.297  1.00  0.00           C  
ATOM    775  O   ALA A  51      -7.498   1.507  -8.283  1.00  0.00           O  
ATOM    776  CB  ALA A  51     -10.408   2.526  -9.190  1.00  0.00           C  
ATOM    777  H   ALA A  51      -9.948   2.380 -11.687  1.00  0.00           H  
ATOM    778  HA  ALA A  51      -8.520   3.510  -9.436  1.00  0.00           H  
ATOM    779 1HB  ALA A  51     -10.344   2.489  -8.103  1.00  0.00           H  
ATOM    780 2HB  ALA A  51     -10.974   3.407  -9.491  1.00  0.00           H  
ATOM    781 3HB  ALA A  51     -10.910   1.630  -9.554  1.00  0.00           H  
ATOM    782  N   THR A  52      -8.251   0.304 -10.011  1.00  0.00           N  
ATOM    783  CA  THR A  52      -7.458  -0.854  -9.648  1.00  0.00           C  
ATOM    784  C   THR A  52      -6.160  -0.730 -10.402  1.00  0.00           C  
ATOM    785  O   THR A  52      -5.218  -1.493 -10.165  1.00  0.00           O  
ATOM    786  CB  THR A  52      -8.161  -2.182  -9.986  1.00  0.00           C  
ATOM    787  OG1 THR A  52      -8.437  -2.235 -11.392  1.00  0.00           O  
ATOM    788  CG2 THR A  52      -9.465  -2.308  -9.213  1.00  0.00           C  
ATOM    789  H   THR A  52      -8.859   0.252 -10.816  1.00  0.00           H  
ATOM    790  HA  THR A  52      -7.376  -0.890  -8.561  1.00  0.00           H  
ATOM    791  HB  THR A  52      -7.509  -3.016  -9.726  1.00  0.00           H  
ATOM    792  HG1 THR A  52      -8.418  -1.346 -11.755  1.00  0.00           H  
ATOM    793 1HG2 THR A  52      -9.948  -3.252  -9.464  1.00  0.00           H  
ATOM    794 2HG2 THR A  52      -9.257  -2.280  -8.143  1.00  0.00           H  
ATOM    795 3HG2 THR A  52     -10.125  -1.482  -9.476  1.00  0.00           H  
ATOM    796  N   THR A  53      -6.122   0.258 -11.299  1.00  0.00           N  
ATOM    797  CA  THR A  53      -4.922   0.668 -12.029  1.00  0.00           C  
ATOM    798  C   THR A  53      -4.425  -0.510 -12.848  1.00  0.00           C  
ATOM    799  O   THR A  53      -3.313  -1.002 -12.692  1.00  0.00           O  
ATOM    800  CB  THR A  53      -3.813   1.160 -11.081  1.00  0.00           C  
ATOM    801  OG1 THR A  53      -3.194   0.036 -10.441  1.00  0.00           O  
ATOM    802  CG2 THR A  53      -4.388   2.088 -10.023  1.00  0.00           C  
ATOM    803  H   THR A  53      -6.991   0.743 -11.470  1.00  0.00           H  
ATOM    804  HA  THR A  53      -5.190   1.478 -12.708  1.00  0.00           H  
ATOM    805  HB  THR A  53      -3.056   1.696 -11.654  1.00  0.00           H  
ATOM    806  HG1 THR A  53      -3.781  -0.722 -10.489  1.00  0.00           H  
ATOM    807 1HG2 THR A  53      -3.590   2.426  -9.362  1.00  0.00           H  
ATOM    808 2HG2 THR A  53      -4.849   2.949 -10.506  1.00  0.00           H  
ATOM    809 3HG2 THR A  53      -5.138   1.555  -9.440  1.00  0.00           H  
ATOM    810  N   VAL A  54      -5.305  -0.974 -13.718  1.00  0.00           N  
ATOM    811  CA  VAL A  54      -4.959  -1.936 -14.738  1.00  0.00           C  
ATOM    812  C   VAL A  54      -4.476  -1.104 -15.924  1.00  0.00           C  
ATOM    813  O   VAL A  54      -3.338  -1.233 -16.380  1.00  0.00           O  
ATOM    814  CB  VAL A  54      -6.166  -2.810 -15.129  1.00  0.00           C  
ATOM    815  CG1 VAL A  54      -5.784  -3.777 -16.240  1.00  0.00           C  
ATOM    816  CG2 VAL A  54      -6.677  -3.562 -13.911  1.00  0.00           C  
ATOM    817  H   VAL A  54      -6.256  -0.638 -13.660  1.00  0.00           H  
ATOM    818  HA  VAL A  54      -4.196  -2.605 -14.339  1.00  0.00           H  
ATOM    819  HB  VAL A  54      -6.956  -2.168 -15.519  1.00  0.00           H  
ATOM    820 1HG1 VAL A  54      -6.649  -4.387 -16.505  1.00  0.00           H  
ATOM    821 2HG1 VAL A  54      -5.456  -3.216 -17.115  1.00  0.00           H  
ATOM    822 3HG1 VAL A  54      -4.977  -4.424 -15.898  1.00  0.00           H  
ATOM    823 1HG2 VAL A  54      -7.530  -4.178 -14.194  1.00  0.00           H  
ATOM    824 2HG2 VAL A  54      -5.884  -4.200 -13.517  1.00  0.00           H  
ATOM    825 3HG2 VAL A  54      -6.983  -2.850 -13.145  1.00  0.00           H  
ATOM    826  N   GLY A  55      -5.364  -0.232 -16.398  1.00  0.00           N  
ATOM    827  CA  GLY A  55      -5.063   0.657 -17.508  1.00  0.00           C  
ATOM    828  C   GLY A  55      -4.743  -0.051 -18.800  1.00  0.00           C  
ATOM    829  O   GLY A  55      -3.586  -0.119 -19.203  1.00  0.00           O  
ATOM    830  H   GLY A  55      -6.278  -0.191 -15.969  1.00  0.00           H  
ATOM    831 1HA  GLY A  55      -5.912   1.318 -17.685  1.00  0.00           H  
ATOM    832 2HA  GLY A  55      -4.214   1.288 -17.248  1.00  0.00           H  
ATOM    833  N   TYR A  56      -5.769  -0.578 -19.456  1.00  0.00           N  
ATOM    834  CA  TYR A  56      -5.553  -1.359 -20.663  1.00  0.00           C  
ATOM    835  C   TYR A  56      -4.881  -0.498 -21.700  1.00  0.00           C  
ATOM    836  O   TYR A  56      -3.970  -0.951 -22.379  1.00  0.00           O  
ATOM    837  CB  TYR A  56      -6.871  -1.920 -21.202  1.00  0.00           C  
ATOM    838  CG  TYR A  56      -7.385  -3.117 -20.432  1.00  0.00           C  
ATOM    839  CD1 TYR A  56      -8.681  -3.120 -19.939  1.00  0.00           C  
ATOM    840  CD2 TYR A  56      -6.559  -4.211 -20.220  1.00  0.00           C  
ATOM    841  CE1 TYR A  56      -9.150  -4.213 -19.236  1.00  0.00           C  
ATOM    842  CE2 TYR A  56      -7.028  -5.304 -19.518  1.00  0.00           C  
ATOM    843  CZ  TYR A  56      -8.318  -5.307 -19.027  1.00  0.00           C  
ATOM    844  OH  TYR A  56      -8.785  -6.396 -18.327  1.00  0.00           O  
ATOM    845  H   TYR A  56      -6.712  -0.441 -19.121  1.00  0.00           H  
ATOM    846  HA  TYR A  56      -4.917  -2.209 -20.416  1.00  0.00           H  
ATOM    847 1HB  TYR A  56      -7.636  -1.143 -21.174  1.00  0.00           H  
ATOM    848 2HB  TYR A  56      -6.742  -2.215 -22.243  1.00  0.00           H  
ATOM    849  HD1 TYR A  56      -9.330  -2.260 -20.106  1.00  0.00           H  
ATOM    850  HD2 TYR A  56      -5.540  -4.209 -20.607  1.00  0.00           H  
ATOM    851  HE1 TYR A  56     -10.169  -4.216 -18.849  1.00  0.00           H  
ATOM    852  HE2 TYR A  56      -6.379  -6.164 -19.350  1.00  0.00           H  
ATOM    853  HH  TYR A  56      -8.046  -6.956 -18.077  1.00  0.00           H  
ATOM    854  N   GLY A  57      -5.327   0.752 -21.797  1.00  0.00           N  
ATOM    855  CA  GLY A  57      -4.848   1.639 -22.840  1.00  0.00           C  
ATOM    856  C   GLY A  57      -5.757   1.521 -24.051  1.00  0.00           C  
ATOM    857  O   GLY A  57      -5.474   2.054 -25.128  1.00  0.00           O  
ATOM    858  H   GLY A  57      -6.010   1.094 -21.136  1.00  0.00           H  
ATOM    859 1HA  GLY A  57      -4.831   2.664 -22.467  1.00  0.00           H  
ATOM    860 2HA  GLY A  57      -3.823   1.376 -23.099  1.00  0.00           H  
ATOM    861  N   ASP A  58      -6.860   0.807 -23.857  1.00  0.00           N  
ATOM    862  CA  ASP A  58      -7.867   0.611 -24.886  1.00  0.00           C  
ATOM    863  C   ASP A  58      -9.075   1.501 -24.606  1.00  0.00           C  
ATOM    864  O   ASP A  58     -10.055   1.474 -25.346  1.00  0.00           O  
ATOM    865  CB  ASP A  58      -8.298  -0.856 -24.953  1.00  0.00           C  
ATOM    866  CG  ASP A  58      -7.170  -1.786 -25.380  1.00  0.00           C  
ATOM    867  OD1 ASP A  58      -6.597  -1.554 -26.418  1.00  0.00           O  
ATOM    868  OD2 ASP A  58      -6.893  -2.718 -24.664  1.00  0.00           O  
ATOM    869  H   ASP A  58      -6.995   0.385 -22.950  1.00  0.00           H  
ATOM    870  HA  ASP A  58      -7.427   0.859 -25.852  1.00  0.00           H  
ATOM    871 1HB  ASP A  58      -8.660  -1.174 -23.975  1.00  0.00           H  
ATOM    872 2HB  ASP A  58      -9.123  -0.962 -25.658  1.00  0.00           H  
ATOM    873  N   LEU A  59      -8.997   2.283 -23.530  1.00  0.00           N  
ATOM    874  CA  LEU A  59     -10.063   3.210 -23.166  1.00  0.00           C  
ATOM    875  C   LEU A  59      -9.665   4.110 -21.996  1.00  0.00           C  
ATOM    876  O   LEU A  59      -9.403   3.621 -20.894  1.00  0.00           O  
ATOM    877  CB  LEU A  59     -11.334   2.431 -22.806  1.00  0.00           C  
ATOM    878  CG  LEU A  59     -12.543   3.282 -22.398  1.00  0.00           C  
ATOM    879  CD1 LEU A  59     -13.011   4.105 -23.590  1.00  0.00           C  
ATOM    880  CD2 LEU A  59     -13.654   2.375 -21.890  1.00  0.00           C  
ATOM    881  H   LEU A  59      -8.172   2.229 -22.950  1.00  0.00           H  
ATOM    882  HA  LEU A  59     -10.282   3.840 -24.028  1.00  0.00           H  
ATOM    883 1HB  LEU A  59     -11.627   1.829 -23.665  1.00  0.00           H  
ATOM    884 2HB  LEU A  59     -11.107   1.759 -21.979  1.00  0.00           H  
ATOM    885  HG  LEU A  59     -12.251   3.974 -21.608  1.00  0.00           H  
ATOM    886 1HD1 LEU A  59     -13.870   4.710 -23.300  1.00  0.00           H  
ATOM    887 2HD1 LEU A  59     -12.203   4.759 -23.921  1.00  0.00           H  
ATOM    888 3HD1 LEU A  59     -13.295   3.439 -24.404  1.00  0.00           H  
ATOM    889 1HD2 LEU A  59     -14.514   2.980 -21.599  1.00  0.00           H  
ATOM    890 2HD2 LEU A  59     -13.948   1.683 -22.679  1.00  0.00           H  
ATOM    891 3HD2 LEU A  59     -13.298   1.811 -21.027  1.00  0.00           H  
ATOM    892  N   TYR A  60      -9.623   5.418 -22.252  1.00  0.00           N  
ATOM    893  CA  TYR A  60      -9.223   6.423 -21.267  1.00  0.00           C  
ATOM    894  C   TYR A  60      -9.508   7.859 -21.720  1.00  0.00           C  
ATOM    895  O   TYR A  60      -9.607   8.147 -22.914  1.00  0.00           O  
ATOM    896  CB  TYR A  60      -7.736   6.267 -20.941  1.00  0.00           C  
ATOM    897  CG  TYR A  60      -6.833   6.354 -22.151  1.00  0.00           C  
ATOM    898  CD1 TYR A  60      -6.341   7.584 -22.563  1.00  0.00           C  
ATOM    899  CD2 TYR A  60      -6.497   5.204 -22.849  1.00  0.00           C  
ATOM    900  CE1 TYR A  60      -5.516   7.663 -23.668  1.00  0.00           C  
ATOM    901  CE2 TYR A  60      -5.672   5.283 -23.954  1.00  0.00           C  
ATOM    902  CZ  TYR A  60      -5.183   6.507 -24.364  1.00  0.00           C  
ATOM    903  OH  TYR A  60      -4.361   6.585 -25.465  1.00  0.00           O  
ATOM    904  H   TYR A  60      -9.885   5.716 -23.181  1.00  0.00           H  
ATOM    905  HA  TYR A  60      -9.805   6.268 -20.358  1.00  0.00           H  
ATOM    906 1HB  TYR A  60      -7.435   7.043 -20.235  1.00  0.00           H  
ATOM    907 2HB  TYR A  60      -7.568   5.304 -20.459  1.00  0.00           H  
ATOM    908  HD1 TYR A  60      -6.605   8.488 -22.014  1.00  0.00           H  
ATOM    909  HD2 TYR A  60      -6.884   4.237 -22.526  1.00  0.00           H  
ATOM    910  HE1 TYR A  60      -5.130   8.629 -23.992  1.00  0.00           H  
ATOM    911  HE2 TYR A  60      -5.408   4.379 -24.504  1.00  0.00           H  
ATOM    912  HH  TYR A  60      -3.715   7.283 -25.331  1.00  0.00           H  
ATOM    913  N   PRO A  61      -9.657   8.786 -20.765  1.00  0.00           N  
ATOM    914  CA  PRO A  61      -9.986  10.158 -21.150  1.00  0.00           C  
ATOM    915  C   PRO A  61      -8.924  10.828 -22.019  1.00  0.00           C  
ATOM    916  O   PRO A  61      -7.742  10.483 -21.971  1.00  0.00           O  
ATOM    917  CB  PRO A  61     -10.109  10.857 -19.792  1.00  0.00           C  
ATOM    918  CG  PRO A  61     -10.443   9.757 -18.843  1.00  0.00           C  
ATOM    919  CD  PRO A  61      -9.643   8.581 -19.337  1.00  0.00           C  
ATOM    920  HA  PRO A  61     -10.927  10.158 -21.720  1.00  0.00           H  
ATOM    921 1HB  PRO A  61      -9.166  11.364 -19.543  1.00  0.00           H  
ATOM    922 2HB  PRO A  61     -10.888  11.633 -19.837  1.00  0.00           H  
ATOM    923 1HG  PRO A  61     -10.178  10.048 -17.816  1.00  0.00           H  
ATOM    924 2HG  PRO A  61     -11.526   9.565 -18.850  1.00  0.00           H  
ATOM    925 1HD  PRO A  61      -8.626   8.627 -18.919  1.00  0.00           H  
ATOM    926 2HD  PRO A  61     -10.142   7.647 -19.041  1.00  0.00           H  
ATOM    927  N   VAL A  62      -9.372  11.788 -22.821  1.00  0.00           N  
ATOM    928  CA  VAL A  62      -8.506  12.521 -23.733  1.00  0.00           C  
ATOM    929  C   VAL A  62      -8.664  13.996 -23.419  1.00  0.00           C  
ATOM    930  O   VAL A  62      -7.723  14.777 -23.540  1.00  0.00           O  
ATOM    931  CB  VAL A  62      -8.874  12.246 -25.203  1.00  0.00           C  
ATOM    932  CG1 VAL A  62      -8.048  13.123 -26.132  1.00  0.00           C  
ATOM    933  CG2 VAL A  62      -8.665  10.774 -25.522  1.00  0.00           C  
ATOM    934  H   VAL A  62     -10.356  12.012 -22.791  1.00  0.00           H  
ATOM    935  HA  VAL A  62      -7.483  12.165 -23.600  1.00  0.00           H  
ATOM    936  HB  VAL A  62      -9.921  12.508 -25.360  1.00  0.00           H  
ATOM    937 1HG1 VAL A  62      -8.321  12.916 -27.167  1.00  0.00           H  
ATOM    938 2HG1 VAL A  62      -8.240  14.172 -25.909  1.00  0.00           H  
ATOM    939 3HG1 VAL A  62      -6.989  12.909 -25.988  1.00  0.00           H  
ATOM    940 1HG2 VAL A  62      -8.929  10.587 -26.563  1.00  0.00           H  
ATOM    941 2HG2 VAL A  62      -7.620  10.511 -25.359  1.00  0.00           H  
ATOM    942 3HG2 VAL A  62      -9.298  10.168 -24.873  1.00  0.00           H  
ATOM    943  N   THR A  63      -9.878  14.370 -23.031  1.00  0.00           N  
ATOM    944  CA  THR A  63     -10.195  15.746 -22.705  1.00  0.00           C  
ATOM    945  C   THR A  63      -9.397  16.077 -21.452  1.00  0.00           C  
ATOM    946  O   THR A  63      -9.108  15.183 -20.655  1.00  0.00           O  
ATOM    947  CB  THR A  63     -11.701  15.964 -22.474  1.00  0.00           C  
ATOM    948  OG1 THR A  63     -12.141  15.154 -21.376  1.00  0.00           O  
ATOM    949  CG2 THR A  63     -12.491  15.595 -23.720  1.00  0.00           C  
ATOM    950  H   THR A  63     -10.602  13.669 -22.963  1.00  0.00           H  
ATOM    951  HA  THR A  63      -9.973  16.368 -23.573  1.00  0.00           H  
ATOM    952  HB  THR A  63     -11.885  17.011 -22.231  1.00  0.00           H  
ATOM    953  HG1 THR A  63     -12.213  14.240 -21.663  1.00  0.00           H  
ATOM    954 1HG2 THR A  63     -13.553  15.756 -23.539  1.00  0.00           H  
ATOM    955 2HG2 THR A  63     -12.167  16.218 -24.554  1.00  0.00           H  
ATOM    956 3HG2 THR A  63     -12.319  14.547 -23.963  1.00  0.00           H  
ATOM    957  N   LEU A  64      -9.041  17.343 -21.266  1.00  0.00           N  
ATOM    958  CA  LEU A  64      -8.312  17.728 -20.062  1.00  0.00           C  
ATOM    959  C   LEU A  64      -9.143  17.356 -18.841  1.00  0.00           C  
ATOM    960  O   LEU A  64      -8.650  16.725 -17.906  1.00  0.00           O  
ATOM    961  CB  LEU A  64      -8.013  19.233 -20.062  1.00  0.00           C  
ATOM    962  CG  LEU A  64      -7.122  19.734 -18.918  1.00  0.00           C  
ATOM    963  CD1 LEU A  64      -6.432  21.024 -19.340  1.00  0.00           C  
ATOM    964  CD2 LEU A  64      -7.967  19.947 -17.671  1.00  0.00           C  
ATOM    965  H   LEU A  64      -9.268  18.050 -21.951  1.00  0.00           H  
ATOM    966  HA  LEU A  64      -7.362  17.196 -20.047  1.00  0.00           H  
ATOM    967 1HB  LEU A  64      -7.524  19.489 -21.000  1.00  0.00           H  
ATOM    968 2HB  LEU A  64      -8.957  19.775 -20.008  1.00  0.00           H  
ATOM    969  HG  LEU A  64      -6.347  18.995 -18.710  1.00  0.00           H  
ATOM    970 1HD1 LEU A  64      -5.798  21.380 -18.528  1.00  0.00           H  
ATOM    971 2HD1 LEU A  64      -5.820  20.838 -20.222  1.00  0.00           H  
ATOM    972 3HD1 LEU A  64      -7.183  21.779 -19.571  1.00  0.00           H  
ATOM    973 1HD2 LEU A  64      -7.333  20.303 -16.859  1.00  0.00           H  
ATOM    974 2HD2 LEU A  64      -8.740  20.687 -17.878  1.00  0.00           H  
ATOM    975 3HD2 LEU A  64      -8.433  19.005 -17.382  1.00  0.00           H  
ATOM    976  N   TRP A  65     -10.415  17.746 -18.867  1.00  0.00           N  
ATOM    977  CA  TRP A  65     -11.331  17.477 -17.769  1.00  0.00           C  
ATOM    978  C   TRP A  65     -11.288  15.994 -17.414  1.00  0.00           C  
ATOM    979  O   TRP A  65     -11.044  15.620 -16.266  1.00  0.00           O  
ATOM    980  CB  TRP A  65     -12.757  17.887 -18.140  1.00  0.00           C  
ATOM    981  CG  TRP A  65     -13.776  17.508 -17.109  1.00  0.00           C  
ATOM    982  CD1 TRP A  65     -14.486  16.346 -17.054  1.00  0.00           C  
ATOM    983  CD2 TRP A  65     -14.207  18.295 -15.972  1.00  0.00           C  
ATOM    984  NE1 TRP A  65     -15.326  16.355 -15.968  1.00  0.00           N  
ATOM    985  CE2 TRP A  65     -15.167  17.540 -15.293  1.00  0.00           C  
ATOM    986  CE3 TRP A  65     -13.859  19.560 -15.483  1.00  0.00           C  
ATOM    987  CZ2 TRP A  65     -15.791  18.006 -14.147  1.00  0.00           C  
ATOM    988  CZ3 TRP A  65     -14.484  20.027 -14.333  1.00  0.00           C  
ATOM    989  CH2 TRP A  65     -15.424  19.269 -13.682  1.00  0.00           C  
ATOM    990  H   TRP A  65     -10.752  18.245 -19.678  1.00  0.00           H  
ATOM    991  HA  TRP A  65     -11.023  18.071 -16.908  1.00  0.00           H  
ATOM    992 1HB  TRP A  65     -12.800  18.967 -18.282  1.00  0.00           H  
ATOM    993 2HB  TRP A  65     -13.035  17.421 -19.085  1.00  0.00           H  
ATOM    994  HD1 TRP A  65     -14.400  15.529 -17.768  1.00  0.00           H  
ATOM    995  HE1 TRP A  65     -15.959  15.613 -15.706  1.00  0.00           H  
ATOM    996  HE3 TRP A  65     -13.111  20.165 -15.994  1.00  0.00           H  
ATOM    997  HZ2 TRP A  65     -16.541  17.419 -13.616  1.00  0.00           H  
ATOM    998  HZ3 TRP A  65     -14.208  21.013 -13.959  1.00  0.00           H  
ATOM    999  HH2 TRP A  65     -15.895  19.666 -12.782  1.00  0.00           H  
ATOM   1000  N   GLY A  66     -11.530  15.151 -18.407  1.00  0.00           N  
ATOM   1001  CA  GLY A  66     -11.627  13.732 -18.150  1.00  0.00           C  
ATOM   1002  C   GLY A  66     -10.349  13.211 -17.534  1.00  0.00           C  
ATOM   1003  O   GLY A  66     -10.396  12.409 -16.603  1.00  0.00           O  
ATOM   1004  H   GLY A  66     -11.648  15.489 -19.352  1.00  0.00           H  
ATOM   1005 1HA  GLY A  66     -12.467  13.540 -17.482  1.00  0.00           H  
ATOM   1006 2HA  GLY A  66     -11.832  13.206 -19.082  1.00  0.00           H  
ATOM   1007  N   ARG A  67      -9.208  13.666 -18.053  1.00  0.00           N  
ATOM   1008  CA  ARG A  67      -7.904  13.178 -17.600  1.00  0.00           C  
ATOM   1009  C   ARG A  67      -7.606  13.724 -16.211  1.00  0.00           C  
ATOM   1010  O   ARG A  67      -6.881  13.109 -15.426  1.00  0.00           O  
ATOM   1011  CB  ARG A  67      -6.799  13.593 -18.560  1.00  0.00           C  
ATOM   1012  CG  ARG A  67      -6.808  12.869 -19.897  1.00  0.00           C  
ATOM   1013  CD  ARG A  67      -5.682  13.302 -20.763  1.00  0.00           C  
ATOM   1014  NE  ARG A  67      -5.632  12.547 -22.005  1.00  0.00           N  
ATOM   1015  CZ  ARG A  67      -4.769  12.787 -23.012  1.00  0.00           C  
ATOM   1016  NH1 ARG A  67      -3.892  13.761 -22.908  1.00  0.00           N  
ATOM   1017  NH2 ARG A  67      -4.804  12.042 -24.103  1.00  0.00           N  
ATOM   1018  H   ARG A  67      -9.246  14.368 -18.778  1.00  0.00           H  
ATOM   1019  HA  ARG A  67      -7.936  12.089 -17.563  1.00  0.00           H  
ATOM   1020 1HB  ARG A  67      -6.876  14.661 -18.763  1.00  0.00           H  
ATOM   1021 2HB  ARG A  67      -5.829  13.417 -18.096  1.00  0.00           H  
ATOM   1022 1HG  ARG A  67      -6.719  11.796 -19.730  1.00  0.00           H  
ATOM   1023 2HG  ARG A  67      -7.743  13.079 -20.418  1.00  0.00           H  
ATOM   1024 1HD  ARG A  67      -5.797  14.357 -21.010  1.00  0.00           H  
ATOM   1025 2HD  ARG A  67      -4.740  13.154 -20.236  1.00  0.00           H  
ATOM   1026  HE  ARG A  67      -6.292  11.789 -22.121  1.00  0.00           H  
ATOM   1027 1HH1 ARG A  67      -3.866  14.330 -22.074  1.00  0.00           H  
ATOM   1028 2HH1 ARG A  67      -3.245  13.940 -23.662  1.00  0.00           H  
ATOM   1029 1HH2 ARG A  67      -5.478  11.293 -24.182  1.00  0.00           H  
ATOM   1030 2HH2 ARG A  67      -4.157  12.221 -24.857  1.00  0.00           H  
ATOM   1031  N   CYS A  68      -8.170  14.889 -15.911  1.00  0.00           N  
ATOM   1032  CA  CYS A  68      -8.030  15.459 -14.585  1.00  0.00           C  
ATOM   1033  C   CYS A  68      -8.782  14.543 -13.645  1.00  0.00           C  
ATOM   1034  O   CYS A  68      -8.267  14.160 -12.595  1.00  0.00           O  
ATOM   1035  CB  CYS A  68      -8.592  16.879 -14.511  1.00  0.00           C  
ATOM   1036  SG  CYS A  68      -8.352  17.686 -12.910  1.00  0.00           S  
ATOM   1037  H   CYS A  68      -8.704  15.388 -16.608  1.00  0.00           H  
ATOM   1038  HA  CYS A  68      -6.968  15.526 -14.348  1.00  0.00           H  
ATOM   1039 1HB  CYS A  68      -8.121  17.498 -15.274  1.00  0.00           H  
ATOM   1040 2HB  CYS A  68      -9.661  16.858 -14.721  1.00  0.00           H  
ATOM   1041  HG  CYS A  68      -8.945  18.829 -13.240  1.00  0.00           H  
ATOM   1042  N   VAL A  69      -9.999  14.185 -14.040  1.00  0.00           N  
ATOM   1043  CA  VAL A  69     -10.822  13.277 -13.253  1.00  0.00           C  
ATOM   1044  C   VAL A  69     -10.113  11.928 -13.097  1.00  0.00           C  
ATOM   1045  O   VAL A  69     -10.155  11.304 -12.026  1.00  0.00           O  
ATOM   1046  CB  VAL A  69     -12.192  13.072 -13.926  1.00  0.00           C  
ATOM   1047  CG1 VAL A  69     -12.963  11.957 -13.235  1.00  0.00           C  
ATOM   1048  CG2 VAL A  69     -12.982  14.371 -13.899  1.00  0.00           C  
ATOM   1049  H   VAL A  69     -10.363  14.551 -14.908  1.00  0.00           H  
ATOM   1050  HA  VAL A  69     -10.979  13.719 -12.268  1.00  0.00           H  
ATOM   1051  HB  VAL A  69     -12.037  12.762 -14.959  1.00  0.00           H  
ATOM   1052 1HG1 VAL A  69     -13.929  11.826 -13.723  1.00  0.00           H  
ATOM   1053 2HG1 VAL A  69     -12.396  11.029 -13.298  1.00  0.00           H  
ATOM   1054 3HG1 VAL A  69     -13.120  12.218 -12.188  1.00  0.00           H  
ATOM   1055 1HG2 VAL A  69     -13.950  14.219 -14.377  1.00  0.00           H  
ATOM   1056 2HG2 VAL A  69     -13.133  14.684 -12.865  1.00  0.00           H  
ATOM   1057 3HG2 VAL A  69     -12.431  15.144 -14.435  1.00  0.00           H  
ATOM   1058  N   ALA A  70      -9.454  11.480 -14.163  1.00  0.00           N  
ATOM   1059  CA  ALA A  70      -8.736  10.217 -14.119  1.00  0.00           C  
ATOM   1060  C   ALA A  70      -7.734  10.270 -12.962  1.00  0.00           C  
ATOM   1061  O   ALA A  70      -7.645   9.342 -12.151  1.00  0.00           O  
ATOM   1062  CB  ALA A  70      -8.019   9.978 -15.435  1.00  0.00           C  
ATOM   1063  H   ALA A  70      -9.448  12.020 -15.016  1.00  0.00           H  
ATOM   1064  HA  ALA A  70      -9.463   9.420 -13.961  1.00  0.00           H  
ATOM   1065 1HB  ALA A  70      -7.485   9.028 -15.391  1.00  0.00           H  
ATOM   1066 2HB  ALA A  70      -8.747   9.947 -16.246  1.00  0.00           H  
ATOM   1067 3HB  ALA A  70      -7.310  10.784 -15.614  1.00  0.00           H  
ATOM   1068  N   VAL A  71      -6.988  11.369 -12.889  1.00  0.00           N  
ATOM   1069  CA  VAL A  71      -6.009  11.553 -11.825  1.00  0.00           C  
ATOM   1070  C   VAL A  71      -6.684  11.404 -10.468  1.00  0.00           C  
ATOM   1071  O   VAL A  71      -6.172  10.734  -9.575  1.00  0.00           O  
ATOM   1072  CB  VAL A  71      -5.349  12.941 -11.926  1.00  0.00           C  
ATOM   1073  CG1 VAL A  71      -4.526  13.233 -10.680  1.00  0.00           C  
ATOM   1074  CG2 VAL A  71      -4.483  13.013 -13.174  1.00  0.00           C  
ATOM   1075  H   VAL A  71      -7.101  12.093 -13.584  1.00  0.00           H  
ATOM   1076  HA  VAL A  71      -5.230  10.798 -11.937  1.00  0.00           H  
ATOM   1077  HB  VAL A  71      -6.130  13.701 -11.981  1.00  0.00           H  
ATOM   1078 1HG1 VAL A  71      -4.068  14.218 -10.769  1.00  0.00           H  
ATOM   1079 2HG1 VAL A  71      -5.174  13.212  -9.804  1.00  0.00           H  
ATOM   1080 3HG1 VAL A  71      -3.747  12.479 -10.575  1.00  0.00           H  
ATOM   1081 1HG2 VAL A  71      -4.020  13.997 -13.240  1.00  0.00           H  
ATOM   1082 2HG2 VAL A  71      -3.706  12.250 -13.122  1.00  0.00           H  
ATOM   1083 3HG2 VAL A  71      -5.100  12.843 -14.056  1.00  0.00           H  
ATOM   1084  N   VAL A  72      -7.842  12.035 -10.323  1.00  0.00           N  
ATOM   1085  CA  VAL A  72      -8.539  12.037  -9.052  1.00  0.00           C  
ATOM   1086  C   VAL A  72      -8.871  10.622  -8.609  1.00  0.00           C  
ATOM   1087  O   VAL A  72      -8.590  10.239  -7.475  1.00  0.00           O  
ATOM   1088  CB  VAL A  72      -9.837  12.860  -9.157  1.00  0.00           C  
ATOM   1089  CG1 VAL A  72     -10.679  12.688  -7.901  1.00  0.00           C  
ATOM   1090  CG2 VAL A  72      -9.503  14.326  -9.386  1.00  0.00           C  
ATOM   1091  H   VAL A  72      -8.249  12.522 -11.108  1.00  0.00           H  
ATOM   1092  HA  VAL A  72      -7.898  12.511  -8.307  1.00  0.00           H  
ATOM   1093  HB  VAL A  72     -10.427  12.486  -9.993  1.00  0.00           H  
ATOM   1094 1HG1 VAL A  72     -11.593  13.277  -7.993  1.00  0.00           H  
ATOM   1095 2HG1 VAL A  72     -10.936  11.637  -7.777  1.00  0.00           H  
ATOM   1096 3HG1 VAL A  72     -10.114  13.030  -7.034  1.00  0.00           H  
ATOM   1097 1HG2 VAL A  72     -10.425  14.902  -9.460  1.00  0.00           H  
ATOM   1098 2HG2 VAL A  72      -8.908  14.699  -8.552  1.00  0.00           H  
ATOM   1099 3HG2 VAL A  72      -8.936  14.430 -10.311  1.00  0.00           H  
ATOM   1100  N   VAL A  73      -9.471   9.844  -9.503  1.00  0.00           N  
ATOM   1101  CA  VAL A  73      -9.969   8.529  -9.128  1.00  0.00           C  
ATOM   1102  C   VAL A  73      -8.831   7.522  -8.993  1.00  0.00           C  
ATOM   1103  O   VAL A  73      -8.960   6.515  -8.297  1.00  0.00           O  
ATOM   1104  CB  VAL A  73     -10.978   8.024 -10.177  1.00  0.00           C  
ATOM   1105  CG1 VAL A  73     -12.160   8.976 -10.282  1.00  0.00           C  
ATOM   1106  CG2 VAL A  73     -10.290   7.869 -11.525  1.00  0.00           C  
ATOM   1107  H   VAL A  73      -9.587  10.160 -10.455  1.00  0.00           H  
ATOM   1108  HA  VAL A  73     -10.464   8.610  -8.160  1.00  0.00           H  
ATOM   1109  HB  VAL A  73     -11.370   7.059  -9.855  1.00  0.00           H  
ATOM   1110 1HG1 VAL A  73     -12.863   8.604 -11.027  1.00  0.00           H  
ATOM   1111 2HG1 VAL A  73     -12.659   9.044  -9.315  1.00  0.00           H  
ATOM   1112 3HG1 VAL A  73     -11.806   9.964 -10.579  1.00  0.00           H  
ATOM   1113 1HG2 VAL A  73     -11.008   7.511 -12.261  1.00  0.00           H  
ATOM   1114 2HG2 VAL A  73      -9.892   8.832 -11.843  1.00  0.00           H  
ATOM   1115 3HG2 VAL A  73      -9.474   7.151 -11.436  1.00  0.00           H  
ATOM   1116  N   MET A  74      -7.714   7.794  -9.656  1.00  0.00           N  
ATOM   1117  CA  MET A  74      -6.527   6.984  -9.453  1.00  0.00           C  
ATOM   1118  C   MET A  74      -6.066   7.086  -8.012  1.00  0.00           C  
ATOM   1119  O   MET A  74      -5.874   6.068  -7.358  1.00  0.00           O  
ATOM   1120  CB  MET A  74      -5.415   7.415 -10.407  1.00  0.00           C  
ATOM   1121  CG  MET A  74      -5.655   7.041 -11.863  1.00  0.00           C  
ATOM   1122  SD  MET A  74      -4.369   7.665 -12.962  1.00  0.00           S  
ATOM   1123  CE  MET A  74      -5.097   7.326 -14.562  1.00  0.00           C  
ATOM   1124  H   MET A  74      -7.677   8.565 -10.308  1.00  0.00           H  
ATOM   1125  HA  MET A  74      -6.771   5.948  -9.686  1.00  0.00           H  
ATOM   1126 1HB  MET A  74      -5.291   8.496 -10.356  1.00  0.00           H  
ATOM   1127 2HB  MET A  74      -4.473   6.962 -10.097  1.00  0.00           H  
ATOM   1128 1HG  MET A  74      -5.694   5.957 -11.958  1.00  0.00           H  
ATOM   1129 2HG  MET A  74      -6.613   7.446 -12.190  1.00  0.00           H  
ATOM   1130 1HE  MET A  74      -4.418   7.657 -15.349  1.00  0.00           H  
ATOM   1131 2HE  MET A  74      -5.274   6.255 -14.662  1.00  0.00           H  
ATOM   1132 3HE  MET A  74      -6.043   7.861 -14.652  1.00  0.00           H  
ATOM   1133  N   VAL A  75      -5.890   8.306  -7.510  1.00  0.00           N  
ATOM   1134  CA  VAL A  75      -5.380   8.483  -6.150  1.00  0.00           C  
ATOM   1135  C   VAL A  75      -6.429   8.039  -5.143  1.00  0.00           C  
ATOM   1136  O   VAL A  75      -6.125   7.317  -4.199  1.00  0.00           O  
ATOM   1137  CB  VAL A  75      -5.009   9.955  -5.893  1.00  0.00           C  
ATOM   1138  CG1 VAL A  75      -4.645  10.165  -4.431  1.00  0.00           C  
ATOM   1139  CG2 VAL A  75      -3.859  10.365  -6.800  1.00  0.00           C  
ATOM   1140  H   VAL A  75      -6.107   9.122  -8.064  1.00  0.00           H  
ATOM   1141  HA  VAL A  75      -4.492   7.862  -6.030  1.00  0.00           H  
ATOM   1142  HB  VAL A  75      -5.877  10.581  -6.101  1.00  0.00           H  
ATOM   1143 1HG1 VAL A  75      -4.385  11.212  -4.267  1.00  0.00           H  
ATOM   1144 2HG1 VAL A  75      -5.495   9.900  -3.802  1.00  0.00           H  
ATOM   1145 3HG1 VAL A  75      -3.792   9.537  -4.174  1.00  0.00           H  
ATOM   1146 1HG2 VAL A  75      -3.602  11.408  -6.613  1.00  0.00           H  
ATOM   1147 2HG2 VAL A  75      -2.992   9.736  -6.596  1.00  0.00           H  
ATOM   1148 3HG2 VAL A  75      -4.157  10.246  -7.842  1.00  0.00           H  
ATOM   1149  N   ALA A  76      -7.669   8.461  -5.363  1.00  0.00           N  
ATOM   1150  CA  ALA A  76      -8.743   8.188  -4.426  1.00  0.00           C  
ATOM   1151  C   ALA A  76      -8.970   6.688  -4.375  1.00  0.00           C  
ATOM   1152  O   ALA A  76      -9.213   6.125  -3.317  1.00  0.00           O  
ATOM   1153  CB  ALA A  76     -10.013   8.885  -4.872  1.00  0.00           C  
ATOM   1154  H   ALA A  76      -7.870   8.986  -6.202  1.00  0.00           H  
ATOM   1155  HA  ALA A  76      -8.449   8.575  -3.450  1.00  0.00           H  
ATOM   1156 1HB  ALA A  76     -10.813   8.674  -4.163  1.00  0.00           H  
ATOM   1157 2HB  ALA A  76      -9.841   9.960  -4.916  1.00  0.00           H  
ATOM   1158 3HB  ALA A  76     -10.298   8.523  -5.859  1.00  0.00           H  
ATOM   1159  N   GLY A  77      -8.878   6.046  -5.531  1.00  0.00           N  
ATOM   1160  CA  GLY A  77      -9.048   4.607  -5.585  1.00  0.00           C  
ATOM   1161  C   GLY A  77      -8.016   3.833  -4.777  1.00  0.00           C  
ATOM   1162  O   GLY A  77      -8.375   2.937  -4.009  1.00  0.00           O  
ATOM   1163  H   GLY A  77      -8.687   6.551  -6.384  1.00  0.00           H  
ATOM   1164 1HA  GLY A  77     -10.040   4.343  -5.216  1.00  0.00           H  
ATOM   1165 2HA  GLY A  77      -8.992   4.273  -6.621  1.00  0.00           H  
ATOM   1166  N   ILE A  78      -6.739   4.159  -4.952  1.00  0.00           N  
ATOM   1167  CA  ILE A  78      -5.675   3.458  -4.236  1.00  0.00           C  
ATOM   1168  C   ILE A  78      -5.835   3.744  -2.758  1.00  0.00           C  
ATOM   1169  O   ILE A  78      -5.691   2.859  -1.916  1.00  0.00           O  
ATOM   1170  CB  ILE A  78      -4.277   3.894  -4.711  1.00  0.00           C  
ATOM   1171  CG1 ILE A  78      -4.046   3.459  -6.161  1.00  0.00           C  
ATOM   1172  CG2 ILE A  78      -3.203   3.320  -3.801  1.00  0.00           C  
ATOM   1173  CD1 ILE A  78      -4.120   1.963  -6.368  1.00  0.00           C  
ATOM   1174  H   ILE A  78      -6.495   4.903  -5.590  1.00  0.00           H  
ATOM   1175  HA  ILE A  78      -5.742   2.396  -4.470  1.00  0.00           H  
ATOM   1176  HB  ILE A  78      -4.211   4.982  -4.695  1.00  0.00           H  
ATOM   1177 1HG1 ILE A  78      -4.788   3.930  -6.805  1.00  0.00           H  
ATOM   1178 2HG1 ILE A  78      -3.064   3.800  -6.491  1.00  0.00           H  
ATOM   1179 1HG2 ILE A  78      -2.221   3.638  -4.152  1.00  0.00           H  
ATOM   1180 2HG2 ILE A  78      -3.358   3.677  -2.784  1.00  0.00           H  
ATOM   1181 3HG2 ILE A  78      -3.258   2.231  -3.815  1.00  0.00           H  
ATOM   1182 1HD1 ILE A  78      -3.945   1.733  -7.419  1.00  0.00           H  
ATOM   1183 2HD1 ILE A  78      -3.360   1.473  -5.758  1.00  0.00           H  
ATOM   1184 3HD1 ILE A  78      -5.106   1.604  -6.078  1.00  0.00           H  
ATOM   1185  N   THR A  79      -6.149   4.999  -2.467  1.00  0.00           N  
ATOM   1186  CA  THR A  79      -6.410   5.455  -1.116  1.00  0.00           C  
ATOM   1187  C   THR A  79      -7.498   4.642  -0.420  1.00  0.00           C  
ATOM   1188  O   THR A  79      -7.336   4.255   0.731  1.00  0.00           O  
ATOM   1189  CB  THR A  79      -6.805   6.944  -1.117  1.00  0.00           C  
ATOM   1190  OG1 THR A  79      -5.734   7.725  -1.663  1.00  0.00           O  
ATOM   1191  CG2 THR A  79      -7.104   7.417   0.297  1.00  0.00           C  
ATOM   1192  H   THR A  79      -6.207   5.659  -3.229  1.00  0.00           H  
ATOM   1193  HA  THR A  79      -5.505   5.320  -0.525  1.00  0.00           H  
ATOM   1194  HB  THR A  79      -7.691   7.085  -1.736  1.00  0.00           H  
ATOM   1195  HG1 THR A  79      -5.983   8.652  -1.662  1.00  0.00           H  
ATOM   1196 1HG2 THR A  79      -7.381   8.471   0.277  1.00  0.00           H  
ATOM   1197 2HG2 THR A  79      -7.925   6.833   0.711  1.00  0.00           H  
ATOM   1198 3HG2 THR A  79      -6.218   7.288   0.918  1.00  0.00           H  
ATOM   1199  N   SER A  80      -8.600   4.380  -1.110  1.00  0.00           N  
ATOM   1200  CA  SER A  80      -9.644   3.542  -0.536  1.00  0.00           C  
ATOM   1201  C   SER A  80      -9.132   2.127  -0.265  1.00  0.00           C  
ATOM   1202  O   SER A  80      -9.418   1.544   0.781  1.00  0.00           O  
ATOM   1203  CB  SER A  80     -10.838   3.489  -1.469  1.00  0.00           C  
ATOM   1204  OG  SER A  80     -11.443   4.747  -1.581  1.00  0.00           O  
ATOM   1205  H   SER A  80      -8.727   4.758  -2.038  1.00  0.00           H  
ATOM   1206  HA  SER A  80      -9.962   3.983   0.409  1.00  0.00           H  
ATOM   1207 1HB  SER A  80     -10.517   3.147  -2.453  1.00  0.00           H  
ATOM   1208 2HB  SER A  80     -11.561   2.767  -1.092  1.00  0.00           H  
ATOM   1209  HG  SER A  80     -11.432   5.126  -0.699  1.00  0.00           H  
ATOM   1210  N   PHE A  81      -8.371   1.577  -1.204  1.00  0.00           N  
ATOM   1211  CA  PHE A  81      -7.818   0.245  -1.016  1.00  0.00           C  
ATOM   1212  C   PHE A  81      -6.862   0.185   0.159  1.00  0.00           C  
ATOM   1213  O   PHE A  81      -6.828  -0.805   0.888  1.00  0.00           O  
ATOM   1214  CB  PHE A  81      -7.093  -0.211  -2.284  1.00  0.00           C  
ATOM   1215  CG  PHE A  81      -8.016  -0.628  -3.393  1.00  0.00           C  
ATOM   1216  CD1 PHE A  81      -7.934  -0.034  -4.643  1.00  0.00           C  
ATOM   1217  CD2 PHE A  81      -8.969  -1.614  -3.188  1.00  0.00           C  
ATOM   1218  CE1 PHE A  81      -8.783  -0.417  -5.665  1.00  0.00           C  
ATOM   1219  CE2 PHE A  81      -9.819  -2.000  -4.207  1.00  0.00           C  
ATOM   1220  CZ  PHE A  81      -9.725  -1.400  -5.447  1.00  0.00           C  
ATOM   1221  H   PHE A  81      -8.169   2.077  -2.058  1.00  0.00           H  
ATOM   1222  HA  PHE A  81      -8.636  -0.441  -0.792  1.00  0.00           H  
ATOM   1223 1HB  PHE A  81      -6.462   0.596  -2.652  1.00  0.00           H  
ATOM   1224 2HB  PHE A  81      -6.443  -1.053  -2.048  1.00  0.00           H  
ATOM   1225  HD1 PHE A  81      -7.188   0.742  -4.816  1.00  0.00           H  
ATOM   1226  HD2 PHE A  81      -9.043  -2.088  -2.208  1.00  0.00           H  
ATOM   1227  HE1 PHE A  81      -8.707   0.058  -6.642  1.00  0.00           H  
ATOM   1228  HE2 PHE A  81     -10.563  -2.777  -4.033  1.00  0.00           H  
ATOM   1229  HZ  PHE A  81     -10.395  -1.702  -6.250  1.00  0.00           H  
ATOM   1230  N   GLY A  82      -6.091   1.251   0.346  1.00  0.00           N  
ATOM   1231  CA  GLY A  82      -5.172   1.309   1.469  1.00  0.00           C  
ATOM   1232  C   GLY A  82      -5.914   1.344   2.788  1.00  0.00           C  
ATOM   1233  O   GLY A  82      -5.513   0.699   3.759  1.00  0.00           O  
ATOM   1234  H   GLY A  82      -6.139   2.032  -0.293  1.00  0.00           H  
ATOM   1235 1HA  GLY A  82      -4.511   0.443   1.443  1.00  0.00           H  
ATOM   1236 2HA  GLY A  82      -4.544   2.195   1.379  1.00  0.00           H  
ATOM   1237  N   LEU A  83      -7.004   2.101   2.823  1.00  0.00           N  
ATOM   1238  CA  LEU A  83      -7.819   2.196   4.020  1.00  0.00           C  
ATOM   1239  C   LEU A  83      -8.387   0.826   4.360  1.00  0.00           C  
ATOM   1240  O   LEU A  83      -8.445   0.444   5.527  1.00  0.00           O  
ATOM   1241  CB  LEU A  83      -8.955   3.206   3.821  1.00  0.00           C  
ATOM   1242  CG  LEU A  83      -9.830   3.475   5.052  1.00  0.00           C  
ATOM   1243  CD1 LEU A  83      -8.951   3.924   6.211  1.00  0.00           C  
ATOM   1244  CD2 LEU A  83     -10.871   4.532   4.714  1.00  0.00           C  
ATOM   1245  H   LEU A  83      -7.275   2.622   2.002  1.00  0.00           H  
ATOM   1246  HA  LEU A  83      -7.193   2.554   4.837  1.00  0.00           H  
ATOM   1247 1HB  LEU A  83      -8.525   4.155   3.506  1.00  0.00           H  
ATOM   1248 2HB  LEU A  83      -9.606   2.844   3.025  1.00  0.00           H  
ATOM   1249  HG  LEU A  83     -10.331   2.555   5.351  1.00  0.00           H  
ATOM   1250 1HD1 LEU A  83      -9.572   4.116   7.086  1.00  0.00           H  
ATOM   1251 2HD1 LEU A  83      -8.228   3.142   6.444  1.00  0.00           H  
ATOM   1252 3HD1 LEU A  83      -8.423   4.836   5.935  1.00  0.00           H  
ATOM   1253 1HD2 LEU A  83     -11.493   4.723   5.589  1.00  0.00           H  
ATOM   1254 2HD2 LEU A  83     -10.371   5.454   4.416  1.00  0.00           H  
ATOM   1255 3HD2 LEU A  83     -11.496   4.178   3.894  1.00  0.00           H  
ATOM   1256  N   VAL A  84      -8.801   0.085   3.337  1.00  0.00           N  
ATOM   1257  CA  VAL A  84      -9.239  -1.292   3.529  1.00  0.00           C  
ATOM   1258  C   VAL A  84      -8.109  -2.139   4.096  1.00  0.00           C  
ATOM   1259  O   VAL A  84      -8.317  -2.924   5.019  1.00  0.00           O  
ATOM   1260  CB  VAL A  84      -9.716  -1.898   2.196  1.00  0.00           C  
ATOM   1261  CG1 VAL A  84      -9.950  -3.394   2.344  1.00  0.00           C  
ATOM   1262  CG2 VAL A  84     -10.983  -1.196   1.733  1.00  0.00           C  
ATOM   1263  H   VAL A  84      -8.813   0.479   2.407  1.00  0.00           H  
ATOM   1264  HA  VAL A  84     -10.077  -1.294   4.227  1.00  0.00           H  
ATOM   1265  HB  VAL A  84      -8.933  -1.767   1.448  1.00  0.00           H  
ATOM   1266 1HG1 VAL A  84     -10.286  -3.805   1.392  1.00  0.00           H  
ATOM   1267 2HG1 VAL A  84      -9.021  -3.880   2.641  1.00  0.00           H  
ATOM   1268 3HG1 VAL A  84     -10.712  -3.569   3.104  1.00  0.00           H  
ATOM   1269 1HG2 VAL A  84     -11.314  -1.629   0.789  1.00  0.00           H  
ATOM   1270 2HG2 VAL A  84     -11.764  -1.322   2.484  1.00  0.00           H  
ATOM   1271 3HG2 VAL A  84     -10.782  -0.134   1.593  1.00  0.00           H  
ATOM   1272  N   THR A  85      -6.915  -1.989   3.539  1.00  0.00           N  
ATOM   1273  CA  THR A  85      -5.820  -2.862   3.929  1.00  0.00           C  
ATOM   1274  C   THR A  85      -5.546  -2.596   5.393  1.00  0.00           C  
ATOM   1275  O   THR A  85      -5.371  -3.527   6.178  1.00  0.00           O  
ATOM   1276  CB  THR A  85      -4.552  -2.625   3.088  1.00  0.00           C  
ATOM   1277  OG1 THR A  85      -4.830  -2.909   1.710  1.00  0.00           O  
ATOM   1278  CG2 THR A  85      -3.419  -3.519   3.567  1.00  0.00           C  
ATOM   1279  H   THR A  85      -6.750  -1.274   2.845  1.00  0.00           H  
ATOM   1280  HA  THR A  85      -6.116  -3.894   3.740  1.00  0.00           H  
ATOM   1281  HB  THR A  85      -4.247  -1.583   3.175  1.00  0.00           H  
ATOM   1282  HG1 THR A  85      -4.986  -2.086   1.240  1.00  0.00           H  
ATOM   1283 1HG2 THR A  85      -2.531  -3.338   2.961  1.00  0.00           H  
ATOM   1284 2HG2 THR A  85      -3.197  -3.298   4.611  1.00  0.00           H  
ATOM   1285 3HG2 THR A  85      -3.715  -4.563   3.473  1.00  0.00           H  
ATOM   1286  N   ALA A  86      -5.510  -1.314   5.753  1.00  0.00           N  
ATOM   1287  CA  ALA A  86      -5.130  -0.907   7.101  1.00  0.00           C  
ATOM   1288  C   ALA A  86      -6.144  -1.501   8.055  1.00  0.00           C  
ATOM   1289  O   ALA A  86      -5.789  -2.048   9.096  1.00  0.00           O  
ATOM   1290  CB  ALA A  86      -5.129   0.607   7.212  1.00  0.00           C  
ATOM   1291  H   ALA A  86      -5.752  -0.606   5.075  1.00  0.00           H  
ATOM   1292  HA  ALA A  86      -4.123  -1.277   7.295  1.00  0.00           H  
ATOM   1293 1HB  ALA A  86      -4.843   0.897   8.223  1.00  0.00           H  
ATOM   1294 2HB  ALA A  86      -4.417   1.024   6.500  1.00  0.00           H  
ATOM   1295 3HB  ALA A  86      -6.125   0.988   6.993  1.00  0.00           H  
ATOM   1296  N   ALA A  87      -7.412  -1.393   7.678  1.00  0.00           N  
ATOM   1297  CA  ALA A  87      -8.501  -1.863   8.513  1.00  0.00           C  
ATOM   1298  C   ALA A  87      -8.347  -3.359   8.731  1.00  0.00           C  
ATOM   1299  O   ALA A  87      -8.415  -3.845   9.854  1.00  0.00           O  
ATOM   1300  CB  ALA A  87      -9.830  -1.576   7.839  1.00  0.00           C  
ATOM   1301  H   ALA A  87      -7.623  -0.971   6.784  1.00  0.00           H  
ATOM   1302  HA  ALA A  87      -8.458  -1.325   9.460  1.00  0.00           H  
ATOM   1303 1HB  ALA A  87     -10.643  -1.932   8.472  1.00  0.00           H  
ATOM   1304 2HB  ALA A  87      -9.934  -0.503   7.683  1.00  0.00           H  
ATOM   1305 3HB  ALA A  87      -9.868  -2.088   6.879  1.00  0.00           H  
ATOM   1306  N   LEU A  88      -8.124  -4.084   7.645  1.00  0.00           N  
ATOM   1307  CA  LEU A  88      -7.965  -5.530   7.716  1.00  0.00           C  
ATOM   1308  C   LEU A  88      -6.736  -5.983   8.510  1.00  0.00           C  
ATOM   1309  O   LEU A  88      -6.796  -6.972   9.241  1.00  0.00           O  
ATOM   1310  CB  LEU A  88      -7.884  -6.101   6.294  1.00  0.00           C  
ATOM   1311  CG  LEU A  88      -9.175  -6.015   5.469  1.00  0.00           C  
ATOM   1312  CD1 LEU A  88      -8.893  -6.452   4.038  1.00  0.00           C  
ATOM   1313  CD2 LEU A  88     -10.245  -6.888   6.107  1.00  0.00           C  
ATOM   1314  H   LEU A  88      -8.063  -3.626   6.747  1.00  0.00           H  
ATOM   1315  HA  LEU A  88      -8.826  -5.948   8.236  1.00  0.00           H  
ATOM   1316 1HB  LEU A  88      -7.107  -5.568   5.750  1.00  0.00           H  
ATOM   1317 2HB  LEU A  88      -7.601  -7.151   6.357  1.00  0.00           H  
ATOM   1318  HG  LEU A  88      -9.520  -4.981   5.440  1.00  0.00           H  
ATOM   1319 1HD1 LEU A  88      -9.810  -6.391   3.452  1.00  0.00           H  
ATOM   1320 2HD1 LEU A  88      -8.139  -5.799   3.600  1.00  0.00           H  
ATOM   1321 3HD1 LEU A  88      -8.530  -7.479   4.037  1.00  0.00           H  
ATOM   1322 1HD2 LEU A  88     -11.162  -6.826   5.521  1.00  0.00           H  
ATOM   1323 2HD2 LEU A  88      -9.902  -7.922   6.136  1.00  0.00           H  
ATOM   1324 3HD2 LEU A  88     -10.439  -6.542   7.123  1.00  0.00           H  
ATOM   1325  N   ALA A  89      -5.624  -5.266   8.364  1.00  0.00           N  
ATOM   1326  CA  ALA A  89      -4.420  -5.572   9.126  1.00  0.00           C  
ATOM   1327  C   ALA A  89      -4.689  -5.588  10.619  1.00  0.00           C  
ATOM   1328  O   ALA A  89      -4.326  -6.537  11.305  1.00  0.00           O  
ATOM   1329  CB  ALA A  89      -3.327  -4.566   8.812  1.00  0.00           C  
ATOM   1330  H   ALA A  89      -5.612  -4.494   7.713  1.00  0.00           H  
ATOM   1331  HA  ALA A  89      -4.079  -6.566   8.836  1.00  0.00           H  
ATOM   1332 1HB  ALA A  89      -2.434  -4.808   9.388  1.00  0.00           H  
ATOM   1333 2HB  ALA A  89      -3.093  -4.603   7.748  1.00  0.00           H  
ATOM   1334 3HB  ALA A  89      -3.668  -3.566   9.074  1.00  0.00           H  
ATOM   1335  N   THR A  90      -5.323  -4.535  11.125  1.00  0.00           N  
ATOM   1336  CA  THR A  90      -5.537  -4.400  12.562  1.00  0.00           C  
ATOM   1337  C   THR A  90      -6.705  -5.253  13.045  1.00  0.00           C  
ATOM   1338  O   THR A  90      -6.810  -5.558  14.231  1.00  0.00           O  
ATOM   1339  CB  THR A  90      -5.783  -2.929  12.946  1.00  0.00           C  
ATOM   1340  OG1 THR A  90      -6.975  -2.458  12.305  1.00  0.00           O  
ATOM   1341  CG2 THR A  90      -4.607  -2.063  12.521  1.00  0.00           C  
ATOM   1342  H   THR A  90      -5.664  -3.812  10.507  1.00  0.00           H  
ATOM   1343  HA  THR A  90      -4.636  -4.733  13.079  1.00  0.00           H  
ATOM   1344  HB  THR A  90      -5.912  -2.851  14.026  1.00  0.00           H  
ATOM   1345  HG1 THR A  90      -7.732  -2.635  12.869  1.00  0.00           H  
ATOM   1346 1HG2 THR A  90      -4.798  -1.027  12.801  1.00  0.00           H  
ATOM   1347 2HG2 THR A  90      -3.701  -2.411  13.016  1.00  0.00           H  
ATOM   1348 3HG2 THR A  90      -4.479  -2.129  11.441  1.00  0.00           H  
ATOM   1349  N   TRP A  91      -7.582  -5.637  12.122  1.00  0.00           N  
ATOM   1350  CA  TRP A  91      -8.604  -6.641  12.405  1.00  0.00           C  
ATOM   1351  C   TRP A  91      -7.949  -7.928  12.896  1.00  0.00           C  
ATOM   1352  O   TRP A  91      -8.406  -8.555  13.852  1.00  0.00           O  
ATOM   1353  CB  TRP A  91      -9.443  -6.926  11.157  1.00  0.00           C  
ATOM   1354  CG  TRP A  91     -10.319  -8.135  11.288  1.00  0.00           C  
ATOM   1355  CD1 TRP A  91     -10.948  -8.567  12.417  1.00  0.00           C  
ATOM   1356  CD2 TRP A  91     -10.669  -9.079  10.247  1.00  0.00           C  
ATOM   1357  NE1 TRP A  91     -11.661  -9.710  12.153  1.00  0.00           N  
ATOM   1358  CE2 TRP A  91     -11.503 -10.037  10.829  1.00  0.00           C  
ATOM   1359  CE3 TRP A  91     -10.347  -9.185   8.889  1.00  0.00           C  
ATOM   1360  CZ2 TRP A  91     -12.023 -11.096  10.102  1.00  0.00           C  
ATOM   1361  CZ3 TRP A  91     -10.869 -10.246   8.159  1.00  0.00           C  
ATOM   1362  CH2 TRP A  91     -11.686 -11.176   8.751  1.00  0.00           C  
ATOM   1363  H   TRP A  91      -7.539  -5.224  11.202  1.00  0.00           H  
ATOM   1364  HA  TRP A  91      -9.264  -6.254  13.181  1.00  0.00           H  
ATOM   1365 1HB  TRP A  91     -10.077  -6.065  10.941  1.00  0.00           H  
ATOM   1366 2HB  TRP A  91      -8.784  -7.071  10.301  1.00  0.00           H  
ATOM   1367  HD1 TRP A  91     -10.893  -8.077  13.387  1.00  0.00           H  
ATOM   1368  HE1 TRP A  91     -12.212 -10.228  12.822  1.00  0.00           H  
ATOM   1369  HE3 TRP A  91      -9.700  -8.448   8.413  1.00  0.00           H  
ATOM   1370  HZ2 TRP A  91     -12.674 -11.845  10.554  1.00  0.00           H  
ATOM   1371  HZ3 TRP A  91     -10.613 -10.323   7.102  1.00  0.00           H  
ATOM   1372  HH2 TRP A  91     -12.079 -11.996   8.149  1.00  0.00           H  
ATOM   1373  N   PHE A  92      -6.875  -8.317  12.217  1.00  0.00           N  
ATOM   1374  CA  PHE A  92      -6.220  -9.589  12.479  1.00  0.00           C  
ATOM   1375  C   PHE A  92      -5.409  -9.413  13.753  1.00  0.00           C  
ATOM   1376  O   PHE A  92      -5.192 -10.359  14.503  1.00  0.00           O  
ATOM   1377  CB  PHE A  92      -5.320 -10.009  11.316  1.00  0.00           C  
ATOM   1378  CG  PHE A  92      -6.074 -10.422  10.084  1.00  0.00           C  
ATOM   1379  CD1 PHE A  92      -5.857  -9.782   8.873  1.00  0.00           C  
ATOM   1380  CD2 PHE A  92      -7.003 -11.451  10.134  1.00  0.00           C  
ATOM   1381  CE1 PHE A  92      -6.550 -10.161   7.740  1.00  0.00           C  
ATOM   1382  CE2 PHE A  92      -7.696 -11.833   9.002  1.00  0.00           C  
ATOM   1383  CZ  PHE A  92      -7.470 -11.186   7.804  1.00  0.00           C  
ATOM   1384  H   PHE A  92      -6.504  -7.712  11.499  1.00  0.00           H  
ATOM   1385  HA  PHE A  92      -6.987 -10.355  12.597  1.00  0.00           H  
ATOM   1386 1HB  PHE A  92      -4.660  -9.185  11.050  1.00  0.00           H  
ATOM   1387 2HB  PHE A  92      -4.692 -10.844  11.626  1.00  0.00           H  
ATOM   1388  HD1 PHE A  92      -5.129  -8.972   8.823  1.00  0.00           H  
ATOM   1389  HD2 PHE A  92      -7.182 -11.961  11.081  1.00  0.00           H  
ATOM   1390  HE1 PHE A  92      -6.370  -9.649   6.795  1.00  0.00           H  
ATOM   1391  HE2 PHE A  92      -8.423 -12.643   9.055  1.00  0.00           H  
ATOM   1392  HZ  PHE A  92      -8.017 -11.485   6.911  1.00  0.00           H  
ATOM   1393  N   VAL A  93      -4.974  -8.176  13.979  1.00  0.00           N  
ATOM   1394  CA  VAL A  93      -4.281  -7.794  15.200  1.00  0.00           C  
ATOM   1395  C   VAL A  93      -5.321  -7.919  16.318  1.00  0.00           C  
ATOM   1396  O   VAL A  93      -5.022  -8.385  17.419  1.00  0.00           O  
ATOM   1397  CB  VAL A  93      -3.732  -6.357  15.117  1.00  0.00           C  
ATOM   1398  CG1 VAL A  93      -3.233  -5.899  16.479  1.00  0.00           C  
ATOM   1399  CG2 VAL A  93      -2.619  -6.287  14.083  1.00  0.00           C  
ATOM   1400  H   VAL A  93      -5.136  -7.478  13.267  1.00  0.00           H  
ATOM   1401  HA  VAL A  93      -3.433  -8.465  15.341  1.00  0.00           H  
ATOM   1402  HB  VAL A  93      -4.541  -5.686  14.828  1.00  0.00           H  
ATOM   1403 1HG1 VAL A  93      -2.849  -4.881  16.402  1.00  0.00           H  
ATOM   1404 2HG1 VAL A  93      -4.055  -5.922  17.194  1.00  0.00           H  
ATOM   1405 3HG1 VAL A  93      -2.437  -6.562  16.817  1.00  0.00           H  
ATOM   1406 1HG2 VAL A  93      -2.236  -5.269  14.029  1.00  0.00           H  
ATOM   1407 2HG2 VAL A  93      -1.813  -6.964  14.369  1.00  0.00           H  
ATOM   1408 3HG2 VAL A  93      -3.009  -6.580  13.108  1.00  0.00           H  
ATOM   1409  N   GLY A  94      -6.554  -7.509  16.013  1.00  0.00           N  
ATOM   1410  CA  GLY A  94      -7.628  -7.511  16.995  1.00  0.00           C  
ATOM   1411  C   GLY A  94      -8.026  -8.941  17.296  1.00  0.00           C  
ATOM   1412  O   GLY A  94      -8.431  -9.292  18.405  1.00  0.00           O  
ATOM   1413  H   GLY A  94      -6.746  -7.190  15.074  1.00  0.00           H  
ATOM   1414 1HA  GLY A  94      -7.294  -7.005  17.901  1.00  0.00           H  
ATOM   1415 2HA  GLY A  94      -8.477  -6.948  16.608  1.00  0.00           H  
ATOM   1416  N   ARG A  95      -7.924  -9.759  16.259  1.00  0.00           N  
ATOM   1417  CA  ARG A  95      -8.281 -11.163  16.297  1.00  0.00           C  
ATOM   1418  C   ARG A  95      -7.297 -11.785  17.286  1.00  0.00           C  
ATOM   1419  O   ARG A  95      -7.661 -12.596  18.144  1.00  0.00           O  
ATOM   1420  CB  ARG A  95      -8.174 -11.823  14.930  1.00  0.00           C  
ATOM   1421  CG  ARG A  95      -8.517 -13.304  14.906  1.00  0.00           C  
ATOM   1422  CD  ARG A  95      -9.932 -13.546  15.290  1.00  0.00           C  
ATOM   1423  NE  ARG A  95     -10.859 -13.047  14.287  1.00  0.00           N  
ATOM   1424  CZ  ARG A  95     -12.195 -12.983  14.445  1.00  0.00           C  
ATOM   1425  NH1 ARG A  95     -12.744 -13.391  15.568  1.00  0.00           N  
ATOM   1426  NH2 ARG A  95     -12.954 -12.512  13.471  1.00  0.00           N  
ATOM   1427  H   ARG A  95      -7.575  -9.363  15.398  1.00  0.00           H  
ATOM   1428  HA  ARG A  95      -9.323 -11.247  16.607  1.00  0.00           H  
ATOM   1429 1HB  ARG A  95      -8.840 -11.319  14.231  1.00  0.00           H  
ATOM   1430 2HB  ARG A  95      -7.158 -11.713  14.552  1.00  0.00           H  
ATOM   1431 1HG  ARG A  95      -8.362 -13.697  13.901  1.00  0.00           H  
ATOM   1432 2HG  ARG A  95      -7.875 -13.838  15.608  1.00  0.00           H  
ATOM   1433 1HD  ARG A  95     -10.099 -14.617  15.405  1.00  0.00           H  
ATOM   1434 2HD  ARG A  95     -10.144 -13.042  16.232  1.00  0.00           H  
ATOM   1435  HE  ARG A  95     -10.473 -12.724  13.409  1.00  0.00           H  
ATOM   1436 1HH1 ARG A  95     -12.164 -13.751  16.312  1.00  0.00           H  
ATOM   1437 2HH1 ARG A  95     -13.746 -13.343  15.686  1.00  0.00           H  
ATOM   1438 1HH2 ARG A  95     -12.532 -12.199  12.608  1.00  0.00           H  
ATOM   1439 2HH2 ARG A  95     -13.955 -12.464  13.589  1.00  0.00           H  
ATOM   1440  N   GLU A  96      -6.034 -11.403  17.115  1.00  0.00           N  
ATOM   1441  CA  GLU A  96      -4.932 -11.849  17.959  1.00  0.00           C  
ATOM   1442  C   GLU A  96      -5.195 -11.339  19.373  1.00  0.00           C  
ATOM   1443  O   GLU A  96      -5.084 -12.078  20.348  1.00  0.00           O  
ATOM   1444  CB  GLU A  96      -3.588 -11.335  17.438  1.00  0.00           C  
ATOM   1445  CG  GLU A  96      -2.377 -11.869  18.189  1.00  0.00           C  
ATOM   1446  CD  GLU A  96      -1.073 -11.476  17.552  1.00  0.00           C  
ATOM   1447  OE1 GLU A  96      -1.103 -10.832  16.531  1.00  0.00           O  
ATOM   1448  OE2 GLU A  96      -0.046 -11.820  18.087  1.00  0.00           O  
ATOM   1449  H   GLU A  96      -5.843 -10.768  16.353  1.00  0.00           H  
ATOM   1450  HA  GLU A  96      -4.883 -12.937  17.917  1.00  0.00           H  
ATOM   1451 1HB  GLU A  96      -3.477 -11.607  16.388  1.00  0.00           H  
ATOM   1452 2HB  GLU A  96      -3.566 -10.247  17.498  1.00  0.00           H  
ATOM   1453 1HG  GLU A  96      -2.399 -11.488  19.210  1.00  0.00           H  
ATOM   1454 2HG  GLU A  96      -2.441 -12.955  18.235  1.00  0.00           H  
ATOM   1455  N   GLN A  97      -5.537 -10.060  19.463  1.00  0.00           N  
ATOM   1456  CA  GLN A  97      -5.820  -9.413  20.732  1.00  0.00           C  
ATOM   1457  C   GLN A  97      -6.883 -10.207  21.505  1.00  0.00           C  
ATOM   1458  O   GLN A  97      -6.725 -10.362  22.735  1.00  0.00           O  
ATOM   1459  OXT GLN A  97      -7.833 -10.658  20.926  1.00  0.00           O  
ATOM   1460  CB  GLN A  97      -6.285  -7.972  20.509  1.00  0.00           C  
ATOM   1461  CG  GLN A  97      -6.501  -7.182  21.788  1.00  0.00           C  
ATOM   1462  CD  GLN A  97      -7.003  -5.776  21.522  1.00  0.00           C  
ATOM   1463  OE1 GLN A  97      -7.812  -5.550  20.617  1.00  0.00           O  
ATOM   1464  NE2 GLN A  97      -6.526  -4.819  22.311  1.00  0.00           N  
ATOM   1465  H   GLN A  97      -5.601  -9.521  18.611  1.00  0.00           H  
ATOM   1466  HA  GLN A  97      -4.899  -9.374  21.313  1.00  0.00           H  
ATOM   1467 1HB  GLN A  97      -5.547  -7.441  19.907  1.00  0.00           H  
ATOM   1468 2HB  GLN A  97      -7.222  -7.974  19.952  1.00  0.00           H  
ATOM   1469 1HG  GLN A  97      -7.240  -7.699  22.401  1.00  0.00           H  
ATOM   1470 2HG  GLN A  97      -5.555  -7.112  22.324  1.00  0.00           H  
ATOM   1471 1HE2 GLN A  97      -6.821  -3.871  22.183  1.00  0.00           H  
ATOM   1472 2HE2 GLN A  97      -5.872  -5.046  23.033  1.00  0.00           H  
