# Supplementary material for: An Integrated Framework Advancing Membrane Protein Modeling and Design
Source: PLoS Comput Biol. 2015 Sep 1;11(9):e1004398. doi: 10.1371/journal.pcbi.1004398 (PMC4556676; doi:10.1371/journal.pcbi.1004398)
Supplement: S5 File — This protocol capture contains the steps, input files, and example output files necessary to run the MPdock protocol described in this manuscript. For simplification, we only describe docking of Glycophorin A in these files. The supplementary files are included with the Rosetta3 software suite under the directory Rosetta/demos/protocol_capture/MPdock. (GZ) [file pcbi.1004398.s005.gz › MPSymDock/example_symmetry_inputs/1bl8_refined_model_AB4.pdb]

ATOM      1  N   ALA A   1     -17.038  -4.356  15.498  1.00  0.00           N  
ATOM      2  CA  ALA A   1     -15.759  -3.607  15.663  1.00  0.00           C  
ATOM      3  C   ALA A   1     -15.887  -2.192  15.111  1.00  0.00           C  
ATOM      4  O   ALA A   1     -16.992  -1.674  14.951  1.00  0.00           O  
ATOM      5  CB  ALA A   1     -14.628  -4.345  14.950  1.00  0.00           C  
ATOM      6 1H   ALA A   1     -16.934  -5.280  15.865  1.00  0.00           H  
ATOM      7 2H   ALA A   1     -17.768  -3.882  15.991  1.00  0.00           H  
ATOM      8 3H   ALA A   1     -17.271  -4.408  14.527  1.00  0.00           H  
ATOM      9  HA  ALA A   1     -15.533  -3.553  16.728  1.00  0.00           H  
ATOM     10 1HB  ALA A   1     -13.697  -3.792  15.075  1.00  0.00           H  
ATOM     11 2HB  ALA A   1     -14.518  -5.342  15.377  1.00  0.00           H  
ATOM     12 3HB  ALA A   1     -14.860  -4.428  13.889  1.00  0.00           H  
ATOM     13  N   LEU A   2     -14.744  -1.576  14.824  1.00  0.00           N  
ATOM     14  CA  LEU A   2     -14.702  -0.243  14.235  1.00  0.00           C  
ATOM     15  C   LEU A   2     -13.517  -0.133  13.288  1.00  0.00           C  
ATOM     16  O   LEU A   2     -13.680   0.114  12.097  1.00  0.00           O  
ATOM     17  CB  LEU A   2     -14.603   0.827  15.329  1.00  0.00           C  
ATOM     18  CG  LEU A   2     -14.546   2.279  14.837  1.00  0.00           C  
ATOM     19  CD1 LEU A   2     -15.822   2.606  14.072  1.00  0.00           C  
ATOM     20  CD2 LEU A   2     -14.366   3.212  16.025  1.00  0.00           C  
ATOM     21  H   LEU A   2     -13.877  -2.053  15.024  1.00  0.00           H  
ATOM     22  HA  LEU A   2     -15.630  -0.078  13.689  1.00  0.00           H  
ATOM     23 1HB  LEU A   2     -15.466   0.734  15.986  1.00  0.00           H  
ATOM     24 2HB  LEU A   2     -13.704   0.641  15.917  1.00  0.00           H  
ATOM     25  HG  LEU A   2     -13.707   2.398  14.151  1.00  0.00           H  
ATOM     26 1HD1 LEU A   2     -15.782   3.637  13.722  1.00  0.00           H  
ATOM     27 2HD1 LEU A   2     -15.915   1.937  13.217  1.00  0.00           H  
ATOM     28 3HD1 LEU A   2     -16.682   2.479  14.729  1.00  0.00           H  
ATOM     29 1HD2 LEU A   2     -14.325   4.244  15.674  1.00  0.00           H  
ATOM     30 2HD2 LEU A   2     -15.206   3.094  16.710  1.00  0.00           H  
ATOM     31 3HD2 LEU A   2     -13.438   2.967  16.542  1.00  0.00           H  
ATOM     32  N   HIS A   3     -12.319  -0.318  13.830  1.00  0.00           N  
ATOM     33  CA  HIS A   3     -11.102  -0.250  13.040  1.00  0.00           C  
ATOM     34  C   HIS A   3     -11.149  -1.247  11.889  1.00  0.00           C  
ATOM     35  O   HIS A   3     -10.571  -1.015  10.833  1.00  0.00           O  
ATOM     36  CB  HIS A   3      -9.872  -0.519  13.914  1.00  0.00           C  
ATOM     37  CG  HIS A   3      -9.905  -1.848  14.604  1.00  0.00           C  
ATOM     38  ND1 HIS A   3      -9.247  -2.956  14.114  1.00  0.00           N  
ATOM     39  CD2 HIS A   3     -10.515  -2.245  15.745  1.00  0.00           C  
ATOM     40  CE1 HIS A   3      -9.452  -3.980  14.926  1.00  0.00           C  
ATOM     41  NE2 HIS A   3     -10.218  -3.574  15.922  1.00  0.00           N  
ATOM     42  H   HIS A   3     -12.255  -0.513  14.818  1.00  0.00           H  
ATOM     43  HA  HIS A   3     -10.989   0.754  12.632  1.00  0.00           H  
ATOM     44 1HB  HIS A   3      -8.972  -0.475  13.300  1.00  0.00           H  
ATOM     45 2HB  HIS A   3      -9.789   0.258  14.674  1.00  0.00           H  
ATOM     46  HD2 HIS A   3     -11.129  -1.627  16.401  1.00  0.00           H  
ATOM     47  HE1 HIS A   3      -9.055  -4.986  14.795  1.00  0.00           H  
ATOM     48  HE2 HIS A   3     -10.536  -4.145  16.692  1.00  0.00           H  
ATOM     49  N   TRP A   4     -11.853  -2.353  12.106  1.00  0.00           N  
ATOM     50  CA  TRP A   4     -12.142  -3.317  11.050  1.00  0.00           C  
ATOM     51  C   TRP A   4     -13.205  -2.819  10.081  1.00  0.00           C  
ATOM     52  O   TRP A   4     -13.050  -2.945   8.866  1.00  0.00           O  
ATOM     53  CB  TRP A   4     -12.598  -4.643  11.660  1.00  0.00           C  
ATOM     54  CG  TRP A   4     -12.948  -5.683  10.639  1.00  0.00           C  
ATOM     55  CD1 TRP A   4     -12.554  -5.709   9.334  1.00  0.00           C  
ATOM     56  CD2 TRP A   4     -13.769  -6.860  10.834  1.00  0.00           C  
ATOM     57  NE1 TRP A   4     -13.071  -6.815   8.706  1.00  0.00           N  
ATOM     58  CE2 TRP A   4     -13.816  -7.531   9.609  1.00  0.00           C  
ATOM     59  CE3 TRP A   4     -14.456  -7.390  11.933  1.00  0.00           C  
ATOM     60  CZ2 TRP A   4     -14.527  -8.710   9.445  1.00  0.00           C  
ATOM     61  CZ3 TRP A   4     -15.168  -8.572  11.769  1.00  0.00           C  
ATOM     62  CH2 TRP A   4     -15.201  -9.215  10.557  1.00  0.00           C  
ATOM     63  H   TRP A   4     -12.198  -2.527  13.039  1.00  0.00           H  
ATOM     64  HA  TRP A   4     -11.227  -3.496  10.486  1.00  0.00           H  
ATOM     65 1HB  TRP A   4     -11.808  -5.041  12.297  1.00  0.00           H  
ATOM     66 2HB  TRP A   4     -13.471  -4.474  12.289  1.00  0.00           H  
ATOM     67  HD1 TRP A   4     -11.921  -4.962   8.860  1.00  0.00           H  
ATOM     68  HE1 TRP A   4     -12.929  -7.062   7.737  1.00  0.00           H  
ATOM     69  HE3 TRP A   4     -14.431  -6.885  12.898  1.00  0.00           H  
ATOM     70  HZ2 TRP A   4     -14.566  -9.235   8.491  1.00  0.00           H  
ATOM     71  HZ3 TRP A   4     -15.701  -8.977  12.629  1.00  0.00           H  
ATOM     72  HH2 TRP A   4     -15.769 -10.141  10.464  1.00  0.00           H  
ATOM     73  N   ARG A   5     -14.284  -2.258  10.616  1.00  0.00           N  
ATOM     74  CA  ARG A   5     -15.400  -1.827   9.783  1.00  0.00           C  
ATOM     75  C   ARG A   5     -15.019  -0.712   8.829  1.00  0.00           C  
ATOM     76  O   ARG A   5     -15.752  -0.425   7.887  1.00  0.00           O  
ATOM     77  CB  ARG A   5     -16.557  -1.357  10.653  1.00  0.00           C  
ATOM     78  CG  ARG A   5     -17.209  -2.445  11.491  1.00  0.00           C  
ATOM     79  CD  ARG A   5     -18.386  -1.932  12.238  1.00  0.00           C  
ATOM     80  NE  ARG A   5     -18.858  -2.885  13.229  1.00  0.00           N  
ATOM     81  CZ  ARG A   5     -19.704  -3.901  12.972  1.00  0.00           C  
ATOM     82  NH1 ARG A   5     -20.161  -4.083  11.753  1.00  0.00           N  
ATOM     83  NH2 ARG A   5     -20.074  -4.716  13.945  1.00  0.00           N  
ATOM     84  H   ARG A   5     -14.337  -2.125  11.616  1.00  0.00           H  
ATOM     85  HA  ARG A   5     -15.727  -2.673   9.178  1.00  0.00           H  
ATOM     86 1HB  ARG A   5     -16.209  -0.581  11.332  1.00  0.00           H  
ATOM     87 2HB  ARG A   5     -17.331  -0.918  10.023  1.00  0.00           H  
ATOM     88 1HG  ARG A   5     -17.541  -3.255  10.842  1.00  0.00           H  
ATOM     89 2HG  ARG A   5     -16.487  -2.831  12.213  1.00  0.00           H  
ATOM     90 1HD  ARG A   5     -18.117  -1.010  12.752  1.00  0.00           H  
ATOM     91 2HD  ARG A   5     -19.200  -1.734  11.541  1.00  0.00           H  
ATOM     92  HE  ARG A   5     -18.527  -2.777  14.179  1.00  0.00           H  
ATOM     93 1HH1 ARG A   5     -19.878  -3.461  11.009  1.00  0.00           H  
ATOM     94 2HH1 ARG A   5     -20.795  -4.845  11.560  1.00  0.00           H  
ATOM     95 1HH2 ARG A   5     -19.722  -4.576  14.882  1.00  0.00           H  
ATOM     96 2HH2 ARG A   5     -20.707  -5.477  13.752  1.00  0.00           H  
ATOM     97  N   ALA A   6     -13.882  -0.074   9.080  1.00  0.00           N  
ATOM     98  CA  ALA A   6     -13.401   0.993   8.211  1.00  0.00           C  
ATOM     99  C   ALA A   6     -13.275   0.435   6.796  1.00  0.00           C  
ATOM    100  O   ALA A   6     -13.463   1.150   5.809  1.00  0.00           O  
ATOM    101  CB  ALA A   6     -12.050   1.504   8.698  1.00  0.00           C  
ATOM    102  H   ALA A   6     -13.337  -0.332   9.891  1.00  0.00           H  
ATOM    103  HA  ALA A   6     -14.121   1.810   8.246  1.00  0.00           H  
ATOM    104 1HB  ALA A   6     -11.703   2.300   8.040  1.00  0.00           H  
ATOM    105 2HB  ALA A   6     -12.152   1.890   9.712  1.00  0.00           H  
ATOM    106 3HB  ALA A   6     -11.329   0.688   8.691  1.00  0.00           H  
ATOM    107  N   ALA A   7     -12.957  -0.853   6.720  1.00  0.00           N  
ATOM    108  CA  ALA A   7     -12.816  -1.553   5.455  1.00  0.00           C  
ATOM    109  C   ALA A   7     -14.110  -1.468   4.657  1.00  0.00           C  
ATOM    110  O   ALA A   7     -14.096  -1.156   3.468  1.00  0.00           O  
ATOM    111  CB  ALA A   7     -12.453  -3.011   5.706  1.00  0.00           C  
ATOM    112  H   ALA A   7     -12.809  -1.359   7.582  1.00  0.00           H  
ATOM    113  HA  ALA A   7     -12.012  -1.078   4.893  1.00  0.00           H  
ATOM    114 1HB  ALA A   7     -12.348  -3.530   4.753  1.00  0.00           H  
ATOM    115 2HB  ALA A   7     -11.510  -3.063   6.252  1.00  0.00           H  
ATOM    116 3HB  ALA A   7     -13.238  -3.485   6.293  1.00  0.00           H  
ATOM    117  N   GLY A   8     -15.229  -1.747   5.320  1.00  0.00           N  
ATOM    118  CA  GLY A   8     -16.518  -1.639   4.668  1.00  0.00           C  
ATOM    119  C   GLY A   8     -16.820  -0.224   4.203  1.00  0.00           C  
ATOM    120  O   GLY A   8     -17.265  -0.018   3.076  1.00  0.00           O  
ATOM    121  H   GLY A   8     -15.189  -2.038   6.286  1.00  0.00           H  
ATOM    122 1HA  GLY A   8     -16.549  -2.308   3.808  1.00  0.00           H  
ATOM    123 2HA  GLY A   8     -17.301  -1.961   5.354  1.00  0.00           H  
ATOM    124  N   ALA A   9     -16.572   0.757   5.066  1.00  0.00           N  
ATOM    125  CA  ALA A   9     -16.745   2.154   4.689  1.00  0.00           C  
ATOM    126  C   ALA A   9     -15.854   2.566   3.532  1.00  0.00           C  
ATOM    127  O   ALA A   9     -16.271   3.337   2.670  1.00  0.00           O  
ATOM    128  CB  ALA A   9     -16.475   3.055   5.879  1.00  0.00           C  
ATOM    129  H   ALA A   9     -16.258   0.535   6.000  1.00  0.00           H  
ATOM    130  HA  ALA A   9     -17.777   2.292   4.366  1.00  0.00           H  
ATOM    131 1HB  ALA A   9     -16.608   4.096   5.585  1.00  0.00           H  
ATOM    132 2HB  ALA A   9     -17.171   2.813   6.683  1.00  0.00           H  
ATOM    133 3HB  ALA A   9     -15.454   2.903   6.226  1.00  0.00           H  
ATOM    134  N   ALA A  10     -14.625   2.064   3.520  1.00  0.00           N  
ATOM    135  CA  ALA A  10     -13.705   2.349   2.428  1.00  0.00           C  
ATOM    136  C   ALA A  10     -14.201   1.764   1.127  1.00  0.00           C  
ATOM    137  O   ALA A  10     -14.000   2.340   0.066  1.00  0.00           O  
ATOM    138  CB  ALA A  10     -12.343   1.798   2.731  1.00  0.00           C  
ATOM    139  H   ALA A  10     -14.318   1.474   4.280  1.00  0.00           H  
ATOM    140  HA  ALA A  10     -13.631   3.431   2.321  1.00  0.00           H  
ATOM    141 1HB  ALA A  10     -11.668   2.020   1.905  1.00  0.00           H  
ATOM    142 2HB  ALA A  10     -11.961   2.255   3.644  1.00  0.00           H  
ATOM    143 3HB  ALA A  10     -12.409   0.719   2.866  1.00  0.00           H  
ATOM    144  N   THR A  11     -14.837   0.603   1.207  1.00  0.00           N  
ATOM    145  CA  THR A  11     -15.420   0.010   0.019  1.00  0.00           C  
ATOM    146  C   THR A  11     -16.525   0.922  -0.500  1.00  0.00           C  
ATOM    147  O   THR A  11     -16.637   1.138  -1.702  1.00  0.00           O  
ATOM    148  CB  THR A  11     -15.977  -1.397   0.302  1.00  0.00           C  
ATOM    149  OG1 THR A  11     -14.916  -2.254   0.744  1.00  0.00           O  
ATOM    150  CG2 THR A  11     -16.608  -1.984  -0.951  1.00  0.00           C  
ATOM    151  H   THR A  11     -14.922   0.121   2.090  1.00  0.00           H  
ATOM    152  HA  THR A  11     -14.637  -0.099  -0.733  1.00  0.00           H  
ATOM    153  HB  THR A  11     -16.730  -1.339   1.088  1.00  0.00           H  
ATOM    154  HG1 THR A  11     -15.116  -2.582   1.625  1.00  0.00           H  
ATOM    155 1HG2 THR A  11     -16.997  -2.978  -0.732  1.00  0.00           H  
ATOM    156 2HG2 THR A  11     -17.423  -1.341  -1.283  1.00  0.00           H  
ATOM    157 3HG2 THR A  11     -15.858  -2.054  -1.738  1.00  0.00           H  
ATOM    158  N   VAL A  12     -17.333   1.473   0.403  1.00  0.00           N  
ATOM    159  CA  VAL A  12     -18.378   2.401  -0.015  1.00  0.00           C  
ATOM    160  C   VAL A  12     -17.729   3.599  -0.701  1.00  0.00           C  
ATOM    161  O   VAL A  12     -18.186   4.048  -1.746  1.00  0.00           O  
ATOM    162  CB  VAL A  12     -19.209   2.874   1.193  1.00  0.00           C  
ATOM    163  CG1 VAL A  12     -20.149   3.998   0.785  1.00  0.00           C  
ATOM    164  CG2 VAL A  12     -19.987   1.704   1.776  1.00  0.00           C  
ATOM    165  H   VAL A  12     -17.232   1.255   1.384  1.00  0.00           H  
ATOM    166  HA  VAL A  12     -19.047   1.882  -0.703  1.00  0.00           H  
ATOM    167  HB  VAL A  12     -18.535   3.277   1.950  1.00  0.00           H  
ATOM    168 1HG1 VAL A  12     -20.728   4.321   1.651  1.00  0.00           H  
ATOM    169 2HG1 VAL A  12     -19.568   4.838   0.405  1.00  0.00           H  
ATOM    170 3HG1 VAL A  12     -20.826   3.643   0.009  1.00  0.00           H  
ATOM    171 1HG2 VAL A  12     -20.572   2.046   2.630  1.00  0.00           H  
ATOM    172 2HG2 VAL A  12     -20.656   1.298   1.017  1.00  0.00           H  
ATOM    173 3HG2 VAL A  12     -19.292   0.929   2.099  1.00  0.00           H  
ATOM    174  N   LEU A  13     -16.664   4.114  -0.098  1.00  0.00           N  
ATOM    175  CA  LEU A  13     -15.958   5.276  -0.623  1.00  0.00           C  
ATOM    176  C   LEU A  13     -15.423   4.929  -2.006  1.00  0.00           C  
ATOM    177  O   LEU A  13     -15.493   5.738  -2.926  1.00  0.00           O  
ATOM    178  CB  LEU A  13     -14.809   5.689   0.306  1.00  0.00           C  
ATOM    179  CG  LEU A  13     -15.227   6.294   1.652  1.00  0.00           C  
ATOM    180  CD1 LEU A  13     -13.999   6.469   2.535  1.00  0.00           C  
ATOM    181  CD2 LEU A  13     -15.925   7.626   1.415  1.00  0.00           C  
ATOM    182  H   LEU A  13     -16.335   3.682   0.754  1.00  0.00           H  
ATOM    183  HA  LEU A  13     -16.654   6.113  -0.666  1.00  0.00           H  
ATOM    184 1HB  LEU A  13     -14.198   4.812   0.513  1.00  0.00           H  
ATOM    185 2HB  LEU A  13     -14.191   6.423  -0.210  1.00  0.00           H  
ATOM    186  HG  LEU A  13     -15.910   5.613   2.162  1.00  0.00           H  
ATOM    187 1HD1 LEU A  13     -14.296   6.899   3.491  1.00  0.00           H  
ATOM    188 2HD1 LEU A  13     -13.531   5.499   2.704  1.00  0.00           H  
ATOM    189 3HD1 LEU A  13     -13.290   7.134   2.043  1.00  0.00           H  
ATOM    190 1HD2 LEU A  13     -16.223   8.056   2.372  1.00  0.00           H  
ATOM    191 2HD2 LEU A  13     -15.243   8.308   0.907  1.00  0.00           H  
ATOM    192 3HD2 LEU A  13     -16.809   7.469   0.797  1.00  0.00           H  
ATOM    193  N   LEU A  14     -14.896   3.715  -2.145  1.00  0.00           N  
ATOM    194  CA  LEU A  14     -14.365   3.247  -3.420  1.00  0.00           C  
ATOM    195  C   LEU A  14     -15.430   3.332  -4.502  1.00  0.00           C  
ATOM    196  O   LEU A  14     -15.174   3.828  -5.599  1.00  0.00           O  
ATOM    197  CB  LEU A  14     -13.865   1.802  -3.295  1.00  0.00           C  
ATOM    198  CG  LEU A  14     -13.313   1.175  -4.581  1.00  0.00           C  
ATOM    199  CD1 LEU A  14     -12.080   1.946  -5.034  1.00  0.00           C  
ATOM    200  CD2 LEU A  14     -12.981  -0.288  -4.331  1.00  0.00           C  
ATOM    201  H   LEU A  14     -14.863   3.102  -1.343  1.00  0.00           H  
ATOM    202  HA  LEU A  14     -13.517   3.874  -3.693  1.00  0.00           H  
ATOM    203 1HB  LEU A  14     -13.075   1.772  -2.546  1.00  0.00           H  
ATOM    204 2HB  LEU A  14     -14.689   1.178  -2.949  1.00  0.00           H  
ATOM    205  HG  LEU A  14     -14.060   1.248  -5.371  1.00  0.00           H  
ATOM    206 1HD1 LEU A  14     -11.688   1.501  -5.948  1.00  0.00           H  
ATOM    207 2HD1 LEU A  14     -12.351   2.985  -5.224  1.00  0.00           H  
ATOM    208 3HD1 LEU A  14     -11.320   1.905  -4.255  1.00  0.00           H  
ATOM    209 1HD2 LEU A  14     -12.589  -0.734  -5.246  1.00  0.00           H  
ATOM    210 2HD2 LEU A  14     -12.232  -0.362  -3.542  1.00  0.00           H  
ATOM    211 3HD2 LEU A  14     -13.883  -0.819  -4.026  1.00  0.00           H  
ATOM    212  N   VAL A  15     -16.622   2.836  -4.188  1.00  0.00           N  
ATOM    213  CA  VAL A  15     -17.736   2.876  -5.122  1.00  0.00           C  
ATOM    214  C   VAL A  15     -18.057   4.310  -5.490  1.00  0.00           C  
ATOM    215  O   VAL A  15     -18.364   4.607  -6.636  1.00  0.00           O  
ATOM    216  CB  VAL A  15     -18.983   2.210  -4.511  1.00  0.00           C  
ATOM    217  CG1 VAL A  15     -20.200   2.447  -5.391  1.00  0.00           C  
ATOM    218  CG2 VAL A  15     -18.735   0.720  -4.324  1.00  0.00           C  
ATOM    219  H   VAL A  15     -16.758   2.421  -3.277  1.00  0.00           H  
ATOM    220  HA  VAL A  15     -17.452   2.331  -6.023  1.00  0.00           H  
ATOM    221  HB  VAL A  15     -19.191   2.668  -3.544  1.00  0.00           H  
ATOM    222 1HG1 VAL A  15     -21.072   1.970  -4.944  1.00  0.00           H  
ATOM    223 2HG1 VAL A  15     -20.380   3.518  -5.482  1.00  0.00           H  
ATOM    224 3HG1 VAL A  15     -20.023   2.024  -6.380  1.00  0.00           H  
ATOM    225 1HG2 VAL A  15     -19.620   0.256  -3.890  1.00  0.00           H  
ATOM    226 2HG2 VAL A  15     -18.521   0.263  -5.290  1.00  0.00           H  
ATOM    227 3HG2 VAL A  15     -17.885   0.574  -3.657  1.00  0.00           H  
ATOM    228  N   ILE A  16     -18.005   5.202  -4.513  1.00  0.00           N  
ATOM    229  CA  ILE A  16     -18.340   6.587  -4.786  1.00  0.00           C  
ATOM    230  C   ILE A  16     -17.333   7.063  -5.826  1.00  0.00           C  
ATOM    231  O   ILE A  16     -17.703   7.706  -6.806  1.00  0.00           O  
ATOM    232  CB  ILE A  16     -18.281   7.462  -3.520  1.00  0.00           C  
ATOM    233  CG1 ILE A  16     -19.405   7.079  -2.554  1.00  0.00           C  
ATOM    234  CG2 ILE A  16     -18.370   8.935  -3.888  1.00  0.00           C  
ATOM    235  CD1 ILE A  16     -19.257   7.683  -1.176  1.00  0.00           C  
ATOM    236  H   ILE A  16     -17.735   4.936  -3.577  1.00  0.00           H  
ATOM    237  HA  ILE A  16     -19.367   6.629  -5.147  1.00  0.00           H  
ATOM    238  HB  ILE A  16     -17.342   7.283  -2.998  1.00  0.00           H  
ATOM    239 1HG1 ILE A  16     -20.362   7.396  -2.965  1.00  0.00           H  
ATOM    240 2HG1 ILE A  16     -19.439   5.994  -2.447  1.00  0.00           H  
ATOM    241 1HG2 ILE A  16     -18.327   9.539  -2.981  1.00  0.00           H  
ATOM    242 2HG2 ILE A  16     -17.537   9.198  -4.538  1.00  0.00           H  
ATOM    243 3HG2 ILE A  16     -19.309   9.125  -4.406  1.00  0.00           H  
ATOM    244 1HD1 ILE A  16     -20.090   7.366  -0.548  1.00  0.00           H  
ATOM    245 2HD1 ILE A  16     -18.319   7.349  -0.730  1.00  0.00           H  
ATOM    246 3HD1 ILE A  16     -19.256   8.769  -1.254  1.00  0.00           H  
ATOM    247  N   VAL A  17     -16.062   6.718  -5.612  1.00  0.00           N  
ATOM    248  CA  VAL A  17     -14.973   7.127  -6.500  1.00  0.00           C  
ATOM    249  C   VAL A  17     -15.208   6.565  -7.887  1.00  0.00           C  
ATOM    250  O   VAL A  17     -14.993   7.243  -8.887  1.00  0.00           O  
ATOM    251  CB  VAL A  17     -13.614   6.633  -5.969  1.00  0.00           C  
ATOM    252  CG1 VAL A  17     -12.525   6.848  -7.010  1.00  0.00           C  
ATOM    253  CG2 VAL A  17     -13.272   7.353  -4.674  1.00  0.00           C  
ATOM    254  H   VAL A  17     -15.851   6.152  -4.803  1.00  0.00           H  
ATOM    255  HA  VAL A  17     -14.932   8.216  -6.519  1.00  0.00           H  
ATOM    256  HB  VAL A  17     -13.675   5.560  -5.784  1.00  0.00           H  
ATOM    257 1HG1 VAL A  17     -11.572   6.493  -6.618  1.00  0.00           H  
ATOM    258 2HG1 VAL A  17     -12.773   6.294  -7.915  1.00  0.00           H  
ATOM    259 3HG1 VAL A  17     -12.448   7.910  -7.242  1.00  0.00           H  
ATOM    260 1HG2 VAL A  17     -12.310   6.999  -4.304  1.00  0.00           H  
ATOM    261 2HG2 VAL A  17     -13.217   8.427  -4.858  1.00  0.00           H  
ATOM    262 3HG2 VAL A  17     -14.043   7.152  -3.931  1.00  0.00           H  
ATOM    263  N   LEU A  18     -15.632   5.309  -7.937  1.00  0.00           N  
ATOM    264  CA  LEU A  18     -15.840   4.643  -9.206  1.00  0.00           C  
ATOM    265  C   LEU A  18     -16.924   5.408  -9.945  1.00  0.00           C  
ATOM    266  O   LEU A  18     -16.805   5.662 -11.141  1.00  0.00           O  
ATOM    267  CB  LEU A  18     -16.250   3.179  -9.004  1.00  0.00           C  
ATOM    268  CG  LEU A  18     -15.157   2.252  -8.456  1.00  0.00           C  
ATOM    269  CD1 LEU A  18     -15.758   0.888  -8.143  1.00  0.00           C  
ATOM    270  CD2 LEU A  18     -14.033   2.135  -9.474  1.00  0.00           C  
ATOM    271  H   LEU A  18     -15.814   4.805  -7.081  1.00  0.00           H  
ATOM    272  HA  LEU A  18     -14.896   4.633  -9.750  1.00  0.00           H  
ATOM    273 1HB  LEU A  18     -17.090   3.146  -8.312  1.00  0.00           H  
ATOM    274 2HB  LEU A  18     -16.578   2.774  -9.961  1.00  0.00           H  
ATOM    275  HG  LEU A  18     -14.763   2.664  -7.526  1.00  0.00           H  
ATOM    276 1HD1 LEU A  18     -14.981   0.229  -7.754  1.00  0.00           H  
ATOM    277 2HD1 LEU A  18     -16.545   0.999  -7.398  1.00  0.00           H  
ATOM    278 3HD1 LEU A  18     -16.175   0.458  -9.053  1.00  0.00           H  
ATOM    279 1HD2 LEU A  18     -13.256   1.476  -9.084  1.00  0.00           H  
ATOM    280 2HD2 LEU A  18     -14.426   1.722 -10.404  1.00  0.00           H  
ATOM    281 3HD2 LEU A  18     -13.611   3.121  -9.665  1.00  0.00           H  
ATOM    282  N   LEU A  19     -17.971   5.789  -9.223  1.00  0.00           N  
ATOM    283  CA  LEU A  19     -19.079   6.535  -9.809  1.00  0.00           C  
ATOM    284  C   LEU A  19     -18.656   7.935 -10.221  1.00  0.00           C  
ATOM    285  O   LEU A  19     -19.098   8.438 -11.247  1.00  0.00           O  
ATOM    286  CB  LEU A  19     -20.243   6.622  -8.813  1.00  0.00           C  
ATOM    287  CG  LEU A  19     -20.964   5.301  -8.516  1.00  0.00           C  
ATOM    288  CD1 LEU A  19     -21.959   5.510  -7.382  1.00  0.00           C  
ATOM    289  CD2 LEU A  19     -21.665   4.811  -9.774  1.00  0.00           C  
ATOM    290  H   LEU A  19     -17.999   5.557  -8.240  1.00  0.00           H  
ATOM    291  HA  LEU A  19     -19.415   6.010 -10.702  1.00  0.00           H  
ATOM    292 1HB  LEU A  19     -19.864   7.012  -7.869  1.00  0.00           H  
ATOM    293 2HB  LEU A  19     -20.981   7.323  -9.201  1.00  0.00           H  
ATOM    294  HG  LEU A  19     -20.239   4.556  -8.190  1.00  0.00           H  
ATOM    295 1HD1 LEU A  19     -22.472   4.571  -7.171  1.00  0.00           H  
ATOM    296 2HD1 LEU A  19     -21.429   5.842  -6.489  1.00  0.00           H  
ATOM    297 3HD1 LEU A  19     -22.689   6.264  -7.673  1.00  0.00           H  
ATOM    298 1HD2 LEU A  19     -22.177   3.872  -9.563  1.00  0.00           H  
ATOM    299 2HD2 LEU A  19     -22.391   5.556 -10.100  1.00  0.00           H  
ATOM    300 3HD2 LEU A  19     -20.928   4.653 -10.562  1.00  0.00           H  
ATOM    301  N   ALA A  20     -17.790   8.556  -9.426  1.00  0.00           N  
ATOM    302  CA  ALA A  20     -17.284   9.888  -9.734  1.00  0.00           C  
ATOM    303  C   ALA A  20     -16.614   9.914 -11.102  1.00  0.00           C  
ATOM    304  O   ALA A  20     -16.880  10.797 -11.915  1.00  0.00           O  
ATOM    305  CB  ALA A  20     -16.294  10.331  -8.664  1.00  0.00           C  
ATOM    306  H   ALA A  20     -17.475   8.092  -8.586  1.00  0.00           H  
ATOM    307  HA  ALA A  20     -18.128  10.577  -9.745  1.00  0.00           H  
ATOM    308 1HB  ALA A  20     -15.922  11.327  -8.904  1.00  0.00           H  
ATOM    309 2HB  ALA A  20     -16.792  10.353  -7.695  1.00  0.00           H  
ATOM    310 3HB  ALA A  20     -15.461   9.632  -8.628  1.00  0.00           H  
ATOM    311  N   GLY A  21     -15.737   8.946 -11.346  1.00  0.00           N  
ATOM    312  CA  GLY A  21     -15.102   8.835 -12.647  1.00  0.00           C  
ATOM    313  C   GLY A  21     -16.128   8.603 -13.737  1.00  0.00           C  
ATOM    314  O   GLY A  21     -16.126   9.283 -14.762  1.00  0.00           O  
ATOM    315  H   GLY A  21     -15.504   8.278 -10.626  1.00  0.00           H  
ATOM    316 1HA  GLY A  21     -14.540   9.745 -12.857  1.00  0.00           H  
ATOM    317 2HA  GLY A  21     -14.387   8.013 -12.633  1.00  0.00           H  
ATOM    318  N   SER A  22     -17.010   7.637 -13.510  1.00  0.00           N  
ATOM    319  CA  SER A  22     -17.997   7.244 -14.502  1.00  0.00           C  
ATOM    320  C   SER A  22     -18.812   8.441 -14.952  1.00  0.00           C  
ATOM    321  O   SER A  22     -19.089   8.608 -16.136  1.00  0.00           O  
ATOM    322  CB  SER A  22     -18.915   6.178 -13.938  1.00  0.00           C  
ATOM    323  OG  SER A  22     -18.212   4.992 -13.684  1.00  0.00           O  
ATOM    324  H   SER A  22     -16.992   7.162 -12.619  1.00  0.00           H  
ATOM    325  HA  SER A  22     -17.476   6.810 -15.356  1.00  0.00           H  
ATOM    326 1HB  SER A  22     -19.368   6.539 -13.015  1.00  0.00           H  
ATOM    327 2HB  SER A  22     -19.721   5.981 -14.643  1.00  0.00           H  
ATOM    328  HG  SER A  22     -17.281   5.225 -13.718  1.00  0.00           H  
ATOM    329  N   TYR A  23     -19.188   9.277 -13.995  1.00  0.00           N  
ATOM    330  CA  TYR A  23     -20.130  10.351 -14.253  1.00  0.00           C  
ATOM    331  C   TYR A  23     -19.483  11.726 -14.276  1.00  0.00           C  
ATOM    332  O   TYR A  23     -20.147  12.731 -14.029  1.00  0.00           O  
ATOM    333  CB  TYR A  23     -21.249  10.321 -13.210  1.00  0.00           C  
ATOM    334  CG  TYR A  23     -22.225   9.181 -13.394  1.00  0.00           C  
ATOM    335  CD1 TYR A  23     -21.942   7.932 -12.860  1.00  0.00           C  
ATOM    336  CD2 TYR A  23     -23.403   9.383 -14.097  1.00  0.00           C  
ATOM    337  CE1 TYR A  23     -22.834   6.891 -13.028  1.00  0.00           C  
ATOM    338  CE2 TYR A  23     -24.295   8.342 -14.265  1.00  0.00           C  
ATOM    339  CZ  TYR A  23     -24.013   7.100 -13.733  1.00  0.00           C  
ATOM    340  OH  TYR A  23     -24.902   6.062 -13.901  1.00  0.00           O  
ATOM    341  H   TYR A  23     -18.813   9.165 -13.064  1.00  0.00           H  
ATOM    342  HA  TYR A  23     -20.563  10.201 -15.243  1.00  0.00           H  
ATOM    343 1HB  TYR A  23     -20.814  10.240 -12.212  1.00  0.00           H  
ATOM    344 2HB  TYR A  23     -21.807  11.256 -13.249  1.00  0.00           H  
ATOM    345  HD1 TYR A  23     -21.016   7.773 -12.307  1.00  0.00           H  
ATOM    346  HD2 TYR A  23     -23.625  10.364 -14.517  1.00  0.00           H  
ATOM    347  HE1 TYR A  23     -22.611   5.910 -12.608  1.00  0.00           H  
ATOM    348  HE2 TYR A  23     -25.221   8.501 -14.818  1.00  0.00           H  
ATOM    349  HH  TYR A  23     -24.557   5.275 -13.473  1.00  0.00           H  
ATOM    350  N   LEU A  24     -18.186  11.763 -14.563  1.00  0.00           N  
ATOM    351  CA  LEU A  24     -17.480  13.028 -14.759  1.00  0.00           C  
ATOM    352  C   LEU A  24     -16.646  12.948 -16.026  1.00  0.00           C  
ATOM    353  O   LEU A  24     -16.636  13.869 -16.839  1.00  0.00           O  
ATOM    354  CB  LEU A  24     -16.581  13.342 -13.556  1.00  0.00           C  
ATOM    355  CG  LEU A  24     -17.312  13.675 -12.249  1.00  0.00           C  
ATOM    356  CD1 LEU A  24     -16.296  13.843 -11.127  1.00  0.00           C  
ATOM    357  CD2 LEU A  24     -18.134  14.942 -12.435  1.00  0.00           C  
ATOM    358  H   LEU A  24     -17.675  10.896 -14.649  1.00  0.00           H  
ATOM    359  HA  LEU A  24     -18.217  13.825 -14.848  1.00  0.00           H  
ATOM    360 1HB  LEU A  24     -15.940  12.483 -13.367  1.00  0.00           H  
ATOM    361 2HB  LEU A  24     -15.948  14.193 -13.808  1.00  0.00           H  
ATOM    362  HG  LEU A  24     -17.972  12.850 -11.980  1.00  0.00           H  
ATOM    363 1HD1 LEU A  24     -16.815  14.080 -10.198  1.00  0.00           H  
ATOM    364 2HD1 LEU A  24     -15.735  12.916 -11.003  1.00  0.00           H  
ATOM    365 3HD1 LEU A  24     -15.610  14.652 -11.375  1.00  0.00           H  
ATOM    366 1HD2 LEU A  24     -18.654  15.178 -11.506  1.00  0.00           H  
ATOM    367 2HD2 LEU A  24     -17.475  15.768 -12.702  1.00  0.00           H  
ATOM    368 3HD2 LEU A  24     -18.864  14.788 -13.230  1.00  0.00           H  
ATOM    369  N   ALA A  25     -15.935  11.839 -16.186  1.00  0.00           N  
ATOM    370  CA  ALA A  25     -15.102  11.652 -17.362  1.00  0.00           C  
ATOM    371  C   ALA A  25     -16.025  11.720 -18.573  1.00  0.00           C  
ATOM    372  O   ALA A  25     -15.749  12.425 -19.547  1.00  0.00           O  
ATOM    373  CB  ALA A  25     -14.403  10.302 -17.302  1.00  0.00           C  
ATOM    374  H   ALA A  25     -15.968  11.112 -15.486  1.00  0.00           H  
ATOM    375  HA  ALA A  25     -14.349  12.441 -17.373  1.00  0.00           H  
ATOM    376 1HB  ALA A  25     -13.782  10.174 -18.189  1.00  0.00           H  
ATOM    377 2HB  ALA A  25     -13.777  10.255 -16.411  1.00  0.00           H  
ATOM    378 3HB  ALA A  25     -15.148   9.508 -17.264  1.00  0.00           H  
ATOM    379  N   VAL A  26     -17.127  10.982 -18.495  1.00  0.00           N  
ATOM    380  CA  VAL A  26     -18.052  10.882 -19.611  1.00  0.00           C  
ATOM    381  C   VAL A  26     -18.654  12.254 -19.847  1.00  0.00           C  
ATOM    382  O   VAL A  26     -18.789  12.683 -20.988  1.00  0.00           O  
ATOM    383  CB  VAL A  26     -19.166   9.858 -19.321  1.00  0.00           C  
ATOM    384  CG1 VAL A  26     -20.236   9.915 -20.401  1.00  0.00           C  
ATOM    385  CG2 VAL A  26     -18.572   8.461 -19.224  1.00  0.00           C  
ATOM    386  H   VAL A  26     -17.329  10.479 -17.643  1.00  0.00           H  
ATOM    387  HA  VAL A  26     -17.504  10.529 -20.485  1.00  0.00           H  
ATOM    388  HB  VAL A  26     -19.647  10.116 -18.378  1.00  0.00           H  
ATOM    389 1HG1 VAL A  26     -21.015   9.185 -20.180  1.00  0.00           H  
ATOM    390 2HG1 VAL A  26     -20.672  10.914 -20.429  1.00  0.00           H  
ATOM    391 3HG1 VAL A  26     -19.789   9.686 -21.368  1.00  0.00           H  
ATOM    392 1HG2 VAL A  26     -19.364   7.743 -19.018  1.00  0.00           H  
ATOM    393 2HG2 VAL A  26     -18.085   8.206 -20.165  1.00  0.00           H  
ATOM    394 3HG2 VAL A  26     -17.838   8.433 -18.417  1.00  0.00           H  
ATOM    395  N   LEU A  27     -18.999  12.947 -18.766  1.00  0.00           N  
ATOM    396  CA  LEU A  27     -19.592  14.276 -18.875  1.00  0.00           C  
ATOM    397  C   LEU A  27     -18.920  15.130 -19.953  1.00  0.00           C  
ATOM    398  O   LEU A  27     -19.590  15.729 -20.796  1.00  0.00           O  
ATOM    399  CB  LEU A  27     -19.504  14.996 -17.523  1.00  0.00           C  
ATOM    400  CG  LEU A  27     -20.094  16.411 -17.484  1.00  0.00           C  
ATOM    401  CD1 LEU A  27     -21.587  16.348 -17.777  1.00  0.00           C  
ATOM    402  CD2 LEU A  27     -19.830  17.034 -16.121  1.00  0.00           C  
ATOM    403  H   LEU A  27     -18.850  12.549 -17.850  1.00  0.00           H  
ATOM    404  HA  LEU A  27     -20.634  14.166 -19.172  1.00  0.00           H  
ATOM    405 1HB  LEU A  27     -20.025  14.399 -16.777  1.00  0.00           H  
ATOM    406 2HB  LEU A  27     -18.455  15.066 -17.235  1.00  0.00           H  
ATOM    407  HG  LEU A  27     -19.628  17.022 -18.258  1.00  0.00           H  
ATOM    408 1HD1 LEU A  27     -22.006  17.354 -17.749  1.00  0.00           H  
ATOM    409 2HD1 LEU A  27     -21.745  15.917 -18.766  1.00  0.00           H  
ATOM    410 3HD1 LEU A  27     -22.078  15.729 -17.028  1.00  0.00           H  
ATOM    411 1HD2 LEU A  27     -20.249  18.040 -16.093  1.00  0.00           H  
ATOM    412 2HD2 LEU A  27     -20.297  16.425 -15.346  1.00  0.00           H  
ATOM    413 3HD2 LEU A  27     -18.756  17.083 -15.945  1.00  0.00           H  
ATOM    414  N   ALA A  28     -17.593  15.177 -19.919  1.00  0.00           N  
ATOM    415  CA  ALA A  28     -16.825  15.903 -20.920  1.00  0.00           C  
ATOM    416  C   ALA A  28     -16.736  15.042 -22.166  1.00  0.00           C  
ATOM    417  O   ALA A  28     -17.148  15.455 -23.247  1.00  0.00           O  
ATOM    418  CB  ALA A  28     -15.430  16.209 -20.395  1.00  0.00           C  
ATOM    419  H   ALA A  28     -17.105  14.696 -19.178  1.00  0.00           H  
ATOM    420  HA  ALA A  28     -17.339  16.843 -21.125  1.00  0.00           H  
ATOM    421 1HB  ALA A  28     -14.867  16.752 -21.154  1.00  0.00           H  
ATOM    422 2HB  ALA A  28     -15.505  16.817 -19.494  1.00  0.00           H  
ATOM    423 3HB  ALA A  28     -14.918  15.277 -20.161  1.00  0.00           H  
ATOM    424  N   GLU A  29     -16.204  13.835 -21.999  1.00  0.00           N  
ATOM    425  CA  GLU A  29     -15.846  12.974 -23.120  1.00  0.00           C  
ATOM    426  C   GLU A  29     -16.977  12.808 -24.135  1.00  0.00           C  
ATOM    427  O   GLU A  29     -16.782  13.025 -25.331  1.00  0.00           O  
ATOM    428  CB  GLU A  29     -15.421  11.598 -22.602  1.00  0.00           C  
ATOM    429  CG  GLU A  29     -14.108  11.594 -21.831  1.00  0.00           C  
ATOM    430  CD  GLU A  29     -12.904  11.678 -22.727  1.00  0.00           C  
ATOM    431  OE1 GLU A  29     -12.772  10.846 -23.593  1.00  0.00           O  
ATOM    432  OE2 GLU A  29     -12.114  12.574 -22.545  1.00  0.00           O  
ATOM    433  H   GLU A  29     -16.045  13.507 -21.057  1.00  0.00           H  
ATOM    434  HA  GLU A  29     -14.997  13.419 -23.641  1.00  0.00           H  
ATOM    435 1HB  GLU A  29     -16.195  11.201 -21.945  1.00  0.00           H  
ATOM    436 2HB  GLU A  29     -15.318  10.909 -23.440  1.00  0.00           H  
ATOM    437 1HG  GLU A  29     -14.098  12.443 -21.148  1.00  0.00           H  
ATOM    438 2HG  GLU A  29     -14.051  10.683 -21.237  1.00  0.00           H  
ATOM    439  N   ARG A  30     -18.153  12.417 -23.648  1.00  0.00           N  
ATOM    440  CA  ARG A  30     -19.352  12.229 -24.471  1.00  0.00           C  
ATOM    441  C   ARG A  30     -19.732  13.409 -25.364  1.00  0.00           C  
ATOM    442  O   ARG A  30     -20.092  13.218 -26.528  1.00  0.00           O  
ATOM    443  CB  ARG A  30     -20.537  11.912 -23.571  1.00  0.00           C  
ATOM    444  CG  ARG A  30     -21.850  11.680 -24.301  1.00  0.00           C  
ATOM    445  CD  ARG A  30     -22.980  11.496 -23.355  1.00  0.00           C  
ATOM    446  NE  ARG A  30     -22.989  10.163 -22.774  1.00  0.00           N  
ATOM    447  CZ  ARG A  30     -23.655   9.821 -21.654  1.00  0.00           C  
ATOM    448  NH1 ARG A  30     -24.360  10.723 -21.007  1.00  0.00           N  
ATOM    449  NH2 ARG A  30     -23.600   8.579 -21.205  1.00  0.00           N  
ATOM    450  H   ARG A  30     -18.207  12.243 -22.654  1.00  0.00           H  
ATOM    451  HA  ARG A  30     -19.168  11.409 -25.167  1.00  0.00           H  
ATOM    452 1HB  ARG A  30     -20.322  11.019 -22.987  1.00  0.00           H  
ATOM    453 2HB  ARG A  30     -20.691  12.733 -22.870  1.00  0.00           H  
ATOM    454 1HG  ARG A  30     -22.071  12.539 -24.936  1.00  0.00           H  
ATOM    455 2HG  ARG A  30     -21.770  10.784 -24.918  1.00  0.00           H  
ATOM    456 1HD  ARG A  30     -22.898  12.220 -22.545  1.00  0.00           H  
ATOM    457 2HD  ARG A  30     -23.923  11.644 -23.881  1.00  0.00           H  
ATOM    458  HE  ARG A  30     -22.458   9.442 -23.244  1.00  0.00           H  
ATOM    459 1HH1 ARG A  30     -24.402  11.672 -21.350  1.00  0.00           H  
ATOM    460 2HH1 ARG A  30     -24.859  10.466 -20.168  1.00  0.00           H  
ATOM    461 1HH2 ARG A  30     -23.058   7.886 -21.702  1.00  0.00           H  
ATOM    462 2HH2 ARG A  30     -24.099   8.323 -20.366  1.00  0.00           H  
ATOM    463  N   GLY A  31     -19.664  14.621 -24.823  1.00  0.00           N  
ATOM    464  CA  GLY A  31     -19.944  15.795 -25.631  1.00  0.00           C  
ATOM    465  C   GLY A  31     -18.687  16.488 -26.113  1.00  0.00           C  
ATOM    466  O   GLY A  31     -18.656  17.714 -26.218  1.00  0.00           O  
ATOM    467  H   GLY A  31     -19.417  14.739 -23.851  1.00  0.00           H  
ATOM    468 1HA  GLY A  31     -20.543  15.508 -26.495  1.00  0.00           H  
ATOM    469 2HA  GLY A  31     -20.537  16.502 -25.051  1.00  0.00           H  
ATOM    470  N   ALA A  32     -17.651  15.705 -26.411  1.00  0.00           N  
ATOM    471  CA  ALA A  32     -16.367  16.265 -26.818  1.00  0.00           C  
ATOM    472  C   ALA A  32     -15.574  15.321 -27.727  1.00  0.00           C  
ATOM    473  O   ALA A  32     -15.886  14.132 -27.832  1.00  0.00           O  
ATOM    474  CB  ALA A  32     -15.538  16.605 -25.575  1.00  0.00           C  
ATOM    475  H   ALA A  32     -17.755  14.702 -26.354  1.00  0.00           H  
ATOM    476  HA  ALA A  32     -16.559  17.177 -27.383  1.00  0.00           H  
ATOM    477 1HB  ALA A  32     -14.579  17.023 -25.880  1.00  0.00           H  
ATOM    478 2HB  ALA A  32     -16.075  17.334 -24.968  1.00  0.00           H  
ATOM    479 3HB  ALA A  32     -15.370  15.701 -24.992  1.00  0.00           H  
ATOM    480  N   PRO A  33     -14.547  15.857 -28.414  1.00  0.00           N  
ATOM    481  CA  PRO A  33     -13.630  15.114 -29.295  1.00  0.00           C  
ATOM    482  C   PRO A  33     -12.890  13.951 -28.616  1.00  0.00           C  
ATOM    483  O   PRO A  33     -12.248  13.136 -29.280  1.00  0.00           O  
ATOM    484  CB  PRO A  33     -12.649  16.185 -29.769  1.00  0.00           C  
ATOM    485  CG  PRO A  33     -13.386  17.484 -29.601  1.00  0.00           C  
ATOM    486  CD  PRO A  33     -14.217  17.318 -28.379  1.00  0.00           C  
ATOM    487  HA  PRO A  33     -14.197  14.701 -30.142  1.00  0.00           H  
ATOM    488 1HB  PRO A  33     -11.728  16.144 -29.169  1.00  0.00           H  
ATOM    489 2HB  PRO A  33     -12.361  15.996 -30.813  1.00  0.00           H  
ATOM    490 1HG  PRO A  33     -12.673  18.316 -29.506  1.00  0.00           H  
ATOM    491 2HG  PRO A  33     -13.998  17.691 -30.491  1.00  0.00           H  
ATOM    492 1HD  PRO A  33     -13.623  17.584 -27.492  1.00  0.00           H  
ATOM    493 2HD  PRO A  33     -15.110  17.955 -28.453  1.00  0.00           H  
ATOM    494  N   GLY A  34     -13.000  13.872 -27.296  1.00  0.00           N  
ATOM    495  CA  GLY A  34     -12.375  12.790 -26.563  1.00  0.00           C  
ATOM    496  C   GLY A  34     -12.772  11.380 -26.920  1.00  0.00           C  
ATOM    497  O   GLY A  34     -13.515  11.146 -27.869  1.00  0.00           O  
ATOM    498  H   GLY A  34     -13.523  14.572 -26.790  1.00  0.00           H  
ATOM    499 1HA  GLY A  34     -11.293  12.843 -26.687  1.00  0.00           H  
ATOM    500 2HA  GLY A  34     -12.582  12.905 -25.499  1.00  0.00           H  
ATOM    501  N   ALA A  35     -12.271  10.445 -26.114  1.00  0.00           N  
ATOM    502  CA  ALA A  35     -12.363   9.016 -26.377  1.00  0.00           C  
ATOM    503  C   ALA A  35     -13.792   8.486 -26.313  1.00  0.00           C  
ATOM    504  O   ALA A  35     -14.756   9.250 -26.245  1.00  0.00           O  
ATOM    505  CB  ALA A  35     -11.477   8.254 -25.394  1.00  0.00           C  
ATOM    506  H   ALA A  35     -11.804  10.762 -25.277  1.00  0.00           H  
ATOM    507  HA  ALA A  35     -12.011   8.835 -27.393  1.00  0.00           H  
ATOM    508 1HB  ALA A  35     -11.549   7.184 -25.593  1.00  0.00           H  
ATOM    509 2HB  ALA A  35     -10.443   8.576 -25.510  1.00  0.00           H  
ATOM    510 3HB  ALA A  35     -11.807   8.455 -24.376  1.00  0.00           H  
ATOM    511  N   GLN A  36     -13.903   7.162 -26.323  1.00  0.00           N  
ATOM    512  CA  GLN A  36     -15.187   6.469 -26.320  1.00  0.00           C  
ATOM    513  C   GLN A  36     -15.887   6.358 -24.973  1.00  0.00           C  
ATOM    514  O   GLN A  36     -16.747   5.493 -24.800  1.00  0.00           O  
ATOM    515  CB  GLN A  36     -14.997   5.062 -26.892  1.00  0.00           C  
ATOM    516  CG  GLN A  36     -14.581   5.035 -28.353  1.00  0.00           C  
ATOM    517  CD  GLN A  36     -14.324   3.626 -28.855  1.00  0.00           C  
ATOM    518  OE1 GLN A  36     -14.992   2.674 -28.443  1.00  0.00           O  
ATOM    519  NE2 GLN A  36     -13.353   3.486 -29.750  1.00  0.00           N  
ATOM    520  H   GLN A  36     -13.052   6.619 -26.334  1.00  0.00           H  
ATOM    521  HA  GLN A  36     -15.887   7.036 -26.934  1.00  0.00           H  
ATOM    522 1HB  GLN A  36     -14.236   4.535 -26.316  1.00  0.00           H  
ATOM    523 2HB  GLN A  36     -15.927   4.502 -26.796  1.00  0.00           H  
ATOM    524 1HG  GLN A  36     -15.377   5.473 -28.955  1.00  0.00           H  
ATOM    525 2HG  GLN A  36     -13.664   5.612 -28.469  1.00  0.00           H  
ATOM    526 1HE2 GLN A  36     -13.138   2.581 -30.118  1.00  0.00           H  
ATOM    527 2HE2 GLN A  36     -12.837   4.286 -30.057  1.00  0.00           H  
ATOM    528  N   LEU A  37     -15.530   7.208 -24.014  1.00  0.00           N  
ATOM    529  CA  LEU A  37     -16.233   7.218 -22.731  1.00  0.00           C  
ATOM    530  C   LEU A  37     -17.512   8.000 -22.983  1.00  0.00           C  
ATOM    531  O   LEU A  37     -17.631   9.176 -22.647  1.00  0.00           O  
ATOM    532  CB  LEU A  37     -15.397   7.869 -21.622  1.00  0.00           C  
ATOM    533  CG  LEU A  37     -14.116   7.121 -21.228  1.00  0.00           C  
ATOM    534  CD1 LEU A  37     -13.319   7.963 -20.241  1.00  0.00           C  
ATOM    535  CD2 LEU A  37     -14.481   5.772 -20.627  1.00  0.00           C  
ATOM    536  H   LEU A  37     -14.769   7.856 -24.163  1.00  0.00           H  
ATOM    537  HA  LEU A  37     -16.415   6.187 -22.429  1.00  0.00           H  
ATOM    538 1HB  LEU A  37     -15.110   8.868 -21.945  1.00  0.00           H  
ATOM    539 2HB  LEU A  37     -16.015   7.961 -20.729  1.00  0.00           H  
ATOM    540  HG  LEU A  37     -13.497   6.969 -22.113  1.00  0.00           H  
ATOM    541 1HD1 LEU A  37     -12.409   7.432 -19.962  1.00  0.00           H  
ATOM    542 2HD1 LEU A  37     -13.056   8.914 -20.704  1.00  0.00           H  
ATOM    543 3HD1 LEU A  37     -13.920   8.146 -19.351  1.00  0.00           H  
ATOM    544 1HD2 LEU A  37     -13.571   5.240 -20.348  1.00  0.00           H  
ATOM    545 2HD2 LEU A  37     -15.099   5.923 -19.742  1.00  0.00           H  
ATOM    546 3HD2 LEU A  37     -15.034   5.184 -21.360  1.00  0.00           H  
ATOM    547  N   ILE A  38     -18.461   7.308 -23.598  1.00  0.00           N  
ATOM    548  CA  ILE A  38     -19.760   7.849 -23.941  1.00  0.00           C  
ATOM    549  C   ILE A  38     -20.842   7.037 -23.237  1.00  0.00           C  
ATOM    550  O   ILE A  38     -21.998   7.453 -23.161  1.00  0.00           O  
ATOM    551  CB  ILE A  38     -19.988   7.832 -25.464  1.00  0.00           C  
ATOM    552  CG1 ILE A  38     -20.019   6.393 -25.983  1.00  0.00           C  
ATOM    553  CG2 ILE A  38     -18.907   8.634 -26.172  1.00  0.00           C  
ATOM    554  CD1 ILE A  38     -20.468   6.272 -27.422  1.00  0.00           C  
ATOM    555  H   ILE A  38     -18.250   6.348 -23.834  1.00  0.00           H  
ATOM    556  HA  ILE A  38     -19.794   8.891 -23.626  1.00  0.00           H  
ATOM    557  HB  ILE A  38     -20.960   8.270 -25.691  1.00  0.00           H  
ATOM    558 1HG1 ILE A  38     -19.026   5.953 -25.897  1.00  0.00           H  
ATOM    559 2HG1 ILE A  38     -20.693   5.797 -25.366  1.00  0.00           H  
ATOM    560 1HG2 ILE A  38     -19.084   8.611 -27.248  1.00  0.00           H  
ATOM    561 2HG2 ILE A  38     -18.932   9.665 -25.823  1.00  0.00           H  
ATOM    562 3HG2 ILE A  38     -17.931   8.200 -25.956  1.00  0.00           H  
ATOM    563 1HD1 ILE A  38     -20.464   5.222 -27.717  1.00  0.00           H  
ATOM    564 2HD1 ILE A  38     -21.476   6.674 -27.523  1.00  0.00           H  
ATOM    565 3HD1 ILE A  38     -19.787   6.831 -28.063  1.00  0.00           H  
ATOM    566  N   THR A  39     -20.458   5.873 -22.725  1.00  0.00           N  
ATOM    567  CA  THR A  39     -21.407   4.967 -22.093  1.00  0.00           C  
ATOM    568  C   THR A  39     -21.027   4.787 -20.636  1.00  0.00           C  
ATOM    569  O   THR A  39     -19.866   4.532 -20.317  1.00  0.00           O  
ATOM    570  CB  THR A  39     -21.449   3.600 -22.801  1.00  0.00           C  
ATOM    571  OG1 THR A  39     -21.891   3.772 -24.154  1.00  0.00           O  
ATOM    572  CG2 THR A  39     -22.396   2.654 -22.079  1.00  0.00           C  
ATOM    573  H   THR A  39     -19.484   5.609 -22.774  1.00  0.00           H  
ATOM    574  HA  THR A  39     -22.406   5.394 -22.184  1.00  0.00           H  
ATOM    575  HB  THR A  39     -20.450   3.165 -22.813  1.00  0.00           H  
ATOM    576  HG1 THR A  39     -21.133   3.749 -24.743  1.00  0.00           H  
ATOM    577 1HG2 THR A  39     -22.413   1.693 -22.593  1.00  0.00           H  
ATOM    578 2HG2 THR A  39     -22.056   2.511 -21.054  1.00  0.00           H  
ATOM    579 3HG2 THR A  39     -23.399   3.078 -22.073  1.00  0.00           H  
ATOM    580  N   TYR A  40     -22.008   4.931 -19.754  1.00  0.00           N  
ATOM    581  CA  TYR A  40     -21.741   4.982 -18.326  1.00  0.00           C  
ATOM    582  C   TYR A  40     -21.317   3.624 -17.774  1.00  0.00           C  
ATOM    583  O   TYR A  40     -20.261   3.510 -17.151  1.00  0.00           O  
ATOM    584  CB  TYR A  40     -22.973   5.494 -17.578  1.00  0.00           C  
ATOM    585  CG  TYR A  40     -23.104   7.001 -17.575  1.00  0.00           C  
ATOM    586  CD1 TYR A  40     -21.989   7.793 -17.343  1.00  0.00           C  
ATOM    587  CD2 TYR A  40     -24.338   7.590 -17.806  1.00  0.00           C  
ATOM    588  CE1 TYR A  40     -22.109   9.170 -17.342  1.00  0.00           C  
ATOM    589  CE2 TYR A  40     -24.457   8.966 -17.804  1.00  0.00           C  
ATOM    590  CZ  TYR A  40     -23.349   9.755 -17.573  1.00  0.00           C  
ATOM    591  OH  TYR A  40     -23.467  11.126 -17.571  1.00  0.00           O  
ATOM    592  H   TYR A  40     -22.961   5.006 -20.079  1.00  0.00           H  
ATOM    593  HA  TYR A  40     -20.914   5.671 -18.153  1.00  0.00           H  
ATOM    594 1HB  TYR A  40     -23.874   5.075 -18.029  1.00  0.00           H  
ATOM    595 2HB  TYR A  40     -22.938   5.154 -16.543  1.00  0.00           H  
ATOM    596  HD1 TYR A  40     -21.019   7.330 -17.163  1.00  0.00           H  
ATOM    597  HD2 TYR A  40     -25.214   6.967 -17.987  1.00  0.00           H  
ATOM    598  HE1 TYR A  40     -21.233   9.792 -17.159  1.00  0.00           H  
ATOM    599  HE2 TYR A  40     -25.428   9.430 -17.984  1.00  0.00           H  
ATOM    600  HH  TYR A  40     -22.595  11.521 -17.500  1.00  0.00           H  
ATOM    601  N   PRO A  41     -22.128   2.574 -18.001  1.00  0.00           N  
ATOM    602  CA  PRO A  41     -21.715   1.209 -17.643  1.00  0.00           C  
ATOM    603  C   PRO A  41     -20.288   0.880 -18.083  1.00  0.00           C  
ATOM    604  O   PRO A  41     -19.527   0.249 -17.339  1.00  0.00           O  
ATOM    605  CB  PRO A  41     -22.737   0.345 -18.389  1.00  0.00           C  
ATOM    606  CG  PRO A  41     -23.978   1.171 -18.398  1.00  0.00           C  
ATOM    607  CD  PRO A  41     -23.491   2.574 -18.643  1.00  0.00           C  
ATOM    608  HA  PRO A  41     -21.780   1.085 -16.552  1.00  0.00           H  
ATOM    609 1HB  PRO A  41     -22.370   0.115 -19.400  1.00  0.00           H  
ATOM    610 2HB  PRO A  41     -22.868  -0.616 -17.869  1.00  0.00           H  
ATOM    611 1HG  PRO A  41     -24.664   0.817 -19.181  1.00  0.00           H  
ATOM    612 2HG  PRO A  41     -24.509   1.068 -17.440  1.00  0.00           H  
ATOM    613 1HD  PRO A  41     -23.430   2.758 -19.726  1.00  0.00           H  
ATOM    614 2HD  PRO A  41     -24.177   3.289 -18.166  1.00  0.00           H  
ATOM    615  N   ARG A  42     -19.940   1.312 -19.296  1.00  0.00           N  
ATOM    616  CA  ARG A  42     -18.612   1.091 -19.855  1.00  0.00           C  
ATOM    617  C   ARG A  42     -17.605   1.992 -19.163  1.00  0.00           C  
ATOM    618  O   ARG A  42     -16.462   1.604 -18.950  1.00  0.00           O  
ATOM    619  CB  ARG A  42     -18.596   1.363 -21.352  1.00  0.00           C  
ATOM    620  CG  ARG A  42     -17.277   1.058 -22.044  1.00  0.00           C  
ATOM    621  CD  ARG A  42     -17.361   1.281 -23.510  1.00  0.00           C  
ATOM    622  NE  ARG A  42     -16.080   1.074 -24.165  1.00  0.00           N  
ATOM    623  CZ  ARG A  42     -15.776   1.504 -25.405  1.00  0.00           C  
ATOM    624  NH1 ARG A  42     -16.670   2.161 -26.110  1.00  0.00           N  
ATOM    625  NH2 ARG A  42     -14.579   1.265 -25.912  1.00  0.00           N  
ATOM    626  H   ARG A  42     -20.627   1.811 -19.843  1.00  0.00           H  
ATOM    627  HA  ARG A  42     -18.340   0.047 -19.699  1.00  0.00           H  
ATOM    628 1HB  ARG A  42     -19.368   0.768 -21.837  1.00  0.00           H  
ATOM    629 2HB  ARG A  42     -18.829   2.413 -21.533  1.00  0.00           H  
ATOM    630 1HG  ARG A  42     -16.497   1.707 -21.643  1.00  0.00           H  
ATOM    631 2HG  ARG A  42     -17.007   0.016 -21.870  1.00  0.00           H  
ATOM    632 1HD  ARG A  42     -18.081   0.587 -23.942  1.00  0.00           H  
ATOM    633 2HD  ARG A  42     -17.682   2.304 -23.704  1.00  0.00           H  
ATOM    634  HE  ARG A  42     -15.366   0.572 -23.653  1.00  0.00           H  
ATOM    635 1HH1 ARG A  42     -17.584   2.344 -25.722  1.00  0.00           H  
ATOM    636 2HH1 ARG A  42     -16.442   2.483 -27.040  1.00  0.00           H  
ATOM    637 1HH2 ARG A  42     -13.892   0.759 -25.370  1.00  0.00           H  
ATOM    638 2HH2 ARG A  42     -14.352   1.586 -26.841  1.00  0.00           H  
ATOM    639  N   ALA A  43     -18.033   3.199 -18.814  1.00  0.00           N  
ATOM    640  CA  ALA A  43     -17.154   4.132 -18.131  1.00  0.00           C  
ATOM    641  C   ALA A  43     -16.857   3.608 -16.726  1.00  0.00           C  
ATOM    642  O   ALA A  43     -15.801   3.895 -16.160  1.00  0.00           O  
ATOM    643  CB  ALA A  43     -17.799   5.506 -18.059  1.00  0.00           C  
ATOM    644  H   ALA A  43     -18.981   3.479 -19.023  1.00  0.00           H  
ATOM    645  HA  ALA A  43     -16.228   4.204 -18.702  1.00  0.00           H  
ATOM    646 1HB  ALA A  43     -17.130   6.196 -17.545  1.00  0.00           H  
ATOM    647 2HB  ALA A  43     -17.991   5.871 -19.068  1.00  0.00           H  
ATOM    648 3HB  ALA A  43     -18.739   5.439 -17.514  1.00  0.00           H  
ATOM    649  N   LEU A  44     -17.793   2.835 -16.173  1.00  0.00           N  
ATOM    650  CA  LEU A  44     -17.598   2.171 -14.883  1.00  0.00           C  
ATOM    651  C   LEU A  44     -16.512   1.111 -14.980  1.00  0.00           C  
ATOM    652  O   LEU A  44     -15.664   0.982 -14.099  1.00  0.00           O  
ATOM    653  CB  LEU A  44     -18.907   1.528 -14.408  1.00  0.00           C  
ATOM    654  CG  LEU A  44     -18.853   0.846 -13.035  1.00  0.00           C  
ATOM    655  CD1 LEU A  44     -18.458   1.865 -11.976  1.00  0.00           C  
ATOM    656  CD2 LEU A  44     -20.208   0.229 -12.721  1.00  0.00           C  
ATOM    657  H   LEU A  44     -18.665   2.706 -16.666  1.00  0.00           H  
ATOM    658  HA  LEU A  44     -17.334   2.925 -14.143  1.00  0.00           H  
ATOM    659 1HB  LEU A  44     -19.676   2.298 -14.365  1.00  0.00           H  
ATOM    660 2HB  LEU A  44     -19.212   0.779 -15.139  1.00  0.00           H  
ATOM    661  HG  LEU A  44     -18.093   0.065 -13.047  1.00  0.00           H  
ATOM    662 1HD1 LEU A  44     -18.419   1.380 -11.000  1.00  0.00           H  
ATOM    663 2HD1 LEU A  44     -17.477   2.276 -12.215  1.00  0.00           H  
ATOM    664 3HD1 LEU A  44     -19.193   2.669 -11.952  1.00  0.00           H  
ATOM    665 1HD2 LEU A  44     -20.170  -0.257 -11.746  1.00  0.00           H  
ATOM    666 2HD2 LEU A  44     -20.969   1.009 -12.708  1.00  0.00           H  
ATOM    667 3HD2 LEU A  44     -20.458  -0.509 -13.484  1.00  0.00           H  
ATOM    668  N   TRP A  45     -16.572   0.342 -16.064  1.00  0.00           N  
ATOM    669  CA  TRP A  45     -15.529  -0.613 -16.411  1.00  0.00           C  
ATOM    670  C   TRP A  45     -14.173   0.088 -16.446  1.00  0.00           C  
ATOM    671  O   TRP A  45     -13.197  -0.415 -15.893  1.00  0.00           O  
ATOM    672  CB  TRP A  45     -15.818  -1.261 -17.766  1.00  0.00           C  
ATOM    673  CG  TRP A  45     -14.739  -2.195 -18.224  1.00  0.00           C  
ATOM    674  CD1 TRP A  45     -14.210  -3.236 -17.522  1.00  0.00           C  
ATOM    675  CD2 TRP A  45     -14.050  -2.178 -19.498  1.00  0.00           C  
ATOM    676  NE1 TRP A  45     -13.242  -3.865 -18.266  1.00  0.00           N  
ATOM    677  CE2 TRP A  45     -13.132  -3.232 -19.478  1.00  0.00           C  
ATOM    678  CE3 TRP A  45     -14.138  -1.366 -20.635  1.00  0.00           C  
ATOM    679  CZ2 TRP A  45     -12.300  -3.499 -20.554  1.00  0.00           C  
ATOM    680  CZ3 TRP A  45     -13.304  -1.635 -21.714  1.00  0.00           C  
ATOM    681  CH2 TRP A  45     -12.409  -2.675 -21.674  1.00  0.00           C  
ATOM    682  H   TRP A  45     -17.378   0.430 -16.666  1.00  0.00           H  
ATOM    683  HA  TRP A  45     -15.497  -1.385 -15.642  1.00  0.00           H  
ATOM    684 1HB  TRP A  45     -16.753  -1.818 -17.710  1.00  0.00           H  
ATOM    685 2HB  TRP A  45     -15.943  -0.485 -18.521  1.00  0.00           H  
ATOM    686  HD1 TRP A  45     -14.511  -3.527 -16.517  1.00  0.00           H  
ATOM    687  HE1 TRP A  45     -12.698  -4.663 -17.970  1.00  0.00           H  
ATOM    688  HE3 TRP A  45     -14.848  -0.541 -20.674  1.00  0.00           H  
ATOM    689  HZ2 TRP A  45     -11.582  -4.320 -20.541  1.00  0.00           H  
ATOM    690  HZ3 TRP A  45     -13.378  -0.998 -22.596  1.00  0.00           H  
ATOM    691  HH2 TRP A  45     -11.770  -2.858 -22.538  1.00  0.00           H  
ATOM    692  N   TRP A  46     -14.119   1.254 -17.083  1.00  0.00           N  
ATOM    693  CA  TRP A  46     -12.901   2.057 -17.072  1.00  0.00           C  
ATOM    694  C   TRP A  46     -12.577   2.468 -15.650  1.00  0.00           C  
ATOM    695  O   TRP A  46     -11.427   2.383 -15.213  1.00  0.00           O  
ATOM    696  CB  TRP A  46     -13.056   3.300 -17.950  1.00  0.00           C  
ATOM    697  CG  TRP A  46     -12.037   4.362 -17.670  1.00  0.00           C  
ATOM    698  CD1 TRP A  46     -10.734   4.368 -18.072  1.00  0.00           C  
ATOM    699  CD2 TRP A  46     -12.231   5.587 -16.923  1.00  0.00           C  
ATOM    700  NE1 TRP A  46     -10.107   5.505 -17.627  1.00  0.00           N  
ATOM    701  CE2 TRP A  46     -11.008   6.264 -16.923  1.00  0.00           C  
ATOM    702  CE3 TRP A  46     -13.329   6.155 -16.264  1.00  0.00           C  
ATOM    703  CZ2 TRP A  46     -10.845   7.484 -16.287  1.00  0.00           C  
ATOM    704  CZ3 TRP A  46     -13.165   7.380 -15.627  1.00  0.00           C  
ATOM    705  CH2 TRP A  46     -11.955   8.027 -15.640  1.00  0.00           C  
ATOM    706  H   TRP A  46     -14.928   1.593 -17.584  1.00  0.00           H  
ATOM    707  HA  TRP A  46     -12.092   1.465 -17.500  1.00  0.00           H  
ATOM    708 1HB  TRP A  46     -12.976   3.016 -19.000  1.00  0.00           H  
ATOM    709 2HB  TRP A  46     -14.047   3.729 -17.802  1.00  0.00           H  
ATOM    710  HD1 TRP A  46     -10.261   3.584 -18.660  1.00  0.00           H  
ATOM    711  HE1 TRP A  46      -9.140   5.746 -17.789  1.00  0.00           H  
ATOM    712  HE3 TRP A  46     -14.292   5.647 -16.253  1.00  0.00           H  
ATOM    713  HZ2 TRP A  46      -9.892   8.014 -16.286  1.00  0.00           H  
ATOM    714  HZ3 TRP A  46     -14.024   7.815 -15.116  1.00  0.00           H  
ATOM    715  HH2 TRP A  46     -11.862   8.986 -15.131  1.00  0.00           H  
ATOM    716  N   SER A  47     -13.599   2.940 -14.943  1.00  0.00           N  
ATOM    717  CA  SER A  47     -13.408   3.527 -13.628  1.00  0.00           C  
ATOM    718  C   SER A  47     -12.671   2.504 -12.774  1.00  0.00           C  
ATOM    719  O   SER A  47     -11.768   2.845 -12.011  1.00  0.00           O  
ATOM    720  CB  SER A  47     -14.736   3.899 -12.997  1.00  0.00           C  
ATOM    721  OG  SER A  47     -15.376   4.907 -13.731  1.00  0.00           O  
ATOM    722  H   SER A  47     -14.531   2.888 -15.329  1.00  0.00           H  
ATOM    723  HA  SER A  47     -12.841   4.452 -13.741  1.00  0.00           H  
ATOM    724 1HB  SER A  47     -15.376   3.018 -12.950  1.00  0.00           H  
ATOM    725 2HB  SER A  47     -14.571   4.238 -11.975  1.00  0.00           H  
ATOM    726  HG  SER A  47     -15.563   4.528 -14.593  1.00  0.00           H  
ATOM    727  N   VAL A  48     -13.060   1.242 -12.927  1.00  0.00           N  
ATOM    728  CA  VAL A  48     -12.451   0.153 -12.179  1.00  0.00           C  
ATOM    729  C   VAL A  48     -11.028  -0.161 -12.629  1.00  0.00           C  
ATOM    730  O   VAL A  48     -10.151  -0.374 -11.790  1.00  0.00           O  
ATOM    731  CB  VAL A  48     -13.311  -1.117 -12.319  1.00  0.00           C  
ATOM    732  CG1 VAL A  48     -12.603  -2.311 -11.698  1.00  0.00           C  
ATOM    733  CG2 VAL A  48     -14.668  -0.896 -11.668  1.00  0.00           C  
ATOM    734  H   VAL A  48     -13.800   1.035 -13.582  1.00  0.00           H  
ATOM    735  HA  VAL A  48     -12.399   0.441 -11.129  1.00  0.00           H  
ATOM    736  HB  VAL A  48     -13.447  -1.338 -13.378  1.00  0.00           H  
ATOM    737 1HG1 VAL A  48     -13.225  -3.200 -11.806  1.00  0.00           H  
ATOM    738 2HG1 VAL A  48     -11.651  -2.472 -12.203  1.00  0.00           H  
ATOM    739 3HG1 VAL A  48     -12.426  -2.120 -10.640  1.00  0.00           H  
ATOM    740 1HG2 VAL A  48     -15.272  -1.798 -11.771  1.00  0.00           H  
ATOM    741 2HG2 VAL A  48     -14.532  -0.669 -10.611  1.00  0.00           H  
ATOM    742 3HG2 VAL A  48     -15.175  -0.063 -12.156  1.00  0.00           H  
ATOM    743  N   GLU A  49     -10.797  -0.201 -13.945  1.00  0.00           N  
ATOM    744  CA  GLU A  49      -9.474  -0.531 -14.480  1.00  0.00           C  
ATOM    745  C   GLU A  49      -8.536   0.644 -14.236  1.00  0.00           C  
ATOM    746  O   GLU A  49      -7.317   0.520 -14.368  1.00  0.00           O  
ATOM    747  CB  GLU A  49      -9.546  -0.852 -15.974  1.00  0.00           C  
ATOM    748  CG  GLU A  49      -9.532   0.371 -16.881  1.00  0.00           C  
ATOM    749  CD  GLU A  49      -9.653   0.020 -18.338  1.00  0.00           C  
ATOM    750  OE1 GLU A  49      -8.641  -0.095 -18.988  1.00  0.00           O  
ATOM    751  OE2 GLU A  49     -10.758  -0.133 -18.802  1.00  0.00           O  
ATOM    752  H   GLU A  49     -11.551   0.001 -14.586  1.00  0.00           H  
ATOM    753  HA  GLU A  49      -9.104  -1.419 -13.965  1.00  0.00           H  
ATOM    754 1HB  GLU A  49      -8.703  -1.484 -16.252  1.00  0.00           H  
ATOM    755 2HB  GLU A  49     -10.458  -1.412 -16.183  1.00  0.00           H  
ATOM    756 1HG  GLU A  49     -10.361   1.023 -16.606  1.00  0.00           H  
ATOM    757 2HG  GLU A  49      -8.605   0.919 -16.720  1.00  0.00           H  
ATOM    758  N   THR A  50      -9.114   1.779 -13.858  1.00  0.00           N  
ATOM    759  CA  THR A  50      -8.331   2.957 -13.512  1.00  0.00           C  
ATOM    760  C   THR A  50      -8.070   3.027 -12.002  1.00  0.00           C  
ATOM    761  O   THR A  50      -6.983   3.420 -11.558  1.00  0.00           O  
ATOM    762  CB  THR A  50      -9.037   4.243 -13.979  1.00  0.00           C  
ATOM    763  OG1 THR A  50      -9.156   4.234 -15.408  1.00  0.00           O  
ATOM    764  CG2 THR A  50      -8.250   5.471 -13.547  1.00  0.00           C  
ATOM    765  H   THR A  50     -10.122   1.827 -13.809  1.00  0.00           H  
ATOM    766  HA  THR A  50      -7.380   2.908 -14.043  1.00  0.00           H  
ATOM    767  HB  THR A  50     -10.036   4.288 -13.546  1.00  0.00           H  
ATOM    768  HG1 THR A  50      -9.692   3.486 -15.679  1.00  0.00           H  
ATOM    769 1HG2 THR A  50      -8.764   6.370 -13.885  1.00  0.00           H  
ATOM    770 2HG2 THR A  50      -8.168   5.486 -12.460  1.00  0.00           H  
ATOM    771 3HG2 THR A  50      -7.254   5.437 -13.985  1.00  0.00           H  
ATOM    772  N   ALA A  51      -9.087   2.645 -11.233  1.00  0.00           N  
ATOM    773  CA  ALA A  51      -9.007   2.597  -9.779  1.00  0.00           C  
ATOM    774  C   ALA A  51      -8.179   1.417  -9.297  1.00  0.00           C  
ATOM    775  O   ALA A  51      -7.498   1.507  -8.283  1.00  0.00           O  
ATOM    776  CB  ALA A  51     -10.408   2.526  -9.190  1.00  0.00           C  
ATOM    777  H   ALA A  51      -9.948   2.380 -11.687  1.00  0.00           H  
ATOM    778  HA  ALA A  51      -8.520   3.510  -9.436  1.00  0.00           H  
ATOM    779 1HB  ALA A  51     -10.344   2.489  -8.103  1.00  0.00           H  
ATOM    780 2HB  ALA A  51     -10.974   3.407  -9.491  1.00  0.00           H  
ATOM    781 3HB  ALA A  51     -10.910   1.630  -9.554  1.00  0.00           H  
ATOM    782  N   THR A  52      -8.251   0.304 -10.011  1.00  0.00           N  
ATOM    783  CA  THR A  52      -7.458  -0.854  -9.648  1.00  0.00           C  
ATOM    784  C   THR A  52      -6.160  -0.730 -10.402  1.00  0.00           C  
ATOM    785  O   THR A  52      -5.218  -1.493 -10.165  1.00  0.00           O  
ATOM    786  CB  THR A  52      -8.161  -2.182  -9.986  1.00  0.00           C  
ATOM    787  OG1 THR A  52      -8.437  -2.235 -11.392  1.00  0.00           O  
ATOM    788  CG2 THR A  52      -9.465  -2.308  -9.213  1.00  0.00           C  
ATOM    789  H   THR A  52      -8.859   0.252 -10.816  1.00  0.00           H  
ATOM    790  HA  THR A  52      -7.376  -0.890  -8.561  1.00  0.00           H  
ATOM    791  HB  THR A  52      -7.509  -3.016  -9.726  1.00  0.00           H  
ATOM    792  HG1 THR A  52      -8.418  -1.346 -11.755  1.00  0.00           H  
ATOM    793 1HG2 THR A  52      -9.948  -3.252  -9.464  1.00  0.00           H  
ATOM    794 2HG2 THR A  52      -9.257  -2.280  -8.143  1.00  0.00           H  
ATOM    795 3HG2 THR A  52     -10.125  -1.482  -9.476  1.00  0.00           H  
ATOM    796  N   THR A  53      -6.122   0.258 -11.299  1.00  0.00           N  
ATOM    797  CA  THR A  53      -4.922   0.668 -12.029  1.00  0.00           C  
ATOM    798  C   THR A  53      -4.425  -0.510 -12.848  1.00  0.00           C  
ATOM    799  O   THR A  53      -3.313  -1.002 -12.692  1.00  0.00           O  
ATOM    800  CB  THR A  53      -3.813   1.160 -11.081  1.00  0.00           C  
ATOM    801  OG1 THR A  53      -3.194   0.036 -10.441  1.00  0.00           O  
ATOM    802  CG2 THR A  53      -4.388   2.088 -10.023  1.00  0.00           C  
ATOM    803  H   THR A  53      -6.991   0.743 -11.470  1.00  0.00           H  
ATOM    804  HA  THR A  53      -5.190   1.478 -12.708  1.00  0.00           H  
ATOM    805  HB  THR A  53      -3.056   1.696 -11.654  1.00  0.00           H  
ATOM    806  HG1 THR A  53      -3.781  -0.722 -10.489  1.00  0.00           H  
ATOM    807 1HG2 THR A  53      -3.590   2.426  -9.362  1.00  0.00           H  
ATOM    808 2HG2 THR A  53      -4.849   2.949 -10.506  1.00  0.00           H  
ATOM    809 3HG2 THR A  53      -5.138   1.555  -9.440  1.00  0.00           H  
ATOM    810  N   VAL A  54      -5.305  -0.974 -13.718  1.00  0.00           N  
ATOM    811  CA  VAL A  54      -4.959  -1.936 -14.738  1.00  0.00           C  
ATOM    812  C   VAL A  54      -4.476  -1.104 -15.924  1.00  0.00           C  
ATOM    813  O   VAL A  54      -3.338  -1.233 -16.380  1.00  0.00           O  
ATOM    814  CB  VAL A  54      -6.166  -2.810 -15.129  1.00  0.00           C  
ATOM    815  CG1 VAL A  54      -5.784  -3.777 -16.240  1.00  0.00           C  
ATOM    816  CG2 VAL A  54      -6.677  -3.562 -13.911  1.00  0.00           C  
ATOM    817  H   VAL A  54      -6.256  -0.638 -13.660  1.00  0.00           H  
ATOM    818  HA  VAL A  54      -4.196  -2.605 -14.339  1.00  0.00           H  
ATOM    819  HB  VAL A  54      -6.956  -2.168 -15.519  1.00  0.00           H  
ATOM    820 1HG1 VAL A  54      -6.649  -4.387 -16.505  1.00  0.00           H  
ATOM    821 2HG1 VAL A  54      -5.456  -3.216 -17.115  1.00  0.00           H  
ATOM    822 3HG1 VAL A  54      -4.977  -4.424 -15.898  1.00  0.00           H  
ATOM    823 1HG2 VAL A  54      -7.530  -4.178 -14.194  1.00  0.00           H  
ATOM    824 2HG2 VAL A  54      -5.884  -4.200 -13.517  1.00  0.00           H  
ATOM    825 3HG2 VAL A  54      -6.983  -2.850 -13.145  1.00  0.00           H  
ATOM    826  N   GLY A  55      -5.364  -0.232 -16.398  1.00  0.00           N  
ATOM    827  CA  GLY A  55      -5.063   0.657 -17.508  1.00  0.00           C  
ATOM    828  C   GLY A  55      -4.743  -0.051 -18.800  1.00  0.00           C  
ATOM    829  O   GLY A  55      -3.586  -0.119 -19.203  1.00  0.00           O  
ATOM    830  H   GLY A  55      -6.278  -0.191 -15.969  1.00  0.00           H  
ATOM    831 1HA  GLY A  55      -5.912   1.318 -17.685  1.00  0.00           H  
ATOM    832 2HA  GLY A  55      -4.214   1.288 -17.248  1.00  0.00           H  
ATOM    833  N   TYR A  56      -5.769  -0.578 -19.456  1.00  0.00           N  
ATOM    834  CA  TYR A  56      -5.553  -1.359 -20.663  1.00  0.00           C  
ATOM    835  C   TYR A  56      -4.881  -0.498 -21.700  1.00  0.00           C  
ATOM    836  O   TYR A  56      -3.970  -0.951 -22.379  1.00  0.00           O  
ATOM    837  CB  TYR A  56      -6.871  -1.920 -21.202  1.00  0.00           C  
ATOM    838  CG  TYR A  56      -7.385  -3.117 -20.432  1.00  0.00           C  
ATOM    839  CD1 TYR A  56      -8.681  -3.120 -19.939  1.00  0.00           C  
ATOM    840  CD2 TYR A  56      -6.559  -4.211 -20.220  1.00  0.00           C  
ATOM    841  CE1 TYR A  56      -9.150  -4.213 -19.236  1.00  0.00           C  
ATOM    842  CE2 TYR A  56      -7.028  -5.304 -19.518  1.00  0.00           C  
ATOM    843  CZ  TYR A  56      -8.318  -5.307 -19.027  1.00  0.00           C  
ATOM    844  OH  TYR A  56      -8.785  -6.396 -18.327  1.00  0.00           O  
ATOM    845  H   TYR A  56      -6.712  -0.441 -19.121  1.00  0.00           H  
ATOM    846  HA  TYR A  56      -4.917  -2.209 -20.416  1.00  0.00           H  
ATOM    847 1HB  TYR A  56      -7.636  -1.143 -21.174  1.00  0.00           H  
ATOM    848 2HB  TYR A  56      -6.742  -2.215 -22.243  1.00  0.00           H  
ATOM    849  HD1 TYR A  56      -9.330  -2.260 -20.106  1.00  0.00           H  
ATOM    850  HD2 TYR A  56      -5.540  -4.209 -20.607  1.00  0.00           H  
ATOM    851  HE1 TYR A  56     -10.169  -4.216 -18.849  1.00  0.00           H  
ATOM    852  HE2 TYR A  56      -6.379  -6.164 -19.350  1.00  0.00           H  
ATOM    853  HH  TYR A  56      -8.046  -6.956 -18.077  1.00  0.00           H  
ATOM    854  N   GLY A  57      -5.327   0.752 -21.797  1.00  0.00           N  
ATOM    855  CA  GLY A  57      -4.848   1.639 -22.840  1.00  0.00           C  
ATOM    856  C   GLY A  57      -5.757   1.521 -24.051  1.00  0.00           C  
ATOM    857  O   GLY A  57      -5.474   2.054 -25.128  1.00  0.00           O  
ATOM    858  H   GLY A  57      -6.010   1.094 -21.136  1.00  0.00           H  
ATOM    859 1HA  GLY A  57      -4.831   2.664 -22.467  1.00  0.00           H  
ATOM    860 2HA  GLY A  57      -3.823   1.376 -23.099  1.00  0.00           H  
ATOM    861  N   ASP A  58      -6.860   0.807 -23.857  1.00  0.00           N  
ATOM    862  CA  ASP A  58      -7.867   0.611 -24.886  1.00  0.00           C  
ATOM    863  C   ASP A  58      -9.075   1.501 -24.606  1.00  0.00           C  
ATOM    864  O   ASP A  58     -10.055   1.474 -25.346  1.00  0.00           O  
ATOM    865  CB  ASP A  58      -8.298  -0.856 -24.953  1.00  0.00           C  
ATOM    866  CG  ASP A  58      -7.170  -1.786 -25.380  1.00  0.00           C  
ATOM    867  OD1 ASP A  58      -6.597  -1.554 -26.418  1.00  0.00           O  
ATOM    868  OD2 ASP A  58      -6.893  -2.718 -24.664  1.00  0.00           O  
ATOM    869  H   ASP A  58      -6.995   0.385 -22.950  1.00  0.00           H  
ATOM    870  HA  ASP A  58      -7.427   0.859 -25.852  1.00  0.00           H  
ATOM    871 1HB  ASP A  58      -8.660  -1.174 -23.975  1.00  0.00           H  
ATOM    872 2HB  ASP A  58      -9.123  -0.962 -25.658  1.00  0.00           H  
ATOM    873  N   LEU A  59      -8.997   2.283 -23.530  1.00  0.00           N  
ATOM    874  CA  LEU A  59     -10.063   3.210 -23.166  1.00  0.00           C  
ATOM    875  C   LEU A  59      -9.665   4.110 -21.996  1.00  0.00           C  
ATOM    876  O   LEU A  59      -9.403   3.621 -20.894  1.00  0.00           O  
ATOM    877  CB  LEU A  59     -11.334   2.431 -22.806  1.00  0.00           C  
ATOM    878  CG  LEU A  59     -12.543   3.282 -22.398  1.00  0.00           C  
ATOM    879  CD1 LEU A  59     -13.011   4.105 -23.590  1.00  0.00           C  
ATOM    880  CD2 LEU A  59     -13.654   2.375 -21.890  1.00  0.00           C  
ATOM    881  H   LEU A  59      -8.172   2.229 -22.950  1.00  0.00           H  
ATOM    882  HA  LEU A  59     -10.282   3.840 -24.028  1.00  0.00           H  
ATOM    883 1HB  LEU A  59     -11.627   1.829 -23.665  1.00  0.00           H  
ATOM    884 2HB  LEU A  59     -11.107   1.759 -21.979  1.00  0.00           H  
ATOM    885  HG  LEU A  59     -12.251   3.974 -21.608  1.00  0.00           H  
ATOM    886 1HD1 LEU A  59     -13.870   4.710 -23.300  1.00  0.00           H  
ATOM    887 2HD1 LEU A  59     -12.203   4.759 -23.921  1.00  0.00           H  
ATOM    888 3HD1 LEU A  59     -13.295   3.439 -24.404  1.00  0.00           H  
ATOM    889 1HD2 LEU A  59     -14.514   2.980 -21.599  1.00  0.00           H  
ATOM    890 2HD2 LEU A  59     -13.948   1.683 -22.679  1.00  0.00           H  
ATOM    891 3HD2 LEU A  59     -13.298   1.811 -21.027  1.00  0.00           H  
ATOM    892  N   TYR A  60      -9.623   5.418 -22.252  1.00  0.00           N  
ATOM    893  CA  TYR A  60      -9.223   6.423 -21.267  1.00  0.00           C  
ATOM    894  C   TYR A  60      -9.508   7.859 -21.720  1.00  0.00           C  
ATOM    895  O   TYR A  60      -9.607   8.147 -22.914  1.00  0.00           O  
ATOM    896  CB  TYR A  60      -7.736   6.267 -20.941  1.00  0.00           C  
ATOM    897  CG  TYR A  60      -6.833   6.354 -22.151  1.00  0.00           C  
ATOM    898  CD1 TYR A  60      -6.341   7.584 -22.563  1.00  0.00           C  
ATOM    899  CD2 TYR A  60      -6.497   5.204 -22.849  1.00  0.00           C  
ATOM    900  CE1 TYR A  60      -5.516   7.663 -23.668  1.00  0.00           C  
ATOM    901  CE2 TYR A  60      -5.672   5.283 -23.954  1.00  0.00           C  
ATOM    902  CZ  TYR A  60      -5.183   6.507 -24.364  1.00  0.00           C  
ATOM    903  OH  TYR A  60      -4.361   6.585 -25.465  1.00  0.00           O  
ATOM    904  H   TYR A  60      -9.885   5.716 -23.181  1.00  0.00           H  
ATOM    905  HA  TYR A  60      -9.805   6.268 -20.358  1.00  0.00           H  
ATOM    906 1HB  TYR A  60      -7.435   7.043 -20.235  1.00  0.00           H  
ATOM    907 2HB  TYR A  60      -7.568   5.304 -20.459  1.00  0.00           H  
ATOM    908  HD1 TYR A  60      -6.605   8.488 -22.014  1.00  0.00           H  
ATOM    909  HD2 TYR A  60      -6.884   4.237 -22.526  1.00  0.00           H  
ATOM    910  HE1 TYR A  60      -5.130   8.629 -23.992  1.00  0.00           H  
ATOM    911  HE2 TYR A  60      -5.408   4.379 -24.504  1.00  0.00           H  
ATOM    912  HH  TYR A  60      -3.715   7.283 -25.331  1.00  0.00           H  
ATOM    913  N   PRO A  61      -9.657   8.786 -20.765  1.00  0.00           N  
ATOM    914  CA  PRO A  61      -9.986  10.158 -21.150  1.00  0.00           C  
ATOM    915  C   PRO A  61      -8.924  10.828 -22.019  1.00  0.00           C  
ATOM    916  O   PRO A  61      -7.742  10.483 -21.971  1.00  0.00           O  
ATOM    917  CB  PRO A  61     -10.109  10.857 -19.792  1.00  0.00           C  
ATOM    918  CG  PRO A  61     -10.443   9.757 -18.843  1.00  0.00           C  
ATOM    919  CD  PRO A  61      -9.643   8.581 -19.337  1.00  0.00           C  
ATOM    920  HA  PRO A  61     -10.927  10.158 -21.720  1.00  0.00           H  
ATOM    921 1HB  PRO A  61      -9.166  11.364 -19.543  1.00  0.00           H  
ATOM    922 2HB  PRO A  61     -10.888  11.633 -19.837  1.00  0.00           H  
ATOM    923 1HG  PRO A  61     -10.178  10.048 -17.816  1.00  0.00           H  
ATOM    924 2HG  PRO A  61     -11.526   9.565 -18.850  1.00  0.00           H  
ATOM    925 1HD  PRO A  61      -8.626   8.627 -18.919  1.00  0.00           H  
ATOM    926 2HD  PRO A  61     -10.142   7.647 -19.041  1.00  0.00           H  
ATOM    927  N   VAL A  62      -9.372  11.788 -22.821  1.00  0.00           N  
ATOM    928  CA  VAL A  62      -8.506  12.521 -23.733  1.00  0.00           C  
ATOM    929  C   VAL A  62      -8.664  13.996 -23.419  1.00  0.00           C  
ATOM    930  O   VAL A  62      -7.723  14.777 -23.540  1.00  0.00           O  
ATOM    931  CB  VAL A  62      -8.874  12.246 -25.203  1.00  0.00           C  
ATOM    932  CG1 VAL A  62      -8.048  13.123 -26.132  1.00  0.00           C  
ATOM    933  CG2 VAL A  62      -8.665  10.774 -25.522  1.00  0.00           C  
ATOM    934  H   VAL A  62     -10.356  12.012 -22.791  1.00  0.00           H  
ATOM    935  HA  VAL A  62      -7.483  12.165 -23.600  1.00  0.00           H  
ATOM    936  HB  VAL A  62      -9.921  12.508 -25.360  1.00  0.00           H  
ATOM    937 1HG1 VAL A  62      -8.321  12.916 -27.167  1.00  0.00           H  
ATOM    938 2HG1 VAL A  62      -8.240  14.172 -25.909  1.00  0.00           H  
ATOM    939 3HG1 VAL A  62      -6.989  12.909 -25.988  1.00  0.00           H  
ATOM    940 1HG2 VAL A  62      -8.929  10.587 -26.563  1.00  0.00           H  
ATOM    941 2HG2 VAL A  62      -7.620  10.511 -25.359  1.00  0.00           H  
ATOM    942 3HG2 VAL A  62      -9.298  10.168 -24.873  1.00  0.00           H  
ATOM    943  N   THR A  63      -9.878  14.370 -23.031  1.00  0.00           N  
ATOM    944  CA  THR A  63     -10.195  15.746 -22.705  1.00  0.00           C  
ATOM    945  C   THR A  63      -9.397  16.077 -21.452  1.00  0.00           C  
ATOM    946  O   THR A  63      -9.108  15.183 -20.655  1.00  0.00           O  
ATOM    947  CB  THR A  63     -11.701  15.964 -22.474  1.00  0.00           C  
ATOM    948  OG1 THR A  63     -12.141  15.154 -21.376  1.00  0.00           O  
ATOM    949  CG2 THR A  63     -12.491  15.595 -23.720  1.00  0.00           C  
ATOM    950  H   THR A  63     -10.602  13.669 -22.963  1.00  0.00           H  
ATOM    951  HA  THR A  63      -9.973  16.368 -23.573  1.00  0.00           H  
ATOM    952  HB  THR A  63     -11.885  17.011 -22.231  1.00  0.00           H  
ATOM    953  HG1 THR A  63     -12.213  14.240 -21.663  1.00  0.00           H  
ATOM    954 1HG2 THR A  63     -13.553  15.756 -23.539  1.00  0.00           H  
ATOM    955 2HG2 THR A  63     -12.167  16.218 -24.554  1.00  0.00           H  
ATOM    956 3HG2 THR A  63     -12.319  14.547 -23.963  1.00  0.00           H  
ATOM    957  N   LEU A  64      -9.041  17.343 -21.266  1.00  0.00           N  
ATOM    958  CA  LEU A  64      -8.312  17.728 -20.062  1.00  0.00           C  
ATOM    959  C   LEU A  64      -9.143  17.356 -18.841  1.00  0.00           C  
ATOM    960  O   LEU A  64      -8.650  16.725 -17.906  1.00  0.00           O  
ATOM    961  CB  LEU A  64      -8.013  19.233 -20.062  1.00  0.00           C  
ATOM    962  CG  LEU A  64      -7.122  19.734 -18.918  1.00  0.00           C  
ATOM    963  CD1 LEU A  64      -6.432  21.024 -19.340  1.00  0.00           C  
ATOM    964  CD2 LEU A  64      -7.967  19.947 -17.671  1.00  0.00           C  
ATOM    965  H   LEU A  64      -9.268  18.050 -21.951  1.00  0.00           H  
ATOM    966  HA  LEU A  64      -7.362  17.196 -20.047  1.00  0.00           H  
ATOM    967 1HB  LEU A  64      -7.524  19.489 -21.000  1.00  0.00           H  
ATOM    968 2HB  LEU A  64      -8.957  19.775 -20.008  1.00  0.00           H  
ATOM    969  HG  LEU A  64      -6.347  18.995 -18.710  1.00  0.00           H  
ATOM    970 1HD1 LEU A  64      -5.798  21.380 -18.528  1.00  0.00           H  
ATOM    971 2HD1 LEU A  64      -5.820  20.838 -20.222  1.00  0.00           H  
ATOM    972 3HD1 LEU A  64      -7.183  21.779 -19.571  1.00  0.00           H  
ATOM    973 1HD2 LEU A  64      -7.333  20.303 -16.859  1.00  0.00           H  
ATOM    974 2HD2 LEU A  64      -8.740  20.687 -17.878  1.00  0.00           H  
ATOM    975 3HD2 LEU A  64      -8.433  19.005 -17.382  1.00  0.00           H  
ATOM    976  N   TRP A  65     -10.415  17.746 -18.867  1.00  0.00           N  
ATOM    977  CA  TRP A  65     -11.331  17.477 -17.769  1.00  0.00           C  
ATOM    978  C   TRP A  65     -11.288  15.994 -17.414  1.00  0.00           C  
ATOM    979  O   TRP A  65     -11.044  15.620 -16.266  1.00  0.00           O  
ATOM    980  CB  TRP A  65     -12.757  17.887 -18.140  1.00  0.00           C  
ATOM    981  CG  TRP A  65     -13.776  17.508 -17.109  1.00  0.00           C  
ATOM    982  CD1 TRP A  65     -14.486  16.346 -17.054  1.00  0.00           C  
ATOM    983  CD2 TRP A  65     -14.207  18.295 -15.972  1.00  0.00           C  
ATOM    984  NE1 TRP A  65     -15.326  16.355 -15.968  1.00  0.00           N  
ATOM    985  CE2 TRP A  65     -15.167  17.540 -15.293  1.00  0.00           C  
ATOM    986  CE3 TRP A  65     -13.859  19.560 -15.483  1.00  0.00           C  
ATOM    987  CZ2 TRP A  65     -15.791  18.006 -14.147  1.00  0.00           C  
ATOM    988  CZ3 TRP A  65     -14.484  20.027 -14.333  1.00  0.00           C  
ATOM    989  CH2 TRP A  65     -15.424  19.269 -13.682  1.00  0.00           C  
ATOM    990  H   TRP A  65     -10.752  18.245 -19.678  1.00  0.00           H  
ATOM    991  HA  TRP A  65     -11.023  18.071 -16.908  1.00  0.00           H  
ATOM    992 1HB  TRP A  65     -12.800  18.967 -18.282  1.00  0.00           H  
ATOM    993 2HB  TRP A  65     -13.035  17.421 -19.085  1.00  0.00           H  
ATOM    994  HD1 TRP A  65     -14.400  15.529 -17.768  1.00  0.00           H  
ATOM    995  HE1 TRP A  65     -15.959  15.613 -15.706  1.00  0.00           H  
ATOM    996  HE3 TRP A  65     -13.111  20.165 -15.994  1.00  0.00           H  
ATOM    997  HZ2 TRP A  65     -16.541  17.419 -13.616  1.00  0.00           H  
ATOM    998  HZ3 TRP A  65     -14.208  21.013 -13.959  1.00  0.00           H  
ATOM    999  HH2 TRP A  65     -15.895  19.666 -12.782  1.00  0.00           H  
ATOM   1000  N   GLY A  66     -11.530  15.151 -18.407  1.00  0.00           N  
ATOM   1001  CA  GLY A  66     -11.627  13.732 -18.150  1.00  0.00           C  
ATOM   1002  C   GLY A  66     -10.349  13.211 -17.534  1.00  0.00           C  
ATOM   1003  O   GLY A  66     -10.396  12.409 -16.603  1.00  0.00           O  
ATOM   1004  H   GLY A  66     -11.648  15.489 -19.352  1.00  0.00           H  
ATOM   1005 1HA  GLY A  66     -12.467  13.540 -17.482  1.00  0.00           H  
ATOM   1006 2HA  GLY A  66     -11.832  13.206 -19.082  1.00  0.00           H  
ATOM   1007  N   ARG A  67      -9.208  13.666 -18.053  1.00  0.00           N  
ATOM   1008  CA  ARG A  67      -7.904  13.178 -17.600  1.00  0.00           C  
ATOM   1009  C   ARG A  67      -7.606  13.724 -16.211  1.00  0.00           C  
ATOM   1010  O   ARG A  67      -6.881  13.109 -15.426  1.00  0.00           O  
ATOM   1011  CB  ARG A  67      -6.799  13.593 -18.560  1.00  0.00           C  
ATOM   1012  CG  ARG A  67      -6.808  12.869 -19.897  1.00  0.00           C  
ATOM   1013  CD  ARG A  67      -5.682  13.302 -20.763  1.00  0.00           C  
ATOM   1014  NE  ARG A  67      -5.632  12.547 -22.005  1.00  0.00           N  
ATOM   1015  CZ  ARG A  67      -4.769  12.787 -23.012  1.00  0.00           C  
ATOM   1016  NH1 ARG A  67      -3.892  13.761 -22.908  1.00  0.00           N  
ATOM   1017  NH2 ARG A  67      -4.804  12.042 -24.103  1.00  0.00           N  
ATOM   1018  H   ARG A  67      -9.246  14.368 -18.778  1.00  0.00           H  
ATOM   1019  HA  ARG A  67      -7.936  12.089 -17.563  1.00  0.00           H  
ATOM   1020 1HB  ARG A  67      -6.876  14.661 -18.763  1.00  0.00           H  
ATOM   1021 2HB  ARG A  67      -5.829  13.417 -18.096  1.00  0.00           H  
ATOM   1022 1HG  ARG A  67      -6.719  11.796 -19.730  1.00  0.00           H  
ATOM   1023 2HG  ARG A  67      -7.743  13.079 -20.418  1.00  0.00           H  
ATOM   1024 1HD  ARG A  67      -5.797  14.357 -21.010  1.00  0.00           H  
ATOM   1025 2HD  ARG A  67      -4.740  13.154 -20.236  1.00  0.00           H  
ATOM   1026  HE  ARG A  67      -6.292  11.789 -22.121  1.00  0.00           H  
ATOM   1027 1HH1 ARG A  67      -3.866  14.330 -22.074  1.00  0.00           H  
ATOM   1028 2HH1 ARG A  67      -3.245  13.940 -23.662  1.00  0.00           H  
ATOM   1029 1HH2 ARG A  67      -5.478  11.293 -24.182  1.00  0.00           H  
ATOM   1030 2HH2 ARG A  67      -4.157  12.221 -24.857  1.00  0.00           H  
ATOM   1031  N   CYS A  68      -8.170  14.889 -15.911  1.00  0.00           N  
ATOM   1032  CA  CYS A  68      -8.030  15.459 -14.585  1.00  0.00           C  
ATOM   1033  C   CYS A  68      -8.782  14.543 -13.645  1.00  0.00           C  
ATOM   1034  O   CYS A  68      -8.267  14.160 -12.595  1.00  0.00           O  
ATOM   1035  CB  CYS A  68      -8.592  16.879 -14.511  1.00  0.00           C  
ATOM   1036  SG  CYS A  68      -8.352  17.686 -12.910  1.00  0.00           S  
ATOM   1037  H   CYS A  68      -8.704  15.388 -16.608  1.00  0.00           H  
ATOM   1038  HA  CYS A  68      -6.968  15.526 -14.348  1.00  0.00           H  
ATOM   1039 1HB  CYS A  68      -8.121  17.498 -15.274  1.00  0.00           H  
ATOM   1040 2HB  CYS A  68      -9.661  16.858 -14.721  1.00  0.00           H  
ATOM   1041  HG  CYS A  68      -8.945  18.829 -13.240  1.00  0.00           H  
ATOM   1042  N   VAL A  69      -9.999  14.185 -14.040  1.00  0.00           N  
ATOM   1043  CA  VAL A  69     -10.822  13.277 -13.253  1.00  0.00           C  
ATOM   1044  C   VAL A  69     -10.113  11.928 -13.097  1.00  0.00           C  
ATOM   1045  O   VAL A  69     -10.155  11.304 -12.026  1.00  0.00           O  
ATOM   1046  CB  VAL A  69     -12.192  13.072 -13.926  1.00  0.00           C  
ATOM   1047  CG1 VAL A  69     -12.963  11.957 -13.235  1.00  0.00           C  
ATOM   1048  CG2 VAL A  69     -12.982  14.371 -13.899  1.00  0.00           C  
ATOM   1049  H   VAL A  69     -10.363  14.551 -14.908  1.00  0.00           H  
ATOM   1050  HA  VAL A  69     -10.979  13.719 -12.268  1.00  0.00           H  
ATOM   1051  HB  VAL A  69     -12.037  12.762 -14.959  1.00  0.00           H  
ATOM   1052 1HG1 VAL A  69     -13.929  11.826 -13.723  1.00  0.00           H  
ATOM   1053 2HG1 VAL A  69     -12.396  11.029 -13.298  1.00  0.00           H  
ATOM   1054 3HG1 VAL A  69     -13.120  12.218 -12.188  1.00  0.00           H  
ATOM   1055 1HG2 VAL A  69     -13.950  14.219 -14.377  1.00  0.00           H  
ATOM   1056 2HG2 VAL A  69     -13.133  14.684 -12.865  1.00  0.00           H  
ATOM   1057 3HG2 VAL A  69     -12.431  15.144 -14.435  1.00  0.00           H  
ATOM   1058  N   ALA A  70      -9.454  11.480 -14.163  1.00  0.00           N  
ATOM   1059  CA  ALA A  70      -8.736  10.217 -14.119  1.00  0.00           C  
ATOM   1060  C   ALA A  70      -7.734  10.270 -12.962  1.00  0.00           C  
ATOM   1061  O   ALA A  70      -7.645   9.342 -12.151  1.00  0.00           O  
ATOM   1062  CB  ALA A  70      -8.019   9.978 -15.435  1.00  0.00           C  
ATOM   1063  H   ALA A  70      -9.448  12.020 -15.016  1.00  0.00           H  
ATOM   1064  HA  ALA A  70      -9.463   9.420 -13.961  1.00  0.00           H  
ATOM   1065 1HB  ALA A  70      -7.485   9.028 -15.391  1.00  0.00           H  
ATOM   1066 2HB  ALA A  70      -8.747   9.947 -16.246  1.00  0.00           H  
ATOM   1067 3HB  ALA A  70      -7.310  10.784 -15.614  1.00  0.00           H  
ATOM   1068  N   VAL A  71      -6.988  11.369 -12.889  1.00  0.00           N  
ATOM   1069  CA  VAL A  71      -6.009  11.553 -11.825  1.00  0.00           C  
ATOM   1070  C   VAL A  71      -6.684  11.404 -10.468  1.00  0.00           C  
ATOM   1071  O   VAL A  71      -6.172  10.734  -9.575  1.00  0.00           O  
ATOM   1072  CB  VAL A  71      -5.349  12.941 -11.926  1.00  0.00           C  
ATOM   1073  CG1 VAL A  71      -4.526  13.233 -10.680  1.00  0.00           C  
ATOM   1074  CG2 VAL A  71      -4.483  13.013 -13.174  1.00  0.00           C  
ATOM   1075  H   VAL A  71      -7.101  12.093 -13.584  1.00  0.00           H  
ATOM   1076  HA  VAL A  71      -5.230  10.798 -11.937  1.00  0.00           H  
ATOM   1077  HB  VAL A  71      -6.130  13.701 -11.981  1.00  0.00           H  
ATOM   1078 1HG1 VAL A  71      -4.068  14.218 -10.769  1.00  0.00           H  
ATOM   1079 2HG1 VAL A  71      -5.174  13.212  -9.804  1.00  0.00           H  
ATOM   1080 3HG1 VAL A  71      -3.747  12.479 -10.575  1.00  0.00           H  
ATOM   1081 1HG2 VAL A  71      -4.020  13.997 -13.240  1.00  0.00           H  
ATOM   1082 2HG2 VAL A  71      -3.706  12.250 -13.122  1.00  0.00           H  
ATOM   1083 3HG2 VAL A  71      -5.100  12.843 -14.056  1.00  0.00           H  
ATOM   1084  N   VAL A  72      -7.842  12.035 -10.323  1.00  0.00           N  
ATOM   1085  CA  VAL A  72      -8.539  12.037  -9.052  1.00  0.00           C  
ATOM   1086  C   VAL A  72      -8.871  10.622  -8.609  1.00  0.00           C  
ATOM   1087  O   VAL A  72      -8.590  10.239  -7.475  1.00  0.00           O  
ATOM   1088  CB  VAL A  72      -9.837  12.860  -9.157  1.00  0.00           C  
ATOM   1089  CG1 VAL A  72     -10.679  12.688  -7.901  1.00  0.00           C  
ATOM   1090  CG2 VAL A  72      -9.503  14.326  -9.386  1.00  0.00           C  
ATOM   1091  H   VAL A  72      -8.249  12.522 -11.108  1.00  0.00           H  
ATOM   1092  HA  VAL A  72      -7.898  12.511  -8.307  1.00  0.00           H  
ATOM   1093  HB  VAL A  72     -10.427  12.486  -9.993  1.00  0.00           H  
ATOM   1094 1HG1 VAL A  72     -11.593  13.277  -7.993  1.00  0.00           H  
ATOM   1095 2HG1 VAL A  72     -10.936  11.637  -7.777  1.00  0.00           H  
ATOM   1096 3HG1 VAL A  72     -10.114  13.030  -7.034  1.00  0.00           H  
ATOM   1097 1HG2 VAL A  72     -10.425  14.902  -9.460  1.00  0.00           H  
ATOM   1098 2HG2 VAL A  72      -8.908  14.699  -8.552  1.00  0.00           H  
ATOM   1099 3HG2 VAL A  72      -8.936  14.430 -10.311  1.00  0.00           H  
ATOM   1100  N   VAL A  73      -9.471   9.844  -9.503  1.00  0.00           N  
ATOM   1101  CA  VAL A  73      -9.969   8.529  -9.128  1.00  0.00           C  
ATOM   1102  C   VAL A  73      -8.831   7.522  -8.993  1.00  0.00           C  
ATOM   1103  O   VAL A  73      -8.960   6.515  -8.297  1.00  0.00           O  
ATOM   1104  CB  VAL A  73     -10.978   8.024 -10.177  1.00  0.00           C  
ATOM   1105  CG1 VAL A  73     -12.160   8.976 -10.282  1.00  0.00           C  
ATOM   1106  CG2 VAL A  73     -10.290   7.869 -11.525  1.00  0.00           C  
ATOM   1107  H   VAL A  73      -9.587  10.160 -10.455  1.00  0.00           H  
ATOM   1108  HA  VAL A  73     -10.464   8.610  -8.160  1.00  0.00           H  
ATOM   1109  HB  VAL A  73     -11.370   7.059  -9.855  1.00  0.00           H  
ATOM   1110 1HG1 VAL A  73     -12.863   8.604 -11.027  1.00  0.00           H  
ATOM   1111 2HG1 VAL A  73     -12.659   9.044  -9.315  1.00  0.00           H  
ATOM   1112 3HG1 VAL A  73     -11.806   9.964 -10.579  1.00  0.00           H  
ATOM   1113 1HG2 VAL A  73     -11.008   7.511 -12.261  1.00  0.00           H  
ATOM   1114 2HG2 VAL A  73      -9.892   8.832 -11.843  1.00  0.00           H  
ATOM   1115 3HG2 VAL A  73      -9.474   7.151 -11.436  1.00  0.00           H  
ATOM   1116  N   MET A  74      -7.714   7.794  -9.656  1.00  0.00           N  
ATOM   1117  CA  MET A  74      -6.527   6.984  -9.453  1.00  0.00           C  
ATOM   1118  C   MET A  74      -6.066   7.086  -8.012  1.00  0.00           C  
ATOM   1119  O   MET A  74      -5.874   6.068  -7.358  1.00  0.00           O  
ATOM   1120  CB  MET A  74      -5.415   7.415 -10.407  1.00  0.00           C  
ATOM   1121  CG  MET A  74      -5.655   7.041 -11.863  1.00  0.00           C  
ATOM   1122  SD  MET A  74      -4.369   7.665 -12.962  1.00  0.00           S  
ATOM   1123  CE  MET A  74      -5.097   7.326 -14.562  1.00  0.00           C  
ATOM   1124  H   MET A  74      -7.677   8.565 -10.308  1.00  0.00           H  
ATOM   1125  HA  MET A  74      -6.771   5.948  -9.686  1.00  0.00           H  
ATOM   1126 1HB  MET A  74      -5.291   8.496 -10.356  1.00  0.00           H  
ATOM   1127 2HB  MET A  74      -4.473   6.962 -10.097  1.00  0.00           H  
ATOM   1128 1HG  MET A  74      -5.694   5.957 -11.958  1.00  0.00           H  
ATOM   1129 2HG  MET A  74      -6.613   7.446 -12.190  1.00  0.00           H  
ATOM   1130 1HE  MET A  74      -4.418   7.657 -15.349  1.00  0.00           H  
ATOM   1131 2HE  MET A  74      -5.274   6.255 -14.662  1.00  0.00           H  
ATOM   1132 3HE  MET A  74      -6.043   7.861 -14.652  1.00  0.00           H  
ATOM   1133  N   VAL A  75      -5.890   8.306  -7.510  1.00  0.00           N  
ATOM   1134  CA  VAL A  75      -5.380   8.483  -6.150  1.00  0.00           C  
ATOM   1135  C   VAL A  75      -6.429   8.039  -5.143  1.00  0.00           C  
ATOM   1136  O   VAL A  75      -6.125   7.317  -4.199  1.00  0.00           O  
ATOM   1137  CB  VAL A  75      -5.009   9.955  -5.893  1.00  0.00           C  
ATOM   1138  CG1 VAL A  75      -4.645  10.165  -4.431  1.00  0.00           C  
ATOM   1139  CG2 VAL A  75      -3.859  10.365  -6.800  1.00  0.00           C  
ATOM   1140  H   VAL A  75      -6.107   9.122  -8.064  1.00  0.00           H  
ATOM   1141  HA  VAL A  75      -4.492   7.862  -6.030  1.00  0.00           H  
ATOM   1142  HB  VAL A  75      -5.877  10.581  -6.101  1.00  0.00           H  
ATOM   1143 1HG1 VAL A  75      -4.385  11.212  -4.267  1.00  0.00           H  
ATOM   1144 2HG1 VAL A  75      -5.495   9.900  -3.802  1.00  0.00           H  
ATOM   1145 3HG1 VAL A  75      -3.792   9.537  -4.174  1.00  0.00           H  
ATOM   1146 1HG2 VAL A  75      -3.602  11.408  -6.613  1.00  0.00           H  
ATOM   1147 2HG2 VAL A  75      -2.992   9.736  -6.596  1.00  0.00           H  
ATOM   1148 3HG2 VAL A  75      -4.157  10.246  -7.842  1.00  0.00           H  
ATOM   1149  N   ALA A  76      -7.669   8.461  -5.363  1.00  0.00           N  
ATOM   1150  CA  ALA A  76      -8.743   8.188  -4.426  1.00  0.00           C  
ATOM   1151  C   ALA A  76      -8.970   6.688  -4.375  1.00  0.00           C  
ATOM   1152  O   ALA A  76      -9.213   6.125  -3.317  1.00  0.00           O  
ATOM   1153  CB  ALA A  76     -10.013   8.885  -4.872  1.00  0.00           C  
ATOM   1154  H   ALA A  76      -7.870   8.986  -6.202  1.00  0.00           H  
ATOM   1155  HA  ALA A  76      -8.449   8.575  -3.450  1.00  0.00           H  
ATOM   1156 1HB  ALA A  76     -10.813   8.674  -4.163  1.00  0.00           H  
ATOM   1157 2HB  ALA A  76      -9.841   9.960  -4.916  1.00  0.00           H  
ATOM   1158 3HB  ALA A  76     -10.298   8.523  -5.859  1.00  0.00           H  
ATOM   1159  N   GLY A  77      -8.878   6.046  -5.531  1.00  0.00           N  
ATOM   1160  CA  GLY A  77      -9.048   4.607  -5.585  1.00  0.00           C  
ATOM   1161  C   GLY A  77      -8.016   3.833  -4.777  1.00  0.00           C  
ATOM   1162  O   GLY A  77      -8.375   2.937  -4.009  1.00  0.00           O  
ATOM   1163  H   GLY A  77      -8.687   6.551  -6.384  1.00  0.00           H  
ATOM   1164 1HA  GLY A  77     -10.040   4.343  -5.216  1.00  0.00           H  
ATOM   1165 2HA  GLY A  77      -8.992   4.273  -6.621  1.00  0.00           H  
ATOM   1166  N   ILE A  78      -6.739   4.159  -4.952  1.00  0.00           N  
ATOM   1167  CA  ILE A  78      -5.675   3.458  -4.236  1.00  0.00           C  
ATOM   1168  C   ILE A  78      -5.835   3.744  -2.758  1.00  0.00           C  
ATOM   1169  O   ILE A  78      -5.691   2.859  -1.916  1.00  0.00           O  
ATOM   1170  CB  ILE A  78      -4.277   3.894  -4.711  1.00  0.00           C  
ATOM   1171  CG1 ILE A  78      -4.046   3.459  -6.161  1.00  0.00           C  
ATOM   1172  CG2 ILE A  78      -3.203   3.320  -3.801  1.00  0.00           C  
ATOM   1173  CD1 ILE A  78      -4.120   1.963  -6.368  1.00  0.00           C  
ATOM   1174  H   ILE A  78      -6.495   4.903  -5.590  1.00  0.00           H  
ATOM   1175  HA  ILE A  78      -5.742   2.396  -4.470  1.00  0.00           H  
ATOM   1176  HB  ILE A  78      -4.211   4.982  -4.695  1.00  0.00           H  
ATOM   1177 1HG1 ILE A  78      -4.788   3.930  -6.805  1.00  0.00           H  
ATOM   1178 2HG1 ILE A  78      -3.064   3.800  -6.491  1.00  0.00           H  
ATOM   1179 1HG2 ILE A  78      -2.221   3.638  -4.152  1.00  0.00           H  
ATOM   1180 2HG2 ILE A  78      -3.358   3.677  -2.784  1.00  0.00           H  
ATOM   1181 3HG2 ILE A  78      -3.258   2.231  -3.815  1.00  0.00           H  
ATOM   1182 1HD1 ILE A  78      -3.945   1.733  -7.419  1.00  0.00           H  
ATOM   1183 2HD1 ILE A  78      -3.360   1.473  -5.758  1.00  0.00           H  
ATOM   1184 3HD1 ILE A  78      -5.106   1.604  -6.078  1.00  0.00           H  
ATOM   1185  N   THR A  79      -6.149   4.999  -2.467  1.00  0.00           N  
ATOM   1186  CA  THR A  79      -6.410   5.455  -1.116  1.00  0.00           C  
ATOM   1187  C   THR A  79      -7.498   4.642  -0.420  1.00  0.00           C  
ATOM   1188  O   THR A  79      -7.336   4.255   0.731  1.00  0.00           O  
ATOM   1189  CB  THR A  79      -6.805   6.944  -1.117  1.00  0.00           C  
ATOM   1190  OG1 THR A  79      -5.734   7.725  -1.663  1.00  0.00           O  
ATOM   1191  CG2 THR A  79      -7.104   7.417   0.297  1.00  0.00           C  
ATOM   1192  H   THR A  79      -6.207   5.659  -3.229  1.00  0.00           H  
ATOM   1193  HA  THR A  79      -5.505   5.320  -0.525  1.00  0.00           H  
ATOM   1194  HB  THR A  79      -7.691   7.085  -1.736  1.00  0.00           H  
ATOM   1195  HG1 THR A  79      -5.983   8.652  -1.662  1.00  0.00           H  
ATOM   1196 1HG2 THR A  79      -7.381   8.471   0.277  1.00  0.00           H  
ATOM   1197 2HG2 THR A  79      -7.925   6.833   0.711  1.00  0.00           H  
ATOM   1198 3HG2 THR A  79      -6.218   7.288   0.918  1.00  0.00           H  
ATOM   1199  N   SER A  80      -8.600   4.380  -1.110  1.00  0.00           N  
ATOM   1200  CA  SER A  80      -9.644   3.542  -0.536  1.00  0.00           C  
ATOM   1201  C   SER A  80      -9.132   2.127  -0.265  1.00  0.00           C  
ATOM   1202  O   SER A  80      -9.418   1.544   0.781  1.00  0.00           O  
ATOM   1203  CB  SER A  80     -10.838   3.489  -1.469  1.00  0.00           C  
ATOM   1204  OG  SER A  80     -11.443   4.747  -1.581  1.00  0.00           O  
ATOM   1205  H   SER A  80      -8.727   4.758  -2.038  1.00  0.00           H  
ATOM   1206  HA  SER A  80      -9.962   3.983   0.409  1.00  0.00           H  
ATOM   1207 1HB  SER A  80     -10.517   3.147  -2.453  1.00  0.00           H  
ATOM   1208 2HB  SER A  80     -11.561   2.767  -1.092  1.00  0.00           H  
ATOM   1209  HG  SER A  80     -11.432   5.126  -0.699  1.00  0.00           H  
ATOM   1210  N   PHE A  81      -8.371   1.577  -1.204  1.00  0.00           N  
ATOM   1211  CA  PHE A  81      -7.818   0.245  -1.016  1.00  0.00           C  
ATOM   1212  C   PHE A  81      -6.862   0.185   0.159  1.00  0.00           C  
ATOM   1213  O   PHE A  81      -6.828  -0.805   0.888  1.00  0.00           O  
ATOM   1214  CB  PHE A  81      -7.093  -0.211  -2.284  1.00  0.00           C  
ATOM   1215  CG  PHE A  81      -8.016  -0.628  -3.393  1.00  0.00           C  
ATOM   1216  CD1 PHE A  81      -7.934  -0.034  -4.643  1.00  0.00           C  
ATOM   1217  CD2 PHE A  81      -8.969  -1.614  -3.188  1.00  0.00           C  
ATOM   1218  CE1 PHE A  81      -8.783  -0.417  -5.665  1.00  0.00           C  
ATOM   1219  CE2 PHE A  81      -9.819  -2.000  -4.207  1.00  0.00           C  
ATOM   1220  CZ  PHE A  81      -9.725  -1.400  -5.447  1.00  0.00           C  
ATOM   1221  H   PHE A  81      -8.169   2.077  -2.058  1.00  0.00           H  
ATOM   1222  HA  PHE A  81      -8.636  -0.441  -0.792  1.00  0.00           H  
ATOM   1223 1HB  PHE A  81      -6.462   0.596  -2.652  1.00  0.00           H  
ATOM   1224 2HB  PHE A  81      -6.443  -1.053  -2.048  1.00  0.00           H  
ATOM   1225  HD1 PHE A  81      -7.188   0.742  -4.816  1.00  0.00           H  
ATOM   1226  HD2 PHE A  81      -9.043  -2.088  -2.208  1.00  0.00           H  
ATOM   1227  HE1 PHE A  81      -8.707   0.058  -6.642  1.00  0.00           H  
ATOM   1228  HE2 PHE A  81     -10.563  -2.777  -4.033  1.00  0.00           H  
ATOM   1229  HZ  PHE A  81     -10.395  -1.702  -6.250  1.00  0.00           H  
ATOM   1230  N   GLY A  82      -6.091   1.251   0.346  1.00  0.00           N  
ATOM   1231  CA  GLY A  82      -5.172   1.309   1.469  1.00  0.00           C  
ATOM   1232  C   GLY A  82      -5.914   1.344   2.788  1.00  0.00           C  
ATOM   1233  O   GLY A  82      -5.513   0.699   3.759  1.00  0.00           O  
ATOM   1234  H   GLY A  82      -6.139   2.032  -0.293  1.00  0.00           H  
ATOM   1235 1HA  GLY A  82      -4.511   0.443   1.443  1.00  0.00           H  
ATOM   1236 2HA  GLY A  82      -4.544   2.195   1.379  1.00  0.00           H  
ATOM   1237  N   LEU A  83      -7.004   2.101   2.823  1.00  0.00           N  
ATOM   1238  CA  LEU A  83      -7.819   2.196   4.020  1.00  0.00           C  
ATOM   1239  C   LEU A  83      -8.387   0.826   4.360  1.00  0.00           C  
ATOM   1240  O   LEU A  83      -8.445   0.444   5.527  1.00  0.00           O  
ATOM   1241  CB  LEU A  83      -8.955   3.206   3.821  1.00  0.00           C  
ATOM   1242  CG  LEU A  83      -9.830   3.475   5.052  1.00  0.00           C  
ATOM   1243  CD1 LEU A  83      -8.951   3.924   6.211  1.00  0.00           C  
ATOM   1244  CD2 LEU A  83     -10.871   4.532   4.714  1.00  0.00           C  
ATOM   1245  H   LEU A  83      -7.275   2.622   2.002  1.00  0.00           H  
ATOM   1246  HA  LEU A  83      -7.193   2.554   4.837  1.00  0.00           H  
ATOM   1247 1HB  LEU A  83      -8.525   4.155   3.506  1.00  0.00           H  
ATOM   1248 2HB  LEU A  83      -9.606   2.844   3.025  1.00  0.00           H  
ATOM   1249  HG  LEU A  83     -10.331   2.555   5.351  1.00  0.00           H  
ATOM   1250 1HD1 LEU A  83      -9.572   4.116   7.086  1.00  0.00           H  
ATOM   1251 2HD1 LEU A  83      -8.228   3.142   6.444  1.00  0.00           H  
ATOM   1252 3HD1 LEU A  83      -8.423   4.836   5.935  1.00  0.00           H  
ATOM   1253 1HD2 LEU A  83     -11.493   4.723   5.589  1.00  0.00           H  
ATOM   1254 2HD2 LEU A  83     -10.371   5.454   4.416  1.00  0.00           H  
ATOM   1255 3HD2 LEU A  83     -11.496   4.178   3.894  1.00  0.00           H  
ATOM   1256  N   VAL A  84      -8.801   0.085   3.337  1.00  0.00           N  
ATOM   1257  CA  VAL A  84      -9.239  -1.292   3.529  1.00  0.00           C  
ATOM   1258  C   VAL A  84      -8.109  -2.139   4.096  1.00  0.00           C  
ATOM   1259  O   VAL A  84      -8.317  -2.924   5.019  1.00  0.00           O  
ATOM   1260  CB  VAL A  84      -9.716  -1.898   2.196  1.00  0.00           C  
ATOM   1261  CG1 VAL A  84      -9.950  -3.394   2.344  1.00  0.00           C  
ATOM   1262  CG2 VAL A  84     -10.983  -1.196   1.733  1.00  0.00           C  
ATOM   1263  H   VAL A  84      -8.813   0.479   2.407  1.00  0.00           H  
ATOM   1264  HA  VAL A  84     -10.077  -1.294   4.227  1.00  0.00           H  
ATOM   1265  HB  VAL A  84      -8.933  -1.767   1.448  1.00  0.00           H  
ATOM   1266 1HG1 VAL A  84     -10.286  -3.805   1.392  1.00  0.00           H  
ATOM   1267 2HG1 VAL A  84      -9.021  -3.880   2.641  1.00  0.00           H  
ATOM   1268 3HG1 VAL A  84     -10.712  -3.569   3.104  1.00  0.00           H  
ATOM   1269 1HG2 VAL A  84     -11.314  -1.629   0.789  1.00  0.00           H  
ATOM   1270 2HG2 VAL A  84     -11.764  -1.322   2.484  1.00  0.00           H  
ATOM   1271 3HG2 VAL A  84     -10.782  -0.134   1.593  1.00  0.00           H  
ATOM   1272  N   THR A  85      -6.915  -1.989   3.539  1.00  0.00           N  
ATOM   1273  CA  THR A  85      -5.820  -2.862   3.929  1.00  0.00           C  
ATOM   1274  C   THR A  85      -5.546  -2.596   5.393  1.00  0.00           C  
ATOM   1275  O   THR A  85      -5.371  -3.527   6.178  1.00  0.00           O  
ATOM   1276  CB  THR A  85      -4.552  -2.625   3.088  1.00  0.00           C  
ATOM   1277  OG1 THR A  85      -4.830  -2.909   1.710  1.00  0.00           O  
ATOM   1278  CG2 THR A  85      -3.419  -3.519   3.567  1.00  0.00           C  
ATOM   1279  H   THR A  85      -6.750  -1.274   2.845  1.00  0.00           H  
ATOM   1280  HA  THR A  85      -6.116  -3.894   3.740  1.00  0.00           H  
ATOM   1281  HB  THR A  85      -4.247  -1.583   3.175  1.00  0.00           H  
ATOM   1282  HG1 THR A  85      -4.986  -2.086   1.240  1.00  0.00           H  
ATOM   1283 1HG2 THR A  85      -2.531  -3.338   2.961  1.00  0.00           H  
ATOM   1284 2HG2 THR A  85      -3.197  -3.298   4.611  1.00  0.00           H  
ATOM   1285 3HG2 THR A  85      -3.715  -4.563   3.473  1.00  0.00           H  
ATOM   1286  N   ALA A  86      -5.510  -1.314   5.753  1.00  0.00           N  
ATOM   1287  CA  ALA A  86      -5.130  -0.907   7.101  1.00  0.00           C  
ATOM   1288  C   ALA A  86      -6.144  -1.501   8.055  1.00  0.00           C  
ATOM   1289  O   ALA A  86      -5.789  -2.048   9.096  1.00  0.00           O  
ATOM   1290  CB  ALA A  86      -5.129   0.607   7.212  1.00  0.00           C  
ATOM   1291  H   ALA A  86      -5.752  -0.606   5.075  1.00  0.00           H  
ATOM   1292  HA  ALA A  86      -4.123  -1.277   7.295  1.00  0.00           H  
ATOM   1293 1HB  ALA A  86      -4.843   0.897   8.223  1.00  0.00           H  
ATOM   1294 2HB  ALA A  86      -4.417   1.024   6.500  1.00  0.00           H  
ATOM   1295 3HB  ALA A  86      -6.125   0.988   6.993  1.00  0.00           H  
ATOM   1296  N   ALA A  87      -7.412  -1.393   7.678  1.00  0.00           N  
ATOM   1297  CA  ALA A  87      -8.501  -1.863   8.513  1.00  0.00           C  
ATOM   1298  C   ALA A  87      -8.347  -3.359   8.731  1.00  0.00           C  
ATOM   1299  O   ALA A  87      -8.415  -3.845   9.854  1.00  0.00           O  
ATOM   1300  CB  ALA A  87      -9.830  -1.576   7.839  1.00  0.00           C  
ATOM   1301  H   ALA A  87      -7.623  -0.971   6.784  1.00  0.00           H  
ATOM   1302  HA  ALA A  87      -8.458  -1.325   9.460  1.00  0.00           H  
ATOM   1303 1HB  ALA A  87     -10.643  -1.932   8.472  1.00  0.00           H  
ATOM   1304 2HB  ALA A  87      -9.934  -0.503   7.683  1.00  0.00           H  
ATOM   1305 3HB  ALA A  87      -9.868  -2.088   6.879  1.00  0.00           H  
ATOM   1306  N   LEU A  88      -8.124  -4.084   7.645  1.00  0.00           N  
ATOM   1307  CA  LEU A  88      -7.965  -5.530   7.716  1.00  0.00           C  
ATOM   1308  C   LEU A  88      -6.736  -5.983   8.510  1.00  0.00           C  
ATOM   1309  O   LEU A  88      -6.796  -6.972   9.241  1.00  0.00           O  
ATOM   1310  CB  LEU A  88      -7.884  -6.101   6.294  1.00  0.00           C  
ATOM   1311  CG  LEU A  88      -9.175  -6.015   5.469  1.00  0.00           C  
ATOM   1312  CD1 LEU A  88      -8.893  -6.452   4.038  1.00  0.00           C  
ATOM   1313  CD2 LEU A  88     -10.245  -6.888   6.107  1.00  0.00           C  
ATOM   1314  H   LEU A  88      -8.063  -3.626   6.747  1.00  0.00           H  
ATOM   1315  HA  LEU A  88      -8.826  -5.948   8.236  1.00  0.00           H  
ATOM   1316 1HB  LEU A  88      -7.107  -5.568   5.750  1.00  0.00           H  
ATOM   1317 2HB  LEU A  88      -7.601  -7.151   6.357  1.00  0.00           H  
ATOM   1318  HG  LEU A  88      -9.520  -4.981   5.440  1.00  0.00           H  
ATOM   1319 1HD1 LEU A  88      -9.810  -6.391   3.452  1.00  0.00           H  
ATOM   1320 2HD1 LEU A  88      -8.139  -5.799   3.600  1.00  0.00           H  
ATOM   1321 3HD1 LEU A  88      -8.530  -7.479   4.037  1.00  0.00           H  
ATOM   1322 1HD2 LEU A  88     -11.162  -6.826   5.521  1.00  0.00           H  
ATOM   1323 2HD2 LEU A  88      -9.902  -7.922   6.136  1.00  0.00           H  
ATOM   1324 3HD2 LEU A  88     -10.439  -6.542   7.123  1.00  0.00           H  
ATOM   1325  N   ALA A  89      -5.624  -5.266   8.364  1.00  0.00           N  
ATOM   1326  CA  ALA A  89      -4.420  -5.572   9.126  1.00  0.00           C  
ATOM   1327  C   ALA A  89      -4.689  -5.588  10.619  1.00  0.00           C  
ATOM   1328  O   ALA A  89      -4.326  -6.537  11.305  1.00  0.00           O  
ATOM   1329  CB  ALA A  89      -3.327  -4.566   8.812  1.00  0.00           C  
ATOM   1330  H   ALA A  89      -5.612  -4.494   7.713  1.00  0.00           H  
ATOM   1331  HA  ALA A  89      -4.079  -6.566   8.836  1.00  0.00           H  
ATOM   1332 1HB  ALA A  89      -2.434  -4.808   9.388  1.00  0.00           H  
ATOM   1333 2HB  ALA A  89      -3.093  -4.603   7.748  1.00  0.00           H  
ATOM   1334 3HB  ALA A  89      -3.668  -3.566   9.074  1.00  0.00           H  
ATOM   1335  N   THR A  90      -5.323  -4.535  11.125  1.00  0.00           N  
ATOM   1336  CA  THR A  90      -5.537  -4.400  12.562  1.00  0.00           C  
ATOM   1337  C   THR A  90      -6.705  -5.253  13.045  1.00  0.00           C  
ATOM   1338  O   THR A  90      -6.810  -5.558  14.231  1.00  0.00           O  
ATOM   1339  CB  THR A  90      -5.783  -2.929  12.946  1.00  0.00           C  
ATOM   1340  OG1 THR A  90      -6.975  -2.458  12.305  1.00  0.00           O  
ATOM   1341  CG2 THR A  90      -4.607  -2.063  12.521  1.00  0.00           C  
ATOM   1342  H   THR A  90      -5.664  -3.812  10.507  1.00  0.00           H  
ATOM   1343  HA  THR A  90      -4.636  -4.733  13.079  1.00  0.00           H  
ATOM   1344  HB  THR A  90      -5.912  -2.851  14.026  1.00  0.00           H  
ATOM   1345  HG1 THR A  90      -7.732  -2.635  12.869  1.00  0.00           H  
ATOM   1346 1HG2 THR A  90      -4.798  -1.027  12.801  1.00  0.00           H  
ATOM   1347 2HG2 THR A  90      -3.701  -2.411  13.016  1.00  0.00           H  
ATOM   1348 3HG2 THR A  90      -4.479  -2.129  11.441  1.00  0.00           H  
ATOM   1349  N   TRP A  91      -7.582  -5.637  12.122  1.00  0.00           N  
ATOM   1350  CA  TRP A  91      -8.604  -6.641  12.405  1.00  0.00           C  
ATOM   1351  C   TRP A  91      -7.949  -7.928  12.896  1.00  0.00           C  
ATOM   1352  O   TRP A  91      -8.406  -8.555  13.852  1.00  0.00           O  
ATOM   1353  CB  TRP A  91      -9.443  -6.926  11.157  1.00  0.00           C  
ATOM   1354  CG  TRP A  91     -10.319  -8.135  11.288  1.00  0.00           C  
ATOM   1355  CD1 TRP A  91     -10.948  -8.567  12.417  1.00  0.00           C  
ATOM   1356  CD2 TRP A  91     -10.669  -9.079  10.247  1.00  0.00           C  
ATOM   1357  NE1 TRP A  91     -11.661  -9.710  12.153  1.00  0.00           N  
ATOM   1358  CE2 TRP A  91     -11.503 -10.037  10.829  1.00  0.00           C  
ATOM   1359  CE3 TRP A  91     -10.347  -9.185   8.889  1.00  0.00           C  
ATOM   1360  CZ2 TRP A  91     -12.023 -11.096  10.102  1.00  0.00           C  
ATOM   1361  CZ3 TRP A  91     -10.869 -10.246   8.159  1.00  0.00           C  
ATOM   1362  CH2 TRP A  91     -11.686 -11.176   8.751  1.00  0.00           C  
ATOM   1363  H   TRP A  91      -7.539  -5.224  11.202  1.00  0.00           H  
ATOM   1364  HA  TRP A  91      -9.264  -6.254  13.181  1.00  0.00           H  
ATOM   1365 1HB  TRP A  91     -10.077  -6.065  10.941  1.00  0.00           H  
ATOM   1366 2HB  TRP A  91      -8.784  -7.071  10.301  1.00  0.00           H  
ATOM   1367  HD1 TRP A  91     -10.893  -8.077  13.387  1.00  0.00           H  
ATOM   1368  HE1 TRP A  91     -12.212 -10.228  12.822  1.00  0.00           H  
ATOM   1369  HE3 TRP A  91      -9.700  -8.448   8.413  1.00  0.00           H  
ATOM   1370  HZ2 TRP A  91     -12.674 -11.845  10.554  1.00  0.00           H  
ATOM   1371  HZ3 TRP A  91     -10.613 -10.323   7.102  1.00  0.00           H  
ATOM   1372  HH2 TRP A  91     -12.079 -11.996   8.149  1.00  0.00           H  
ATOM   1373  N   PHE A  92      -6.875  -8.317  12.217  1.00  0.00           N  
ATOM   1374  CA  PHE A  92      -6.220  -9.589  12.479  1.00  0.00           C  
ATOM   1375  C   PHE A  92      -5.409  -9.413  13.753  1.00  0.00           C  
ATOM   1376  O   PHE A  92      -5.192 -10.359  14.503  1.00  0.00           O  
ATOM   1377  CB  PHE A  92      -5.320 -10.009  11.316  1.00  0.00           C  
ATOM   1378  CG  PHE A  92      -6.074 -10.422  10.084  1.00  0.00           C  
ATOM   1379  CD1 PHE A  92      -5.857  -9.782   8.873  1.00  0.00           C  
ATOM   1380  CD2 PHE A  92      -7.003 -11.451  10.134  1.00  0.00           C  
ATOM   1381  CE1 PHE A  92      -6.550 -10.161   7.740  1.00  0.00           C  
ATOM   1382  CE2 PHE A  92      -7.696 -11.833   9.002  1.00  0.00           C  
ATOM   1383  CZ  PHE A  92      -7.470 -11.186   7.804  1.00  0.00           C  
ATOM   1384  H   PHE A  92      -6.504  -7.712  11.499  1.00  0.00           H  
ATOM   1385  HA  PHE A  92      -6.987 -10.355  12.597  1.00  0.00           H  
ATOM   1386 1HB  PHE A  92      -4.660  -9.185  11.050  1.00  0.00           H  
ATOM   1387 2HB  PHE A  92      -4.692 -10.844  11.626  1.00  0.00           H  
ATOM   1388  HD1 PHE A  92      -5.129  -8.972   8.823  1.00  0.00           H  
ATOM   1389  HD2 PHE A  92      -7.182 -11.961  11.081  1.00  0.00           H  
ATOM   1390  HE1 PHE A  92      -6.370  -9.649   6.795  1.00  0.00           H  
ATOM   1391  HE2 PHE A  92      -8.423 -12.643   9.055  1.00  0.00           H  
ATOM   1392  HZ  PHE A  92      -8.017 -11.485   6.911  1.00  0.00           H  
ATOM   1393  N   VAL A  93      -4.974  -8.176  13.979  1.00  0.00           N  
ATOM   1394  CA  VAL A  93      -4.281  -7.794  15.200  1.00  0.00           C  
ATOM   1395  C   VAL A  93      -5.321  -7.919  16.318  1.00  0.00           C  
ATOM   1396  O   VAL A  93      -5.022  -8.385  17.419  1.00  0.00           O  
ATOM   1397  CB  VAL A  93      -3.732  -6.357  15.117  1.00  0.00           C  
ATOM   1398  CG1 VAL A  93      -3.233  -5.899  16.479  1.00  0.00           C  
ATOM   1399  CG2 VAL A  93      -2.619  -6.287  14.083  1.00  0.00           C  
ATOM   1400  H   VAL A  93      -5.136  -7.478  13.267  1.00  0.00           H  
ATOM   1401  HA  VAL A  93      -3.433  -8.465  15.341  1.00  0.00           H  
ATOM   1402  HB  VAL A  93      -4.541  -5.686  14.828  1.00  0.00           H  
ATOM   1403 1HG1 VAL A  93      -2.849  -4.881  16.402  1.00  0.00           H  
ATOM   1404 2HG1 VAL A  93      -4.055  -5.922  17.194  1.00  0.00           H  
ATOM   1405 3HG1 VAL A  93      -2.437  -6.562  16.817  1.00  0.00           H  
ATOM   1406 1HG2 VAL A  93      -2.236  -5.269  14.029  1.00  0.00           H  
ATOM   1407 2HG2 VAL A  93      -1.813  -6.964  14.369  1.00  0.00           H  
ATOM   1408 3HG2 VAL A  93      -3.009  -6.580  13.108  1.00  0.00           H  
ATOM   1409  N   GLY A  94      -6.554  -7.509  16.013  1.00  0.00           N  
ATOM   1410  CA  GLY A  94      -7.628  -7.511  16.995  1.00  0.00           C  
ATOM   1411  C   GLY A  94      -8.026  -8.941  17.296  1.00  0.00           C  
ATOM   1412  O   GLY A  94      -8.431  -9.292  18.405  1.00  0.00           O  
ATOM   1413  H   GLY A  94      -6.746  -7.190  15.074  1.00  0.00           H  
ATOM   1414 1HA  GLY A  94      -7.294  -7.005  17.901  1.00  0.00           H  
ATOM   1415 2HA  GLY A  94      -8.477  -6.948  16.608  1.00  0.00           H  
ATOM   1416  N   ARG A  95      -7.924  -9.759  16.259  1.00  0.00           N  
ATOM   1417  CA  ARG A  95      -8.281 -11.163  16.297  1.00  0.00           C  
ATOM   1418  C   ARG A  95      -7.297 -11.785  17.286  1.00  0.00           C  
ATOM   1419  O   ARG A  95      -7.661 -12.596  18.144  1.00  0.00           O  
ATOM   1420  CB  ARG A  95      -8.174 -11.823  14.930  1.00  0.00           C  
ATOM   1421  CG  ARG A  95      -8.517 -13.304  14.906  1.00  0.00           C  
ATOM   1422  CD  ARG A  95      -9.932 -13.546  15.290  1.00  0.00           C  
ATOM   1423  NE  ARG A  95     -10.859 -13.047  14.287  1.00  0.00           N  
ATOM   1424  CZ  ARG A  95     -12.195 -12.983  14.445  1.00  0.00           C  
ATOM   1425  NH1 ARG A  95     -12.744 -13.391  15.568  1.00  0.00           N  
ATOM   1426  NH2 ARG A  95     -12.954 -12.512  13.471  1.00  0.00           N  
ATOM   1427  H   ARG A  95      -7.575  -9.363  15.398  1.00  0.00           H  
ATOM   1428  HA  ARG A  95      -9.323 -11.247  16.607  1.00  0.00           H  
ATOM   1429 1HB  ARG A  95      -8.840 -11.319  14.231  1.00  0.00           H  
ATOM   1430 2HB  ARG A  95      -7.158 -11.713  14.552  1.00  0.00           H  
ATOM   1431 1HG  ARG A  95      -8.362 -13.697  13.901  1.00  0.00           H  
ATOM   1432 2HG  ARG A  95      -7.875 -13.838  15.608  1.00  0.00           H  
ATOM   1433 1HD  ARG A  95     -10.099 -14.617  15.405  1.00  0.00           H  
ATOM   1434 2HD  ARG A  95     -10.144 -13.042  16.232  1.00  0.00           H  
ATOM   1435  HE  ARG A  95     -10.473 -12.724  13.409  1.00  0.00           H  
ATOM   1436 1HH1 ARG A  95     -12.164 -13.751  16.312  1.00  0.00           H  
ATOM   1437 2HH1 ARG A  95     -13.746 -13.343  15.686  1.00  0.00           H  
ATOM   1438 1HH2 ARG A  95     -12.532 -12.199  12.608  1.00  0.00           H  
ATOM   1439 2HH2 ARG A  95     -13.955 -12.464  13.589  1.00  0.00           H  
ATOM   1440  N   GLU A  96      -6.034 -11.403  17.115  1.00  0.00           N  
ATOM   1441  CA  GLU A  96      -4.932 -11.849  17.959  1.00  0.00           C  
ATOM   1442  C   GLU A  96      -5.195 -11.339  19.373  1.00  0.00           C  
ATOM   1443  O   GLU A  96      -5.084 -12.078  20.348  1.00  0.00           O  
ATOM   1444  CB  GLU A  96      -3.588 -11.335  17.438  1.00  0.00           C  
ATOM   1445  CG  GLU A  96      -2.377 -11.869  18.189  1.00  0.00           C  
ATOM   1446  CD  GLU A  96      -1.073 -11.476  17.552  1.00  0.00           C  
ATOM   1447  OE1 GLU A  96      -1.103 -10.832  16.531  1.00  0.00           O  
ATOM   1448  OE2 GLU A  96      -0.046 -11.820  18.087  1.00  0.00           O  
ATOM   1449  H   GLU A  96      -5.843 -10.768  16.353  1.00  0.00           H  
ATOM   1450  HA  GLU A  96      -4.883 -12.937  17.917  1.00  0.00           H  
ATOM   1451 1HB  GLU A  96      -3.477 -11.607  16.388  1.00  0.00           H  
ATOM   1452 2HB  GLU A  96      -3.566 -10.247  17.498  1.00  0.00           H  
ATOM   1453 1HG  GLU A  96      -2.399 -11.488  19.210  1.00  0.00           H  
ATOM   1454 2HG  GLU A  96      -2.441 -12.955  18.235  1.00  0.00           H  
ATOM   1455  N   GLN A  97      -5.537 -10.060  19.463  1.00  0.00           N  
ATOM   1456  CA  GLN A  97      -5.820  -9.413  20.732  1.00  0.00           C  
ATOM   1457  C   GLN A  97      -6.883 -10.207  21.505  1.00  0.00           C  
ATOM   1458  O   GLN A  97      -6.725 -10.362  22.735  1.00  0.00           O  
ATOM   1459  OXT GLN A  97      -7.833 -10.658  20.926  1.00  0.00           O  
ATOM   1460  CB  GLN A  97      -6.285  -7.972  20.509  1.00  0.00           C  
ATOM   1461  CG  GLN A  97      -6.501  -7.182  21.788  1.00  0.00           C  
ATOM   1462  CD  GLN A  97      -7.003  -5.776  21.522  1.00  0.00           C  
ATOM   1463  OE1 GLN A  97      -7.812  -5.550  20.617  1.00  0.00           O  
ATOM   1464  NE2 GLN A  97      -6.526  -4.819  22.311  1.00  0.00           N  
ATOM   1465  H   GLN A  97      -5.601  -9.521  18.611  1.00  0.00           H  
ATOM   1466  HA  GLN A  97      -4.899  -9.374  21.313  1.00  0.00           H  
ATOM   1467 1HB  GLN A  97      -5.547  -7.441  19.907  1.00  0.00           H  
ATOM   1468 2HB  GLN A  97      -7.222  -7.974  19.952  1.00  0.00           H  
ATOM   1469 1HG  GLN A  97      -7.240  -7.699  22.401  1.00  0.00           H  
ATOM   1470 2HG  GLN A  97      -5.555  -7.112  22.324  1.00  0.00           H  
ATOM   1471 1HE2 GLN A  97      -6.821  -3.871  22.183  1.00  0.00           H  
ATOM   1472 2HE2 GLN A  97      -5.872  -5.046  23.033  1.00  0.00           H  
ATOM      1  N   ALA B   1       0.726 -19.683  13.702  1.00  0.00           N  
ATOM      2  CA  ALA B   1      -0.025 -18.426  13.988  1.00  0.00           C  
ATOM      3  C   ALA B   1      -1.425 -18.486  13.389  1.00  0.00           C  
ATOM      4  O   ALA B   1      -1.941 -19.565  13.095  1.00  0.00           O  
ATOM      5  CB  ALA B   1       0.734 -17.227  13.422  1.00  0.00           C  
ATOM      6 1H   ALA B   1       1.641 -19.624  14.102  1.00  0.00           H  
ATOM      7 2H   ALA B   1       0.238 -20.460  14.100  1.00  0.00           H  
ATOM      8 3H   ALA B   1       0.803 -19.808  12.713  1.00  0.00           H  
ATOM      9  HA  ALA B   1      -0.106 -18.319  15.069  1.00  0.00           H  
ATOM     10 1HB  ALA B   1       0.179 -16.313  13.635  1.00  0.00           H  
ATOM     11 2HB  ALA B   1       1.719 -17.169  13.884  1.00  0.00           H  
ATOM     12 3HB  ALA B   1       0.844 -17.342  12.345  1.00  0.00           H  
ATOM     13  N   LEU B   2      -2.031 -17.316  13.214  1.00  0.00           N  
ATOM     14  CA  LEU B   2      -3.349 -17.203  12.599  1.00  0.00           C  
ATOM     15  C   LEU B   2      -3.432 -15.921  11.786  1.00  0.00           C  
ATOM     16  O   LEU B   2      -3.648 -15.951  10.578  1.00  0.00           O  
ATOM     17  CB  LEU B   2      -4.446 -17.220  13.670  1.00  0.00           C  
ATOM     18  CG  LEU B   2      -5.885 -17.103  13.150  1.00  0.00           C  
ATOM     19  CD1 LEU B   2      -6.194 -18.286  12.241  1.00  0.00           C  
ATOM     20  CD2 LEU B   2      -6.848 -17.050  14.327  1.00  0.00           C  
ATOM     21  H   LEU B   2      -1.558 -16.478  13.520  1.00  0.00           H  
ATOM     22  HA  LEU B   2      -3.501 -18.065  11.950  1.00  0.00           H  
ATOM     23 1HB  LEU B   2      -4.372 -18.151  14.230  1.00  0.00           H  
ATOM     24 2HB  LEU B   2      -4.274 -16.392  14.358  1.00  0.00           H  
ATOM     25  HG  LEU B   2      -5.985 -16.193  12.558  1.00  0.00           H  
ATOM     26 1HD1 LEU B   2      -7.216 -18.203  11.872  1.00  0.00           H  
ATOM     27 2HD1 LEU B   2      -5.504 -18.287  11.399  1.00  0.00           H  
ATOM     28 3HD1 LEU B   2      -6.086 -19.213  12.803  1.00  0.00           H  
ATOM     29 1HD2 LEU B   2      -7.871 -16.966  13.956  1.00  0.00           H  
ATOM     30 2HD2 LEU B   2      -6.749 -17.961  14.918  1.00  0.00           H  
ATOM     31 3HD2 LEU B   2      -6.615 -16.186  14.949  1.00  0.00           H  
ATOM     32  N   HIS B   3      -3.259 -14.791  12.461  1.00  0.00           N  
ATOM     33  CA  HIS B   3      -3.304 -13.494  11.808  1.00  0.00           C  
ATOM     34  C   HIS B   3      -2.278 -13.419  10.684  1.00  0.00           C  
ATOM     35  O   HIS B   3      -2.482 -12.727   9.693  1.00  0.00           O  
ATOM     36  CB  HIS B   3      -3.056 -12.369  12.818  1.00  0.00           C  
ATOM     37  CG  HIS B   3      -1.745 -12.483  13.534  1.00  0.00           C  
ATOM     38  ND1 HIS B   3      -0.624 -11.781  13.148  1.00  0.00           N  
ATOM     39  CD2 HIS B   3      -1.379 -13.217  14.611  1.00  0.00           C  
ATOM     40  CE1 HIS B   3       0.379 -12.078  13.958  1.00  0.00           C  
ATOM     41  NE2 HIS B   3      -0.054 -12.947  14.853  1.00  0.00           N  
ATOM     42  H   HIS B   3      -3.089 -14.837  13.454  1.00  0.00           H  
ATOM     43  HA  HIS B   3      -4.297 -13.332  11.389  1.00  0.00           H  
ATOM     44 1HB  HIS B   3      -3.082 -11.406  12.306  1.00  0.00           H  
ATOM     45 2HB  HIS B   3      -3.852 -12.366  13.563  1.00  0.00           H  
ATOM     46  HD2 HIS B   3      -2.015 -13.896  15.179  1.00  0.00           H  
ATOM     47  HE1 HIS B   3       1.388 -11.674  13.897  1.00  0.00           H  
ATOM     48  HE2 HIS B   3       0.496 -13.351  15.598  1.00  0.00           H  
ATOM     49  N   TRP B   4      -1.179 -14.147  10.851  1.00  0.00           N  
ATOM     50  CA  TRP B   4      -0.189 -14.323   9.794  1.00  0.00           C  
ATOM     51  C   TRP B   4      -0.663 -15.271   8.702  1.00  0.00           C  
ATOM     52  O   TRP B   4      -0.506 -14.984   7.515  1.00  0.00           O  
ATOM     53  CB  TRP B   4       1.120 -14.850  10.384  1.00  0.00           C  
ATOM     54  CG  TRP B   4       2.186 -15.090   9.358  1.00  0.00           C  
ATOM     55  CD1 TRP B   4       2.246 -14.555   8.105  1.00  0.00           C  
ATOM     56  CD2 TRP B   4       3.356 -15.933   9.491  1.00  0.00           C  
ATOM     57  NE1 TRP B   4       3.367 -15.005   7.453  1.00  0.00           N  
ATOM     58  CE2 TRP B   4       4.058 -15.848   8.286  1.00  0.00           C  
ATOM     59  CE3 TRP B   4       3.856 -16.739  10.521  1.00  0.00           C  
ATOM     60  CZ2 TRP B   4       5.240 -16.542   8.075  1.00  0.00           C  
ATOM     61  CZ3 TRP B   4       5.041 -17.434  10.310  1.00  0.00           C  
ATOM     62  CH2 TRP B   4       5.715 -17.337   9.119  1.00  0.00           C  
ATOM     63  H   TRP B   4      -1.030 -14.594  11.744  1.00  0.00           H  
ATOM     64  HA  TRP B   4       0.006 -13.353   9.339  1.00  0.00           H  
ATOM     65 1HB  TRP B   4       1.503 -14.136  11.114  1.00  0.00           H  
ATOM     66 2HB  TRP B   4       0.933 -15.786  10.909  1.00  0.00           H  
ATOM     67  HD1 TRP B   4       1.513 -13.870   7.685  1.00  0.00           H  
ATOM     68  HE1 TRP B   4       3.639 -14.759   6.512  1.00  0.00           H  
ATOM     69  HE3 TRP B   4       3.326 -16.818  11.470  1.00  0.00           H  
ATOM     70  HZ2 TRP B   4       5.789 -16.479   7.136  1.00  0.00           H  
ATOM     71  HZ3 TRP B   4       5.422 -18.060  11.116  1.00  0.00           H  
ATOM     72  HH2 TRP B   4       6.642 -17.895   8.987  1.00  0.00           H  
ATOM     73  N   ARG B   5      -1.240 -16.400   9.101  1.00  0.00           N  
ATOM     74  CA  ARG B   5      -1.651 -17.415   8.139  1.00  0.00           C  
ATOM     75  C   ARG B   5      -2.741 -16.927   7.205  1.00  0.00           C  
ATOM     76  O   ARG B   5      -3.004 -17.550   6.181  1.00  0.00           O  
ATOM     77  CB  ARG B   5      -2.146 -18.659   8.865  1.00  0.00           C  
ATOM     78  CG  ARG B   5      -1.081 -19.404   9.653  1.00  0.00           C  
ATOM     79  CD  ARG B   5      -1.615 -20.653  10.253  1.00  0.00           C  
ATOM     80  NE  ARG B   5      -0.689 -21.236  11.210  1.00  0.00           N  
ATOM     81  CZ  ARG B   5       0.332 -22.053  10.888  1.00  0.00           C  
ATOM     82  NH1 ARG B   5       0.545 -22.374   9.631  1.00  0.00           N  
ATOM     83  NH2 ARG B   5       1.121 -22.532  11.835  1.00  0.00           N  
ATOM     84  H   ARG B   5      -1.399 -16.562  10.085  1.00  0.00           H  
ATOM     85  HA  ARG B   5      -0.790 -17.678   7.524  1.00  0.00           H  
ATOM     86 1HB  ARG B   5      -2.938 -18.384   9.558  1.00  0.00           H  
ATOM     87 2HB  ARG B   5      -2.570 -19.357   8.142  1.00  0.00           H  
ATOM     88 1HG  ARG B   5      -0.255 -19.666   8.993  1.00  0.00           H  
ATOM     89 2HG  ARG B   5      -0.712 -18.767  10.460  1.00  0.00           H  
ATOM     90 1HD  ARG B   5      -2.550 -20.438  10.770  1.00  0.00           H  
ATOM     91 2HD  ARG B   5      -1.796 -21.385   9.466  1.00  0.00           H  
ATOM     92  HE  ARG B   5      -0.821 -21.011  12.188  1.00  0.00           H  
ATOM     93 1HH1 ARG B   5      -0.057 -22.008   8.907  1.00  0.00           H  
ATOM     94 2HH1 ARG B   5       1.310 -22.987   9.389  1.00  0.00           H  
ATOM     95 1HH2 ARG B   5       0.957 -22.284  12.801  1.00  0.00           H  
ATOM     96 2HH2 ARG B   5       1.885 -23.143  11.593  1.00  0.00           H  
ATOM     97  N   ALA B   6      -3.383 -15.821   7.563  1.00  0.00           N  
ATOM     98  CA  ALA B   6      -4.426 -15.243   6.725  1.00  0.00           C  
ATOM     99  C   ALA B   6      -3.831 -14.965   5.347  1.00  0.00           C  
ATOM    100  O   ALA B   6      -4.521 -15.040   4.328  1.00  0.00           O  
ATOM    101  CB  ALA B   6      -4.947 -13.951   7.345  1.00  0.00           C  
ATOM    102  H   ALA B   6      -3.145 -15.370   8.435  1.00  0.00           H  
ATOM    103  HA  ALA B   6      -5.245 -15.958   6.660  1.00  0.00           H  
ATOM    104 1HB  ALA B   6      -5.725 -13.530   6.709  1.00  0.00           H  
ATOM    105 2HB  ALA B   6      -5.359 -14.162   8.331  1.00  0.00           H  
ATOM    106 3HB  ALA B   6      -4.130 -13.237   7.438  1.00  0.00           H  
ATOM    107  N   ALA B   7      -2.541 -14.646   5.340  1.00  0.00           N  
ATOM    108  CA  ALA B   7      -1.809 -14.370   4.116  1.00  0.00           C  
ATOM    109  C   ALA B   7      -1.875 -15.568   3.179  1.00  0.00           C  
ATOM    110  O   ALA B   7      -2.156 -15.422   1.991  1.00  0.00           O  
ATOM    111  CB  ALA B   7      -0.357 -14.044   4.443  1.00  0.00           C  
ATOM    112  H   ALA B   7      -2.058 -14.596   6.225  1.00  0.00           H  
ATOM    113  HA  ALA B   7      -2.267 -13.507   3.634  1.00  0.00           H  
ATOM    114 1HB  ALA B   7       0.187 -13.837   3.520  1.00  0.00           H  
ATOM    115 2HB  ALA B   7      -0.317 -13.167   5.090  1.00  0.00           H  
ATOM    116 3HB  ALA B   7       0.100 -14.891   4.952  1.00  0.00           H  
ATOM    117  N   GLY B   8      -1.615 -16.755   3.722  1.00  0.00           N  
ATOM    118  CA  GLY B   8      -1.709 -17.964   2.929  1.00  0.00           C  
ATOM    119  C   GLY B   8      -3.112 -18.206   2.398  1.00  0.00           C  
ATOM    120  O   GLY B   8      -3.289 -18.524   1.224  1.00  0.00           O  
ATOM    121  H   GLY B   8      -1.349 -16.822   4.693  1.00  0.00           H  
ATOM    122 1HA  GLY B   8      -1.018 -17.903   2.088  1.00  0.00           H  
ATOM    123 2HA  GLY B   8      -1.406 -18.819   3.533  1.00  0.00           H  
ATOM    124  N   ALA B   9      -4.114 -18.050   3.258  1.00  0.00           N  
ATOM    125  CA  ALA B   9      -5.502 -18.174   2.828  1.00  0.00           C  
ATOM    126  C   ALA B   9      -5.882 -17.160   1.766  1.00  0.00           C  
ATOM    127  O   ALA B   9      -6.631 -17.476   0.844  1.00  0.00           O  
ATOM    128  CB  ALA B   9      -6.433 -18.032   4.017  1.00  0.00           C  
ATOM    129  H   ALA B   9      -3.916 -17.842   4.226  1.00  0.00           H  
ATOM    130  HA  ALA B   9      -5.633 -19.164   2.390  1.00  0.00           H  
ATOM    131 1HB  ALA B   9      -7.466 -18.127   3.684  1.00  0.00           H  
ATOM    132 2HB  ALA B   9      -6.213 -18.814   4.746  1.00  0.00           H  
ATOM    133 3HB  ALA B   9      -6.288 -17.056   4.478  1.00  0.00           H  
ATOM    134  N   ALA B  10      -5.378 -15.939   1.902  1.00  0.00           N  
ATOM    135  CA  ALA B  10      -5.633 -14.903   0.911  1.00  0.00           C  
ATOM    136  C   ALA B  10      -5.015 -15.256  -0.421  1.00  0.00           C  
ATOM    137  O   ALA B  10      -5.563 -14.937  -1.468  1.00  0.00           O  
ATOM    138  CB  ALA B  10      -5.087 -13.585   1.376  1.00  0.00           C  
ATOM    139  H   ALA B  10      -4.807 -15.720   2.706  1.00  0.00           H  
ATOM    140  HA  ALA B  10      -6.711 -14.813   0.785  1.00  0.00           H  
ATOM    141 1HB  ALA B  10      -5.287 -12.823   0.624  1.00  0.00           H  
ATOM    142 2HB  ALA B  10      -5.567 -13.304   2.314  1.00  0.00           H  
ATOM    143 3HB  ALA B  10      -4.012 -13.671   1.530  1.00  0.00           H  
ATOM    144  N   THR B  11      -3.858 -15.902  -0.382  1.00  0.00           N  
ATOM    145  CA  THR B  11      -3.235 -16.354  -1.611  1.00  0.00           C  
ATOM    146  C   THR B  11      -4.135 -17.391  -2.272  1.00  0.00           C  
ATOM    147  O   THR B  11      -4.320 -17.369  -3.484  1.00  0.00           O  
ATOM    148  CB  THR B  11      -1.837 -16.945  -1.356  1.00  0.00           C  
ATOM    149  OG1 THR B  11      -0.990 -15.943  -0.778  1.00  0.00           O  
ATOM    150  CG2 THR B  11      -1.219 -17.437  -2.655  1.00  0.00           C  
ATOM    151  H   THR B  11      -3.399 -16.086   0.498  1.00  0.00           H  
ATOM    152  HA  THR B  11      -3.105 -15.494  -2.270  1.00  0.00           H  
ATOM    153  HB  THR B  11      -1.917 -17.780  -0.659  1.00  0.00           H  
ATOM    154  HG1 THR B  11      -0.685 -16.240   0.084  1.00  0.00           H  
ATOM    155 1HG2 THR B  11      -0.231 -17.853  -2.455  1.00  0.00           H  
ATOM    156 2HG2 THR B  11      -1.854 -18.208  -3.091  1.00  0.00           H  
ATOM    157 3HG2 THR B  11      -1.127 -16.606  -3.353  1.00  0.00           H  
ATOM    158  N   VAL B  12      -4.711 -18.291  -1.477  1.00  0.00           N  
ATOM    159  CA  VAL B  12      -5.630 -19.279  -2.031  1.00  0.00           C  
ATOM    160  C   VAL B  12      -6.808 -18.553  -2.672  1.00  0.00           C  
ATOM    161  O   VAL B  12      -7.231 -18.891  -3.772  1.00  0.00           O  
ATOM    162  CB  VAL B  12      -6.135 -20.236  -0.935  1.00  0.00           C  
ATOM    163  CG1 VAL B  12      -7.250 -21.120  -1.472  1.00  0.00           C  
ATOM    164  CG2 VAL B  12      -4.982 -21.079  -0.411  1.00  0.00           C  
ATOM    165  H   VAL B  12      -4.518 -18.299  -0.486  1.00  0.00           H  
ATOM    166  HA  VAL B  12      -5.094 -19.871  -2.775  1.00  0.00           H  
ATOM    167  HB  VAL B  12      -6.556 -19.647  -0.119  1.00  0.00           H  
ATOM    168 1HG1 VAL B  12      -7.596 -21.789  -0.683  1.00  0.00           H  
ATOM    169 2HG1 VAL B  12      -8.079 -20.497  -1.807  1.00  0.00           H  
ATOM    170 3HG1 VAL B  12      -6.876 -21.709  -2.308  1.00  0.00           H  
ATOM    171 1HG2 VAL B  12      -5.347 -21.752   0.365  1.00  0.00           H  
ATOM    172 2HG2 VAL B  12      -4.558 -21.662  -1.228  1.00  0.00           H  
ATOM    173 3HG2 VAL B  12      -4.214 -20.427   0.006  1.00  0.00           H  
ATOM    174  N   LEU B  13      -7.337 -17.559  -1.969  1.00  0.00           N  
ATOM    175  CA  LEU B  13      -8.484 -16.794  -2.443  1.00  0.00           C  
ATOM    176  C   LEU B  13      -8.100 -16.112  -3.749  1.00  0.00           C  
ATOM    177  O   LEU B  13      -8.885 -16.077  -4.692  1.00  0.00           O  
ATOM    178  CB  LEU B  13      -8.919 -15.752  -1.404  1.00  0.00           C  
ATOM    179  CG  LEU B  13      -9.559 -16.313  -0.128  1.00  0.00           C  
ATOM    180  CD1 LEU B  13      -9.754 -15.188   0.880  1.00  0.00           C  
ATOM    181  CD2 LEU B  13     -10.886 -16.974  -0.474  1.00  0.00           C  
ATOM    182  H   LEU B  13      -6.927 -17.327  -1.075  1.00  0.00           H  
ATOM    183  HA  LEU B  13      -9.321 -17.477  -2.583  1.00  0.00           H  
ATOM    184 1HB  LEU B  13      -8.046 -15.172  -1.109  1.00  0.00           H  
ATOM    185 2HB  LEU B  13      -9.638 -15.078  -1.867  1.00  0.00           H  
ATOM    186  HG  LEU B  13      -8.893 -17.051   0.321  1.00  0.00           H  
ATOM    187 1HD1 LEU B  13     -10.210 -15.586   1.786  1.00  0.00           H  
ATOM    188 2HD1 LEU B  13      -8.788 -14.746   1.124  1.00  0.00           H  
ATOM    189 3HD1 LEU B  13     -10.405 -14.426   0.452  1.00  0.00           H  
ATOM    190 1HD2 LEU B  13     -11.341 -17.374   0.433  1.00  0.00           H  
ATOM    191 2HD2 LEU B  13     -11.553 -16.237  -0.921  1.00  0.00           H  
ATOM    192 3HD2 LEU B  13     -10.714 -17.786  -1.181  1.00  0.00           H  
ATOM    193  N   LEU B  14      -6.882 -15.578  -3.798  1.00  0.00           N  
ATOM    194  CA  LEU B  14      -6.380 -14.913  -4.995  1.00  0.00           C  
ATOM    195  C   LEU B  14      -6.439 -15.852  -6.189  1.00  0.00           C  
ATOM    196  O   LEU B  14      -6.906 -15.475  -7.264  1.00  0.00           O  
ATOM    197  CB  LEU B  14      -4.938 -14.436  -4.779  1.00  0.00           C  
ATOM    198  CG  LEU B  14      -4.277 -13.749  -5.980  1.00  0.00           C  
ATOM    199  CD1 LEU B  14      -5.034 -12.470  -6.314  1.00  0.00           C  
ATOM    200  CD2 LEU B  14      -2.820 -13.453  -5.658  1.00  0.00           C  
ATOM    201  H   LEU B  14      -6.290 -15.636  -2.982  1.00  0.00           H  
ATOM    202  HA  LEU B  14      -6.998 -14.037  -5.189  1.00  0.00           H  
ATOM    203 1HB  LEU B  14      -4.926 -13.733  -3.947  1.00  0.00           H  
ATOM    204 2HB  LEU B  14      -4.325 -15.296  -4.510  1.00  0.00           H  
ATOM    205  HG  LEU B  14      -4.331 -14.404  -6.849  1.00  0.00           H  
ATOM    206 1HD1 LEU B  14      -4.565 -11.982  -7.168  1.00  0.00           H  
ATOM    207 2HD1 LEU B  14      -6.068 -12.714  -6.559  1.00  0.00           H  
ATOM    208 3HD1 LEU B  14      -5.012 -11.801  -5.456  1.00  0.00           H  
ATOM    209 1HD2 LEU B  14      -2.350 -12.965  -6.512  1.00  0.00           H  
ATOM    210 2HD2 LEU B  14      -2.765 -12.796  -4.790  1.00  0.00           H  
ATOM    211 3HD2 LEU B  14      -2.299 -14.386  -5.440  1.00  0.00           H  
ATOM    212  N   VAL B  15      -5.953 -17.073  -5.996  1.00  0.00           N  
ATOM    213  CA  VAL B  15      -5.971 -18.078  -7.047  1.00  0.00           C  
ATOM    214  C   VAL B  15      -7.396 -18.350  -7.485  1.00  0.00           C  
ATOM    215  O   VAL B  15      -7.664 -18.528  -8.665  1.00  0.00           O  
ATOM    216  CB  VAL B  15      -5.324 -19.388  -6.560  1.00  0.00           C  
ATOM    217  CG1 VAL B  15      -5.540 -20.499  -7.575  1.00  0.00           C  
ATOM    218  CG2 VAL B  15      -3.838 -19.168  -6.309  1.00  0.00           C  
ATOM    219  H   VAL B  15      -5.562 -17.311  -5.095  1.00  0.00           H  
ATOM    220  HA  VAL B  15      -5.403 -17.699  -7.897  1.00  0.00           H  
ATOM    221  HB  VAL B  15      -5.807 -19.698  -5.634  1.00  0.00           H  
ATOM    222 1HG1 VAL B  15      -5.076 -21.417  -7.214  1.00  0.00           H  
ATOM    223 2HG1 VAL B  15      -6.608 -20.663  -7.712  1.00  0.00           H  
ATOM    224 3HG1 VAL B  15      -5.091 -20.217  -8.527  1.00  0.00           H  
ATOM    225 1HG2 VAL B  15      -3.387 -20.098  -5.963  1.00  0.00           H  
ATOM    226 2HG2 VAL B  15      -3.356 -18.852  -7.234  1.00  0.00           H  
ATOM    227 3HG2 VAL B  15      -3.708 -18.398  -5.549  1.00  0.00           H  
ATOM    228  N   ILE B  16      -8.313 -18.401  -6.531  1.00  0.00           N  
ATOM    229  CA  ILE B  16      -9.691 -18.698  -6.875  1.00  0.00           C  
ATOM    230  C   ILE B  16     -10.138 -17.581  -7.809  1.00  0.00           C  
ATOM    231  O   ILE B  16     -10.756 -17.838  -8.840  1.00  0.00           O  
ATOM    232  CB  ILE B  16     -10.598 -18.774  -5.632  1.00  0.00           C  
ATOM    233  CG1 ILE B  16     -10.242 -20.000  -4.786  1.00  0.00           C  
ATOM    234  CG2 ILE B  16     -12.061 -18.816  -6.045  1.00  0.00           C  
ATOM    235  CD1 ILE B  16     -10.881 -20.001  -3.416  1.00  0.00           C  
ATOM    236  H   ILE B  16      -8.071 -18.237  -5.565  1.00  0.00           H  
ATOM    237  HA  ILE B  16      -9.725 -19.679  -7.347  1.00  0.00           H  
ATOM    238  HB  ILE B  16     -10.431 -17.899  -5.006  1.00  0.00           H  
ATOM    239 1HG1 ILE B  16     -10.550 -20.904  -5.308  1.00  0.00           H  
ATOM    240 2HG1 ILE B  16      -9.160 -20.050  -4.656  1.00  0.00           H  
ATOM    241 1HG2 ILE B  16     -12.688 -18.870  -5.155  1.00  0.00           H  
ATOM    242 2HG2 ILE B  16     -12.306 -17.915  -6.606  1.00  0.00           H  
ATOM    243 3HG2 ILE B  16     -12.240 -19.691  -6.668  1.00  0.00           H  
ATOM    244 1HD1 ILE B  16     -10.582 -20.899  -2.876  1.00  0.00           H  
ATOM    245 2HD1 ILE B  16     -10.557 -19.119  -2.862  1.00  0.00           H  
ATOM    246 3HD1 ILE B  16     -11.965 -19.986  -3.521  1.00  0.00           H  
ATOM    247  N   VAL B  17      -9.796 -16.343  -7.448  1.00  0.00           N  
ATOM    248  CA  VAL B  17     -10.180 -15.161  -8.221  1.00  0.00           C  
ATOM    249  C   VAL B  17      -9.583 -15.244  -9.611  1.00  0.00           C  
ATOM    250  O   VAL B  17     -10.235 -14.918 -10.598  1.00  0.00           O  
ATOM    251  CB  VAL B  17      -9.698 -13.871  -7.532  1.00  0.00           C  
ATOM    252  CG1 VAL B  17      -9.884 -12.673  -8.452  1.00  0.00           C  
ATOM    253  CG2 VAL B  17     -10.450 -13.670  -6.226  1.00  0.00           C  
ATOM    254  H   VAL B  17      -9.251 -16.224  -6.607  1.00  0.00           H  
ATOM    255  HA  VAL B  17     -11.268 -15.113  -8.263  1.00  0.00           H  
ATOM    256  HB  VAL B  17      -8.630 -13.956  -7.327  1.00  0.00           H  
ATOM    257 1HG1 VAL B  17      -9.537 -11.770  -7.948  1.00  0.00           H  
ATOM    258 2HG1 VAL B  17      -9.307 -12.822  -9.364  1.00  0.00           H  
ATOM    259 3HG1 VAL B  17     -10.939 -12.566  -8.701  1.00  0.00           H  
ATOM    260 1HG2 VAL B  17     -10.104 -12.756  -5.743  1.00  0.00           H  
ATOM    261 2HG2 VAL B  17     -11.519 -13.590  -6.430  1.00  0.00           H  
ATOM    262 3HG2 VAL B  17     -10.270 -14.518  -5.567  1.00  0.00           H  
ATOM    263  N   LEU B  18      -8.327 -15.666  -9.675  1.00  0.00           N  
ATOM    264  CA  LEU B  18      -7.629 -15.737 -10.942  1.00  0.00           C  
ATOM    265  C   LEU B  18      -8.376 -16.729 -11.815  1.00  0.00           C  
ATOM    266  O   LEU B  18      -8.599 -16.478 -12.997  1.00  0.00           O  
ATOM    267  CB  LEU B  18      -6.171 -16.173 -10.749  1.00  0.00           C  
ATOM    268  CG  LEU B  18      -5.257 -15.151 -10.060  1.00  0.00           C  
ATOM    269  CD1 LEU B  18      -3.902 -15.789  -9.781  1.00  0.00           C  
ATOM    270  CD2 LEU B  18      -5.111 -13.923 -10.945  1.00  0.00           C  
ATOM    271  H   LEU B  18      -7.846 -15.943  -8.832  1.00  0.00           H  
ATOM    272  HA  LEU B  18      -7.603 -14.739 -11.378  1.00  0.00           H  
ATOM    273 1HB  LEU B  18      -6.158 -17.084 -10.153  1.00  0.00           H  
ATOM    274 2HB  LEU B  18      -5.742 -16.396 -11.725  1.00  0.00           H  
ATOM    275  HG  LEU B  18      -5.692 -14.860  -9.104  1.00  0.00           H  
ATOM    276 1HD1 LEU B  18      -3.252 -15.063  -9.292  1.00  0.00           H  
ATOM    277 2HD1 LEU B  18      -4.034 -16.653  -9.130  1.00  0.00           H  
ATOM    278 3HD1 LEU B  18      -3.450 -16.106 -10.720  1.00  0.00           H  
ATOM    279 1HD2 LEU B  18      -4.461 -13.196 -10.456  1.00  0.00           H  
ATOM    280 2HD2 LEU B  18      -4.675 -14.213 -11.902  1.00  0.00           H  
ATOM    281 3HD2 LEU B  18      -6.091 -13.478 -11.114  1.00  0.00           H  
ATOM    282  N   LEU B  19      -8.778 -17.847 -11.222  1.00  0.00           N  
ATOM    283  CA  LEU B  19      -9.510 -18.881 -11.945  1.00  0.00           C  
ATOM    284  C   LEU B  19     -10.898 -18.409 -12.344  1.00  0.00           C  
ATOM    285  O   LEU B  19     -11.375 -18.733 -13.425  1.00  0.00           O  
ATOM    286  CB  LEU B  19      -9.625 -20.147 -11.086  1.00  0.00           C  
ATOM    287  CG  LEU B  19      -8.313 -20.902 -10.836  1.00  0.00           C  
ATOM    288  CD1 LEU B  19      -8.553 -22.015  -9.824  1.00  0.00           C  
ATOM    289  CD2 LEU B  19      -7.792 -21.463 -12.151  1.00  0.00           C  
ATOM    290  H   LEU B  19      -8.571 -17.984 -10.243  1.00  0.00           H  
ATOM    291  HA  LEU B  19      -8.963 -19.119 -12.856  1.00  0.00           H  
ATOM    292 1HB  LEU B  19     -10.039 -19.872 -10.116  1.00  0.00           H  
ATOM    293 2HB  LEU B  19     -10.317 -20.835 -11.570  1.00  0.00           H  
ATOM    294  HG  LEU B  19      -7.576 -20.221 -10.414  1.00  0.00           H  
ATOM    295 1HD1 LEU B  19      -7.621 -22.552  -9.647  1.00  0.00           H  
ATOM    296 2HD1 LEU B  19      -8.908 -21.585  -8.887  1.00  0.00           H  
ATOM    297 3HD1 LEU B  19      -9.301 -22.705 -10.213  1.00  0.00           H  
ATOM    298 1HD2 LEU B  19      -6.860 -21.999 -11.974  1.00  0.00           H  
ATOM    299 2HD2 LEU B  19      -8.530 -22.145 -12.574  1.00  0.00           H  
ATOM    300 3HD2 LEU B  19      -7.613 -20.645 -12.849  1.00  0.00           H  
ATOM    301  N   ALA B  20     -11.538 -17.633 -11.475  1.00  0.00           N  
ATOM    302  CA  ALA B  20     -12.861 -17.090 -11.759  1.00  0.00           C  
ATOM    303  C   ALA B  20     -12.850 -16.273 -13.045  1.00  0.00           C  
ATOM    304  O   ALA B  20     -13.712 -16.444 -13.905  1.00  0.00           O  
ATOM    305  CB  ALA B  20     -13.330 -16.221 -10.598  1.00  0.00           C  
ATOM    306  H   ALA B  20     -11.095 -17.414 -10.594  1.00  0.00           H  
ATOM    307  HA  ALA B  20     -13.551 -17.924 -11.880  1.00  0.00           H  
ATOM    308 1HB  ALA B  20     -14.318 -15.820 -10.821  1.00  0.00           H  
ATOM    309 2HB  ALA B  20     -13.378 -16.822  -9.691  1.00  0.00           H  
ATOM    310 3HB  ALA B  20     -12.630 -15.400 -10.453  1.00  0.00           H  
ATOM    311  N   GLY B  21     -11.875 -15.379 -13.167  1.00  0.00           N  
ATOM    312  CA  GLY B  21     -11.729 -14.606 -14.387  1.00  0.00           C  
ATOM    313  C   GLY B  21     -11.471 -15.507 -15.577  1.00  0.00           C  
ATOM    314  O   GLY B  21     -12.124 -15.389 -16.612  1.00  0.00           O  
ATOM    315  H   GLY B  21     -11.225 -15.230 -12.409  1.00  0.00           H  
ATOM    316 1HA  GLY B  21     -12.632 -14.020 -14.557  1.00  0.00           H  
ATOM    317 2HA  GLY B  21     -10.906 -13.900 -14.273  1.00  0.00           H  
ATOM    318  N   SER B  22     -10.512 -16.413 -15.423  1.00  0.00           N  
ATOM    319  CA  SER B  22     -10.096 -17.287 -16.507  1.00  0.00           C  
ATOM    320  C   SER B  22     -11.282 -18.042 -17.075  1.00  0.00           C  
ATOM    321  O   SER B  22     -11.419 -18.186 -18.286  1.00  0.00           O  
ATOM    322  CB  SER B  22      -9.046 -18.266 -16.021  1.00  0.00           C  
ATOM    323  OG  SER B  22      -7.866 -17.601 -15.661  1.00  0.00           O  
ATOM    324  H   SER B  22     -10.061 -16.495 -14.524  1.00  0.00           H  
ATOM    325  HA  SER B  22      -9.639 -16.677 -17.288  1.00  0.00           H  
ATOM    326 1HB  SER B  22      -9.432 -18.816 -15.163  1.00  0.00           H  
ATOM    327 2HB  SER B  22      -8.833 -18.991 -16.805  1.00  0.00           H  
ATOM    328  HG  SER B  22      -8.096 -16.670 -15.598  1.00  0.00           H  
ATOM    329  N   TYR B  23     -12.143 -18.517 -16.187  1.00  0.00           N  
ATOM    330  CA  TYR B  23     -13.212 -19.420 -16.574  1.00  0.00           C  
ATOM    331  C   TYR B  23     -14.585 -18.768 -16.561  1.00  0.00           C  
ATOM    332  O   TYR B  23     -15.597 -19.450 -16.414  1.00  0.00           O  
ATOM    333  CB  TYR B  23     -13.211 -20.647 -15.660  1.00  0.00           C  
ATOM    334  CG  TYR B  23     -12.068 -21.602 -15.921  1.00  0.00           C  
ATOM    335  CD1 TYR B  23     -10.833 -21.385 -15.327  1.00  0.00           C  
ATOM    336  CD2 TYR B  23     -12.254 -22.694 -16.754  1.00  0.00           C  
ATOM    337  CE1 TYR B  23      -9.790 -22.258 -15.566  1.00  0.00           C  
ATOM    338  CE2 TYR B  23     -11.211 -23.567 -16.992  1.00  0.00           C  
ATOM    339  CZ  TYR B  23      -9.982 -23.351 -16.401  1.00  0.00           C  
ATOM    340  OH  TYR B  23      -8.942 -24.221 -16.639  1.00  0.00           O  
ATOM    341  H   TYR B  23     -12.055 -18.247 -15.217  1.00  0.00           H  
ATOM    342  HA  TYR B  23     -13.037 -19.742 -17.601  1.00  0.00           H  
ATOM    343 1HB  TYR B  23     -13.155 -20.324 -14.618  1.00  0.00           H  
ATOM    344 2HB  TYR B  23     -14.146 -21.193 -15.784  1.00  0.00           H  
ATOM    345  HD1 TYR B  23     -10.687 -20.526 -14.672  1.00  0.00           H  
ATOM    346  HD2 TYR B  23     -13.224 -22.864 -17.221  1.00  0.00           H  
ATOM    347  HE1 TYR B  23      -8.819 -22.087 -15.099  1.00  0.00           H  
ATOM    348  HE2 TYR B  23     -11.357 -24.426 -17.648  1.00  0.00           H  
ATOM    349  HH  TYR B  23      -8.166 -23.929 -16.156  1.00  0.00           H  
ATOM    350  N   LEU B  24     -14.612 -17.447 -16.704  1.00  0.00           N  
ATOM    351  CA  LEU B  24     -15.870 -16.718 -16.854  1.00  0.00           C  
ATOM    352  C   LEU B  24     -15.756 -15.750 -18.019  1.00  0.00           C  
ATOM    353  O   LEU B  24     -16.656 -15.647 -18.849  1.00  0.00           O  
ATOM    354  CB  LEU B  24     -16.214 -15.955 -15.567  1.00  0.00           C  
ATOM    355  CG  LEU B  24     -16.582 -16.824 -14.358  1.00  0.00           C  
ATOM    356  CD1 LEU B  24     -16.777 -15.936 -13.135  1.00  0.00           C  
ATOM    357  CD2 LEU B  24     -17.845 -17.614 -14.665  1.00  0.00           C  
ATOM    358  H   LEU B  24     -13.742 -16.934 -16.711  1.00  0.00           H  
ATOM    359  HA  LEU B  24     -16.666 -17.437 -17.043  1.00  0.00           H  
ATOM    360 1HB  LEU B  24     -15.359 -15.343 -15.287  1.00  0.00           H  
ATOM    361 2HB  LEU B  24     -17.057 -15.294 -15.770  1.00  0.00           H  
ATOM    362  HG  LEU B  24     -15.765 -17.513 -14.142  1.00  0.00           H  
ATOM    363 1HD1 LEU B  24     -17.039 -16.553 -12.275  1.00  0.00           H  
ATOM    364 2HD1 LEU B  24     -15.852 -15.397 -12.927  1.00  0.00           H  
ATOM    365 3HD1 LEU B  24     -17.578 -15.223 -13.327  1.00  0.00           H  
ATOM    366 1HD2 LEU B  24     -18.106 -18.232 -13.805  1.00  0.00           H  
ATOM    367 2HD2 LEU B  24     -18.662 -16.926 -14.879  1.00  0.00           H  
ATOM    368 3HD2 LEU B  24     -17.672 -18.253 -15.531  1.00  0.00           H  
ATOM    369  N   ALA B  25     -14.642 -15.031 -18.071  1.00  0.00           N  
ATOM    370  CA  ALA B  25     -14.423 -14.075 -19.143  1.00  0.00           C  
ATOM    371  C   ALA B  25     -14.461 -14.859 -20.450  1.00  0.00           C  
ATOM    372  O   ALA B  25     -15.140 -14.474 -21.405  1.00  0.00           O  
ATOM    373  CB  ALA B  25     -13.074 -13.393 -18.972  1.00  0.00           C  
ATOM    374  H   ALA B  25     -13.933 -15.144 -17.361  1.00  0.00           H  
ATOM    375  HA  ALA B  25     -15.210 -13.321 -19.092  1.00  0.00           H  
ATOM    376 1HB  ALA B  25     -12.922 -12.679 -19.782  1.00  0.00           H  
ATOM    377 2HB  ALA B  25     -13.049 -12.869 -18.017  1.00  0.00           H  
ATOM    378 3HB  ALA B  25     -12.282 -14.141 -18.996  1.00  0.00           H  
ATOM    379  N   VAL B  26     -13.728 -15.966 -20.475  1.00  0.00           N  
ATOM    380  CA  VAL B  26     -13.600 -16.763 -21.683  1.00  0.00           C  
ATOM    381  C   VAL B  26     -14.967 -17.329 -22.018  1.00  0.00           C  
ATOM    382  O   VAL B  26     -15.366 -17.336 -23.178  1.00  0.00           O  
ATOM    383  CB  VAL B  26     -12.586 -17.907 -21.491  1.00  0.00           C  
ATOM    384  CG1 VAL B  26     -12.617 -18.852 -22.683  1.00  0.00           C  
ATOM    385  CG2 VAL B  26     -11.191 -17.334 -21.294  1.00  0.00           C  
ATOM    386  H   VAL B  26     -13.247 -16.263 -19.637  1.00  0.00           H  
ATOM    387  HA  VAL B  26     -13.224 -16.124 -22.482  1.00  0.00           H  
ATOM    388  HB  VAL B  26     -12.869 -18.488 -20.613  1.00  0.00           H  
ATOM    389 1HG1 VAL B  26     -11.895 -19.654 -22.531  1.00  0.00           H  
ATOM    390 2HG1 VAL B  26     -13.616 -19.277 -22.784  1.00  0.00           H  
ATOM    391 3HG1 VAL B  26     -12.362 -18.302 -23.589  1.00  0.00           H  
ATOM    392 1HG2 VAL B  26     -10.480 -18.147 -21.158  1.00  0.00           H  
ATOM    393 2HG2 VAL B  26     -10.911 -16.747 -22.169  1.00  0.00           H  
ATOM    394 3HG2 VAL B  26     -11.183 -16.693 -20.410  1.00  0.00           H  
ATOM    395  N   LEU B  27     -15.688 -17.788 -21.000  1.00  0.00           N  
ATOM    396  CA  LEU B  27     -17.015 -18.359 -21.207  1.00  0.00           C  
ATOM    397  C   LEU B  27     -17.840 -17.569 -22.226  1.00  0.00           C  
ATOM    398  O   LEU B  27     -18.418 -18.139 -23.153  1.00  0.00           O  
ATOM    399  CB  LEU B  27     -17.770 -18.417 -19.873  1.00  0.00           C  
ATOM    400  CG  LEU B  27     -19.186 -19.001 -19.935  1.00  0.00           C  
ATOM    401  CD1 LEU B  27     -19.118 -20.453 -20.389  1.00  0.00           C  
ATOM    402  CD2 LEU B  27     -19.844 -18.885 -18.567  1.00  0.00           C  
ATOM    403  H   LEU B  27     -15.314 -17.742 -20.063  1.00  0.00           H  
ATOM    404  HA  LEU B  27     -16.899 -19.363 -21.614  1.00  0.00           H  
ATOM    405 1HB  LEU B  27     -17.193 -19.019 -19.173  1.00  0.00           H  
ATOM    406 2HB  LEU B  27     -17.845 -17.406 -19.473  1.00  0.00           H  
ATOM    407  HG  LEU B  27     -19.776 -18.450 -20.668  1.00  0.00           H  
ATOM    408 1HD1 LEU B  27     -20.125 -20.868 -20.432  1.00  0.00           H  
ATOM    409 2HD1 LEU B  27     -18.662 -20.503 -21.378  1.00  0.00           H  
ATOM    410 3HD1 LEU B  27     -18.520 -21.026 -19.683  1.00  0.00           H  
ATOM    411 1HD2 LEU B  27     -20.851 -19.300 -18.611  1.00  0.00           H  
ATOM    412 2HD2 LEU B  27     -19.256 -19.438 -17.833  1.00  0.00           H  
ATOM    413 3HD2 LEU B  27     -19.895 -17.837 -18.276  1.00  0.00           H  
ATOM    414  N   ALA B  28     -17.885 -16.253 -22.048  1.00  0.00           N  
ATOM    415  CA  ALA B  28     -18.584 -15.377 -22.977  1.00  0.00           C  
ATOM    416  C   ALA B  28     -17.691 -15.155 -24.183  1.00  0.00           C  
ATOM    417  O   ALA B  28     -18.076 -15.444 -25.313  1.00  0.00           O  
ATOM    418  CB  ALA B  28     -18.901 -14.046 -22.309  1.00  0.00           C  
ATOM    419  H   ALA B  28     -17.423 -15.852 -21.246  1.00  0.00           H  
ATOM    420  HA  ALA B  28     -19.519 -15.861 -23.261  1.00  0.00           H  
ATOM    421 1HB  ALA B  28     -19.423 -13.401 -23.015  1.00  0.00           H  
ATOM    422 2HB  ALA B  28     -19.532 -14.217 -21.438  1.00  0.00           H  
ATOM    423 3HB  ALA B  28     -17.974 -13.568 -21.997  1.00  0.00           H  
ATOM    424  N   GLU B  29     -16.487 -14.650 -23.928  1.00  0.00           N  
ATOM    425  CA  GLU B  29     -15.597 -14.175 -24.980  1.00  0.00           C  
ATOM    426  C   GLU B  29     -15.407 -15.189 -26.109  1.00  0.00           C  
ATOM    427  O   GLU B  29     -15.592 -14.863 -27.281  1.00  0.00           O  
ATOM    428  CB  GLU B  29     -14.234 -13.816 -24.384  1.00  0.00           C  
ATOM    429  CG  GLU B  29     -14.248 -12.596 -23.473  1.00  0.00           C  
ATOM    430  CD  GLU B  29     -14.306 -11.300 -24.233  1.00  0.00           C  
ATOM    431  OE1 GLU B  29     -13.452 -11.078 -25.058  1.00  0.00           O  
ATOM    432  OE2 GLU B  29     -15.205 -10.531 -23.988  1.00  0.00           O  
ATOM    433  H   GLU B  29     -16.184 -14.597 -22.966  1.00  0.00           H  
ATOM    434  HA  GLU B  29     -16.027 -13.272 -25.416  1.00  0.00           H  
ATOM    435 1HB  GLU B  29     -13.856 -14.660 -23.806  1.00  0.00           H  
ATOM    436 2HB  GLU B  29     -13.523 -13.625 -25.187  1.00  0.00           H  
ATOM    437 1HG  GLU B  29     -15.114 -12.657 -22.815  1.00  0.00           H  
ATOM    438 2HG  GLU B  29     -13.352 -12.609 -22.853  1.00  0.00           H  
ATOM    439  N   ARG B  30     -15.031 -16.413 -25.744  1.00  0.00           N  
ATOM    440  CA  ARG B  30     -14.824 -17.515 -26.689  1.00  0.00           C  
ATOM    441  C   ARG B  30     -15.981 -17.789 -27.648  1.00  0.00           C  
ATOM    442  O   ARG B  30     -15.760 -18.020 -28.839  1.00  0.00           O  
ATOM    443  CB  ARG B  30     -14.532 -18.793 -25.917  1.00  0.00           C  
ATOM    444  CG  ARG B  30     -14.284 -20.019 -26.781  1.00  0.00           C  
ATOM    445  CD  ARG B  30     -14.126 -21.247 -25.960  1.00  0.00           C  
ATOM    446  NE  ARG B  30     -12.809 -21.326 -25.350  1.00  0.00           N  
ATOM    447  CZ  ARG B  30     -12.497 -22.113 -24.302  1.00  0.00           C  
ATOM    448  NH1 ARG B  30     -13.417 -22.880 -23.759  1.00  0.00           N  
ATOM    449  NH2 ARG B  30     -11.267 -22.113 -23.818  1.00  0.00           N  
ATOM    450  H   ARG B  30     -14.883 -16.577 -24.758  1.00  0.00           H  
ATOM    451  HA  ARG B  30     -13.986 -17.260 -27.339  1.00  0.00           H  
ATOM    452 1HB  ARG B  30     -13.654 -18.648 -25.290  1.00  0.00           H  
ATOM    453 2HB  ARG B  30     -15.371 -19.020 -25.258  1.00  0.00           H  
ATOM    454 1HG  ARG B  30     -15.126 -20.165 -27.458  1.00  0.00           H  
ATOM    455 2HG  ARG B  30     -13.372 -19.876 -27.362  1.00  0.00           H  
ATOM    456 1HD  ARG B  30     -14.871 -21.251 -25.165  1.00  0.00           H  
ATOM    457 2HD  ARG B  30     -14.262 -22.126 -26.590  1.00  0.00           H  
ATOM    458  HE  ARG B  30     -12.075 -20.750 -25.740  1.00  0.00           H  
ATOM    459 1HH1 ARG B  30     -14.356 -22.880 -24.129  1.00  0.00           H  
ATOM    460 2HH1 ARG B  30     -13.182 -23.470 -22.974  1.00  0.00           H  
ATOM    461 1HH2 ARG B  30     -10.560 -21.523 -24.234  1.00  0.00           H  
ATOM    462 2HH2 ARG B  30     -11.033 -22.702 -23.032  1.00  0.00           H  
ATOM    463  N   GLY B  31     -17.206 -17.776 -27.134  1.00  0.00           N  
ATOM    464  CA  GLY B  31     -18.359 -17.960 -27.998  1.00  0.00           C  
ATOM    465  C   GLY B  31     -19.037 -16.654 -28.356  1.00  0.00           C  
ATOM    466  O   GLY B  31     -20.260 -16.606 -28.488  1.00  0.00           O  
ATOM    467  H   GLY B  31     -17.349 -17.636 -26.144  1.00  0.00           H  
ATOM    468 1HA  GLY B  31     -18.051 -18.461 -28.915  1.00  0.00           H  
ATOM    469 2HA  GLY B  31     -19.082 -18.610 -27.505  1.00  0.00           H  
ATOM    470  N   ALA B  32     -18.245 -15.595 -28.518  1.00  0.00           N  
ATOM    471  CA  ALA B  32     -18.792 -14.272 -28.796  1.00  0.00           C  
ATOM    472  C   ALA B  32     -17.824 -13.388 -29.588  1.00  0.00           C  
ATOM    473  O   ALA B  32     -16.633 -13.692 -29.696  1.00  0.00           O  
ATOM    474  CB  ALA B  32     -19.163 -13.583 -27.478  1.00  0.00           C  
ATOM    475  H   ALA B  32     -17.244 -15.710 -28.447  1.00  0.00           H  
ATOM    476  HA  ALA B  32     -19.690 -14.396 -29.401  1.00  0.00           H  
ATOM    477 1HB  ALA B  32     -19.571 -12.594 -27.686  1.00  0.00           H  
ATOM    478 2HB  ALA B  32     -19.908 -14.180 -26.953  1.00  0.00           H  
ATOM    479 3HB  ALA B  32     -18.274 -13.484 -26.857  1.00  0.00           H  
ATOM    480  N   PRO B  33     -18.340 -12.289 -30.171  1.00  0.00           N  
ATOM    481  CA  PRO B  33     -17.573 -11.285 -30.927  1.00  0.00           C  
ATOM    482  C   PRO B  33     -16.426 -10.629 -30.141  1.00  0.00           C  
ATOM    483  O   PRO B  33     -15.593  -9.922 -30.709  1.00  0.00           O  
ATOM    484  CB  PRO B  33     -18.629 -10.252 -31.317  1.00  0.00           C  
ATOM    485  CG  PRO B  33     -19.933 -10.997 -31.264  1.00  0.00           C  
ATOM    486  CD  PRO B  33     -19.801 -11.958 -30.137  1.00  0.00           C  
ATOM    487  HA  PRO B  33     -17.139 -11.757 -31.820  1.00  0.00           H  
ATOM    488 1HB  PRO B  33     -18.602  -9.403 -30.619  1.00  0.00           H  
ATOM    489 2HB  PRO B  33     -18.413  -9.852 -32.318  1.00  0.00           H  
ATOM    490 1HG  PRO B  33     -20.766 -10.295 -31.113  1.00  0.00           H  
ATOM    491 2HG  PRO B  33     -20.118 -11.507 -32.221  1.00  0.00           H  
ATOM    492 1HD  PRO B  33     -20.088 -11.464 -29.197  1.00  0.00           H  
ATOM    493 2HD  PRO B  33     -20.437 -12.835 -30.325  1.00  0.00           H  
ATOM    494  N   GLY B  34     -16.382 -10.884 -28.839  1.00  0.00           N  
ATOM    495  CA  GLY B  34     -15.318 -10.348 -28.015  1.00  0.00           C  
ATOM    496  C   GLY B  34     -13.900 -10.710 -28.377  1.00  0.00           C  
ATOM    497  O   GLY B  34     -13.643 -11.345 -29.396  1.00  0.00           O  
ATOM    498  H   GLY B  34     -17.095 -11.456 -28.412  1.00  0.00           H  
ATOM    499 1HA  GLY B  34     -15.366  -9.259 -28.020  1.00  0.00           H  
ATOM    500 2HA  GLY B  34     -15.461 -10.670 -26.983  1.00  0.00           H  
ATOM    501  N   ALA B  35     -12.985 -10.305 -27.497  1.00  0.00           N  
ATOM    502  CA  ALA B  35     -11.550 -10.374 -27.732  1.00  0.00           C  
ATOM    503  C   ALA B  35     -11.024 -11.804 -27.812  1.00  0.00           C  
ATOM    504  O   ALA B  35     -11.791 -12.766 -27.870  1.00  0.00           O  
ATOM    505  CB  ALA B  35     -10.812  -9.605 -26.639  1.00  0.00           C  
ATOM    506  H   ALA B  35     -13.323  -9.931 -26.622  1.00  0.00           H  
ATOM    507  HA  ALA B  35     -11.342  -9.913 -28.699  1.00  0.00           H  
ATOM    508 1HB  ALA B  35      -9.737  -9.659 -26.817  1.00  0.00           H  
ATOM    509 2HB  ALA B  35     -11.129  -8.563 -26.649  1.00  0.00           H  
ATOM    510 3HB  ALA B  35     -11.040 -10.044 -25.669  1.00  0.00           H  
ATOM    511  N   GLN B  36      -9.701 -11.919 -27.801  1.00  0.00           N  
ATOM    512  CA  GLN B  36      -9.010 -13.199 -27.921  1.00  0.00           C  
ATOM    513  C   GLN B  36      -8.935 -14.043 -26.657  1.00  0.00           C  
ATOM    514  O   GLN B  36      -8.077 -14.921 -26.558  1.00  0.00           O  
ATOM    515  CB  GLN B  36      -7.589 -12.954 -28.433  1.00  0.00           C  
ATOM    516  CG  GLN B  36      -7.523 -12.380 -29.838  1.00  0.00           C  
ATOM    517  CD  GLN B  36      -6.101 -12.076 -30.273  1.00  0.00           C  
ATOM    518  OE1 GLN B  36      -5.161 -12.789 -29.912  1.00  0.00           O  
ATOM    519  NE2 GLN B  36      -5.936 -11.013 -31.052  1.00  0.00           N  
ATOM    520  H   GLN B  36      -9.156 -11.075 -27.704  1.00  0.00           H  
ATOM    521  HA  GLN B  36      -9.562 -13.825 -28.623  1.00  0.00           H  
ATOM    522 1HB  GLN B  36      -7.075 -12.263 -27.763  1.00  0.00           H  
ATOM    523 2HB  GLN B  36      -7.033 -13.891 -28.425  1.00  0.00           H  
ATOM    524 1HG  GLN B  36      -7.947 -13.103 -30.535  1.00  0.00           H  
ATOM    525 2HG  GLN B  36      -8.095 -11.453 -29.867  1.00  0.00           H  
ATOM    526 1HE2 GLN B  36      -5.022 -10.763 -31.370  1.00  0.00           H  
ATOM    527 2HE2 GLN B  36      -6.727 -10.463 -31.320  1.00  0.00           H  
ATOM    528  N   LEU B  37      -9.809 -13.790 -25.687  1.00  0.00           N  
ATOM    529  CA  LEU B  37      -9.854 -14.629 -24.489  1.00  0.00           C  
ATOM    530  C   LEU B  37     -10.631 -15.869 -24.900  1.00  0.00           C  
ATOM    531  O   LEU B  37     -11.816 -16.019 -24.609  1.00  0.00           O  
ATOM    532  CB  LEU B  37     -10.532 -13.917 -23.312  1.00  0.00           C  
ATOM    533  CG  LEU B  37      -9.792 -12.691 -22.761  1.00  0.00           C  
ATOM    534  CD1 LEU B  37     -10.658 -12.003 -21.714  1.00  0.00           C  
ATOM    535  CD2 LEU B  37      -8.459 -13.126 -22.169  1.00  0.00           C  
ATOM    536  H   LEU B  37     -10.452 -13.014 -25.767  1.00  0.00           H  
ATOM    537  HA  LEU B  37      -8.831 -14.848 -24.183  1.00  0.00           H  
ATOM    538 1HB  LEU B  37     -11.521 -13.592 -23.627  1.00  0.00           H  
ATOM    539 2HB  LEU B  37     -10.648 -14.629 -22.495  1.00  0.00           H  
ATOM    540  HG  LEU B  37      -9.616 -11.979 -23.568  1.00  0.00           H  
ATOM    541 1HD1 LEU B  37     -10.132 -11.132 -21.323  1.00  0.00           H  
ATOM    542 2HD1 LEU B  37     -11.596 -11.686 -22.169  1.00  0.00           H  
ATOM    543 3HD1 LEU B  37     -10.865 -12.697 -20.900  1.00  0.00           H  
ATOM    544 1HD2 LEU B  37      -7.933 -12.254 -21.778  1.00  0.00           H  
ATOM    545 2HD2 LEU B  37      -8.634 -13.837 -21.362  1.00  0.00           H  
ATOM    546 3HD2 LEU B  37      -7.854 -13.598 -22.943  1.00  0.00           H  
ATOM    547  N   ILE B  38      -9.925 -16.748 -25.598  1.00  0.00           N  
ATOM    548  CA  ILE B  38     -10.459 -17.999 -26.095  1.00  0.00           C  
ATOM    549  C   ILE B  38      -9.668 -19.156 -25.494  1.00  0.00           C  
ATOM    550  O   ILE B  38     -10.088 -20.311 -25.556  1.00  0.00           O  
ATOM    551  CB  ILE B  38     -10.403 -18.058 -27.633  1.00  0.00           C  
ATOM    552  CG1 ILE B  38      -8.952 -18.039 -28.116  1.00  0.00           C  
ATOM    553  CG2 ILE B  38     -11.185 -16.903 -28.238  1.00  0.00           C  
ATOM    554  CD1 ILE B  38      -8.794 -18.328 -29.592  1.00  0.00           C  
ATOM    555  H   ILE B  38      -8.959 -16.517 -25.785  1.00  0.00           H  
ATOM    556  HA  ILE B  38     -11.509 -18.063 -25.813  1.00  0.00           H  
ATOM    557  HB  ILE B  38     -10.837 -18.998 -27.977  1.00  0.00           H  
ATOM    558 1HG1 ILE B  38      -8.512 -17.063 -27.910  1.00  0.00           H  
ATOM    559 2HG1 ILE B  38      -8.373 -18.779 -27.562  1.00  0.00           H  
ATOM    560 1HG2 ILE B  38     -11.134 -16.960 -29.326  1.00  0.00           H  
ATOM    561 2HG2 ILE B  38     -12.225 -16.961 -27.921  1.00  0.00           H  
ATOM    562 3HG2 ILE B  38     -10.755 -15.958 -27.905  1.00  0.00           H  
ATOM    563 1HD1 ILE B  38      -7.737 -18.296 -29.858  1.00  0.00           H  
ATOM    564 2HD1 ILE B  38      -9.195 -19.317 -29.813  1.00  0.00           H  
ATOM    565 3HD1 ILE B  38      -9.335 -17.578 -30.168  1.00  0.00           H  
ATOM    566  N   THR B  39      -8.517 -18.836 -24.914  1.00  0.00           N  
ATOM    567  CA  THR B  39      -7.629 -19.852 -24.367  1.00  0.00           C  
ATOM    568  C   THR B  39      -7.486 -19.636 -22.873  1.00  0.00           C  
ATOM    569  O   THR B  39      -7.238 -18.518 -22.422  1.00  0.00           O  
ATOM    570  CB  THR B  39      -6.244 -19.823 -25.040  1.00  0.00           C  
ATOM    571  OG1 THR B  39      -6.382 -20.113 -26.437  1.00  0.00           O  
ATOM    572  CG2 THR B  39      -5.319 -20.848 -24.403  1.00  0.00           C  
ATOM    573  H   THR B  39      -8.250 -17.863 -24.848  1.00  0.00           H  
ATOM    574  HA  THR B  39      -8.055 -20.833 -24.578  1.00  0.00           H  
ATOM    575  HB  THR B  39      -5.807 -18.830 -24.931  1.00  0.00           H  
ATOM    576  HG1 THR B  39      -6.343 -19.295 -26.939  1.00  0.00           H  
ATOM    577 1HG2 THR B  39      -4.345 -20.813 -24.891  1.00  0.00           H  
ATOM    578 2HG2 THR B  39      -5.202 -20.623 -23.343  1.00  0.00           H  
ATOM    579 3HG2 THR B  39      -5.745 -21.843 -24.518  1.00  0.00           H  
ATOM    580  N   TYR B  40      -7.655 -20.707 -22.108  1.00  0.00           N  
ATOM    581  CA  TYR B  40      -7.742 -20.598 -20.661  1.00  0.00           C  
ATOM    582  C   TYR B  40      -6.398 -20.244 -20.031  1.00  0.00           C  
ATOM    583  O   TYR B  40      -6.298 -19.263 -19.293  1.00  0.00           O  
ATOM    584  CB  TYR B  40      -8.276 -21.903 -20.066  1.00  0.00           C  
ATOM    585  CG  TYR B  40      -9.782 -22.026 -20.116  1.00  0.00           C  
ATOM    586  CD1 TYR B  40     -10.578 -20.940 -19.783  1.00  0.00           C  
ATOM    587  CD2 TYR B  40     -10.367 -23.225 -20.496  1.00  0.00           C  
ATOM    588  CE1 TYR B  40     -11.955 -21.053 -19.831  1.00  0.00           C  
ATOM    589  CE2 TYR B  40     -11.743 -23.337 -20.543  1.00  0.00           C  
ATOM    590  CZ  TYR B  40     -12.536 -22.257 -20.211  1.00  0.00           C  
ATOM    591  OH  TYR B  40     -13.907 -22.368 -20.257  1.00  0.00           O  
ATOM    592  H   TYR B  40      -7.723 -21.618 -22.538  1.00  0.00           H  
ATOM    593  HA  TYR B  40      -8.434 -19.792 -20.416  1.00  0.00           H  
ATOM    594 1HB  TYR B  40      -7.847 -22.750 -20.603  1.00  0.00           H  
ATOM    595 2HB  TYR B  40      -7.962 -21.983 -19.025  1.00  0.00           H  
ATOM    596  HD1 TYR B  40     -10.118 -19.998 -19.486  1.00  0.00           H  
ATOM    597  HD2 TYR B  40      -9.741 -24.078 -20.757  1.00  0.00           H  
ATOM    598  HE1 TYR B  40     -12.580 -20.199 -19.568  1.00  0.00           H  
ATOM    599  HE2 TYR B  40     -12.204 -24.280 -20.840  1.00  0.00           H  
ATOM    600  HH  TYR B  40     -14.302 -21.508 -20.101  1.00  0.00           H  
ATOM    601  N   PRO B  41      -5.344 -21.030 -20.319  1.00  0.00           N  
ATOM    602  CA  PRO B  41      -3.988 -20.665 -19.883  1.00  0.00           C  
ATOM    603  C   PRO B  41      -3.645 -19.200 -20.155  1.00  0.00           C  
ATOM    604  O   PRO B  41      -3.032 -18.528 -19.316  1.00  0.00           O  
ATOM    605  CB  PRO B  41      -3.107 -21.603 -20.715  1.00  0.00           C  
ATOM    606  CG  PRO B  41      -3.935 -22.831 -20.881  1.00  0.00           C  
ATOM    607  CD  PRO B  41      -5.330 -22.314 -21.107  1.00  0.00           C  
ATOM    608  HA  PRO B  41      -3.892 -20.850 -18.803  1.00  0.00           H  
ATOM    609 1HB  PRO B  41      -2.850 -21.128 -21.673  1.00  0.00           H  
ATOM    610 2HB  PRO B  41      -2.160 -21.794 -20.188  1.00  0.00           H  
ATOM    611 1HG  PRO B  41      -3.562 -23.429 -21.726  1.00  0.00           H  
ATOM    612 2HG  PRO B  41      -3.857 -23.465 -19.985  1.00  0.00           H  
ATOM    613 1HD  PRO B  41      -5.486 -22.133 -22.181  1.00  0.00           H  
ATOM    614 2HD  PRO B  41      -6.058 -23.045 -20.727  1.00  0.00           H  
ATOM    615  N   ARG B  42      -4.045 -18.718 -21.333  1.00  0.00           N  
ATOM    616  CA  ARG B  42      -3.807 -17.338 -21.737  1.00  0.00           C  
ATOM    617  C   ARG B  42      -4.724 -16.409 -20.962  1.00  0.00           C  
ATOM    618  O   ARG B  42      -4.340 -15.298 -20.614  1.00  0.00           O  
ATOM    619  CB  ARG B  42      -4.041 -17.157 -23.230  1.00  0.00           C  
ATOM    620  CG  ARG B  42      -3.715 -15.771 -23.764  1.00  0.00           C  
ATOM    621  CD  ARG B  42      -3.901 -15.692 -25.236  1.00  0.00           C  
ATOM    622  NE  ARG B  42      -3.674 -14.348 -25.741  1.00  0.00           N  
ATOM    623  CZ  ARG B  42      -4.072 -13.908 -26.950  1.00  0.00           C  
ATOM    624  NH1 ARG B  42      -4.712 -14.716 -27.766  1.00  0.00           N  
ATOM    625  NH2 ARG B  42      -3.817 -12.663 -27.316  1.00  0.00           N  
ATOM    626  H   ARG B  42      -4.531 -19.339 -21.965  1.00  0.00           H  
ATOM    627  HA  ARG B  42      -2.767 -17.090 -21.525  1.00  0.00           H  
ATOM    628 1HB  ARG B  42      -3.435 -17.873 -23.781  1.00  0.00           H  
ATOM    629 2HB  ARG B  42      -5.086 -17.363 -23.462  1.00  0.00           H  
ATOM    630 1HG  ARG B  42      -4.373 -15.037 -23.297  1.00  0.00           H  
ATOM    631 2HG  ARG B  42      -2.678 -15.526 -23.535  1.00  0.00           H  
ATOM    632 1HD  ARG B  42      -3.197 -16.364 -25.727  1.00  0.00           H  
ATOM    633 2HD  ARG B  42      -4.919 -15.985 -25.490  1.00  0.00           H  
ATOM    634  HE  ARG B  42      -3.185 -13.697 -25.141  1.00  0.00           H  
ATOM    635 1HH1 ARG B  42      -4.906 -15.666 -27.485  1.00  0.00           H  
ATOM    636 2HH1 ARG B  42      -5.009 -14.386 -28.673  1.00  0.00           H  
ATOM    637 1HH2 ARG B  42      -3.324 -12.042 -26.689  1.00  0.00           H  
ATOM    638 2HH2 ARG B  42      -4.114 -12.334 -28.223  1.00  0.00           H  
ATOM    639  N   ALA B  43      -5.941 -16.867 -20.693  1.00  0.00           N  
ATOM    640  CA  ALA B  43      -6.889 -16.064 -19.941  1.00  0.00           C  
ATOM    641  C   ALA B  43      -6.401 -15.926 -18.499  1.00  0.00           C  
ATOM    642  O   ALA B  43      -6.701 -14.937 -17.828  1.00  0.00           O  
ATOM    643  CB  ALA B  43      -8.266 -16.707 -19.976  1.00  0.00           C  
ATOM    644  H   ALA B  43      -6.217 -17.785 -21.012  1.00  0.00           H  
ATOM    645  HA  ALA B  43      -6.945 -15.081 -20.409  1.00  0.00           H  
ATOM    646 1HB  ALA B  43      -8.968 -16.095 -19.409  1.00  0.00           H  
ATOM    647 2HB  ALA B  43      -8.605 -16.785 -21.009  1.00  0.00           H  
ATOM    648 3HB  ALA B  43      -8.215 -17.702 -19.536  1.00  0.00           H  
ATOM    649  N   LEU B  44      -5.645 -16.921 -18.033  1.00  0.00           N  
ATOM    650  CA  LEU B  44      -5.014 -16.872 -16.713  1.00  0.00           C  
ATOM    651  C   LEU B  44      -3.950 -15.786 -16.663  1.00  0.00           C  
ATOM    652  O   LEU B  44      -3.842 -15.041 -15.691  1.00  0.00           O  
ATOM    653  CB  LEU B  44      -4.386 -18.228 -16.368  1.00  0.00           C  
ATOM    654  CG  LEU B  44      -3.739 -18.328 -14.981  1.00  0.00           C  
ATOM    655  CD1 LEU B  44      -4.785 -18.047 -13.911  1.00  0.00           C  
ATOM    656  CD2 LEU B  44      -3.133 -19.712 -14.802  1.00  0.00           C  
ATOM    657  H   LEU B  44      -5.504 -17.734 -18.615  1.00  0.00           H  
ATOM    658  HA  LEU B  44      -5.786 -16.687 -15.968  1.00  0.00           H  
ATOM    659 1HB  LEU B  44      -5.158 -18.993 -16.430  1.00  0.00           H  
ATOM    660 2HB  LEU B  44      -3.619 -18.454 -17.109  1.00  0.00           H  
ATOM    661  HG  LEU B  44      -2.957 -17.575 -14.889  1.00  0.00           H  
ATOM    662 1HD1 LEU B  44      -4.325 -18.118 -12.925  1.00  0.00           H  
ATOM    663 2HD1 LEU B  44      -5.188 -17.044 -14.051  1.00  0.00           H  
ATOM    664 3HD1 LEU B  44      -5.590 -18.777 -13.989  1.00  0.00           H  
ATOM    665 1HD2 LEU B  44      -2.672 -19.784 -13.817  1.00  0.00           H  
ATOM    666 2HD2 LEU B  44      -3.914 -20.466 -14.893  1.00  0.00           H  
ATOM    667 3HD2 LEU B  44      -2.376 -19.880 -15.569  1.00  0.00           H  
ATOM    668  N   TRP B  45      -3.153 -15.730 -17.727  1.00  0.00           N  
ATOM    669  CA  TRP B  45      -2.188 -14.660 -17.932  1.00  0.00           C  
ATOM    670  C   TRP B  45      -2.885 -13.305 -17.836  1.00  0.00           C  
ATOM    671  O   TRP B  45      -2.395 -12.398 -17.166  1.00  0.00           O  
ATOM    672  CB  TRP B  45      -1.505 -14.801 -19.294  1.00  0.00           C  
ATOM    673  CG  TRP B  45      -0.558 -13.683 -19.607  1.00  0.00           C  
ATOM    674  CD1 TRP B  45       0.466 -13.239 -18.824  1.00  0.00           C  
ATOM    675  CD2 TRP B  45      -0.541 -12.858 -20.797  1.00  0.00           C  
ATOM    676  NE1 TRP B  45       1.115 -12.198 -19.441  1.00  0.00           N  
ATOM    677  CE2 TRP B  45       0.514 -11.953 -20.650  1.00  0.00           C  
ATOM    678  CE3 TRP B  45      -1.323 -12.817 -21.957  1.00  0.00           C  
ATOM    679  CZ2 TRP B  45       0.810 -11.009 -21.620  1.00  0.00           C  
ATOM    680  CZ3 TRP B  45      -1.025 -11.871 -22.931  1.00  0.00           C  
ATOM    681  CH2 TRP B  45       0.015 -10.990 -22.766  1.00  0.00           C  
ATOM    682  H   TRP B  45      -3.227 -16.465 -18.416  1.00  0.00           H  
ATOM    683  HA  TRP B  45      -1.436 -14.716 -17.145  1.00  0.00           H  
ATOM    684 1HB  TRP B  45      -0.952 -15.740 -19.327  1.00  0.00           H  
ATOM    685 2HB  TRP B  45      -2.262 -14.839 -20.078  1.00  0.00           H  
ATOM    686  HD1 TRP B  45       0.730 -13.650 -17.852  1.00  0.00           H  
ATOM    687  HE1 TRP B  45       1.906 -11.694 -19.067  1.00  0.00           H  
ATOM    688  HE3 TRP B  45      -2.148 -13.515 -22.095  1.00  0.00           H  
ATOM    689  HZ2 TRP B  45       1.632 -10.300 -21.508  1.00  0.00           H  
ATOM    690  HZ3 TRP B  45      -1.639 -11.844 -23.832  1.00  0.00           H  
ATOM    691  HH2 TRP B  45       0.222 -10.261 -23.550  1.00  0.00           H  
ATOM    692  N   TRP B  46      -4.034 -13.176 -18.493  1.00  0.00           N  
ATOM    693  CA  TRP B  46      -4.835 -11.963 -18.368  1.00  0.00           C  
ATOM    694  C   TRP B  46      -5.282 -11.795 -16.930  1.00  0.00           C  
ATOM    695  O   TRP B  46      -5.206 -10.701 -16.368  1.00  0.00           O  
ATOM    696  CB  TRP B  46      -6.055 -12.015 -19.290  1.00  0.00           C  
ATOM    697  CG  TRP B  46      -7.122 -11.028 -18.926  1.00  0.00           C  
ATOM    698  CD1 TRP B  46      -7.115  -9.689 -19.183  1.00  0.00           C  
ATOM    699  CD2 TRP B  46      -8.366 -11.297 -18.237  1.00  0.00           C  
ATOM    700  NE1 TRP B  46      -8.262  -9.109 -18.701  1.00  0.00           N  
ATOM    701  CE2 TRP B  46      -9.041 -10.079 -18.120  1.00  0.00           C  
ATOM    702  CE3 TRP B  46      -8.953 -12.458 -17.717  1.00  0.00           C  
ATOM    703  CZ2 TRP B  46     -10.277  -9.981 -17.501  1.00  0.00           C  
ATOM    704  CZ3 TRP B  46     -10.194 -12.360 -17.097  1.00  0.00           C  
ATOM    705  CH2 TRP B  46     -10.838 -11.153 -16.994  1.00  0.00           C  
ATOM    706  H   TRP B  46      -4.361 -13.924 -19.088  1.00  0.00           H  
ATOM    707  HA  TRP B  46      -4.231 -11.115 -18.690  1.00  0.00           H  
ATOM    708 1HB  TRP B  46      -5.744 -11.821 -20.317  1.00  0.00           H  
ATOM    709 2HB  TRP B  46      -6.489 -13.014 -19.262  1.00  0.00           H  
ATOM    710  HD1 TRP B  46      -6.316  -9.158 -19.695  1.00  0.00           H  
ATOM    711  HE1 TRP B  46      -8.497  -8.129 -18.761  1.00  0.00           H  
ATOM    712  HE3 TRP B  46      -8.447 -13.419 -17.799  1.00  0.00           H  
ATOM    713  HZ2 TRP B  46     -10.805  -9.031 -17.409  1.00  0.00           H  
ATOM    714  HZ3 TRP B  46     -10.644 -13.268 -16.695  1.00  0.00           H  
ATOM    715  HH2 TRP B  46     -11.810 -11.112 -16.502  1.00  0.00           H  
ATOM    716  N   SER B  47      -5.774 -12.887 -16.352  1.00  0.00           N  
ATOM    717  CA  SER B  47      -6.394 -12.839 -15.040  1.00  0.00           C  
ATOM    718  C   SER B  47      -5.392 -12.205 -14.084  1.00  0.00           C  
ATOM    719  O   SER B  47      -5.752 -11.389 -13.235  1.00  0.00           O  
ATOM    720  CB  SER B  47      -6.785 -14.226 -14.568  1.00  0.00           C  
ATOM    721  OG  SER B  47      -7.775 -14.777 -15.394  1.00  0.00           O  
ATOM    722  H   SER B  47      -5.714 -13.771 -16.837  1.00  0.00           H  
ATOM    723  HA  SER B  47      -7.315 -12.258 -15.113  1.00  0.00           H  
ATOM    724 1HB  SER B  47      -5.907 -14.872 -14.569  1.00  0.00           H  
ATOM    725 2HB  SER B  47      -7.150 -14.173 -13.543  1.00  0.00           H  
ATOM    726  HG  SER B  47      -7.374 -14.870 -16.261  1.00  0.00           H  
ATOM    727  N   VAL B  48      -4.128 -12.580 -14.247  1.00  0.00           N  
ATOM    728  CA  VAL B  48      -3.057 -12.062 -13.409  1.00  0.00           C  
ATOM    729  C   VAL B  48      -2.729 -10.600 -13.691  1.00  0.00           C  
ATOM    730  O   VAL B  48      -2.536  -9.821 -12.756  1.00  0.00           O  
ATOM    731  CB  VAL B  48      -1.786 -12.907 -13.610  1.00  0.00           C  
ATOM    732  CG1 VAL B  48      -0.607 -12.277 -12.885  1.00  0.00           C  
ATOM    733  CG2 VAL B  48      -2.026 -14.327 -13.118  1.00  0.00           C  
ATOM    734  H   VAL B  48      -3.905 -13.245 -14.973  1.00  0.00           H  
ATOM    735  HA  VAL B  48      -3.372 -12.125 -12.367  1.00  0.00           H  
ATOM    736  HB  VAL B  48      -1.538 -12.927 -14.671  1.00  0.00           H  
ATOM    737 1HG1 VAL B  48       0.284 -12.888 -13.038  1.00  0.00           H  
ATOM    738 2HG1 VAL B  48      -0.431 -11.277 -13.278  1.00  0.00           H  
ATOM    739 3HG1 VAL B  48      -0.825 -12.217 -11.819  1.00  0.00           H  
ATOM    740 1HG2 VAL B  48      -1.123 -14.920 -13.264  1.00  0.00           H  
ATOM    741 2HG2 VAL B  48      -2.280 -14.307 -12.058  1.00  0.00           H  
ATOM    742 3HG2 VAL B  48      -2.847 -14.773 -13.680  1.00  0.00           H  
ATOM    743  N   GLU B  49      -2.655 -10.226 -14.972  1.00  0.00           N  
ATOM    744  CA  GLU B  49      -2.309  -8.854 -15.350  1.00  0.00           C  
ATOM    745  C   GLU B  49      -3.488  -7.943 -15.035  1.00  0.00           C  
ATOM    746  O   GLU B  49      -3.358  -6.717 -15.029  1.00  0.00           O  
ATOM    747  CB  GLU B  49      -1.949  -8.762 -16.834  1.00  0.00           C  
ATOM    748  CG  GLU B  49      -3.148  -8.643 -17.765  1.00  0.00           C  
ATOM    749  CD  GLU B  49      -2.760  -8.605 -19.217  1.00  0.00           C  
ATOM    750  OE1 GLU B  49      -2.626  -7.528 -19.749  1.00  0.00           O  
ATOM    751  OE2 GLU B  49      -2.597  -9.653 -19.796  1.00  0.00           O  
ATOM    752  H   GLU B  49      -2.841 -10.904 -15.697  1.00  0.00           H  
ATOM    753  HA  GLU B  49      -1.434  -8.547 -14.775  1.00  0.00           H  
ATOM    754 1HB  GLU B  49      -1.309  -7.897 -17.002  1.00  0.00           H  
ATOM    755 2HB  GLU B  49      -1.386  -9.649 -17.128  1.00  0.00           H  
ATOM    756 1HG  GLU B  49      -3.809  -9.494 -17.600  1.00  0.00           H  
ATOM    757 2HG  GLU B  49      -3.699  -7.737 -17.517  1.00  0.00           H  
ATOM    758  N   THR B  50      -4.633  -8.553 -14.751  1.00  0.00           N  
ATOM    759  CA  THR B  50      -5.819  -7.808 -14.352  1.00  0.00           C  
ATOM    760  C   THR B  50      -5.927  -7.714 -12.824  1.00  0.00           C  
ATOM    761  O   THR B  50      -6.330  -6.681 -12.274  1.00  0.00           O  
ATOM    762  CB  THR B  50      -7.093  -8.452 -14.926  1.00  0.00           C  
ATOM    763  OG1 THR B  50      -7.048  -8.414 -16.359  1.00  0.00           O  
ATOM    764  CG2 THR B  50      -8.331  -7.712 -14.442  1.00  0.00           C  
ATOM    765  H   THR B  50      -4.684  -9.561 -14.815  1.00  0.00           H  
ATOM    766  HA  THR B  50      -5.754  -6.804 -14.773  1.00  0.00           H  
ATOM    767  HB  THR B  50      -7.151  -9.493 -14.607  1.00  0.00           H  
ATOM    768  HG1 THR B  50      -6.294  -8.920 -16.668  1.00  0.00           H  
ATOM    769 1HG2 THR B  50      -9.222  -8.181 -14.857  1.00  0.00           H  
ATOM    770 2HG2 THR B  50      -8.374  -7.750 -13.353  1.00  0.00           H  
ATOM    771 3HG2 THR B  50      -8.284  -6.674 -14.766  1.00  0.00           H  
ATOM    772  N   ALA B  51      -5.567  -8.811 -12.162  1.00  0.00           N  
ATOM    773  CA  ALA B  51      -5.556  -8.891 -10.708  1.00  0.00           C  
ATOM    774  C   ALA B  51      -4.388  -8.127 -10.108  1.00  0.00           C  
ATOM    775  O   ALA B  51      -4.503  -7.561  -9.027  1.00  0.00           O  
ATOM    776  CB  ALA B  51      -5.503 -10.349 -10.275  1.00  0.00           C  
ATOM    777  H   ALA B  51      -5.292  -9.618 -12.701  1.00  0.00           H  
ATOM    778  HA  ALA B  51      -6.477  -8.441 -10.337  1.00  0.00           H  
ATOM    779 1HB  ALA B  51      -5.494 -10.405  -9.187  1.00  0.00           H  
ATOM    780 2HB  ALA B  51      -6.377 -10.874 -10.658  1.00  0.00           H  
ATOM    781 3HB  ALA B  51      -4.599 -10.812 -10.669  1.00  0.00           H  
ATOM    782  N   THR B  52      -3.257  -8.125 -10.797  1.00  0.00           N  
ATOM    783  CA  THR B  52      -2.107  -7.382 -10.319  1.00  0.00           C  
ATOM    784  C   THR B  52      -2.209  -6.009 -10.929  1.00  0.00           C  
ATOM    785  O   THR B  52      -1.451  -5.102 -10.570  1.00  0.00           O  
ATOM    786  CB  THR B  52      -0.772  -8.050 -10.698  1.00  0.00           C  
ATOM    787  OG1 THR B  52      -0.683  -8.170 -12.124  1.00  0.00           O  
ATOM    788  CG2 THR B  52      -0.669  -9.432 -10.070  1.00  0.00           C  
ATOM    789  H   THR B  52      -3.185  -8.641 -11.662  1.00  0.00           H  
ATOM    790  HA  THR B  52      -2.099  -7.420  -9.229  1.00  0.00           H  
ATOM    791  HB  THR B  52       0.056  -7.434 -10.347  1.00  0.00           H  
ATOM    792  HG1 THR B  52      -1.563  -8.107 -12.506  1.00  0.00           H  
ATOM    793 1HG2 THR B  52       0.281  -9.888 -10.349  1.00  0.00           H  
ATOM    794 2HG2 THR B  52      -0.724  -9.342  -8.985  1.00  0.00           H  
ATOM    795 3HG2 THR B  52      -1.489 -10.055 -10.425  1.00  0.00           H  
ATOM    796  N   THR B  53      -3.174  -5.868 -11.841  1.00  0.00           N  
ATOM    797  CA  THR B  53      -3.563  -4.593 -12.445  1.00  0.00           C  
ATOM    798  C   THR B  53      -2.363  -4.014 -13.174  1.00  0.00           C  
ATOM    799  O   THR B  53      -1.873  -2.929 -12.884  1.00  0.00           O  
ATOM    800  CB  THR B  53      -4.077  -3.593 -11.394  1.00  0.00           C  
ATOM    801  OG1 THR B  53      -2.969  -3.053 -10.661  1.00  0.00           O  
ATOM    802  CG2 THR B  53      -5.033  -4.276 -10.429  1.00  0.00           C  
ATOM    803  H   THR B  53      -3.656  -6.710 -12.119  1.00  0.00           H  
ATOM    804  HA  THR B  53      -4.355  -4.781 -13.170  1.00  0.00           H  
ATOM    805  HB  THR B  53      -4.597  -2.775 -11.893  1.00  0.00           H  
ATOM    806  HG1 THR B  53      -2.211  -3.634 -10.754  1.00  0.00           H  
ATOM    807 1HG2 THR B  53      -5.387  -3.554  -9.693  1.00  0.00           H  
ATOM    808 2HG2 THR B  53      -5.882  -4.677 -10.982  1.00  0.00           H  
ATOM    809 3HG2 THR B  53      -4.517  -5.088  -9.919  1.00  0.00           H  
ATOM    810  N   VAL B  54      -1.878  -4.796 -14.123  1.00  0.00           N  
ATOM    811  CA  VAL B  54      -0.889  -4.344 -15.074  1.00  0.00           C  
ATOM    812  C   VAL B  54      -1.690  -3.730 -16.221  1.00  0.00           C  
ATOM    813  O   VAL B  54      -1.547  -2.549 -16.545  1.00  0.00           O  
ATOM    814  CB  VAL B  54      -0.008  -5.505 -15.573  1.00  0.00           C  
ATOM    815  CG1 VAL B  54       0.988  -5.008 -16.610  1.00  0.00           C  
ATOM    816  CG2 VAL B  54       0.712  -6.150 -14.400  1.00  0.00           C  
ATOM    817  H   VAL B  54      -2.217  -5.746 -14.179  1.00  0.00           H  
ATOM    818  HA  VAL B  54      -0.230  -3.633 -14.577  1.00  0.00           H  
ATOM    819  HB  VAL B  54      -0.641  -6.244 -16.064  1.00  0.00           H  
ATOM    820 1HG1 VAL B  54       1.603  -5.841 -16.953  1.00  0.00           H  
ATOM    821 2HG1 VAL B  54       0.451  -4.583 -17.458  1.00  0.00           H  
ATOM    822 3HG1 VAL B  54       1.628  -4.246 -16.165  1.00  0.00           H  
ATOM    823 1HG2 VAL B  54       1.333  -6.970 -14.759  1.00  0.00           H  
ATOM    824 2HG2 VAL B  54       1.341  -5.408 -13.905  1.00  0.00           H  
ATOM    825 3HG2 VAL B  54      -0.021  -6.535 -13.691  1.00  0.00           H  
ATOM    826  N   GLY B  55      -2.551  -4.556 -16.812  1.00  0.00           N  
ATOM    827  CA  GLY B  55      -3.410  -4.131 -17.904  1.00  0.00           C  
ATOM    828  C   GLY B  55      -2.668  -3.674 -19.135  1.00  0.00           C  
ATOM    829  O   GLY B  55      -2.588  -2.480 -19.406  1.00  0.00           O  
ATOM    830  H   GLY B  55      -2.604  -5.512 -16.487  1.00  0.00           H  
ATOM    831 1HA  GLY B  55      -4.068  -4.953 -18.190  1.00  0.00           H  
ATOM    832 2HA  GLY B  55      -4.046  -3.313 -17.569  1.00  0.00           H  
ATOM    833  N   TYR B  56      -2.126  -4.625 -19.886  1.00  0.00           N  
ATOM    834  CA  TYR B  56      -1.314  -4.281 -21.041  1.00  0.00           C  
ATOM    835  C   TYR B  56      -2.147  -3.495 -22.020  1.00  0.00           C  
ATOM    836  O   TYR B  56      -1.675  -2.517 -22.583  1.00  0.00           O  
ATOM    837  CB  TYR B  56      -0.742  -5.534 -21.708  1.00  0.00           C  
ATOM    838  CG  TYR B  56       0.434  -6.135 -20.968  1.00  0.00           C  
ATOM    839  CD1 TYR B  56       0.422  -7.478 -20.621  1.00  0.00           C  
ATOM    840  CD2 TYR B  56       1.524  -5.343 -20.639  1.00  0.00           C  
ATOM    841  CE1 TYR B  56       1.496  -8.026 -19.946  1.00  0.00           C  
ATOM    842  CE2 TYR B  56       2.597  -5.891 -19.965  1.00  0.00           C  
ATOM    843  CZ  TYR B  56       2.585  -7.227 -19.619  1.00  0.00           C  
ATOM    844  OH  TYR B  56       3.655  -7.773 -18.947  1.00  0.00           O  
ATOM    845  H   TYR B  56      -2.274  -5.598 -19.660  1.00  0.00           H  
ATOM    846  HA  TYR B  56      -0.470  -3.680 -20.704  1.00  0.00           H  
ATOM    847 1HB  TYR B  56      -1.520  -6.294 -21.784  1.00  0.00           H  
ATOM    848 2HB  TYR B  56      -0.420  -5.293 -22.720  1.00  0.00           H  
ATOM    849  HD1 TYR B  56      -0.435  -8.100 -20.880  1.00  0.00           H  
ATOM    850  HD2 TYR B  56       1.534  -4.287 -20.912  1.00  0.00           H  
ATOM    851  HE1 TYR B  56       1.487  -9.081 -19.674  1.00  0.00           H  
ATOM    852  HE2 TYR B  56       3.454  -5.268 -19.705  1.00  0.00           H  
ATOM    853  HH  TYR B  56       4.210  -7.069 -18.603  1.00  0.00           H  
ATOM    854  N   GLY B  57      -3.395  -3.922 -22.197  1.00  0.00           N  
ATOM    855  CA  GLY B  57      -4.254  -3.327 -23.203  1.00  0.00           C  
ATOM    856  C   GLY B  57      -4.106  -4.098 -24.504  1.00  0.00           C  
ATOM    857  O   GLY B  57      -4.610  -3.696 -25.556  1.00  0.00           O  
ATOM    858  H   GLY B  57      -3.755  -4.672 -21.624  1.00  0.00           H  
ATOM    859 1HA  GLY B  57      -5.288  -3.347 -22.857  1.00  0.00           H  
ATOM    860 2HA  GLY B  57      -3.982  -2.281 -23.341  1.00  0.00           H  
ATOM    861  N   ASP B  58      -3.399  -5.219 -24.414  1.00  0.00           N  
ATOM    862  CA  ASP B  58      -3.178  -6.108 -25.542  1.00  0.00           C  
ATOM    863  C   ASP B  58      -4.077  -7.335 -25.419  1.00  0.00           C  
ATOM    864  O   ASP B  58      -4.033  -8.228 -26.262  1.00  0.00           O  
ATOM    865  CB  ASP B  58      -1.711  -6.536 -25.619  1.00  0.00           C  
ATOM    866  CG  ASP B  58      -0.768  -5.372 -25.895  1.00  0.00           C  
ATOM    867  OD1 ASP B  58      -0.972  -4.687 -26.869  1.00  0.00           O  
ATOM    868  OD2 ASP B  58       0.146  -5.179 -25.130  1.00  0.00           O  
ATOM    869  H   ASP B  58      -3.001  -5.455 -23.517  1.00  0.00           H  
ATOM    870  HA  ASP B  58      -3.400  -5.563 -26.460  1.00  0.00           H  
ATOM    871 1HB  ASP B  58      -1.419  -7.004 -24.679  1.00  0.00           H  
ATOM    872 2HB  ASP B  58      -1.588  -7.279 -26.407  1.00  0.00           H  
ATOM    873  N   LEU B  59      -4.887  -7.372 -24.362  1.00  0.00           N  
ATOM    874  CA  LEU B  59      -5.825  -8.467 -24.141  1.00  0.00           C  
ATOM    875  C   LEU B  59      -6.754  -8.196 -22.958  1.00  0.00           C  
ATOM    876  O   LEU B  59      -6.293  -8.059 -21.821  1.00  0.00           O  
ATOM    877  CB  LEU B  59      -5.058  -9.774 -23.903  1.00  0.00           C  
ATOM    878  CG  LEU B  59      -5.921 -11.016 -23.652  1.00  0.00           C  
ATOM    879  CD1 LEU B  59      -6.714 -11.347 -24.909  1.00  0.00           C  
ATOM    880  CD2 LEU B  59      -5.029 -12.181 -23.247  1.00  0.00           C  
ATOM    881  H   LEU B  59      -4.846  -6.616 -23.693  1.00  0.00           H  
ATOM    882  HA  LEU B  59      -6.433  -8.588 -25.037  1.00  0.00           H  
ATOM    883 1HB  LEU B  59      -4.434  -9.974 -24.773  1.00  0.00           H  
ATOM    884 2HB  LEU B  59      -4.407  -9.642 -23.039  1.00  0.00           H  
ATOM    885  HG  LEU B  59      -6.633 -10.810 -22.853  1.00  0.00           H  
ATOM    886 1HD1 LEU B  59      -7.328 -12.230 -24.731  1.00  0.00           H  
ATOM    887 2HD1 LEU B  59      -7.358 -10.504 -25.166  1.00  0.00           H  
ATOM    888 3HD1 LEU B  59      -6.027 -11.543 -25.732  1.00  0.00           H  
ATOM    889 1HD2 LEU B  59      -5.643 -13.065 -23.067  1.00  0.00           H  
ATOM    890 2HD2 LEU B  59      -4.318 -12.389 -24.045  1.00  0.00           H  
ATOM    891 3HD2 LEU B  59      -4.487 -11.924 -22.336  1.00  0.00           H  
ATOM    892  N   TYR B  60      -8.055  -8.120 -23.241  1.00  0.00           N  
ATOM    893  CA  TYR B  60      -9.084  -7.826 -22.244  1.00  0.00           C  
ATOM    894  C   TYR B  60     -10.509  -8.053 -22.762  1.00  0.00           C  
ATOM    895  O   TYR B  60     -10.766  -8.019 -23.966  1.00  0.00           O  
ATOM    896  CB  TYR B  60      -8.934  -6.385 -21.752  1.00  0.00           C  
ATOM    897  CG  TYR B  60      -8.988  -5.354 -22.857  1.00  0.00           C  
ATOM    898  CD1 TYR B  60     -10.206  -4.814 -23.244  1.00  0.00           C  
ATOM    899  CD2 TYR B  60      -7.820  -4.949 -23.485  1.00  0.00           C  
ATOM    900  CE1 TYR B  60     -10.255  -3.872 -24.253  1.00  0.00           C  
ATOM    901  CE2 TYR B  60      -7.869  -4.007 -24.494  1.00  0.00           C  
ATOM    902  CZ  TYR B  60      -9.081  -3.470 -24.879  1.00  0.00           C  
ATOM    903  OH  TYR B  60      -9.129  -2.532 -25.884  1.00  0.00           O  
ATOM    904  H   TYR B  60      -8.329  -8.277 -24.200  1.00  0.00           H  
ATOM    905  HA  TYR B  60      -8.954  -8.505 -21.400  1.00  0.00           H  
ATOM    906 1HB  TYR B  60      -9.728  -6.160 -21.037  1.00  0.00           H  
ATOM    907 2HB  TYR B  60      -7.984  -6.275 -21.230  1.00  0.00           H  
ATOM    908  HD1 TYR B  60     -11.125  -5.133 -22.751  1.00  0.00           H  
ATOM    909  HD2 TYR B  60      -6.862  -5.373 -23.182  1.00  0.00           H  
ATOM    910  HE1 TYR B  60     -11.212  -3.449 -24.557  1.00  0.00           H  
ATOM    911  HE2 TYR B  60      -6.951  -3.688 -24.988  1.00  0.00           H  
ATOM    912  HH  TYR B  60      -9.829  -1.901 -25.698  1.00  0.00           H  
ATOM    913  N   PRO B  61     -11.460  -8.302 -21.853  1.00  0.00           N  
ATOM    914  CA  PRO B  61     -12.822  -8.580 -22.307  1.00  0.00           C  
ATOM    915  C   PRO B  61     -13.468  -7.426 -23.070  1.00  0.00           C  
ATOM    916  O   PRO B  61     -13.122  -6.258 -22.884  1.00  0.00           O  
ATOM    917  CB  PRO B  61     -13.557  -8.849 -20.989  1.00  0.00           C  
ATOM    918  CG  PRO B  61     -12.482  -9.290 -20.054  1.00  0.00           C  
ATOM    919  CD  PRO B  61     -11.292  -8.446 -20.427  1.00  0.00           C  
ATOM    920  HA  PRO B  61     -12.809  -9.453 -22.976  1.00  0.00           H  
ATOM    921 1HB  PRO B  61     -14.068  -7.936 -20.650  1.00  0.00           H  
ATOM    922 2HB  PRO B  61     -14.333  -9.614 -21.139  1.00  0.00           H  
ATOM    923 1HG  PRO B  61     -12.799  -9.138 -19.012  1.00  0.00           H  
ATOM    924 2HG  PRO B  61     -12.292 -10.366 -20.175  1.00  0.00           H  
ATOM    925 1HD  PRO B  61     -11.347  -7.481 -19.901  1.00  0.00           H  
ATOM    926 2HD  PRO B  61     -10.367  -8.979 -20.164  1.00  0.00           H  
ATOM    927  N   VAL B  62     -14.408  -7.779 -23.941  1.00  0.00           N  
ATOM    928  CA  VAL B  62     -15.115  -6.815 -24.771  1.00  0.00           C  
ATOM    929  C   VAL B  62     -16.598  -6.999 -24.514  1.00  0.00           C  
ATOM    930  O   VAL B  62     -17.374  -6.047 -24.550  1.00  0.00           O  
ATOM    931  CB  VAL B  62     -14.803  -7.020 -26.265  1.00  0.00           C  
ATOM    932  CG1 VAL B  62     -15.654  -6.093 -27.119  1.00  0.00           C  
ATOM    933  CG2 VAL B  62     -13.323  -6.784 -26.521  1.00  0.00           C  
ATOM    934  H   VAL B  62     -14.634  -8.759 -24.025  1.00  0.00           H  
ATOM    935  HA  VAL B  62     -14.761  -5.814 -24.517  1.00  0.00           H  
ATOM    936  HB  VAL B  62     -15.063  -8.042 -26.542  1.00  0.00           H  
ATOM    937 1HG1 VAL B  62     -15.421  -6.252 -28.172  1.00  0.00           H  
ATOM    938 2HG1 VAL B  62     -16.709  -6.304 -26.946  1.00  0.00           H  
ATOM    939 3HG1 VAL B  62     -15.442  -5.057 -26.854  1.00  0.00           H  
ATOM    940 1HG2 VAL B  62     -13.109  -6.933 -27.580  1.00  0.00           H  
ATOM    941 2HG2 VAL B  62     -13.062  -5.765 -26.238  1.00  0.00           H  
ATOM    942 3HG2 VAL B  62     -12.735  -7.487 -25.930  1.00  0.00           H  
ATOM    943  N   THR B  63     -16.984  -8.247 -24.271  1.00  0.00           N  
ATOM    944  CA  THR B  63     -18.369  -8.592 -24.017  1.00  0.00           C  
ATOM    945  C   THR B  63     -18.731  -7.934 -22.693  1.00  0.00           C  
ATOM    946  O   THR B  63     -17.857  -7.739 -21.846  1.00  0.00           O  
ATOM    947  CB  THR B  63     -18.595 -10.113 -23.959  1.00  0.00           C  
ATOM    948  OG1 THR B  63     -17.815 -10.674 -22.895  1.00  0.00           O  
ATOM    949  CG2 THR B  63     -18.196 -10.763 -25.274  1.00  0.00           C  
ATOM    950  H   THR B  63     -16.287  -8.977 -24.265  1.00  0.00           H  
ATOM    951  HA  THR B  63     -18.968  -8.273 -24.871  1.00  0.00           H  
ATOM    952  HB  THR B  63     -19.649 -10.317 -23.764  1.00  0.00           H  
ATOM    953  HG1 THR B  63     -16.894 -10.719 -23.165  1.00  0.00           H  
ATOM    954 1HG2 THR B  63     -18.363 -11.837 -25.215  1.00  0.00           H  
ATOM    955 2HG2 THR B  63     -18.796 -10.346 -26.083  1.00  0.00           H  
ATOM    956 3HG2 THR B  63     -17.141 -10.570 -25.470  1.00  0.00           H  
ATOM    957  N   LEU B  64     -20.000  -7.595 -22.501  1.00  0.00           N  
ATOM    958  CA  LEU B  64     -20.415  -7.001 -21.235  1.00  0.00           C  
ATOM    959  C   LEU B  64     -20.076  -7.963 -20.103  1.00  0.00           C  
ATOM    960  O   LEU B  64     -19.469  -7.579 -19.104  1.00  0.00           O  
ATOM    961  CB  LEU B  64     -21.919  -6.697 -21.240  1.00  0.00           C  
ATOM    962  CG  LEU B  64     -22.448  -5.935 -20.018  1.00  0.00           C  
ATOM    963  CD1 LEU B  64     -23.725  -5.197 -20.395  1.00  0.00           C  
ATOM    964  CD2 LEU B  64     -22.695  -6.911 -18.878  1.00  0.00           C  
ATOM    965  H   LEU B  64     -20.690  -7.742 -23.225  1.00  0.00           H  
ATOM    966  HA  LEU B  64     -19.882  -6.061 -21.102  1.00  0.00           H  
ATOM    967 1HB  LEU B  64     -22.150  -6.107 -22.125  1.00  0.00           H  
ATOM    968 2HB  LEU B  64     -22.464  -7.639 -21.304  1.00  0.00           H  
ATOM    969  HG  LEU B  64     -21.713  -5.191 -19.707  1.00  0.00           H  
ATOM    970 1HD1 LEU B  64     -24.101  -4.654 -19.527  1.00  0.00           H  
ATOM    971 2HD1 LEU B  64     -23.515  -4.492 -21.199  1.00  0.00           H  
ATOM    972 3HD1 LEU B  64     -24.475  -5.914 -20.726  1.00  0.00           H  
ATOM    973 1HD2 LEU B  64     -23.070  -6.368 -18.010  1.00  0.00           H  
ATOM    974 2HD2 LEU B  64     -23.430  -7.653 -19.187  1.00  0.00           H  
ATOM    975 3HD2 LEU B  64     -21.761  -7.410 -18.618  1.00  0.00           H  
ATOM    976  N   TRP B  65     -20.468  -9.223 -20.279  1.00  0.00           N  
ATOM    977  CA  TRP B  65     -20.229 -10.255 -19.282  1.00  0.00           C  
ATOM    978  C   TRP B  65     -18.755 -10.258 -18.886  1.00  0.00           C  
ATOM    979  O   TRP B  65     -18.411 -10.143 -17.709  1.00  0.00           O  
ATOM    980  CB  TRP B  65     -20.632 -11.630 -19.818  1.00  0.00           C  
ATOM    981  CG  TRP B  65     -20.281 -12.757 -18.896  1.00  0.00           C  
ATOM    982  CD1 TRP B  65     -19.122 -13.475 -18.889  1.00  0.00           C  
ATOM    983  CD2 TRP B  65     -21.098 -13.307 -17.833  1.00  0.00           C  
ATOM    984  NE1 TRP B  65     -19.161 -14.429 -17.903  1.00  0.00           N  
ATOM    985  CE2 TRP B  65     -20.363 -14.339 -17.245  1.00  0.00           C  
ATOM    986  CE3 TRP B  65     -22.375 -13.009 -17.341  1.00  0.00           C  
ATOM    987  CZ2 TRP B  65     -20.859 -15.083 -16.187  1.00  0.00           C  
ATOM    988  CZ3 TRP B  65     -22.872 -13.755 -16.279  1.00  0.00           C  
ATOM    989  CH2 TRP B  65     -22.133 -14.764 -15.717  1.00  0.00           C  
ATOM    990  H   TRP B  65     -20.946  -9.466 -21.134  1.00  0.00           H  
ATOM    991  HA  TRP B  65     -20.844 -10.041 -18.408  1.00  0.00           H  
ATOM    992 1HB  TRP B  65     -21.708 -11.652 -19.991  1.00  0.00           H  
ATOM    993 2HB  TRP B  65     -20.142 -11.804 -20.775  1.00  0.00           H  
ATOM    994  HD1 TRP B  65     -18.287 -13.314 -19.568  1.00  0.00           H  
ATOM    995  HE1 TRP B  65     -18.427 -15.090 -17.693  1.00  0.00           H  
ATOM    996  HE3 TRP B  65     -22.965 -12.207 -17.782  1.00  0.00           H  
ATOM    997  HZ2 TRP B  65     -20.288 -15.890 -15.727  1.00  0.00           H  
ATOM    998  HZ3 TRP B  65     -23.867 -13.517 -15.903  1.00  0.00           H  
ATOM    999  HH2 TRP B  65     -22.554 -15.329 -14.884  1.00  0.00           H  
ATOM   1000  N   GLY B  66     -17.888 -10.393 -19.878  1.00  0.00           N  
ATOM   1001  CA  GLY B  66     -16.476 -10.525 -19.597  1.00  0.00           C  
ATOM   1002  C   GLY B  66     -15.969  -9.324 -18.831  1.00  0.00           C  
ATOM   1003  O   GLY B  66     -15.191  -9.477 -17.891  1.00  0.00           O  
ATOM   1004  H   GLY B  66     -18.201 -10.405 -20.839  1.00  0.00           H  
ATOM   1005 1HA  GLY B  66     -16.303 -11.434 -19.021  1.00  0.00           H  
ATOM   1006 2HA  GLY B  66     -15.926 -10.628 -20.532  1.00  0.00           H  
ATOM   1007  N   ARG B  67     -16.408  -8.131 -19.233  1.00  0.00           N  
ATOM   1008  CA  ARG B  67     -15.930  -6.887 -18.627  1.00  0.00           C  
ATOM   1009  C   ARG B  67     -16.511  -6.741 -17.228  1.00  0.00           C  
ATOM   1010  O   ARG B  67     -15.915  -6.109 -16.353  1.00  0.00           O  
ATOM   1011  CB  ARG B  67     -16.318  -5.681 -19.470  1.00  0.00           C  
ATOM   1012  CG  ARG B  67     -15.559  -5.547 -20.781  1.00  0.00           C  
ATOM   1013  CD  ARG B  67     -15.968  -4.331 -21.529  1.00  0.00           C  
ATOM   1014  NE  ARG B  67     -15.181  -4.148 -22.738  1.00  0.00           N  
ATOM   1015  CZ  ARG B  67     -15.393  -3.178 -23.650  1.00  0.00           C  
ATOM   1016  NH1 ARG B  67     -16.368  -2.314 -23.475  1.00  0.00           N  
ATOM   1017  NH2 ARG B  67     -14.620  -3.097 -24.719  1.00  0.00           N  
ATOM   1018  H   ARG B  67     -17.091  -8.086 -19.976  1.00  0.00           H  
ATOM   1019  HA  ARG B  67     -14.842  -6.928 -18.566  1.00  0.00           H  
ATOM   1020 1HB  ARG B  67     -17.380  -5.731 -19.708  1.00  0.00           H  
ATOM   1021 2HB  ARG B  67     -16.152  -4.769 -18.898  1.00  0.00           H  
ATOM   1022 1HG  ARG B  67     -14.491  -5.482 -20.578  1.00  0.00           H  
ATOM   1023 2HG  ARG B  67     -15.757  -6.418 -21.407  1.00  0.00           H  
ATOM   1024 1HD  ARG B  67     -17.016  -4.413 -21.814  1.00  0.00           H  
ATOM   1025 2HD  ARG B  67     -15.832  -3.453 -20.898  1.00  0.00           H  
ATOM   1026  HE  ARG B  67     -14.421  -4.795 -22.907  1.00  0.00           H  
ATOM   1027 1HH1 ARG B  67     -16.958  -2.377 -22.658  1.00  0.00           H  
ATOM   1028 2HH1 ARG B  67     -16.526  -1.587 -24.158  1.00  0.00           H  
ATOM   1029 1HH2 ARG B  67     -13.871  -3.761 -24.852  1.00  0.00           H  
ATOM   1030 2HH2 ARG B  67     -14.779  -2.370 -25.402  1.00  0.00           H  
ATOM   1031  N   CYS B  68     -17.684  -7.329 -17.022  1.00  0.00           N  
ATOM   1032  CA  CYS B  68     -18.288  -7.333 -15.704  1.00  0.00           C  
ATOM   1033  C   CYS B  68     -17.398  -8.188 -14.829  1.00  0.00           C  
ATOM   1034  O   CYS B  68     -17.041  -7.793 -13.719  1.00  0.00           O  
ATOM   1035  CB  CYS B  68     -19.710  -7.893 -15.728  1.00  0.00           C  
ATOM   1036  SG  CYS B  68     -20.558  -7.827 -14.132  1.00  0.00           S  
ATOM   1037  H   CYS B  68     -18.166  -7.781 -17.786  1.00  0.00           H  
ATOM   1038  HA  CYS B  68     -18.359  -6.303 -15.353  1.00  0.00           H  
ATOM   1039 1HB  CYS B  68     -20.309  -7.338 -16.450  1.00  0.00           H  
ATOM   1040 2HB  CYS B  68     -19.686  -8.933 -16.054  1.00  0.00           H  
ATOM   1041  HG  CYS B  68     -21.693  -8.375 -14.554  1.00  0.00           H  
ATOM   1042  N   VAL B  69     -17.032  -9.356 -15.346  1.00  0.00           N  
ATOM   1043  CA  VAL B  69     -16.146 -10.265 -14.631  1.00  0.00           C  
ATOM   1044  C   VAL B  69     -14.800  -9.583 -14.364  1.00  0.00           C  
ATOM   1045  O   VAL B  69     -14.204  -9.745 -13.289  1.00  0.00           O  
ATOM   1046  CB  VAL B  69     -15.926 -11.553 -15.446  1.00  0.00           C  
ATOM   1047  CG1 VAL B  69     -14.831 -12.401 -14.815  1.00  0.00           C  
ATOM   1048  CG2 VAL B  69     -17.227 -12.335 -15.539  1.00  0.00           C  
ATOM   1049  H   VAL B  69     -17.376  -9.621 -16.258  1.00  0.00           H  
ATOM   1050  HA  VAL B  69     -16.614 -10.527 -13.681  1.00  0.00           H  
ATOM   1051  HB  VAL B  69     -15.589 -11.287 -16.447  1.00  0.00           H  
ATOM   1052 1HG1 VAL B  69     -14.689 -13.308 -15.403  1.00  0.00           H  
ATOM   1053 2HG1 VAL B  69     -13.901 -11.834 -14.792  1.00  0.00           H  
ATOM   1054 3HG1 VAL B  69     -15.119 -12.671 -13.799  1.00  0.00           H  
ATOM   1055 1HG2 VAL B  69     -17.064 -13.246 -16.116  1.00  0.00           H  
ATOM   1056 2HG2 VAL B  69     -17.567 -12.598 -14.536  1.00  0.00           H  
ATOM   1057 3HG2 VAL B  69     -17.985 -11.725 -16.030  1.00  0.00           H  
ATOM   1058  N   ALA B  70     -14.324  -8.813 -15.339  1.00  0.00           N  
ATOM   1059  CA  ALA B  70     -13.061  -8.110 -15.185  1.00  0.00           C  
ATOM   1060  C   ALA B  70     -13.142  -7.241 -13.926  1.00  0.00           C  
ATOM   1061  O   ALA B  70     -12.235  -7.246 -13.087  1.00  0.00           O  
ATOM   1062  CB  ALA B  70     -12.787  -7.254 -16.407  1.00  0.00           C  
ATOM   1063  H   ALA B  70     -14.842  -8.711 -16.200  1.00  0.00           H  
ATOM   1064  HA  ALA B  70     -12.270  -8.854 -15.087  1.00  0.00           H  
ATOM   1065 1HB  ALA B  70     -11.837  -6.732 -16.281  1.00  0.00           H  
ATOM   1066 2HB  ALA B  70     -12.736  -7.889 -17.292  1.00  0.00           H  
ATOM   1067 3HB  ALA B  70     -13.587  -6.526 -16.528  1.00  0.00           H  
ATOM   1068  N   VAL B  71     -14.241  -6.503 -13.800  1.00  0.00           N  
ATOM   1069  CA  VAL B  71     -14.451  -5.646 -12.639  1.00  0.00           C  
ATOM   1070  C   VAL B  71     -14.338  -6.466 -11.362  1.00  0.00           C  
ATOM   1071  O   VAL B  71     -13.691  -6.059 -10.401  1.00  0.00           O  
ATOM   1072  CB  VAL B  71     -15.835  -4.972 -12.703  1.00  0.00           C  
ATOM   1073  CG1 VAL B  71     -16.158  -4.290 -11.382  1.00  0.00           C  
ATOM   1074  CG2 VAL B  71     -15.873  -3.974 -13.849  1.00  0.00           C  
ATOM   1075  H   VAL B  71     -14.947  -6.535 -14.521  1.00  0.00           H  
ATOM   1076  HA  VAL B  71     -13.692  -4.862 -12.646  1.00  0.00           H  
ATOM   1077  HB  VAL B  71     -16.595  -5.739 -12.863  1.00  0.00           H  
ATOM   1078 1HG1 VAL B  71     -17.139  -3.820 -11.445  1.00  0.00           H  
ATOM   1079 2HG1 VAL B  71     -16.160  -5.030 -10.582  1.00  0.00           H  
ATOM   1080 3HG1 VAL B  71     -15.405  -3.530 -11.172  1.00  0.00           H  
ATOM   1081 1HG2 VAL B  71     -16.854  -3.502 -13.889  1.00  0.00           H  
ATOM   1082 2HG2 VAL B  71     -15.110  -3.211 -13.693  1.00  0.00           H  
ATOM   1083 3HG2 VAL B  71     -15.681  -4.491 -14.789  1.00  0.00           H  
ATOM   1084  N   VAL B  72     -14.975  -7.630 -11.361  1.00  0.00           N  
ATOM   1085  CA  VAL B  72     -15.011  -8.463 -10.175  1.00  0.00           C  
ATOM   1086  C   VAL B  72     -13.609  -8.848  -9.735  1.00  0.00           C  
ATOM   1087  O   VAL B  72     -13.255  -8.695  -8.568  1.00  0.00           O  
ATOM   1088  CB  VAL B  72     -15.834  -9.737 -10.443  1.00  0.00           C  
ATOM   1089  CG1 VAL B  72     -15.696 -10.713  -9.283  1.00  0.00           C  
ATOM   1090  CG2 VAL B  72     -17.293  -9.374 -10.671  1.00  0.00           C  
ATOM   1091  H   VAL B  72     -15.442  -7.946 -12.198  1.00  0.00           H  
ATOM   1092  HA  VAL B  72     -15.503  -7.905  -9.376  1.00  0.00           H  
ATOM   1093  HB  VAL B  72     -15.439 -10.234 -11.329  1.00  0.00           H  
ATOM   1094 1HG1 VAL B  72     -16.284 -11.609  -9.490  1.00  0.00           H  
ATOM   1095 2HG1 VAL B  72     -14.649 -10.987  -9.161  1.00  0.00           H  
ATOM   1096 3HG1 VAL B  72     -16.059 -10.245  -8.368  1.00  0.00           H  
ATOM   1097 1HG2 VAL B  72     -17.868 -10.279 -10.861  1.00  0.00           H  
ATOM   1098 2HG2 VAL B  72     -17.686  -8.872  -9.786  1.00  0.00           H  
ATOM   1099 3HG2 VAL B  72     -17.372  -8.708 -11.530  1.00  0.00           H  
ATOM   1100  N   VAL B  73     -12.809  -9.350 -10.669  1.00  0.00           N  
ATOM   1101  CA  VAL B  73     -11.505  -9.892 -10.318  1.00  0.00           C  
ATOM   1102  C   VAL B  73     -10.500  -8.780 -10.033  1.00  0.00           C  
ATOM   1103  O   VAL B  73      -9.511  -8.990  -9.330  1.00  0.00           O  
ATOM   1104  CB  VAL B  73     -10.975 -10.782 -11.458  1.00  0.00           C  
ATOM   1105  CG1 VAL B  73     -11.926 -11.941 -11.717  1.00  0.00           C  
ATOM   1106  CG2 VAL B  73     -10.784  -9.951 -12.718  1.00  0.00           C  
ATOM   1107  H   VAL B  73     -13.100  -9.359 -11.636  1.00  0.00           H  
ATOM   1108  HA  VAL B  73     -11.612 -10.490  -9.413  1.00  0.00           H  
ATOM   1109  HB  VAL B  73     -10.019 -11.211 -11.157  1.00  0.00           H  
ATOM   1110 1HG1 VAL B  73     -11.536 -12.559 -12.525  1.00  0.00           H  
ATOM   1111 2HG1 VAL B  73     -12.020 -12.543 -10.813  1.00  0.00           H  
ATOM   1112 3HG1 VAL B  73     -12.905 -11.552 -11.998  1.00  0.00           H  
ATOM   1113 1HG2 VAL B  73     -10.408 -10.585 -13.519  1.00  0.00           H  
ATOM   1114 2HG2 VAL B  73     -11.737  -9.516 -13.015  1.00  0.00           H  
ATOM   1115 3HG2 VAL B  73     -10.067  -9.153 -12.522  1.00  0.00           H  
ATOM   1116  N   MET B  74     -10.753  -7.596 -10.576  1.00  0.00           N  
ATOM   1117  CA  MET B  74      -9.946  -6.442 -10.223  1.00  0.00           C  
ATOM   1118  C   MET B  74     -10.084  -6.142  -8.743  1.00  0.00           C  
ATOM   1119  O   MET B  74      -9.083  -6.027  -8.046  1.00  0.00           O  
ATOM   1120  CB  MET B  74     -10.350  -5.230 -11.060  1.00  0.00           C  
ATOM   1121  CG  MET B  74      -9.939  -5.310 -12.523  1.00  0.00           C  
ATOM   1122  SD  MET B  74     -10.532  -3.909 -13.490  1.00  0.00           S  
ATOM   1123  CE  MET B  74     -10.153  -4.458 -15.151  1.00  0.00           C  
ATOM   1124  H   MET B  74     -11.506  -7.484 -11.239  1.00  0.00           H  
ATOM   1125  HA  MET B  74      -8.905  -6.664 -10.455  1.00  0.00           H  
ATOM   1126 1HB  MET B  74     -11.432  -5.107 -11.023  1.00  0.00           H  
ATOM   1127 2HB  MET B  74      -9.904  -4.330 -10.636  1.00  0.00           H  
ATOM   1128 1HG  MET B  74      -8.853  -5.344 -12.594  1.00  0.00           H  
ATOM   1129 2HG  MET B  74     -10.337  -6.225 -12.964  1.00  0.00           H  
ATOM   1130 1HE  MET B  74     -10.462  -3.695 -15.867  1.00  0.00           H  
ATOM   1131 2HE  MET B  74      -9.080  -4.628 -15.242  1.00  0.00           H  
ATOM   1132 3HE  MET B  74     -10.687  -5.386 -15.358  1.00  0.00           H  
ATOM   1133  N   VAL B  75     -11.317  -6.016  -8.256  1.00  0.00           N  
ATOM   1134  CA  VAL B  75     -11.528  -5.658  -6.853  1.00  0.00           C  
ATOM   1135  C   VAL B  75     -11.112  -6.813  -5.957  1.00  0.00           C  
ATOM   1136  O   VAL B  75     -10.414  -6.618  -4.967  1.00  0.00           O  
ATOM   1137  CB  VAL B  75     -13.005  -5.311  -6.595  1.00  0.00           C  
ATOM   1138  CG1 VAL B  75     -13.252  -5.109  -5.107  1.00  0.00           C  
ATOM   1139  CG2 VAL B  75     -13.390  -4.066  -7.380  1.00  0.00           C  
ATOM   1140  H   VAL B  75     -12.118  -6.167  -8.851  1.00  0.00           H  
ATOM   1141  HA  VAL B  75     -10.909  -4.791  -6.621  1.00  0.00           H  
ATOM   1142  HB  VAL B  75     -13.627  -6.148  -6.913  1.00  0.00           H  
ATOM   1143 1HG1 VAL B  75     -14.303  -4.863  -4.942  1.00  0.00           H  
ATOM   1144 2HG1 VAL B  75     -13.005  -6.024  -4.569  1.00  0.00           H  
ATOM   1145 3HG1 VAL B  75     -12.630  -4.292  -4.742  1.00  0.00           H  
ATOM   1146 1HG2 VAL B  75     -14.437  -3.826  -7.192  1.00  0.00           H  
ATOM   1147 2HG2 VAL B  75     -12.765  -3.230  -7.066  1.00  0.00           H  
ATOM   1148 3HG2 VAL B  75     -13.244  -4.248  -8.445  1.00  0.00           H  
ATOM   1149  N   ALA B  76     -11.530  -8.020  -6.322  1.00  0.00           N  
ATOM   1150  CA  ALA B  76     -11.284  -9.191  -5.502  1.00  0.00           C  
ATOM   1151  C   ALA B  76      -9.786  -9.430  -5.438  1.00  0.00           C  
ATOM   1152  O   ALA B  76      -9.251  -9.790  -4.400  1.00  0.00           O  
ATOM   1153  CB  ALA B  76     -11.971 -10.401  -6.103  1.00  0.00           C  
ATOM   1154  H   ALA B  76     -12.034  -8.125  -7.192  1.00  0.00           H  
ATOM   1155  HA  ALA B  76     -11.695  -9.005  -4.510  1.00  0.00           H  
ATOM   1156 1HB  ALA B  76     -11.780 -11.276  -5.481  1.00  0.00           H  
ATOM   1157 2HB  ALA B  76     -13.044 -10.221  -6.155  1.00  0.00           H  
ATOM   1158 3HB  ALA B  76     -11.584 -10.578  -7.106  1.00  0.00           H  
ATOM   1159  N   GLY B  77      -9.114  -9.214  -6.561  1.00  0.00           N  
ATOM   1160  CA  GLY B  77      -7.674  -9.384  -6.596  1.00  0.00           C  
ATOM   1161  C   GLY B  77      -6.920  -8.450  -5.660  1.00  0.00           C  
ATOM   1162  O   GLY B  77      -6.044  -8.896  -4.914  1.00  0.00           O  
ATOM   1163  H   GLY B  77      -9.596  -8.928  -7.400  1.00  0.00           H  
ATOM   1164 1HA  GLY B  77      -7.422 -10.411  -6.332  1.00  0.00           H  
ATOM   1165 2HA  GLY B  77      -7.313  -9.216  -7.611  1.00  0.00           H  
ATOM   1166  N   ILE B  78      -7.239  -7.160  -5.702  1.00  0.00           N  
ATOM   1167  CA  ILE B  78      -6.555  -6.185  -4.856  1.00  0.00           C  
ATOM   1168  C   ILE B  78      -6.879  -6.505  -3.412  1.00  0.00           C  
ATOM   1169  O   ILE B  78      -6.016  -6.458  -2.537  1.00  0.00           O  
ATOM   1170  CB  ILE B  78      -6.976  -4.741  -5.185  1.00  0.00           C  
ATOM   1171  CG1 ILE B  78      -6.503  -4.354  -6.589  1.00  0.00           C  
ATOM   1172  CG2 ILE B  78      -6.423  -3.776  -4.148  1.00  0.00           C  
ATOM   1173  CD1 ILE B  78      -5.002  -4.412  -6.765  1.00  0.00           C  
ATOM   1174  H   ILE B  78      -7.966  -6.844  -6.328  1.00  0.00           H  
ATOM   1175  HA  ILE B  78      -5.487  -6.230  -5.068  1.00  0.00           H  
ATOM   1176  HB  ILE B  78      -8.064  -4.672  -5.190  1.00  0.00           H  
ATOM   1177 1HG1 ILE B  78      -6.958  -5.019  -7.323  1.00  0.00           H  
ATOM   1178 2HG1 ILE B  78      -6.833  -3.340  -6.818  1.00  0.00           H  
ATOM   1179 1HG2 ILE B  78      -6.731  -2.760  -4.397  1.00  0.00           H  
ATOM   1180 2HG2 ILE B  78      -6.807  -4.040  -3.164  1.00  0.00           H  
ATOM   1181 3HG2 ILE B  78      -5.335  -3.834  -4.140  1.00  0.00           H  
ATOM   1182 1HD1 ILE B  78      -4.745  -4.123  -7.784  1.00  0.00           H  
ATOM   1183 2HD1 ILE B  78      -4.527  -3.726  -6.063  1.00  0.00           H  
ATOM   1184 3HD1 ILE B  78      -4.653  -5.425  -6.576  1.00  0.00           H  
ATOM   1185  N   THR B  79      -8.142  -6.843  -3.189  1.00  0.00           N  
ATOM   1186  CA  THR B  79      -8.633  -7.249  -1.887  1.00  0.00           C  
ATOM   1187  C   THR B  79      -7.840  -8.410  -1.295  1.00  0.00           C  
ATOM   1188  O   THR B  79      -7.483  -8.378  -0.123  1.00  0.00           O  
ATOM   1189  CB  THR B  79     -10.122  -7.634  -1.970  1.00  0.00           C  
ATOM   1190  OG1 THR B  79     -10.887  -6.506  -2.414  1.00  0.00           O  
ATOM   1191  CG2 THR B  79     -10.632  -8.085  -0.610  1.00  0.00           C  
ATOM   1192  H   THR B  79      -8.782  -6.814  -3.970  1.00  0.00           H  
ATOM   1193  HA  THR B  79      -8.512  -6.415  -1.197  1.00  0.00           H  
ATOM   1194  HB  THR B  79     -10.249  -8.446  -2.686  1.00  0.00           H  
ATOM   1195  HG1 THR B  79     -11.814  -6.750  -2.465  1.00  0.00           H  
ATOM   1196 1HG2 THR B  79     -11.686  -8.353  -0.687  1.00  0.00           H  
ATOM   1197 2HG2 THR B  79     -10.060  -8.949  -0.274  1.00  0.00           H  
ATOM   1198 3HG2 THR B  79     -10.518  -7.273   0.108  1.00  0.00           H  
ATOM   1199  N   SER B  80      -7.562  -9.431  -2.095  1.00  0.00           N  
ATOM   1200  CA  SER B  80      -6.741 -10.536  -1.618  1.00  0.00           C  
ATOM   1201  C   SER B  80      -5.333 -10.063  -1.256  1.00  0.00           C  
ATOM   1202  O   SER B  80      -4.778 -10.465  -0.233  1.00  0.00           O  
ATOM   1203  CB  SER B  80      -6.666 -11.620  -2.675  1.00  0.00           C  
ATOM   1204  OG  SER B  80      -7.922 -12.203  -2.885  1.00  0.00           O  
ATOM   1205  H   SER B  80      -7.916  -9.454  -3.040  1.00  0.00           H  
ATOM   1206  HA  SER B  80      -7.207 -10.954  -0.725  1.00  0.00           H  
ATOM   1207 1HB  SER B  80      -6.298 -11.195  -3.609  1.00  0.00           H  
ATOM   1208 2HB  SER B  80      -5.956 -12.384  -2.361  1.00  0.00           H  
ATOM   1209  HG  SER B  80      -8.324 -12.288  -2.017  1.00  0.00           H  
ATOM   1210  N   PHE B  81      -4.757  -9.206  -2.092  1.00  0.00           N  
ATOM   1211  CA  PHE B  81      -3.430  -8.683  -1.810  1.00  0.00           C  
ATOM   1212  C   PHE B  81      -3.398  -7.862  -0.536  1.00  0.00           C  
ATOM   1213  O   PHE B  81      -2.428  -7.913   0.218  1.00  0.00           O  
ATOM   1214  CB  PHE B  81      -2.940  -7.825  -2.978  1.00  0.00           C  
ATOM   1215  CG  PHE B  81      -2.496  -8.623  -4.171  1.00  0.00           C  
ATOM   1216  CD1 PHE B  81      -3.057  -8.401  -5.419  1.00  0.00           C  
ATOM   1217  CD2 PHE B  81      -1.517  -9.597  -4.047  1.00  0.00           C  
ATOM   1218  CE1 PHE B  81      -2.649  -9.135  -6.518  1.00  0.00           C  
ATOM   1219  CE2 PHE B  81      -1.107 -10.332  -5.143  1.00  0.00           C  
ATOM   1220  CZ  PHE B  81      -1.674 -10.099  -6.380  1.00  0.00           C  
ATOM   1221  H   PHE B  81      -5.235  -8.909  -2.931  1.00  0.00           H  
ATOM   1222  HA  PHE B  81      -2.751  -9.524  -1.660  1.00  0.00           H  
ATOM   1223 1HB  PHE B  81      -3.736  -7.154  -3.295  1.00  0.00           H  
ATOM   1224 2HB  PHE B  81      -2.103  -7.209  -2.651  1.00  0.00           H  
ATOM   1225  HD1 PHE B  81      -3.827  -7.637  -5.529  1.00  0.00           H  
ATOM   1226  HD2 PHE B  81      -1.069  -9.781  -3.069  1.00  0.00           H  
ATOM   1227  HE1 PHE B  81      -3.099  -8.950  -7.493  1.00  0.00           H  
ATOM   1228  HE2 PHE B  81      -0.336 -11.094  -5.032  1.00  0.00           H  
ATOM   1229  HZ  PHE B  81      -1.353 -10.679  -7.244  1.00  0.00           H  
ATOM   1230  N   GLY B  82      -4.468  -7.112  -0.292  1.00  0.00           N  
ATOM   1231  CA  GLY B  82      -4.553  -6.321   0.923  1.00  0.00           C  
ATOM   1232  C   GLY B  82      -4.623  -7.204   2.151  1.00  0.00           C  
ATOM   1233  O   GLY B  82      -4.003  -6.915   3.176  1.00  0.00           O  
ATOM   1234  H   GLY B  82      -5.232  -7.086  -0.953  1.00  0.00           H  
ATOM   1235 1HA  GLY B  82      -3.685  -5.666   0.992  1.00  0.00           H  
ATOM   1236 2HA  GLY B  82      -5.435  -5.683   0.880  1.00  0.00           H  
ATOM   1237  N   LEU B  83      -5.383  -8.287   2.047  1.00  0.00           N  
ATOM   1238  CA  LEU B  83      -5.510  -9.229   3.144  1.00  0.00           C  
ATOM   1239  C   LEU B  83      -4.151  -9.837   3.454  1.00  0.00           C  
ATOM   1240  O   LEU B  83      -3.799 -10.024   4.617  1.00  0.00           O  
ATOM   1241  CB  LEU B  83      -6.517 -10.331   2.796  1.00  0.00           C  
ATOM   1242  CG  LEU B  83      -6.819 -11.335   3.916  1.00  0.00           C  
ATOM   1243  CD1 LEU B  83      -7.296 -10.586   5.152  1.00  0.00           C  
ATOM   1244  CD2 LEU B  83      -7.869 -12.328   3.438  1.00  0.00           C  
ATOM   1245  H   LEU B  83      -5.883  -8.464   1.188  1.00  0.00           H  
ATOM   1246  HA  LEU B  83      -5.888  -8.694   4.015  1.00  0.00           H  
ATOM   1247 1HB  LEU B  83      -7.457  -9.865   2.506  1.00  0.00           H  
ATOM   1248 2HB  LEU B  83      -6.136 -10.892   1.942  1.00  0.00           H  
ATOM   1249  HG  LEU B  83      -5.908 -11.870   4.181  1.00  0.00           H  
ATOM   1250 1HD1 LEU B  83      -7.512 -11.299   5.949  1.00  0.00           H  
ATOM   1251 2HD1 LEU B  83      -6.519  -9.897   5.483  1.00  0.00           H  
ATOM   1252 3HD1 LEU B  83      -8.200 -10.027   4.913  1.00  0.00           H  
ATOM   1253 1HD2 LEU B  83      -8.084 -13.041   4.235  1.00  0.00           H  
ATOM   1254 2HD2 LEU B  83      -8.782 -11.794   3.174  1.00  0.00           H  
ATOM   1255 3HD2 LEU B  83      -7.495 -12.860   2.564  1.00  0.00           H  
ATOM   1256  N   VAL B  84      -3.384 -10.139   2.411  1.00  0.00           N  
ATOM   1257  CA  VAL B  84      -2.013 -10.602   2.589  1.00  0.00           C  
ATOM   1258  C   VAL B  84      -1.179  -9.545   3.298  1.00  0.00           C  
ATOM   1259  O   VAL B  84      -0.419  -9.857   4.213  1.00  0.00           O  
ATOM   1260  CB  VAL B  84      -1.374 -10.933   1.228  1.00  0.00           C  
ATOM   1261  CG1 VAL B  84       0.117 -11.188   1.387  1.00  0.00           C  
ATOM   1262  CG2 VAL B  84      -2.066 -12.138   0.610  1.00  0.00           C  
ATOM   1263  H   VAL B  84      -3.754 -10.047   1.476  1.00  0.00           H  
ATOM   1264  HA  VAL B  84      -2.031 -11.512   3.190  1.00  0.00           H  
ATOM   1265  HB  VAL B  84      -1.484 -10.072   0.567  1.00  0.00           H  
ATOM   1266 1HG1 VAL B  84       0.552 -11.420   0.415  1.00  0.00           H  
ATOM   1267 2HG1 VAL B  84       0.597 -10.300   1.797  1.00  0.00           H  
ATOM   1268 3HG1 VAL B  84       0.271 -12.030   2.063  1.00  0.00           H  
ATOM   1269 1HG2 VAL B  84      -1.609 -12.365  -0.353  1.00  0.00           H  
ATOM   1270 2HG2 VAL B  84      -1.961 -12.997   1.274  1.00  0.00           H  
ATOM   1271 3HG2 VAL B  84      -3.124 -11.918   0.466  1.00  0.00           H  
ATOM   1272  N   THR B  85      -1.313  -8.297   2.872  1.00  0.00           N  
ATOM   1273  CA  THR B  85      -0.448  -7.255   3.402  1.00  0.00           C  
ATOM   1274  C   THR B  85      -0.751  -7.142   4.880  1.00  0.00           C  
ATOM   1275  O   THR B  85       0.159  -7.059   5.703  1.00  0.00           O  
ATOM   1276  CB  THR B  85      -0.661  -5.901   2.700  1.00  0.00           C  
ATOM   1277  OG1 THR B  85      -0.342  -6.027   1.308  1.00  0.00           O  
ATOM   1278  CG2 THR B  85       0.222  -4.832   3.323  1.00  0.00           C  
ATOM   1279  H   THR B  85      -2.009  -8.053   2.183  1.00  0.00           H  
ATOM   1280  HA  THR B  85       0.588  -7.533   3.208  1.00  0.00           H  
ATOM   1281  HB  THR B  85      -1.704  -5.603   2.794  1.00  0.00           H  
ATOM   1282  HG1 THR B  85      -1.153  -6.127   0.803  1.00  0.00           H  
ATOM   1283 1HG2 THR B  85       0.059  -3.882   2.814  1.00  0.00           H  
ATOM   1284 2HG2 THR B  85      -0.025  -4.725   4.380  1.00  0.00           H  
ATOM   1285 3HG2 THR B  85       1.268  -5.121   3.224  1.00  0.00           H  
ATOM   1286  N   ALA B  86      -2.042  -7.140   5.209  1.00  0.00           N  
ATOM   1287  CA  ALA B  86      -2.483  -6.909   6.580  1.00  0.00           C  
ATOM   1288  C   ALA B  86      -1.916  -8.024   7.432  1.00  0.00           C  
ATOM   1289  O   ALA B  86      -1.395  -7.788   8.519  1.00  0.00           O  
ATOM   1290  CB  ALA B  86      -4.000  -6.913   6.652  1.00  0.00           C  
ATOM   1291  H   ALA B  86      -2.733  -7.303   4.491  1.00  0.00           H  
ATOM   1292  HA  ALA B  86      -2.117  -5.931   6.893  1.00  0.00           H  
ATOM   1293 1HB  ALA B  86      -4.315  -6.738   7.681  1.00  0.00           H  
ATOM   1294 2HB  ALA B  86      -4.397  -6.125   6.012  1.00  0.00           H  
ATOM   1295 3HB  ALA B  86      -4.377  -7.877   6.315  1.00  0.00           H  
ATOM   1296  N   ALA B  87      -2.016  -9.242   6.915  1.00  0.00           N  
ATOM   1297  CA  ALA B  87      -1.570 -10.419   7.637  1.00  0.00           C  
ATOM   1298  C   ALA B  87      -0.080 -10.297   7.909  1.00  0.00           C  
ATOM   1299  O   ALA B  87       0.377 -10.490   9.029  1.00  0.00           O  
ATOM   1300  CB  ALA B  87      -1.842 -11.664   6.814  1.00  0.00           C  
ATOM   1301  H   ALA B  87      -2.416  -9.352   5.993  1.00  0.00           H  
ATOM   1302  HA  ALA B  87      -2.132 -10.478   8.569  1.00  0.00           H  
ATOM   1303 1HB  ALA B  87      -1.504 -12.544   7.362  1.00  0.00           H  
ATOM   1304 2HB  ALA B  87      -2.911 -11.746   6.620  1.00  0.00           H  
ATOM   1305 3HB  ALA B  87      -1.305 -11.599   5.869  1.00  0.00           H  
ATOM   1306  N   LEU B  88       0.673  -9.959   6.873  1.00  0.00           N  
ATOM   1307  CA  LEU B  88       2.117  -9.815   6.997  1.00  0.00           C  
ATOM   1308  C   LEU B  88       2.552  -8.683   7.933  1.00  0.00           C  
ATOM   1309  O   LEU B  88       3.521  -8.828   8.678  1.00  0.00           O  
ATOM   1310  CB  LEU B  88       2.725  -9.581   5.608  1.00  0.00           C  
ATOM   1311  CG  LEU B  88       2.658 -10.773   4.644  1.00  0.00           C  
ATOM   1312  CD1 LEU B  88       3.132 -10.338   3.264  1.00  0.00           C  
ATOM   1313  CD2 LEU B  88       3.512 -11.911   5.183  1.00  0.00           C  
ATOM   1314  H   LEU B  88       0.239  -9.798   5.975  1.00  0.00           H  
ATOM   1315  HA  LEU B  88       2.520 -10.730   7.430  1.00  0.00           H  
ATOM   1316 1HB  LEU B  88       2.208  -8.747   5.139  1.00  0.00           H  
ATOM   1317 2HB  LEU B  88       3.773  -9.312   5.729  1.00  0.00           H  
ATOM   1318  HG  LEU B  88       1.624 -11.108   4.551  1.00  0.00           H  
ATOM   1319 1HD1 LEU B  88       3.085 -11.185   2.580  1.00  0.00           H  
ATOM   1320 2HD1 LEU B  88       2.492  -9.537   2.895  1.00  0.00           H  
ATOM   1321 3HD1 LEU B  88       4.160  -9.982   3.330  1.00  0.00           H  
ATOM   1322 1HD2 LEU B  88       3.464 -12.758   4.498  1.00  0.00           H  
ATOM   1323 2HD2 LEU B  88       4.546 -11.578   5.276  1.00  0.00           H  
ATOM   1324 3HD2 LEU B  88       3.140 -12.214   6.162  1.00  0.00           H  
ATOM   1325  N   ALA B  89       1.841  -7.559   7.892  1.00  0.00           N  
ATOM   1326  CA  ALA B  89       2.129  -6.447   8.789  1.00  0.00           C  
ATOM   1327  C   ALA B  89       2.106  -6.878  10.244  1.00  0.00           C  
ATOM   1328  O   ALA B  89       3.038  -6.597  10.989  1.00  0.00           O  
ATOM   1329  CB  ALA B  89       1.133  -5.321   8.572  1.00  0.00           C  
ATOM   1330  H   ALA B  89       1.086  -7.472   7.227  1.00  0.00           H  
ATOM   1331  HA  ALA B  89       3.131  -6.081   8.564  1.00  0.00           H  
ATOM   1332 1HB  ALA B  89       1.362  -4.498   9.248  1.00  0.00           H  
ATOM   1333 2HB  ALA B  89       1.198  -4.972   7.541  1.00  0.00           H  
ATOM   1334 3HB  ALA B  89       0.126  -5.685   8.769  1.00  0.00           H  
ATOM   1335  N   THR B  90       1.039  -7.559  10.650  1.00  0.00           N  
ATOM   1336  CA  THR B  90       0.867  -7.929  12.051  1.00  0.00           C  
ATOM   1337  C   THR B  90       1.705  -9.147  12.424  1.00  0.00           C  
ATOM   1338  O   THR B  90       1.979  -9.383  13.599  1.00  0.00           O  
ATOM   1339  CB  THR B  90      -0.614  -8.209  12.368  1.00  0.00           C  
ATOM   1340  OG1 THR B  90      -1.071  -9.321  11.588  1.00  0.00           O  
ATOM   1341  CG2 THR B  90      -1.467  -6.990  12.053  1.00  0.00           C  
ATOM   1342  H   THR B  90       0.332  -7.827   9.980  1.00  0.00           H  
ATOM   1343  HA  THR B  90       1.188  -7.092  12.672  1.00  0.00           H  
ATOM   1344  HB  THR B  90      -0.720  -8.456  13.425  1.00  0.00           H  
ATOM   1345  HG1 THR B  90      -0.910 -10.137  12.069  1.00  0.00           H  
ATOM   1346 1HG2 THR B  90      -2.510  -7.206  12.283  1.00  0.00           H  
ATOM   1347 2HG2 THR B  90      -1.130  -6.145  12.653  1.00  0.00           H  
ATOM   1348 3HG2 THR B  90      -1.373  -6.744  10.995  1.00  0.00           H  
ATOM   1349  N   TRP B  91       2.111  -9.919  11.420  1.00  0.00           N  
ATOM   1350  CA  TRP B  91       3.105 -10.971  11.615  1.00  0.00           C  
ATOM   1351  C   TRP B  91       4.380 -10.380  12.207  1.00  0.00           C  
ATOM   1352  O   TRP B  91       4.982 -10.942  13.123  1.00  0.00           O  
ATOM   1353  CB  TRP B  91       3.421 -11.669  10.290  1.00  0.00           C  
ATOM   1354  CG  TRP B  91       4.625 -12.560  10.354  1.00  0.00           C  
ATOM   1355  CD1 TRP B  91       5.026 -13.311  11.418  1.00  0.00           C  
ATOM   1356  CD2 TRP B  91       5.595 -12.797   9.306  1.00  0.00           C  
ATOM   1357  NE1 TRP B  91       6.174 -13.996  11.106  1.00  0.00           N  
ATOM   1358  CE2 TRP B  91       6.536 -13.695   9.817  1.00  0.00           C  
ATOM   1359  CE3 TRP B  91       5.736 -12.329   7.994  1.00  0.00           C  
ATOM   1360  CZ2 TRP B  91       7.612 -14.137   9.064  1.00  0.00           C  
ATOM   1361  CZ3 TRP B  91       6.815 -12.772   7.239  1.00  0.00           C  
ATOM   1362  CH2 TRP B  91       7.728 -13.654   7.761  1.00  0.00           C  
ATOM   1363  H   TRP B  91       1.722  -9.774  10.500  1.00  0.00           H  
ATOM   1364  HA  TRP B  91       2.697 -11.710  12.303  1.00  0.00           H  
ATOM   1365 1HB  TRP B  91       2.565 -12.271   9.983  1.00  0.00           H  
ATOM   1366 2HB  TRP B  91       3.589 -10.921   9.515  1.00  0.00           H  
ATOM   1367  HD1 TRP B  91       4.511 -13.360  12.375  1.00  0.00           H  
ATOM   1368  HE1 TRP B  91       6.674 -14.619  11.724  1.00  0.00           H  
ATOM   1369  HE3 TRP B  91       5.013 -11.630   7.574  1.00  0.00           H  
ATOM   1370  HZ2 TRP B  91       8.348 -14.837   9.461  1.00  0.00           H  
ATOM   1371  HZ3 TRP B  91       6.920 -12.402   6.219  1.00  0.00           H  
ATOM   1372  HH2 TRP B  91       8.563 -13.982   7.140  1.00  0.00           H  
ATOM   1373  N   PHE B  92       4.789  -9.239  11.661  1.00  0.00           N  
ATOM   1374  CA  PHE B  92       6.055  -8.623  12.025  1.00  0.00           C  
ATOM   1375  C   PHE B  92       5.847  -7.956  13.376  1.00  0.00           C  
ATOM   1376  O   PHE B  92       6.774  -7.827  14.169  1.00  0.00           O  
ATOM   1377  CB  PHE B  92       6.506  -7.603  10.980  1.00  0.00           C  
ATOM   1378  CG  PHE B  92       6.950  -8.219   9.683  1.00  0.00           C  
ATOM   1379  CD1 PHE B  92       6.342  -7.867   8.487  1.00  0.00           C  
ATOM   1380  CD2 PHE B  92       7.975  -9.152   9.657  1.00  0.00           C  
ATOM   1381  CE1 PHE B  92       6.749  -8.433   7.295  1.00  0.00           C  
ATOM   1382  CE2 PHE B  92       8.385  -9.718   8.466  1.00  0.00           C  
ATOM   1383  CZ  PHE B  92       7.770  -9.359   7.284  1.00  0.00           C  
ATOM   1384  H   PHE B  92       4.203  -8.789  10.973  1.00  0.00           H  
ATOM   1385  HA  PHE B  92       6.816  -9.402  12.078  1.00  0.00           H  
ATOM   1386 1HB  PHE B  92       5.691  -6.914  10.767  1.00  0.00           H  
ATOM   1387 2HB  PHE B  92       7.334  -7.016  11.378  1.00  0.00           H  
ATOM   1388  HD1 PHE B  92       5.534  -7.134   8.497  1.00  0.00           H  
ATOM   1389  HD2 PHE B  92       8.460  -9.436  10.591  1.00  0.00           H  
ATOM   1390  HE1 PHE B  92       6.261  -8.148   6.363  1.00  0.00           H  
ATOM   1391  HE2 PHE B  92       9.192 -10.451   8.459  1.00  0.00           H  
ATOM   1392  HZ  PHE B  92       8.091  -9.806   6.344  1.00  0.00           H  
ATOM   1393  N   VAL B  93       4.606  -7.543  13.617  1.00  0.00           N  
ATOM   1394  CA  VAL B  93       4.193  -6.986  14.896  1.00  0.00           C  
ATOM   1395  C   VAL B  93       4.288  -8.144  15.896  1.00  0.00           C  
ATOM   1396  O   VAL B  93       4.726  -7.969  17.035  1.00  0.00           O  
ATOM   1397  CB  VAL B  93       2.760  -6.425  14.838  1.00  0.00           C  
ATOM   1398  CG1 VAL B  93       2.268  -6.077  16.234  1.00  0.00           C  
ATOM   1399  CG2 VAL B  93       2.719  -5.205  13.931  1.00  0.00           C  
ATOM   1400  H   VAL B  93       3.926  -7.622  12.874  1.00  0.00           H  
ATOM   1401  HA  VAL B  93       4.862  -6.162  15.147  1.00  0.00           H  
ATOM   1402  HB  VAL B  93       2.095  -7.194  14.444  1.00  0.00           H  
ATOM   1403 1HG1 VAL B  93       1.253  -5.682  16.174  1.00  0.00           H  
ATOM   1404 2HG1 VAL B  93       2.271  -6.972  16.855  1.00  0.00           H  
ATOM   1405 3HG1 VAL B  93       2.923  -5.326  16.674  1.00  0.00           H  
ATOM   1406 1HG2 VAL B  93       1.703  -4.814  13.893  1.00  0.00           H  
ATOM   1407 2HG2 VAL B  93       3.390  -4.438  14.321  1.00  0.00           H  
ATOM   1408 3HG2 VAL B  93       3.036  -5.487  12.927  1.00  0.00           H  
ATOM   1409  N   GLY B  94       3.883  -9.334  15.447  1.00  0.00           N  
ATOM   1410  CA  GLY B  94       3.858 -10.509  16.305  1.00  0.00           C  
ATOM   1411  C   GLY B  94       5.279 -10.944  16.597  1.00  0.00           C  
ATOM   1412  O   GLY B  94       5.601 -11.470  17.663  1.00  0.00           O  
ATOM   1413  H   GLY B  94       3.589  -9.420  14.485  1.00  0.00           H  
ATOM   1414 1HA  GLY B  94       3.329 -10.274  17.229  1.00  0.00           H  
ATOM   1415 2HA  GLY B  94       3.304 -11.308  15.813  1.00  0.00           H  
ATOM   1416  N   ARG B  95       6.124 -10.733  15.598  1.00  0.00           N  
ATOM   1417  CA  ARG B  95       7.526 -11.098  15.633  1.00  0.00           C  
ATOM   1418  C   ARG B  95       8.124 -10.232  16.739  1.00  0.00           C  
ATOM   1419  O   ARG B  95       8.912 -10.692  17.573  1.00  0.00           O  
ATOM   1420  CB  ARG B  95       8.221 -10.845  14.303  1.00  0.00           C  
ATOM   1421  CG  ARG B  95       9.702 -11.190  14.279  1.00  0.00           C  
ATOM   1422  CD  ARG B  95       9.931 -12.640  14.511  1.00  0.00           C  
ATOM   1423  NE  ARG B  95       9.457 -13.448  13.400  1.00  0.00           N  
ATOM   1424  CZ  ARG B  95       9.386 -14.793  13.409  1.00  0.00           C  
ATOM   1425  NH1 ARG B  95       9.764 -15.464  14.474  1.00  0.00           N  
ATOM   1426  NH2 ARG B  95       8.939 -15.439  12.345  1.00  0.00           N  
ATOM   1427  H   ARG B  95       5.751 -10.289  14.771  1.00  0.00           H  
ATOM   1428  HA  ARG B  95       7.600 -12.168  15.828  1.00  0.00           H  
ATOM   1429 1HB  ARG B  95       7.734 -11.428  13.522  1.00  0.00           H  
ATOM   1430 2HB  ARG B  95       8.123  -9.793  14.036  1.00  0.00           H  
ATOM   1431 1HG  ARG B  95      10.121 -10.927  13.308  1.00  0.00           H  
ATOM   1432 2HG  ARG B  95      10.218 -10.631  15.061  1.00  0.00           H  
ATOM   1433 1HD  ARG B  95      10.998 -12.823  14.635  1.00  0.00           H  
ATOM   1434 2HD  ARG B  95       9.403 -12.951  15.411  1.00  0.00           H  
ATOM   1435  HE  ARG B  95       9.157 -12.967  12.562  1.00  0.00           H  
ATOM   1436 1HH1 ARG B  95      10.106 -14.971  15.287  1.00  0.00           H  
ATOM   1437 2HH1 ARG B  95       9.711 -16.473  14.480  1.00  0.00           H  
ATOM   1438 1HH2 ARG B  95       8.649 -14.923  11.526  1.00  0.00           H  
ATOM   1439 2HH2 ARG B  95       8.886 -16.446  12.351  1.00  0.00           H  
ATOM   1440  N   GLU B  96       7.749  -8.956  16.699  1.00  0.00           N  
ATOM   1441  CA  GLU B  96       8.175  -7.955  17.670  1.00  0.00           C  
ATOM   1442  C   GLU B  96       7.628  -8.370  19.033  1.00  0.00           C  
ATOM   1443  O   GLU B  96       8.341  -8.370  20.033  1.00  0.00           O  
ATOM   1444  CB  GLU B  96       7.677  -6.560  17.287  1.00  0.00           C  
ATOM   1445  CG  GLU B  96       8.193  -5.441  18.180  1.00  0.00           C  
ATOM   1446  CD  GLU B  96       7.819  -4.073  17.680  1.00  0.00           C  
ATOM   1447  OE1 GLU B  96       7.202  -3.988  16.646  1.00  0.00           O  
ATOM   1448  OE2 GLU B  96       8.151  -3.113  18.333  1.00  0.00           O  
ATOM   1449  H   GLU B  96       7.134  -8.679  15.946  1.00  0.00           H  
ATOM   1450  HA  GLU B  96       9.263  -7.907  17.661  1.00  0.00           H  
ATOM   1451 1HB  GLU B  96       7.976  -6.335  16.263  1.00  0.00           H  
ATOM   1452 2HB  GLU B  96       6.587  -6.540  17.321  1.00  0.00           H  
ATOM   1453 1HG  GLU B  96       7.786  -5.573  19.182  1.00  0.00           H  
ATOM   1454 2HG  GLU B  96       9.277  -5.515  18.246  1.00  0.00           H  
ATOM   1455  N   GLN B  97       6.346  -8.714  19.052  1.00  0.00           N  
ATOM   1456  CA  GLN B  97       5.666  -9.131  20.265  1.00  0.00           C  
ATOM   1457  C   GLN B  97       6.438 -10.276  20.937  1.00  0.00           C  
ATOM   1458  O   GLN B  97       6.561 -10.255  22.180  1.00  0.00           O  
ATOM   1459  OXT GLN B  97       6.902 -11.159  20.268  1.00  0.00           O  
ATOM   1460  CB  GLN B  97       4.230  -9.562  19.956  1.00  0.00           C  
ATOM   1461  CG  GLN B  97       3.407  -9.914  21.183  1.00  0.00           C  
ATOM   1462  CD  GLN B  97       2.008 -10.377  20.827  1.00  0.00           C  
ATOM   1463  OE1 GLN B  97       1.804 -11.081  19.833  1.00  0.00           O  
ATOM   1464  NE2 GLN B  97       1.032  -9.985  21.639  1.00  0.00           N  
ATOM   1465  H   GLN B  97       5.829  -8.681  18.185  1.00  0.00           H  
ATOM   1466  HA  GLN B  97       5.614  -8.280  20.943  1.00  0.00           H  
ATOM   1467 1HB  GLN B  97       3.717  -8.760  19.425  1.00  0.00           H  
ATOM   1468 2HB  GLN B  97       4.245 -10.432  19.299  1.00  0.00           H  
ATOM   1469 1HG  GLN B  97       3.907 -10.718  21.724  1.00  0.00           H  
ATOM   1470 2HG  GLN B  97       3.325  -9.032  21.817  1.00  0.00           H  
ATOM   1471 1HE2 GLN B  97       0.087 -10.260  21.455  1.00  0.00           H  
ATOM   1472 2HE2 GLN B  97       1.241  -9.416  22.434  1.00  0.00           H  
ATOM      1  N   ALA C   1      16.126  -1.900  14.262  1.00  0.00           N  
ATOM      2  CA  ALA C   1      14.861  -2.672  14.431  1.00  0.00           C  
ATOM      3  C   ALA C   1      14.934  -3.998  13.684  1.00  0.00           C  
ATOM      4  O   ALA C   1      16.019  -4.483  13.363  1.00  0.00           O  
ATOM      5  CB  ALA C   1      13.678  -1.850  13.922  1.00  0.00           C  
ATOM      6 1H   ALA C   1      16.059  -1.035  14.758  1.00  0.00           H  
ATOM      7 2H   ALA C   1      16.892  -2.432  14.623  1.00  0.00           H  
ATOM      8 3H   ALA C   1      16.277  -1.716  13.291  1.00  0.00           H  
ATOM      9  HA  ALA C   1      14.725  -2.871  15.494  1.00  0.00           H  
ATOM     10 1HB  ALA C   1      12.758  -2.421  14.049  1.00  0.00           H  
ATOM     11 2HB  ALA C   1      13.610  -0.921  14.488  1.00  0.00           H  
ATOM     12 3HB  ALA C   1      13.821  -1.623  12.867  1.00  0.00           H  
ATOM     13  N   LEU C   2      13.768  -4.576  13.413  1.00  0.00           N  
ATOM     14  CA  LEU C   2      13.669  -5.817  12.655  1.00  0.00           C  
ATOM     15  C   LEU C   2      12.408  -5.805  11.805  1.00  0.00           C  
ATOM     16  O   LEU C   2      12.468  -5.887  10.582  1.00  0.00           O  
ATOM     17  CB  LEU C   2      13.656  -7.026  13.598  1.00  0.00           C  
ATOM     18  CG  LEU C   2      13.549  -8.398  12.921  1.00  0.00           C  
ATOM     19  CD1 LEU C   2      14.755  -8.612  12.014  1.00  0.00           C  
ATOM     20  CD2 LEU C   2      13.464  -9.485  13.982  1.00  0.00           C  
ATOM     21  H   LEU C   2      12.923  -4.136  13.748  1.00  0.00           H  
ATOM     22  HA  LEU C   2      14.546  -5.902  12.015  1.00  0.00           H  
ATOM     23 1HB  LEU C   2      14.571  -7.018  14.187  1.00  0.00           H  
ATOM     24 2HB  LEU C   2      12.810  -6.927  14.280  1.00  0.00           H  
ATOM     25  HG  LEU C   2      12.655  -8.428  12.298  1.00  0.00           H  
ATOM     26 1HD1 LEU C   2      14.679  -9.586  11.532  1.00  0.00           H  
ATOM     27 2HD1 LEU C   2      14.779  -7.832  11.253  1.00  0.00           H  
ATOM     28 3HD1 LEU C   2      15.667  -8.570  12.608  1.00  0.00           H  
ATOM     29 1HD2 LEU C   2      13.388 -10.460  13.500  1.00  0.00           H  
ATOM     30 2HD2 LEU C   2      14.360  -9.456  14.604  1.00  0.00           H  
ATOM     31 3HD2 LEU C   2      12.585  -9.317  14.604  1.00  0.00           H  
ATOM     32  N   HIS C   3      11.260  -5.702  12.466  1.00  0.00           N  
ATOM     33  CA  HIS C   3       9.981  -5.669  11.779  1.00  0.00           C  
ATOM     34  C   HIS C   3       9.937  -4.525  10.773  1.00  0.00           C  
ATOM     35  O   HIS C   3       9.271  -4.616   9.748  1.00  0.00           O  
ATOM     36  CB  HIS C   3       8.830  -5.528  12.781  1.00  0.00           C  
ATOM     37  CG  HIS C   3       8.929  -4.305  13.640  1.00  0.00           C  
ATOM     38  ND1 HIS C   3       8.238  -3.144  13.361  1.00  0.00           N  
ATOM     39  CD2 HIS C   3       9.635  -4.062  14.769  1.00  0.00           C  
ATOM     40  CE1 HIS C   3       8.517  -2.238  14.284  1.00  0.00           C  
ATOM     41  NE2 HIS C   3       9.361  -2.771  15.148  1.00  0.00           N  
ATOM     42  H   HIS C   3      11.281  -5.643  13.473  1.00  0.00           H  
ATOM     43  HA  HIS C   3       9.828  -6.609  11.250  1.00  0.00           H  
ATOM     44 1HB  HIS C   3       7.882  -5.494  12.245  1.00  0.00           H  
ATOM     45 2HB  HIS C   3       8.807  -6.401  13.433  1.00  0.00           H  
ATOM     46  HD2 HIS C   3      10.298  -4.760  15.281  1.00  0.00           H  
ATOM     47  HE1 HIS C   3       8.116  -1.226  14.325  1.00  0.00           H  
ATOM     48  HE2 HIS C   3       9.746  -2.308  15.959  1.00  0.00           H  
ATOM     49  N   TRP C   4      10.663  -3.455  11.078  1.00  0.00           N  
ATOM     50  CA  TRP C   4      10.867  -2.355  10.142  1.00  0.00           C  
ATOM     51  C   TRP C   4      11.842  -2.711   9.029  1.00  0.00           C  
ATOM     52  O   TRP C   4      11.586  -2.423   7.859  1.00  0.00           O  
ATOM     53  CB  TRP C   4      11.381  -1.121  10.885  1.00  0.00           C  
ATOM     54  CG  TRP C   4      11.650   0.049   9.989  1.00  0.00           C  
ATOM     55  CD1 TRP C   4      11.147   0.249   8.737  1.00  0.00           C  
ATOM     56  CD2 TRP C   4      12.491   1.194  10.272  1.00  0.00           C  
ATOM     57  NE1 TRP C   4      11.616   1.433   8.223  1.00  0.00           N  
ATOM     58  CE2 TRP C   4      12.438   2.025   9.149  1.00  0.00           C  
ATOM     59  CE3 TRP C   4      13.271   1.574  11.370  1.00  0.00           C  
ATOM     60  CZ2 TRP C   4      13.140   3.219   9.087  1.00  0.00           C  
ATOM     61  CZ3 TRP C   4      13.973   2.771  11.309  1.00  0.00           C  
ATOM     62  CH2 TRP C   4      13.908   3.573  10.196  1.00  0.00           C  
ATOM     63  H   TRP C   4      11.086  -3.407  11.994  1.00  0.00           H  
ATOM     64  HA  TRP C   4       9.909  -2.107   9.686  1.00  0.00           H  
ATOM     65 1HB  TRP C   4      10.649  -0.818  11.634  1.00  0.00           H  
ATOM     66 2HB  TRP C   4      12.303  -1.369  11.410  1.00  0.00           H  
ATOM     67  HD1 TRP C   4      10.473  -0.430   8.221  1.00  0.00           H  
ATOM     68  HE1 TRP C   4      11.395   1.808   7.312  1.00  0.00           H  
ATOM     69  HE3 TRP C   4      13.324   0.943  12.257  1.00  0.00           H  
ATOM     70  HZ2 TRP C   4      13.102   3.869   8.213  1.00  0.00           H  
ATOM     71  HZ3 TRP C   4      14.579   3.059  12.168  1.00  0.00           H  
ATOM     72  HH2 TRP C   4      14.471   4.506  10.182  1.00  0.00           H  
ATOM     73  N   ARG C   5      12.959  -3.333   9.390  1.00  0.00           N  
ATOM     74  CA  ARG C   5      13.999  -3.641   8.415  1.00  0.00           C  
ATOM     75  C   ARG C   5      13.533  -4.619   7.355  1.00  0.00           C  
ATOM     76  O   ARG C   5      14.182  -4.772   6.324  1.00  0.00           O  
ATOM     77  CB  ARG C   5      15.222  -4.218   9.113  1.00  0.00           C  
ATOM     78  CG  ARG C   5      15.949  -3.250  10.033  1.00  0.00           C  
ATOM     79  CD  ARG C   5      17.181  -3.852  10.602  1.00  0.00           C  
ATOM     80  NE  ARG C   5      17.740  -3.040  11.670  1.00  0.00           N  
ATOM     81  CZ  ARG C   5      18.568  -1.993  11.483  1.00  0.00           C  
ATOM     82  NH1 ARG C   5      18.921  -1.645  10.265  1.00  0.00           N  
ATOM     83  NH2 ARG C   5      19.023  -1.316  12.522  1.00  0.00           N  
ATOM     84  H   ARG C   5      13.095  -3.600  10.355  1.00  0.00           H  
ATOM     85  HA  ARG C   5      14.279  -2.719   7.905  1.00  0.00           H  
ATOM     86 1HB  ARG C   5      14.928  -5.081   9.708  1.00  0.00           H  
ATOM     87 2HB  ARG C   5      15.938  -4.563   8.367  1.00  0.00           H  
ATOM     88 1HG  ARG C   5      16.229  -2.358   9.474  1.00  0.00           H  
ATOM     89 2HG  ARG C   5      15.292  -2.969  10.859  1.00  0.00           H  
ATOM     90 1HD  ARG C   5      16.951  -4.837  11.007  1.00  0.00           H  
ATOM     91 2HD  ARG C   5      17.933  -3.950   9.819  1.00  0.00           H  
ATOM     92  HE  ARG C   5      17.490  -3.277  12.621  1.00  0.00           H  
ATOM     93 1HH1 ARG C   5      18.573  -2.163   9.470  1.00  0.00           H  
ATOM     94 2HH1 ARG C   5      19.541  -0.861  10.125  1.00  0.00           H  
ATOM     95 1HH2 ARG C   5      18.750  -1.583  13.458  1.00  0.00           H  
ATOM     96 2HH2 ARG C   5      19.642  -0.532  12.382  1.00  0.00           H  
ATOM     97  N   ALA C   6      12.417  -5.292   7.612  1.00  0.00           N  
ATOM     98  CA  ALA C   6      11.859  -6.234   6.650  1.00  0.00           C  
ATOM     99  C   ALA C   6      11.617  -5.490   5.339  1.00  0.00           C  
ATOM    100  O   ALA C   6      11.718  -6.064   4.252  1.00  0.00           O  
ATOM    101  CB  ALA C   6      10.550  -6.814   7.175  1.00  0.00           C  
ATOM    102  H   ALA C   6      11.944  -5.149   8.493  1.00  0.00           H  
ATOM    103  HA  ALA C   6      12.574  -7.044   6.513  1.00  0.00           H  
ATOM    104 1HB  ALA C   6      10.145  -7.515   6.447  1.00  0.00           H  
ATOM    105 2HB  ALA C   6      10.735  -7.333   8.115  1.00  0.00           H  
ATOM    106 3HB  ALA C   6       9.836  -6.009   7.339  1.00  0.00           H  
ATOM    107  N   ALA C   7      11.301  -4.206   5.465  1.00  0.00           N  
ATOM    108  CA  ALA C   7      11.059  -3.342   4.323  1.00  0.00           C  
ATOM    109  C   ALA C   7      12.280  -3.310   3.415  1.00  0.00           C  
ATOM    110  O   ALA C   7      12.165  -3.459   2.200  1.00  0.00           O  
ATOM    111  CB  ALA C   7      10.726  -1.933   4.799  1.00  0.00           C  
ATOM    112  H   ALA C   7      11.229  -3.822   6.397  1.00  0.00           H  
ATOM    113  HA  ALA C   7      10.207  -3.741   3.771  1.00  0.00           H  
ATOM    114 1HB  ALA C   7      10.544  -1.290   3.937  1.00  0.00           H  
ATOM    115 2HB  ALA C   7       9.833  -1.961   5.424  1.00  0.00           H  
ATOM    116 3HB  ALA C   7      11.561  -1.538   5.376  1.00  0.00           H  
ATOM    117  N   GLY C   8      13.453  -3.117   4.013  1.00  0.00           N  
ATOM    118  CA  GLY C   8      14.682  -3.129   3.246  1.00  0.00           C  
ATOM    119  C   GLY C   8      14.935  -4.466   2.570  1.00  0.00           C  
ATOM    120  O   GLY C   8      15.283  -4.515   1.392  1.00  0.00           O  
ATOM    121  H   GLY C   8      13.496  -2.960   5.009  1.00  0.00           H  
ATOM    122 1HA  GLY C   8      14.644  -2.349   2.485  1.00  0.00           H  
ATOM    123 2HA  GLY C   8      15.521  -2.898   3.901  1.00  0.00           H  
ATOM    124  N   ALA C   9      14.755  -5.556   3.310  1.00  0.00           N  
ATOM    125  CA  ALA C   9      14.888  -6.888   2.735  1.00  0.00           C  
ATOM    126  C   ALA C   9      13.900  -7.145   1.611  1.00  0.00           C  
ATOM    127  O   ALA C   9      14.239  -7.790   0.621  1.00  0.00           O  
ATOM    128  CB  ALA C   9      14.714  -7.944   3.810  1.00  0.00           C  
ATOM    129  H   ALA C   9      14.522  -5.464   4.289  1.00  0.00           H  
ATOM    130  HA  ALA C   9      15.888  -6.975   2.310  1.00  0.00           H  
ATOM    131 1HB  ALA C   9      14.816  -8.934   3.368  1.00  0.00           H  
ATOM    132 2HB  ALA C   9      15.476  -7.809   4.578  1.00  0.00           H  
ATOM    133 3HB  ALA C   9      13.726  -7.846   4.259  1.00  0.00           H  
ATOM    134  N   ALA C  10      12.678  -6.653   1.771  1.00  0.00           N  
ATOM    135  CA  ALA C  10      11.667  -6.793   0.732  1.00  0.00           C  
ATOM    136  C   ALA C  10      12.056  -6.034  -0.515  1.00  0.00           C  
ATOM    137  O   ALA C  10      11.763  -6.462  -1.624  1.00  0.00           O  
ATOM    138  CB  ALA C  10      10.339  -6.296   1.220  1.00  0.00           C  
ATOM    139  H   ALA C  10      12.439  -6.173   2.627  1.00  0.00           H  
ATOM    140  HA  ALA C  10      11.579  -7.851   0.486  1.00  0.00           H  
ATOM    141 1HB  ALA C  10       9.596  -6.408   0.431  1.00  0.00           H  
ATOM    142 2HB  ALA C  10      10.032  -6.874   2.091  1.00  0.00           H  
ATOM    143 3HB  ALA C  10      10.422  -5.244   1.494  1.00  0.00           H  
ATOM    144  N   THR C  11      12.703  -4.891  -0.333  1.00  0.00           N  
ATOM    145  CA  THR C  11      13.187  -4.139  -1.474  1.00  0.00           C  
ATOM    146  C   THR C  11      14.239  -4.966  -2.203  1.00  0.00           C  
ATOM    147  O   THR C  11      14.249  -5.017  -3.428  1.00  0.00           O  
ATOM    148  CB  THR C  11      13.774  -2.780  -1.051  1.00  0.00           C  
ATOM    149  OG1 THR C  11      12.759  -1.997  -0.410  1.00  0.00           O  
ATOM    150  CG2 THR C  11      14.301  -2.026  -2.262  1.00  0.00           C  
ATOM    151  H   THR C  11      12.865  -4.533   0.597  1.00  0.00           H  
ATOM    152  HA  THR C  11      12.344  -3.934  -2.136  1.00  0.00           H  
ATOM    153  HB  THR C  11      14.590  -2.940  -0.346  1.00  0.00           H  
ATOM    154  HG1 THR C  11      13.034  -1.790   0.488  1.00  0.00           H  
ATOM    155 1HG2 THR C  11      14.713  -1.068  -1.944  1.00  0.00           H  
ATOM    156 2HG2 THR C  11      15.081  -2.613  -2.745  1.00  0.00           H  
ATOM    157 3HG2 THR C  11      13.488  -1.854  -2.966  1.00  0.00           H  
ATOM    158  N   VAL C  12      15.117  -5.630  -1.454  1.00  0.00           N  
ATOM    159  CA  VAL C  12      16.118  -6.487  -2.080  1.00  0.00           C  
ATOM    160  C   VAL C  12      15.407  -7.585  -2.865  1.00  0.00           C  
ATOM    161  O   VAL C  12      15.772  -7.885  -3.996  1.00  0.00           O  
ATOM    162  CB  VAL C  12      17.045  -7.114  -1.021  1.00  0.00           C  
ATOM    163  CG1 VAL C  12      17.941  -8.167  -1.655  1.00  0.00           C  
ATOM    164  CG2 VAL C  12      17.876  -6.029  -0.353  1.00  0.00           C  
ATOM    165  H   VAL C  12      15.100  -5.547  -0.447  1.00  0.00           H  
ATOM    166  HA  VAL C  12      16.730  -5.876  -2.745  1.00  0.00           H  
ATOM    167  HB  VAL C  12      16.435  -7.620  -0.272  1.00  0.00           H  
ATOM    168 1HG1 VAL C  12      18.589  -8.601  -0.893  1.00  0.00           H  
ATOM    169 2HG1 VAL C  12      17.325  -8.951  -2.095  1.00  0.00           H  
ATOM    170 3HG1 VAL C  12      18.552  -7.707  -2.430  1.00  0.00           H  
ATOM    171 1HG2 VAL C  12      18.529  -6.481   0.395  1.00  0.00           H  
ATOM    172 2HG2 VAL C  12      18.481  -5.521  -1.104  1.00  0.00           H  
ATOM    173 3HG2 VAL C  12      17.215  -5.309   0.129  1.00  0.00           H  
ATOM    174  N   LEU C  13      14.393  -8.183  -2.250  1.00  0.00           N  
ATOM    175  CA  LEU C  13      13.639  -9.267  -2.866  1.00  0.00           C  
ATOM    176  C   LEU C  13      12.992  -8.739  -4.139  1.00  0.00           C  
ATOM    177  O   LEU C  13      12.980  -9.415  -5.163  1.00  0.00           O  
ATOM    178  CB  LEU C  13      12.570  -9.808  -1.908  1.00  0.00           C  
ATOM    179  CG  LEU C  13      13.096 -10.588  -0.696  1.00  0.00           C  
ATOM    180  CD1 LEU C  13      11.946 -10.888   0.255  1.00  0.00           C  
ATOM    181  CD2 LEU C  13      13.764 -11.871  -1.169  1.00  0.00           C  
ATOM    182  H   LEU C  13      14.140  -7.872  -1.323  1.00  0.00           H  
ATOM    183  HA  LEU C  13      14.324 -10.086  -3.080  1.00  0.00           H  
ATOM    184 1HB  LEU C  13      11.984  -8.971  -1.534  1.00  0.00           H  
ATOM    185 2HB  LEU C  13      11.907 -10.469  -2.465  1.00  0.00           H  
ATOM    186  HG  LEU C  13      13.824  -9.978  -0.158  1.00  0.00           H  
ATOM    187 1HD1 LEU C  13      12.320 -11.441   1.115  1.00  0.00           H  
ATOM    188 2HD1 LEU C  13      11.499  -9.952   0.592  1.00  0.00           H  
ATOM    189 3HD1 LEU C  13      11.194 -11.484  -0.261  1.00  0.00           H  
ATOM    190 1HD2 LEU C  13      14.139 -12.425  -0.308  1.00  0.00           H  
ATOM    191 2HD2 LEU C  13      13.038 -12.482  -1.706  1.00  0.00           H  
ATOM    192 3HD2 LEU C  13      14.594 -11.627  -1.833  1.00  0.00           H  
ATOM    193  N   LEU C  14      12.462  -7.520  -4.068  1.00  0.00           N  
ATOM    194  CA  LEU C  14      11.828  -6.887  -5.219  1.00  0.00           C  
ATOM    195  C   LEU C  14      12.798  -6.819  -6.388  1.00  0.00           C  
ATOM    196  O   LEU C  14      12.448  -7.163  -7.517  1.00  0.00           O  
ATOM    197  CB  LEU C  14      11.349  -5.475  -4.858  1.00  0.00           C  
ATOM    198  CG  LEU C  14      10.694  -4.683  -5.996  1.00  0.00           C  
ATOM    199  CD1 LEU C  14       9.423  -5.393  -6.444  1.00  0.00           C  
ATOM    200  CD2 LEU C  14      10.393  -3.269  -5.523  1.00  0.00           C  
ATOM    201  H   LEU C  14      12.500  -7.022  -3.190  1.00  0.00           H  
ATOM    202  HA  LEU C  14      10.957  -7.476  -5.502  1.00  0.00           H  
ATOM    203 1HB  LEU C  14      10.625  -5.551  -4.048  1.00  0.00           H  
ATOM    204 2HB  LEU C  14      12.203  -4.899  -4.501  1.00  0.00           H  
ATOM    205  HG  LEU C  14      11.372  -4.644  -6.848  1.00  0.00           H  
ATOM    206 1HD1 LEU C  14       8.958  -4.830  -7.253  1.00  0.00           H  
ATOM    207 2HD1 LEU C  14       9.671  -6.395  -6.795  1.00  0.00           H  
ATOM    208 3HD1 LEU C  14       8.732  -5.462  -5.605  1.00  0.00           H  
ATOM    209 1HD2 LEU C  14       9.928  -2.706  -6.333  1.00  0.00           H  
ATOM    210 2HD2 LEU C  14       9.713  -3.307  -4.671  1.00  0.00           H  
ATOM    211 3HD2 LEU C  14      11.320  -2.779  -5.226  1.00  0.00           H  
ATOM    212  N   VAL C  15      14.015  -6.363  -6.111  1.00  0.00           N  
ATOM    213  CA  VAL C  15      15.046  -6.270  -7.132  1.00  0.00           C  
ATOM    214  C   VAL C  15      15.327  -7.639  -7.717  1.00  0.00           C  
ATOM    215  O   VAL C  15      15.535  -7.776  -8.914  1.00  0.00           O  
ATOM    216  CB  VAL C  15      16.344  -5.685  -6.544  1.00  0.00           C  
ATOM    217  CG1 VAL C  15      17.481  -5.794  -7.547  1.00  0.00           C  
ATOM    218  CG2 VAL C  15      16.121  -4.236  -6.136  1.00  0.00           C  
ATOM    219  H   VAL C  15      14.230  -6.074  -5.167  1.00  0.00           H  
ATOM    220  HA  VAL C  15      14.691  -5.609  -7.924  1.00  0.00           H  
ATOM    221  HB  VAL C  15      16.630  -6.269  -5.668  1.00  0.00           H  
ATOM    222 1HG1 VAL C  15      18.391  -5.377  -7.114  1.00  0.00           H  
ATOM    223 2HG1 VAL C  15      17.647  -6.842  -7.797  1.00  0.00           H  
ATOM    224 3HG1 VAL C  15      17.224  -5.242  -8.451  1.00  0.00           H  
ATOM    225 1HG2 VAL C  15      17.042  -3.830  -5.720  1.00  0.00           H  
ATOM    226 2HG2 VAL C  15      15.829  -3.654  -7.010  1.00  0.00           H  
ATOM    227 3HG2 VAL C  15      15.331  -4.186  -5.387  1.00  0.00           H  
ATOM    228  N   ILE C  16      15.352  -8.655  -6.868  1.00  0.00           N  
ATOM    229  CA  ILE C  16      15.655  -9.988  -7.354  1.00  0.00           C  
ATOM    230  C   ILE C  16      14.562 -10.325  -8.360  1.00  0.00           C  
ATOM    231  O   ILE C  16      14.844 -10.827  -9.446  1.00  0.00           O  
ATOM    232  CB  ILE C  16      15.698 -11.027  -6.217  1.00  0.00           C  
ATOM    233  CG1 ILE C  16      16.901 -10.772  -5.306  1.00  0.00           C  
ATOM    234  CG2 ILE C  16      15.747 -12.436  -6.787  1.00  0.00           C  
ATOM    235  CD1 ILE C  16      16.866 -11.558  -4.015  1.00  0.00           C  
ATOM    236  H   ILE C  16      15.163  -8.520  -5.886  1.00  0.00           H  
ATOM    237  HA  ILE C  16      16.648  -9.975  -7.802  1.00  0.00           H  
ATOM    238  HB  ILE C  16      14.807 -10.926  -5.599  1.00  0.00           H  
ATOM    239 1HG1 ILE C  16      17.818 -11.025  -5.835  1.00  0.00           H  
ATOM    240 2HG1 ILE C  16      16.950  -9.711  -5.057  1.00  0.00           H  
ATOM    241 1HG2 ILE C  16      15.777 -13.158  -5.970  1.00  0.00           H  
ATOM    242 2HG2 ILE C  16      14.861 -12.614  -7.395  1.00  0.00           H  
ATOM    243 3HG2 ILE C  16      16.638 -12.549  -7.404  1.00  0.00           H  
ATOM    244 1HD1 ILE C  16      17.751 -11.324  -3.422  1.00  0.00           H  
ATOM    245 2HD1 ILE C  16      15.971 -11.293  -3.451  1.00  0.00           H  
ATOM    246 3HD1 ILE C  16      16.852 -12.623  -4.239  1.00  0.00           H  
ATOM    247  N   VAL C  17      13.315 -10.019  -7.995  1.00  0.00           N  
ATOM    248  CA  VAL C  17      12.153 -10.311  -8.836  1.00  0.00           C  
ATOM    249  C   VAL C  17      12.274  -9.565 -10.149  1.00  0.00           C  
ATOM    250  O   VAL C  17      11.971 -10.102 -11.210  1.00  0.00           O  
ATOM    251  CB  VAL C  17      10.846  -9.901  -8.130  1.00  0.00           C  
ATOM    252  CG1 VAL C  17       9.672  -9.979  -9.096  1.00  0.00           C  
ATOM    253  CG2 VAL C  17      10.610 -10.792  -6.921  1.00  0.00           C  
ATOM    254  H   VAL C  17      13.176  -9.569  -7.102  1.00  0.00           H  
ATOM    255  HA  VAL C  17      12.104 -11.387  -8.998  1.00  0.00           H  
ATOM    256  HB  VAL C  17      10.929  -8.863  -7.808  1.00  0.00           H  
ATOM    257 1HG1 VAL C  17       8.758  -9.686  -8.580  1.00  0.00           H  
ATOM    258 2HG1 VAL C  17       9.847  -9.306  -9.935  1.00  0.00           H  
ATOM    259 3HG1 VAL C  17       9.570 -11.001  -9.462  1.00  0.00           H  
ATOM    260 1HG2 VAL C  17       9.685 -10.496  -6.427  1.00  0.00           H  
ATOM    261 2HG2 VAL C  17      10.534 -11.831  -7.243  1.00  0.00           H  
ATOM    262 3HG2 VAL C  17      11.442 -10.689  -6.225  1.00  0.00           H  
ATOM    263  N   LEU C  18      12.699  -8.311 -10.064  1.00  0.00           N  
ATOM    264  CA  LEU C  18      12.804  -7.478 -11.244  1.00  0.00           C  
ATOM    265  C   LEU C  18      13.817  -8.130 -12.168  1.00  0.00           C  
ATOM    266  O   LEU C  18      13.597  -8.220 -13.373  1.00  0.00           O  
ATOM    267  CB  LEU C  18      13.237  -6.053 -10.881  1.00  0.00           C  
ATOM    268  CG  LEU C  18      12.200  -5.215 -10.122  1.00  0.00           C  
ATOM    269  CD1 LEU C  18      12.833  -3.902  -9.679  1.00  0.00           C  
ATOM    270  CD2 LEU C  18      10.995  -4.968 -11.017  1.00  0.00           C  
ATOM    271  H   LEU C  18      12.955  -7.927  -9.166  1.00  0.00           H  
ATOM    272  HA  LEU C  18      11.817  -7.400 -11.700  1.00  0.00           H  
ATOM    273 1HB  LEU C  18      14.133  -6.109 -10.264  1.00  0.00           H  
ATOM    274 2HB  LEU C  18      13.486  -5.520 -11.798  1.00  0.00           H  
ATOM    275  HG  LEU C  18      11.883  -5.751  -9.227  1.00  0.00           H  
ATOM    276 1HD1 LEU C  18      12.095  -3.307  -9.141  1.00  0.00           H  
ATOM    277 2HD1 LEU C  18      13.679  -4.109  -9.025  1.00  0.00           H  
ATOM    278 3HD1 LEU C  18      13.174  -3.351 -10.554  1.00  0.00           H  
ATOM    279 1HD2 LEU C  18      10.257  -4.372 -10.477  1.00  0.00           H  
ATOM    280 2HD2 LEU C  18      11.311  -4.430 -11.912  1.00  0.00           H  
ATOM    281 3HD2 LEU C  18      10.553  -5.921 -11.303  1.00  0.00           H  
ATOM    282  N   LEU C  19      14.919  -8.599 -11.595  1.00  0.00           N  
ATOM    283  CA  LEU C  19      15.969  -9.253 -12.368  1.00  0.00           C  
ATOM    284  C   LEU C  19      15.505 -10.586 -12.928  1.00  0.00           C  
ATOM    285  O   LEU C  19      15.857 -10.943 -14.046  1.00  0.00           O  
ATOM    286  CB  LEU C  19      17.213  -9.467 -11.494  1.00  0.00           C  
ATOM    287  CG  LEU C  19      17.964  -8.194 -11.082  1.00  0.00           C  
ATOM    288  CD1 LEU C  19      19.049  -8.549 -10.075  1.00  0.00           C  
ATOM    289  CD2 LEU C  19      18.559  -7.535 -12.317  1.00  0.00           C  
ATOM    290  H   LEU C  19      15.031  -8.502 -10.595  1.00  0.00           H  
ATOM    291  HA  LEU C  19      16.232  -8.610 -13.206  1.00  0.00           H  
ATOM    292 1HB  LEU C  19      16.912  -9.983 -10.583  1.00  0.00           H  
ATOM    293 2HB  LEU C  19      17.911 -10.105 -12.034  1.00  0.00           H  
ATOM    294  HG  LEU C  19      17.273  -7.504 -10.599  1.00  0.00           H  
ATOM    295 1HD1 LEU C  19      19.583  -7.644  -9.783  1.00  0.00           H  
ATOM    296 2HD1 LEU C  19      18.594  -9.002  -9.194  1.00  0.00           H  
ATOM    297 3HD1 LEU C  19      19.748  -9.253 -10.526  1.00  0.00           H  
ATOM    298 1HD2 LEU C  19      19.092  -6.630 -12.025  1.00  0.00           H  
ATOM    299 2HD2 LEU C  19      19.251  -8.224 -12.801  1.00  0.00           H  
ATOM    300 3HD2 LEU C  19      17.759  -7.276 -13.012  1.00  0.00           H  
ATOM    301  N   ALA C  20      14.706 -11.314 -12.155  1.00  0.00           N  
ATOM    302  CA  ALA C  20      14.168 -12.595 -12.596  1.00  0.00           C  
ATOM    303  C   ALA C  20      13.385 -12.440 -13.894  1.00  0.00           C  
ATOM    304  O   ALA C  20      13.577 -13.203 -14.839  1.00  0.00           O  
ATOM    305  CB  ALA C  20      13.269 -13.185 -11.517  1.00  0.00           C  
ATOM    306  H   ALA C  20      14.465 -10.970 -11.236  1.00  0.00           H  
ATOM    307  HA  ALA C  20      15.004 -13.272 -12.772  1.00  0.00           H  
ATOM    308 1HB  ALA C  20      12.872 -14.141 -11.857  1.00  0.00           H  
ATOM    309 2HB  ALA C  20      13.846 -13.335 -10.605  1.00  0.00           H  
ATOM    310 3HB  ALA C  20      12.446 -12.502 -11.317  1.00  0.00           H  
ATOM    311  N   GLY C  21      12.496 -11.453 -13.930  1.00  0.00           N  
ATOM    312  CA  GLY C  21      11.755 -11.170 -15.146  1.00  0.00           C  
ATOM    313  C   GLY C  21      12.687 -10.787 -16.277  1.00  0.00           C  
ATOM    314  O   GLY C  21      12.595 -11.322 -17.381  1.00  0.00           O  
ATOM    315  H   GLY C  21      12.328 -10.889 -13.109  1.00  0.00           H  
ATOM    316 1HA  GLY C  21      11.172 -12.046 -15.429  1.00  0.00           H  
ATOM    317 2HA  GLY C  21      11.048 -10.362 -14.961  1.00  0.00           H  
ATOM    318  N   SER C  22      13.590  -9.855 -15.996  1.00  0.00           N  
ATOM    319  CA  SER C  22      14.493  -9.326 -17.006  1.00  0.00           C  
ATOM    320  C   SER C  22      15.260 -10.446 -17.680  1.00  0.00           C  
ATOM    321  O   SER C  22      15.436 -10.450 -18.895  1.00  0.00           O  
ATOM    322  CB  SER C  22      15.461  -8.341 -16.382  1.00  0.00           C  
ATOM    323  OG  SER C  22      14.789  -7.204 -15.911  1.00  0.00           O  
ATOM    324  H   SER C  22      13.650  -9.505 -15.051  1.00  0.00           H  
ATOM    325  HA  SER C  22      13.904  -8.783 -17.746  1.00  0.00           H  
ATOM    326 1HB  SER C  22      15.988  -8.821 -15.557  1.00  0.00           H  
ATOM    327 2HB  SER C  22      16.206  -8.046 -17.119  1.00  0.00           H  
ATOM    328  HG  SER C  22      13.857  -7.436 -15.898  1.00  0.00           H  
ATOM    329  N   TYR C  23      15.710 -11.402 -16.880  1.00  0.00           N  
ATOM    330  CA  TYR C  23      16.621 -12.426 -17.360  1.00  0.00           C  
ATOM    331  C   TYR C  23      15.967 -13.789 -17.514  1.00  0.00           C  
ATOM    332  O   TYR C  23      16.643 -14.814 -17.462  1.00  0.00           O  
ATOM    333  CB  TYR C  23      17.824 -12.531 -16.420  1.00  0.00           C  
ATOM    334  CG  TYR C  23      18.788 -11.371 -16.529  1.00  0.00           C  
ATOM    335  CD1 TYR C  23      18.558 -10.207 -15.809  1.00  0.00           C  
ATOM    336  CD2 TYR C  23      19.901 -11.469 -17.350  1.00  0.00           C  
ATOM    337  CE1 TYR C  23      19.438  -9.148 -15.909  1.00  0.00           C  
ATOM    338  CE2 TYR C  23      20.782 -10.410 -17.450  1.00  0.00           C  
ATOM    339  CZ  TYR C  23      20.553  -9.253 -16.733  1.00  0.00           C  
ATOM    340  OH  TYR C  23      21.430  -8.197 -16.833  1.00  0.00           O  
ATOM    341  H   TYR C  23      15.416 -11.419 -15.915  1.00  0.00           H  
ATOM    342  HA  TYR C  23      16.970 -12.141 -18.353  1.00  0.00           H  
ATOM    343 1HB  TYR C  23      17.475 -12.588 -15.387  1.00  0.00           H  
ATOM    344 2HB  TYR C  23      18.371 -13.449 -16.632  1.00  0.00           H  
ATOM    345  HD1 TYR C  23      17.682 -10.130 -15.164  1.00  0.00           H  
ATOM    346  HD2 TYR C  23      20.081 -12.383 -17.916  1.00  0.00           H  
ATOM    347  HE1 TYR C  23      19.257  -8.234 -15.343  1.00  0.00           H  
ATOM    348  HE2 TYR C  23      21.657 -10.487 -18.095  1.00  0.00           H  
ATOM    349  HH  TYR C  23      21.127  -7.477 -16.275  1.00  0.00           H  
ATOM    350  N   LEU C  24      14.650 -13.794 -17.693  1.00  0.00           N  
ATOM    351  CA  LEU C  24      13.923 -15.025 -17.999  1.00  0.00           C  
ATOM    352  C   LEU C  24      12.986 -14.779 -19.169  1.00  0.00           C  
ATOM    353  O   LEU C  24      12.902 -15.581 -20.095  1.00  0.00           O  
ATOM    354  CB  LEU C  24      13.126 -15.504 -16.778  1.00  0.00           C  
ATOM    355  CG  LEU C  24      13.963 -16.007 -15.594  1.00  0.00           C  
ATOM    356  CD1 LEU C  24      13.044 -16.331 -14.424  1.00  0.00           C  
ATOM    357  CD2 LEU C  24      14.759 -17.232 -16.019  1.00  0.00           C  
ATOM    358  H   LEU C  24      14.139 -12.926 -17.618  1.00  0.00           H  
ATOM    359  HA  LEU C  24      14.645 -15.798 -18.257  1.00  0.00           H  
ATOM    360 1HB  LEU C  24      12.508 -14.682 -16.421  1.00  0.00           H  
ATOM    361 2HB  LEU C  24      12.469 -16.317 -17.089  1.00  0.00           H  
ATOM    362  HG  LEU C  24      14.648 -15.222 -15.273  1.00  0.00           H  
ATOM    363 1HD1 LEU C  24      13.638 -16.688 -13.583  1.00  0.00           H  
ATOM    364 2HD1 LEU C  24      12.500 -15.432 -14.129  1.00  0.00           H  
ATOM    365 3HD1 LEU C  24      12.335 -17.103 -14.721  1.00  0.00           H  
ATOM    366 1HD2 LEU C  24      15.354 -17.589 -15.177  1.00  0.00           H  
ATOM    367 2HD2 LEU C  24      14.075 -18.018 -16.339  1.00  0.00           H  
ATOM    368 3HD2 LEU C  24      15.420 -16.968 -16.844  1.00  0.00           H  
ATOM    369  N   ALA C  25      12.270 -13.662 -19.117  1.00  0.00           N  
ATOM    370  CA  ALA C  25      11.342 -13.323 -20.182  1.00  0.00           C  
ATOM    371  C   ALA C  25      12.160 -13.221 -21.465  1.00  0.00           C  
ATOM    372  O   ALA C  25      11.799 -13.789 -22.498  1.00  0.00           O  
ATOM    373  CB  ALA C  25      10.658 -11.997 -19.882  1.00  0.00           C  
ATOM    374  H   ALA C  25      12.366 -13.037 -18.330  1.00  0.00           H  
ATOM    375  HA  ALA C  25      10.586 -14.107 -20.237  1.00  0.00           H  
ATOM    376 1HB  ALA C  25       9.966 -11.754 -20.688  1.00  0.00           H  
ATOM    377 2HB  ALA C  25      10.110 -12.075 -18.943  1.00  0.00           H  
ATOM    378 3HB  ALA C  25      11.409 -11.212 -19.799  1.00  0.00           H  
ATOM    379  N   VAL C  26      13.269 -12.494 -21.380  1.00  0.00           N  
ATOM    380  CA  VAL C  26      14.097 -12.238 -22.546  1.00  0.00           C  
ATOM    381  C   VAL C  26      14.669 -13.562 -23.016  1.00  0.00           C  
ATOM    382  O   VAL C  26      14.705 -13.832 -24.212  1.00  0.00           O  
ATOM    383  CB  VAL C  26      15.237 -11.257 -22.215  1.00  0.00           C  
ATOM    384  CG1 VAL C  26      16.212 -11.161 -23.379  1.00  0.00           C  
ATOM    385  CG2 VAL C  26      14.662  -9.889 -21.880  1.00  0.00           C  
ATOM    386  H   VAL C  26      13.544 -12.110 -20.488  1.00  0.00           H  
ATOM    387  HA  VAL C  26      13.480 -11.774 -23.315  1.00  0.00           H  
ATOM    388  HB  VAL C  26      15.794 -11.637 -21.360  1.00  0.00           H  
ATOM    389 1HG1 VAL C  26      17.011 -10.463 -23.128  1.00  0.00           H  
ATOM    390 2HG1 VAL C  26      16.639 -12.144 -23.579  1.00  0.00           H  
ATOM    391 3HG1 VAL C  26      15.687 -10.806 -24.265  1.00  0.00           H  
ATOM    392 1HG2 VAL C  26      15.472  -9.201 -21.646  1.00  0.00           H  
ATOM    393 2HG2 VAL C  26      14.099  -9.512 -22.734  1.00  0.00           H  
ATOM    394 3HG2 VAL C  26      13.998  -9.975 -21.018  1.00  0.00           H  
ATOM    395  N   LEU C  27      15.100 -14.393 -22.071  1.00  0.00           N  
ATOM    396  CA  LEU C  27      15.674 -15.692 -22.409  1.00  0.00           C  
ATOM    397  C   LEU C  27      14.909 -16.396 -23.532  1.00  0.00           C  
ATOM    398  O   LEU C  27      15.502 -16.872 -24.502  1.00  0.00           O  
ATOM    399  CB  LEU C  27      15.696 -16.589 -21.164  1.00  0.00           C  
ATOM    400  CG  LEU C  27      16.279 -17.993 -21.367  1.00  0.00           C  
ATOM    401  CD1 LEU C  27      17.742 -17.882 -21.773  1.00  0.00           C  
ATOM    402  CD2 LEU C  27      16.127 -18.796 -20.083  1.00  0.00           C  
ATOM    403  H   LEU C  27      15.031 -14.124 -21.101  1.00  0.00           H  
ATOM    404  HA  LEU C  27      16.688 -15.537 -22.775  1.00  0.00           H  
ATOM    405 1HB  LEU C  27      16.281 -16.095 -20.391  1.00  0.00           H  
ATOM    406 2HB  LEU C  27      14.674 -16.703 -20.801  1.00  0.00           H  
ATOM    407  HG  LEU C  27      15.746 -18.496 -22.174  1.00  0.00           H  
ATOM    408 1HD1 LEU C  27      18.156 -18.880 -21.917  1.00  0.00           H  
ATOM    409 2HD1 LEU C  27      17.819 -17.320 -22.704  1.00  0.00           H  
ATOM    410 3HD1 LEU C  27      18.298 -17.367 -20.991  1.00  0.00           H  
ATOM    411 1HD2 LEU C  27      16.541 -19.794 -20.227  1.00  0.00           H  
ATOM    412 2HD2 LEU C  27      16.661 -18.295 -19.275  1.00  0.00           H  
ATOM    413 3HD2 LEU C  27      15.071 -18.875 -19.826  1.00  0.00           H  
ATOM    414  N   ALA C  28      13.589 -16.455 -23.393  1.00  0.00           N  
ATOM    415  CA  ALA C  28      12.736 -17.043 -24.415  1.00  0.00           C  
ATOM    416  C   ALA C  28      12.547 -16.022 -25.521  1.00  0.00           C  
ATOM    417  O   ALA C  28      12.864 -16.282 -26.679  1.00  0.00           O  
ATOM    418  CB  ALA C  28      11.388 -17.425 -23.821  1.00  0.00           C  
ATOM    419  H   ALA C  28      13.168 -16.081 -22.556  1.00  0.00           H  
ATOM    420  HA  ALA C  28      13.225 -17.944 -24.788  1.00  0.00           H  
ATOM    421 1HB  ALA C  28      10.760 -17.864 -24.597  1.00  0.00           H  
ATOM    422 2HB  ALA C  28      11.535 -18.149 -23.020  1.00  0.00           H  
ATOM    423 3HB  ALA C  28      10.903 -16.536 -23.421  1.00  0.00           H  
ATOM    424  N   GLU C  29      12.038 -14.852 -25.148  1.00  0.00           N  
ATOM    425  CA  GLU C  29      11.592 -13.849 -26.108  1.00  0.00           C  
ATOM    426  C   GLU C  29      12.634 -13.540 -27.183  1.00  0.00           C  
ATOM    427  O   GLU C  29      12.338 -13.595 -28.377  1.00  0.00           O  
ATOM    428  CB  GLU C  29      11.220 -12.558 -25.375  1.00  0.00           C  
ATOM    429  CG  GLU C  29       9.976 -12.666 -24.503  1.00  0.00           C  
ATOM    430  CD  GLU C  29       8.701 -12.635 -25.297  1.00  0.00           C  
ATOM    431  OE1 GLU C  29       8.501 -11.694 -26.029  1.00  0.00           O  
ATOM    432  OE2 GLU C  29       7.924 -13.552 -25.173  1.00  0.00           O  
ATOM    433  H   GLU C  29      11.961 -14.655 -24.161  1.00  0.00           H  
ATOM    434  HA  GLU C  29      10.699 -14.224 -26.611  1.00  0.00           H  
ATOM    435 1HB  GLU C  29      12.049 -12.249 -24.738  1.00  0.00           H  
ATOM    436 2HB  GLU C  29      11.051 -11.763 -26.100  1.00  0.00           H  
ATOM    437 1HG  GLU C  29      10.019 -13.600 -23.943  1.00  0.00           H  
ATOM    438 2HG  GLU C  29       9.975 -11.844 -23.788  1.00  0.00           H  
ATOM    439  N   ARG C  30      13.849 -13.212 -26.748  1.00  0.00           N  
ATOM    440  CA  ARG C  30      14.976 -12.908 -27.636  1.00  0.00           C  
ATOM    441  C   ARG C  30      15.273 -13.954 -28.709  1.00  0.00           C  
ATOM    442  O   ARG C  30      15.535 -13.605 -29.863  1.00  0.00           O  
ATOM    443  CB  ARG C  30      16.234 -12.709 -26.804  1.00  0.00           C  
ATOM    444  CG  ARG C  30      17.483 -12.372 -27.604  1.00  0.00           C  
ATOM    445  CD  ARG C  30      18.689 -12.312 -26.740  1.00  0.00           C  
ATOM    446  NE  ARG C  30      18.755 -11.070 -25.987  1.00  0.00           N  
ATOM    447  CZ  ARG C  30      19.514 -10.879 -24.891  1.00  0.00           C  
ATOM    448  NH1 ARG C  30      20.266 -11.856 -24.433  1.00  0.00           N  
ATOM    449  NH2 ARG C  30      19.504  -9.709 -24.275  1.00  0.00           N  
ATOM    450  H   ARG C  30      13.988 -13.174 -25.748  1.00  0.00           H  
ATOM    451  HA  ARG C  30      14.739 -12.002 -28.197  1.00  0.00           H  
ATOM    452 1HB  ARG C  30      16.074 -11.904 -26.089  1.00  0.00           H  
ATOM    453 2HB  ARG C  30      16.442 -13.616 -26.236  1.00  0.00           H  
ATOM    454 1HG  ARG C  30      17.644 -13.136 -28.366  1.00  0.00           H  
ATOM    455 2HG  ARG C  30      17.356 -11.402 -28.085  1.00  0.00           H  
ATOM    456 1HD  ARG C  30      18.671 -13.139 -26.031  1.00  0.00           H  
ATOM    457 2HD  ARG C  30      19.584 -12.382 -27.359  1.00  0.00           H  
ATOM    458  HE  ARG C  30      18.190 -10.295 -26.308  1.00  0.00           H  
ATOM    459 1HH1 ARG C  30      20.274 -12.749 -24.904  1.00  0.00           H  
ATOM    460 2HH1 ARG C  30      20.835 -11.712 -23.612  1.00  0.00           H  
ATOM    461 1HH2 ARG C  30      18.927  -8.958 -24.626  1.00  0.00           H  
ATOM    462 2HH2 ARG C  30      20.074  -9.566 -23.454  1.00  0.00           H  
ATOM    463  N   GLY C  31      15.244 -15.228 -28.334  1.00  0.00           N  
ATOM    464  CA  GLY C  31      15.448 -16.280 -29.314  1.00  0.00           C  
ATOM    465  C   GLY C  31      14.151 -16.909 -29.778  1.00  0.00           C  
ATOM    466  O   GLY C  31      14.104 -18.110 -30.045  1.00  0.00           O  
ATOM    467  H   GLY C  31      15.079 -15.478 -27.369  1.00  0.00           H  
ATOM    468 1HA  GLY C  31      15.974 -15.876 -30.178  1.00  0.00           H  
ATOM    469 2HA  GLY C  31      16.084 -17.056 -28.887  1.00  0.00           H  
ATOM    470  N   ALA C  32      13.098 -16.099 -29.879  1.00  0.00           N  
ATOM    471  CA  ALA C  32      11.781 -16.606 -30.248  1.00  0.00           C  
ATOM    472  C   ALA C  32      10.920 -15.552 -30.951  1.00  0.00           C  
ATOM    473  O   ALA C  32      11.229 -14.358 -30.920  1.00  0.00           O  
ATOM    474  CB  ALA C  32      11.058 -17.116 -28.998  1.00  0.00           C  
ATOM    475  H   ALA C  32      13.212 -15.112 -29.695  1.00  0.00           H  
ATOM    476  HA  ALA C  32      11.920 -17.432 -30.946  1.00  0.00           H  
ATOM    477 1HB  ALA C  32      10.074 -17.494 -29.275  1.00  0.00           H  
ATOM    478 2HB  ALA C  32      11.640 -17.917 -28.542  1.00  0.00           H  
ATOM    479 3HB  ALA C  32      10.944 -16.300 -28.285  1.00  0.00           H  
ATOM    480  N   PRO C  33       9.836 -15.996 -31.616  1.00  0.00           N  
ATOM    481  CA  PRO C  33       8.852 -15.146 -32.308  1.00  0.00           C  
ATOM    482  C   PRO C  33       8.179 -14.090 -31.418  1.00  0.00           C  
ATOM    483  O   PRO C  33       7.488 -13.196 -31.909  1.00  0.00           O  
ATOM    484  CB  PRO C  33       7.829 -16.148 -32.838  1.00  0.00           C  
ATOM    485  CG  PRO C  33       8.570 -17.454 -32.910  1.00  0.00           C  
ATOM    486  CD  PRO C  33       9.502 -17.450 -31.751  1.00  0.00           C  
ATOM    487  HA  PRO C  33       9.348 -14.619 -33.136  1.00  0.00           H  
ATOM    488 1HB  PRO C  33       6.962 -16.194 -32.163  1.00  0.00           H  
ATOM    489 2HB  PRO C  33       7.455 -15.821 -33.819  1.00  0.00           H  
ATOM    490 1HG  PRO C  33       7.863 -18.295 -32.869  1.00  0.00           H  
ATOM    491 2HG  PRO C  33       9.104 -17.535 -33.868  1.00  0.00           H  
ATOM    492 1HD  PRO C  33       8.983 -17.837 -30.862  1.00  0.00           H  
ATOM    493 2HD  PRO C  33      10.381 -18.066 -31.986  1.00  0.00           H  
ATOM    494  N   GLY C  34       8.400 -14.189 -30.113  1.00  0.00           N  
ATOM    495  CA  GLY C  34       7.845 -13.220 -29.190  1.00  0.00           C  
ATOM    496  C   GLY C  34       8.218 -11.773 -29.385  1.00  0.00           C  
ATOM    497  O   GLY C  34       8.880 -11.408 -30.353  1.00  0.00           O  
ATOM    498  H   GLY C  34       8.959 -14.949 -29.752  1.00  0.00           H  
ATOM    499 1HA  GLY C  34       6.756 -13.262 -29.229  1.00  0.00           H  
ATOM    500 2HA  GLY C  34       8.140 -13.477 -28.173  1.00  0.00           H  
ATOM    501  N   ALA C  35       7.792 -10.958 -28.421  1.00  0.00           N  
ATOM    502  CA  ALA C  35       7.870  -9.506 -28.495  1.00  0.00           C  
ATOM    503  C   ALA C  35       9.302  -8.982 -28.480  1.00  0.00           C  
ATOM    504  O   ALA C  35      10.264  -9.742 -28.598  1.00  0.00           O  
ATOM    505  CB  ALA C  35       7.074  -8.889 -27.347  1.00  0.00           C  
ATOM    506  H   ALA C  35       7.396 -11.388 -27.598  1.00  0.00           H  
ATOM    507  HA  ALA C  35       7.435  -9.191 -29.444  1.00  0.00           H  
ATOM    508 1HB  ALA C  35       7.135  -7.802 -27.405  1.00  0.00           H  
ATOM    509 2HB  ALA C  35       6.032  -9.199 -27.418  1.00  0.00           H  
ATOM    510 3HB  ALA C  35       7.487  -9.225 -26.397  1.00  0.00           H  
ATOM    511  N   GLN C  36       9.420  -7.668 -28.320  1.00  0.00           N  
ATOM    512  CA  GLN C  36      10.703  -6.974 -28.331  1.00  0.00           C  
ATOM    513  C   GLN C  36      11.515  -7.043 -27.045  1.00  0.00           C  
ATOM    514  O   GLN C  36      12.391  -6.204 -26.830  1.00  0.00           O  
ATOM    515  CB  GLN C  36      10.474  -5.504 -28.690  1.00  0.00           C  
ATOM    516  CG  GLN C  36       9.937  -5.282 -30.093  1.00  0.00           C  
ATOM    517  CD  GLN C  36       9.647  -3.819 -30.376  1.00  0.00           C  
ATOM    518  OE1 GLN C  36      10.352  -2.928 -29.897  1.00  0.00           O  
ATOM    519  NE2 GLN C  36       8.605  -3.565 -31.159  1.00  0.00           N  
ATOM    520  H   GLN C  36       8.574  -7.133 -28.186  1.00  0.00           H  
ATOM    521  HA  GLN C  36      11.346  -7.449 -29.073  1.00  0.00           H  
ATOM    522 1HB  GLN C  36       9.767  -5.064 -27.986  1.00  0.00           H  
ATOM    523 2HB  GLN C  36      11.412  -4.957 -28.597  1.00  0.00           H  
ATOM    524 1HG  GLN C  36      10.677  -5.630 -30.814  1.00  0.00           H  
ATOM    525 2HG  GLN C  36       9.010  -5.843 -30.209  1.00  0.00           H  
ATOM    526 1HE2 GLN C  36       8.365  -2.620 -31.382  1.00  0.00           H  
ATOM    527 2HE2 GLN C  36       8.060  -4.319 -31.527  1.00  0.00           H  
ATOM    528  N   LEU C  37      11.235  -8.017 -26.184  1.00  0.00           N  
ATOM    529  CA  LEU C  37      12.043  -8.196 -24.978  1.00  0.00           C  
ATOM    530  C   LEU C  37      13.292  -8.930 -25.440  1.00  0.00           C  
ATOM    531  O   LEU C  37      13.432 -10.140 -25.277  1.00  0.00           O  
ATOM    532  CB  LEU C  37      11.300  -8.996 -23.901  1.00  0.00           C  
ATOM    533  CG  LEU C  37      10.061  -8.316 -23.303  1.00  0.00           C  
ATOM    534  CD1 LEU C  37       9.345  -9.288 -22.375  1.00  0.00           C  
ATOM    535  CD2 LEU C  37      10.483  -7.059 -22.557  1.00  0.00           C  
ATOM    536  H   LEU C  37      10.460  -8.643 -26.355  1.00  0.00           H  
ATOM    537  HA  LEU C  37      12.256  -7.215 -24.555  1.00  0.00           H  
ATOM    538 1HB  LEU C  37      10.981  -9.944 -24.331  1.00  0.00           H  
ATOM    539 2HB  LEU C  37      11.990  -9.205 -23.083  1.00  0.00           H  
ATOM    540  HG  LEU C  37       9.370  -8.049 -24.104  1.00  0.00           H  
ATOM    541 1HD1 LEU C  37       8.464  -8.805 -21.951  1.00  0.00           H  
ATOM    542 2HD1 LEU C  37       9.038 -10.169 -22.939  1.00  0.00           H  
ATOM    543 3HD1 LEU C  37      10.017  -9.587 -21.572  1.00  0.00           H  
ATOM    544 1HD2 LEU C  37       9.602  -6.574 -22.133  1.00  0.00           H  
ATOM    545 2HD2 LEU C  37      11.172  -7.324 -21.756  1.00  0.00           H  
ATOM    546 3HD2 LEU C  37      10.975  -6.374 -23.248  1.00  0.00           H  
ATOM    547  N   ILE C  38      14.190  -8.155 -26.033  1.00  0.00           N  
ATOM    548  CA  ILE C  38      15.452  -8.637 -26.554  1.00  0.00           C  
ATOM    549  C   ILE C  38      16.594  -7.922 -25.840  1.00  0.00           C  
ATOM    550  O   ILE C  38      17.750  -8.338 -25.919  1.00  0.00           O  
ATOM    551  CB  ILE C  38      15.551  -8.413 -28.074  1.00  0.00           C  
ATOM    552  CG1 ILE C  38      15.547  -6.917 -28.395  1.00  0.00           C  
ATOM    553  CG2 ILE C  38      14.410  -9.118 -28.791  1.00  0.00           C  
ATOM    554  CD1 ILE C  38      15.874  -6.600 -29.837  1.00  0.00           C  
ATOM    555  H   ILE C  38      13.965  -7.173 -26.118  1.00  0.00           H  
ATOM    556  HA  ILE C  38      15.507  -9.712 -26.387  1.00  0.00           H  
ATOM    557  HB  ILE C  38      16.498  -8.811 -28.440  1.00  0.00           H  
ATOM    558 1HG1 ILE C  38      14.567  -6.498 -28.167  1.00  0.00           H  
ATOM    559 2HG1 ILE C  38      16.274  -6.406 -27.761  1.00  0.00           H  
ATOM    560 1HG2 ILE C  38      14.496  -8.949 -29.865  1.00  0.00           H  
ATOM    561 2HG2 ILE C  38      14.459 -10.187 -28.588  1.00  0.00           H  
ATOM    562 3HG2 ILE C  38      13.458  -8.723 -28.437  1.00  0.00           H  
ATOM    563 1HD1 ILE C  38      15.851  -5.519 -29.985  1.00  0.00           H  
ATOM    564 2HD1 ILE C  38      16.868  -6.979 -30.075  1.00  0.00           H  
ATOM    565 3HD1 ILE C  38      15.138  -7.071 -30.488  1.00  0.00           H  
ATOM    566  N   THR C  39      16.261  -6.840 -25.145  1.00  0.00           N  
ATOM    567  CA  THR C  39      17.265  -6.023 -24.478  1.00  0.00           C  
ATOM    568  C   THR C  39      17.010  -6.044 -22.983  1.00  0.00           C  
ATOM    569  O   THR C  39      15.882  -5.841 -22.536  1.00  0.00           O  
ATOM    570  CB  THR C  39      17.255  -4.572 -24.995  1.00  0.00           C  
ATOM    571  OG1 THR C  39      17.581  -4.557 -26.392  1.00  0.00           O  
ATOM    572  CG2 THR C  39      18.265  -3.727 -24.234  1.00  0.00           C  
ATOM    573  H   THR C  39      15.288  -6.578 -25.076  1.00  0.00           H  
ATOM    574  HA  THR C  39      18.251  -6.428 -24.710  1.00  0.00           H  
ATOM    575  HB  THR C  39      16.261  -4.145 -24.864  1.00  0.00           H  
ATOM    576  HG1 THR C  39      16.776  -4.459 -26.906  1.00  0.00           H  
ATOM    577 1HG2 THR C  39      18.244  -2.706 -24.613  1.00  0.00           H  
ATOM    578 2HG2 THR C  39      18.013  -3.726 -23.174  1.00  0.00           H  
ATOM    579 3HG2 THR C  39      19.263  -4.143 -24.370  1.00  0.00           H  
ATOM    580  N   TYR C  40      18.061  -6.300 -22.215  1.00  0.00           N  
ATOM    581  CA  TYR C  40      17.915  -6.546 -20.789  1.00  0.00           C  
ATOM    582  C   TYR C  40      17.546  -5.277 -20.025  1.00  0.00           C  
ATOM    583  O   TYR C  40      16.547  -5.255 -19.306  1.00  0.00           O  
ATOM    584  CB  TYR C  40      19.202  -7.147 -20.224  1.00  0.00           C  
ATOM    585  CG  TYR C  40      19.324  -8.640 -20.436  1.00  0.00           C  
ATOM    586  CD1 TYR C  40      18.228  -9.462 -20.220  1.00  0.00           C  
ATOM    587  CD2 TYR C  40      20.531  -9.185 -20.847  1.00  0.00           C  
ATOM    588  CE1 TYR C  40      18.340 -10.826 -20.416  1.00  0.00           C  
ATOM    589  CE2 TYR C  40      20.642 -10.548 -21.042  1.00  0.00           C  
ATOM    590  CZ  TYR C  40      19.553 -11.367 -20.827  1.00  0.00           C  
ATOM    591  OH  TYR C  40      19.663 -12.725 -21.021  1.00  0.00           O  
ATOM    592  H   TYR C  40      18.983  -6.325 -22.626  1.00  0.00           H  
ATOM    593  HA  TYR C  40      17.101  -7.257 -20.642  1.00  0.00           H  
ATOM    594 1HB  TYR C  40      20.065  -6.666 -20.688  1.00  0.00           H  
ATOM    595 2HB  TYR C  40      19.256  -6.951 -19.153  1.00  0.00           H  
ATOM    596  HD1 TYR C  40      17.280  -9.034 -19.898  1.00  0.00           H  
ATOM    597  HD2 TYR C  40      21.393  -8.538 -21.015  1.00  0.00           H  
ATOM    598  HE1 TYR C  40      17.479 -11.472 -20.246  1.00  0.00           H  
ATOM    599  HE2 TYR C  40      21.592 -10.978 -21.364  1.00  0.00           H  
ATOM    600  HH  TYR C  40      18.798 -13.131 -20.931  1.00  0.00           H  
ATOM    601  N   PRO C  41      18.341  -4.202 -20.175  1.00  0.00           N  
ATOM    602  CA  PRO C  41      17.968  -2.900 -19.602  1.00  0.00           C  
ATOM    603  C   PRO C  41      16.511  -2.523 -19.872  1.00  0.00           C  
ATOM    604  O   PRO C  41      15.819  -2.003 -18.988  1.00  0.00           O  
ATOM    605  CB  PRO C  41      18.928  -1.937 -20.307  1.00  0.00           C  
ATOM    606  CG  PRO C  41      20.160  -2.747 -20.533  1.00  0.00           C  
ATOM    607  CD  PRO C  41      19.646  -4.107 -20.923  1.00  0.00           C  
ATOM    608  HA  PRO C  41      18.125  -2.925 -18.514  1.00  0.00           H  
ATOM    609 1HB  PRO C  41      18.479  -1.575 -21.244  1.00  0.00           H  
ATOM    610 2HB  PRO C  41      19.108  -1.055 -19.675  1.00  0.00           H  
ATOM    611 1HG  PRO C  41      20.779  -2.287 -21.315  1.00  0.00           H  
ATOM    612 2HG  PRO C  41      20.770  -2.772 -19.617  1.00  0.00           H  
ATOM    613 1HD  PRO C  41      19.493  -4.143 -22.012  1.00  0.00           H  
ATOM    614 2HD  PRO C  41      20.365  -4.876 -20.607  1.00  0.00           H  
ATOM    615  N   ARG C  42      16.060  -2.789 -21.099  1.00  0.00           N  
ATOM    616  CA  ARG C  42      14.691  -2.502 -21.509  1.00  0.00           C  
ATOM    617  C   ARG C  42      13.740  -3.494 -20.863  1.00  0.00           C  
ATOM    618  O   ARG C  42      12.621  -3.145 -20.504  1.00  0.00           O  
ATOM    619  CB  ARG C  42      14.547  -2.568 -23.022  1.00  0.00           C  
ATOM    620  CG  ARG C  42      13.176  -2.180 -23.553  1.00  0.00           C  
ATOM    621  CD  ARG C  42      13.136  -2.202 -25.038  1.00  0.00           C  
ATOM    622  NE  ARG C  42      11.805  -1.916 -25.549  1.00  0.00           N  
ATOM    623  CZ  ARG C  42      11.396  -2.176 -26.805  1.00  0.00           C  
ATOM    624  NH1 ARG C  42      12.223  -2.726 -27.665  1.00  0.00           N  
ATOM    625  NH2 ARG C  42      10.162  -1.877 -27.173  1.00  0.00           N  
ATOM    626  H   ARG C  42      16.695  -3.205 -21.764  1.00  0.00           H  
ATOM    627  HA  ARG C  42      14.439  -1.490 -21.191  1.00  0.00           H  
ATOM    628 1HB  ARG C  42      15.279  -1.909 -23.485  1.00  0.00           H  
ATOM    629 2HB  ARG C  42      14.758  -3.583 -23.363  1.00  0.00           H  
ATOM    630 1HG  ARG C  42      12.429  -2.882 -23.180  1.00  0.00           H  
ATOM    631 2HG  ARG C  42      12.928  -1.173 -23.218  1.00  0.00           H  
ATOM    632 1HD  ARG C  42      13.821  -1.452 -25.431  1.00  0.00           H  
ATOM    633 2HD  ARG C  42      13.433  -3.188 -25.395  1.00  0.00           H  
ATOM    634  HE  ARG C  42      11.140  -1.492 -24.915  1.00  0.00           H  
ATOM    635 1HH1 ARG C  42      13.166  -2.955 -27.384  1.00  0.00           H  
ATOM    636 2HH1 ARG C  42      11.916  -2.920 -28.608  1.00  0.00           H  
ATOM    637 1HH2 ARG C  42       9.526  -1.453 -26.512  1.00  0.00           H  
ATOM    638 2HH2 ARG C  42       9.856  -2.071 -28.114  1.00  0.00           H  
ATOM    639  N   ALA C  43      14.189  -4.734 -20.718  1.00  0.00           N  
ATOM    640  CA  ALA C  43      13.365  -5.756 -20.096  1.00  0.00           C  
ATOM    641  C   ALA C  43      13.191  -5.429 -18.613  1.00  0.00           C  
ATOM    642  O   ALA C  43      12.184  -5.796 -18.004  1.00  0.00           O  
ATOM    643  CB  ALA C  43      14.006  -7.124 -20.265  1.00  0.00           C  
ATOM    644  H   ALA C  43      15.115  -4.978 -21.042  1.00  0.00           H  
ATOM    645  HA  ALA C  43      12.394  -5.756 -20.592  1.00  0.00           H  
ATOM    646 1HB  ALA C  43      13.379  -7.881 -19.795  1.00  0.00           H  
ATOM    647 2HB  ALA C  43      14.111  -7.348 -21.327  1.00  0.00           H  
ATOM    648 3HB  ALA C  43      14.989  -7.126 -19.797  1.00  0.00           H  
ATOM    649  N   LEU C  44      14.174  -4.733 -18.041  1.00  0.00           N  
ATOM    650  CA  LEU C  44      14.092  -4.250 -16.661  1.00  0.00           C  
ATOM    651  C   LEU C  44      13.008  -3.193 -16.522  1.00  0.00           C  
ATOM    652  O   LEU C  44      12.238  -3.190 -15.564  1.00  0.00           O  
ATOM    653  CB  LEU C  44      15.440  -3.670 -16.215  1.00  0.00           C  
ATOM    654  CG  LEU C  44      15.506  -3.181 -14.763  1.00  0.00           C  
ATOM    655  CD1 LEU C  44      15.195  -4.336 -13.822  1.00  0.00           C  
ATOM    656  CD2 LEU C  44      16.886  -2.604 -14.484  1.00  0.00           C  
ATOM    657  H   LEU C  44      15.002  -4.533 -18.584  1.00  0.00           H  
ATOM    658  HA  LEU C  44      13.887  -5.099 -16.011  1.00  0.00           H  
ATOM    659 1HB  LEU C  44      16.206  -4.435 -16.342  1.00  0.00           H  
ATOM    660 2HB  LEU C  44      15.687  -2.827 -16.861  1.00  0.00           H  
ATOM    661  HG  LEU C  44      14.752  -2.410 -14.605  1.00  0.00           H  
ATOM    662 1HD1 LEU C  44      15.241  -3.988 -12.790  1.00  0.00           H  
ATOM    663 2HD1 LEU C  44      14.195  -4.716 -14.031  1.00  0.00           H  
ATOM    664 3HD1 LEU C  44      15.925  -5.132 -13.969  1.00  0.00           H  
ATOM    665 1HD2 LEU C  44      16.933  -2.255 -13.452  1.00  0.00           H  
ATOM    666 2HD2 LEU C  44      17.641  -3.374 -14.640  1.00  0.00           H  
ATOM    667 3HD2 LEU C  44      17.075  -1.768 -15.158  1.00  0.00           H  
ATOM    668  N   TRP C  45      12.981  -2.284 -17.493  1.00  0.00           N  
ATOM    669  CA  TRP C  45      11.918  -1.297 -17.619  1.00  0.00           C  
ATOM    670  C   TRP C  45      10.560  -1.995 -17.634  1.00  0.00           C  
ATOM    671  O   TRP C  45       9.637  -1.577 -16.938  1.00  0.00           O  
ATOM    672  CB  TRP C  45      12.096  -0.470 -18.893  1.00  0.00           C  
ATOM    673  CG  TRP C  45      10.987   0.511 -19.128  1.00  0.00           C  
ATOM    674  CD1 TRP C  45      10.525   1.444 -18.250  1.00  0.00           C  
ATOM    675  CD2 TRP C  45      10.194   0.663 -20.330  1.00  0.00           C  
ATOM    676  NE1 TRP C  45       9.502   2.163 -18.818  1.00  0.00           N  
ATOM    677  CE2 TRP C  45       9.287   1.699 -20.091  1.00  0.00           C  
ATOM    678  CE3 TRP C  45      10.181   0.013 -21.570  1.00  0.00           C  
ATOM    679  CZ2 TRP C  45       8.369   2.105 -21.047  1.00  0.00           C  
ATOM    680  CZ3 TRP C  45       9.261   0.421 -22.529  1.00  0.00           C  
ATOM    681  CH2 TRP C  45       8.378   1.440 -22.273  1.00  0.00           C  
ATOM    682  H   TRP C  45      13.733  -2.285 -18.167  1.00  0.00           H  
ATOM    683  HA  TRP C  45      11.955  -0.637 -16.753  1.00  0.00           H  
ATOM    684 1HB  TRP C  45      13.035   0.080 -18.841  1.00  0.00           H  
ATOM    685 2HB  TRP C  45      12.152  -1.136 -19.754  1.00  0.00           H  
ATOM    686  HD1 TRP C  45      10.911   1.598 -17.244  1.00  0.00           H  
ATOM    687  HE1 TRP C  45       8.989   2.910 -18.372  1.00  0.00           H  
ATOM    688  HE3 TRP C  45      10.880  -0.795 -21.780  1.00  0.00           H  
ATOM    689  HZ2 TRP C  45       7.659   2.912 -20.862  1.00  0.00           H  
ATOM    690  HZ3 TRP C  45       9.257  -0.091 -23.492  1.00  0.00           H  
ATOM    691  HH2 TRP C  45       7.670   1.735 -23.048  1.00  0.00           H  
ATOM    692  N   TRP C  46      10.446  -3.064 -18.417  1.00  0.00           N  
ATOM    693  CA  TRP C  46       9.228  -3.868 -18.412  1.00  0.00           C  
ATOM    694  C   TRP C  46       9.023  -4.470 -17.037  1.00  0.00           C  
ATOM    695  O   TRP C  46       7.914  -4.451 -16.497  1.00  0.00           O  
ATOM    696  CB  TRP C  46       9.302  -4.980 -19.460  1.00  0.00           C  
ATOM    697  CG  TRP C  46       8.304  -6.076 -19.242  1.00  0.00           C  
ATOM    698  CD1 TRP C  46       6.972  -6.035 -19.530  1.00  0.00           C  
ATOM    699  CD2 TRP C  46       8.553  -7.390 -18.686  1.00  0.00           C  
ATOM    700  NE1 TRP C  46       6.378  -7.225 -19.192  1.00  0.00           N  
ATOM    701  CE2 TRP C  46       7.331  -8.067 -18.675  1.00  0.00           C  
ATOM    702  CE3 TRP C  46       9.699  -8.035 -18.205  1.00  0.00           C  
ATOM    703  CZ2 TRP C  46       7.215  -9.363 -18.199  1.00  0.00           C  
ATOM    704  CZ3 TRP C  46       9.582  -9.336 -17.728  1.00  0.00           C  
ATOM    705  CH2 TRP C  46       8.372  -9.982 -17.727  1.00  0.00           C  
ATOM    706  H   TRP C  46      11.208  -3.327 -19.025  1.00  0.00           H  
ATOM    707  HA  TRP C  46       8.390  -3.228 -18.686  1.00  0.00           H  
ATOM    708 1HB  TRP C  46       9.136  -4.557 -20.451  1.00  0.00           H  
ATOM    709 2HB  TRP C  46      10.299  -5.419 -19.455  1.00  0.00           H  
ATOM    710  HD1 TRP C  46       6.456  -5.181 -19.964  1.00  0.00           H  
ATOM    711  HE1 TRP C  46       5.399  -7.448 -19.303  1.00  0.00           H  
ATOM    712  HE3 TRP C  46      10.663  -7.528 -18.206  1.00  0.00           H  
ATOM    713  HZ2 TRP C  46       6.262  -9.894 -18.189  1.00  0.00           H  
ATOM    714  HZ3 TRP C  46      10.479  -9.831 -17.355  1.00  0.00           H  
ATOM    715  HH2 TRP C  46       8.317 -11.002 -17.346  1.00  0.00           H  
ATOM    716  N   SER C  47      10.098  -5.027 -16.488  1.00  0.00           N  
ATOM    717  CA  SER C  47      10.015  -5.788 -15.254  1.00  0.00           C  
ATOM    718  C   SER C  47       9.358  -4.894 -14.210  1.00  0.00           C  
ATOM    719  O   SER C  47       8.520  -5.340 -13.427  1.00  0.00           O  
ATOM    720  CB  SER C  47      11.389  -6.234 -14.793  1.00  0.00           C  
ATOM    721  OG  SER C  47      11.959  -7.130 -15.708  1.00  0.00           O  
ATOM    722  H   SER C  47      10.994  -4.918 -16.941  1.00  0.00           H  
ATOM    723  HA  SER C  47       9.435  -6.692 -15.443  1.00  0.00           H  
ATOM    724 1HB  SER C  47      12.036  -5.364 -14.681  1.00  0.00           H  
ATOM    725 2HB  SER C  47      11.309  -6.709 -13.816  1.00  0.00           H  
ATOM    726  HG  SER C  47      12.075  -6.637 -16.523  1.00  0.00           H  
ATOM    727  N   VAL C  48       9.740  -3.621 -14.223  1.00  0.00           N  
ATOM    728  CA  VAL C  48       9.202  -2.647 -13.286  1.00  0.00           C  
ATOM    729  C   VAL C  48       7.748  -2.283 -13.568  1.00  0.00           C  
ATOM    730  O   VAL C  48       6.946  -2.190 -12.637  1.00  0.00           O  
ATOM    731  CB  VAL C  48      10.055  -1.364 -13.325  1.00  0.00           C  
ATOM    732  CG1 VAL C  48       9.408  -0.270 -12.490  1.00  0.00           C  
ATOM    733  CG2 VAL C  48      11.460  -1.664 -12.826  1.00  0.00           C  
ATOM    734  H   VAL C  48      10.423  -3.323 -14.904  1.00  0.00           H  
ATOM    735  HA  VAL C  48       9.237  -3.074 -12.284  1.00  0.00           H  
ATOM    736  HB  VAL C  48      10.102  -1.001 -14.352  1.00  0.00           H  
ATOM    737 1HG1 VAL C  48      10.024   0.629 -12.529  1.00  0.00           H  
ATOM    738 2HG1 VAL C  48       8.418  -0.047 -12.887  1.00  0.00           H  
ATOM    739 3HG1 VAL C  48       9.320  -0.603 -11.457  1.00  0.00           H  
ATOM    740 1HG2 VAL C  48      12.059  -0.753 -12.856  1.00  0.00           H  
ATOM    741 2HG2 VAL C  48      11.412  -2.033 -11.802  1.00  0.00           H  
ATOM    742 3HG2 VAL C  48      11.920  -2.420 -13.463  1.00  0.00           H  
ATOM    743  N   GLU C  49       7.408  -2.066 -14.842  1.00  0.00           N  
ATOM    744  CA  GLU C  49       6.046  -1.675 -15.215  1.00  0.00           C  
ATOM    745  C   GLU C  49       5.125  -2.877 -15.054  1.00  0.00           C  
ATOM    746  O   GLU C  49       3.900  -2.743 -15.065  1.00  0.00           O  
ATOM    747  CB  GLU C  49       5.994  -1.154 -16.652  1.00  0.00           C  
ATOM    748  CG  GLU C  49       5.897  -2.243 -17.712  1.00  0.00           C  
ATOM    749  CD  GLU C  49       5.897  -1.697 -19.113  1.00  0.00           C  
ATOM    750  OE1 GLU C  49       4.835  -1.501 -19.654  1.00  0.00           O  
ATOM    751  OE2 GLU C  49       6.960  -1.476 -19.643  1.00  0.00           O  
ATOM    752  H   GLU C  49       8.104  -2.175 -15.566  1.00  0.00           H  
ATOM    753  HA  GLU C  49       5.726  -0.867 -14.555  1.00  0.00           H  
ATOM    754 1HB  GLU C  49       5.135  -0.495 -16.770  1.00  0.00           H  
ATOM    755 2HB  GLU C  49       6.889  -0.565 -16.859  1.00  0.00           H  
ATOM    756 1HG  GLU C  49       6.743  -2.921 -17.598  1.00  0.00           H  
ATOM    757 2HG  GLU C  49       4.984  -2.813 -17.549  1.00  0.00           H  
ATOM    758  N   THR C  50       5.727  -4.049 -14.883  1.00  0.00           N  
ATOM    759  CA  THR C  50       4.969  -5.268 -14.635  1.00  0.00           C  
ATOM    760  C   THR C  50       4.835  -5.543 -13.132  1.00  0.00           C  
ATOM    761  O   THR C  50       3.787  -5.999 -12.655  1.00  0.00           O  
ATOM    762  CB  THR C  50       5.626  -6.475 -15.330  1.00  0.00           C  
ATOM    763  OG1 THR C  50       5.624  -6.272 -16.749  1.00  0.00           O  
ATOM    764  CG2 THR C  50       4.871  -7.754 -15.003  1.00  0.00           C  
ATOM    765  H   THR C  50       6.735  -4.098 -14.926  1.00  0.00           H  
ATOM    766  HA  THR C  50       3.977  -5.153 -15.073  1.00  0.00           H  
ATOM    767  HB  THR C  50       6.657  -6.572 -14.992  1.00  0.00           H  
ATOM    768  HG1 THR C  50       6.140  -5.491 -16.960  1.00  0.00           H  
ATOM    769 1HG2 THR C  50       5.349  -8.596 -15.502  1.00  0.00           H  
ATOM    770 2HG2 THR C  50       4.880  -7.917 -13.925  1.00  0.00           H  
ATOM    771 3HG2 THR C  50       3.842  -7.667 -15.347  1.00  0.00           H  
ATOM    772  N   ALA C  51       5.916  -5.263 -12.407  1.00  0.00           N  
ATOM    773  CA  ALA C  51       5.958  -5.413 -10.958  1.00  0.00           C  
ATOM    774  C   ALA C  51       5.181  -4.314 -10.253  1.00  0.00           C  
ATOM    775  O   ALA C  51       4.587  -4.544  -9.207  1.00  0.00           O  
ATOM    776  CB  ALA C  51       7.404  -5.414 -10.485  1.00  0.00           C  
ATOM    777  H   ALA C  51       6.737  -4.934 -12.891  1.00  0.00           H  
ATOM    778  HA  ALA C  51       5.497  -6.367 -10.702  1.00  0.00           H  
ATOM    779 1HB  ALA C  51       7.432  -5.525  -9.401  1.00  0.00           H  
ATOM    780 2HB  ALA C  51       7.938  -6.243 -10.949  1.00  0.00           H  
ATOM    781 3HB  ALA C  51       7.879  -4.474 -10.765  1.00  0.00           H  
ATOM    782  N   THR C  52       5.199  -3.114 -10.813  1.00  0.00           N  
ATOM    783  CA  THR C  52       4.446  -2.020 -10.231  1.00  0.00           C  
ATOM    784  C   THR C  52       3.088  -2.048 -10.883  1.00  0.00           C  
ATOM    785  O   THR C  52       2.174  -1.330 -10.467  1.00  0.00           O  
ATOM    786  CB  THR C  52       5.125  -0.655 -10.444  1.00  0.00           C  
ATOM    787  OG1 THR C  52       5.282  -0.410 -11.848  1.00  0.00           O  
ATOM    788  CG2 THR C  52       6.490  -0.627  -9.774  1.00  0.00           C  
ATOM    789  H   THR C  52       5.737  -2.950 -11.652  1.00  0.00           H  
ATOM    790  HA  THR C  52       4.456  -2.132  -9.146  1.00  0.00           H  
ATOM    791  HB  THR C  52       4.502   0.133 -10.020  1.00  0.00           H  
ATOM    792  HG1 THR C  52       5.228  -1.242 -12.325  1.00  0.00           H  
ATOM    793 1HG2 THR C  52       6.956   0.345  -9.934  1.00  0.00           H  
ATOM    794 2HG2 THR C  52       6.373  -0.801  -8.704  1.00  0.00           H  
ATOM    795 3HG2 THR C  52       7.121  -1.406 -10.201  1.00  0.00           H  
ATOM    796  N   THR C  53       2.969  -2.906 -11.899  1.00  0.00           N  
ATOM    797  CA  THR C  53       1.710  -3.220 -12.574  1.00  0.00           C  
ATOM    798  C   THR C  53       1.152  -1.945 -13.182  1.00  0.00           C  
ATOM    799  O   THR C  53       0.060  -1.485 -12.868  1.00  0.00           O  
ATOM    800  CB  THR C  53       0.682  -3.842 -11.612  1.00  0.00           C  
ATOM    801  OG1 THR C  53       0.125  -2.819 -10.776  1.00  0.00           O  
ATOM    802  CG2 THR C  53       1.338  -4.902 -10.741  1.00  0.00           C  
ATOM    803  H   THR C  53       3.818  -3.358 -12.207  1.00  0.00           H  
ATOM    804  HA  THR C  53       1.915  -3.929 -13.377  1.00  0.00           H  
ATOM    805  HB  THR C  53      -0.124  -4.300 -12.187  1.00  0.00           H  
ATOM    806  HG1 THR C  53       0.710  -2.058 -10.770  1.00  0.00           H  
ATOM    807 1HG2 THR C  53       0.597  -5.331 -10.068  1.00  0.00           H  
ATOM    808 2HG2 THR C  53       1.752  -5.687 -11.374  1.00  0.00           H  
ATOM    809 3HG2 THR C  53       2.138  -4.448 -10.157  1.00  0.00           H  
ATOM    810  N   VAL C  54       1.959  -1.363 -14.052  1.00  0.00           N  
ATOM    811  CA  VAL C  54       1.534  -0.273 -14.899  1.00  0.00           C  
ATOM    812  C   VAL C  54       0.948  -0.940 -16.142  1.00  0.00           C  
ATOM    813  O   VAL C  54      -0.224  -0.757 -16.479  1.00  0.00           O  
ATOM    814  CB  VAL C  54       2.709   0.652 -15.269  1.00  0.00           C  
ATOM    815  CG1 VAL C  54       2.240   1.759 -16.202  1.00  0.00           C  
ATOM    816  CG2 VAL C  54       3.325   1.235 -14.007  1.00  0.00           C  
ATOM    817  H   VAL C  54       2.909  -1.698 -14.120  1.00  0.00           H  
ATOM    818  HA  VAL C  54       0.811   0.331 -14.351  1.00  0.00           H  
ATOM    819  HB  VAL C  54       3.459   0.074 -15.807  1.00  0.00           H  
ATOM    820 1HG1 VAL C  54       3.083   2.404 -16.454  1.00  0.00           H  
ATOM    821 2HG1 VAL C  54       1.836   1.319 -17.115  1.00  0.00           H  
ATOM    822 3HG1 VAL C  54       1.468   2.349 -15.709  1.00  0.00           H  
ATOM    823 1HG2 VAL C  54       4.154   1.889 -14.275  1.00  0.00           H  
ATOM    824 2HG2 VAL C  54       2.571   1.810 -13.465  1.00  0.00           H  
ATOM    825 3HG2 VAL C  54       3.690   0.428 -13.373  1.00  0.00           H  
ATOM    826  N   GLY C  55       1.788  -1.735 -16.803  1.00  0.00           N  
ATOM    827  CA  GLY C  55       1.390  -2.467 -17.994  1.00  0.00           C  
ATOM    828  C   GLY C  55       0.966  -1.592 -19.147  1.00  0.00           C  
ATOM    829  O   GLY C  55      -0.220  -1.477 -19.438  1.00  0.00           O  
ATOM    830  H   GLY C  55       2.735  -1.828 -16.462  1.00  0.00           H  
ATOM    831 1HA  GLY C  55       2.217  -3.093 -18.329  1.00  0.00           H  
ATOM    832 2HA  GLY C  55       0.562  -3.132 -17.751  1.00  0.00           H  
ATOM    833  N   TYR C  56       1.936  -0.976 -19.809  1.00  0.00           N  
ATOM    834  CA  TYR C  56       1.624  -0.040 -20.877  1.00  0.00           C  
ATOM    835  C   TYR C  56       0.862  -0.756 -21.961  1.00  0.00           C  
ATOM    836  O   TYR C  56      -0.100  -0.221 -22.493  1.00  0.00           O  
ATOM    837  CB  TYR C  56       2.895   0.597 -21.444  1.00  0.00           C  
ATOM    838  CG  TYR C  56       3.479   1.681 -20.565  1.00  0.00           C  
ATOM    839  CD1 TYR C  56       4.812   1.625 -20.187  1.00  0.00           C  
ATOM    840  CD2 TYR C  56       2.680   2.732 -20.138  1.00  0.00           C  
ATOM    841  CE1 TYR C  56       5.345   2.616 -19.384  1.00  0.00           C  
ATOM    842  CE2 TYR C  56       3.213   3.723 -19.336  1.00  0.00           C  
ATOM    843  CZ  TYR C  56       4.539   3.666 -18.960  1.00  0.00           C  
ATOM    844  OH  TYR C  56       5.070   4.653 -18.161  1.00  0.00           O  
ATOM    845  H   TYR C  56       2.903  -1.151 -19.576  1.00  0.00           H  
ATOM    846  HA  TYR C  56       1.016   0.766 -20.464  1.00  0.00           H  
ATOM    847 1HB  TYR C  56       3.656  -0.172 -21.586  1.00  0.00           H  
ATOM    848 2HB  TYR C  56       2.681   1.029 -22.421  1.00  0.00           H  
ATOM    849  HD1 TYR C  56       5.440   0.799 -20.523  1.00  0.00           H  
ATOM    850  HD2 TYR C  56       1.632   2.777 -20.435  1.00  0.00           H  
ATOM    851  HE1 TYR C  56       6.393   2.572 -19.087  1.00  0.00           H  
ATOM    852  HE2 TYR C  56       2.585   4.548 -19.000  1.00  0.00           H  
ATOM    853  HH  TYR C  56       4.358   5.170 -17.776  1.00  0.00           H  
ATOM    854  N   GLY C  57       1.292  -1.979 -22.263  1.00  0.00           N  
ATOM    855  CA  GLY C  57       0.721  -2.719 -23.373  1.00  0.00           C  
ATOM    856  C   GLY C  57       1.526  -2.433 -24.629  1.00  0.00           C  
ATOM    857  O   GLY C  57       1.150  -2.817 -25.740  1.00  0.00           O  
ATOM    858  H   GLY C  57       2.026  -2.403 -21.714  1.00  0.00           H  
ATOM    859 1HA  GLY C  57       0.730  -3.785 -23.142  1.00  0.00           H  
ATOM    860 2HA  GLY C  57      -0.320  -2.429 -23.506  1.00  0.00           H  
ATOM    861  N   ASP C  58       2.646  -1.746 -24.433  1.00  0.00           N  
ATOM    862  CA  ASP C  58       3.564  -1.406 -25.507  1.00  0.00           C  
ATOM    863  C   ASP C  58       4.786  -2.319 -25.453  1.00  0.00           C  
ATOM    864  O   ASP C  58       5.700  -2.187 -26.262  1.00  0.00           O  
ATOM    865  CB  ASP C  58       3.996   0.059 -25.411  1.00  0.00           C  
ATOM    866  CG  ASP C  58       2.841   1.031 -25.612  1.00  0.00           C  
ATOM    867  OD1 ASP C  58       2.182   0.939 -26.620  1.00  0.00           O  
ATOM    868  OD2 ASP C  58       2.631   1.856 -24.755  1.00  0.00           O  
ATOM    869  H   ASP C  58       2.859  -1.450 -23.492  1.00  0.00           H  
ATOM    870  HA  ASP C  58       3.042  -1.524 -26.457  1.00  0.00           H  
ATOM    871 1HB  ASP C  58       4.441   0.243 -24.433  1.00  0.00           H  
ATOM    872 2HB  ASP C  58       4.759   0.264 -26.162  1.00  0.00           H  
ATOM    873  N   LEU C  59       4.794  -3.240 -24.490  1.00  0.00           N  
ATOM    874  CA  LEU C  59       5.881  -4.202 -24.346  1.00  0.00           C  
ATOM    875  C   LEU C  59       5.578  -5.254 -23.279  1.00  0.00           C  
ATOM    876  O   LEU C  59       5.413  -4.920 -22.103  1.00  0.00           O  
ATOM    877  CB  LEU C  59       7.183  -3.471 -23.992  1.00  0.00           C  
ATOM    878  CG  LEU C  59       8.417  -4.363 -23.806  1.00  0.00           C  
ATOM    879  CD1 LEU C  59       8.778  -5.014 -25.133  1.00  0.00           C  
ATOM    880  CD2 LEU C  59       9.572  -3.527 -23.275  1.00  0.00           C  
ATOM    881  H   LEU C  59       4.021  -3.270 -23.841  1.00  0.00           H  
ATOM    882  HA  LEU C  59       6.024  -4.708 -25.300  1.00  0.00           H  
ATOM    883 1HB  LEU C  59       7.406  -2.757 -24.783  1.00  0.00           H  
ATOM    884 2HB  LEU C  59       7.030  -2.919 -23.065  1.00  0.00           H  
ATOM    885  HG  LEU C  59       8.188  -5.157 -23.095  1.00  0.00           H  
ATOM    886 1HD1 LEU C  59       9.655  -5.648 -25.001  1.00  0.00           H  
ATOM    887 2HD1 LEU C  59       7.941  -5.622 -25.481  1.00  0.00           H  
ATOM    888 3HD1 LEU C  59       8.997  -4.243 -25.871  1.00  0.00           H  
ATOM    889 1HD2 LEU C  59      10.450  -4.160 -23.142  1.00  0.00           H  
ATOM    890 2HD2 LEU C  59       9.802  -2.732 -23.985  1.00  0.00           H  
ATOM    891 3HD2 LEU C  59       9.293  -3.087 -22.317  1.00  0.00           H  
ATOM    892  N   TYR C  60       5.507  -6.516 -23.705  1.00  0.00           N  
ATOM    893  CA  TYR C  60       5.186  -7.647 -22.835  1.00  0.00           C  
ATOM    894  C   TYR C  60       5.423  -9.007 -23.501  1.00  0.00           C  
ATOM    895  O   TYR C  60       5.420  -9.130 -24.727  1.00  0.00           O  
ATOM    896  CB  TYR C  60       3.732  -7.545 -22.367  1.00  0.00           C  
ATOM    897  CG  TYR C  60       2.730  -7.473 -23.498  1.00  0.00           C  
ATOM    898  CD1 TYR C  60       2.198  -8.638 -24.029  1.00  0.00           C  
ATOM    899  CD2 TYR C  60       2.343  -6.241 -24.003  1.00  0.00           C  
ATOM    900  CE1 TYR C  60       1.283  -8.572 -25.062  1.00  0.00           C  
ATOM    901  CE2 TYR C  60       1.428  -6.174 -25.035  1.00  0.00           C  
ATOM    902  CZ  TYR C  60       0.899  -7.334 -25.564  1.00  0.00           C  
ATOM    903  OH  TYR C  60      -0.013  -7.267 -26.593  1.00  0.00           O  
ATOM    904  H   TYR C  60       5.688  -6.684 -24.685  1.00  0.00           H  
ATOM    905  HA  TYR C  60       5.843  -7.613 -21.966  1.00  0.00           H  
ATOM    906 1HB  TYR C  60       3.487  -8.411 -21.750  1.00  0.00           H  
ATOM    907 2HB  TYR C  60       3.611  -6.657 -21.747  1.00  0.00           H  
ATOM    908  HD1 TYR C  60       2.502  -9.607 -23.632  1.00  0.00           H  
ATOM    909  HD2 TYR C  60       2.762  -5.324 -23.585  1.00  0.00           H  
ATOM    910  HE1 TYR C  60       0.866  -9.487 -25.480  1.00  0.00           H  
ATOM    911  HE2 TYR C  60       1.124  -5.205 -25.433  1.00  0.00           H  
ATOM    912  HH  TYR C  60      -0.649  -7.980 -26.501  1.00  0.00           H  
ATOM    913  N   PRO C  61       5.647 -10.054 -22.696  1.00  0.00           N  
ATOM    914  CA  PRO C  61       5.934 -11.359 -23.289  1.00  0.00           C  
ATOM    915  C   PRO C  61       4.799 -11.911 -24.149  1.00  0.00           C  
ATOM    916  O   PRO C  61       3.628 -11.583 -23.955  1.00  0.00           O  
ATOM    917  CB  PRO C  61       6.167 -12.235 -22.054  1.00  0.00           C  
ATOM    918  CG  PRO C  61       6.586 -11.271 -20.996  1.00  0.00           C  
ATOM    919  CD  PRO C  61       5.754 -10.044 -21.257  1.00  0.00           C  
ATOM    920  HA  PRO C  61       6.824 -11.276 -23.931  1.00  0.00           H  
ATOM    921 1HB  PRO C  61       5.246 -12.776 -21.797  1.00  0.00           H  
ATOM    922 2HB  PRO C  61       6.935 -12.993 -22.269  1.00  0.00           H  
ATOM    923 1HG  PRO C  61       6.407 -11.700 -19.999  1.00  0.00           H  
ATOM    924 2HG  PRO C  61       7.666 -11.074 -21.068  1.00  0.00           H  
ATOM    925 1HD  PRO C  61       4.776 -10.152 -20.765  1.00  0.00           H  
ATOM    926 2HD  PRO C  61       6.282  -9.156 -20.881  1.00  0.00           H  
ATOM    927  N   VAL C  62       5.173 -12.751 -25.108  1.00  0.00           N  
ATOM    928  CA  VAL C  62       4.229 -13.359 -26.035  1.00  0.00           C  
ATOM    929  C   VAL C  62       4.404 -14.862 -25.938  1.00  0.00           C  
ATOM    930  O   VAL C  62       3.452 -15.625 -26.084  1.00  0.00           O  
ATOM    931  CB  VAL C  62       4.474 -12.885 -27.480  1.00  0.00           C  
ATOM    932  CG1 VAL C  62       3.567 -13.633 -28.446  1.00  0.00           C  
ATOM    933  CG2 VAL C  62       4.247 -11.385 -27.578  1.00  0.00           C  
ATOM    934  H   VAL C  62       6.155 -12.972 -25.192  1.00  0.00           H  
ATOM    935  HA  VAL C  62       3.223 -13.030 -25.769  1.00  0.00           H  
ATOM    936  HB  VAL C  62       5.502 -13.118 -27.758  1.00  0.00           H  
ATOM    937 1HG1 VAL C  62       3.754 -13.287 -29.463  1.00  0.00           H  
ATOM    938 2HG1 VAL C  62       3.772 -14.702 -28.384  1.00  0.00           H  
ATOM    939 3HG1 VAL C  62       2.526 -13.447 -28.186  1.00  0.00           H  
ATOM    940 1HG2 VAL C  62       4.424 -11.057 -28.603  1.00  0.00           H  
ATOM    941 2HG2 VAL C  62       3.221 -11.152 -27.294  1.00  0.00           H  
ATOM    942 3HG2 VAL C  62       4.936 -10.869 -26.908  1.00  0.00           H  
ATOM    943  N   THR C  63       5.645 -15.278 -25.708  1.00  0.00           N  
ATOM    944  CA  THR C  63       5.980 -16.684 -25.599  1.00  0.00           C  
ATOM    945  C   THR C  63       5.288 -17.186 -24.339  1.00  0.00           C  
ATOM    946  O   THR C  63       5.072 -16.410 -23.407  1.00  0.00           O  
ATOM    947  CB  THR C  63       7.499 -16.922 -25.527  1.00  0.00           C  
ATOM    948  OG1 THR C  63       8.034 -16.266 -24.370  1.00  0.00           O  
ATOM    949  CG2 THR C  63       8.183 -16.384 -26.773  1.00  0.00           C  
ATOM    950  H   THR C  63       6.376 -14.589 -25.606  1.00  0.00           H  
ATOM    951  HA  THR C  63       5.682 -17.184 -26.521  1.00  0.00           H  
ATOM    952  HB  THR C  63       7.697 -17.992 -25.444  1.00  0.00           H  
ATOM    953  HG1 THR C  63       8.087 -15.321 -24.536  1.00  0.00           H  
ATOM    954 1HG2 THR C  63       9.256 -16.562 -26.706  1.00  0.00           H  
ATOM    955 2HG2 THR C  63       7.787 -16.890 -27.654  1.00  0.00           H  
ATOM    956 3HG2 THR C  63       7.997 -15.313 -26.857  1.00  0.00           H  
ATOM    957  N   LEU C  64       4.942 -18.467 -24.297  1.00  0.00           N  
ATOM    958  CA  LEU C  64       4.315 -19.016 -23.099  1.00  0.00           C  
ATOM    959  C   LEU C  64       5.247 -18.808 -21.914  1.00  0.00           C  
ATOM    960  O   LEU C  64       4.838 -18.312 -20.864  1.00  0.00           O  
ATOM    961  CB  LEU C  64       4.008 -20.509 -23.278  1.00  0.00           C  
ATOM    962  CG  LEU C  64       3.213 -21.165 -22.142  1.00  0.00           C  
ATOM    963  CD1 LEU C  64       2.483 -22.390 -22.675  1.00  0.00           C  
ATOM    964  CD2 LEU C  64       4.159 -21.540 -21.010  1.00  0.00           C  
ATOM    965  H   LEU C  64       5.106 -19.074 -25.088  1.00  0.00           H  
ATOM    966  HA  LEU C  64       3.372 -18.496 -22.933  1.00  0.00           H  
ATOM    967 1HB  LEU C  64       3.440 -20.638 -24.198  1.00  0.00           H  
ATOM    968 2HB  LEU C  64       4.950 -21.048 -23.378  1.00  0.00           H  
ATOM    969  HG  LEU C  64       2.463 -20.466 -21.771  1.00  0.00           H  
ATOM    970 1HD1 LEU C  64       1.918 -22.856 -21.868  1.00  0.00           H  
ATOM    971 2HD1 LEU C  64       1.800 -22.090 -23.469  1.00  0.00           H  
ATOM    972 3HD1 LEU C  64       3.208 -23.103 -23.068  1.00  0.00           H  
ATOM    973 1HD2 LEU C  64       3.594 -22.007 -20.204  1.00  0.00           H  
ATOM    974 2HD2 LEU C  64       4.908 -22.241 -21.380  1.00  0.00           H  
ATOM    975 3HD2 LEU C  64       4.653 -20.643 -20.637  1.00  0.00           H  
ATOM    976  N   TRP C  65       6.510 -19.184 -22.099  1.00  0.00           N  
ATOM    977  CA  TRP C  65       7.517 -19.061 -21.056  1.00  0.00           C  
ATOM    978  C   TRP C  65       7.513 -17.640 -20.501  1.00  0.00           C  
ATOM    979  O   TRP C  65       7.368 -17.426 -19.296  1.00  0.00           O  
ATOM    980  CB  TRP C  65       8.904 -19.408 -21.597  1.00  0.00           C  
ATOM    981  CG  TRP C  65      10.009 -19.167 -20.614  1.00  0.00           C  
ATOM    982  CD1 TRP C  65      10.727 -18.019 -20.462  1.00  0.00           C  
ATOM    983  CD2 TRP C  65      10.529 -20.098 -19.634  1.00  0.00           C  
ATOM    984  NE1 TRP C  65      11.656 -18.170 -19.462  1.00  0.00           N  
ATOM    985  CE2 TRP C  65      11.547 -19.436 -18.942  1.00  0.00           C  
ATOM    986  CE3 TRP C  65      10.216 -21.419 -19.293  1.00  0.00           C  
ATOM    987  CZ2 TRP C  65      12.263 -20.049 -17.927  1.00  0.00           C  
ATOM    988  CZ3 TRP C  65      10.933 -22.034 -18.274  1.00  0.00           C  
ATOM    989  CH2 TRP C  65      11.929 -21.366 -17.608  1.00  0.00           C  
ATOM    990  H   TRP C  65       6.775 -19.566 -22.996  1.00  0.00           H  
ATOM    991  HA  TRP C  65       7.279 -19.767 -20.260  1.00  0.00           H  
ATOM    992 1HB  TRP C  65       8.929 -20.459 -21.887  1.00  0.00           H  
ATOM    993 2HB  TRP C  65       9.105 -18.817 -22.491  1.00  0.00           H  
ATOM    994  HD1 TRP C  65      10.586 -17.113 -21.049  1.00  0.00           H  
ATOM    995  HE1 TRP C  65      12.313 -17.466 -19.156  1.00  0.00           H  
ATOM    996  HE3 TRP C  65       9.425 -21.954 -19.817  1.00  0.00           H  
ATOM    997  HZ2 TRP C  65      13.058 -19.535 -17.386  1.00  0.00           H  
ATOM    998  HZ3 TRP C  65      10.684 -23.063 -18.015  1.00  0.00           H  
ATOM    999  HH2 TRP C  65      12.472 -21.878 -16.812  1.00  0.00           H  
ATOM   1000  N   GLY C  66       7.675 -16.668 -21.387  1.00  0.00           N  
ATOM   1001  CA  GLY C  66       7.801 -15.297 -20.950  1.00  0.00           C  
ATOM   1002  C   GLY C  66       6.583 -14.871 -20.164  1.00  0.00           C  
ATOM   1003  O   GLY C  66       6.712 -14.202 -19.140  1.00  0.00           O  
ATOM   1004  H   GLY C  66       7.711 -16.875 -22.376  1.00  0.00           H  
ATOM   1005 1HA  GLY C  66       8.696 -15.192 -20.335  1.00  0.00           H  
ATOM   1006 2HA  GLY C  66       7.930 -14.648 -21.816  1.00  0.00           H  
ATOM   1007  N   ARG C  67       5.400 -15.258 -20.642  1.00  0.00           N  
ATOM   1008  CA  ARG C  67       4.141 -14.844 -20.019  1.00  0.00           C  
ATOM   1009  C   ARG C  67       3.958 -15.574 -18.696  1.00  0.00           C  
ATOM   1010  O   ARG C  67       3.305 -15.075 -17.777  1.00  0.00           O  
ATOM   1011  CB  ARG C  67       2.957 -15.131 -20.930  1.00  0.00           C  
ATOM   1012  CG  ARG C  67       2.858 -14.233 -22.152  1.00  0.00           C  
ATOM   1013  CD  ARG C  67       1.660 -14.551 -22.971  1.00  0.00           C  
ATOM   1014  NE  ARG C  67       1.510 -13.635 -24.091  1.00  0.00           N  
ATOM   1015  CZ  ARG C  67       0.564 -13.742 -25.045  1.00  0.00           C  
ATOM   1016  NH1 ARG C  67      -0.306 -14.726 -25.000  1.00  0.00           N  
ATOM   1017  NH2 ARG C  67       0.512 -12.856 -26.024  1.00  0.00           N  
ATOM   1018  H   ARG C  67       5.372 -15.856 -21.456  1.00  0.00           H  
ATOM   1019  HA  ARG C  67       4.182 -13.770 -19.837  1.00  0.00           H  
ATOM   1020 1HB  ARG C  67       3.010 -16.161 -21.281  1.00  0.00           H  
ATOM   1021 2HB  ARG C  67       2.030 -15.025 -20.366  1.00  0.00           H  
ATOM   1022 1HG  ARG C  67       2.789 -13.193 -21.835  1.00  0.00           H  
ATOM   1023 2HG  ARG C  67       3.744 -14.365 -22.774  1.00  0.00           H  
ATOM   1024 1HD  ARG C  67       1.748 -15.562 -23.368  1.00  0.00           H  
ATOM   1025 2HD  ARG C  67       0.767 -14.481 -22.352  1.00  0.00           H  
ATOM   1026  HE  ARG C  67       2.163 -12.865 -24.158  1.00  0.00           H  
ATOM   1027 1HH1 ARG C  67      -0.265 -15.403 -24.252  1.00  0.00           H  
ATOM   1028 2HH1 ARG C  67      -1.015 -14.805 -25.715  1.00  0.00           H  
ATOM   1029 1HH2 ARG C  67       1.181 -12.099 -26.057  1.00  0.00           H  
ATOM   1030 2HH2 ARG C  67      -0.197 -12.935 -26.738  1.00  0.00           H  
ATOM   1031  N   CYS C  68       4.538 -16.766 -18.605  1.00  0.00           N  
ATOM   1032  CA  CYS C  68       4.507 -17.511 -17.362  1.00  0.00           C  
ATOM   1033  C   CYS C  68       5.341 -16.726 -16.373  1.00  0.00           C  
ATOM   1034  O   CYS C  68       4.918 -16.492 -15.241  1.00  0.00           O  
ATOM   1035  CB  CYS C  68       5.065 -18.925 -17.528  1.00  0.00           C  
ATOM   1036  SG  CYS C  68       4.956 -19.942 -16.037  1.00  0.00           S  
ATOM   1037  H   CYS C  68       5.009 -17.163 -19.406  1.00  0.00           H  
ATOM   1038  HA  CYS C  68       3.468 -17.616 -17.047  1.00  0.00           H  
ATOM   1039 1HB  CYS C  68       4.528 -19.437 -18.325  1.00  0.00           H  
ATOM   1040 2HB  CYS C  68       6.113 -18.869 -17.822  1.00  0.00           H  
ATOM   1041  HG  CYS C  68       5.513 -21.027 -16.567  1.00  0.00           H  
ATOM   1042  N   VAL C  69       6.522 -16.311 -16.817  1.00  0.00           N  
ATOM   1043  CA  VAL C  69       7.414 -15.514 -15.986  1.00  0.00           C  
ATOM   1044  C   VAL C  69       6.728 -14.202 -15.590  1.00  0.00           C  
ATOM   1045  O   VAL C  69       6.863 -13.729 -14.451  1.00  0.00           O  
ATOM   1046  CB  VAL C  69       8.723 -15.211 -16.738  1.00  0.00           C  
ATOM   1047  CG1 VAL C  69       9.556 -14.196 -15.970  1.00  0.00           C  
ATOM   1048  CG2 VAL C  69       9.505 -16.498 -16.953  1.00  0.00           C  
ATOM   1049  H   VAL C  69       6.810 -16.554 -17.754  1.00  0.00           H  
ATOM   1050  HA  VAL C  69       7.650 -16.084 -15.087  1.00  0.00           H  
ATOM   1051  HB  VAL C  69       8.484 -14.765 -17.703  1.00  0.00           H  
ATOM   1052 1HG1 VAL C  69      10.478 -13.995 -16.515  1.00  0.00           H  
ATOM   1053 2HG1 VAL C  69       8.991 -13.271 -15.858  1.00  0.00           H  
ATOM   1054 3HG1 VAL C  69       9.799 -14.595 -14.984  1.00  0.00           H  
ATOM   1055 1HG2 VAL C  69      10.431 -16.277 -17.486  1.00  0.00           H  
ATOM   1056 2HG2 VAL C  69       9.741 -16.947 -15.988  1.00  0.00           H  
ATOM   1057 3HG2 VAL C  69       8.907 -17.194 -17.541  1.00  0.00           H  
ATOM   1058  N   ALA C  70       5.984 -13.618 -16.526  1.00  0.00           N  
ATOM   1059  CA  ALA C  70       5.280 -12.376 -16.251  1.00  0.00           C  
ATOM   1060  C   ALA C  70       4.378 -12.591 -15.032  1.00  0.00           C  
ATOM   1061  O   ALA C  70       4.363 -11.782 -14.098  1.00  0.00           O  
ATOM   1062  CB  ALA C  70       4.456 -11.966 -17.458  1.00  0.00           C  
ATOM   1063  H   ALA C  70       5.903 -14.037 -17.441  1.00  0.00           H  
ATOM   1064  HA  ALA C  70       6.022 -11.604 -16.048  1.00  0.00           H  
ATOM   1065 1HB  ALA C  70       3.933 -11.033 -17.241  1.00  0.00           H  
ATOM   1066 2HB  ALA C  70       5.113 -11.821 -18.315  1.00  0.00           H  
ATOM   1067 3HB  ALA C  70       3.730 -12.744 -17.684  1.00  0.00           H  
ATOM   1068  N   VAL C  71       3.635 -13.694 -15.046  1.00  0.00           N  
ATOM   1069  CA  VAL C  71       2.748 -14.026 -13.938  1.00  0.00           C  
ATOM   1070  C   VAL C  71       3.535 -14.059 -12.635  1.00  0.00           C  
ATOM   1071  O   VAL C  71       3.104 -13.519 -11.620  1.00  0.00           O  
ATOM   1072  CB  VAL C  71       2.074 -15.392 -14.170  1.00  0.00           C  
ATOM   1073  CG1 VAL C  71       1.357 -15.854 -12.910  1.00  0.00           C  
ATOM   1074  CG2 VAL C  71       1.105 -15.299 -15.339  1.00  0.00           C  
ATOM   1075  H   VAL C  71       3.685 -14.317 -15.840  1.00  0.00           H  
ATOM   1076  HA  VAL C  71       1.966 -13.268 -13.881  1.00  0.00           H  
ATOM   1077  HB  VAL C  71       2.843 -16.133 -14.393  1.00  0.00           H  
ATOM   1078 1HG1 VAL C  71       0.887 -16.821 -13.093  1.00  0.00           H  
ATOM   1079 2HG1 VAL C  71       2.076 -15.948 -12.097  1.00  0.00           H  
ATOM   1080 3HG1 VAL C  71       0.594 -15.126 -12.639  1.00  0.00           H  
ATOM   1081 1HG2 VAL C  71       0.633 -16.268 -15.499  1.00  0.00           H  
ATOM   1082 2HG2 VAL C  71       0.340 -14.555 -15.119  1.00  0.00           H  
ATOM   1083 3HG2 VAL C  71       1.647 -15.008 -16.239  1.00  0.00           H  
ATOM   1084  N   VAL C  72       4.698 -14.697 -12.675  1.00  0.00           N  
ATOM   1085  CA  VAL C  72       5.499 -14.867 -11.479  1.00  0.00           C  
ATOM   1086  C   VAL C  72       5.875 -13.523 -10.878  1.00  0.00           C  
ATOM   1087  O   VAL C  72       5.693 -13.299  -9.683  1.00  0.00           O  
ATOM   1088  CB  VAL C  72       6.779 -15.661 -11.803  1.00  0.00           C  
ATOM   1089  CG1 VAL C  72       7.725 -15.655 -10.611  1.00  0.00           C  
ATOM   1090  CG2 VAL C  72       6.418 -17.084 -12.199  1.00  0.00           C  
ATOM   1091  H   VAL C  72       5.034 -15.071 -13.550  1.00  0.00           H  
ATOM   1092  HA  VAL C  72       4.920 -15.441 -10.754  1.00  0.00           H  
ATOM   1093  HB  VAL C  72       7.299 -15.173 -12.627  1.00  0.00           H  
ATOM   1094 1HG1 VAL C  72       8.624 -16.221 -10.858  1.00  0.00           H  
ATOM   1095 2HG1 VAL C  72       7.997 -14.629 -10.368  1.00  0.00           H  
ATOM   1096 3HG1 VAL C  72       7.232 -16.115  -9.753  1.00  0.00           H  
ATOM   1097 1HG2 VAL C  72       7.328 -17.639 -12.428  1.00  0.00           H  
ATOM   1098 2HG2 VAL C  72       5.894 -17.570 -11.377  1.00  0.00           H  
ATOM   1099 3HG2 VAL C  72       5.775 -17.065 -13.079  1.00  0.00           H  
ATOM   1100  N   VAL C  73       6.402 -12.628 -11.706  1.00  0.00           N  
ATOM   1101  CA  VAL C  73       6.938 -11.373 -11.199  1.00  0.00           C  
ATOM   1102  C   VAL C  73       5.821 -10.400 -10.834  1.00  0.00           C  
ATOM   1103  O   VAL C  73       6.014  -9.496 -10.021  1.00  0.00           O  
ATOM   1104  CB  VAL C  73       7.858 -10.725 -12.251  1.00  0.00           C  
ATOM   1105  CG1 VAL C  73       9.021 -11.647 -12.583  1.00  0.00           C  
ATOM   1106  CG2 VAL C  73       7.060 -10.392 -13.503  1.00  0.00           C  
ATOM   1107  H   VAL C  73       6.436 -12.811 -12.698  1.00  0.00           H  
ATOM   1108  HA  VAL C  73       7.512 -11.581 -10.296  1.00  0.00           H  
ATOM   1109  HB  VAL C  73       8.281  -9.810 -11.836  1.00  0.00           H  
ATOM   1110 1HG1 VAL C  73       9.661 -11.173 -13.327  1.00  0.00           H  
ATOM   1111 2HG1 VAL C  73       9.599 -11.842 -11.680  1.00  0.00           H  
ATOM   1112 3HG1 VAL C  73       8.638 -12.587 -12.980  1.00  0.00           H  
ATOM   1113 1HG2 VAL C  73       7.715  -9.934 -14.242  1.00  0.00           H  
ATOM   1114 2HG2 VAL C  73       6.631 -11.306 -13.914  1.00  0.00           H  
ATOM   1115 3HG2 VAL C  73       6.258  -9.698 -13.249  1.00  0.00           H  
ATOM   1116  N   MET C  74       4.651 -10.586 -11.431  1.00  0.00           N  
ATOM   1117  CA  MET C  74       3.489  -9.818 -11.021  1.00  0.00           C  
ATOM   1118  C   MET C  74       3.151 -10.116  -9.574  1.00  0.00           C  
ATOM   1119  O   MET C  74       3.020  -9.197  -8.774  1.00  0.00           O  
ATOM   1120  CB  MET C  74       2.299 -10.122 -11.928  1.00  0.00           C  
ATOM   1121  CG  MET C  74       2.418  -9.553 -13.335  1.00  0.00           C  
ATOM   1122  SD  MET C  74       1.040 -10.030 -14.396  1.00  0.00           S  
ATOM   1123  CE  MET C  74       1.633  -9.473 -15.991  1.00  0.00           C  
ATOM   1124  H   MET C  74       4.554 -11.262 -12.176  1.00  0.00           H  
ATOM   1125  HA  MET C  74       3.719  -8.758 -11.132  1.00  0.00           H  
ATOM   1126 1HB  MET C  74       2.173 -11.201 -12.014  1.00  0.00           H  
ATOM   1127 2HB  MET C  74       1.389  -9.720 -11.482  1.00  0.00           H  
ATOM   1128 1HG  MET C  74       2.455  -8.466 -13.285  1.00  0.00           H  
ATOM   1129 2HG  MET C  74       3.342  -9.904 -13.793  1.00  0.00           H  
ATOM   1130 1HE  MET C  74       0.888  -9.698 -16.756  1.00  0.00           H  
ATOM   1131 2HE  MET C  74       1.807  -8.397 -15.960  1.00  0.00           H  
ATOM   1132 3HE  MET C  74       2.565  -9.985 -16.232  1.00  0.00           H  
ATOM   1133  N   VAL C  75       3.011 -11.394  -9.229  1.00  0.00           N  
ATOM   1134  CA  VAL C  75       2.616 -11.757  -7.867  1.00  0.00           C  
ATOM   1135  C   VAL C  75       3.748 -11.447  -6.901  1.00  0.00           C  
ATOM   1136  O   VAL C  75       3.529 -10.861  -5.846  1.00  0.00           O  
ATOM   1137  CB  VAL C  75       2.259 -13.252  -7.782  1.00  0.00           C  
ATOM   1138  CG1 VAL C  75       2.018 -13.660  -6.336  1.00  0.00           C  
ATOM   1139  CG2 VAL C  75       1.035 -13.542  -8.636  1.00  0.00           C  
ATOM   1140  H   VAL C  75       3.176 -12.126  -9.904  1.00  0.00           H  
ATOM   1141  HA  VAL C  75       1.745 -11.163  -7.590  1.00  0.00           H  
ATOM   1142  HB  VAL C  75       3.103 -13.839  -8.145  1.00  0.00           H  
ATOM   1143 1HG1 VAL C  75       1.767 -14.721  -6.294  1.00  0.00           H  
ATOM   1144 2HG1 VAL C  75       2.920 -13.478  -5.751  1.00  0.00           H  
ATOM   1145 3HG1 VAL C  75       1.193 -13.077  -5.926  1.00  0.00           H  
ATOM   1146 1HG2 VAL C  75       0.788 -14.602  -8.571  1.00  0.00           H  
ATOM   1147 2HG2 VAL C  75       0.192 -12.951  -8.276  1.00  0.00           H  
ATOM   1148 3HG2 VAL C  75       1.245 -13.281  -9.673  1.00  0.00           H  
ATOM   1149  N   ALA C  76       4.963 -11.828  -7.280  1.00  0.00           N  
ATOM   1150  CA  ALA C  76       6.113 -11.678  -6.408  1.00  0.00           C  
ATOM   1151  C   ALA C  76       6.352 -10.198  -6.174  1.00  0.00           C  
ATOM   1152  O   ALA C  76       6.687  -9.782  -5.073  1.00  0.00           O  
ATOM   1153  CB  ALA C  76       7.337 -12.301  -7.049  1.00  0.00           C  
ATOM   1154  H   ALA C  76       5.090 -12.234  -8.196  1.00  0.00           H  
ATOM   1155  HA  ALA C  76       5.900 -12.196  -5.472  1.00  0.00           H  
ATOM   1156 1HB  ALA C  76       8.195 -12.184  -6.388  1.00  0.00           H  
ATOM   1157 2HB  ALA C  76       7.156 -13.361  -7.224  1.00  0.00           H  
ATOM   1158 3HB  ALA C  76       7.540 -11.807  -7.999  1.00  0.00           H  
ATOM   1159  N   GLY C  77       6.167  -9.406  -7.220  1.00  0.00           N  
ATOM   1160  CA  GLY C  77       6.340  -7.972  -7.093  1.00  0.00           C  
ATOM   1161  C   GLY C  77       5.384  -7.320  -6.104  1.00  0.00           C  
ATOM   1162  O   GLY C  77       5.812  -6.534  -5.255  1.00  0.00           O  
ATOM   1163  H   GLY C  77       5.902  -9.792  -8.115  1.00  0.00           H  
ATOM   1164 1HA  GLY C  77       7.361  -7.754  -6.776  1.00  0.00           H  
ATOM   1165 2HA  GLY C  77       6.199  -7.501  -8.066  1.00  0.00           H  
ATOM   1166  N   ILE C  78       4.095  -7.627  -6.213  1.00  0.00           N  
ATOM   1167  CA  ILE C  78       3.099  -7.035  -5.322  1.00  0.00           C  
ATOM   1168  C   ILE C  78       3.381  -7.518  -3.915  1.00  0.00           C  
ATOM   1169  O   ILE C  78       3.314  -6.756  -2.952  1.00  0.00           O  
ATOM   1170  CB  ILE C  78       1.664  -7.411  -5.733  1.00  0.00           C  
ATOM   1171  CG1 ILE C  78       1.314  -6.785  -7.086  1.00  0.00           C  
ATOM   1172  CG2 ILE C  78       0.674  -6.972  -4.666  1.00  0.00           C  
ATOM   1173  CD1 ILE C  78       1.379  -5.274  -7.094  1.00  0.00           C  
ATOM   1174  H   ILE C  78       3.794  -8.279  -6.923  1.00  0.00           H  
ATOM   1175  HA  ILE C  78       3.153  -5.951  -5.415  1.00  0.00           H  
ATOM   1176  HB  ILE C  78       1.593  -8.492  -5.858  1.00  0.00           H  
ATOM   1177 1HG1 ILE C  78       1.997  -7.160  -7.848  1.00  0.00           H  
ATOM   1178 2HG1 ILE C  78       0.306  -7.084  -7.375  1.00  0.00           H  
ATOM   1179 1HG2 ILE C  78      -0.336  -7.245  -4.973  1.00  0.00           H  
ATOM   1180 2HG2 ILE C  78       0.911  -7.462  -3.724  1.00  0.00           H  
ATOM   1181 3HG2 ILE C  78       0.733  -5.890  -4.537  1.00  0.00           H  
ATOM   1182 1HD1 ILE C  78       1.118  -4.905  -8.085  1.00  0.00           H  
ATOM   1183 2HD1 ILE C  78       0.676  -4.876  -6.361  1.00  0.00           H  
ATOM   1184 3HD1 ILE C  78       2.388  -4.952  -6.842  1.00  0.00           H  
ATOM   1185  N   THR C  79       3.712  -8.799  -3.824  1.00  0.00           N  
ATOM   1186  CA  THR C  79       4.083  -9.432  -2.574  1.00  0.00           C  
ATOM   1187  C   THR C  79       5.230  -8.715  -1.868  1.00  0.00           C  
ATOM   1188  O   THR C  79       5.168  -8.488  -0.666  1.00  0.00           O  
ATOM   1189  CB  THR C  79       4.468 -10.905  -2.810  1.00  0.00           C  
ATOM   1190  OG1 THR C  79       3.350 -11.611  -3.365  1.00  0.00           O  
ATOM   1191  CG2 THR C  79       4.882 -11.563  -1.503  1.00  0.00           C  
ATOM   1192  H   THR C  79       3.702  -9.349  -4.671  1.00  0.00           H  
ATOM   1193  HA  THR C  79       3.231  -9.384  -1.896  1.00  0.00           H  
ATOM   1194  HB  THR C  79       5.298 -10.956  -3.515  1.00  0.00           H  
ATOM   1195  HG1 THR C  79       3.593 -12.528  -3.510  1.00  0.00           H  
ATOM   1196 1HG2 THR C  79       5.150 -12.603  -1.689  1.00  0.00           H  
ATOM   1197 2HG2 THR C  79       5.738 -11.036  -1.084  1.00  0.00           H  
ATOM   1198 3HG2 THR C  79       4.052 -11.525  -0.798  1.00  0.00           H  
ATOM   1199  N   SER C  80       6.272  -8.355  -2.607  1.00  0.00           N  
ATOM   1200  CA  SER C  80       7.365  -7.597  -2.015  1.00  0.00           C  
ATOM   1201  C   SER C  80       6.886  -6.234  -1.512  1.00  0.00           C  
ATOM   1202  O   SER C  80       7.262  -5.797  -0.425  1.00  0.00           O  
ATOM   1203  CB  SER C  80       8.476  -7.411  -3.029  1.00  0.00           C  
ATOM   1204  OG  SER C  80       9.063  -8.639  -3.361  1.00  0.00           O  
ATOM   1205  H   SER C  80       6.318  -8.603  -3.585  1.00  0.00           H  
ATOM   1206  HA  SER C  80       7.759  -8.160  -1.168  1.00  0.00           H  
ATOM   1207 1HB  SER C  80       8.076  -6.941  -3.927  1.00  0.00           H  
ATOM   1208 2HB  SER C  80       9.233  -6.743  -2.620  1.00  0.00           H  
ATOM   1209  HG  SER C  80       9.124  -9.134  -2.540  1.00  0.00           H  
ATOM   1210  N   PHE C  81       6.051  -5.567  -2.301  1.00  0.00           N  
ATOM   1211  CA  PHE C  81       5.524  -4.276  -1.888  1.00  0.00           C  
ATOM   1212  C   PHE C  81       4.670  -4.381  -0.640  1.00  0.00           C  
ATOM   1213  O   PHE C  81       4.704  -3.499   0.217  1.00  0.00           O  
ATOM   1214  CB  PHE C  81       4.697  -3.656  -3.018  1.00  0.00           C  
ATOM   1215  CG  PHE C  81       5.526  -3.088  -4.134  1.00  0.00           C  
ATOM   1216  CD1 PHE C  81       5.336  -3.507  -5.441  1.00  0.00           C  
ATOM   1217  CD2 PHE C  81       6.499  -2.133  -3.878  1.00  0.00           C  
ATOM   1218  CE1 PHE C  81       6.098  -2.985  -6.470  1.00  0.00           C  
ATOM   1219  CE2 PHE C  81       7.262  -1.608  -4.903  1.00  0.00           C  
ATOM   1220  CZ  PHE C  81       7.061  -2.035  -6.201  1.00  0.00           C  
ATOM   1221  H   PHE C  81       5.776  -5.948  -3.195  1.00  0.00           H  
ATOM   1222  HA  PHE C  81       6.362  -3.622  -1.643  1.00  0.00           H  
ATOM   1223 1HB  PHE C  81       4.033  -4.410  -3.437  1.00  0.00           H  
ATOM   1224 2HB  PHE C  81       4.074  -2.858  -2.616  1.00  0.00           H  
ATOM   1225  HD1 PHE C  81       4.574  -4.257  -5.654  1.00  0.00           H  
ATOM   1226  HD2 PHE C  81       6.658  -1.796  -2.852  1.00  0.00           H  
ATOM   1227  HE1 PHE C  81       5.938  -3.324  -7.492  1.00  0.00           H  
ATOM   1228  HE2 PHE C  81       8.023  -0.857  -4.689  1.00  0.00           H  
ATOM   1229  HZ  PHE C  81       7.663  -1.623  -7.009  1.00  0.00           H  
ATOM   1230  N   GLY C  82       3.912  -5.467  -0.535  1.00  0.00           N  
ATOM   1231  CA  GLY C  82       3.090  -5.681   0.643  1.00  0.00           C  
ATOM   1232  C   GLY C  82       3.940  -5.890   1.878  1.00  0.00           C  
ATOM   1233  O   GLY C  82       3.626  -5.385   2.958  1.00  0.00           O  
ATOM   1234  H   GLY C  82       3.901  -6.154  -1.275  1.00  0.00           H  
ATOM   1235 1HA  GLY C  82       2.434  -4.824   0.790  1.00  0.00           H  
ATOM   1236 2HA  GLY C  82       2.452  -6.551   0.487  1.00  0.00           H  
ATOM   1237  N   LEU C  83       5.025  -6.639   1.719  1.00  0.00           N  
ATOM   1238  CA  LEU C  83       5.937  -6.890   2.819  1.00  0.00           C  
ATOM   1239  C   LEU C  83       6.540  -5.576   3.292  1.00  0.00           C  
ATOM   1240  O   LEU C  83       6.698  -5.355   4.491  1.00  0.00           O  
ATOM   1241  CB  LEU C  83       7.047  -7.858   2.390  1.00  0.00           C  
ATOM   1242  CG  LEU C  83       8.020  -8.286   3.496  1.00  0.00           C  
ATOM   1243  CD1 LEU C  83       7.239  -8.893   4.653  1.00  0.00           C  
ATOM   1244  CD2 LEU C  83       9.023  -9.281   2.931  1.00  0.00           C  
ATOM   1245  H   LEU C  83       5.223  -7.042   0.815  1.00  0.00           H  
ATOM   1246  HA  LEU C  83       5.380  -7.359   3.630  1.00  0.00           H  
ATOM   1247 1HB  LEU C  83       6.586  -8.758   1.987  1.00  0.00           H  
ATOM   1248 2HB  LEU C  83       7.630  -7.387   1.599  1.00  0.00           H  
ATOM   1249  HG  LEU C  83       8.550  -7.412   3.873  1.00  0.00           H  
ATOM   1250 1HD1 LEU C  83       7.931  -9.198   5.438  1.00  0.00           H  
ATOM   1251 2HD1 LEU C  83       6.543  -8.153   5.049  1.00  0.00           H  
ATOM   1252 3HD1 LEU C  83       6.685  -9.762   4.301  1.00  0.00           H  
ATOM   1253 1HD2 LEU C  83       9.716  -9.585   3.717  1.00  0.00           H  
ATOM   1254 2HD2 LEU C  83       8.495 -10.157   2.554  1.00  0.00           H  
ATOM   1255 3HD2 LEU C  83       9.579  -8.816   2.117  1.00  0.00           H  
ATOM   1256  N   VAL C  84       6.870  -4.701   2.348  1.00  0.00           N  
ATOM   1257  CA  VAL C  84       7.331  -3.360   2.687  1.00  0.00           C  
ATOM   1258  C   VAL C  84       6.257  -2.604   3.456  1.00  0.00           C  
ATOM   1259  O   VAL C  84       6.547  -1.950   4.456  1.00  0.00           O  
ATOM   1260  CB  VAL C  84       7.698  -2.576   1.413  1.00  0.00           C  
ATOM   1261  CG1 VAL C  84       7.952  -1.113   1.742  1.00  0.00           C  
ATOM   1262  CG2 VAL C  84       8.917  -3.202   0.754  1.00  0.00           C  
ATOM   1263  H   VAL C  84       6.802  -4.965   1.375  1.00  0.00           H  
ATOM   1264  HA  VAL C  84       8.225  -3.448   3.306  1.00  0.00           H  
ATOM   1265  HB  VAL C  84       6.854  -2.609   0.723  1.00  0.00           H  
ATOM   1266 1HG1 VAL C  84       8.209  -0.575   0.829  1.00  0.00           H  
ATOM   1267 2HG1 VAL C  84       7.054  -0.677   2.179  1.00  0.00           H  
ATOM   1268 3HG1 VAL C  84       8.776  -1.038   2.452  1.00  0.00           H  
ATOM   1269 1HG2 VAL C  84       9.170  -2.643  -0.147  1.00  0.00           H  
ATOM   1270 2HG2 VAL C  84       9.759  -3.174   1.447  1.00  0.00           H  
ATOM   1271 3HG2 VAL C  84       8.699  -4.236   0.489  1.00  0.00           H  
ATOM   1272  N   THR C  85       5.020  -2.684   2.987  1.00  0.00           N  
ATOM   1273  CA  THR C  85       3.967  -1.878   3.582  1.00  0.00           C  
ATOM   1274  C   THR C  85       3.815  -2.341   5.014  1.00  0.00           C  
ATOM   1275  O   THR C  85       3.712  -1.526   5.930  1.00  0.00           O  
ATOM   1276  CB  THR C  85       2.631  -2.006   2.826  1.00  0.00           C  
ATOM   1277  OG1 THR C  85       2.794  -1.537   1.481  1.00  0.00           O  
ATOM   1278  CG2 THR C  85       1.547  -1.192   3.515  1.00  0.00           C  
ATOM   1279  H   THR C  85       4.793  -3.299   2.219  1.00  0.00           H  
ATOM   1280  HA  THR C  85       4.252  -0.828   3.510  1.00  0.00           H  
ATOM   1281  HB  THR C  85       2.328  -3.052   2.797  1.00  0.00           H  
ATOM   1282  HG1 THR C  85       2.905  -2.288   0.892  1.00  0.00           H  
ATOM   1283 1HG2 THR C  85       0.611  -1.294   2.967  1.00  0.00           H  
ATOM   1284 2HG2 THR C  85       1.413  -1.554   4.535  1.00  0.00           H  
ATOM   1285 3HG2 THR C  85       1.840  -0.143   3.539  1.00  0.00           H  
ATOM   1286  N   ALA C  86       3.802  -3.661   5.199  1.00  0.00           N  
ATOM   1287  CA  ALA C  86       3.535  -4.248   6.507  1.00  0.00           C  
ATOM   1288  C   ALA C  86       4.629  -3.783   7.444  1.00  0.00           C  
ATOM   1289  O   ALA C  86       4.366  -3.384   8.575  1.00  0.00           O  
ATOM   1290  CB  ALA C  86       3.534  -5.764   6.411  1.00  0.00           C  
ATOM   1291  H   ALA C  86       3.982  -4.269   4.414  1.00  0.00           H  
ATOM   1292  HA  ALA C  86       2.550  -3.914   6.833  1.00  0.00           H  
ATOM   1293 1HB  ALA C  86       3.333  -6.189   7.394  1.00  0.00           H  
ATOM   1294 2HB  ALA C  86       2.763  -6.084   5.712  1.00  0.00           H  
ATOM   1295 3HB  ALA C  86       4.506  -6.106   6.060  1.00  0.00           H  
ATOM   1296  N   ALA C  87       5.860  -3.832   6.950  1.00  0.00           N  
ATOM   1297  CA  ALA C  87       7.018  -3.473   7.747  1.00  0.00           C  
ATOM   1298  C   ALA C  87       6.891  -2.021   8.177  1.00  0.00           C  
ATOM   1299  O   ALA C  87       7.056  -1.691   9.346  1.00  0.00           O  
ATOM   1300  CB  ALA C  87       8.284  -3.659   6.931  1.00  0.00           C  
ATOM   1301  H   ALA C  87       5.992  -4.128   5.993  1.00  0.00           H  
ATOM   1302  HA  ALA C  87       7.051  -4.135   8.612  1.00  0.00           H  
ATOM   1303 1HB  ALA C  87       9.149  -3.387   7.535  1.00  0.00           H  
ATOM   1304 2HB  ALA C  87       8.368  -4.700   6.623  1.00  0.00           H  
ATOM   1305 3HB  ALA C  87       8.244  -3.021   6.049  1.00  0.00           H  
ATOM   1306  N   LEU C  88       6.582  -1.157   7.222  1.00  0.00           N  
ATOM   1307  CA  LEU C  88       6.438   0.265   7.501  1.00  0.00           C  
ATOM   1308  C   LEU C  88       5.282   0.599   8.450  1.00  0.00           C  
ATOM   1309  O   LEU C  88       5.409   1.480   9.300  1.00  0.00           O  
ATOM   1310  CB  LEU C  88       6.241   1.023   6.182  1.00  0.00           C  
ATOM   1311  CG  LEU C  88       7.457   1.057   5.247  1.00  0.00           C  
ATOM   1312  CD1 LEU C  88       7.058   1.682   3.917  1.00  0.00           C  
ATOM   1313  CD2 LEU C  88       8.582   1.841   5.905  1.00  0.00           C  
ATOM   1314  H   LEU C  88       6.443  -1.490   6.279  1.00  0.00           H  
ATOM   1315  HA  LEU C  88       7.342   0.614   7.999  1.00  0.00           H  
ATOM   1316 1HB  LEU C  88       5.418   0.564   5.638  1.00  0.00           H  
ATOM   1317 2HB  LEU C  88       5.970   2.053   6.410  1.00  0.00           H  
ATOM   1318  HG  LEU C  88       7.793   0.038   5.049  1.00  0.00           H  
ATOM   1319 1HD1 LEU C  88       7.923   1.706   3.253  1.00  0.00           H  
ATOM   1320 2HD1 LEU C  88       6.267   1.090   3.460  1.00  0.00           H  
ATOM   1321 3HD1 LEU C  88       6.702   2.697   4.086  1.00  0.00           H  
ATOM   1322 1HD2 LEU C  88       9.446   1.864   5.241  1.00  0.00           H  
ATOM   1323 2HD2 LEU C  88       8.249   2.860   6.103  1.00  0.00           H  
ATOM   1324 3HD2 LEU C  88       8.859   1.362   6.845  1.00  0.00           H  
ATOM   1325  N   ALA C  89       4.158  -0.098   8.302  1.00  0.00           N  
ATOM   1326  CA  ALA C  89       3.024   0.095   9.197  1.00  0.00           C  
ATOM   1327  C   ALA C  89       3.418  -0.089  10.651  1.00  0.00           C  
ATOM   1328  O   ALA C  89       3.119   0.756  11.487  1.00  0.00           O  
ATOM   1329  CB  ALA C  89       1.903  -0.865   8.843  1.00  0.00           C  
ATOM   1330  H   ALA C  89       4.087  -0.775   7.556  1.00  0.00           H  
ATOM   1331  HA  ALA C  89       2.666   1.117   9.074  1.00  0.00           H  
ATOM   1332 1HB  ALA C  89       1.063  -0.709   9.519  1.00  0.00           H  
ATOM   1333 2HB  ALA C  89       1.580  -0.686   7.817  1.00  0.00           H  
ATOM   1334 3HB  ALA C  89       2.259  -1.889   8.937  1.00  0.00           H  
ATOM   1335  N   THR C  90       4.086  -1.198  10.954  1.00  0.00           N  
ATOM   1336  CA  THR C  90       4.419  -1.525  12.337  1.00  0.00           C  
ATOM   1337  C   THR C  90       5.629  -0.738  12.831  1.00  0.00           C  
ATOM   1338  O   THR C  90       5.835  -0.596  14.034  1.00  0.00           O  
ATOM   1339  CB  THR C  90       4.688  -3.033  12.496  1.00  0.00           C  
ATOM   1340  OG1 THR C  90       5.819  -3.406  11.699  1.00  0.00           O  
ATOM   1341  CG2 THR C  90       3.476  -3.840  12.058  1.00  0.00           C  
ATOM   1342  H   THR C  90       4.370  -1.828  10.218  1.00  0.00           H  
ATOM   1343  HA  THR C  90       3.567  -1.270  12.968  1.00  0.00           H  
ATOM   1344  HB  THR C  90       4.907  -3.255  13.541  1.00  0.00           H  
ATOM   1345  HG1 THR C  90       6.622  -3.302  12.216  1.00  0.00           H  
ATOM   1346 1HG2 THR C  90       3.684  -4.903  12.178  1.00  0.00           H  
ATOM   1347 2HG2 THR C  90       2.617  -3.567  12.670  1.00  0.00           H  
ATOM   1348 3HG2 THR C  90       3.258  -3.629  11.011  1.00  0.00           H  
ATOM   1349  N   TRP C  91       6.427  -0.228  11.898  1.00  0.00           N  
ATOM   1350  CA  TRP C  91       7.475   0.734  12.227  1.00  0.00           C  
ATOM   1351  C   TRP C  91       6.871   1.939  12.941  1.00  0.00           C  
ATOM   1352  O   TRP C  91       7.410   2.434  13.931  1.00  0.00           O  
ATOM   1353  CB  TRP C  91       8.208   1.191  10.963  1.00  0.00           C  
ATOM   1354  CG  TRP C  91       9.099   2.376  11.182  1.00  0.00           C  
ATOM   1355  CD1 TRP C  91       9.823   2.655  12.303  1.00  0.00           C  
ATOM   1356  CD2 TRP C  91       9.365   3.454  10.253  1.00  0.00           C  
ATOM   1357  NE1 TRP C  91      10.518   3.827  12.137  1.00  0.00           N  
ATOM   1358  CE2 TRP C  91      10.251   4.329  10.887  1.00  0.00           C  
ATOM   1359  CE3 TRP C  91       8.931   3.741   8.954  1.00  0.00           C  
ATOM   1360  CZ2 TRP C  91      10.714   5.480  10.269  1.00  0.00           C  
ATOM   1361  CZ3 TRP C  91       9.396   4.894   8.333  1.00  0.00           C  
ATOM   1362  CH2 TRP C  91      10.265   5.740   8.975  1.00  0.00           C  
ATOM   1363  H   TRP C  91       6.305  -0.513  10.937  1.00  0.00           H  
ATOM   1364  HA  TRP C  91       8.196   0.250  12.885  1.00  0.00           H  
ATOM   1365 1HB  TRP C  91       8.816   0.370  10.580  1.00  0.00           H  
ATOM   1366 2HB  TRP C  91       7.480   1.446  10.193  1.00  0.00           H  
ATOM   1367  HD1 TRP C  91       9.847   2.037  13.198  1.00  0.00           H  
ATOM   1368  HE1 TRP C  91      11.126   4.253  12.821  1.00  0.00           H  
ATOM   1369  HE3 TRP C  91       8.242   3.072   8.439  1.00  0.00           H  
ATOM   1370  HZ2 TRP C  91      11.405   6.164  10.762  1.00  0.00           H  
ATOM   1371  HZ3 TRP C  91       9.052   5.112   7.321  1.00  0.00           H  
ATOM   1372  HH2 TRP C  91      10.610   6.636   8.458  1.00  0.00           H  
ATOM   1373  N   PHE C  92       5.746   2.411  12.414  1.00  0.00           N  
ATOM   1374  CA  PHE C  92       5.123   3.632  12.900  1.00  0.00           C  
ATOM   1375  C   PHE C  92       4.421   3.280  14.202  1.00  0.00           C  
ATOM   1376  O   PHE C  92       4.273   4.115  15.089  1.00  0.00           O  
ATOM   1377  CB  PHE C  92       4.130   4.200  11.884  1.00  0.00           C  
ATOM   1378  CG  PHE C  92       4.781   4.780  10.660  1.00  0.00           C  
ATOM   1379  CD1 PHE C  92       4.459   4.309   9.396  1.00  0.00           C  
ATOM   1380  CD2 PHE C  92       5.716   5.798  10.771  1.00  0.00           C  
ATOM   1381  CE1 PHE C  92       5.056   4.842   8.271  1.00  0.00           C  
ATOM   1382  CE2 PHE C  92       6.314   6.334   9.647  1.00  0.00           C  
ATOM   1383  CZ  PHE C  92       5.984   5.854   8.396  1.00  0.00           C  
ATOM   1384  H   PHE C  92       5.312   1.906  11.654  1.00  0.00           H  
ATOM   1385  HA  PHE C  92       5.901   4.379  13.055  1.00  0.00           H  
ATOM   1386 1HB  PHE C  92       3.446   3.416  11.565  1.00  0.00           H  
ATOM   1387 2HB  PHE C  92       3.536   4.982  12.356  1.00  0.00           H  
ATOM   1388  HD1 PHE C  92       3.725   3.509   9.299  1.00  0.00           H  
ATOM   1389  HD2 PHE C  92       5.977   6.177  11.760  1.00  0.00           H  
ATOM   1390  HE1 PHE C  92       4.795   4.461   7.284  1.00  0.00           H  
ATOM   1391  HE2 PHE C  92       7.047   7.134   9.748  1.00  0.00           H  
ATOM   1392  HZ  PHE C  92       6.456   6.274   7.508  1.00  0.00           H  
ATOM   1393  N   VAL C  93       3.999   2.021  14.294  1.00  0.00           N  
ATOM   1394  CA  VAL C  93       3.409   1.474  15.506  1.00  0.00           C  
ATOM   1395  C   VAL C  93       4.540   1.452  16.539  1.00  0.00           C  
ATOM   1396  O   VAL C  93       4.337   1.763  17.714  1.00  0.00           O  
ATOM   1397  CB  VAL C  93       2.847   0.058  15.276  1.00  0.00           C  
ATOM   1398  CG1 VAL C  93       2.461  -0.583  16.600  1.00  0.00           C  
ATOM   1399  CG2 VAL C  93       1.650   0.122  14.339  1.00  0.00           C  
ATOM   1400  H   VAL C  93       4.097   1.427  13.483  1.00  0.00           H  
ATOM   1401  HA  VAL C  93       2.580   2.115  15.807  1.00  0.00           H  
ATOM   1402  HB  VAL C  93       3.625  -0.563  14.831  1.00  0.00           H  
ATOM   1403 1HG1 VAL C  93       2.067  -1.583  16.419  1.00  0.00           H  
ATOM   1404 2HG1 VAL C  93       3.341  -0.652  17.240  1.00  0.00           H  
ATOM   1405 3HG1 VAL C  93       1.701   0.024  17.091  1.00  0.00           H  
ATOM   1406 1HG2 VAL C  93       1.258  -0.881  14.180  1.00  0.00           H  
ATOM   1407 2HG2 VAL C  93       0.875   0.750  14.781  1.00  0.00           H  
ATOM   1408 3HG2 VAL C  93       1.959   0.547  13.383  1.00  0.00           H  
ATOM   1409  N   GLY C  94       5.741   1.094  16.079  1.00  0.00           N  
ATOM   1410  CA  GLY C  94       6.893   0.969  16.958  1.00  0.00           C  
ATOM   1411  C   GLY C  94       7.324   2.348  17.416  1.00  0.00           C  
ATOM   1412  O   GLY C  94       7.822   2.548  18.524  1.00  0.00           O  
ATOM   1413  H   GLY C  94       5.851   0.906  15.093  1.00  0.00           H  
ATOM   1414 1HA  GLY C  94       6.634   0.344  17.812  1.00  0.00           H  
ATOM   1415 2HA  GLY C  94       7.704   0.469  16.429  1.00  0.00           H  
ATOM   1416  N   ARG C  95       7.139   3.298  16.511  1.00  0.00           N  
ATOM   1417  CA  ARG C  95       7.506   4.686  16.709  1.00  0.00           C  
ATOM   1418  C   ARG C  95       6.613   5.163  17.852  1.00  0.00           C  
ATOM   1419  O   ARG C  95       7.052   5.852  18.778  1.00  0.00           O  
ATOM   1420  CB  ARG C  95       7.289   5.524  15.458  1.00  0.00           C  
ATOM   1421  CG  ARG C  95       7.637   6.997  15.605  1.00  0.00           C  
ATOM   1422  CD  ARG C  95       9.080   7.193  15.898  1.00  0.00           C  
ATOM   1423  NE  ARG C  95       9.917   6.840  14.763  1.00  0.00           N  
ATOM   1424  CZ  ARG C  95      11.261   6.762  14.798  1.00  0.00           C  
ATOM   1425  NH1 ARG C  95      11.905   7.018  15.915  1.00  0.00           N  
ATOM   1426  NH2 ARG C  95      11.933   6.432  13.709  1.00  0.00           N  
ATOM   1427  H   ARG C  95       6.717   3.020  15.637  1.00  0.00           H  
ATOM   1428  HA  ARG C  95       8.571   4.733  16.939  1.00  0.00           H  
ATOM   1429 1HB  ARG C  95       7.891   5.123  14.643  1.00  0.00           H  
ATOM   1430 2HB  ARG C  95       6.244   5.461  15.155  1.00  0.00           H  
ATOM   1431 1HG  ARG C  95       7.400   7.521  14.680  1.00  0.00           H  
ATOM   1432 2HG  ARG C  95       7.059   7.427  16.425  1.00  0.00           H  
ATOM   1433 1HD  ARG C  95       9.263   8.239  16.143  1.00  0.00           H  
ATOM   1434 2HD  ARG C  95       9.368   6.567  16.742  1.00  0.00           H  
ATOM   1435  HE  ARG C  95       9.457   6.636  13.885  1.00  0.00           H  
ATOM   1436 1HH1 ARG C  95      11.392   7.270  16.747  1.00  0.00           H  
ATOM   1437 2HH1 ARG C  95      12.913   6.960  15.941  1.00  0.00           H  
ATOM   1438 1HH2 ARG C  95      11.438   6.236  12.850  1.00  0.00           H  
ATOM   1439 2HH2 ARG C  95      12.940   6.374  13.734  1.00  0.00           H  
ATOM   1440  N   GLU C  96       5.337   4.800  17.738  1.00  0.00           N  
ATOM   1441  CA  GLU C  96       4.313   5.122  18.724  1.00  0.00           C  
ATOM   1442  C   GLU C  96       4.691   4.426  20.029  1.00  0.00           C  
ATOM   1443  O   GLU C  96       4.667   5.026  21.101  1.00  0.00           O  
ATOM   1444  CB  GLU C  96       2.927   4.675  18.253  1.00  0.00           C  
ATOM   1445  CG  GLU C  96       1.786   5.096  19.169  1.00  0.00           C  
ATOM   1446  CD  GLU C  96       0.431   4.785  18.596  1.00  0.00           C  
ATOM   1447  OE1 GLU C  96       0.372   4.285  17.498  1.00  0.00           O  
ATOM   1448  OE2 GLU C  96      -0.545   5.047  19.257  1.00  0.00           O  
ATOM   1449  H   GLU C  96       5.079   4.273  16.916  1.00  0.00           H  
ATOM   1450  HA  GLU C  96       4.267   6.205  18.834  1.00  0.00           H  
ATOM   1451 1HB  GLU C  96       2.730   5.086  17.263  1.00  0.00           H  
ATOM   1452 2HB  GLU C  96       2.904   3.589  18.167  1.00  0.00           H  
ATOM   1453 1HG  GLU C  96       1.892   4.580  20.123  1.00  0.00           H  
ATOM   1454 2HG  GLU C  96       1.860   6.166  19.356  1.00  0.00           H  
ATOM   1455  N   GLN C  97       5.032   3.149  19.916  1.00  0.00           N  
ATOM   1456  CA  GLN C  97       5.417   2.338  21.057  1.00  0.00           C  
ATOM   1457  C   GLN C  97       6.546   3.026  21.838  1.00  0.00           C  
ATOM   1458  O   GLN C  97       6.493   3.012  23.087  1.00  0.00           O  
ATOM   1459  OXT GLN C  97       7.446   3.556  21.248  1.00  0.00           O  
ATOM   1460  CB  GLN C  97       5.853   0.943  20.603  1.00  0.00           C  
ATOM   1461  CG  GLN C  97       6.172  -0.012  21.740  1.00  0.00           C  
ATOM   1462  CD  GLN C  97       6.641  -1.366  21.245  1.00  0.00           C  
ATOM   1463  OE1 GLN C  97       7.370  -1.463  20.253  1.00  0.00           O  
ATOM   1464  NE2 GLN C  97       6.227  -2.424  21.935  1.00  0.00           N  
ATOM   1465  H   GLN C  97       5.021   2.731  18.996  1.00  0.00           H  
ATOM   1466  HA  GLN C  97       4.548   2.215  21.703  1.00  0.00           H  
ATOM   1467 1HB  GLN C  97       5.064   0.494  19.999  1.00  0.00           H  
ATOM   1468 2HB  GLN C  97       6.740   1.026  19.974  1.00  0.00           H  
ATOM   1469 1HG  GLN C  97       6.962   0.422  22.353  1.00  0.00           H  
ATOM   1470 2HG  GLN C  97       5.274  -0.159  22.339  1.00  0.00           H  
ATOM   1471 1HE2 GLN C  97       6.505  -3.344  21.655  1.00  0.00           H  
ATOM   1472 2HE2 GLN C  97       5.637  -2.300  22.733  1.00  0.00           H  
ATOM      1  N   ALA D   1      -1.638  13.427  16.058  1.00  0.00           N  
ATOM      2  CA  ALA D   1      -0.873  12.148  16.106  1.00  0.00           C  
ATOM      3  C   ALA D   1       0.472  12.296  15.406  1.00  0.00           C  
ATOM      4  O   ALA D   1       0.968  13.407  15.219  1.00  0.00           O  
ATOM      5  CB  ALA D   1      -1.683  11.032  15.450  1.00  0.00           C  
ATOM      6 1H   ALA D   1      -2.516  13.309  16.521  1.00  0.00           H  
ATOM      7 2H   ALA D   1      -1.114  14.146  16.515  1.00  0.00           H  
ATOM      8 3H   ALA D   1      -1.797  13.685  15.105  1.00  0.00           H  
ATOM      9  HA  ALA D   1      -0.702  11.895  17.153  1.00  0.00           H  
ATOM     10 1HB  ALA D   1      -1.118  10.101  15.489  1.00  0.00           H  
ATOM     11 2HB  ALA D   1      -2.627  10.906  15.981  1.00  0.00           H  
ATOM     12 3HB  ALA D   1      -1.883  11.291  14.411  1.00  0.00           H  
ATOM     13  N   LEU D   2       1.055  11.164  15.023  1.00  0.00           N  
ATOM     14  CA  LEU D   2       2.315  11.143  14.291  1.00  0.00           C  
ATOM     15  C   LEU D   2       2.323   9.983  13.307  1.00  0.00           C  
ATOM     16  O   LEU D   2       2.437  10.178  12.101  1.00  0.00           O  
ATOM     17  CB  LEU D   2       3.499  11.021  15.258  1.00  0.00           C  
ATOM     18  CG  LEU D   2       4.888  10.983  14.608  1.00  0.00           C  
ATOM     19  CD1 LEU D   2       5.127  12.280  13.845  1.00  0.00           C  
ATOM     20  CD2 LEU D   2       5.947  10.777  15.681  1.00  0.00           C  
ATOM     21  H   LEU D   2       0.604  10.290  15.252  1.00  0.00           H  
ATOM     22  HA  LEU D   2       2.418  12.085  13.754  1.00  0.00           H  
ATOM     23 1HB  LEU D   2       3.477  11.867  15.943  1.00  0.00           H  
ATOM     24 2HB  LEU D   2       3.381  10.107  15.839  1.00  0.00           H  
ATOM     25  HG  LEU D   2       4.933  10.163  13.891  1.00  0.00           H  
ATOM     26 1HD1 LEU D   2       6.113  12.254  13.383  1.00  0.00           H  
ATOM     27 2HD1 LEU D   2       4.368  12.392  13.071  1.00  0.00           H  
ATOM     28 3HD1 LEU D   2       5.071  13.122  14.534  1.00  0.00           H  
ATOM     29 1HD2 LEU D   2       6.934  10.750  15.218  1.00  0.00           H  
ATOM     30 2HD2 LEU D   2       5.903  11.599  16.396  1.00  0.00           H  
ATOM     31 3HD2 LEU D   2       5.762   9.835  16.198  1.00  0.00           H  
ATOM     32  N   HIS D   3       2.200   8.771  13.835  1.00  0.00           N  
ATOM     33  CA  HIS D   3       2.183   7.575  13.011  1.00  0.00           C  
ATOM     34  C   HIS D   3       1.066   7.646  11.978  1.00  0.00           C  
ATOM     35  O   HIS D   3       1.181   7.097  10.888  1.00  0.00           O  
ATOM     36  CB  HIS D   3       2.014   6.322  13.877  1.00  0.00           C  
ATOM     37  CG  HIS D   3       0.769   6.331  14.710  1.00  0.00           C  
ATOM     38  ND1 HIS D   3      -0.385   5.680  14.327  1.00  0.00           N  
ATOM     39  CD2 HIS D   3       0.499   6.910  15.903  1.00  0.00           C  
ATOM     40  CE1 HIS D   3      -1.314   5.860  15.252  1.00  0.00           C  
ATOM     41  NE2 HIS D   3      -0.802   6.602  16.217  1.00  0.00           N  
ATOM     42  H   HIS D   3       2.115   8.681  14.836  1.00  0.00           H  
ATOM     43  HA  HIS D   3       3.136   7.477  12.492  1.00  0.00           H  
ATOM     44 1HB  HIS D   3       1.992   5.438  13.239  1.00  0.00           H  
ATOM     45 2HB  HIS D   3       2.870   6.223  14.545  1.00  0.00           H  
ATOM     46  HD2 HIS D   3       1.184   7.510  16.502  1.00  0.00           H  
ATOM     47  HE1 HIS D   3      -2.327   5.462  15.222  1.00  0.00           H  
ATOM     48  HE2 HIS D   3      -1.286   6.898  17.053  1.00  0.00           H  
ATOM     49  N   TRP D   4      -0.011   8.340  12.333  1.00  0.00           N  
ATOM     50  CA  TRP D   4      -1.086   8.651  11.398  1.00  0.00           C  
ATOM     51  C   TRP D   4      -0.699   9.741  10.407  1.00  0.00           C  
ATOM     52  O   TRP D   4      -0.958   9.616   9.210  1.00  0.00           O  
ATOM     53  CB  TRP D   4      -2.338   9.085  12.161  1.00  0.00           C  
ATOM     54  CG  TRP D   4      -3.484   9.456  11.270  1.00  0.00           C  
ATOM     55  CD1 TRP D   4      -3.653   9.096   9.966  1.00  0.00           C  
ATOM     56  CD2 TRP D   4      -4.634  10.267  11.614  1.00  0.00           C  
ATOM     57  NE1 TRP D   4      -4.822   9.623   9.477  1.00  0.00           N  
ATOM     58  CE2 TRP D   4      -5.436  10.342  10.472  1.00  0.00           C  
ATOM     59  CE3 TRP D   4      -5.041  10.923  12.782  1.00  0.00           C  
ATOM     60  CZ2 TRP D   4      -6.627  11.051  10.457  1.00  0.00           C  
ATOM     61  CZ3 TRP D   4      -6.235  11.633  12.768  1.00  0.00           C  
ATOM     62  CH2 TRP D   4      -7.008  11.694  11.635  1.00  0.00           C  
ATOM     63  H   TRP D   4      -0.082   8.660  13.288  1.00  0.00           H  
ATOM     64  HA  TRP D   4      -1.324   7.750  10.833  1.00  0.00           H  
ATOM     65 1HB  TRP D   4      -2.662   8.277  12.817  1.00  0.00           H  
ATOM     66 2HB  TRP D   4      -2.102   9.943  12.790  1.00  0.00           H  
ATOM     67  HD1 TRP D   4      -2.961   8.478   9.397  1.00  0.00           H  
ATOM     68  HE1 TRP D   4      -5.174   9.505   8.537  1.00  0.00           H  
ATOM     69  HE3 TRP D   4      -4.433  10.876  13.685  1.00  0.00           H  
ATOM     70  HZ2 TRP D   4      -7.254  11.112   9.568  1.00  0.00           H  
ATOM     71  HZ3 TRP D   4      -6.544  12.142  13.680  1.00  0.00           H  
ATOM     72  HH2 TRP D   4      -7.939  12.260  11.659  1.00  0.00           H  
ATOM     73  N   ARG D   5      -0.085  10.808  10.905  1.00  0.00           N  
ATOM     74  CA  ARG D   5       0.250  11.947  10.059  1.00  0.00           C  
ATOM     75  C   ARG D   5       1.254  11.596   8.979  1.00  0.00           C  
ATOM     76  O   ARG D   5       1.434  12.354   8.030  1.00  0.00           O  
ATOM     77  CB  ARG D   5       0.811  13.084  10.902  1.00  0.00           C  
ATOM     78  CG  ARG D   5      -0.180  13.709  11.871  1.00  0.00           C  
ATOM     79  CD  ARG D   5       0.410  14.869  12.587  1.00  0.00           C  
ATOM     80  NE  ARG D   5      -0.429  15.311  13.689  1.00  0.00           N  
ATOM     81  CZ  ARG D   5      -1.468  16.159  13.567  1.00  0.00           C  
ATOM     82  NH1 ARG D   5      -1.784  16.646  12.388  1.00  0.00           N  
ATOM     83  NH2 ARG D   5      -2.172  16.500  14.633  1.00  0.00           N  
ATOM     84  H   ARG D   5       0.157  10.836  11.886  1.00  0.00           H  
ATOM     85  HA  ARG D   5      -0.658  12.286   9.559  1.00  0.00           H  
ATOM     86 1HB  ARG D   5       1.657  12.722  11.482  1.00  0.00           H  
ATOM     87 2HB  ARG D   5       1.176  13.876  10.248  1.00  0.00           H  
ATOM     88 1HG  ARG D   5      -1.057  14.054  11.324  1.00  0.00           H  
ATOM     89 2HG  ARG D   5      -0.483  12.967  12.612  1.00  0.00           H  
ATOM     90 1HD  ARG D   5       1.384  14.591  12.990  1.00  0.00           H  
ATOM     91 2HD  ARG D   5       0.529  15.701  11.894  1.00  0.00           H  
ATOM     92  HE  ARG D   5      -0.216  14.957  14.612  1.00  0.00           H  
ATOM     93 1HH1 ARG D   5      -1.247  16.385  11.573  1.00  0.00           H  
ATOM     94 2HH1 ARG D   5      -2.564  17.281  12.296  1.00  0.00           H  
ATOM     95 1HH2 ARG D   5      -1.929  16.125  15.539  1.00  0.00           H  
ATOM     96 2HH2 ARG D   5      -2.951  17.134  14.541  1.00  0.00           H  
ATOM     97  N   ALA D   6       1.918  10.456   9.129  1.00  0.00           N  
ATOM     98  CA  ALA D   6       2.884  10.002   8.136  1.00  0.00           C  
ATOM     99  C   ALA D   6       2.174   9.909   6.788  1.00  0.00           C  
ATOM    100  O   ALA D   6       2.776  10.126   5.733  1.00  0.00           O  
ATOM    101  CB  ALA D   6       3.448   8.641   8.528  1.00  0.00           C  
ATOM    102  H   ALA D   6       1.752   9.889   9.949  1.00  0.00           H  
ATOM    103  HA  ALA D   6       3.698  10.725   8.099  1.00  0.00           H  
ATOM    104 1HB  ALA D   6       4.167   8.315   7.778  1.00  0.00           H  
ATOM    105 2HB  ALA D   6       3.942   8.719   9.496  1.00  0.00           H  
ATOM    106 3HB  ALA D   6       2.637   7.917   8.593  1.00  0.00           H  
ATOM    107  N   ALA D   7       0.886   9.588   6.846  1.00  0.00           N  
ATOM    108  CA  ALA D   7       0.051   9.476   5.662  1.00  0.00           C  
ATOM    109  C   ALA D   7       0.046  10.790   4.893  1.00  0.00           C  
ATOM    110  O   ALA D   7       0.225  10.808   3.677  1.00  0.00           O  
ATOM    111  CB  ALA D   7      -1.370   9.100   6.062  1.00  0.00           C  
ATOM    112  H   ALA D   7       0.478   9.415   7.754  1.00  0.00           H  
ATOM    113  HA  ALA D   7       0.463   8.688   5.030  1.00  0.00           H  
ATOM    114 1HB  ALA D   7      -1.990   9.017   5.169  1.00  0.00           H  
ATOM    115 2HB  ALA D   7      -1.360   8.143   6.586  1.00  0.00           H  
ATOM    116 3HB  ALA D   7      -1.778   9.867   6.718  1.00  0.00           H  
ATOM    117  N   GLY D   8      -0.161  11.890   5.611  1.00  0.00           N  
ATOM    118  CA  GLY D   8      -0.127  13.196   4.985  1.00  0.00           C  
ATOM    119  C   GLY D   8       1.227  13.516   4.375  1.00  0.00           C  
ATOM    120  O   GLY D   8       1.307  13.991   3.245  1.00  0.00           O  
ATOM    121  H   GLY D   8      -0.344  11.824   6.602  1.00  0.00           H  
ATOM    122 1HA  GLY D   8      -0.887  13.246   4.205  1.00  0.00           H  
ATOM    123 2HA  GLY D   8      -0.373  13.960   5.722  1.00  0.00           H  
ATOM    124  N   ALA D   9       2.298  13.251   5.119  1.00  0.00           N  
ATOM    125  CA  ALA D   9       3.644  13.440   4.595  1.00  0.00           C  
ATOM    126  C   ALA D   9       3.928  12.581   3.377  1.00  0.00           C  
ATOM    127  O   ALA D   9       4.599  13.023   2.447  1.00  0.00           O  
ATOM    128  CB  ALA D   9       4.671  13.144   5.672  1.00  0.00           C  
ATOM    129  H   ALA D   9       2.180  12.912   6.063  1.00  0.00           H  
ATOM    130  HA  ALA D   9       3.744  14.480   4.286  1.00  0.00           H  
ATOM    131 1HB  ALA D   9       5.673  13.289   5.269  1.00  0.00           H  
ATOM    132 2HB  ALA D   9       4.518  13.818   6.515  1.00  0.00           H  
ATOM    133 3HB  ALA D   9       4.560  12.114   6.007  1.00  0.00           H  
ATOM    134  N   ALA D  10       3.430  11.350   3.389  1.00  0.00           N  
ATOM    135  CA  ALA D  10       3.595  10.460   2.249  1.00  0.00           C  
ATOM    136  C   ALA D  10       2.870  10.986   1.033  1.00  0.00           C  
ATOM    137  O   ALA D  10       3.326  10.815  -0.090  1.00  0.00           O  
ATOM    138  CB  ALA D  10       3.083   9.088   2.575  1.00  0.00           C  
ATOM    139  H   ALA D  10       2.928  11.021   4.201  1.00  0.00           H  
ATOM    140  HA  ALA D  10       4.659  10.393   2.021  1.00  0.00           H  
ATOM    141 1HB  ALA D  10       3.214   8.435   1.712  1.00  0.00           H  
ATOM    142 2HB  ALA D  10       3.638   8.685   3.422  1.00  0.00           H  
ATOM    143 3HB  ALA D  10       2.025   9.145   2.829  1.00  0.00           H  
ATOM    144  N   THR D  11       1.723  11.614   1.256  1.00  0.00           N  
ATOM    145  CA  THR D  11       1.002  12.225   0.156  1.00  0.00           C  
ATOM    146  C   THR D  11       1.850  13.347  -0.431  1.00  0.00           C  
ATOM    147  O   THR D  11       1.932  13.490  -1.646  1.00  0.00           O  
ATOM    148  CB  THR D  11      -0.366  12.768   0.606  1.00  0.00           C  
ATOM    149  OG1 THR D  11      -1.167  11.692   1.112  1.00  0.00           O  
ATOM    150  CG2 THR D  11      -1.088  13.428  -0.558  1.00  0.00           C  
ATOM    151  H   THR D  11       1.341  11.675   2.189  1.00  0.00           H  
ATOM    152  HA  THR D  11       0.813  11.461  -0.599  1.00  0.00           H  
ATOM    153  HB  THR D  11      -0.223  13.501   1.401  1.00  0.00           H  
ATOM    154  HG1 THR D  11      -1.397  11.868   2.029  1.00  0.00           H  
ATOM    155 1HG2 THR D  11      -2.053  13.807  -0.221  1.00  0.00           H  
ATOM    156 2HG2 THR D  11      -0.487  14.254  -0.937  1.00  0.00           H  
ATOM    157 3HG2 THR D  11      -1.243  12.698  -1.351  1.00  0.00           H  
ATOM    158  N   VAL D  12       2.495  14.134   0.427  1.00  0.00           N  
ATOM    159  CA  VAL D  12       3.370  15.194  -0.064  1.00  0.00           C  
ATOM    160  C   VAL D  12       4.486  14.568  -0.894  1.00  0.00           C  
ATOM    161  O   VAL D  12       4.817  15.053  -1.970  1.00  0.00           O  
ATOM    162  CB  VAL D  12       3.971  15.996   1.106  1.00  0.00           C  
ATOM    163  CG1 VAL D  12       5.042  16.951   0.602  1.00  0.00           C  
ATOM    164  CG2 VAL D  12       2.871  16.753   1.834  1.00  0.00           C  
ATOM    165  H   VAL D  12       2.387  14.007   1.423  1.00  0.00           H  
ATOM    166  HA  VAL D  12       2.777  15.877  -0.673  1.00  0.00           H  
ATOM    167  HB  VAL D  12       4.456  15.304   1.797  1.00  0.00           H  
ATOM    168 1HG1 VAL D  12       5.457  17.509   1.441  1.00  0.00           H  
ATOM    169 2HG1 VAL D  12       5.836  16.384   0.117  1.00  0.00           H  
ATOM    170 3HG1 VAL D  12       4.603  17.646  -0.113  1.00  0.00           H  
ATOM    171 1HG2 VAL D  12       3.304  17.318   2.660  1.00  0.00           H  
ATOM    172 2HG2 VAL D  12       2.383  17.439   1.142  1.00  0.00           H  
ATOM    173 3HG2 VAL D  12       2.138  16.047   2.222  1.00  0.00           H  
ATOM    174  N   LEU D  13       5.066  13.490  -0.379  1.00  0.00           N  
ATOM    175  CA  LEU D  13       6.165  12.803  -1.046  1.00  0.00           C  
ATOM    176  C   LEU D  13       5.669  12.302  -2.396  1.00  0.00           C  
ATOM    177  O   LEU D  13       6.372  12.399  -3.397  1.00  0.00           O  
ATOM    178  CB  LEU D  13       6.680  11.633  -0.198  1.00  0.00           C  
ATOM    179  CG  LEU D  13       7.428  12.019   1.083  1.00  0.00           C  
ATOM    180  CD1 LEU D  13       7.701  10.770   1.910  1.00  0.00           C  
ATOM    181  CD2 LEU D  13       8.725  12.729   0.720  1.00  0.00           C  
ATOM    182  H   LEU D  13       4.731  13.138   0.507  1.00  0.00           H  
ATOM    183  HA  LEU D  13       6.991  13.504  -1.163  1.00  0.00           H  
ATOM    184 1HB  LEU D  13       5.832  11.013   0.088  1.00  0.00           H  
ATOM    185 2HB  LEU D  13       7.353  11.031  -0.808  1.00  0.00           H  
ATOM    186  HG  LEU D  13       6.806  12.686   1.683  1.00  0.00           H  
ATOM    187 1HD1 LEU D  13       8.233  11.044   2.820  1.00  0.00           H  
ATOM    188 2HD1 LEU D  13       6.757  10.293   2.172  1.00  0.00           H  
ATOM    189 3HD1 LEU D  13       8.309  10.077   1.330  1.00  0.00           H  
ATOM    190 1HD2 LEU D  13       9.257  13.004   1.631  1.00  0.00           H  
ATOM    191 2HD2 LEU D  13       9.348  12.063   0.122  1.00  0.00           H  
ATOM    192 3HD2 LEU D  13       8.499  13.628   0.146  1.00  0.00           H  
ATOM    193  N   LEU D  14       4.448  11.773  -2.415  1.00  0.00           N  
ATOM    194  CA  LEU D  14       3.843  11.273  -3.644  1.00  0.00           C  
ATOM    195  C   LEU D  14       3.807  12.365  -4.701  1.00  0.00           C  
ATOM    196  O   LEU D  14       4.180  12.140  -5.852  1.00  0.00           O  
ATOM    197  CB  LEU D  14       2.422  10.763  -3.374  1.00  0.00           C  
ATOM    198  CG  LEU D  14       1.658  10.241  -4.597  1.00  0.00           C  
ATOM    199  CD1 LEU D  14       2.377   9.024  -5.164  1.00  0.00           C  
ATOM    200  CD2 LEU D  14       0.232   9.896  -4.196  1.00  0.00           C  
ATOM    201  H   LEU D  14       3.927  11.717  -1.551  1.00  0.00           H  
ATOM    202  HA  LEU D  14       4.438  10.435  -4.006  1.00  0.00           H  
ATOM    203 1HB  LEU D  14       2.476   9.954  -2.647  1.00  0.00           H  
ATOM    204 2HB  LEU D  14       1.838  11.575  -2.940  1.00  0.00           H  
ATOM    205  HG  LEU D  14       1.643  11.008  -5.370  1.00  0.00           H  
ATOM    206 1HD1 LEU D  14       1.835   8.653  -6.033  1.00  0.00           H  
ATOM    207 2HD1 LEU D  14       3.388   9.304  -5.459  1.00  0.00           H  
ATOM    208 3HD1 LEU D  14       2.423   8.244  -4.405  1.00  0.00           H  
ATOM    209 1HD2 LEU D  14      -0.311   9.526  -5.067  1.00  0.00           H  
ATOM    210 2HD2 LEU D  14       0.247   9.127  -3.424  1.00  0.00           H  
ATOM    211 3HD2 LEU D  14      -0.264  10.788  -3.812  1.00  0.00           H  
ATOM    212  N   VAL D  15       3.347  13.547  -4.303  1.00  0.00           N  
ATOM    213  CA  VAL D  15       3.282  14.684  -5.207  1.00  0.00           C  
ATOM    214  C   VAL D  15       4.666  15.021  -5.722  1.00  0.00           C  
ATOM    215  O   VAL D  15       4.835  15.359  -6.885  1.00  0.00           O  
ATOM    216  CB  VAL D  15       2.685  15.912  -4.494  1.00  0.00           C  
ATOM    217  CG1 VAL D  15       2.821  17.152  -5.363  1.00  0.00           C  
ATOM    218  CG2 VAL D  15       1.225  15.653  -4.151  1.00  0.00           C  
ATOM    219  H   VAL D  15       3.034  13.657  -3.349  1.00  0.00           H  
ATOM    220  HA  VAL D  15       2.641  14.421  -6.050  1.00  0.00           H  
ATOM    221  HB  VAL D  15       3.246  16.098  -3.578  1.00  0.00           H  
ATOM    222 1HG1 VAL D  15       2.395  18.010  -4.844  1.00  0.00           H  
ATOM    223 2HG1 VAL D  15       3.875  17.340  -5.567  1.00  0.00           H  
ATOM    224 3HG1 VAL D  15       2.292  16.999  -6.304  1.00  0.00           H  
ATOM    225 1HG2 VAL D  15       0.810  16.524  -3.646  1.00  0.00           H  
ATOM    226 2HG2 VAL D  15       0.665  15.461  -5.066  1.00  0.00           H  
ATOM    227 3HG2 VAL D  15       1.154  14.785  -3.494  1.00  0.00           H  
ATOM    228  N   ILE D  16       5.660  14.948  -4.850  1.00  0.00           N  
ATOM    229  CA  ILE D  16       7.006  15.297  -5.265  1.00  0.00           C  
ATOM    230  C   ILE D  16       7.367  14.319  -6.377  1.00  0.00           C  
ATOM    231  O   ILE D  16       7.897  14.717  -7.412  1.00  0.00           O  
ATOM    232  CB  ILE D  16       8.015  15.209  -4.105  1.00  0.00           C  
ATOM    233  CG1 ILE D  16       7.738  16.307  -3.074  1.00  0.00           C  
ATOM    234  CG2 ILE D  16       9.438  15.315  -4.630  1.00  0.00           C  
ATOM    235  CD1 ILE D  16       8.491  16.126  -1.775  1.00  0.00           C  
ATOM    236  H   ILE D  16       5.499  14.653  -3.898  1.00  0.00           H  
ATOM    237  HA  ILE D  16       7.006  16.333  -5.602  1.00  0.00           H  
ATOM    238  HB  ILE D  16       7.896  14.257  -3.591  1.00  0.00           H  
ATOM    239 1HG1 ILE D  16       8.007  17.275  -3.492  1.00  0.00           H  
ATOM    240 2HG1 ILE D  16       6.672  16.333  -2.847  1.00  0.00           H  
ATOM    241 1HG2 ILE D  16      10.139  15.251  -3.796  1.00  0.00           H  
ATOM    242 2HG2 ILE D  16       9.630  14.500  -5.326  1.00  0.00           H  
ATOM    243 3HG2 ILE D  16       9.569  16.267  -5.141  1.00  0.00           H  
ATOM    244 1HD1 ILE D  16       8.243  16.941  -1.095  1.00  0.00           H  
ATOM    245 2HD1 ILE D  16       8.209  15.176  -1.319  1.00  0.00           H  
ATOM    246 3HD1 ILE D  16       9.561  16.132  -1.972  1.00  0.00           H  
ATOM    247  N   VAL D  17       7.049  13.041  -6.159  1.00  0.00           N  
ATOM    248  CA  VAL D  17       7.360  11.977  -7.115  1.00  0.00           C  
ATOM    249  C   VAL D  17       6.649  12.245  -8.425  1.00  0.00           C  
ATOM    250  O   VAL D  17       7.213  12.058  -9.499  1.00  0.00           O  
ATOM    251  CB  VAL D  17       6.930  10.603  -6.568  1.00  0.00           C  
ATOM    252  CG1 VAL D  17       7.031   9.541  -7.654  1.00  0.00           C  
ATOM    253  CG2 VAL D  17       7.789  10.231  -5.369  1.00  0.00           C  
ATOM    254  H   VAL D  17       6.576  12.807  -5.299  1.00  0.00           H  
ATOM    255  HA  VAL D  17       8.441  11.941  -7.254  1.00  0.00           H  
ATOM    256  HB  VAL D  17       5.884  10.654  -6.265  1.00  0.00           H  
ATOM    257 1HG1 VAL D  17       6.723   8.577  -7.250  1.00  0.00           H  
ATOM    258 2HG1 VAL D  17       6.381   9.810  -8.486  1.00  0.00           H  
ATOM    259 3HG1 VAL D  17       8.061   9.475  -8.003  1.00  0.00           H  
ATOM    260 1HG2 VAL D  17       7.479   9.258  -4.987  1.00  0.00           H  
ATOM    261 2HG2 VAL D  17       8.836  10.186  -5.671  1.00  0.00           H  
ATOM    262 3HG2 VAL D  17       7.669  10.982  -4.589  1.00  0.00           H  
ATOM    263  N   LEU D  18       5.394  12.664  -8.326  1.00  0.00           N  
ATOM    264  CA  LEU D  18       4.592  12.901  -9.508  1.00  0.00           C  
ATOM    265  C   LEU D  18       5.269  14.007 -10.298  1.00  0.00           C  
ATOM    266  O   LEU D  18       5.391  13.920 -11.518  1.00  0.00           O  
ATOM    267  CB  LEU D  18       3.159  13.299  -9.136  1.00  0.00           C  
ATOM    268  CG  LEU D  18       2.299  12.188  -8.518  1.00  0.00           C  
ATOM    269  CD1 LEU D  18       0.977  12.775  -8.041  1.00  0.00           C  
ATOM    270  CD2 LEU D  18       2.073  11.090  -9.545  1.00  0.00           C  
ATOM    271  H   LEU D  18       4.987  12.822  -7.415  1.00  0.00           H  
ATOM    272  HA  LEU D  18       4.524  11.971 -10.072  1.00  0.00           H  
ATOM    273 1HB  LEU D  18       3.200  14.121  -8.423  1.00  0.00           H  
ATOM    274 2HB  LEU D  18       2.650  13.650 -10.034  1.00  0.00           H  
ATOM    275  HG  LEU D  18       2.812  11.773  -7.649  1.00  0.00           H  
ATOM    276 1HD1 LEU D  18       0.366  11.985  -7.602  1.00  0.00           H  
ATOM    277 2HD1 LEU D  18       1.168  13.543  -7.293  1.00  0.00           H  
ATOM    278 3HD1 LEU D  18       0.449  13.213  -8.887  1.00  0.00           H  
ATOM    279 1HD2 LEU D  18       1.462  10.300  -9.106  1.00  0.00           H  
ATOM    280 2HD2 LEU D  18       1.560  11.505 -10.414  1.00  0.00           H  
ATOM    281 3HD2 LEU D  18       3.033  10.678  -9.854  1.00  0.00           H  
ATOM    282  N   LEU D  19       5.726  15.037  -9.596  1.00  0.00           N  
ATOM    283  CA  LEU D  19       6.401  16.163 -10.231  1.00  0.00           C  
ATOM    284  C   LEU D  19       7.748  15.757 -10.805  1.00  0.00           C  
ATOM    285  O   LEU D  19       8.134  16.228 -11.869  1.00  0.00           O  
ATOM    286  CB  LEU D  19       6.595  17.302  -9.221  1.00  0.00           C  
ATOM    287  CG  LEU D  19       5.313  18.009  -8.762  1.00  0.00           C  
ATOM    288  CD1 LEU D  19       5.644  18.976  -7.633  1.00  0.00           C  
ATOM    289  CD2 LEU D  19       4.686  18.740  -9.940  1.00  0.00           C  
ATOM    290  H   LEU D  19       5.603  15.039  -8.593  1.00  0.00           H  
ATOM    291  HA  LEU D  19       5.780  16.520 -11.052  1.00  0.00           H  
ATOM    292 1HB  LEU D  19       7.087  16.901  -8.336  1.00  0.00           H  
ATOM    293 2HB  LEU D  19       7.247  18.053  -9.664  1.00  0.00           H  
ATOM    294  HG  LEU D  19       4.610  17.272  -8.375  1.00  0.00           H  
ATOM    295 1HD1 LEU D  19       4.733  19.479  -7.306  1.00  0.00           H  
ATOM    296 2HD1 LEU D  19       6.073  18.425  -6.795  1.00  0.00           H  
ATOM    297 3HD1 LEU D  19       6.360  19.716  -7.986  1.00  0.00           H  
ATOM    298 1HD2 LEU D  19       3.775  19.242  -9.614  1.00  0.00           H  
ATOM    299 2HD2 LEU D  19       5.390  19.477 -10.327  1.00  0.00           H  
ATOM    300 3HD2 LEU D  19       4.444  18.022 -10.725  1.00  0.00           H  
ATOM    301  N   ALA D  20       8.454  14.874 -10.106  1.00  0.00           N  
ATOM    302  CA  ALA D  20       9.745  14.382 -10.571  1.00  0.00           C  
ATOM    303  C   ALA D  20       9.621  13.748 -11.951  1.00  0.00           C  
ATOM    304  O   ALA D  20      10.409  14.038 -12.849  1.00  0.00           O  
ATOM    305  CB  ALA D  20      10.305  13.367  -9.583  1.00  0.00           C  
ATOM    306  H   ALA D  20       8.086  14.536  -9.229  1.00  0.00           H  
ATOM    307  HA  ALA D  20      10.427  15.230 -10.636  1.00  0.00           H  
ATOM    308 1HB  ALA D  20      11.269  13.006  -9.940  1.00  0.00           H  
ATOM    309 2HB  ALA D  20      10.432  13.841  -8.609  1.00  0.00           H  
ATOM    310 3HB  ALA D  20       9.615  12.531  -9.492  1.00  0.00           H  
ATOM    311  N   GLY D  21       8.634  12.873 -12.110  1.00  0.00           N  
ATOM    312  CA  GLY D  21       8.382  12.271 -13.407  1.00  0.00           C  
ATOM    313  C   GLY D  21       8.030  13.323 -14.438  1.00  0.00           C  
ATOM    314  O   GLY D  21       8.593  13.350 -15.531  1.00  0.00           O  
ATOM    315  H   GLY D  21       8.050  12.618 -11.327  1.00  0.00           H  
ATOM    316 1HA  GLY D  21       9.264  11.718 -13.730  1.00  0.00           H  
ATOM    317 2HA  GLY D  21       7.568  11.552 -13.321  1.00  0.00           H  
ATOM    318  N   SER D  22       7.093  14.194 -14.083  1.00  0.00           N  
ATOM    319  CA  SER D  22       6.591  15.205 -15.000  1.00  0.00           C  
ATOM    320  C   SER D  22       7.730  16.036 -15.558  1.00  0.00           C  
ATOM    321  O   SER D  22       7.765  16.344 -16.745  1.00  0.00           O  
ATOM    322  CB  SER D  22       5.592  16.103 -14.299  1.00  0.00           C  
ATOM    323  OG  SER D  22       4.443  15.388 -13.934  1.00  0.00           O  
ATOM    324  H   SER D  22       6.719  14.152 -13.146  1.00  0.00           H  
ATOM    325  HA  SER D  22       6.067  14.704 -15.814  1.00  0.00           H  
ATOM    326 1HB  SER D  22       6.052  16.534 -13.410  1.00  0.00           H  
ATOM    327 2HB  SER D  22       5.317  16.926 -14.957  1.00  0.00           H  
ATOM    328  HG  SER D  22       4.672  14.460 -14.018  1.00  0.00           H  
ATOM    329  N   TYR D  23       8.666  16.392 -14.689  1.00  0.00           N  
ATOM    330  CA  TYR D  23       9.703  17.345 -15.039  1.00  0.00           C  
ATOM    331  C   TYR D  23      11.068  16.705 -15.230  1.00  0.00           C  
ATOM    332  O   TYR D  23      12.093  17.367 -15.077  1.00  0.00           O  
ATOM    333  CB  TYR D  23       9.786  18.437 -13.970  1.00  0.00           C  
ATOM    334  CG  TYR D  23       8.631  19.412 -14.003  1.00  0.00           C  
ATOM    335  CD1 TYR D  23       7.449  19.110 -13.342  1.00  0.00           C  
ATOM    336  CD2 TYR D  23       8.752  20.608 -14.693  1.00  0.00           C  
ATOM    337  CE1 TYR D  23       6.394  20.001 -13.372  1.00  0.00           C  
ATOM    338  CE2 TYR D  23       7.698  21.500 -14.722  1.00  0.00           C  
ATOM    339  CZ  TYR D  23       6.522  21.198 -14.065  1.00  0.00           C  
ATOM    340  OH  TYR D  23       5.470  22.087 -14.094  1.00  0.00           O  
ATOM    341  H   TYR D  23       8.657  15.993 -13.761  1.00  0.00           H  
ATOM    342  HA  TYR D  23       9.444  17.802 -15.995  1.00  0.00           H  
ATOM    343 1HB  TYR D  23       9.816  17.976 -12.981  1.00  0.00           H  
ATOM    344 2HB  TYR D  23      10.710  19.000 -14.097  1.00  0.00           H  
ATOM    345  HD1 TYR D  23       7.353  18.169 -12.799  1.00  0.00           H  
ATOM    346  HD2 TYR D  23       9.681  20.846 -15.212  1.00  0.00           H  
ATOM    347  HE1 TYR D  23       5.465  19.763 -12.852  1.00  0.00           H  
ATOM    348  HE2 TYR D  23       7.793  22.440 -15.265  1.00  0.00           H  
ATOM    349  HH  TYR D  23       4.736  21.727 -13.592  1.00  0.00           H  
ATOM    350  N   LEU D  24      11.076  15.416 -15.552  1.00  0.00           N  
ATOM    351  CA  LEU D  24      12.313  14.721 -15.904  1.00  0.00           C  
ATOM    352  C   LEU D  24      12.096  13.919 -17.176  1.00  0.00           C  
ATOM    353  O   LEU D  24      12.922  13.934 -18.085  1.00  0.00           O  
ATOM    354  CB  LEU D  24      12.759  13.793 -14.767  1.00  0.00           C  
ATOM    355  CG  LEU D  24      13.232  14.492 -13.486  1.00  0.00           C  
ATOM    356  CD1 LEU D  24      13.524  13.449 -12.416  1.00  0.00           C  
ATOM    357  CD2 LEU D  24      14.470  15.324 -13.788  1.00  0.00           C  
ATOM    358  H   LEU D  24      10.206  14.903 -15.556  1.00  0.00           H  
ATOM    359  HA  LEU D  24      13.094  15.464 -16.061  1.00  0.00           H  
ATOM    360 1HB  LEU D  24      11.927  13.144 -14.501  1.00  0.00           H  
ATOM    361 2HB  LEU D  24      13.578  13.171 -15.127  1.00  0.00           H  
ATOM    362  HG  LEU D  24      12.441  15.141 -13.111  1.00  0.00           H  
ATOM    363 1HD1 LEU D  24      13.861  13.945 -11.505  1.00  0.00           H  
ATOM    364 2HD1 LEU D  24      12.618  12.880 -12.205  1.00  0.00           H  
ATOM    365 3HD1 LEU D  24      14.302  12.773 -12.769  1.00  0.00           H  
ATOM    366 1HD2 LEU D  24      14.805  15.822 -12.878  1.00  0.00           H  
ATOM    367 2HD2 LEU D  24      15.262  14.676 -14.162  1.00  0.00           H  
ATOM    368 3HD2 LEU D  24      14.228  16.074 -14.543  1.00  0.00           H  
ATOM    369  N   ALA D  25      10.977  13.207 -17.231  1.00  0.00           N  
ATOM    370  CA  ALA D  25      10.663  12.404 -18.401  1.00  0.00           C  
ATOM    371  C   ALA D  25      10.596  13.358 -19.588  1.00  0.00           C  
ATOM    372  O   ALA D  25      11.190  13.110 -20.640  1.00  0.00           O  
ATOM    373  CB  ALA D  25       9.329  11.697 -18.211  1.00  0.00           C  
ATOM    374  H   ALA D  25      10.331  13.219 -16.455  1.00  0.00           H  
ATOM    375  HA  ALA D  25      11.448  11.655 -18.518  1.00  0.00           H  
ATOM    376 1HB  ALA D  25       9.106  11.099 -19.094  1.00  0.00           H  
ATOM    377 2HB  ALA D  25       9.382  11.049 -17.337  1.00  0.00           H  
ATOM    378 3HB  ALA D  25       8.543  12.437 -18.067  1.00  0.00           H  
ATOM    379  N   VAL D  26       9.869  14.454 -19.401  1.00  0.00           N  
ATOM    380  CA  VAL D  26       9.645  15.407 -20.475  1.00  0.00           C  
ATOM    381  C   VAL D  26      10.982  16.021 -20.844  1.00  0.00           C  
ATOM    382  O   VAL D  26      11.283  16.187 -22.022  1.00  0.00           O  
ATOM    383  CB  VAL D  26       8.658  16.508 -20.045  1.00  0.00           C  
ATOM    384  CG1 VAL D  26       8.594  17.606 -21.097  1.00  0.00           C  
ATOM    385  CG2 VAL D  26       7.281  15.906 -19.811  1.00  0.00           C  
ATOM    386  H   VAL D  26       9.463  14.632 -18.494  1.00  0.00           H  
ATOM    387  HA  VAL D  26       9.199  14.880 -21.319  1.00  0.00           H  
ATOM    388  HB  VAL D  26       9.017  16.966 -19.124  1.00  0.00           H  
ATOM    389 1HG1 VAL D  26       7.891  18.375 -20.777  1.00  0.00           H  
ATOM    390 2HG1 VAL D  26       9.583  18.047 -21.223  1.00  0.00           H  
ATOM    391 3HG1 VAL D  26       8.260  17.182 -22.044  1.00  0.00           H  
ATOM    392 1HG2 VAL D  26       6.588  16.689 -19.507  1.00  0.00           H  
ATOM    393 2HG2 VAL D  26       6.925  15.442 -20.730  1.00  0.00           H  
ATOM    394 3HG2 VAL D  26       7.343  15.151 -19.025  1.00  0.00           H  
ATOM    395  N   LEU D  27      11.789  16.341 -19.837  1.00  0.00           N  
ATOM    396  CA  LEU D  27      13.097  16.943 -20.076  1.00  0.00           C  
ATOM    397  C   LEU D  27      13.829  16.303 -21.259  1.00  0.00           C  
ATOM    398  O   LEU D  27      14.330  16.997 -22.145  1.00  0.00           O  
ATOM    399  CB  LEU D  27      13.961  16.824 -18.814  1.00  0.00           C  
ATOM    400  CG  LEU D  27      15.371  17.419 -18.916  1.00  0.00           C  
ATOM    401  CD1 LEU D  27      15.274  18.919 -19.162  1.00  0.00           C  
ATOM    402  CD2 LEU D  27      16.141  17.123 -17.637  1.00  0.00           C  
ATOM    403  H   LEU D  27      11.495  16.167 -18.887  1.00  0.00           H  
ATOM    404  HA  LEU D  27      12.953  17.992 -20.333  1.00  0.00           H  
ATOM    405 1HB  LEU D  27      13.449  17.323 -17.994  1.00  0.00           H  
ATOM    406 2HB  LEU D  27      14.065  15.768 -18.563  1.00  0.00           H  
ATOM    407  HG  LEU D  27      15.894  16.976 -19.764  1.00  0.00           H  
ATOM    408 1HD1 LEU D  27      16.276  19.342 -19.233  1.00  0.00           H  
ATOM    409 2HD1 LEU D  27      14.736  19.100 -20.093  1.00  0.00           H  
ATOM    410 3HD1 LEU D  27      14.740  19.388 -18.337  1.00  0.00           H  
ATOM    411 1HD2 LEU D  27      17.143  17.546 -17.709  1.00  0.00           H  
ATOM    412 2HD2 LEU D  27      15.620  17.568 -16.788  1.00  0.00           H  
ATOM    413 3HD2 LEU D  27      16.211  16.046 -17.495  1.00  0.00           H  
ATOM    414  N   ALA D  28      13.881  14.976 -21.264  1.00  0.00           N  
ATOM    415  CA  ALA D  28      14.494  14.237 -22.359  1.00  0.00           C  
ATOM    416  C   ALA D  28      13.502  14.176 -23.504  1.00  0.00           C  
ATOM    417  O   ALA D  28      13.793  14.617 -24.613  1.00  0.00           O  
ATOM    418  CB  ALA D  28      14.859  12.830 -21.907  1.00  0.00           C  
ATOM    419  H   ALA D  28      13.486  14.467 -20.488  1.00  0.00           H  
ATOM    420  HA  ALA D  28      15.405  14.760 -22.652  1.00  0.00           H  
ATOM    421 1HB  ALA D  28      15.316  12.289 -22.735  1.00  0.00           H  
ATOM    422 2HB  ALA D  28      15.562  12.885 -21.076  1.00  0.00           H  
ATOM    423 3HB  ALA D  28      13.959  12.308 -21.585  1.00  0.00           H  
ATOM    424  N   GLU D  29      12.321  13.634 -23.220  1.00  0.00           N  
ATOM    425  CA  GLU D  29      11.343  13.301 -24.248  1.00  0.00           C  
ATOM    426  C   GLU D  29      11.064  14.456 -25.209  1.00  0.00           C  
ATOM    427  O   GLU D  29      11.149  14.293 -26.426  1.00  0.00           O  
ATOM    428  CB  GLU D  29      10.033  12.856 -23.593  1.00  0.00           C  
ATOM    429  CG  GLU D  29      10.116  11.524 -22.861  1.00  0.00           C  
ATOM    430  CD  GLU D  29      10.103  10.344 -23.791  1.00  0.00           C  
ATOM    431  OE1 GLU D  29       9.181  10.230 -24.564  1.00  0.00           O  
ATOM    432  OE2 GLU D  29      11.015   9.553 -23.729  1.00  0.00           O  
ATOM    433  H   GLU D  29      12.099  13.449 -22.252  1.00  0.00           H  
ATOM    434  HA  GLU D  29      11.729  12.467 -24.837  1.00  0.00           H  
ATOM    435 1HB  GLU D  29       9.709  13.611 -22.877  1.00  0.00           H  
ATOM    436 2HB  GLU D  29       9.256  12.771 -24.353  1.00  0.00           H  
ATOM    437 1HG  GLU D  29      11.035  11.500 -22.276  1.00  0.00           H  
ATOM    438 2HG  GLU D  29       9.276  11.448 -22.172  1.00  0.00           H  
ATOM    439  N   ARG D  30      10.727  15.618 -24.652  1.00  0.00           N  
ATOM    440  CA  ARG D  30      10.448  16.836 -25.418  1.00  0.00           C  
ATOM    441  C   ARG D  30      11.522  17.245 -26.425  1.00  0.00           C  
ATOM    442  O   ARG D  30      11.203  17.633 -27.551  1.00  0.00           O  
ATOM    443  CB  ARG D  30      10.229  17.997 -24.458  1.00  0.00           C  
ATOM    444  CG  ARG D  30       9.916  19.327 -25.124  1.00  0.00           C  
ATOM    445  CD  ARG D  30       9.835  20.431 -24.135  1.00  0.00           C  
ATOM    446  NE  ARG D  30       8.574  20.419 -23.411  1.00  0.00           N  
ATOM    447  CZ  ARG D  30       8.356  21.055 -22.243  1.00  0.00           C  
ATOM    448  NH1 ARG D  30       9.323  21.747 -21.681  1.00  0.00           N  
ATOM    449  NH2 ARG D  30       7.171  20.983 -21.662  1.00  0.00           N  
ATOM    450  H   ARG D  30      10.663  15.646 -23.644  1.00  0.00           H  
ATOM    451  HA  ARG D  30       9.556  16.667 -26.024  1.00  0.00           H  
ATOM    452 1HB  ARG D  30       9.406  17.763 -23.785  1.00  0.00           H  
ATOM    453 2HB  ARG D  30      11.122  18.137 -23.848  1.00  0.00           H  
ATOM    454 1HG  ARG D  30      10.700  19.568 -25.844  1.00  0.00           H  
ATOM    455 2HG  ARG D  30       8.958  19.258 -25.641  1.00  0.00           H  
ATOM    456 1HD  ARG D  30      10.644  20.332 -23.412  1.00  0.00           H  
ATOM    457 2HD  ARG D  30       9.923  21.388 -24.649  1.00  0.00           H  
ATOM    458  HE  ARG D  30       7.807  19.897 -23.812  1.00  0.00           H  
ATOM    459 1HH1 ARG D  30      10.228  21.803 -22.125  1.00  0.00           H  
ATOM    460 2HH1 ARG D  30       9.159  22.224 -20.806  1.00  0.00           H  
ATOM    461 1HH2 ARG D  30       6.429  20.451 -22.094  1.00  0.00           H  
ATOM    462 2HH2 ARG D  30       7.008  21.459 -20.787  1.00  0.00           H  
ATOM    463  N   GLY D  31      12.786  17.168 -26.022  1.00  0.00           N  
ATOM    464  CA  GLY D  31      13.863  17.474 -26.947  1.00  0.00           C  
ATOM    465  C   GLY D  31      14.501  16.233 -27.535  1.00  0.00           C  
ATOM    466  O   GLY D  31      15.708  16.211 -27.774  1.00  0.00           O  
ATOM    467  H   GLY D  31      13.010  16.897 -25.076  1.00  0.00           H  
ATOM    468 1HA  GLY D  31      13.482  18.094 -27.759  1.00  0.00           H  
ATOM    469 2HA  GLY D  31      14.629  18.056 -26.433  1.00  0.00           H  
ATOM    470  N   ALA D  32      13.692  15.202 -27.772  1.00  0.00           N  
ATOM    471  CA  ALA D  32      14.206  13.931 -28.271  1.00  0.00           C  
ATOM    472  C   ALA D  32      13.170  13.157 -29.091  1.00  0.00           C  
ATOM    473  O   ALA D  32      11.976  13.466 -29.056  1.00  0.00           O  
ATOM    474  CB  ALA D  32      14.682  13.072 -27.094  1.00  0.00           C  
ATOM    475  H   ALA D  32      12.701  15.299 -27.602  1.00  0.00           H  
ATOM    476  HA  ALA D  32      15.050  14.142 -28.927  1.00  0.00           H  
ATOM    477 1HB  ALA D  32      15.066  12.123 -27.468  1.00  0.00           H  
ATOM    478 2HB  ALA D  32      15.473  13.597 -26.557  1.00  0.00           H  
ATOM    479 3HB  ALA D  32      13.848  12.885 -26.420  1.00  0.00           H  
ATOM    480  N   PRO D  33      13.629  12.150 -29.859  1.00  0.00           N  
ATOM    481  CA  PRO D  33      12.795  11.253 -30.676  1.00  0.00           C  
ATOM    482  C   PRO D  33      11.715  10.490 -29.893  1.00  0.00           C  
ATOM    483  O   PRO D  33      10.833   9.862 -30.480  1.00  0.00           O  
ATOM    484  CB  PRO D  33      13.809  10.289 -31.290  1.00  0.00           C  
ATOM    485  CG  PRO D  33      15.117  11.028 -31.247  1.00  0.00           C  
ATOM    486  CD  PRO D  33      15.085  11.826 -29.993  1.00  0.00           C  
ATOM    487  HA  PRO D  33      12.290  11.839 -31.458  1.00  0.00           H  
ATOM    488 1HB  PRO D  33      13.836   9.353 -30.713  1.00  0.00           H  
ATOM    489 2HB  PRO D  33      13.507  10.027 -32.314  1.00  0.00           H  
ATOM    490 1HG  PRO D  33      15.956  10.316 -31.262  1.00  0.00           H  
ATOM    491 2HG  PRO D  33      15.224  11.663 -32.138  1.00  0.00           H  
ATOM    492 1HD  PRO D  33      15.448  11.211 -29.156  1.00  0.00           H  
ATOM    493 2HD  PRO D  33      15.709  12.724 -30.113  1.00  0.00           H  
ATOM    494  N   GLY D  34      11.781  10.566 -28.570  1.00  0.00           N  
ATOM    495  CA  GLY D  34      10.788   9.918 -27.739  1.00  0.00           C  
ATOM    496  C   GLY D  34       9.346  10.317 -27.928  1.00  0.00           C  
ATOM    497  O   GLY D  34       9.008  11.083 -28.826  1.00  0.00           O  
ATOM    498  H   GLY D  34      12.532  11.079 -28.130  1.00  0.00           H  
ATOM    499 1HA  GLY D  34      10.829   8.840 -27.896  1.00  0.00           H  
ATOM    500 2HA  GLY D  34      11.019  10.098 -26.689  1.00  0.00           H  
ATOM    501  N   ALA D  35       8.506   9.792 -27.038  1.00  0.00           N  
ATOM    502  CA  ALA D  35       7.057   9.884 -27.140  1.00  0.00           C  
ATOM    503  C   ALA D  35       6.535  11.308 -26.981  1.00  0.00           C  
ATOM    504  O   ALA D  35       7.300  12.274 -26.972  1.00  0.00           O  
ATOM    505  CB  ALA D  35       6.409   8.969 -26.102  1.00  0.00           C  
ATOM    506  H   ALA D  35       8.914   9.305 -26.253  1.00  0.00           H  
ATOM    507  HA  ALA D  35       6.766   9.557 -28.138  1.00  0.00           H  
ATOM    508 1HB  ALA D  35       5.324   9.041 -26.180  1.00  0.00           H  
ATOM    509 2HB  ALA D  35       6.718   7.940 -26.279  1.00  0.00           H  
ATOM    510 3HB  ALA D  35       6.720   9.274 -25.104  1.00  0.00           H  
ATOM    511  N   GLN D  36       5.217  11.413 -26.842  1.00  0.00           N  
ATOM    512  CA  GLN D  36       4.527  12.694 -26.730  1.00  0.00           C  
ATOM    513  C   GLN D  36       4.563  13.358 -25.361  1.00  0.00           C  
ATOM    514  O   GLN D  36       3.721  14.210 -25.072  1.00  0.00           O  
ATOM    515  CB  GLN D  36       3.066  12.512 -27.149  1.00  0.00           C  
ATOM    516  CG  GLN D  36       2.879  12.133 -28.608  1.00  0.00           C  
ATOM    517  CD  GLN D  36       1.424  11.882 -28.959  1.00  0.00           C  
ATOM    518  OE1 GLN D  36       0.522  12.535 -28.428  1.00  0.00           O  
ATOM    519  NE2 GLN D  36       1.188  10.934 -29.858  1.00  0.00           N  
ATOM    520  H   GLN D  36       4.678  10.560 -26.816  1.00  0.00           H  
ATOM    521  HA  GLN D  36       5.021  13.412 -27.384  1.00  0.00           H  
ATOM    522 1HB  GLN D  36       2.606  11.734 -26.538  1.00  0.00           H
[truncated: 76,951 more chars]
