# Supplementary material for: An Integrated Framework Advancing Membrane Protein Modeling and Design
Source: PLoS Comput Biol. 2015 Sep 1;11(9):e1004398. doi: 10.1371/journal.pcbi.1004398 (PMC4556676; doi:10.1371/journal.pcbi.1004398)
Supplement: S5 File — This protocol capture contains the steps, input files, and example output files necessary to run the MPdock protocol described in this manuscript. For simplification, we only describe docking of Glycophorin A in these files. The supplementary files are included with the Rosetta3 software suite under the directory Rosetta/demos/protocol_capture/MPdock. (GZ) [file pcbi.1004398.s005.gz › MPSymDock/example_refined_models/1bl8_tr_0001.pdb]

ATOM      1  N   ALA A   1     -16.908  -4.503  18.906  1.00  0.00           N  
ATOM      2  CA  ALA A   1     -15.668  -3.755  19.265  1.00  0.00           C  
ATOM      3  C   ALA A   1     -15.786  -2.291  18.860  1.00  0.00           C  
ATOM      4  O   ALA A   1     -16.528  -1.523  19.473  1.00  0.00           O  
ATOM      5  CB  ALA A   1     -14.460  -4.391  18.581  1.00  0.00           C  
ATOM      6 1H   ALA A   1     -16.811  -5.460  19.179  1.00  0.00           H  
ATOM      7 2H   ALA A   1     -17.690  -4.099  19.379  1.00  0.00           H  
ATOM      8 3H   ALA A   1     -17.054  -4.452  17.918  1.00  0.00           H  
ATOM      9  HA  ALA A   1     -15.538  -3.814  20.346  1.00  0.00           H  
ATOM     10 1HB  ALA A   1     -13.559  -3.839  18.848  1.00  0.00           H  
ATOM     11 2HB  ALA A   1     -14.361  -5.427  18.905  1.00  0.00           H  
ATOM     12 3HB  ALA A   1     -14.597  -4.361  17.501  1.00  0.00           H  
ATOM     13  N   LEU A   2     -15.045  -1.915  17.822  1.00  0.00           N  
ATOM     14  CA  LEU A   2     -15.043  -0.547  17.319  1.00  0.00           C  
ATOM     15  C   LEU A   2     -14.424  -0.507  15.930  1.00  0.00           C  
ATOM     16  O   LEU A   2     -15.119  -0.336  14.932  1.00  0.00           O  
ATOM     17  CB  LEU A   2     -14.265   0.375  18.267  1.00  0.00           C  
ATOM     18  CG  LEU A   2     -14.434   1.879  18.020  1.00  0.00           C  
ATOM     19  CD1 LEU A   2     -14.390   2.621  19.349  1.00  0.00           C  
ATOM     20  CD2 LEU A   2     -13.337   2.367  17.085  1.00  0.00           C  
ATOM     21  H   LEU A   2     -14.465  -2.606  17.369  1.00  0.00           H  
ATOM     22  HA  LEU A   2     -16.072  -0.192  17.277  1.00  0.00           H  
ATOM     23 1HB  LEU A   2     -14.582   0.170  19.289  1.00  0.00           H  
ATOM     24 2HB  LEU A   2     -13.203   0.143  18.185  1.00  0.00           H  
ATOM     25  HG  LEU A   2     -15.407   2.066  17.566  1.00  0.00           H  
ATOM     26 1HD1 LEU A   2     -14.510   3.690  19.173  1.00  0.00           H  
ATOM     27 2HD1 LEU A   2     -15.197   2.267  19.990  1.00  0.00           H  
ATOM     28 3HD1 LEU A   2     -13.432   2.440  19.835  1.00  0.00           H  
ATOM     29 1HD2 LEU A   2     -13.458   3.436  16.908  1.00  0.00           H  
ATOM     30 2HD2 LEU A   2     -12.363   2.181  17.538  1.00  0.00           H  
ATOM     31 3HD2 LEU A   2     -13.403   1.832  16.137  1.00  0.00           H  
ATOM     32  N   HIS A   3     -13.108  -0.667  15.873  1.00  0.00           N  
ATOM     33  CA  HIS A   3     -12.379  -0.593  14.618  1.00  0.00           C  
ATOM     34  C   HIS A   3     -13.011  -1.507  13.575  1.00  0.00           C  
ATOM     35  O   HIS A   3     -12.985  -1.214  12.385  1.00  0.00           O  
ATOM     36  CB  HIS A   3     -10.909  -0.971  14.821  1.00  0.00           C  
ATOM     37  CG  HIS A   3     -10.705  -2.398  15.228  1.00  0.00           C  
ATOM     38  ND1 HIS A   3     -10.988  -2.857  16.497  1.00  0.00           N  
ATOM     39  CD2 HIS A   3     -10.246  -3.466  14.534  1.00  0.00           C  
ATOM     40  CE1 HIS A   3     -10.712  -4.148  16.565  1.00  0.00           C  
ATOM     41  NE2 HIS A   3     -10.260  -4.541  15.388  1.00  0.00           N  
ATOM     42  H   HIS A   3     -12.600  -0.846  16.727  1.00  0.00           H  
ATOM     43  HA  HIS A   3     -12.398   0.431  14.246  1.00  0.00           H  
ATOM     44 1HB  HIS A   3     -10.357  -0.797  13.897  1.00  0.00           H  
ATOM     45 2HB  HIS A   3     -10.472  -0.332  15.588  1.00  0.00           H  
ATOM     46  HD1 HIS A   3     -11.414  -2.333  17.234  1.00  0.00           H  
ATOM     47  HD2 HIS A   3      -9.901  -3.589  13.507  1.00  0.00           H  
ATOM     48  HE1 HIS A   3     -10.869  -4.701  17.491  1.00  0.00           H  
ATOM     49  N   TRP A   4     -13.586  -2.611  14.040  1.00  0.00           N  
ATOM     50  CA  TRP A   4     -14.284  -3.555  13.173  1.00  0.00           C  
ATOM     51  C   TRP A   4     -15.467  -2.921  12.455  1.00  0.00           C  
ATOM     52  O   TRP A   4     -15.707  -3.202  11.280  1.00  0.00           O  
ATOM     53  CB  TRP A   4     -14.772  -4.754  13.988  1.00  0.00           C  
ATOM     54  CG  TRP A   4     -13.696  -5.755  14.282  1.00  0.00           C  
ATOM     55  CD1 TRP A   4     -12.533  -5.928  13.593  1.00  0.00           C  
ATOM     56  CD2 TRP A   4     -13.678  -6.732  15.351  1.00  0.00           C  
ATOM     57  NE1 TRP A   4     -11.796  -6.941  14.156  1.00  0.00           N  
ATOM     58  CE2 TRP A   4     -12.481  -7.443  15.234  1.00  0.00           C  
ATOM     59  CE3 TRP A   4     -14.568  -7.053  16.384  1.00  0.00           C  
ATOM     60  CZ2 TRP A   4     -12.145  -8.463  16.109  1.00  0.00           C  
ATOM     61  CZ3 TRP A   4     -14.230  -8.076  17.262  1.00  0.00           C  
ATOM     62  CH2 TRP A   4     -13.050  -8.762  17.128  1.00  0.00           C  
ATOM     63  H   TRP A   4     -13.534  -2.799  15.031  1.00  0.00           H  
ATOM     64  HA  TRP A   4     -13.584  -3.915  12.420  1.00  0.00           H  
ATOM     65 1HB  TRP A   4     -15.185  -4.406  14.935  1.00  0.00           H  
ATOM     66 2HB  TRP A   4     -15.572  -5.259  13.448  1.00  0.00           H  
ATOM     67  HD1 TRP A   4     -12.233  -5.347  12.723  1.00  0.00           H  
ATOM     68  HE1 TRP A   4     -10.897  -7.265  13.830  1.00  0.00           H  
ATOM     69  HE3 TRP A   4     -15.506  -6.510  16.496  1.00  0.00           H  
ATOM     70  HZ2 TRP A   4     -11.212  -9.020  16.019  1.00  0.00           H  
ATOM     71  HZ3 TRP A   4     -14.929  -8.321  18.062  1.00  0.00           H  
ATOM     72  HH2 TRP A   4     -12.816  -9.558  17.835  1.00  0.00           H  
ATOM     73  N   ARG A   5     -16.208  -2.072  13.159  1.00  0.00           N  
ATOM     74  CA  ARG A   5     -17.286  -1.316  12.535  1.00  0.00           C  
ATOM     75  C   ARG A   5     -16.778  -0.266  11.567  1.00  0.00           C  
ATOM     76  O   ARG A   5     -17.413   0.000  10.550  1.00  0.00           O  
ATOM     77  CB  ARG A   5     -18.138  -0.637  13.596  1.00  0.00           C  
ATOM     78  CG  ARG A   5     -18.976  -1.581  14.444  1.00  0.00           C  
ATOM     79  CD  ARG A   5     -19.947  -0.842  15.292  1.00  0.00           C  
ATOM     80  NE  ARG A   5     -19.280  -0.017  16.286  1.00  0.00           N  
ATOM     81  CZ  ARG A   5     -18.852  -0.459  17.485  1.00  0.00           C  
ATOM     82  NH1 ARG A   5     -19.028  -1.717  17.823  1.00  0.00           N  
ATOM     83  NH2 ARG A   5     -18.256   0.372  18.321  1.00  0.00           N  
ATOM     84  H   ARG A   5     -16.024  -1.944  14.144  1.00  0.00           H  
ATOM     85  HA  ARG A   5     -17.907  -2.007  11.964  1.00  0.00           H  
ATOM     86 1HB  ARG A   5     -17.497  -0.071  14.270  1.00  0.00           H  
ATOM     87 2HB  ARG A   5     -18.817   0.070  13.120  1.00  0.00           H  
ATOM     88 1HG  ARG A   5     -19.533  -2.256  13.794  1.00  0.00           H  
ATOM     89 2HG  ARG A   5     -18.323  -2.161  15.097  1.00  0.00           H  
ATOM     90 1HD  ARG A   5     -20.558  -0.193  14.665  1.00  0.00           H  
ATOM     91 2HD  ARG A   5     -20.588  -1.552  15.813  1.00  0.00           H  
ATOM     92  HE  ARG A   5     -19.127   0.957  16.063  1.00  0.00           H  
ATOM     93 1HH1 ARG A   5     -19.485  -2.353  17.183  1.00  0.00           H  
ATOM     94 2HH1 ARG A   5     -18.708  -2.049  18.721  1.00  0.00           H  
ATOM     95 1HH2 ARG A   5     -18.120   1.340  18.062  1.00  0.00           H  
ATOM     96 2HH2 ARG A   5     -17.935   0.041  19.219  1.00  0.00           H  
ATOM     97  N   ALA A   6     -15.642   0.342  11.889  1.00  0.00           N  
ATOM     98  CA  ALA A   6     -15.036   1.337  11.010  1.00  0.00           C  
ATOM     99  C   ALA A   6     -14.619   0.641   9.718  1.00  0.00           C  
ATOM    100  O   ALA A   6     -14.788   1.178   8.621  1.00  0.00           O  
ATOM    101  CB  ALA A   6     -13.825   1.969  11.684  1.00  0.00           C  
ATOM    102  H   ALA A   6     -15.185   0.112  12.759  1.00  0.00           H  
ATOM    103  HA  ALA A   6     -15.777   2.112  10.816  1.00  0.00           H  
ATOM    104 1HB  ALA A   6     -13.383   2.710  11.017  1.00  0.00           H  
ATOM    105 2HB  ALA A   6     -14.135   2.454  12.610  1.00  0.00           H  
ATOM    106 3HB  ALA A   6     -13.089   1.198  11.907  1.00  0.00           H  
ATOM    107  N   ALA A   7     -14.075  -0.562   9.871  1.00  0.00           N  
ATOM    108  CA  ALA A   7     -13.630  -1.371   8.749  1.00  0.00           C  
ATOM    109  C   ALA A   7     -14.801  -1.683   7.827  1.00  0.00           C  
ATOM    110  O   ALA A   7     -14.695  -1.548   6.608  1.00  0.00           O  
ATOM    111  CB  ALA A   7     -13.007  -2.665   9.257  1.00  0.00           C  
ATOM    112  H   ALA A   7     -13.970  -0.922  10.809  1.00  0.00           H  
ATOM    113  HA  ALA A   7     -12.879  -0.804   8.200  1.00  0.00           H  
ATOM    114 1HB  ALA A   7     -12.676  -3.266   8.410  1.00  0.00           H  
ATOM    115 2HB  ALA A   7     -12.153  -2.432   9.892  1.00  0.00           H  
ATOM    116 3HB  ALA A   7     -13.745  -3.223   9.831  1.00  0.00           H  
ATOM    117  N   GLY A   8     -15.919  -2.100   8.415  1.00  0.00           N  
ATOM    118  CA  GLY A   8     -17.118  -2.335   7.636  1.00  0.00           C  
ATOM    119  C   GLY A   8     -17.577  -1.097   6.884  1.00  0.00           C  
ATOM    120  O   GLY A   8     -17.897  -1.169   5.699  1.00  0.00           O  
ATOM    121  H   GLY A   8     -15.941  -2.256   9.412  1.00  0.00           H  
ATOM    122 1HA  GLY A   8     -16.936  -3.137   6.921  1.00  0.00           H  
ATOM    123 2HA  GLY A   8     -17.920  -2.668   8.295  1.00  0.00           H  
ATOM    124  N   ALA A   9     -17.606   0.044   7.566  1.00  0.00           N  
ATOM    125  CA  ALA A   9     -17.970   1.299   6.921  1.00  0.00           C  
ATOM    126  C   ALA A   9     -17.037   1.668   5.784  1.00  0.00           C  
ATOM    127  O   ALA A   9     -17.481   2.161   4.749  1.00  0.00           O  
ATOM    128  CB  ALA A   9     -17.995   2.423   7.939  1.00  0.00           C  
ATOM    129  H   ALA A   9     -17.372   0.046   8.549  1.00  0.00           H  
ATOM    130  HA  ALA A   9     -18.967   1.184   6.495  1.00  0.00           H  
ATOM    131 1HB  ALA A   9     -18.268   3.355   7.445  1.00  0.00           H  
ATOM    132 2HB  ALA A   9     -18.726   2.195   8.715  1.00  0.00           H  
ATOM    133 3HB  ALA A   9     -17.009   2.527   8.390  1.00  0.00           H  
ATOM    134  N   ALA A  10     -15.742   1.444   5.980  1.00  0.00           N  
ATOM    135  CA  ALA A  10     -14.762   1.726   4.940  1.00  0.00           C  
ATOM    136  C   ALA A  10     -15.007   0.880   3.713  1.00  0.00           C  
ATOM    137  O   ALA A  10     -14.824   1.337   2.594  1.00  0.00           O  
ATOM    138  CB  ALA A  10     -13.372   1.474   5.447  1.00  0.00           C  
ATOM    139  H   ALA A  10     -15.428   1.072   6.864  1.00  0.00           H  
ATOM    140  HA  ALA A  10     -14.852   2.777   4.666  1.00  0.00           H  
ATOM    141 1HB  ALA A  10     -12.652   1.690   4.658  1.00  0.00           H  
ATOM    142 2HB  ALA A  10     -13.175   2.119   6.304  1.00  0.00           H  
ATOM    143 3HB  ALA A  10     -13.279   0.432   5.749  1.00  0.00           H  
ATOM    144  N   THR A  11     -15.404  -0.367   3.927  1.00  0.00           N  
ATOM    145  CA  THR A  11     -15.763  -1.217   2.808  1.00  0.00           C  
ATOM    146  C   THR A  11     -16.971  -0.617   2.097  1.00  0.00           C  
ATOM    147  O   THR A  11     -17.014  -0.580   0.872  1.00  0.00           O  
ATOM    148  CB  THR A  11     -16.071  -2.655   3.264  1.00  0.00           C  
ATOM    149  OG1 THR A  11     -14.909  -3.222   3.883  1.00  0.00           O  
ATOM    150  CG2 THR A  11     -16.480  -3.515   2.078  1.00  0.00           C  
ATOM    151  H   THR A  11     -15.462  -0.737   4.865  1.00  0.00           H  
ATOM    152  HA  THR A  11     -14.913  -1.270   2.127  1.00  0.00           H  
ATOM    153  HB  THR A  11     -16.883  -2.640   3.991  1.00  0.00           H  
ATOM    154  HG1 THR A  11     -15.174  -3.737   4.649  1.00  0.00           H  
ATOM    155 1HG2 THR A  11     -16.694  -4.528   2.420  1.00  0.00           H  
ATOM    156 2HG2 THR A  11     -17.370  -3.093   1.612  1.00  0.00           H  
ATOM    157 3HG2 THR A  11     -15.668  -3.542   1.352  1.00  0.00           H  
ATOM    158  N   VAL A  12     -17.947  -0.132   2.861  1.00  0.00           N  
ATOM    159  CA  VAL A  12     -19.121   0.482   2.250  1.00  0.00           C  
ATOM    160  C   VAL A  12     -18.681   1.704   1.452  1.00  0.00           C  
ATOM    161  O   VAL A  12     -19.163   1.942   0.350  1.00  0.00           O  
ATOM    162  CB  VAL A  12     -20.145   0.897   3.323  1.00  0.00           C  
ATOM    163  CG1 VAL A  12     -21.261   1.725   2.703  1.00  0.00           C  
ATOM    164  CG2 VAL A  12     -20.707  -0.339   4.009  1.00  0.00           C  
ATOM    165  H   VAL A  12     -17.886  -0.183   3.867  1.00  0.00           H  
ATOM    166  HA  VAL A  12     -19.595  -0.252   1.597  1.00  0.00           H  
ATOM    167  HB  VAL A  12     -19.649   1.529   4.061  1.00  0.00           H  
ATOM    168 1HG1 VAL A  12     -21.976   2.010   3.475  1.00  0.00           H  
ATOM    169 2HG1 VAL A  12     -20.840   2.622   2.250  1.00  0.00           H  
ATOM    170 3HG1 VAL A  12     -21.769   1.135   1.940  1.00  0.00           H  
ATOM    171 1HG2 VAL A  12     -21.430  -0.037   4.767  1.00  0.00           H  
ATOM    172 2HG2 VAL A  12     -21.198  -0.973   3.271  1.00  0.00           H  
ATOM    173 3HG2 VAL A  12     -19.896  -0.893   4.481  1.00  0.00           H  
ATOM    174  N   LEU A  13     -17.764   2.478   2.021  1.00  0.00           N  
ATOM    175  CA  LEU A  13     -17.300   3.716   1.408  1.00  0.00           C  
ATOM    176  C   LEU A  13     -16.677   3.380   0.060  1.00  0.00           C  
ATOM    177  O   LEU A  13     -16.890   4.085  -0.922  1.00  0.00           O  
ATOM    178  CB  LEU A  13     -16.280   4.427   2.306  1.00  0.00           C  
ATOM    179  CG  LEU A  13     -16.853   5.098   3.561  1.00  0.00           C  
ATOM    180  CD1 LEU A  13     -15.711   5.600   4.435  1.00  0.00           C  
ATOM    181  CD2 LEU A  13     -17.770   6.241   3.152  1.00  0.00           C  
ATOM    182  H   LEU A  13     -17.377   2.194   2.910  1.00  0.00           H  
ATOM    183  HA  LEU A  13     -18.152   4.386   1.295  1.00  0.00           H  
ATOM    184 1HB  LEU A  13     -15.536   3.700   2.630  1.00  0.00           H  
ATOM    185 2HB  LEU A  13     -15.776   5.195   1.720  1.00  0.00           H  
ATOM    186  HG  LEU A  13     -17.419   4.367   4.139  1.00  0.00           H  
ATOM    187 1HD1 LEU A  13     -16.118   6.077   5.327  1.00  0.00           H  
ATOM    188 2HD1 LEU A  13     -15.082   4.759   4.729  1.00  0.00           H  
ATOM    189 3HD1 LEU A  13     -15.116   6.322   3.878  1.00  0.00           H  
ATOM    190 1HD2 LEU A  13     -18.178   6.718   4.044  1.00  0.00           H  
ATOM    191 2HD2 LEU A  13     -17.205   6.973   2.575  1.00  0.00           H  
ATOM    192 3HD2 LEU A  13     -18.587   5.852   2.543  1.00  0.00           H  
ATOM    193  N   LEU A  14     -15.911   2.293   0.020  1.00  0.00           N  
ATOM    194  CA  LEU A  14     -15.299   1.826  -1.219  1.00  0.00           C  
ATOM    195  C   LEU A  14     -16.362   1.589  -2.280  1.00  0.00           C  
ATOM    196  O   LEU A  14     -16.189   1.967  -3.438  1.00  0.00           O  
ATOM    197  CB  LEU A  14     -14.511   0.533  -0.973  1.00  0.00           C  
ATOM    198  CG  LEU A  14     -13.170   0.699  -0.248  1.00  0.00           C  
ATOM    199  CD1 LEU A  14     -12.636  -0.670   0.153  1.00  0.00           C  
ATOM    200  CD2 LEU A  14     -12.188   1.424  -1.155  1.00  0.00           C  
ATOM    201  H   LEU A  14     -15.750   1.778   0.874  1.00  0.00           H  
ATOM    202  HA  LEU A  14     -14.599   2.585  -1.566  1.00  0.00           H  
ATOM    203 1HB  LEU A  14     -15.127  -0.142  -0.380  1.00  0.00           H  
ATOM    204 2HB  LEU A  14     -14.312   0.059  -1.934  1.00  0.00           H  
ATOM    205  HG  LEU A  14     -13.318   1.278   0.664  1.00  0.00           H  
ATOM    206 1HD1 LEU A  14     -11.683  -0.552   0.669  1.00  0.00           H  
ATOM    207 2HD1 LEU A  14     -13.349  -1.158   0.817  1.00  0.00           H  
ATOM    208 3HD1 LEU A  14     -12.493  -1.280  -0.738  1.00  0.00           H  
ATOM    209 1HD2 LEU A  14     -11.235   1.543  -0.639  1.00  0.00           H  
ATOM    210 2HD2 LEU A  14     -12.038   0.845  -2.066  1.00  0.00           H  
ATOM    211 3HD2 LEU A  14     -12.587   2.406  -1.411  1.00  0.00           H  
ATOM    212  N   VAL A  15     -17.456   0.953  -1.878  1.00  0.00           N  
ATOM    213  CA  VAL A  15     -18.567   0.697  -2.781  1.00  0.00           C  
ATOM    214  C   VAL A  15     -19.208   2.003  -3.202  1.00  0.00           C  
ATOM    215  O   VAL A  15     -19.602   2.164  -4.349  1.00  0.00           O  
ATOM    216  CB  VAL A  15     -19.621  -0.201  -2.107  1.00  0.00           C  
ATOM    217  CG1 VAL A  15     -20.859  -0.319  -2.983  1.00  0.00           C  
ATOM    218  CG2 VAL A  15     -19.028  -1.573  -1.823  1.00  0.00           C  
ATOM    219  H   VAL A  15     -17.519   0.639  -0.920  1.00  0.00           H  
ATOM    220  HA  VAL A  15     -18.183   0.186  -3.665  1.00  0.00           H  
ATOM    221  HB  VAL A  15     -19.933   0.262  -1.170  1.00  0.00           H  
ATOM    222 1HG1 VAL A  15     -21.594  -0.957  -2.491  1.00  0.00           H  
ATOM    223 2HG1 VAL A  15     -21.288   0.670  -3.143  1.00  0.00           H  
ATOM    224 3HG1 VAL A  15     -20.586  -0.757  -3.943  1.00  0.00           H  
ATOM    225 1HG2 VAL A  15     -19.779  -2.202  -1.346  1.00  0.00           H  
ATOM    226 2HG2 VAL A  15     -18.711  -2.033  -2.759  1.00  0.00           H  
ATOM    227 3HG2 VAL A  15     -18.169  -1.468  -1.161  1.00  0.00           H  
ATOM    228  N   ILE A  16     -19.331   2.935  -2.270  1.00  0.00           N  
ATOM    229  CA  ILE A  16     -20.027   4.170  -2.576  1.00  0.00           C  
ATOM    230  C   ILE A  16     -19.209   4.849  -3.670  1.00  0.00           C  
ATOM    231  O   ILE A  16     -19.764   5.342  -4.649  1.00  0.00           O  
ATOM    232  CB  ILE A  16     -20.164   5.083  -1.344  1.00  0.00           C  
ATOM    233  CG1 ILE A  16     -21.136   4.472  -0.332  1.00  0.00           C  
ATOM    234  CG2 ILE A  16     -20.626   6.472  -1.760  1.00  0.00           C  
ATOM    235  CD1 ILE A  16     -21.127   5.158   1.015  1.00  0.00           C  
ATOM    236  H   ILE A  16     -18.949   2.801  -1.344  1.00  0.00           H  
ATOM    237  HA  ILE A  16     -21.038   3.927  -2.899  1.00  0.00           H  
ATOM    238  HB  ILE A  16     -19.199   5.166  -0.844  1.00  0.00           H  
ATOM    239 1HG1 ILE A  16     -22.149   4.514  -0.730  1.00  0.00           H  
ATOM    240 2HG1 ILE A  16     -20.890   3.421  -0.180  1.00  0.00           H  
ATOM    241 1HG2 ILE A  16     -20.718   7.104  -0.877  1.00  0.00           H  
ATOM    242 2HG2 ILE A  16     -19.898   6.907  -2.443  1.00  0.00           H  
ATOM    243 3HG2 ILE A  16     -21.593   6.399  -2.257  1.00  0.00           H  
ATOM    244 1HD1 ILE A  16     -21.841   4.669   1.678  1.00  0.00           H  
ATOM    245 2HD1 ILE A  16     -20.128   5.097   1.448  1.00  0.00           H  
ATOM    246 3HD1 ILE A  16     -21.406   6.204   0.892  1.00  0.00           H  
ATOM    247  N   VAL A  17     -17.886   4.844  -3.501  1.00  0.00           N  
ATOM    248  CA  VAL A  17     -16.968   5.488  -4.442  1.00  0.00           C  
ATOM    249  C   VAL A  17     -17.134   4.873  -5.816  1.00  0.00           C  
ATOM    250  O   VAL A  17     -17.168   5.575  -6.822  1.00  0.00           O  
ATOM    251  CB  VAL A  17     -15.507   5.330  -3.981  1.00  0.00           C  
ATOM    252  CG1 VAL A  17     -14.551   5.752  -5.086  1.00  0.00           C  
ATOM    253  CG2 VAL A  17     -15.270   6.150  -2.721  1.00  0.00           C  
ATOM    254  H   VAL A  17     -17.510   4.376  -2.689  1.00  0.00           H  
ATOM    255  HA  VAL A  17     -17.184   6.556  -4.461  1.00  0.00           H  
ATOM    256  HB  VAL A  17     -15.312   4.278  -3.772  1.00  0.00           H  
ATOM    257 1HG1 VAL A  17     -13.522   5.635  -4.743  1.00  0.00           H  
ATOM    258 2HG1 VAL A  17     -14.713   5.129  -5.965  1.00  0.00           H  
ATOM    259 3HG1 VAL A  17     -14.729   6.797  -5.343  1.00  0.00           H  
ATOM    260 1HG2 VAL A  17     -14.236   6.034  -2.400  1.00  0.00           H  
ATOM    261 2HG2 VAL A  17     -15.470   7.202  -2.929  1.00  0.00           H  
ATOM    262 3HG2 VAL A  17     -15.936   5.803  -1.931  1.00  0.00           H  
ATOM    263  N   LEU A  18     -17.214   3.549  -5.851  1.00  0.00           N  
ATOM    264  CA  LEU A  18     -17.348   2.844  -7.108  1.00  0.00           C  
ATOM    265  C   LEU A  18     -18.648   3.298  -7.746  1.00  0.00           C  
ATOM    266  O   LEU A  18     -18.690   3.602  -8.935  1.00  0.00           O  
ATOM    267  CB  LEU A  18     -17.349   1.325  -6.895  1.00  0.00           C  
ATOM    268  CG  LEU A  18     -16.010   0.713  -6.464  1.00  0.00           C  
ATOM    269  CD1 LEU A  18     -16.215  -0.750  -6.095  1.00  0.00           C  
ATOM    270  CD2 LEU A  18     -14.999   0.856  -7.593  1.00  0.00           C  
ATOM    271  H   LEU A  18     -17.183   3.021  -4.991  1.00  0.00           H  
ATOM    272  HA  LEU A  18     -16.481   3.073  -7.727  1.00  0.00           H  
ATOM    273 1HB  LEU A  18     -18.085   1.082  -6.131  1.00  0.00           H  
ATOM    274 2HB  LEU A  18     -17.649   0.843  -7.826  1.00  0.00           H  
ATOM    275  HG  LEU A  18     -15.640   1.231  -5.579  1.00  0.00           H  
ATOM    276 1HD1 LEU A  18     -15.263  -1.185  -5.789  1.00  0.00           H  
ATOM    277 2HD1 LEU A  18     -16.927  -0.822  -5.273  1.00  0.00           H  
ATOM    278 3HD1 LEU A  18     -16.600  -1.292  -6.958  1.00  0.00           H  
ATOM    279 1HD2 LEU A  18     -14.047   0.421  -7.286  1.00  0.00           H  
ATOM    280 2HD2 LEU A  18     -15.367   0.336  -8.478  1.00  0.00           H  
ATOM    281 3HD2 LEU A  18     -14.859   1.912  -7.824  1.00  0.00           H  
ATOM    282  N   LEU A  19     -19.705   3.362  -6.944  1.00  0.00           N  
ATOM    283  CA  LEU A  19     -21.017   3.775  -7.431  1.00  0.00           C  
ATOM    284  C   LEU A  19     -21.016   5.228  -7.877  1.00  0.00           C  
ATOM    285  O   LEU A  19     -21.640   5.569  -8.875  1.00  0.00           O  
ATOM    286  CB  LEU A  19     -22.073   3.574  -6.337  1.00  0.00           C  
ATOM    287  CG  LEU A  19     -22.388   2.117  -5.976  1.00  0.00           C  
ATOM    288  CD1 LEU A  19     -23.320   2.082  -4.772  1.00  0.00           C  
ATOM    289  CD2 LEU A  19     -23.015   1.421  -7.174  1.00  0.00           C  
ATOM    290  H   LEU A  19     -19.596   3.118  -5.970  1.00  0.00           H  
ATOM    291  HA  LEU A  19     -21.275   3.160  -8.292  1.00  0.00           H  
ATOM    292 1HB  LEU A  19     -21.735   4.075  -5.431  1.00  0.00           H  
ATOM    293 2HB  LEU A  19     -23.002   4.043  -6.661  1.00  0.00           H  
ATOM    294  HG  LEU A  19     -21.467   1.604  -5.699  1.00  0.00           H  
ATOM    295 1HD1 LEU A  19     -23.544   1.046  -4.515  1.00  0.00           H  
ATOM    296 2HD1 LEU A  19     -22.839   2.570  -3.924  1.00  0.00           H  
ATOM    297 3HD1 LEU A  19     -24.246   2.603  -5.014  1.00  0.00           H  
ATOM    298 1HD2 LEU A  19     -23.238   0.385  -6.917  1.00  0.00           H  
ATOM    299 2HD2 LEU A  19     -23.937   1.932  -7.451  1.00  0.00           H  
ATOM    300 3HD2 LEU A  19     -22.321   1.445  -8.014  1.00  0.00           H  
ATOM    301  N   ALA A  20     -20.304   6.078  -7.144  1.00  0.00           N  
ATOM    302  CA  ALA A  20     -20.222   7.496  -7.475  1.00  0.00           C  
ATOM    303  C   ALA A  20     -19.735   7.695  -8.904  1.00  0.00           C  
ATOM    304  O   ALA A  20     -20.350   8.423  -9.681  1.00  0.00           O  
ATOM    305  CB  ALA A  20     -19.285   8.205  -6.506  1.00  0.00           C  
ATOM    306  H   ALA A  20     -19.807   5.732  -6.336  1.00  0.00           H  
ATOM    307  HA  ALA A  20     -21.220   7.923  -7.383  1.00  0.00           H  
ATOM    308 1HB  ALA A  20     -19.231   9.264  -6.761  1.00  0.00           H  
ATOM    309 2HB  ALA A  20     -19.664   8.097  -5.489  1.00  0.00           H  
ATOM    310 3HB  ALA A  20     -18.292   7.765  -6.572  1.00  0.00           H  
ATOM    311  N   GLY A  21     -18.623   7.050  -9.242  1.00  0.00           N  
ATOM    312  CA  GLY A  21     -18.109   7.123 -10.598  1.00  0.00           C  
ATOM    313  C   GLY A  21     -19.141   6.648 -11.600  1.00  0.00           C  
ATOM    314  O   GLY A  21     -19.330   7.257 -12.651  1.00  0.00           O  
ATOM    315  H   GLY A  21     -18.125   6.502  -8.556  1.00  0.00           H  
ATOM    316 1HA  GLY A  21     -17.823   8.151 -10.824  1.00  0.00           H  
ATOM    317 2HA  GLY A  21     -17.210   6.514 -10.679  1.00  0.00           H  
ATOM    318  N   SER A  22     -19.813   5.551 -11.266  1.00  0.00           N  
ATOM    319  CA  SER A  22     -20.783   4.939 -12.159  1.00  0.00           C  
ATOM    320  C   SER A  22     -21.987   5.840 -12.344  1.00  0.00           C  
ATOM    321  O   SER A  22     -22.687   5.762 -13.350  1.00  0.00           O  
ATOM    322  CB  SER A  22     -21.223   3.594 -11.615  1.00  0.00           C  
ATOM    323  OG  SER A  22     -22.030   3.751 -10.481  1.00  0.00           O  
ATOM    324  H   SER A  22     -19.643   5.133 -10.363  1.00  0.00           H  
ATOM    325  HA  SER A  22     -20.302   4.762 -13.123  1.00  0.00           H  
ATOM    326 1HB  SER A  22     -21.773   3.053 -12.385  1.00  0.00           H  
ATOM    327 2HB  SER A  22     -20.346   3.000 -11.361  1.00  0.00           H  
ATOM    328  HG  SER A  22     -22.684   3.049 -10.522  1.00  0.00           H  
ATOM    329  N   TYR A  23     -22.220   6.703 -11.365  1.00  0.00           N  
ATOM    330  CA  TYR A  23     -23.357   7.603 -11.402  1.00  0.00           C  
ATOM    331  C   TYR A  23     -22.969   9.058 -11.607  1.00  0.00           C  
ATOM    332  O   TYR A  23     -23.745   9.960 -11.298  1.00  0.00           O  
ATOM    333  CB  TYR A  23     -24.172   7.461 -10.114  1.00  0.00           C  
ATOM    334  CG  TYR A  23     -24.991   6.192 -10.047  1.00  0.00           C  
ATOM    335  CD1 TYR A  23     -24.697   5.226  -9.095  1.00  0.00           C  
ATOM    336  CD2 TYR A  23     -26.037   5.993 -10.937  1.00  0.00           C  
ATOM    337  CE1 TYR A  23     -25.446   4.066  -9.034  1.00  0.00           C  
ATOM    338  CE2 TYR A  23     -26.785   4.833 -10.875  1.00  0.00           C  
ATOM    339  CZ  TYR A  23     -26.492   3.873  -9.929  1.00  0.00           C  
ATOM    340  OH  TYR A  23     -27.238   2.718  -9.867  1.00  0.00           O  
ATOM    341  H   TYR A  23     -21.592   6.735 -10.575  1.00  0.00           H  
ATOM    342  HA  TYR A  23     -23.986   7.332 -12.251  1.00  0.00           H  
ATOM    343 1HB  TYR A  23     -23.500   7.479  -9.255  1.00  0.00           H  
ATOM    344 2HB  TYR A  23     -24.850   8.309 -10.018  1.00  0.00           H  
ATOM    345  HD1 TYR A  23     -23.876   5.382  -8.396  1.00  0.00           H  
ATOM    346  HD2 TYR A  23     -26.267   6.751 -11.685  1.00  0.00           H  
ATOM    347  HE1 TYR A  23     -25.215   3.308  -8.286  1.00  0.00           H  
ATOM    348  HE2 TYR A  23     -27.606   4.677 -11.575  1.00  0.00           H  
ATOM    349  HH  TYR A  23     -26.906   2.161  -9.159  1.00  0.00           H  
ATOM    350  N   LEU A  24     -21.762   9.279 -12.120  1.00  0.00           N  
ATOM    351  CA  LEU A  24     -21.278  10.632 -12.384  1.00  0.00           C  
ATOM    352  C   LEU A  24     -20.683  10.690 -13.780  1.00  0.00           C  
ATOM    353  O   LEU A  24     -20.949  11.614 -14.546  1.00  0.00           O  
ATOM    354  CB  LEU A  24     -20.226  11.047 -11.347  1.00  0.00           C  
ATOM    355  CG  LEU A  24     -20.755  11.307  -9.930  1.00  0.00           C  
ATOM    356  CD1 LEU A  24     -19.584  11.518  -8.981  1.00  0.00           C  
ATOM    357  CD2 LEU A  24     -21.673  12.520  -9.945  1.00  0.00           C  
ATOM    358  H   LEU A  24     -21.165   8.492 -12.332  1.00  0.00           H  
ATOM    359  HA  LEU A  24     -22.118  11.321 -12.308  1.00  0.00           H  
ATOM    360 1HB  LEU A  24     -19.475  10.262 -11.281  1.00  0.00           H  
ATOM    361 2HB  LEU A  24     -19.740  11.959 -11.691  1.00  0.00           H  
ATOM    362  HG  LEU A  24     -21.312  10.435  -9.584  1.00  0.00           H  
ATOM    363 1HD1 LEU A  24     -19.959  11.703  -7.975  1.00  0.00           H  
ATOM    364 2HD1 LEU A  24     -18.955  10.628  -8.975  1.00  0.00           H  
ATOM    365 3HD1 LEU A  24     -18.998  12.375  -9.312  1.00  0.00           H  
ATOM    366 1HD2 LEU A  24     -22.049  12.705  -8.939  1.00  0.00           H  
ATOM    367 2HD2 LEU A  24     -21.117  13.393 -10.290  1.00  0.00           H  
ATOM    368 3HD2 LEU A  24     -22.510  12.335 -10.618  1.00  0.00           H  
ATOM    369  N   ALA A  25     -19.865   9.699 -14.107  1.00  0.00           N  
ATOM    370  CA  ALA A  25     -19.195   9.680 -15.396  1.00  0.00           C  
ATOM    371  C   ALA A  25     -20.285   9.625 -16.461  1.00  0.00           C  
ATOM    372  O   ALA A  25     -20.171  10.241 -17.523  1.00  0.00           O  
ATOM    373  CB  ALA A  25     -18.289   8.462 -15.501  1.00  0.00           C  
ATOM    374  H   ALA A  25     -19.702   8.944 -13.457  1.00  0.00           H  
ATOM    375  HA  ALA A  25     -18.587  10.582 -15.475  1.00  0.00           H  
ATOM    376 1HB  ALA A  25     -17.793   8.460 -16.471  1.00  0.00           H  
ATOM    377 2HB  ALA A  25     -17.540   8.497 -14.710  1.00  0.00           H  
ATOM    378 3HB  ALA A  25     -18.884   7.556 -15.396  1.00  0.00           H  
ATOM    379  N   VAL A  26     -21.345   8.884 -16.157  1.00  0.00           N  
ATOM    380  CA  VAL A  26     -22.474   8.770 -17.064  1.00  0.00           C  
ATOM    381  C   VAL A  26     -22.949  10.170 -17.402  1.00  0.00           C  
ATOM    382  O   VAL A  26     -23.018  10.535 -18.571  1.00  0.00           O  
ATOM    383  CB  VAL A  26     -23.620   7.962 -16.427  1.00  0.00           C  
ATOM    384  CG1 VAL A  26     -24.888   8.090 -17.258  1.00  0.00           C  
ATOM    385  CG2 VAL A  26     -23.211   6.504 -16.289  1.00  0.00           C  
ATOM    386  H   VAL A  26     -21.368   8.387 -15.278  1.00  0.00           H  
ATOM    387  HA  VAL A  26     -22.150   8.230 -17.954  1.00  0.00           H  
ATOM    388  HB  VAL A  26     -23.839   8.374 -15.442  1.00  0.00           H  
ATOM    389 1HG1 VAL A  26     -25.688   7.513 -16.793  1.00  0.00           H  
ATOM    390 2HG1 VAL A  26     -25.183   9.138 -17.314  1.00  0.00           H  
ATOM    391 3HG1 VAL A  26     -24.704   7.710 -18.263  1.00  0.00           H  
ATOM    392 1HG2 VAL A  26     -24.026   5.938 -15.837  1.00  0.00           H  
ATOM    393 2HG2 VAL A  26     -22.987   6.094 -17.274  1.00  0.00           H  
ATOM    394 3HG2 VAL A  26     -22.326   6.433 -15.656  1.00  0.00           H  
ATOM    395  N   LEU A  27     -23.258  10.958 -16.376  1.00  0.00           N  
ATOM    396  CA  LEU A  27     -23.844  12.278 -16.584  1.00  0.00           C  
ATOM    397  C   LEU A  27     -22.861  13.260 -17.226  1.00  0.00           C  
ATOM    398  O   LEU A  27     -23.245  14.099 -18.043  1.00  0.00           O  
ATOM    399  CB  LEU A  27     -24.333  12.845 -15.246  1.00  0.00           C  
ATOM    400  CG  LEU A  27     -25.493  12.088 -14.586  1.00  0.00           C  
ATOM    401  CD1 LEU A  27     -25.747  12.657 -13.197  1.00  0.00           C  
ATOM    402  CD2 LEU A  27     -26.734  12.199 -15.459  1.00  0.00           C  
ATOM    403  H   LEU A  27     -23.085  10.640 -15.433  1.00  0.00           H  
ATOM    404  HA  LEU A  27     -24.680  12.180 -17.276  1.00  0.00           H  
ATOM    405 1HB  LEU A  27     -23.500  12.850 -14.545  1.00  0.00           H  
ATOM    406 2HB  LEU A  27     -24.656  13.875 -15.402  1.00  0.00           H  
ATOM    407  HG  LEU A  27     -25.223  11.037 -14.472  1.00  0.00           H  
ATOM    408 1HD1 LEU A  27     -26.571  12.118 -12.729  1.00  0.00           H  
ATOM    409 2HD1 LEU A  27     -24.850  12.547 -12.589  1.00  0.00           H  
ATOM    410 3HD1 LEU A  27     -26.004  13.713 -13.278  1.00  0.00           H  
ATOM    411 1HD2 LEU A  27     -27.558  11.660 -14.991  1.00  0.00           H  
ATOM    412 2HD2 LEU A  27     -27.006  13.249 -15.573  1.00  0.00           H  
ATOM    413 3HD2 LEU A  27     -26.529  11.769 -16.439  1.00  0.00           H  
ATOM    414  N   ALA A  28     -21.592  13.147 -16.851  1.00  0.00           N  
ATOM    415  CA  ALA A  28     -20.565  14.059 -17.332  1.00  0.00           C  
ATOM    416  C   ALA A  28     -20.473  13.918 -18.840  1.00  0.00           C  
ATOM    417  O   ALA A  28     -20.446  14.909 -19.564  1.00  0.00           O  
ATOM    418  CB  ALA A  28     -19.224  13.727 -16.694  1.00  0.00           C  
ATOM    419  H   ALA A  28     -21.333  12.407 -16.214  1.00  0.00           H  
ATOM    420  HA  ALA A  28     -20.851  15.072 -17.047  1.00  0.00           H  
ATOM    421 1HB  ALA A  28     -18.465  14.418 -17.063  1.00  0.00           H  
ATOM    422 2HB  ALA A  28     -19.303  13.820 -15.611  1.00  0.00           H  
ATOM    423 3HB  ALA A  28     -18.941  12.708 -16.951  1.00  0.00           H  
ATOM    424  N   GLU A  29     -20.439  12.672 -19.304  1.00  0.00           N  
ATOM    425  CA  GLU A  29     -20.341  12.368 -20.727  1.00  0.00           C  
ATOM    426  C   GLU A  29     -21.676  12.494 -21.461  1.00  0.00           C  
ATOM    427  O   GLU A  29     -21.711  12.836 -22.643  1.00  0.00           O  
ATOM    428  CB  GLU A  29     -19.786  10.954 -20.918  1.00  0.00           C  
ATOM    429  CG  GLU A  29     -18.372  10.758 -20.389  1.00  0.00           C  
ATOM    430  CD  GLU A  29     -17.393  11.749 -20.954  1.00  0.00           C  
ATOM    431  OE1 GLU A  29     -17.348  11.894 -22.152  1.00  0.00           O  
ATOM    432  OE2 GLU A  29     -16.689  12.361 -20.186  1.00  0.00           O  
ATOM    433  H   GLU A  29     -20.484  11.912 -18.640  1.00  0.00           H  
ATOM    434  HA  GLU A  29     -19.645  13.072 -21.184  1.00  0.00           H  
ATOM    435 1HB  GLU A  29     -20.434  10.238 -20.414  1.00  0.00           H  
ATOM    436 2HB  GLU A  29     -19.784  10.704 -21.979  1.00  0.00           H  
ATOM    437 1HG  GLU A  29     -18.384  10.855 -19.304  1.00  0.00           H  
ATOM    438 2HG  GLU A  29     -18.042   9.749 -20.632  1.00  0.00           H  
ATOM    439  N   ARG A  30     -22.767  12.207 -20.753  1.00  0.00           N  
ATOM    440  CA  ARG A  30     -24.130  12.304 -21.285  1.00  0.00           C  
ATOM    441  C   ARG A  30     -24.478  13.624 -21.973  1.00  0.00           C  
ATOM    442  O   ARG A  30     -25.075  13.625 -23.051  1.00  0.00           O  
ATOM    443  CB  ARG A  30     -25.128  12.076 -20.160  1.00  0.00           C  
ATOM    444  CG  ARG A  30     -26.589  12.142 -20.578  1.00  0.00           C  
ATOM    445  CD  ARG A  30     -27.500  11.899 -19.431  1.00  0.00           C  
ATOM    446  NE  ARG A  30     -28.898  12.011 -19.815  1.00  0.00           N  
ATOM    447  CZ  ARG A  30     -29.938  11.849 -18.974  1.00  0.00           C  
ATOM    448  NH1 ARG A  30     -29.722  11.569 -17.708  1.00  0.00           N  
ATOM    449  NH2 ARG A  30     -31.175  11.972 -19.422  1.00  0.00           N  
ATOM    450  H   ARG A  30     -22.632  11.907 -19.798  1.00  0.00           H  
ATOM    451  HA  ARG A  30     -24.251  11.552 -22.065  1.00  0.00           H  
ATOM    452 1HB  ARG A  30     -24.957  11.097 -19.714  1.00  0.00           H  
ATOM    453 2HB  ARG A  30     -24.974  12.822 -19.380  1.00  0.00           H  
ATOM    454 1HG  ARG A  30     -26.806  13.130 -20.985  1.00  0.00           H  
ATOM    455 2HG  ARG A  30     -26.784  11.385 -21.338  1.00  0.00           H  
ATOM    456 1HD  ARG A  30     -27.333  10.895 -19.040  1.00  0.00           H  
ATOM    457 2HD  ARG A  30     -27.302  12.630 -18.648  1.00  0.00           H  
ATOM    458  HE  ARG A  30     -29.104  12.226 -20.782  1.00  0.00           H  
ATOM    459 1HH1 ARG A  30     -28.776  11.475 -17.365  1.00  0.00           H  
ATOM    460 2HH1 ARG A  30     -30.501  11.447 -17.078  1.00  0.00           H  
ATOM    461 1HH2 ARG A  30     -31.341  12.187 -20.396  1.00  0.00           H  
ATOM    462 2HH2 ARG A  30     -31.954  11.850 -18.792  1.00  0.00           H  
ATOM    463  N   GLY A  31     -24.118  14.741 -21.350  1.00  0.00           N  
ATOM    464  CA  GLY A  31     -24.377  16.032 -21.964  1.00  0.00           C  
ATOM    465  C   GLY A  31     -23.158  16.608 -22.653  1.00  0.00           C  
ATOM    466  O   GLY A  31     -22.949  17.821 -22.634  1.00  0.00           O  
ATOM    467  H   GLY A  31     -23.664  14.707 -20.449  1.00  0.00           H  
ATOM    468 1HA  GLY A  31     -25.181  15.934 -22.694  1.00  0.00           H  
ATOM    469 2HA  GLY A  31     -24.718  16.735 -21.204  1.00  0.00           H  
ATOM    470  N   ALA A  32     -22.353  15.741 -23.265  1.00  0.00           N  
ATOM    471  CA  ALA A  32     -21.150  16.181 -23.963  1.00  0.00           C  
ATOM    472  C   ALA A  32     -20.731  15.219 -25.079  1.00  0.00           C  
ATOM    473  O   ALA A  32     -21.103  14.043 -25.074  1.00  0.00           O  
ATOM    474  CB  ALA A  32     -20.003  16.342 -22.960  1.00  0.00           C  
ATOM    475  H   ALA A  32     -22.578  14.756 -23.246  1.00  0.00           H  
ATOM    476  HA  ALA A  32     -21.361  17.145 -24.426  1.00  0.00           H  
ATOM    477 1HB  ALA A  32     -19.106  16.671 -23.483  1.00  0.00           H  
ATOM    478 2HB  ALA A  32     -20.278  17.083 -22.209  1.00  0.00           H  
ATOM    479 3HB  ALA A  32     -19.810  15.387 -22.473  1.00  0.00           H  
ATOM    480  N   PRO A  33     -19.966  15.726 -26.064  1.00  0.00           N  
ATOM    481  CA  PRO A  33     -19.435  14.965 -27.209  1.00  0.00           C  
ATOM    482  C   PRO A  33     -18.426  13.868 -26.838  1.00  0.00           C  
ATOM    483  O   PRO A  33     -17.997  13.088 -27.691  1.00  0.00           O  
ATOM    484  CB  PRO A  33     -18.782  16.041 -28.076  1.00  0.00           C  
ATOM    485  CG  PRO A  33     -19.376  17.336 -27.596  1.00  0.00           C  
ATOM    486  CD  PRO A  33     -19.598  17.157 -26.137  1.00  0.00           C  
ATOM    487  HA  PRO A  33     -20.269  14.486 -27.743  1.00  0.00           H  
ATOM    488 1HB  PRO A  33     -17.689  16.009 -27.956  1.00  0.00           H  
ATOM    489 2HB  PRO A  33     -18.995  15.848 -29.138  1.00  0.00           H  
ATOM    490 1HG  PRO A  33     -18.691  18.170 -27.810  1.00  0.00           H  
ATOM    491 2HG  PRO A  33     -20.312  17.547 -28.134  1.00  0.00           H  
ATOM    492 1HD  PRO A  33     -18.667  17.375 -25.594  1.00  0.00           H  
ATOM    493 2HD  PRO A  33     -20.407  17.824 -25.804  1.00  0.00           H  
ATOM    494  N   GLY A  34     -18.065  13.805 -25.563  1.00  0.00           N  
ATOM    495  CA  GLY A  34     -17.014  12.906 -25.132  1.00  0.00           C  
ATOM    496  C   GLY A  34     -17.270  11.423 -25.245  1.00  0.00           C  
ATOM    497  O   GLY A  34     -18.133  10.979 -25.998  1.00  0.00           O  
ATOM    498  H   GLY A  34     -18.525  14.389 -24.878  1.00  0.00           H  
ATOM    499 1HA  GLY A  34     -16.109  13.103 -25.706  1.00  0.00           H  
ATOM    500 2HA  GLY A  34     -16.780  13.095 -24.086  1.00  0.00           H  
ATOM    501  N   ALA A  35     -16.506  10.670 -24.457  1.00  0.00           N  
ATOM    502  CA  ALA A  35     -16.408   9.222 -24.568  1.00  0.00           C  
ATOM    503  C   ALA A  35     -17.704   8.504 -24.210  1.00  0.00           C  
ATOM    504  O   ALA A  35     -18.751   9.127 -24.023  1.00  0.00           O  
ATOM    505  CB  ALA A  35     -15.268   8.714 -23.687  1.00  0.00           C  
ATOM    506  H   ALA A  35     -15.970  11.146 -23.745  1.00  0.00           H  
ATOM    507  HA  ALA A  35     -16.194   8.977 -25.609  1.00  0.00           H  
ATOM    508 1HB  ALA A  35     -15.197   7.630 -23.773  1.00  0.00           H  
ATOM    509 2HB  ALA A  35     -14.329   9.166 -24.009  1.00  0.00           H  
ATOM    510 3HB  ALA A  35     -15.462   8.984 -22.650  1.00  0.00           H  
ATOM    511  N   GLN A  36     -17.608   7.183 -24.108  1.00  0.00           N  
ATOM    512  CA  GLN A  36     -18.762   6.312 -23.916  1.00  0.00           C  
ATOM    513  C   GLN A  36     -19.062   5.899 -22.482  1.00  0.00           C  
ATOM    514  O   GLN A  36     -19.565   4.799 -22.254  1.00  0.00           O  
ATOM    515  CB  GLN A  36     -18.580   5.048 -24.762  1.00  0.00           C  
ATOM    516  CG  GLN A  36     -18.546   5.301 -26.259  1.00  0.00           C  
ATOM    517  CD  GLN A  36     -18.340   4.027 -27.057  1.00  0.00           C  
ATOM    518  OE1 GLN A  36     -18.251   2.933 -26.493  1.00  0.00           O  
ATOM    519  NE2 GLN A  36     -18.263   4.162 -28.376  1.00  0.00           N  
ATOM    520  H   GLN A  36     -16.687   6.773 -24.167  1.00  0.00           H  
ATOM    521  HA  GLN A  36     -19.657   6.850 -24.228  1.00  0.00           H  
ATOM    522 1HB  GLN A  36     -17.649   4.554 -24.482  1.00  0.00           H  
ATOM    523 2HB  GLN A  36     -19.394   4.353 -24.556  1.00  0.00           H  
ATOM    524 1HG  GLN A  36     -19.493   5.746 -26.564  1.00  0.00           H  
ATOM    525 2HG  GLN A  36     -17.724   5.981 -26.484  1.00  0.00           H  
ATOM    526 1HE2 GLN A  36     -18.127   3.356 -28.954  1.00  0.00           H  
ATOM    527 2HE2 GLN A  36     -18.340   5.068 -28.792  1.00  0.00           H  
ATOM    528  N   LEU A  37     -18.755   6.756 -21.511  1.00  0.00           N  
ATOM    529  CA  LEU A  37     -19.003   6.411 -20.111  1.00  0.00           C  
ATOM    530  C   LEU A  37     -20.468   6.741 -19.873  1.00  0.00           C  
ATOM    531  O   LEU A  37     -21.017   6.519 -18.797  1.00  0.00           O  
ATOM    532  CB  LEU A  37     -18.098   7.200 -19.156  1.00  0.00           C  
ATOM    533  CG  LEU A  37     -16.594   6.930 -19.291  1.00  0.00           C  
ATOM    534  CD1 LEU A  37     -15.825   7.860 -18.362  1.00  0.00           C  
ATOM    535  CD2 LEU A  37     -16.308   5.472 -18.964  1.00  0.00           C  
ATOM    536  H   LEU A  37     -18.348   7.654 -21.732  1.00  0.00           H  
ATOM    537  HA  LEU A  37     -18.773   5.356 -19.969  1.00  0.00           H  
ATOM    538 1HB  LEU A  37     -18.260   8.264 -19.324  1.00  0.00           H  
ATOM    539 2HB  LEU A  37     -18.386   6.966 -18.132  1.00  0.00           H  
ATOM    540  HG  LEU A  37     -16.276   7.142 -20.312  1.00  0.00           H  
ATOM    541 1HD1 LEU A  37     -14.756   7.669 -18.458  1.00  0.00           H  
ATOM    542 2HD1 LEU A  37     -16.033   8.896 -18.631  1.00  0.00           H  
ATOM    543 3HD1 LEU A  37     -16.135   7.683 -17.333  1.00  0.00           H  
ATOM    544 1HD2 LEU A  37     -15.239   5.280 -19.060  1.00  0.00           H  
ATOM    545 2HD2 LEU A  37     -16.624   5.260 -17.942  1.00  0.00           H  
ATOM    546 3HD2 LEU A  37     -16.856   4.830 -19.654  1.00  0.00           H  
ATOM    547  N   ILE A  38     -21.078   7.291 -20.914  1.00  0.00           N  
ATOM    548  CA  ILE A  38     -22.511   7.481 -21.001  1.00  0.00           C  
ATOM    549  C   ILE A  38     -23.212   6.184 -20.610  1.00  0.00           C  
ATOM    550  O   ILE A  38     -24.200   6.194 -19.875  1.00  0.00           O  
ATOM    551  CB  ILE A  38     -22.934   7.908 -22.418  1.00  0.00           C  
ATOM    552  CG1 ILE A  38     -22.388   9.301 -22.741  1.00  0.00           C  
ATOM    553  CG2 ILE A  38     -24.449   7.883 -22.552  1.00  0.00           C  
ATOM    554  CD1 ILE A  38     -22.510   9.682 -24.199  1.00  0.00           C  
ATOM    555  H   ILE A  38     -20.495   7.589 -21.683  1.00  0.00           H  
ATOM    556  HA  ILE A  38     -22.794   8.290 -20.328  1.00  0.00           H  
ATOM    557  HB  ILE A  38     -22.503   7.224 -23.148  1.00  0.00           H  
ATOM    558 1HG1 ILE A  38     -22.918  10.046 -22.149  1.00  0.00           H  
ATOM    559 2HG1 ILE A  38     -21.335   9.353 -22.464  1.00  0.00           H  
ATOM    560 1HG2 ILE A  38     -24.731   8.188 -23.559  1.00  0.00           H  
ATOM    561 2HG2 ILE A  38     -24.813   6.874 -22.363  1.00  0.00           H  
ATOM    562 3HG2 ILE A  38     -24.890   8.569 -21.828  1.00  0.00           H  
ATOM    563 1HD1 ILE A  38     -22.102  10.682 -24.350  1.00  0.00           H  
ATOM    564 2HD1 ILE A  38     -21.956   8.968 -24.810  1.00  0.00           H  
ATOM    565 3HD1 ILE A  38     -23.559   9.672 -24.491  1.00  0.00           H  
ATOM    566  N   THR A  39     -22.694   5.067 -21.109  1.00  0.00           N  
ATOM    567  CA  THR A  39     -23.240   3.758 -20.779  1.00  0.00           C  
ATOM    568  C   THR A  39     -22.786   3.370 -19.384  1.00  0.00           C  
ATOM    569  O   THR A  39     -21.603   3.470 -19.059  1.00  0.00           O  
ATOM    570  CB  THR A  39     -22.807   2.685 -21.795  1.00  0.00           C  
ATOM    571  OG1 THR A  39     -21.376   2.608 -21.831  1.00  0.00           O  
ATOM    572  CG2 THR A  39     -23.329   3.023 -23.183  1.00  0.00           C  
ATOM    573  H   THR A  39     -21.902   5.126 -21.733  1.00  0.00           H  
ATOM    574  HA  THR A  39     -24.328   3.814 -20.831  1.00  0.00           H  
ATOM    575  HB  THR A  39     -23.201   1.716 -21.490  1.00  0.00           H  
ATOM    576  HG1 THR A  39     -21.027   2.714 -20.943  1.00  0.00           H  
ATOM    577 1HG2 THR A  39     -23.013   2.254 -23.887  1.00  0.00           H  
ATOM    578 2HG2 THR A  39     -24.417   3.071 -23.161  1.00  0.00           H  
ATOM    579 3HG2 THR A  39     -22.930   3.987 -23.496  1.00  0.00           H  
ATOM    580  N   TYR A  40     -23.731   2.934 -18.562  1.00  0.00           N  
ATOM    581  CA  TYR A  40     -23.464   2.714 -17.150  1.00  0.00           C  
ATOM    582  C   TYR A  40     -22.440   1.605 -16.927  1.00  0.00           C  
ATOM    583  O   TYR A  40     -21.530   1.756 -16.112  1.00  0.00           O  
ATOM    584  CB  TYR A  40     -24.764   2.388 -16.412  1.00  0.00           C  
ATOM    585  CG  TYR A  40     -24.590   2.202 -14.921  1.00  0.00           C  
ATOM    586  CD1 TYR A  40     -24.573   3.307 -14.082  1.00  0.00           C  
ATOM    587  CD2 TYR A  40     -24.447   0.928 -14.393  1.00  0.00           C  
ATOM    588  CE1 TYR A  40     -24.414   3.137 -12.720  1.00  0.00           C  
ATOM    589  CE2 TYR A  40     -24.288   0.759 -13.031  1.00  0.00           C  
ATOM    590  CZ  TYR A  40     -24.272   1.857 -12.196  1.00  0.00           C  
ATOM    591  OH  TYR A  40     -24.113   1.689 -10.840  1.00  0.00           O  
ATOM    592  H   TYR A  40     -24.657   2.751 -18.921  1.00  0.00           H  
ATOM    593  HA  TYR A  40     -23.043   3.629 -16.731  1.00  0.00           H  
ATOM    594 1HB  TYR A  40     -25.486   3.190 -16.573  1.00  0.00           H  
ATOM    595 2HB  TYR A  40     -25.195   1.474 -16.820  1.00  0.00           H  
ATOM    596  HD1 TYR A  40     -24.686   4.309 -14.497  1.00  0.00           H  
ATOM    597  HD2 TYR A  40     -24.460   0.060 -15.052  1.00  0.00           H  
ATOM    598  HE1 TYR A  40     -24.401   4.005 -12.061  1.00  0.00           H  
ATOM    599  HE2 TYR A  40     -24.175  -0.243 -12.616  1.00  0.00           H  
ATOM    600  HH  TYR A  40     -24.076   0.751 -10.637  1.00  0.00           H  
ATOM    601  N   PRO A  41     -22.569   0.479 -17.653  1.00  0.00           N  
ATOM    602  CA  PRO A  41     -21.612  -0.628 -17.506  1.00  0.00           C  
ATOM    603  C   PRO A  41     -20.154  -0.176 -17.599  1.00  0.00           C  
ATOM    604  O   PRO A  41     -19.301  -0.633 -16.828  1.00  0.00           O  
ATOM    605  CB  PRO A  41     -21.981  -1.547 -18.675  1.00  0.00           C  
ATOM    606  CG  PRO A  41     -23.449  -1.349 -18.845  1.00  0.00           C  
ATOM    607  CD  PRO A  41     -23.655   0.127 -18.633  1.00  0.00           C  
ATOM    608  HA  PRO A  41     -21.764  -1.112 -16.530  1.00  0.00           H  
ATOM    609 1HB  PRO A  41     -21.406  -1.267 -19.570  1.00  0.00           H  
ATOM    610 2HB  PRO A  41     -21.716  -2.587 -18.435  1.00  0.00           H  
ATOM    611 1HG  PRO A  41     -23.763  -1.681 -19.846  1.00  0.00           H  
ATOM    612 2HG  PRO A  41     -24.002  -1.963 -18.119  1.00  0.00           H  
ATOM    613 1HD  PRO A  41     -23.523   0.657 -19.588  1.00  0.00           H  
ATOM    614 2HD  PRO A  41     -24.662   0.302 -18.227  1.00  0.00           H  
ATOM    615  N   ARG A  42     -19.883   0.721 -18.548  1.00  0.00           N  
ATOM    616  CA  ARG A  42     -18.540   1.241 -18.774  1.00  0.00           C  
ATOM    617  C   ARG A  42     -18.166   2.202 -17.661  1.00  0.00           C  
ATOM    618  O   ARG A  42     -17.034   2.202 -17.190  1.00  0.00           O  
ATOM    619  CB  ARG A  42     -18.448   1.953 -20.116  1.00  0.00           C  
ATOM    620  CG  ARG A  42     -18.492   1.039 -21.330  1.00  0.00           C  
ATOM    621  CD  ARG A  42     -18.282   1.792 -22.592  1.00  0.00           C  
ATOM    622  NE  ARG A  42     -18.187   0.908 -23.742  1.00  0.00           N  
ATOM    623  CZ  ARG A  42     -19.235   0.510 -24.490  1.00  0.00           C  
ATOM    624  NH1 ARG A  42     -20.447   0.927 -24.197  1.00  0.00           N  
ATOM    625  NH2 ARG A  42     -19.044  -0.298 -25.519  1.00  0.00           N  
ATOM    626  H   ARG A  42     -20.642   1.048 -19.129  1.00  0.00           H  
ATOM    627  HA  ARG A  42     -17.842   0.403 -18.789  1.00  0.00           H  
ATOM    628 1HB  ARG A  42     -19.269   2.663 -20.207  1.00  0.00           H  
ATOM    629 2HB  ARG A  42     -17.519   2.521 -20.164  1.00  0.00           H  
ATOM    630 1HG  ARG A  42     -17.710   0.285 -21.246  1.00  0.00           H  
ATOM    631 2HG  ARG A  42     -19.465   0.549 -21.381  1.00  0.00           H  
ATOM    632 1HD  ARG A  42     -19.117   2.473 -22.754  1.00  0.00           H  
ATOM    633 2HD  ARG A  42     -17.357   2.364 -22.525  1.00  0.00           H  
ATOM    634  HE  ARG A  42     -17.270   0.566 -23.999  1.00  0.00           H  
ATOM    635 1HH1 ARG A  42     -20.593   1.544 -23.411  1.00  0.00           H  
ATOM    636 2HH1 ARG A  42     -21.232   0.629 -24.758  1.00  0.00           H  
ATOM    637 1HH2 ARG A  42     -18.112  -0.618 -25.744  1.00  0.00           H  
ATOM    638 2HH2 ARG A  42     -19.829  -0.595 -26.079  1.00  0.00           H  
ATOM    639  N   ALA A  43     -19.120   3.023 -17.242  1.00  0.00           N  
ATOM    640  CA  ALA A  43     -18.872   3.965 -16.164  1.00  0.00           C  
ATOM    641  C   ALA A  43     -18.513   3.193 -14.894  1.00  0.00           C  
ATOM    642  O   ALA A  43     -17.653   3.623 -14.123  1.00  0.00           O  
ATOM    643  CB  ALA A  43     -20.100   4.830 -15.929  1.00  0.00           C  
ATOM    644  H   ALA A  43     -20.033   2.998 -17.673  1.00  0.00           H  
ATOM    645  HA  ALA A  43     -18.039   4.603 -16.457  1.00  0.00           H  
ATOM    646 1HB  ALA A  43     -19.900   5.532 -15.119  1.00  0.00           H  
ATOM    647 2HB  ALA A  43     -20.334   5.384 -16.839  1.00  0.00           H  
ATOM    648 3HB  ALA A  43     -20.945   4.198 -15.662  1.00  0.00           H  
ATOM    649  N   LEU A  44     -19.172   2.053 -14.688  1.00  0.00           N  
ATOM    650  CA  LEU A  44     -18.897   1.186 -13.541  1.00  0.00           C  
ATOM    651  C   LEU A  44     -17.501   0.591 -13.636  1.00  0.00           C  
ATOM    652  O   LEU A  44     -16.727   0.620 -12.680  1.00  0.00           O  
ATOM    653  CB  LEU A  44     -19.935   0.059 -13.460  1.00  0.00           C  
ATOM    654  CG  LEU A  44     -19.751  -0.933 -12.304  1.00  0.00           C  
ATOM    655  CD1 LEU A  44     -19.843  -0.191 -10.978  1.00  0.00           C  
ATOM    656  CD2 LEU A  44     -20.809  -2.022 -12.396  1.00  0.00           C  
ATOM    657  H   LEU A  44     -19.885   1.782 -15.350  1.00  0.00           H  
ATOM    658  HA  LEU A  44     -19.003   1.774 -12.630  1.00  0.00           H  
ATOM    659 1HB  LEU A  44     -20.924   0.504 -13.360  1.00  0.00           H  
ATOM    660 2HB  LEU A  44     -19.906  -0.507 -14.391  1.00  0.00           H  
ATOM    661  HG  LEU A  44     -18.760  -1.384 -12.366  1.00  0.00           H  
ATOM    662 1HD1 LEU A  44     -19.712  -0.896 -10.157  1.00  0.00           H  
ATOM    663 2HD1 LEU A  44     -19.062   0.569 -10.931  1.00  0.00           H  
ATOM    664 3HD1 LEU A  44     -20.819   0.285 -10.895  1.00  0.00           H  
ATOM    665 1HD2 LEU A  44     -20.678  -2.728 -11.575  1.00  0.00           H  
ATOM    666 2HD2 LEU A  44     -21.800  -1.572 -12.333  1.00  0.00           H  
ATOM    667 3HD2 LEU A  44     -20.709  -2.548 -13.346  1.00  0.00           H  
ATOM    668  N   TRP A  45     -17.206   0.033 -14.806  1.00  0.00           N  
ATOM    669  CA  TRP A  45     -15.895  -0.529 -15.102  1.00  0.00           C  
ATOM    670  C   TRP A  45     -14.820   0.539 -14.932  1.00  0.00           C  
ATOM    671  O   TRP A  45     -13.737   0.258 -14.422  1.00  0.00           O  
ATOM    672  CB  TRP A  45     -15.856  -1.088 -16.526  1.00  0.00           C  
ATOM    673  CG  TRP A  45     -16.785  -2.245 -16.741  1.00  0.00           C  
ATOM    674  CD1 TRP A  45     -17.265  -3.092 -15.788  1.00  0.00           C  
ATOM    675  CD2 TRP A  45     -17.355  -2.689 -17.996  1.00  0.00           C  
ATOM    676  NE1 TRP A  45     -18.089  -4.030 -16.360  1.00  0.00           N  
ATOM    677  CE2 TRP A  45     -18.156  -3.797 -17.710  1.00  0.00           C  
ATOM    678  CE3 TRP A  45     -17.250  -2.241 -19.318  1.00  0.00           C  
ATOM    679  CZ2 TRP A  45     -18.854  -4.472 -18.700  1.00  0.00           C  
ATOM    680  CZ3 TRP A  45     -17.951  -2.917 -20.310  1.00  0.00           C  
ATOM    681  CH2 TRP A  45     -18.732  -4.003 -20.008  1.00  0.00           C  
ATOM    682  H   TRP A  45     -17.926   0.002 -15.514  1.00  0.00           H  
ATOM    683  HA  TRP A  45     -15.696  -1.334 -14.395  1.00  0.00           H  
ATOM    684 1HB  TRP A  45     -16.119  -0.301 -17.233  1.00  0.00           H  
ATOM    685 2HB  TRP A  45     -14.843  -1.414 -16.761  1.00  0.00           H  
ATOM    686  HD1 TRP A  45     -17.029  -3.034 -14.727  1.00  0.00           H  
ATOM    687  HE1 TRP A  45     -18.567  -4.771 -15.868  1.00  0.00           H  
ATOM    688  HE3 TRP A  45     -16.633  -1.377 -19.564  1.00  0.00           H  
ATOM    689  HZ2 TRP A  45     -19.480  -5.337 -18.480  1.00  0.00           H  
ATOM    690  HZ3 TRP A  45     -17.863  -2.562 -21.338  1.00  0.00           H  
ATOM    691  HH2 TRP A  45     -19.269  -4.510 -20.810  1.00  0.00           H  
ATOM    692  N   TRP A  46     -15.124   1.766 -15.345  1.00  0.00           N  
ATOM    693  CA  TRP A  46     -14.180   2.867 -15.183  1.00  0.00           C  
ATOM    694  C   TRP A  46     -13.983   3.155 -13.709  1.00  0.00           C  
ATOM    695  O   TRP A  46     -12.861   3.394 -13.255  1.00  0.00           O  
ATOM    696  CB  TRP A  46     -14.678   4.125 -15.897  1.00  0.00           C  
ATOM    697  CG  TRP A  46     -13.891   5.355 -15.561  1.00  0.00           C  
ATOM    698  CD1 TRP A  46     -12.666   5.699 -16.051  1.00  0.00           C  
ATOM    699  CD2 TRP A  46     -14.272   6.418 -14.654  1.00  0.00           C  
ATOM    700  NE1 TRP A  46     -12.260   6.895 -15.513  1.00  0.00           N  
ATOM    701  CE2 TRP A  46     -13.232   7.351 -14.657  1.00  0.00           C  
ATOM    702  CE3 TRP A  46     -15.397   6.649 -13.852  1.00  0.00           C  
ATOM    703  CZ2 TRP A  46     -13.276   8.502 -13.887  1.00  0.00           C  
ATOM    704  CZ3 TRP A  46     -15.442   7.804 -13.081  1.00  0.00           C  
ATOM    705  CH2 TRP A  46     -14.409   8.707 -13.099  1.00  0.00           C  
ATOM    706  H   TRP A  46     -16.019   1.945 -15.777  1.00  0.00           H  
ATOM    707  HA  TRP A  46     -13.238   2.587 -15.655  1.00  0.00           H  
ATOM    708 1HB  TRP A  46     -14.633   3.974 -16.976  1.00  0.00           H  
ATOM    709 2HB  TRP A  46     -15.721   4.303 -15.635  1.00  0.00           H  
ATOM    710  HD1 TRP A  46     -12.093   5.110 -16.764  1.00  0.00           H  
ATOM    711  HE1 TRP A  46     -11.389   7.365 -15.713  1.00  0.00           H  
ATOM    712  HE3 TRP A  46     -16.222   5.937 -13.836  1.00  0.00           H  
ATOM    713  HZ2 TRP A  46     -12.465   9.231 -13.888  1.00  0.00           H  
ATOM    714  HZ3 TRP A  46     -16.321   7.976 -12.459  1.00  0.00           H  
ATOM    715  HH2 TRP A  46     -14.477   9.603 -12.482  1.00  0.00           H  
ATOM    716  N   SER A  47     -15.089   3.155 -12.972  1.00  0.00           N  
ATOM    717  CA  SER A  47     -15.072   3.548 -11.574  1.00  0.00           C  
ATOM    718  C   SER A  47     -14.130   2.600 -10.845  1.00  0.00           C  
ATOM    719  O   SER A  47     -13.459   2.983  -9.886  1.00  0.00           O  
ATOM    720  CB  SER A  47     -16.464   3.492 -10.973  1.00  0.00           C  
ATOM    721  OG  SER A  47     -16.916   2.169 -10.876  1.00  0.00           O  
ATOM    722  H   SER A  47     -15.963   2.875 -13.394  1.00  0.00           H  
ATOM    723  HA  SER A  47     -14.742   4.585 -11.509  1.00  0.00           H  
ATOM    724 1HB  SER A  47     -16.451   3.949  -9.984  1.00  0.00           H  
ATOM    725 2HB  SER A  47     -17.150   4.069 -11.591  1.00  0.00           H  
ATOM    726  HG  SER A  47     -17.790   2.217 -10.483  1.00  0.00           H  
ATOM    727  N   VAL A  48     -14.078   1.361 -11.324  1.00  0.00           N  
ATOM    728  CA  VAL A  48     -13.118   0.385 -10.832  1.00  0.00           C  
ATOM    729  C   VAL A  48     -11.688   0.673 -11.278  1.00  0.00           C  
ATOM    730  O   VAL A  48     -10.774   0.666 -10.451  1.00  0.00           O  
ATOM    731  CB  VAL A  48     -13.517  -1.023 -11.313  1.00  0.00           C  
ATOM    732  CG1 VAL A  48     -12.438  -2.034 -10.956  1.00  0.00           C  
ATOM    733  CG2 VAL A  48     -14.852  -1.419 -10.700  1.00  0.00           C  
ATOM    734  H   VAL A  48     -14.725   1.091 -12.050  1.00  0.00           H  
ATOM    735  HA  VAL A  48     -13.126   0.411  -9.742  1.00  0.00           H  
ATOM    736  HB  VAL A  48     -13.604  -1.015 -12.399  1.00  0.00           H  
ATOM    737 1HG1 VAL A  48     -12.737  -3.023 -11.303  1.00  0.00           H  
ATOM    738 2HG1 VAL A  48     -11.501  -1.749 -11.434  1.00  0.00           H  
ATOM    739 3HG1 VAL A  48     -12.303  -2.055  -9.875  1.00  0.00           H  
ATOM    740 1HG2 VAL A  48     -15.129  -2.415 -11.045  1.00  0.00           H  
ATOM    741 2HG2 VAL A  48     -14.767  -1.422  -9.613  1.00  0.00           H  
ATOM    742 3HG2 VAL A  48     -15.618  -0.705 -11.003  1.00  0.00           H  
ATOM    743  N   GLU A  49     -11.490   0.917 -12.577  1.00  0.00           N  
ATOM    744  CA  GLU A  49     -10.162   1.254 -13.098  1.00  0.00           C  
ATOM    745  C   GLU A  49      -9.616   2.445 -12.322  1.00  0.00           C  
ATOM    746  O   GLU A  49      -8.409   2.557 -12.100  1.00  0.00           O  
ATOM    747  CB  GLU A  49     -10.221   1.575 -14.593  1.00  0.00           C  
ATOM    748  CG  GLU A  49      -8.863   1.809 -15.239  1.00  0.00           C  
ATOM    749  CD  GLU A  49      -8.955   2.059 -16.719  1.00  0.00           C  
ATOM    750  OE1 GLU A  49     -10.048   2.201 -17.212  1.00  0.00           O  
ATOM    751  OE2 GLU A  49      -7.930   2.108 -17.358  1.00  0.00           O  
ATOM    752  H   GLU A  49     -12.271   0.868 -13.215  1.00  0.00           H  
ATOM    753  HA  GLU A  49      -9.510   0.390 -12.966  1.00  0.00           H  
ATOM    754 1HB  GLU A  49     -10.706   0.755 -15.123  1.00  0.00           H  
ATOM    755 2HB  GLU A  49     -10.825   2.468 -14.750  1.00  0.00           H  
ATOM    756 1HG  GLU A  49      -8.390   2.669 -14.766  1.00  0.00           H  
ATOM    757 2HG  GLU A  49      -8.232   0.939 -15.061  1.00  0.00           H  
ATOM    758  N   THR A  50     -10.518   3.323 -11.895  1.00  0.00           N  
ATOM    759  CA  THR A  50     -10.127   4.605 -11.326  1.00  0.00           C  
ATOM    760  C   THR A  50      -9.924   4.502  -9.810  1.00  0.00           C  
ATOM    761  O   THR A  50      -8.893   4.925  -9.271  1.00  0.00           O  
ATOM    762  CB  THR A  50     -11.175   5.688 -11.640  1.00  0.00           C  
ATOM    763  OG1 THR A  50     -11.338   5.803 -13.060  1.00  0.00           O  
ATOM    764  CG2 THR A  50     -10.741   7.031 -11.073  1.00  0.00           C  
ATOM    765  H   THR A  50     -11.499   3.095 -11.966  1.00  0.00           H  
ATOM    766  HA  THR A  50      -9.195   4.922 -11.796  1.00  0.00           H  
ATOM    767  HB  THR A  50     -12.132   5.406 -11.200  1.00  0.00           H  
ATOM    768  HG1 THR A  50     -10.497   6.039 -13.459  1.00  0.00           H  
ATOM    769 1HG2 THR A  50     -11.495   7.784 -11.304  1.00  0.00           H  
ATOM    770 2HG2 THR A  50     -10.628   6.950  -9.992  1.00  0.00           H  
ATOM    771 3HG2 THR A  50      -9.790   7.322 -11.517  1.00  0.00           H  
ATOM    772  N   ALA A  51     -10.928   3.940  -9.140  1.00  0.00           N  
ATOM    773  CA  ALA A  51     -10.975   3.875  -7.686  1.00  0.00           C  
ATOM    774  C   ALA A  51     -10.047   2.804  -7.137  1.00  0.00           C  
ATOM    775  O   ALA A  51      -9.607   2.885  -5.998  1.00  0.00           O  
ATOM    776  CB  ALA A  51     -12.402   3.613  -7.229  1.00  0.00           C  
ATOM    777  H   ALA A  51     -11.688   3.543  -9.675  1.00  0.00           H  
ATOM    778  HA  ALA A  51     -10.644   4.837  -7.294  1.00  0.00           H  
ATOM    779 1HB  ALA A  51     -12.432   3.566  -6.141  1.00  0.00           H  
ATOM    780 2HB  ALA A  51     -13.048   4.420  -7.575  1.00  0.00           H  
ATOM    781 3HB  ALA A  51     -12.748   2.668  -7.643  1.00  0.00           H  
ATOM    782  N   THR A  52      -9.765   1.789  -7.940  1.00  0.00           N  
ATOM    783  CA  THR A  52      -8.835   0.758  -7.522  1.00  0.00           C  
ATOM    784  C   THR A  52      -7.464   1.240  -7.921  1.00  0.00           C  
ATOM    785  O   THR A  52      -6.450   0.657  -7.524  1.00  0.00           O  
ATOM    786  CB  THR A  52      -9.140  -0.609  -8.161  1.00  0.00           C  
ATOM    787  OG1 THR A  52      -9.061  -0.501  -9.588  1.00  0.00           O  
ATOM    788  CG2 THR A  52     -10.532  -1.083  -7.768  1.00  0.00           C  
ATOM    789  H   THR A  52     -10.195   1.723  -8.852  1.00  0.00           H  
ATOM    790  HA  THR A  52      -8.982   0.570  -6.458  1.00  0.00           H  
ATOM    791  HB  THR A  52      -8.406  -1.341  -7.824  1.00  0.00           H  
ATOM    792  HG1 THR A  52      -9.135   0.421  -9.843  1.00  0.00           H  
ATOM    793 1HG2 THR A  52     -10.730  -2.050  -8.228  1.00  0.00           H  
ATOM    794 2HG2 THR A  52     -10.591  -1.177  -6.684  1.00  0.00           H  
ATOM    795 3HG2 THR A  52     -11.271  -0.360  -8.111  1.00  0.00           H  
ATOM    796  N   THR A  53      -7.453   2.326  -8.699  1.00  0.00           N  
ATOM    797  CA  THR A  53      -6.251   3.083  -9.046  1.00  0.00           C  
ATOM    798  C   THR A  53      -5.296   2.166  -9.791  1.00  0.00           C  
ATOM    799  O   THR A  53      -4.181   1.887  -9.366  1.00  0.00           O  
ATOM    800  CB  THR A  53      -5.560   3.668  -7.800  1.00  0.00           C  
ATOM    801  OG1 THR A  53      -4.952   2.611  -7.047  1.00  0.00           O  
ATOM    802  CG2 THR A  53      -6.567   4.395  -6.924  1.00  0.00           C  
ATOM    803  H   THR A  53      -8.346   2.628  -9.061  1.00  0.00           H  
ATOM    804  HA  THR A  53      -6.536   3.901  -9.707  1.00  0.00           H  
ATOM    805  HB  THR A  53      -4.784   4.368  -8.110  1.00  0.00           H  
ATOM    806  HG1 THR A  53      -5.198   1.764  -7.428  1.00  0.00           H  
ATOM    807 1HG2 THR A  53      -6.061   4.803  -6.049  1.00  0.00           H  
ATOM    808 2HG2 THR A  53      -7.023   5.207  -7.490  1.00  0.00           H  
ATOM    809 3HG2 THR A  53      -7.340   3.698  -6.603  1.00  0.00           H  
ATOM    810  N   VAL A  54      -5.786   1.673 -10.914  1.00  0.00           N  
ATOM    811  CA  VAL A  54      -5.016   0.824 -11.793  1.00  0.00           C  
ATOM    812  C   VAL A  54      -4.544   1.739 -12.921  1.00  0.00           C  
ATOM    813  O   VAL A  54      -3.346   1.905 -13.157  1.00  0.00           O  
ATOM    814  CB  VAL A  54      -5.860  -0.342 -12.342  1.00  0.00           C  
ATOM    815  CG1 VAL A  54      -5.049  -1.167 -13.330  1.00  0.00           C  
ATOM    816  CG2 VAL A  54      -6.355  -1.208 -11.194  1.00  0.00           C  
ATOM    817  H   VAL A  54      -6.737   1.904 -11.162  1.00  0.00           H  
ATOM    818  HA  VAL A  54      -4.198   0.384 -11.221  1.00  0.00           H  
ATOM    819  HB  VAL A  54      -6.713   0.064 -12.887  1.00  0.00           H  
ATOM    820 1HG1 VAL A  54      -5.661  -1.987 -13.708  1.00  0.00           H  
ATOM    821 2HG1 VAL A  54      -4.735  -0.536 -14.161  1.00  0.00           H  
ATOM    822 3HG1 VAL A  54      -4.170  -1.573 -12.829  1.00  0.00           H  
ATOM    823 1HG2 VAL A  54      -6.951  -2.030 -11.589  1.00  0.00           H  
ATOM    824 2HG2 VAL A  54      -5.502  -1.609 -10.646  1.00  0.00           H  
ATOM    825 3HG2 VAL A  54      -6.967  -0.606 -10.522  1.00  0.00           H  
ATOM    826  N   GLY A  55      -5.518   2.344 -13.599  1.00  0.00           N  
ATOM    827  CA  GLY A  55      -5.259   3.142 -14.786  1.00  0.00           C  
ATOM    828  C   GLY A  55      -4.713   2.358 -15.952  1.00  0.00           C  
ATOM    829  O   GLY A  55      -3.732   2.762 -16.570  1.00  0.00           O  
ATOM    830  H   GLY A  55      -6.469   2.241 -13.273  1.00  0.00           H  
ATOM    831 1HA  GLY A  55      -6.180   3.629 -15.106  1.00  0.00           H  
ATOM    832 2HA  GLY A  55      -4.546   3.931 -14.545  1.00  0.00           H  
ATOM    833  N   TYR A  56      -5.349   1.235 -16.261  1.00  0.00           N  
ATOM    834  CA  TYR A  56      -4.839   0.357 -17.300  1.00  0.00           C  
ATOM    835  C   TYR A  56      -4.599   1.156 -18.554  1.00  0.00           C  
ATOM    836  O   TYR A  56      -3.522   1.087 -19.130  1.00  0.00           O  
ATOM    837  CB  TYR A  56      -5.807  -0.796 -17.575  1.00  0.00           C  
ATOM    838  CG  TYR A  56      -5.472  -1.592 -18.817  1.00  0.00           C  
ATOM    839  CD1 TYR A  56      -4.480  -2.560 -18.773  1.00  0.00           C  
ATOM    840  CD2 TYR A  56      -6.156  -1.352 -19.999  1.00  0.00           C  
ATOM    841  CE1 TYR A  56      -4.174  -3.287 -19.908  1.00  0.00           C  
ATOM    842  CE2 TYR A  56      -5.851  -2.079 -21.134  1.00  0.00           C  
ATOM    843  CZ  TYR A  56      -4.864  -3.043 -21.090  1.00  0.00           C  
ATOM    844  OH  TYR A  56      -4.559  -3.767 -22.220  1.00  0.00           O  
ATOM    845  H   TYR A  56      -6.197   0.981 -15.774  1.00  0.00           H  
ATOM    846  HA  TYR A  56      -3.903  -0.082 -16.954  1.00  0.00           H  
ATOM    847 1HB  TYR A  56      -5.811  -1.478 -16.724  1.00  0.00           H  
ATOM    848 2HB  TYR A  56      -6.818  -0.404 -17.685  1.00  0.00           H  
ATOM    849  HD1 TYR A  56      -3.942  -2.748 -17.844  1.00  0.00           H  
ATOM    850  HD2 TYR A  56      -6.935  -0.590 -20.034  1.00  0.00           H  
ATOM    851  HE1 TYR A  56      -3.395  -4.048 -19.874  1.00  0.00           H  
ATOM    852  HE2 TYR A  56      -6.388  -1.891 -22.063  1.00  0.00           H  
ATOM    853  HH  TYR A  56      -5.120  -3.479 -22.944  1.00  0.00           H  
ATOM    854  N   GLY A  57      -5.605   1.930 -18.954  1.00  0.00           N  
ATOM    855  CA  GLY A  57      -5.560   2.617 -20.230  1.00  0.00           C  
ATOM    856  C   GLY A  57      -6.749   2.186 -21.072  1.00  0.00           C  
ATOM    857  O   GLY A  57      -6.673   2.089 -22.300  1.00  0.00           O  
ATOM    858  H   GLY A  57      -6.416   2.043 -18.363  1.00  0.00           H  
ATOM    859 1HA  GLY A  57      -5.574   3.695 -20.064  1.00  0.00           H  
ATOM    860 2HA  GLY A  57      -4.624   2.384 -20.736  1.00  0.00           H  
ATOM    861  N   ASP A  58      -7.856   1.925 -20.386  1.00  0.00           N  
ATOM    862  CA  ASP A  58      -9.077   1.440 -21.007  1.00  0.00           C  
ATOM    863  C   ASP A  58     -10.087   2.578 -21.123  1.00  0.00           C  
ATOM    864  O   ASP A  58     -10.408   3.017 -22.225  1.00  0.00           O  
ATOM    865  CB  ASP A  58      -9.675   0.284 -20.202  1.00  0.00           C  
ATOM    866  CG  ASP A  58     -10.766  -0.462 -20.957  1.00  0.00           C  
ATOM    867  OD1 ASP A  58     -10.524  -0.859 -22.073  1.00  0.00           O  
ATOM    868  OD2 ASP A  58     -11.831  -0.629 -20.412  1.00  0.00           O  
ATOM    869  H   ASP A  58      -7.838   2.073 -19.387  1.00  0.00           H  
ATOM    870  HA  ASP A  58      -8.830   1.048 -21.994  1.00  0.00           H  
ATOM    871 1HB  ASP A  58      -8.887  -0.422 -19.939  1.00  0.00           H  
ATOM    872 2HB  ASP A  58     -10.095   0.668 -19.272  1.00  0.00           H  
ATOM    873  N   LEU A  59     -10.586   3.045 -19.981  1.00  0.00           N  
ATOM    874  CA  LEU A  59     -11.625   4.069 -19.949  1.00  0.00           C  
ATOM    875  C   LEU A  59     -11.150   5.345 -19.254  1.00  0.00           C  
ATOM    876  O   LEU A  59     -10.321   5.288 -18.342  1.00  0.00           O  
ATOM    877  CB  LEU A  59     -12.871   3.529 -19.236  1.00  0.00           C  
ATOM    878  CG  LEU A  59     -13.501   2.275 -19.855  1.00  0.00           C  
ATOM    879  CD1 LEU A  59     -14.628   1.777 -18.961  1.00  0.00           C  
ATOM    880  CD2 LEU A  59     -14.012   2.600 -21.251  1.00  0.00           C  
ATOM    881  H   LEU A  59     -10.233   2.675 -19.110  1.00  0.00           H  
ATOM    882  HA  LEU A  59     -11.899   4.316 -20.974  1.00  0.00           H  
ATOM    883 1HB  LEU A  59     -12.607   3.293 -18.206  1.00  0.00           H  
ATOM    884 2HB  LEU A  59     -13.631   4.310 -19.224  1.00  0.00           H  
ATOM    885  HG  LEU A  59     -12.752   1.485 -19.918  1.00  0.00           H  
ATOM    886 1HD1 LEU A  59     -15.075   0.886 -19.401  1.00  0.00           H  
ATOM    887 2HD1 LEU A  59     -14.230   1.534 -17.976  1.00  0.00           H  
ATOM    888 3HD1 LEU A  59     -15.386   2.553 -18.866  1.00  0.00           H  
ATOM    889 1HD2 LEU A  59     -14.459   1.708 -21.692  1.00  0.00           H  
ATOM    890 2HD2 LEU A  59     -14.762   3.388 -21.189  1.00  0.00           H  
ATOM    891 3HD2 LEU A  59     -13.183   2.936 -21.874  1.00  0.00           H  
ATOM    892  N   TYR A  60     -11.683   6.485 -19.696  1.00  0.00           N  
ATOM    893  CA  TYR A  60     -11.289   7.806 -19.207  1.00  0.00           C  
ATOM    894  C   TYR A  60     -12.234   8.924 -19.660  1.00  0.00           C  
ATOM    895  O   TYR A  60     -12.553   9.055 -20.843  1.00  0.00           O  
ATOM    896  CB  TYR A  60      -9.860   8.122 -19.655  1.00  0.00           C  
ATOM    897  CG  TYR A  60      -9.369   9.483 -19.215  1.00  0.00           C  
ATOM    898  CD1 TYR A  60      -8.966   9.685 -17.903  1.00  0.00           C  
ATOM    899  CD2 TYR A  60      -9.320  10.530 -20.124  1.00  0.00           C  
ATOM    900  CE1 TYR A  60      -8.518  10.929 -17.502  1.00  0.00           C  
ATOM    901  CE2 TYR A  60      -8.872  11.773 -19.723  1.00  0.00           C  
ATOM    902  CZ  TYR A  60      -8.472  11.974 -18.417  1.00  0.00           C  
ATOM    903  OH  TYR A  60      -8.025  13.212 -18.018  1.00  0.00           O  
ATOM    904  H   TYR A  60     -12.396   6.417 -20.409  1.00  0.00           H  
ATOM    905  HA  TYR A  60     -11.326   7.797 -18.117  1.00  0.00           H  
ATOM    906 1HB  TYR A  60      -9.178   7.369 -19.255  1.00  0.00           H  
ATOM    907 2HB  TYR A  60      -9.800   8.073 -20.741  1.00  0.00           H  
ATOM    908  HD1 TYR A  60      -9.004   8.862 -17.189  1.00  0.00           H  
ATOM    909  HD2 TYR A  60      -9.638  10.371 -21.155  1.00  0.00           H  
ATOM    910  HE1 TYR A  60      -8.201  11.087 -16.471  1.00  0.00           H  
ATOM    911  HE2 TYR A  60      -8.835  12.596 -20.437  1.00  0.00           H  
ATOM    912  HH  TYR A  60      -8.004  13.803 -18.774  1.00  0.00           H  
ATOM    913  N   PRO A  61     -12.709   9.747 -18.715  1.00  0.00           N  
ATOM    914  CA  PRO A  61     -13.665  10.787 -19.092  1.00  0.00           C  
ATOM    915  C   PRO A  61     -13.038  11.959 -19.845  1.00  0.00           C  
ATOM    916  O   PRO A  61     -11.841  12.231 -19.730  1.00  0.00           O  
ATOM    917  CB  PRO A  61     -14.213  11.235 -17.734  1.00  0.00           C  
ATOM    918  CG  PRO A  61     -13.095  10.972 -16.783  1.00  0.00           C  
ATOM    919  CD  PRO A  61     -12.487   9.683 -17.268  1.00  0.00           C  
ATOM    920  HA  PRO A  61     -14.436  10.351 -19.745  1.00  0.00           H  
ATOM    921 1HB  PRO A  61     -14.499  12.296 -17.774  1.00  0.00           H  
ATOM    922 2HB  PRO A  61     -15.123  10.667 -17.490  1.00  0.00           H  
ATOM    923 1HG  PRO A  61     -12.381  11.809 -16.796  1.00  0.00           H  
ATOM    924 2HG  PRO A  61     -13.480  10.899 -15.755  1.00  0.00           H  
ATOM    925 1HD  PRO A  61     -11.416   9.665 -17.016  1.00  0.00           H  
ATOM    926 2HD  PRO A  61     -13.009   8.833 -16.804  1.00  0.00           H  
ATOM    927  N   VAL A  62     -13.870  12.641 -20.625  1.00  0.00           N  
ATOM    928  CA  VAL A  62     -13.432  13.740 -21.474  1.00  0.00           C  
ATOM    929  C   VAL A  62     -13.991  15.019 -20.883  1.00  0.00           C  
ATOM    930  O   VAL A  62     -13.312  16.041 -20.820  1.00  0.00           O  
ATOM    931  CB  VAL A  62     -13.924  13.562 -22.922  1.00  0.00           C  
ATOM    932  CG1 VAL A  62     -13.540  14.767 -23.767  1.00  0.00           C  
ATOM    933  CG2 VAL A  62     -13.348  12.284 -23.512  1.00  0.00           C  
ATOM    934  H   VAL A  62     -14.845  12.380 -20.623  1.00  0.00           H  
ATOM    935  HA  VAL A  62     -12.342  13.731 -21.516  1.00  0.00           H  
ATOM    936  HB  VAL A  62     -15.013  13.504 -22.922  1.00  0.00           H  
ATOM    937 1HG1 VAL A  62     -13.896  14.625 -24.788  1.00  0.00           H  
ATOM    938 2HG1 VAL A  62     -13.993  15.665 -23.347  1.00  0.00           H  
ATOM    939 3HG1 VAL A  62     -12.455  14.876 -23.774  1.00  0.00           H  
ATOM    940 1HG2 VAL A  62     -13.701  12.164 -24.536  1.00  0.00           H  
ATOM    941 2HG2 VAL A  62     -12.259  12.340 -23.507  1.00  0.00           H  
ATOM    942 3HG2 VAL A  62     -13.670  11.430 -22.916  1.00  0.00           H  
ATOM    943  N   THR A  63     -15.250  14.952 -20.466  1.00  0.00           N  
ATOM    944  CA  THR A  63     -15.937  16.094 -19.896  1.00  0.00           C  
ATOM    945  C   THR A  63     -15.154  16.477 -18.648  1.00  0.00           C  
ATOM    946  O   THR A  63     -14.794  15.604 -17.858  1.00  0.00           O  
ATOM    947  CB  THR A  63     -17.406  15.787 -19.553  1.00  0.00           C  
ATOM    948  OG1 THR A  63     -18.088  15.330 -20.729  1.00  0.00           O  
ATOM    949  CG2 THR A  63     -18.101  17.030 -19.019  1.00  0.00           C  
ATOM    950  H   THR A  63     -15.743  14.074 -20.551  1.00  0.00           H  
ATOM    951  HA  THR A  63     -16.005  16.872 -20.657  1.00  0.00           H  
ATOM    952  HB  THR A  63     -17.447  15.002 -18.799  1.00  0.00           H  
ATOM    953  HG1 THR A  63     -19.005  15.144 -20.514  1.00  0.00           H  
ATOM    954 1HG2 THR A  63     -19.138  16.794 -18.782  1.00  0.00           H  
ATOM    955 2HG2 THR A  63     -17.592  17.373 -18.119  1.00  0.00           H  
ATOM    956 3HG2 THR A  63     -18.072  17.815 -19.773  1.00  0.00           H  
ATOM    957  N   LEU A  64     -14.889  17.765 -18.460  1.00  0.00           N  
ATOM    958  CA  LEU A  64     -14.107  18.189 -17.303  1.00  0.00           C  
ATOM    959  C   LEU A  64     -14.798  17.706 -16.035  1.00  0.00           C  
ATOM    960  O   LEU A  64     -14.149  17.257 -15.090  1.00  0.00           O  
ATOM    961  CB  LEU A  64     -13.955  19.715 -17.276  1.00  0.00           C  
ATOM    962  CG  LEU A  64     -13.105  20.279 -16.130  1.00  0.00           C  
ATOM    963  CD1 LEU A  64     -11.700  19.697 -16.207  1.00  0.00           C  
ATOM    964  CD2 LEU A  64     -13.074  21.797 -16.220  1.00  0.00           C  
ATOM    965  H   LEU A  64     -15.223  18.462 -19.111  1.00  0.00           H  
ATOM    966  HA  LEU A  64     -13.112  17.752 -17.380  1.00  0.00           H  
ATOM    967 1HB  LEU A  64     -13.502  20.036 -18.213  1.00  0.00           H  
ATOM    968 2HB  LEU A  64     -14.946  20.162 -17.204  1.00  0.00           H  
ATOM    969  HG  LEU A  64     -13.538  19.980 -15.175  1.00  0.00           H  
ATOM    970 1HD1 LEU A  64     -11.096  20.098 -15.392  1.00  0.00           H  
ATOM    971 2HD1 LEU A  64     -11.750  18.612 -16.120  1.00  0.00           H  
ATOM    972 3HD1 LEU A  64     -11.246  19.966 -17.160  1.00  0.00           H  
ATOM    973 1HD2 LEU A  64     -12.470  22.198 -15.405  1.00  0.00           H  
ATOM    974 2HD2 LEU A  64     -12.640  22.097 -17.174  1.00  0.00           H  
ATOM    975 3HD2 LEU A  64     -14.089  22.187 -16.145  1.00  0.00           H  
ATOM    976  N   TRP A  65     -16.126  17.793 -16.032  1.00  0.00           N  
ATOM    977  CA  TRP A  65     -16.932  17.294 -14.928  1.00  0.00           C  
ATOM    978  C   TRP A  65     -16.490  15.880 -14.565  1.00  0.00           C  
ATOM    979  O   TRP A  65     -16.224  15.573 -13.402  1.00  0.00           O  
ATOM    980  CB  TRP A  65     -18.417  17.302 -15.295  1.00  0.00           C  
ATOM    981  CG  TRP A  65     -19.284  16.597 -14.297  1.00  0.00           C  
ATOM    982  CD1 TRP A  65     -18.873  15.973 -13.157  1.00  0.00           C  
ATOM    983  CD2 TRP A  65     -20.723  16.440 -14.344  1.00  0.00           C  
ATOM    984  NE1 TRP A  65     -19.951  15.439 -12.495  1.00  0.00           N  
ATOM    985  CE2 TRP A  65     -21.092  15.717 -13.206  1.00  0.00           C  
ATOM    986  CE3 TRP A  65     -21.713  16.849 -15.246  1.00  0.00           C  
ATOM    987  CZ2 TRP A  65     -22.412  15.388 -12.941  1.00  0.00           C  
ATOM    988  CZ3 TRP A  65     -23.037  16.520 -14.980  1.00  0.00           C  
ATOM    989  CH2 TRP A  65     -23.376  15.809 -13.856  1.00  0.00           C  
ATOM    990  H   TRP A  65     -16.585  18.220 -16.824  1.00  0.00           H  
ATOM    991  HA  TRP A  65     -16.793  17.955 -14.072  1.00  0.00           H  
ATOM    992 1HB  TRP A  65     -18.765  18.332 -15.384  1.00  0.00           H  
ATOM    993 2HB  TRP A  65     -18.555  16.826 -16.265  1.00  0.00           H  
ATOM    994  HD1 TRP A  65     -17.840  15.908 -12.821  1.00  0.00           H  
ATOM    995  HE1 TRP A  65     -19.913  14.926 -11.626  1.00  0.00           H  
ATOM    996  HE3 TRP A  65     -21.449  17.416 -16.138  1.00  0.00           H  
ATOM    997  HZ2 TRP A  65     -22.702  14.824 -12.055  1.00  0.00           H  
ATOM    998  HZ3 TRP A  65     -23.801  16.842 -15.688  1.00  0.00           H  
ATOM    999  HH2 TRP A  65     -24.425  15.569 -13.678  1.00  0.00           H  
ATOM   1000  N   GLY A  66     -16.415  15.019 -15.569  1.00  0.00           N  
ATOM   1001  CA  GLY A  66     -16.058  13.640 -15.320  1.00  0.00           C  
ATOM   1002  C   GLY A  66     -14.649  13.541 -14.782  1.00  0.00           C  
ATOM   1003  O   GLY A  66     -14.364  12.673 -13.959  1.00  0.00           O  
ATOM   1004  H   GLY A  66     -16.606  15.314 -16.516  1.00  0.00           H  
ATOM   1005 1HA  GLY A  66     -16.759  13.205 -14.607  1.00  0.00           H  
ATOM   1006 2HA  GLY A  66     -16.144  13.069 -16.244  1.00  0.00           H  
ATOM   1007  N   ARG A  67     -13.770  14.430 -15.246  1.00  0.00           N  
ATOM   1008  CA  ARG A  67     -12.369  14.425 -14.820  1.00  0.00           C  
ATOM   1009  C   ARG A  67     -12.253  15.034 -13.430  1.00  0.00           C  
ATOM   1010  O   ARG A  67     -11.299  14.768 -12.696  1.00  0.00           O  
ATOM   1011  CB  ARG A  67     -11.497  15.204 -15.794  1.00  0.00           C  
ATOM   1012  CG  ARG A  67     -11.377  14.587 -17.179  1.00  0.00           C  
ATOM   1013  CD  ARG A  67     -10.598  15.454 -18.100  1.00  0.00           C  
ATOM   1014  NE  ARG A  67     -10.521  14.891 -19.439  1.00  0.00           N  
ATOM   1015  CZ  ARG A  67      -9.892  15.473 -20.478  1.00  0.00           C  
ATOM   1016  NH1 ARG A  67      -9.290  16.631 -20.317  1.00  0.00           N  
ATOM   1017  NH2 ARG A  67      -9.879  14.880 -21.659  1.00  0.00           N  
ATOM   1018  H   ARG A  67     -14.080  15.126 -15.909  1.00  0.00           H  
ATOM   1019  HA  ARG A  67     -12.019  13.392 -14.795  1.00  0.00           H  
ATOM   1020 1HB  ARG A  67     -11.897  16.210 -15.915  1.00  0.00           H  
ATOM   1021 2HB  ARG A  67     -10.491  15.298 -15.386  1.00  0.00           H  
ATOM   1022 1HG  ARG A  67     -10.872  13.624 -17.105  1.00  0.00           H  
ATOM   1023 2HG  ARG A  67     -12.372  14.445 -17.602  1.00  0.00           H  
ATOM   1024 1HD  ARG A  67     -11.073  16.432 -18.168  1.00  0.00           H  
ATOM   1025 2HD  ARG A  67      -9.583  15.569 -17.720  1.00  0.00           H  
ATOM   1026  HE  ARG A  67     -10.973  14.001 -19.601  1.00  0.00           H  
ATOM   1027 1HH1 ARG A  67      -9.300  17.084 -19.415  1.00  0.00           H  
ATOM   1028 2HH1 ARG A  67      -8.818  17.067 -21.096  1.00  0.00           H  
ATOM   1029 1HH2 ARG A  67     -10.341  13.989 -21.782  1.00  0.00           H  
ATOM   1030 2HH2 ARG A  67      -9.407  15.315 -22.437  1.00  0.00           H  
ATOM   1031  N   CYS A  68     -13.231  15.858 -13.074  1.00  0.00           N  
ATOM   1032  CA  CYS A  68     -13.208  16.519 -11.783  1.00  0.00           C  
ATOM   1033  C   CYS A  68     -13.513  15.455 -10.752  1.00  0.00           C  
ATOM   1034  O   CYS A  68     -12.802  15.321  -9.757  1.00  0.00           O  
ATOM   1035  CB  CYS A  68     -14.233  17.651 -11.701  1.00  0.00           C  
ATOM   1036  SG  CYS A  68     -13.822  19.095 -12.710  1.00  0.00           S  
ATOM   1037  H   CYS A  68     -14.003  16.031 -13.702  1.00  0.00           H  
ATOM   1038  HA  CYS A  68     -12.226  16.971 -11.643  1.00  0.00           H  
ATOM   1039 1HB  CYS A  68     -15.208  17.282 -12.022  1.00  0.00           H  
ATOM   1040 2HB  CYS A  68     -14.331  17.979 -10.666  1.00  0.00           H  
ATOM   1041  HG  CYS A  68     -14.896  19.805 -12.380  1.00  0.00           H  
ATOM   1042  N   VAL A  69     -14.569  14.688 -11.010  1.00  0.00           N  
ATOM   1043  CA  VAL A  69     -15.008  13.656 -10.082  1.00  0.00           C  
ATOM   1044  C   VAL A  69     -14.055  12.458 -10.139  1.00  0.00           C  
ATOM   1045  O   VAL A  69     -13.989  11.649  -9.202  1.00  0.00           O  
ATOM   1046  CB  VAL A  69     -16.440  13.201 -10.422  1.00  0.00           C  
ATOM   1047  CG1 VAL A  69     -17.407  14.372 -10.330  1.00  0.00           C  
ATOM   1048  CG2 VAL A  69     -16.470  12.584 -11.812  1.00  0.00           C  
ATOM   1049  H   VAL A  69     -15.078  14.825 -11.871  1.00  0.00           H  
ATOM   1050  HA  VAL A  69     -15.005  14.073  -9.074  1.00  0.00           H  
ATOM   1051  HB  VAL A  69     -16.760  12.461  -9.688  1.00  0.00           H  
ATOM   1052 1HG1 VAL A  69     -18.414  14.032 -10.573  1.00  0.00           H  
ATOM   1053 2HG1 VAL A  69     -17.395  14.774  -9.317  1.00  0.00           H  
ATOM   1054 3HG1 VAL A  69     -17.107  15.148 -11.034  1.00  0.00           H  
ATOM   1055 1HG2 VAL A  69     -17.485  12.264 -12.046  1.00  0.00           H  
ATOM   1056 2HG2 VAL A  69     -16.145  13.323 -12.545  1.00  0.00           H  
ATOM   1057 3HG2 VAL A  69     -15.802  11.723 -11.843  1.00  0.00           H  
ATOM   1058  N   ALA A  70     -13.309  12.349 -11.236  1.00  0.00           N  
ATOM   1059  CA  ALA A  70     -12.241  11.366 -11.316  1.00  0.00           C  
ATOM   1060  C   ALA A  70     -11.259  11.625 -10.169  1.00  0.00           C  
ATOM   1061  O   ALA A  70     -10.869  10.705  -9.442  1.00  0.00           O  
ATOM   1062  CB  ALA A  70     -11.534  11.471 -12.655  1.00  0.00           C  
ATOM   1063  H   ALA A  70     -13.482  12.953 -12.027  1.00  0.00           H  
ATOM   1064  HA  ALA A  70     -12.685  10.375 -11.225  1.00  0.00           H  
ATOM   1065 1HB  ALA A  70     -10.736  10.730 -12.704  1.00  0.00           H  
ATOM   1066 2HB  ALA A  70     -12.248  11.288 -13.459  1.00  0.00           H  
ATOM   1067 3HB  ALA A  70     -11.111  12.468 -12.766  1.00  0.00           H  
ATOM   1068  N   VAL A  71     -10.873  12.888 -10.008  1.00  0.00           N  
ATOM   1069  CA  VAL A  71      -9.998  13.280  -8.909  1.00  0.00           C  
ATOM   1070  C   VAL A  71     -10.611  12.853  -7.582  1.00  0.00           C  
ATOM   1071  O   VAL A  71      -9.932  12.298  -6.720  1.00  0.00           O  
ATOM   1072  CB  VAL A  71      -9.775  14.804  -8.910  1.00  0.00           C  
ATOM   1073  CG1 VAL A  71      -9.064  15.239  -7.637  1.00  0.00           C  
ATOM   1074  CG2 VAL A  71      -8.975  15.209 -10.139  1.00  0.00           C  
ATOM   1075  H   VAL A  71     -11.191  13.591 -10.659  1.00  0.00           H  
ATOM   1076  HA  VAL A  71      -9.032  12.794  -9.046  1.00  0.00           H  
ATOM   1077  HB  VAL A  71     -10.743  15.305  -8.924  1.00  0.00           H  
ATOM   1078 1HG1 VAL A  71      -8.914  16.319  -7.655  1.00  0.00           H  
ATOM   1079 2HG1 VAL A  71      -9.671  14.972  -6.772  1.00  0.00           H  
ATOM   1080 3HG1 VAL A  71      -8.097  14.741  -7.572  1.00  0.00           H  
ATOM   1081 1HG2 VAL A  71      -8.821  16.288 -10.134  1.00  0.00           H  
ATOM   1082 2HG2 VAL A  71      -8.009  14.704 -10.128  1.00  0.00           H  
ATOM   1083 3HG2 VAL A  71      -9.522  14.926 -11.039  1.00  0.00           H  
ATOM   1084  N   VAL A  72     -11.901  13.115  -7.426  1.00  0.00           N  
ATOM   1085  CA  VAL A  72     -12.579  12.824  -6.178  1.00  0.00           C  
ATOM   1086  C   VAL A  72     -12.486  11.346  -5.838  1.00  0.00           C  
ATOM   1087  O   VAL A  72     -12.103  10.981  -4.729  1.00  0.00           O  
ATOM   1088  CB  VAL A  72     -14.060  13.239  -6.265  1.00  0.00           C  
ATOM   1089  CG1 VAL A  72     -14.824  12.745  -5.046  1.00  0.00           C  
ATOM   1090  CG2 VAL A  72     -14.167  14.750  -6.394  1.00  0.00           C  
ATOM   1091  H   VAL A  72     -12.425  13.523  -8.187  1.00  0.00           H  
ATOM   1092  HA  VAL A  72     -12.111  13.409  -5.386  1.00  0.00           H  
ATOM   1093  HB  VAL A  72     -14.509  12.766  -7.139  1.00  0.00           H  
ATOM   1094 1HG1 VAL A  72     -15.869  13.047  -5.124  1.00  0.00           H  
ATOM   1095 2HG1 VAL A  72     -14.763  11.658  -4.994  1.00  0.00           H  
ATOM   1096 3HG1 VAL A  72     -14.389  13.178  -4.145  1.00  0.00           H  
ATOM   1097 1HG2 VAL A  72     -15.217  15.036  -6.457  1.00  0.00           H  
ATOM   1098 2HG2 VAL A  72     -13.713  15.223  -5.524  1.00  0.00           H  
ATOM   1099 3HG2 VAL A  72     -13.649  15.076  -7.296  1.00  0.00           H  
ATOM   1100  N   VAL A  73     -12.838  10.492  -6.794  1.00  0.00           N  
ATOM   1101  CA  VAL A  73     -12.978   9.072  -6.507  1.00  0.00           C  
ATOM   1102  C   VAL A  73     -11.617   8.391  -6.398  1.00  0.00           C  
ATOM   1103  O   VAL A  73     -11.481   7.356  -5.745  1.00  0.00           O  
ATOM   1104  CB  VAL A  73     -13.807   8.387  -7.610  1.00  0.00           C  
ATOM   1105  CG1 VAL A  73     -15.202   8.990  -7.681  1.00  0.00           C  
ATOM   1106  CG2 VAL A  73     -13.095   8.515  -8.948  1.00  0.00           C  
ATOM   1107  H   VAL A  73     -13.012  10.824  -7.732  1.00  0.00           H  
ATOM   1108  HA  VAL A  73     -13.488   8.962  -5.549  1.00  0.00           H  
ATOM   1109  HB  VAL A  73     -13.925   7.332  -7.360  1.00  0.00           H  
ATOM   1110 1HG1 VAL A  73     -15.774   8.494  -8.465  1.00  0.00           H  
ATOM   1111 2HG1 VAL A  73     -15.706   8.855  -6.724  1.00  0.00           H  
ATOM   1112 3HG1 VAL A  73     -15.127  10.054  -7.906  1.00  0.00           H  
ATOM   1113 1HG2 VAL A  73     -13.686   8.027  -9.722  1.00  0.00           H  
ATOM   1114 2HG2 VAL A  73     -12.971   9.570  -9.195  1.00  0.00           H  
ATOM   1115 3HG2 VAL A  73     -12.116   8.040  -8.886  1.00  0.00           H  
ATOM   1116  N   MET A  74     -10.608   8.973  -7.034  1.00  0.00           N  
ATOM   1117  CA  MET A  74      -9.257   8.469  -6.876  1.00  0.00           C  
ATOM   1118  C   MET A  74      -8.782   8.681  -5.452  1.00  0.00           C  
ATOM   1119  O   MET A  74      -8.248   7.762  -4.842  1.00  0.00           O  
ATOM   1120  CB  MET A  74      -8.313   9.148  -7.866  1.00  0.00           C  
ATOM   1121  CG  MET A  74      -8.449   8.662  -9.302  1.00  0.00           C  
ATOM   1122  SD  MET A  74      -7.136   9.279 -10.373  1.00  0.00           S  
ATOM   1123  CE  MET A  74      -7.759  10.911 -10.767  1.00  0.00           C  
ATOM   1124  H   MET A  74     -10.768   9.770  -7.633  1.00  0.00           H  
ATOM   1125  HA  MET A  74      -9.256   7.403  -7.107  1.00  0.00           H  
ATOM   1126 1HB  MET A  74      -8.491  10.223  -7.859  1.00  0.00           H  
ATOM   1127 2HB  MET A  74      -7.280   8.986  -7.555  1.00  0.00           H  
ATOM   1128 1HG  MET A  74      -8.426   7.573  -9.321  1.00  0.00           H  
ATOM   1129 2HG  MET A  74      -9.407   8.989  -9.707  1.00  0.00           H  
ATOM   1130 1HE  MET A  74      -7.055  11.420 -11.425  1.00  0.00           H  
ATOM   1131 2HE  MET A  74      -8.725  10.821 -11.267  1.00  0.00           H  
ATOM   1132 3HE  MET A  74      -7.879  11.486  -9.848  1.00  0.00           H  
ATOM   1133  N   VAL A  75      -8.976   9.882  -4.914  1.00  0.00           N  
ATOM   1134  CA  VAL A  75      -8.545  10.161  -3.544  1.00  0.00           C  
ATOM   1135  C   VAL A  75      -9.442   9.426  -2.561  1.00  0.00           C  
ATOM   1136  O   VAL A  75      -8.963   8.835  -1.598  1.00  0.00           O  
ATOM   1137  CB  VAL A  75      -8.592  11.673  -3.254  1.00  0.00           C  
ATOM   1138  CG1 VAL A  75      -8.300  11.943  -1.785  1.00  0.00           C  
ATOM   1139  CG2 VAL A  75      -7.597  12.403  -4.144  1.00  0.00           C  
ATOM   1140  H   VAL A  75      -9.423  10.614  -5.448  1.00  0.00           H  
ATOM   1141  HA  VAL A  75      -7.522   9.804  -3.423  1.00  0.00           H  
ATOM   1142  HB  VAL A  75      -9.598  12.042  -3.455  1.00  0.00           H  
ATOM   1143 1HG1 VAL A  75      -8.338  13.017  -1.598  1.00  0.00           H  
ATOM   1144 2HG1 VAL A  75      -9.046  11.441  -1.168  1.00  0.00           H  
ATOM   1145 3HG1 VAL A  75      -7.309  11.567  -1.536  1.00  0.00           H  
ATOM   1146 1HG2 VAL A  75      -7.636  13.471  -3.934  1.00  0.00           H  
ATOM   1147 2HG2 VAL A  75      -6.592  12.030  -3.947  1.00  0.00           H  
ATOM   1148 3HG2 VAL A  75      -7.850  12.229  -5.190  1.00  0.00           H  
ATOM   1149  N   ALA A  76     -10.744   9.452  -2.821  1.00  0.00           N  
ATOM   1150  CA  ALA A  76     -11.712   8.850  -1.923  1.00  0.00           C  
ATOM   1151  C   ALA A  76     -11.444   7.358  -1.855  1.00  0.00           C  
ATOM   1152  O   ALA A  76     -11.472   6.763  -0.786  1.00  0.00           O  
ATOM   1153  CB  ALA A  76     -13.117   9.097  -2.432  1.00  0.00           C  
ATOM   1154  H   ALA A  76     -11.069   9.902  -3.665  1.00  0.00           H  
ATOM   1155  HA  ALA A  76     -11.601   9.316  -0.944  1.00  0.00           H  
ATOM   1156 1HB  ALA A  76     -13.836   8.641  -1.751  1.00  0.00           H  
ATOM   1157 2HB  ALA A  76     -13.301  10.170  -2.488  1.00  0.00           H  
ATOM   1158 3HB  ALA A  76     -13.227   8.658  -3.423  1.00  0.00           H  
ATOM   1159  N   GLY A  77     -11.171   6.761  -3.006  1.00  0.00           N  
ATOM   1160  CA  GLY A  77     -10.863   5.345  -3.043  1.00  0.00           C  
ATOM   1161  C   GLY A  77      -9.634   4.960  -2.231  1.00  0.00           C  
ATOM   1162  O   GLY A  77      -9.675   3.995  -1.465  1.00  0.00           O  
ATOM   1163  H   GLY A  77     -11.176   7.287  -3.869  1.00  0.00           H  
ATOM   1164 1HA  GLY A  77     -11.714   4.777  -2.667  1.00  0.00           H  
ATOM   1165 2HA  GLY A  77     -10.701   5.035  -4.075  1.00  0.00           H  
ATOM   1166  N   ILE A  78      -8.540   5.696  -2.401  1.00  0.00           N  
ATOM   1167  CA  ILE A  78      -7.308   5.397  -1.673  1.00  0.00           C  
ATOM   1168  C   ILE A  78      -7.582   5.568  -0.194  1.00  0.00           C  
ATOM   1169  O   ILE A  78      -7.236   4.717   0.624  1.00  0.00           O  
ATOM   1170  CB  ILE A  78      -6.148   6.312  -2.105  1.00  0.00           C  
ATOM   1171  CG1 ILE A  78      -5.740   6.011  -3.550  1.00  0.00           C  
ATOM   1172  CG2 ILE A  78      -4.962   6.146  -1.168  1.00  0.00           C  
ATOM   1173  CD1 ILE A  78      -4.806   7.039  -4.148  1.00  0.00           C  
ATOM   1174  H   ILE A  78      -8.555   6.475  -3.043  1.00  0.00           H  
ATOM   1175  HA  ILE A  78      -6.991   4.387  -1.930  1.00  0.00           H  
ATOM   1176  HB  ILE A  78      -6.475   7.351  -2.080  1.00  0.00           H  
ATOM   1177 1HG1 ILE A  78      -5.251   5.039  -3.595  1.00  0.00           H  
ATOM   1178 2HG1 ILE A  78      -6.631   5.957  -4.176  1.00  0.00           H  
ATOM   1179 1HG2 ILE A  78      -4.150   6.799  -1.489  1.00  0.00           H  
ATOM   1180 2HG2 ILE A  78      -5.260   6.408  -0.154  1.00  0.00           H  
ATOM   1181 3HG2 ILE A  78      -4.623   5.110  -1.190  1.00  0.00           H  
ATOM   1182 1HD1 ILE A  78      -4.563   6.757  -5.172  1.00  0.00           H  
ATOM   1183 2HD1 ILE A  78      -5.291   8.016  -4.145  1.00  0.00           H  
ATOM   1184 3HD1 ILE A  78      -3.892   7.086  -3.558  1.00  0.00           H  
ATOM   1185  N   THR A  79      -8.223   6.684   0.125  1.00  0.00           N  
ATOM   1186  CA  THR A  79      -8.601   7.017   1.485  1.00  0.00           C  
ATOM   1187  C   THR A  79      -9.433   5.924   2.150  1.00  0.00           C  
ATOM   1188  O   THR A  79      -9.181   5.569   3.294  1.00  0.00           O  
ATOM   1189  CB  THR A  79      -9.379   8.346   1.518  1.00  0.00           C  
ATOM   1190  OG1 THR A  79      -8.553   9.400   1.007  1.00  0.00           O  
ATOM   1191  CG2 THR A  79      -9.801   8.681   2.940  1.00  0.00           C  
ATOM   1192  H   THR A  79      -8.455   7.325  -0.621  1.00  0.00           H  
ATOM   1193  HA  THR A  79      -7.694   7.113   2.082  1.00  0.00           H  
ATOM   1194  HB  THR A  79     -10.267   8.262   0.892  1.00  0.00           H  
ATOM   1195  HG1 THR A  79      -9.083   9.985   0.461  1.00  0.00           H  
ATOM   1196 1HG2 THR A  79     -10.350   9.622   2.944  1.00  0.00           H  
ATOM   1197 2HG2 THR A  79     -10.439   7.887   3.327  1.00  0.00           H  
ATOM   1198 3HG2 THR A  79      -8.917   8.775   3.569  1.00  0.00           H  
ATOM   1199  N   SER A  80     -10.418   5.391   1.439  1.00  0.00           N  
ATOM   1200  CA  SER A  80     -11.241   4.330   2.005  1.00  0.00           C  
ATOM   1201  C   SER A  80     -10.420   3.066   2.255  1.00  0.00           C  
ATOM   1202  O   SER A  80     -10.605   2.384   3.264  1.00  0.00           O  
ATOM   1203  CB  SER A  80     -12.398   4.019   1.076  1.00  0.00           C  
ATOM   1204  OG  SER A  80     -13.280   5.105   0.992  1.00  0.00           O  
ATOM   1205  H   SER A  80     -10.608   5.713   0.501  1.00  0.00           H  
ATOM   1206  HA  SER A  80     -11.644   4.676   2.958  1.00  0.00           H  
ATOM   1207 1HB  SER A  80     -12.015   3.781   0.085  1.00  0.00           H  
ATOM   1208 2HB  SER A  80     -12.931   3.142   1.441  1.00  0.00           H  
ATOM   1209  HG  SER A  80     -13.780   4.978   0.182  1.00  0.00           H  
ATOM   1210  N   PHE A  81      -9.509   2.754   1.341  1.00  0.00           N  
ATOM   1211  CA  PHE A  81      -8.562   1.676   1.582  1.00  0.00           C  
ATOM   1212  C   PHE A  81      -7.678   1.952   2.783  1.00  0.00           C  
ATOM   1213  O   PHE A  81      -7.329   1.036   3.524  1.00  0.00           O  
ATOM   1214  CB  PHE A  81      -7.687   1.454   0.347  1.00  0.00           C  
ATOM   1215  CG  PHE A  81      -8.343   0.625  -0.720  1.00  0.00           C  
ATOM   1216  CD1 PHE A  81      -8.564   1.146  -1.986  1.00  0.00           C  
ATOM   1217  CD2 PHE A  81      -8.741  -0.678  -0.460  1.00  0.00           C  
ATOM   1218  CE1 PHE A  81      -9.168   0.384  -2.968  1.00  0.00           C  
ATOM   1219  CE2 PHE A  81      -9.343  -1.442  -1.440  1.00  0.00           C  
ATOM   1220  CZ  PHE A  81      -9.557  -0.910  -2.696  1.00  0.00           C  
ATOM   1221  H   PHE A  81      -9.464   3.262   0.469  1.00  0.00           H  
ATOM   1222  HA  PHE A  81      -9.122   0.767   1.805  1.00  0.00           H  
ATOM   1223 1HB  PHE A  81      -7.419   2.417  -0.087  1.00  0.00           H  
ATOM   1224 2HB  PHE A  81      -6.762   0.960   0.641  1.00  0.00           H  
ATOM   1225  HD1 PHE A  81      -8.255   2.169  -2.202  1.00  0.00           H  
ATOM   1226  HD2 PHE A  81      -8.572  -1.098   0.532  1.00  0.00           H  
ATOM   1227  HE1 PHE A  81      -9.336   0.807  -3.958  1.00  0.00           H  
ATOM   1228  HE2 PHE A  81      -9.651  -2.465  -1.223  1.00  0.00           H  
ATOM   1229  HZ  PHE A  81     -10.034  -1.511  -3.469  1.00  0.00           H  
ATOM   1230  N   GLY A  82      -7.326   3.218   2.976  1.00  0.00           N  
ATOM   1231  CA  GLY A  82      -6.537   3.595   4.135  1.00  0.00           C  
ATOM   1232  C   GLY A  82      -7.320   3.412   5.418  1.00  0.00           C  
ATOM   1233  O   GLY A  82      -6.766   3.025   6.450  1.00  0.00           O  
ATOM   1234  H   GLY A  82      -7.605   3.930   2.317  1.00  0.00           H  
ATOM   1235 1HA  GLY A  82      -5.630   2.991   4.170  1.00  0.00           H  
ATOM   1236 2HA  GLY A  82      -6.226   4.635   4.040  1.00  0.00           H  
ATOM   1237  N   LEU A  83      -8.616   3.693   5.355  1.00  0.00           N  
ATOM   1238  CA  LEU A  83      -9.484   3.514   6.504  1.00  0.00           C  
ATOM   1239  C   LEU A  83      -9.527   2.042   6.886  1.00  0.00           C  
ATOM   1240  O   LEU A  83      -9.533   1.702   8.068  1.00  0.00           O  
ATOM   1241  CB  LEU A  83     -10.897   4.023   6.196  1.00  0.00           C  
ATOM   1242  CG  LEU A  83     -11.047   5.546   6.088  1.00  0.00           C  
ATOM   1243  CD1 LEU A  83     -12.443   5.885   5.584  1.00  0.00           C  
ATOM   1244  CD2 LEU A  83     -10.789   6.179   7.447  1.00  0.00           C  
ATOM   1245  H   LEU A  83      -9.008   4.038   4.491  1.00  0.00           H  
ATOM   1246  HA  LEU A  83      -9.089   4.104   7.330  1.00  0.00           H  
ATOM   1247 1HB  LEU A  83     -11.224   3.591   5.252  1.00  0.00           H  
ATOM   1248 2HB  LEU A  83     -11.570   3.679   6.982  1.00  0.00           H  
ATOM   1249  HG  LEU A  83     -10.329   5.932   5.365  1.00  0.00           H  
ATOM   1250 1HD1 LEU A  83     -12.550   6.967   5.507  1.00  0.00           H  
ATOM   1251 2HD1 LEU A  83     -12.594   5.436   4.602  1.00  0.00           H  
ATOM   1252 3HD1 LEU A  83     -13.186   5.496   6.279  1.00  0.00           H  
ATOM   1253 1HD2 LEU A  83     -10.894   7.262   7.371  1.00  0.00           H  
ATOM   1254 2HD2 LEU A  83     -11.508   5.795   8.171  1.00  0.00           H  
ATOM   1255 3HD2 LEU A  83      -9.778   5.936   7.776  1.00  0.00           H  
ATOM   1256  N   VAL A  84      -9.550   1.169   5.883  1.00  0.00           N  
ATOM   1257  CA  VAL A  84      -9.478  -0.265   6.129  1.00  0.00           C  
ATOM   1258  C   VAL A  84      -8.150  -0.632   6.773  1.00  0.00           C  
ATOM   1259  O   VAL A  84      -8.109  -1.413   7.723  1.00  0.00           O  
ATOM   1260  CB  VAL A  84      -9.644  -1.047   4.812  1.00  0.00           C  
ATOM   1261  CG1 VAL A  84      -9.365  -2.526   5.032  1.00  0.00           C  
ATOM   1262  CG2 VAL A  84     -11.045  -0.838   4.258  1.00  0.00           C  
ATOM   1263  H   VAL A  84      -9.619   1.503   4.932  1.00  0.00           H  
ATOM   1264  HA  VAL A  84     -10.294  -0.543   6.798  1.00  0.00           H  
ATOM   1265  HB  VAL A  84      -8.910  -0.685   4.091  1.00  0.00           H  
ATOM   1266 1HG1 VAL A  84      -9.486  -3.063   4.091  1.00  0.00           H  
ATOM   1267 2HG1 VAL A  84      -8.345  -2.654   5.394  1.00  0.00           H  
ATOM   1268 3HG1 VAL A  84     -10.064  -2.923   5.767  1.00  0.00           H  
ATOM   1269 1HG2 VAL A  84     -11.154  -1.393   3.327  1.00  0.00           H  
ATOM   1270 2HG2 VAL A  84     -11.779  -1.195   4.982  1.00  0.00           H  
ATOM   1271 3HG2 VAL A  84     -11.207   0.223   4.070  1.00  0.00           H  
ATOM   1272  N   THR A  85      -7.062  -0.078   6.255  1.00  0.00           N  
ATOM   1273  CA  THR A  85      -5.752  -0.425   6.781  1.00  0.00           C  
ATOM   1274  C   THR A  85      -5.722   0.037   8.221  1.00  0.00           C  
ATOM   1275  O   THR A  85      -5.243  -0.680   9.099  1.00  0.00           O  
ATOM   1276  CB  THR A  85      -4.608   0.222   5.978  1.00  0.00           C  
ATOM   1277  OG1 THR A  85      -4.634  -0.262   4.629  1.00  0.00           O  
ATOM   1278  CG2 THR A  85      -3.263  -0.110   6.606  1.00  0.00           C  
ATOM   1279  H   THR A  85      -7.128   0.585   5.495  1.00  0.00           H  
ATOM   1280  HA  THR A  85      -5.614  -1.502   6.684  1.00  0.00           H  
ATOM   1281  HB  THR A  85      -4.739   1.304   5.965  1.00  0.00           H  
ATOM   1282  HG1 THR A  85      -5.055   0.390   4.064  1.00  0.00           H  
ATOM   1283 1HG2 THR A  85      -2.466   0.356   6.026  1.00  0.00           H  
ATOM   1284 2HG2 THR A  85      -3.236   0.267   7.628  1.00  0.00           H  
ATOM   1285 3HG2 THR A  85      -3.122  -1.190   6.614  1.00  0.00           H  
ATOM   1286  N   ALA A  86      -6.237   1.243   8.455  1.00  0.00           N  
ATOM   1287  CA  ALA A  86      -6.125   1.884   9.760  1.00  0.00           C  
ATOM   1288  C   ALA A  86      -6.897   1.036  10.748  1.00  0.00           C  
ATOM   1289  O   ALA A  86      -6.428   0.761  11.850  1.00  0.00           O  
ATOM   1290  CB  ALA A  86      -6.704   3.287   9.708  1.00  0.00           C  
ATOM   1291  H   ALA A  86      -6.718   1.725   7.709  1.00  0.00           H  
ATOM   1292  HA  ALA A  86      -5.067   1.947  10.017  1.00  0.00           H  
ATOM   1293 1HB  ALA A  86      -6.614   3.754  10.689  1.00  0.00           H  
ATOM   1294 2HB  ALA A  86      -6.158   3.878   8.973  1.00  0.00           H  
ATOM   1295 3HB  ALA A  86      -7.754   3.236   9.426  1.00  0.00           H  
ATOM   1296  N   ALA A  87      -8.086   0.618  10.331  1.00  0.00           N  
ATOM   1297  CA  ALA A  87      -8.957  -0.176  11.178  1.00  0.00           C  
ATOM   1298  C   ALA A  87      -8.270  -1.492  11.500  1.00  0.00           C  
ATOM   1299  O   ALA A  87      -8.253  -1.934  12.643  1.00  0.00           O  
ATOM   1300  CB  ALA A  87     -10.269  -0.443  10.463  1.00  0.00           C  
ATOM   1301  H   ALA A  87      -8.392   0.860   9.400  1.00  0.00           H  
ATOM   1302  HA  ALA A  87      -9.156   0.393  12.087  1.00  0.00           H  
ATOM   1303 1HB  ALA A  87     -10.918  -1.040  11.105  1.00  0.00           H  
ATOM   1304 2HB  ALA A  87     -10.757   0.504  10.232  1.00  0.00           H  
ATOM   1305 3HB  ALA A  87     -10.075  -0.986   9.539  1.00  0.00           H  
ATOM   1306  N   LEU A  88      -7.687  -2.107  10.481  1.00  0.00           N  
ATOM   1307  CA  LEU A  88      -6.953  -3.352  10.664  1.00  0.00           C  
ATOM   1308  C   LEU A  88      -5.765  -3.238  11.624  1.00  0.00           C  
ATOM   1309  O   LEU A  88      -5.508  -4.152  12.408  1.00  0.00           O  
ATOM   1310  CB  LEU A  88      -6.454  -3.850   9.302  1.00  0.00           C  
ATOM   1311  CG  LEU A  88      -7.531  -4.410   8.364  1.00  0.00           C  
ATOM   1312  CD1 LEU A  88      -6.939  -4.616   6.976  1.00  0.00           C  
ATOM   1313  CD2 LEU A  88      -8.066  -5.718   8.929  1.00  0.00           C  
ATOM   1314  H   LEU A  88      -7.753  -1.706   9.557  1.00  0.00           H  
ATOM   1315  HA  LEU A  88      -7.624  -4.088  11.105  1.00  0.00           H  
ATOM   1316 1HB  LEU A  88      -5.965  -3.024   8.788  1.00  0.00           H  
ATOM   1317 2HB  LEU A  88      -5.717  -4.635   9.467  1.00  0.00           H  
ATOM   1318  HG  LEU A  88      -8.346  -3.692   8.275  1.00  0.00           H  
ATOM   1319 1HD1 LEU A  88      -7.704  -5.015   6.309  1.00  0.00           H  
ATOM   1320 2HD1 LEU A  88      -6.581  -3.662   6.588  1.00  0.00           H  
ATOM   1321 3HD1 LEU A  88      -6.108  -5.319   7.036  1.00  0.00           H  
ATOM   1322 1HD2 LEU A  88      -8.832  -6.116   8.263  1.00  0.00           H  
ATOM   1323 2HD2 LEU A  88      -7.252  -6.437   9.017  1.00  0.00           H  
ATOM   1324 3HD2 LEU A  88      -8.499  -5.538   9.913  1.00  0.00           H  
ATOM   1325  N   ALA A  89      -5.041  -2.124  11.561  1.00  0.00           N  
ATOM   1326  CA  ALA A  89      -3.945  -1.878  12.489  1.00  0.00           C  
ATOM   1327  C   ALA A  89      -4.396  -1.998  13.933  1.00  0.00           C  
ATOM   1328  O   ALA A  89      -3.729  -2.637  14.740  1.00  0.00           O  
ATOM   1329  CB  ALA A  89      -3.349  -0.503  12.250  1.00  0.00           C  
ATOM   1330  H   ALA A  89      -5.252  -1.433  10.855  1.00  0.00           H  
ATOM   1331  HA  ALA A  89      -3.176  -2.631  12.314  1.00  0.00           H  
ATOM   1332 1HB  ALA A  89      -2.531  -0.334  12.952  1.00  0.00           H  
ATOM   1333 2HB  ALA A  89      -2.970  -0.443  11.230  1.00  0.00           H  
ATOM   1334 3HB  ALA A  89      -4.115   0.256  12.398  1.00  0.00           H  
ATOM   1335  N   THR A  90      -5.526  -1.381  14.262  1.00  0.00           N  
ATOM   1336  CA  THR A  90      -6.088  -1.497  15.603  1.00  0.00           C  
ATOM   1337  C   THR A  90      -6.322  -2.951  15.997  1.00  0.00           C  
ATOM   1338  O   THR A  90      -6.068  -3.340  17.135  1.00  0.00           O  
ATOM   1339  CB  THR A  90      -7.411  -0.717  15.715  1.00  0.00           C  
ATOM   1340  OG1 THR A  90      -7.178   0.668  15.427  1.00  0.00           O  
ATOM   1341  CG2 THR A  90      -7.993  -0.849  17.114  1.00  0.00           C  
ATOM   1342  H   THR A  90      -6.008  -0.821  13.573  1.00  0.00           H  
ATOM   1343  HA  THR A  90      -5.383  -1.062  16.313  1.00  0.00           H  
ATOM   1344  HB  THR A  90      -8.126  -1.108  14.991  1.00  0.00           H  
ATOM   1345  HG1 THR A  90      -7.135   0.795  14.476  1.00  0.00           H  
ATOM   1346 1HG2 THR A  90      -8.927  -0.292  17.174  1.00  0.00           H  
ATOM   1347 2HG2 THR A  90      -8.182  -1.901  17.331  1.00  0.00           H  
ATOM   1348 3HG2 THR A  90      -7.286  -0.451  17.841  1.00  0.00           H  
ATOM   1349  N   TRP A  91      -6.805  -3.753  15.053  1.00  0.00           N  
ATOM   1350  CA  TRP A  91      -6.960  -5.189  15.269  1.00  0.00           C  
ATOM   1351  C   TRP A  91      -5.615  -5.808  15.636  1.00  0.00           C  
ATOM   1352  O   TRP A  91      -5.525  -6.684  16.497  1.00  0.00           O  
ATOM   1353  CB  TRP A  91      -7.523  -5.867  14.019  1.00  0.00           C  
ATOM   1354  CG  TRP A  91      -7.883  -7.307  14.231  1.00  0.00           C  
ATOM   1355  CD1 TRP A  91      -8.608  -7.822  15.263  1.00  0.00           C  
ATOM   1356  CD2 TRP A  91      -7.536  -8.429  13.384  1.00  0.00           C  
ATOM   1357  NE1 TRP A  91      -8.734  -9.182  15.120  1.00  0.00           N  
ATOM   1358  CE2 TRP A  91      -8.086  -9.570  13.975  1.00  0.00           C  
ATOM   1359  CE3 TRP A  91      -6.815  -8.555  12.191  1.00  0.00           C  
ATOM   1360  CZ2 TRP A  91      -7.938 -10.830  13.415  1.00  0.00           C  
ATOM   1361  CZ3 TRP A  91      -6.667  -9.818  11.629  1.00  0.00           C  
ATOM   1362  CH2 TRP A  91      -7.215 -10.925  12.226  1.00  0.00           C  
ATOM   1363  H   TRP A  91      -7.073  -3.358  14.163  1.00  0.00           H  
ATOM   1364  HA  TRP A  91      -7.662  -5.342  16.089  1.00  0.00           H  
ATOM   1365 1HB  TRP A  91      -8.415  -5.336  13.687  1.00  0.00           H  
ATOM   1366 2HB  TRP A  91      -6.790  -5.812  13.214  1.00  0.00           H  
ATOM   1367  HD1 TRP A  91      -9.026  -7.240  16.083  1.00  0.00           H  
ATOM   1368  HE1 TRP A  91      -9.224  -9.797  15.754  1.00  0.00           H  
ATOM   1369  HE3 TRP A  91      -6.380  -7.679  11.711  1.00  0.00           H  
ATOM   1370  HZ2 TRP A  91      -8.365 -11.722  13.874  1.00  0.00           H  
ATOM   1371  HZ3 TRP A  91      -6.103  -9.907  10.700  1.00  0.00           H  
ATOM   1372  HH2 TRP A  91      -7.081 -11.901  11.758  1.00  0.00           H  
ATOM   1373  N   PHE A  92      -4.569  -5.345  14.959  1.00  0.00           N  
ATOM   1374  CA  PHE A  92      -3.264  -5.982  15.031  1.00  0.00           C  
ATOM   1375  C   PHE A  92      -2.599  -5.485  16.305  1.00  0.00           C  
ATOM   1376  O   PHE A  92      -1.654  -6.085  16.805  1.00  0.00           O  
ATOM   1377  CB  PHE A  92      -2.407  -5.652  13.808  1.00  0.00           C  
ATOM   1378  CG  PHE A  92      -2.811  -6.396  12.567  1.00  0.00           C  
ATOM   1379  CD1 PHE A  92      -3.191  -5.710  11.423  1.00  0.00           C  
ATOM   1380  CD2 PHE A  92      -2.813  -7.783  12.541  1.00  0.00           C  
ATOM   1381  CE1 PHE A  92      -3.564  -6.393  10.280  1.00  0.00           C  
ATOM   1382  CE2 PHE A  92      -3.184  -8.468  11.400  1.00  0.00           C  
ATOM   1383  CZ  PHE A  92      -3.560  -7.772  10.269  1.00  0.00           C  
ATOM   1384  H   PHE A  92      -4.685  -4.527  14.379  1.00  0.00           H  
ATOM   1385  HA  PHE A  92      -3.408  -7.063  15.053  1.00  0.00           H  
ATOM   1386 1HB  PHE A  92      -2.467  -4.585  13.599  1.00  0.00           H  
ATOM   1387 2HB  PHE A  92      -1.365  -5.886  14.020  1.00  0.00           H  
ATOM   1388  HD1 PHE A  92      -3.194  -4.620  11.432  1.00  0.00           H  
ATOM   1389  HD2 PHE A  92      -2.517  -8.332  13.435  1.00  0.00           H  
ATOM   1390  HE1 PHE A  92      -3.860  -5.842   9.388  1.00  0.00           H  
ATOM   1391  HE2 PHE A  92      -3.180  -9.558  11.392  1.00  0.00           H  
ATOM   1392  HZ  PHE A  92      -3.854  -8.311   9.369  1.00  0.00           H  
ATOM   1393  N   VAL A  93      -3.124  -4.375  16.820  1.00  0.00           N  
ATOM   1394  CA  VAL A  93      -2.743  -3.852  18.122  1.00  0.00           C  
ATOM   1395  C   VAL A  93      -3.334  -4.827  19.146  1.00  0.00           C  
ATOM   1396  O   VAL A  93      -2.754  -5.068  20.205  1.00  0.00           O  
ATOM   1397  CB  VAL A  93      -3.283  -2.427  18.343  1.00  0.00           C  
ATOM   1398  CG1 VAL A  93      -3.144  -2.026  19.804  1.00  0.00           C  
ATOM   1399  CG2 VAL A  93      -2.546  -1.448  17.442  1.00  0.00           C  
ATOM   1400  H   VAL A  93      -3.818  -3.882  16.275  1.00  0.00           H  
ATOM   1401  HA  VAL A  93      -1.654  -3.805  18.170  1.00  0.00           H  
ATOM   1402  HB  VAL A  93      -4.347  -2.411  18.105  1.00  0.00           H  
ATOM   1403 1HG1 VAL A  93      -3.531  -1.016  19.942  1.00  0.00           H  
ATOM   1404 2HG1 VAL A  93      -3.709  -2.719  20.427  1.00  0.00           H  
ATOM   1405 3HG1 VAL A  93      -2.093  -2.053  20.090  1.00  0.00           H  
ATOM   1406 1HG2 VAL A  93      -2.933  -0.442  17.604  1.00  0.00           H  
ATOM   1407 2HG2 VAL A  93      -1.481  -1.469  17.677  1.00  0.00           H  
ATOM   1408 3HG2 VAL A  93      -2.693  -1.730  16.400  1.00  0.00           H  
ATOM   1409  N   GLY A  94      -4.492  -5.396  18.804  1.00  0.00           N  
ATOM   1410  CA  GLY A  94      -5.132  -6.397  19.645  1.00  0.00           C  
ATOM   1411  C   GLY A  94      -4.329  -7.680  19.591  1.00  0.00           C  
ATOM   1412  O   GLY A  94      -4.367  -8.519  20.492  1.00  0.00           O  
ATOM   1413  H   GLY A  94      -4.935  -5.124  17.938  1.00  0.00           H  
ATOM   1414 1HA  GLY A  94      -5.197  -6.025  20.668  1.00  0.00           H  
ATOM   1415 2HA  GLY A  94      -6.151  -6.565  19.299  1.00  0.00           H  
ATOM   1416  N   ARG A  95      -3.614  -7.823  18.485  1.00  0.00           N  
ATOM   1417  CA  ARG A  95      -2.856  -9.015  18.159  1.00  0.00           C  
ATOM   1418  C   ARG A  95      -1.403  -8.635  18.432  1.00  0.00           C  
ATOM   1419  O   ARG A  95      -0.461  -9.299  17.985  1.00  0.00           O  
ATOM   1420  CB  ARG A  95      -3.048  -9.443  16.712  1.00  0.00           C  
ATOM   1421  CG  ARG A  95      -4.458  -9.892  16.360  1.00  0.00           C  
ATOM   1422  CD  ARG A  95      -4.612 -10.124  14.901  1.00  0.00           C  
ATOM   1423  NE  ARG A  95      -3.786 -11.227  14.437  1.00  0.00           N  
ATOM   1424  CZ  ARG A  95      -4.148 -12.524  14.478  1.00  0.00           C  
ATOM   1425  NH1 ARG A  95      -5.322 -12.864  14.964  1.00  0.00           N  
ATOM   1426  NH2 ARG A  95      -3.324 -13.455  14.031  1.00  0.00           N  
ATOM   1427  H   ARG A  95      -3.609  -7.045  17.840  1.00  0.00           H  
ATOM   1428  HA  ARG A  95      -3.216  -9.835  18.781  1.00  0.00           H  
ATOM   1429 1HB  ARG A  95      -2.791  -8.617  16.051  1.00  0.00           H  
ATOM   1430 2HB  ARG A  95      -2.373 -10.268  16.483  1.00  0.00           H  
ATOM   1431 1HG  ARG A  95      -4.684 -10.823  16.881  1.00  0.00           H  
ATOM   1432 2HG  ARG A  95      -5.170  -9.124  16.662  1.00  0.00           H  
ATOM   1433 1HD  ARG A  95      -5.652 -10.360  14.678  1.00  0.00           H  
ATOM   1434 2HD  ARG A  95      -4.318  -9.227  14.357  1.00  0.00           H  
ATOM   1435  HE  ARG A  95      -2.875 -11.006  14.056  1.00  0.00           H  
ATOM   1436 1HH1 ARG A  95      -5.952 -12.152  15.306  1.00  0.00           H  
ATOM   1437 2HH1 ARG A  95      -5.594 -13.836  14.995  1.00  0.00           H  
ATOM   1438 1HH2 ARG A  95      -2.422 -13.195  13.657  1.00  0.00           H  
ATOM   1439 2HH2 ARG A  95      -3.596 -14.427  14.062  1.00  0.00           H  
ATOM   1440  N   GLU A  96      -1.253  -7.526  19.152  1.00  0.00           N  
ATOM   1441  CA  GLU A  96       0.038  -7.030  19.615  1.00  0.00           C  
ATOM   1442  C   GLU A  96       0.102  -7.241  21.125  1.00  0.00           C  
ATOM   1443  O   GLU A  96       1.054  -7.814  21.649  1.00  0.00           O  
ATOM   1444  CB  GLU A  96       0.225  -5.553  19.265  1.00  0.00           C  
ATOM   1445  CG  GLU A  96       1.579  -4.980  19.657  1.00  0.00           C  
ATOM   1446  CD  GLU A  96       2.717  -5.587  18.884  1.00  0.00           C  
ATOM   1447  OE1 GLU A  96       2.488  -6.051  17.793  1.00  0.00           O  
ATOM   1448  OE2 GLU A  96       3.817  -5.586  19.385  1.00  0.00           O  
ATOM   1449  H   GLU A  96      -2.089  -7.009  19.382  1.00  0.00           H  
ATOM   1450  HA  GLU A  96       0.825  -7.573  19.091  1.00  0.00           H  
ATOM   1451 1HB  GLU A  96       0.102  -5.415  18.190  1.00  0.00           H  
ATOM   1452 2HB  GLU A  96      -0.545  -4.961  19.761  1.00  0.00           H  
ATOM   1453 1HG  GLU A  96       1.571  -3.904  19.484  1.00  0.00           H  
ATOM   1454 2HG  GLU A  96       1.739  -5.149  20.721  1.00  0.00           H  
ATOM   1455  N   GLN A  97      -0.927  -6.759  21.811  1.00  0.00           N  
ATOM   1456  CA  GLN A  97      -1.023  -6.868  23.256  1.00  0.00           C  
ATOM   1457  C   GLN A  97      -2.108  -7.883  23.639  1.00  0.00           C  
ATOM   1458  O   GLN A  97      -1.870  -8.676  24.576  1.00  0.00           O  
ATOM   1459  OXT GLN A  97      -3.151  -7.900  23.045  1.00  0.00           O  
ATOM   1460  CB  GLN A  97      -1.324  -5.501  23.878  1.00  0.00           C  
ATOM   1461  CG  GLN A  97      -0.305  -4.426  23.542  1.00  0.00           C  
ATOM   1462  CD  GLN A  97       1.073  -4.742  24.091  1.00  0.00           C  
ATOM   1463  OE1 GLN A  97       1.213  -5.193  25.232  1.00  0.00           O  
ATOM   1464  NE2 GLN A  97       2.099  -4.507  23.283  1.00  0.00           N  
ATOM   1465  H   GLN A  97      -1.669  -6.301  21.302  1.00  0.00           H  
ATOM   1466  HA  GLN A  97      -0.059  -7.198  23.643  1.00  0.00           H  
ATOM   1467 1HB  GLN A  97      -2.302  -5.156  23.542  1.00  0.00           H  
ATOM   1468 2HB  GLN A  97      -1.367  -5.597  24.963  1.00  0.00           H  
ATOM   1469 1HG  GLN A  97      -0.229  -4.338  22.458  1.00  0.00           H  
ATOM   1470 2HG  GLN A  97      -0.636  -3.480  23.971  1.00  0.00           H  
ATOM   1471 1HE2 GLN A  97       3.033  -4.696  23.590  1.00  0.00           H  
ATOM   1472 2HE2 GLN A  97       1.941  -4.141  22.366  1.00  0.00           H  
ATOM   1473  N   ALA B  98       3.770 -15.343  17.528  1.00  0.00           N  
ATOM   1474  CA  ALA B  98       2.972 -14.130  17.872  1.00  0.00           C  
ATOM   1475  C   ALA B  98       1.547 -14.251  17.345  1.00  0.00           C  
ATOM   1476  O   ALA B  98       0.843 -15.219  17.638  1.00  0.00           O  
ATOM   1477  CB  ALA B  98       3.643 -12.889  17.292  1.00  0.00           C  
ATOM   1478 1H   ALA B  98       4.700 -15.243  17.883  1.00  0.00           H  
ATOM   1479 2H   ALA B  98       3.344 -16.150  17.936  1.00  0.00           H  
ATOM   1480 3H   ALA B  98       3.803 -15.450  16.534  1.00  0.00           H  
ATOM   1481  HA  ALA B  98       2.937 -14.044  18.958  1.00  0.00           H  
ATOM   1482 1HB  ALA B  98       3.056 -12.006  17.546  1.00  0.00           H  
ATOM   1483 2HB  ALA B  98       4.646 -12.790  17.708  1.00  0.00           H  
ATOM   1484 3HB  ALA B  98       3.706 -12.983  16.209  1.00  0.00           H  
ATOM   1485  N   LEU B  99       1.129 -13.256  16.567  1.00  0.00           N  
ATOM   1486  CA  LEU B  99      -0.249 -13.153  16.100  1.00  0.00           C  
ATOM   1487  C   LEU B  99      -0.321 -12.223  14.896  1.00  0.00           C  
ATOM   1488  O   LEU B  99      -0.475 -12.666  13.760  1.00  0.00           O  
ATOM   1489  CB  LEU B  99      -1.159 -12.635  17.221  1.00  0.00           C  
ATOM   1490  CG  LEU B  99      -1.451 -13.628  18.353  1.00  0.00           C  
ATOM   1491  CD1 LEU B  99      -2.287 -12.943  19.426  1.00  0.00           C  
ATOM   1492  CD2 LEU B  99      -2.174 -14.843  17.790  1.00  0.00           C  
ATOM   1493  H   LEU B  99       1.795 -12.548  16.292  1.00  0.00           H  
ATOM   1494  HA  LEU B  99      -0.594 -14.148  15.822  1.00  0.00           H  
ATOM   1495 1HB  LEU B  99      -0.698 -11.754  17.663  1.00  0.00           H  
ATOM   1496 2HB  LEU B  99      -2.114 -12.340  16.784  1.00  0.00           H  
ATOM   1497  HG  LEU B  99      -0.514 -13.943  18.812  1.00  0.00           H  
ATOM   1498 1HD1 LEU B  99      -2.494 -13.648  20.231  1.00  0.00           H  
ATOM   1499 2HD1 LEU B  99      -1.738 -12.089  19.825  1.00  0.00           H  
ATOM   1500 3HD1 LEU B  99      -3.226 -12.601  18.993  1.00  0.00           H  
ATOM   1501 1HD2 LEU B  99      -2.381 -15.548  18.595  1.00  0.00           H  
ATOM   1502 2HD2 LEU B  99      -3.112 -14.528  17.333  1.00  0.00           H  
ATOM   1503 3HD2 LEU B  99      -1.547 -15.323  17.039  1.00  0.00           H  
ATOM   1504  N   HIS B 100      -0.206 -10.927  15.155  1.00  0.00           N  
ATOM   1505  CA  HIS B 100      -0.174  -9.937  14.093  1.00  0.00           C  
ATOM   1506  C   HIS B 100       0.883 -10.293  13.058  1.00  0.00           C  
ATOM   1507  O   HIS B 100       0.683 -10.099  11.866  1.00  0.00           O  
ATOM   1508  CB  HIS B 100       0.102  -8.541  14.660  1.00  0.00           C  
ATOM   1509  CG  HIS B 100       1.465  -8.394  15.262  1.00  0.00           C  
ATOM   1510  ND1 HIS B 100       1.824  -9.003  16.446  1.00  0.00           N  
ATOM   1511  CD2 HIS B 100       2.555  -7.708  14.845  1.00  0.00           C  
ATOM   1512  CE1 HIS B 100       3.078  -8.698  16.731  1.00  0.00           C  
ATOM   1513  NE2 HIS B 100       3.543  -7.914  15.775  1.00  0.00           N  
ATOM   1514  H   HIS B 100      -0.139 -10.621  16.116  1.00  0.00           H  
ATOM   1515  HA  HIS B 100      -1.147  -9.896  13.605  1.00  0.00           H  
ATOM   1516 1HB  HIS B 100      -0.003  -7.799  13.867  1.00  0.00           H  
ATOM   1517 2HB  HIS B 100      -0.637  -8.307  15.426  1.00  0.00           H  
ATOM   1518  HD1 HIS B 100       1.267  -9.644  16.974  1.00  0.00           H  
ATOM   1519  HD2 HIS B 100       2.747  -7.082  13.973  1.00  0.00           H  
ATOM   1520  HE1 HIS B 100       3.553  -9.085  17.632  1.00  0.00           H  
ATOM   1521  N   TRP B 101       2.002 -10.826  13.530  1.00  0.00           N  
ATOM   1522  CA  TRP B 101       3.108 -11.211  12.662  1.00  0.00           C  
ATOM   1523  C   TRP B 101       2.809 -12.469  11.863  1.00  0.00           C  
ATOM   1524  O   TRP B 101       3.187 -12.571  10.696  1.00  0.00           O  
ATOM   1525  CB  TRP B 101       4.375 -11.429  13.491  1.00  0.00           C  
ATOM   1526  CG  TRP B 101       5.594 -11.700  12.662  1.00  0.00           C  
ATOM   1527  CD1 TRP B 101       6.484 -12.718  12.830  1.00  0.00           C  
ATOM   1528  CD2 TRP B 101       6.065 -10.938  11.524  1.00  0.00           C  
ATOM   1529  NE1 TRP B 101       7.473 -12.643  11.881  1.00  0.00           N  
ATOM   1530  CE2 TRP B 101       7.232 -11.561  11.072  1.00  0.00           C  
ATOM   1531  CE3 TRP B 101       5.597  -9.796  10.863  1.00  0.00           C  
ATOM   1532  CZ2 TRP B 101       7.946 -11.081   9.985  1.00  0.00           C  
ATOM   1533  CZ3 TRP B 101       6.312  -9.316   9.772  1.00  0.00           C  
ATOM   1534  CH2 TRP B 101       7.455  -9.942   9.345  1.00  0.00           C  
ATOM   1535  H   TRP B 101       2.086 -10.967  14.527  1.00  0.00           H  
ATOM   1536  HA  TRP B 101       3.297 -10.398  11.961  1.00  0.00           H  
ATOM   1537 1HB  TRP B 101       4.566 -10.548  14.104  1.00  0.00           H  
ATOM   1538 2HB  TRP B 101       4.227 -12.271  14.167  1.00  0.00           H  
ATOM   1539  HD1 TRP B 101       6.420 -13.480  13.605  1.00  0.00           H  
ATOM   1540  HE1 TRP B 101       8.252 -13.279  11.791  1.00  0.00           H  
ATOM   1541  HE3 TRP B 101       4.688  -9.297  11.196  1.00  0.00           H  
ATOM   1542  HZ2 TRP B 101       8.856 -11.564   9.631  1.00  0.00           H  
ATOM   1543  HZ3 TRP B 101       5.941  -8.426   9.263  1.00  0.00           H  
ATOM   1544  HH2 TRP B 101       7.992  -9.538   8.486  1.00  0.00           H  
ATOM   1545  N   ARG B 102       2.139 -13.430  12.490  1.00  0.00           N  
ATOM   1546  CA  ARG B 102       1.640 -14.592  11.767  1.00  0.00           C  
ATOM   1547  C   ARG B 102       0.636 -14.222  10.690  1.00  0.00           C  
ATOM   1548  O   ARG B 102       0.632 -14.813   9.611  1.00  0.00           O  
ATOM   1549  CB  ARG B 102       0.992 -15.574  12.732  1.00  0.00           C  
ATOM   1550  CG  ARG B 102       1.953 -16.259  13.689  1.00  0.00           C  
ATOM   1551  CD  ARG B 102       1.233 -17.075  14.701  1.00  0.00           C  
ATOM   1552  NE  ARG B 102       2.146 -17.694  15.648  1.00  0.00           N  
ATOM   1553  CZ  ARG B 102       1.773 -18.253  16.816  1.00  0.00           C  
ATOM   1554  NH1 ARG B 102       0.505 -18.264  17.164  1.00  0.00           N  
ATOM   1555  NH2 ARG B 102       2.681 -18.791  17.611  1.00  0.00           N  
ATOM   1556  H   ARG B 102       1.971 -13.358  13.483  1.00  0.00           H  
ATOM   1557  HA  ARG B 102       2.481 -15.080  11.273  1.00  0.00           H  
ATOM   1558 1HB  ARG B 102       0.244 -15.055  13.330  1.00  0.00           H  
ATOM   1559 2HB  ARG B 102       0.477 -16.352  12.168  1.00  0.00           H  
ATOM   1560 1HG  ARG B 102       2.618 -16.917  13.129  1.00  0.00           H  
ATOM   1561 2HG  ARG B 102       2.544 -15.507  14.213  1.00  0.00           H  
ATOM   1562 1HD  ARG B 102       0.544 -16.440  15.256  1.00  0.00           H  
ATOM   1563 2HD  ARG B 102       0.674 -17.865  14.200  1.00  0.00           H  
ATOM   1564  HE  ARG B 102       3.129 -17.705  15.415  1.00  0.00           H  
ATOM   1565 1HH1 ARG B 102      -0.189 -17.852  16.557  1.00  0.00           H  
ATOM   1566 2HH1 ARG B 102       0.226 -18.683  18.039  1.00  0.00           H  
ATOM   1567 1HH2 ARG B 102       3.656 -18.783  17.343  1.00  0.00           H  
ATOM   1568 2HH2 ARG B 102       2.402 -19.211  18.485  1.00  0.00           H  
ATOM   1569  N   ALA B 103      -0.222 -13.252  10.985  1.00  0.00           N  
ATOM   1570  CA  ALA B 103      -1.226 -12.811  10.026  1.00  0.00           C  
ATOM   1571  C   ALA B 103      -0.513 -12.083   8.893  1.00  0.00           C  
ATOM   1572  O   ALA B 103      -0.896 -12.187   7.727  1.00  0.00           O  
ATOM   1573  CB  ALA B 103      -2.227 -11.883  10.702  1.00  0.00           C  
ATOM   1574  H   ALA B 103      -0.180 -12.810  11.892  1.00  0.00           H  
ATOM   1575  HA  ALA B 103      -1.752 -13.692   9.657  1.00  0.00           H  
ATOM   1576 1HB  ALA B 103      -2.972 -11.560   9.975  1.00  0.00           H  
ATOM   1577 2HB  ALA B 103      -2.721 -12.412  11.517  1.00  0.00           H  
ATOM   1578 3HB  ALA B 103      -1.706 -11.013  11.098  1.00  0.00           H  
ATOM   1579  N   ALA B 104       0.534 -11.349   9.256  1.00  0.00           N  
ATOM   1580  CA  ALA B 104       1.348 -10.610   8.303  1.00  0.00           C  
ATOM   1581  C   ALA B 104       1.902 -11.552   7.242  1.00  0.00           C  
ATOM   1582  O   ALA B 104       1.841 -11.258   6.049  1.00  0.00           O  
ATOM   1583  CB  ALA B 104       2.489  -9.907   9.028  1.00  0.00           C  
ATOM   1584  H   ALA B 104       0.768 -11.308  10.238  1.00  0.00           H  
ATOM   1585  HA  ALA B 104       0.714  -9.862   7.825  1.00  0.00           H  
ATOM   1586 1HB  ALA B 104       3.093  -9.356   8.308  1.00  0.00           H  
ATOM   1587 2HB  ALA B 104       2.080  -9.214   9.764  1.00  0.00           H  
ATOM   1588 3HB  ALA B 104       3.110 -10.646   9.532  1.00  0.00           H  
ATOM   1589  N   GLY B 105       2.443 -12.684   7.685  1.00  0.00           N  
ATOM   1590  CA  GLY B 105       2.882 -13.707   6.755  1.00  0.00           C  
ATOM   1591  C   GLY B 105       1.755 -14.211   5.872  1.00  0.00           C  
ATOM   1592  O   GLY B 105       1.917 -14.322   4.658  1.00  0.00           O  
ATOM   1593  H   GLY B 105       2.552 -12.841   8.677  1.00  0.00           H  
ATOM   1594 1HA  GLY B 105       3.676 -13.308   6.124  1.00  0.00           H  
ATOM   1595 2HA  GLY B 105       3.302 -14.546   7.308  1.00  0.00           H  
ATOM   1596  N   ALA B 106       0.606 -14.509   6.473  1.00  0.00           N  
ATOM   1597  CA  ALA B 106      -0.558 -14.932   5.706  1.00  0.00           C  
ATOM   1598  C   ALA B 106      -1.030 -13.873   4.724  1.00  0.00           C  
ATOM   1599  O   ALA B 106      -1.519 -14.200   3.643  1.00  0.00           O  
ATOM   1600  CB  ALA B 106      -1.695 -15.297   6.637  1.00  0.00           C  
ATOM   1601  H   ALA B 106       0.535 -14.441   7.478  1.00  0.00           H  
ATOM   1602  HA  ALA B 106      -0.280 -15.812   5.126  1.00  0.00           H  
ATOM   1603 1HB  ALA B 106      -2.559 -15.612   6.052  1.00  0.00           H  
ATOM   1604 2HB  ALA B 106      -1.383 -16.112   7.290  1.00  0.00           H  
ATOM   1605 3HB  ALA B 106      -1.963 -14.431   7.241  1.00  0.00           H  
ATOM   1606  N   ALA B 107      -0.896 -12.608   5.105  1.00  0.00           N  
ATOM   1607  CA  ALA B 107      -1.292 -11.513   4.231  1.00  0.00           C  
ATOM   1608  C   ALA B 107      -0.424 -11.459   2.996  1.00  0.00           C  
ATOM   1609  O   ALA B 107      -0.906 -11.170   1.909  1.00  0.00           O  
ATOM   1610  CB  ALA B 107      -1.199 -10.202   4.963  1.00  0.00           C  
ATOM   1611  H   ALA B 107      -0.513 -12.398   6.016  1.00  0.00           H  
ATOM   1612  HA  ALA B 107      -2.326 -11.677   3.930  1.00  0.00           H  
ATOM   1613 1HB  ALA B 107      -1.498  -9.392   4.297  1.00  0.00           H  
ATOM   1614 2HB  ALA B 107      -1.859 -10.221   5.830  1.00  0.00           H  
ATOM   1615 3HB  ALA B 107      -0.173 -10.041   5.292  1.00  0.00           H  
ATOM   1616  N   THR B 108       0.863 -11.720   3.169  1.00  0.00           N  
ATOM   1617  CA  THR B 108       1.746 -11.789   2.022  1.00  0.00           C  
ATOM   1618  C   THR B 108       1.323 -12.957   1.138  1.00  0.00           C  
ATOM   1619  O   THR B 108       1.282 -12.826  -0.083  1.00  0.00           O  
ATOM   1620  CB  THR B 108       3.218 -11.948   2.449  1.00  0.00           C  
ATOM   1621  OG1 THR B 108       3.615 -10.816   3.233  1.00  0.00           O  
ATOM   1622  CG2 THR B 108       4.118 -12.056   1.228  1.00  0.00           C  
ATOM   1623  H   THR B 108       1.244 -11.872   4.093  1.00  0.00           H  
ATOM   1624  HA  THR B 108       1.672 -10.852   1.471  1.00  0.00           H  
ATOM   1625  HB  THR B 108       3.326 -12.848   3.054  1.00  0.00           H  
ATOM   1626  HG1 THR B 108       4.169 -11.110   3.960  1.00  0.00           H  
ATOM   1627 1HG2 THR B 108       5.154 -12.168   1.548  1.00  0.00           H  
ATOM   1628 2HG2 THR B 108       3.826 -12.923   0.635  1.00  0.00           H  
ATOM   1629 3HG2 THR B 108       4.022 -11.155   0.623  1.00  0.00           H  
ATOM   1630  N   VAL B 109       0.991 -14.091   1.748  1.00  0.00           N  
ATOM   1631  CA  VAL B 109       0.540 -15.239   0.969  1.00  0.00           C  
ATOM   1632  C   VAL B 109      -0.738 -14.861   0.229  1.00  0.00           C  
ATOM   1633  O   VAL B 109      -0.916 -15.206  -0.934  1.00  0.00           O  
ATOM   1634  CB  VAL B 109       0.280 -16.454   1.879  1.00  0.00           C  
ATOM   1635  CG1 VAL B 109      -0.389 -17.573   1.095  1.00  0.00           C  
ATOM   1636  CG2 VAL B 109       1.587 -16.932   2.491  1.00  0.00           C  
ATOM   1637  H   VAL B 109       1.047 -14.170   2.754  1.00  0.00           H  
ATOM   1638  HA  VAL B 109       1.326 -15.509   0.264  1.00  0.00           H  
ATOM   1639  HB  VAL B 109      -0.409 -16.162   2.672  1.00  0.00           H  
ATOM   1640 1HG1 VAL B 109      -0.566 -18.424   1.753  1.00  0.00           H  
ATOM   1641 2HG1 VAL B 109      -1.340 -17.220   0.696  1.00  0.00           H  
ATOM   1642 3HG1 VAL B 109       0.258 -17.880   0.274  1.00  0.00           H  
ATOM   1643 1HG2 VAL B 109       1.396 -17.791   3.134  1.00  0.00           H  
ATOM   1644 2HG2 VAL B 109       2.277 -17.219   1.698  1.00  0.00           H  
ATOM   1645 3HG2 VAL B 109       2.028 -16.128   3.082  1.00  0.00           H  
ATOM   1646  N   LEU B 110      -1.629 -14.156   0.921  1.00  0.00           N  
ATOM   1647  CA  LEU B 110      -2.911 -13.751   0.353  1.00  0.00           C  
ATOM   1648  C   LEU B 110      -2.644 -12.988  -0.939  1.00  0.00           C  
ATOM   1649  O   LEU B 110      -3.247 -13.275  -1.972  1.00  0.00           O  
ATOM   1650  CB  LEU B 110      -3.698 -12.876   1.337  1.00  0.00           C  
ATOM   1651  CG  LEU B 110      -5.045 -12.349   0.828  1.00  0.00           C  
ATOM   1652  CD1 LEU B 110      -5.969 -13.521   0.527  1.00  0.00           C  
ATOM   1653  CD2 LEU B 110      -5.656 -11.425   1.872  1.00  0.00           C  
ATOM   1654  H   LEU B 110      -1.408 -13.894   1.871  1.00  0.00           H  
ATOM   1655  HA  LEU B 110      -3.505 -14.645   0.167  1.00  0.00           H  
ATOM   1656 1HB  LEU B 110      -3.888 -13.455   2.240  1.00  0.00           H  
ATOM   1657 2HB  LEU B 110      -3.085 -12.016   1.605  1.00  0.00           H  
ATOM   1658  HG  LEU B 110      -4.893 -11.797  -0.100  1.00  0.00           H  
ATOM   1659 1HD1 LEU B 110      -6.927 -13.146   0.165  1.00  0.00           H  
ATOM   1660 2HD1 LEU B 110      -5.516 -14.154  -0.236  1.00  0.00           H  
ATOM   1661 3HD1 LEU B 110      -6.127 -14.102   1.435  1.00  0.00           H  
ATOM   1662 1HD2 LEU B 110      -6.614 -11.050   1.509  1.00  0.00           H  
ATOM   1663 2HD2 LEU B 110      -5.810 -11.976   2.800  1.00  0.00           H  
ATOM   1664 3HD2 LEU B 110      -4.983 -10.587   2.054  1.00  0.00           H  
ATOM   1665  N   LEU B 111      -1.731 -12.022  -0.873  1.00  0.00           N  
ATOM   1666  CA  LEU B 111      -1.342 -11.245  -2.047  1.00  0.00           C  
ATOM   1667  C   LEU B 111      -1.007 -12.167  -3.203  1.00  0.00           C  
ATOM   1668  O   LEU B 111      -1.472 -11.965  -4.323  1.00  0.00           O  
ATOM   1669  CB  LEU B 111      -0.137 -10.352  -1.729  1.00  0.00           C  
ATOM   1670  CG  LEU B 111       0.388  -9.503  -2.894  1.00  0.00           C  
ATOM   1671  CD1 LEU B 111      -0.682  -8.508  -3.320  1.00  0.00           C  
ATOM   1672  CD2 LEU B 111       1.661  -8.787  -2.467  1.00  0.00           C  
ATOM   1673  H   LEU B 111      -1.294 -11.821   0.016  1.00  0.00           H  
ATOM   1674  HA  LEU B 111      -2.174 -10.598  -2.325  1.00  0.00           H  
ATOM   1675 1HB  LEU B 111      -0.410  -9.674  -0.922  1.00  0.00           H  
ATOM   1676 2HB  LEU B 111       0.682 -10.984  -1.384  1.00  0.00           H  
ATOM   1677  HG  LEU B 111       0.603 -10.148  -3.747  1.00  0.00           H  
ATOM   1678 1HD1 LEU B 111      -0.309  -7.905  -4.148  1.00  0.00           H  
ATOM   1679 2HD1 LEU B 111      -1.574  -9.047  -3.639  1.00  0.00           H  
ATOM   1680 3HD1 LEU B 111      -0.930  -7.859  -2.481  1.00  0.00           H  
ATOM   1681 1HD2 LEU B 111       2.035  -8.184  -3.296  1.00  0.00           H  
ATOM   1682 2HD2 LEU B 111       1.448  -8.141  -1.616  1.00  0.00           H  
ATOM   1683 3HD2 LEU B 111       2.415  -9.523  -2.185  1.00  0.00           H  
ATOM   1684  N   VAL B 112      -0.188 -13.176  -2.925  1.00  0.00           N  
ATOM   1685  CA  VAL B 112       0.212 -14.131  -3.942  1.00  0.00           C  
ATOM   1686  C   VAL B 112      -0.993 -14.903  -4.443  1.00  0.00           C  
ATOM   1687  O   VAL B 112      -1.100 -15.195  -5.632  1.00  0.00           O  
ATOM   1688  CB  VAL B 112       1.257 -15.113  -3.379  1.00  0.00           C  
ATOM   1689  CG1 VAL B 112       1.539 -16.223  -4.381  1.00  0.00           C  
ATOM   1690  CG2 VAL B 112       2.534 -14.366  -3.028  1.00  0.00           C  
ATOM   1691  H   VAL B 112       0.164 -13.281  -1.984  1.00  0.00           H  
ATOM   1692  HA  VAL B 112       0.655 -13.584  -4.775  1.00  0.00           H  
ATOM   1693  HB  VAL B 112       0.853 -15.585  -2.483  1.00  0.00           H  
ATOM   1694 1HG1 VAL B 112       2.279 -16.908  -3.967  1.00  0.00           H  
ATOM   1695 2HG1 VAL B 112       0.618 -16.767  -4.590  1.00  0.00           H  
ATOM   1696 3HG1 VAL B 112       1.923 -15.790  -5.305  1.00  0.00           H  
ATOM   1697 1HG2 VAL B 112       3.268 -15.066  -2.630  1.00  0.00           H  
ATOM   1698 2HG2 VAL B 112       2.935 -13.889  -3.923  1.00  0.00           H  
ATOM   1699 3HG2 VAL B 112       2.316 -13.604  -2.279  1.00  0.00           H  
ATOM   1700  N   ILE B 113      -1.898 -15.249  -3.538  1.00  0.00           N  
ATOM   1701  CA  ILE B 113      -3.034 -16.064  -3.927  1.00  0.00           C  
ATOM   1702  C   ILE B 113      -3.798 -15.247  -4.966  1.00  0.00           C  
ATOM   1703  O   ILE B 113      -4.227 -15.777  -5.991  1.00  0.00           O  
ATOM   1704  CB  ILE B 113      -3.937 -16.416  -2.730  1.00  0.00           C  
ATOM   1705  CG1 ILE B 113      -3.221 -17.390  -1.790  1.00  0.00           C  
ATOM   1706  CG2 ILE B 113      -5.253 -17.006  -3.212  1.00  0.00           C  
ATOM   1707  CD1 ILE B 113      -3.920 -17.583  -0.464  1.00  0.00           C  
ATOM   1708  H   ILE B 113      -1.810 -14.955  -2.575  1.00  0.00           H  
ATOM   1709  HA  ILE B 113      -2.663 -17.006  -4.329  1.00  0.00           H  
ATOM   1710  HB  ILE B 113      -4.143 -15.515  -2.153  1.00  0.00           H  
ATOM   1711 1HG1 ILE B 113      -3.132 -18.362  -2.273  1.00  0.00           H  
ATOM   1712 2HG1 ILE B 113      -2.211 -17.030  -1.593  1.00  0.00           H  
ATOM   1713 1HG2 ILE B 113      -5.878 -17.250  -2.354  1.00  0.00           H  
ATOM   1714 2HG2 ILE B 113      -5.767 -16.282  -3.842  1.00  0.00           H  
ATOM   1715 3HG2 ILE B 113      -5.057 -17.912  -3.787  1.00  0.00           H  
ATOM   1716 1HD1 ILE B 113      -3.354 -18.286   0.147  1.00  0.00           H  
ATOM   1717 2HD1 ILE B 113      -3.990 -16.625   0.054  1.00  0.00           H  
ATOM   1718 3HD1 ILE B 113      -4.921 -17.977  -0.634  1.00  0.00           H  
ATOM   1719  N   VAL B 114      -3.937 -13.949  -4.698  1.00  0.00           N  
ATOM   1720  CA  VAL B 114      -4.674 -13.044  -5.578  1.00  0.00           C  
ATOM   1721  C   VAL B 114      -4.055 -13.059  -6.963  1.00  0.00           C  
ATOM   1722  O   VAL B 114      -4.755 -13.102  -7.971  1.00  0.00           O  
ATOM   1723  CB  VAL B 114      -4.659 -11.607  -5.022  1.00  0.00           C  
ATOM   1724  CG1 VAL B 114      -5.226 -10.634  -6.045  1.00  0.00           C  
ATOM   1725  CG2 VAL B 114      -5.451 -11.546  -3.724  1.00  0.00           C  
ATOM   1726  H   VAL B 114      -3.517 -13.583  -3.856  1.00  0.00           H  
ATOM   1727  HA  VAL B 114      -5.716 -13.365  -5.612  1.00  0.00           H  
ATOM   1728  HB  VAL B 114      -3.627 -11.311  -4.833  1.00  0.00           H  
ATOM   1729 1HG1 VAL B 114      -5.208  -9.624  -5.636  1.00  0.00           H  
ATOM   1730 2HG1 VAL B 114      -4.623 -10.668  -6.952  1.00  0.00           H  
ATOM   1731 3HG1 VAL B 114      -6.253 -10.911  -6.280  1.00  0.00           H  
ATOM   1732 1HG2 VAL B 114      -5.435 -10.528  -3.336  1.00  0.00           H  
ATOM   1733 2HG2 VAL B 114      -6.481 -11.848  -3.912  1.00  0.00           H  
ATOM   1734 3HG2 VAL B 114      -5.002 -12.220  -2.993  1.00  0.00           H  
ATOM   1735  N   LEU B 115      -2.730 -13.004  -7.000  1.00  0.00           N  
ATOM   1736  CA  LEU B 115      -2.024 -12.974  -8.260  1.00  0.00           C  
ATOM   1737  C   LEU B 115      -2.322 -14.279  -8.973  1.00  0.00           C  
ATOM   1738  O   LEU B 115      -2.613 -14.286 -10.169  1.00  0.00           O  
ATOM   1739  CB  LEU B 115      -0.515 -12.802  -8.047  1.00  0.00           C  
ATOM   1740  CG  LEU B 115      -0.071 -11.440  -7.498  1.00  0.00           C  
ATOM   1741  CD1 LEU B 115       1.406 -11.495  -7.134  1.00  0.00           C  
ATOM   1742  CD2 LEU B 115      -0.339 -10.362  -8.538  1.00  0.00           C  
ATOM   1743  H   LEU B 115      -2.202 -12.983  -6.140  1.00  0.00           H  
ATOM   1744  HA  LEU B 115      -2.364 -12.107  -8.826  1.00  0.00           H  
ATOM   1745 1HB  LEU B 115      -0.173 -13.566  -7.351  1.00  0.00           H  
ATOM   1746 2HB  LEU B 115      -0.009 -12.956  -9.000  1.00  0.00           H  
ATOM   1747  HG  LEU B 115      -0.630 -11.214  -6.590  1.00  0.00           H  
ATOM   1748 1HD1 LEU B 115       1.721 -10.527  -6.744  1.00  0.00           H  
ATOM   1749 2HD1 LEU B 115       1.565 -12.260  -6.375  1.00  0.00           H  
ATOM   1750 3HD1 LEU B 115       1.990 -11.736  -8.022  1.00  0.00           H  
ATOM   1751 1HD2 LEU B 115      -0.024  -9.393  -8.148  1.00  0.00           H  
ATOM   1752 2HD2 LEU B 115       0.221 -10.586  -9.447  1.00  0.00           H  
ATOM   1753 3HD2 LEU B 115      -1.404 -10.333  -8.766  1.00  0.00           H  
ATOM   1754  N   LEU B 116      -2.268 -15.380  -8.228  1.00  0.00           N  
ATOM   1755  CA  LEU B 116      -2.506 -16.702  -8.792  1.00  0.00           C  
ATOM   1756  C   LEU B 116      -3.931 -16.841  -9.305  1.00  0.00           C  
ATOM   1757  O   LEU B 116      -4.154 -17.435 -10.355  1.00  0.00           O  
ATOM   1758  CB  LEU B 116      -2.229 -17.784  -7.741  1.00  0.00           C  
ATOM   1759  CG  LEU B 116      -0.760 -17.960  -7.338  1.00  0.00           C  
ATOM   1760  CD1 LEU B 116      -0.665 -18.937  -6.173  1.00  0.00           C  
ATOM   1761  CD2 LEU B 116       0.038 -18.457  -8.534  1.00  0.00           C  
ATOM   1762  H   LEU B 116      -2.055 -15.296  -7.244  1.00  0.00           H  
ATOM   1763  HA  LEU B 116      -1.829 -16.846  -9.634  1.00  0.00           H  
ATOM   1764 1HB  LEU B 116      -2.793 -17.545  -6.840  1.00  0.00           H  
ATOM   1765 2HB  LEU B 116      -2.585 -18.740  -8.124  1.00  0.00           H  
ATOM   1766  HG  LEU B 116      -0.356 -17.004  -7.005  1.00  0.00           H  
ATOM   1767 1HD1 LEU B 116       0.379 -19.062  -5.887  1.00  0.00           H  
ATOM   1768 2HD1 LEU B 116      -1.229 -18.547  -5.325  1.00  0.00           H  
ATOM   1769 3HD1 LEU B 116      -1.077 -19.900  -6.472  1.00  0.00           H  
ATOM   1770 1HD2 LEU B 116       1.083 -18.582  -8.248  1.00  0.00           H  
ATOM   1771 2HD2 LEU B 116      -0.363 -19.414  -8.868  1.00  0.00           H  
ATOM   1772 3HD2 LEU B 116      -0.032 -17.732  -9.345  1.00  0.00           H  
ATOM   1773  N   ALA B 117      -4.887 -16.282  -8.568  1.00  0.00           N  
ATOM   1774  CA  ALA B 117      -6.289 -16.321  -8.971  1.00  0.00           C  
ATOM   1775  C   ALA B 117      -6.463 -15.801 -10.392  1.00  0.00           C  
ATOM   1776  O   ALA B 117      -7.057 -16.467 -11.238  1.00  0.00           O  
ATOM   1777  CB  ALA B 117      -7.132 -15.493  -8.011  1.00  0.00           C  
ATOM   1778  H   ALA B 117      -4.635 -15.817  -7.708  1.00  0.00           H  
ATOM   1779  HA  ALA B 117      -6.623 -17.358  -8.934  1.00  0.00           H  
ATOM   1780 1HB  ALA B 117      -8.177 -15.529  -8.320  1.00  0.00           H  
ATOM   1781 2HB  ALA B 117      -7.038 -15.898  -7.003  1.00  0.00           H  
ATOM   1782 3HB  ALA B 117      -6.787 -14.461  -8.021  1.00  0.00           H  
ATOM   1783  N   GLY B 118      -5.948 -14.603 -10.648  1.00  0.00           N  
ATOM   1784  CA  GLY B 118      -6.031 -14.034 -11.980  1.00  0.00           C  
ATOM   1785  C   GLY B 118      -5.427 -14.966 -13.009  1.00  0.00           C  
ATOM   1786  O   GLY B 118      -5.980 -15.157 -14.090  1.00  0.00           O  
ATOM   1787  H   GLY B 118      -5.493 -14.076  -9.915  1.00  0.00           H  
ATOM   1788 1HA  GLY B 118      -7.074 -13.838 -12.227  1.00  0.00           H  
ATOM   1789 2HA  GLY B 118      -5.511 -13.077 -11.999  1.00  0.00           H  
ATOM   1790  N   SER B 119      -4.286 -15.551 -12.663  1.00  0.00           N  
ATOM   1791  CA  SER B 119      -3.547 -16.403 -13.581  1.00  0.00           C  
ATOM   1792  C   SER B 119      -4.343 -17.650 -13.913  1.00  0.00           C  
ATOM   1793  O   SER B 119      -4.145 -18.270 -14.955  1.00  0.00           O  
ATOM   1794  CB  SER B 119      -2.210 -16.788 -12.980  1.00  0.00           C  
ATOM   1795  OG  SER B 119      -2.378 -17.674 -11.907  1.00  0.00           O  
ATOM   1796  H   SER B 119      -3.923 -15.398 -11.733  1.00  0.00           H  
ATOM   1797  HA  SER B 119      -3.348 -15.838 -14.493  1.00  0.00           H  
ATOM   1798 1HB  SER B 119      -1.587 -17.253 -13.744  1.00  0.00           H  
ATOM   1799 2HB  SER B 119      -1.693 -15.893 -12.637  1.00  0.00           H  
ATOM   1800  HG  SER B 119      -1.574 -18.198 -11.868  1.00  0.00           H  
ATOM   1801  N   TYR B 120      -5.250 -18.012 -13.016  1.00  0.00           N  
ATOM   1802  CA  TYR B 120      -6.018 -19.235 -13.167  1.00  0.00           C  
ATOM   1803  C   TYR B 120      -7.500 -18.989 -13.405  1.00  0.00           C  
ATOM   1804  O   TYR B 120      -8.318 -19.890 -13.240  1.00  0.00           O  
ATOM   1805  CB  TYR B 120      -5.830 -20.120 -11.933  1.00  0.00           C  
ATOM   1806  CG  TYR B 120      -4.392 -20.512 -11.675  1.00  0.00           C  
ATOM   1807  CD1 TYR B 120      -3.866 -20.415 -10.395  1.00  0.00           C  
ATOM   1808  CD2 TYR B 120      -3.600 -20.967 -12.718  1.00  0.00           C  
ATOM   1809  CE1 TYR B 120      -2.552 -20.773 -10.160  1.00  0.00           C  
ATOM   1810  CE2 TYR B 120      -2.287 -21.324 -12.483  1.00  0.00           C  
ATOM   1811  CZ  TYR B 120      -1.763 -21.229 -11.210  1.00  0.00           C  
ATOM   1812  OH  TYR B 120      -0.455 -21.585 -10.976  1.00  0.00           O  
ATOM   1813  H   TYR B 120      -5.411 -17.426 -12.210  1.00  0.00           H  
ATOM   1814  HA  TYR B 120      -5.651 -19.768 -14.044  1.00  0.00           H  
ATOM   1815 1HB  TYR B 120      -6.205 -19.599 -11.050  1.00  0.00           H  
ATOM   1816 2HB  TYR B 120      -6.416 -21.032 -12.047  1.00  0.00           H  
ATOM   1817  HD1 TYR B 120      -4.489 -20.058  -9.575  1.00  0.00           H  
ATOM   1818  HD2 TYR B 120      -4.013 -21.041 -13.724  1.00  0.00           H  
ATOM   1819  HE1 TYR B 120      -2.139 -20.698  -9.155  1.00  0.00           H  
ATOM   1820  HE2 TYR B 120      -1.663 -21.682 -13.303  1.00  0.00           H  
ATOM   1821  HH  TYR B 120      -0.252 -21.460 -10.045  1.00  0.00           H  
ATOM   1822  N   LEU B 121      -7.844 -17.763 -13.784  1.00  0.00           N  
ATOM   1823  CA  LEU B 121      -9.236 -17.400 -14.026  1.00  0.00           C  
ATOM   1824  C   LEU B 121      -9.340 -16.694 -15.370  1.00  0.00           C  
ATOM   1825  O   LEU B 121     -10.237 -16.970 -16.161  1.00  0.00           O  
ATOM   1826  CB  LEU B 121      -9.765 -16.493 -12.908  1.00  0.00           C  
ATOM   1827  CG  LEU B 121      -9.943 -17.160 -11.538  1.00  0.00           C  
ATOM   1828  CD1 LEU B 121     -10.330 -16.108 -10.507  1.00  0.00           C  
ATOM   1829  CD2 LEU B 121     -11.005 -18.246 -11.636  1.00  0.00           C  
ATOM   1830  H   LEU B 121      -7.125 -17.065 -13.909  1.00  0.00           H  
ATOM   1831  HA  LEU B 121      -9.834 -18.311 -14.033  1.00  0.00           H  
ATOM   1832 1HB  LEU B 121      -9.077 -15.658 -12.783  1.00  0.00           H  
ATOM   1833 2HB  LEU B 121     -10.734 -16.096 -13.212  1.00  0.00           H  
ATOM   1834  HG  LEU B 121      -8.998 -17.604 -11.224  1.00  0.00           H  
ATOM   1835 1HD1 LEU B 121     -10.456 -16.582  -9.534  1.00  0.00           H  
ATOM   1836 2HD1 LEU B 121      -9.544 -15.355 -10.444  1.00  0.00           H  
ATOM   1837 3HD1 LEU B 121     -11.265 -15.634 -10.804  1.00  0.00           H  
ATOM   1838 1HD2 LEU B 121     -11.131 -18.720 -10.662  1.00  0.00           H  
ATOM   1839 2HD2 LEU B 121     -11.951 -17.803 -11.949  1.00  0.00           H  
ATOM   1840 3HD2 LEU B 121     -10.695 -18.993 -12.366  1.00  0.00           H  
ATOM   1841  N   ALA B 122      -8.421 -15.771 -15.619  1.00  0.00           N  
ATOM   1842  CA  ALA B 122      -8.426 -15.029 -16.870  1.00  0.00           C  
ATOM   1843  C   ALA B 122      -8.296 -16.052 -17.988  1.00  0.00           C  
ATOM   1844  O   ALA B 122      -8.910 -15.919 -19.045  1.00  0.00           O  
ATOM   1845  CB  ALA B 122      -7.260 -14.050 -16.905  1.00  0.00           C  
ATOM   1846  H   ALA B 122      -7.704 -15.576 -14.934  1.00  0.00           H  
ATOM   1847  HA  ALA B 122      -9.360 -14.470 -16.927  1.00  0.00           H  
ATOM   1848 1HB  ALA B 122      -7.274 -13.500 -17.846  1.00  0.00           H  
ATOM   1849 2HB  ALA B 122      -7.347 -13.349 -16.074  1.00  0.00           H  
ATOM   1850 3HB  ALA B 122      -6.323 -14.597 -16.820  1.00  0.00           H  
ATOM   1851  N   VAL B 123      -7.493 -17.080 -17.738  1.00  0.00           N  
ATOM   1852  CA  VAL B 123      -7.300 -18.147 -18.706  1.00  0.00           C  
ATOM   1853  C   VAL B 123      -8.659 -18.721 -19.054  1.00  0.00           C  
ATOM   1854  O   VAL B 123      -9.027 -18.780 -20.222  1.00  0.00           O  
ATOM   1855  CB  VAL B 123      -6.388 -19.253 -18.141  1.00  0.00           C  
ATOM   1856  CG1 VAL B 123      -6.396 -20.468 -19.056  1.00  0.00           C  
ATOM   1857  CG2 VAL B 123      -4.975 -18.719 -17.966  1.00  0.00           C  
ATOM   1858  H   VAL B 123      -7.004 -17.123 -16.855  1.00  0.00           H  
ATOM   1859  HA  VAL B 123      -6.803 -17.732 -19.584  1.00  0.00           H  
ATOM   1860  HB  VAL B 123      -6.779 -19.575 -17.176  1.00  0.00           H  
ATOM   1861 1HG1 VAL B 123      -5.747 -21.240 -18.642  1.00  0.00           H  
ATOM   1862 2HG1 VAL B 123      -7.411 -20.855 -19.139  1.00  0.00           H  
ATOM   1863 3HG1 VAL B 123      -6.034 -20.183 -20.044  1.00  0.00           H  
ATOM   1864 1HG2 VAL B 123      -4.336 -19.505 -17.565  1.00  0.00           H  
ATOM   1865 2HG2 VAL B 123      -4.587 -18.391 -18.930  1.00  0.00           H  
ATOM   1866 3HG2 VAL B 123      -4.988 -17.876 -17.275  1.00  0.00           H  
ATOM   1867  N   LEU B 124      -9.412 -19.130 -18.036  1.00  0.00           N  
ATOM   1868  CA  LEU B 124     -10.672 -19.827 -18.259  1.00  0.00           C  
ATOM   1869  C   LEU B 124     -11.729 -18.926 -18.897  1.00  0.00           C  
ATOM   1870  O   LEU B 124     -12.516 -19.368 -19.735  1.00  0.00           O  
ATOM   1871  CB  LEU B 124     -11.202 -20.379 -16.930  1.00  0.00           C  
ATOM   1872  CG  LEU B 124     -10.360 -21.488 -16.287  1.00  0.00           C  
ATOM   1873  CD1 LEU B 124     -10.910 -21.806 -14.903  1.00  0.00           C  
ATOM   1874  CD2 LEU B 124     -10.379 -22.721 -17.178  1.00  0.00           C  
ATOM   1875  H   LEU B 124      -9.107 -18.955 -17.089  1.00  0.00           H  
ATOM   1876  HA  LEU B 124     -10.495 -20.647 -18.954  1.00  0.00           H  
ATOM   1877 1HB  LEU B 124     -11.271 -19.559 -16.216  1.00  0.00           H  
ATOM   1878 2HB  LEU B 124     -12.204 -20.776 -17.093  1.00  0.00           H  
ATOM   1879  HG  LEU B 124      -9.333 -21.143 -16.167  1.00  0.00           H  
ATOM   1880 1HD1 LEU B 124     -10.311 -22.594 -14.446  1.00  0.00           H  
ATOM   1881 2HD1 LEU B 124     -10.867 -20.912 -14.280  1.00  0.00           H  
ATOM   1882 3HD1 LEU B 124     -11.943 -22.139 -14.989  1.00  0.00           H  
ATOM   1883 1HD2 LEU B 124      -9.780 -23.510 -16.722  1.00  0.00           H  
ATOM   1884 2HD2 LEU B 124     -11.405 -23.068 -17.298  1.00  0.00           H  
ATOM   1885 3HD2 LEU B 124      -9.965 -22.470 -18.155  1.00  0.00           H  
ATOM   1886  N   ALA B 125     -11.744 -17.662 -18.495  1.00  0.00           N  
ATOM   1887  CA  ALA B 125     -12.737 -16.713 -18.979  1.00  0.00           C  
ATOM   1888  C   ALA B 125     -12.559 -16.562 -20.485  1.00  0.00           C  
ATOM   1889  O   ALA B 125     -13.531 -16.544 -21.236  1.00  0.00           O  
ATOM   1890  CB  ALA B 125     -12.559 -15.367 -18.291  1.00  0.00           C  
ATOM   1891  H   ALA B 125     -11.046 -17.349 -17.834  1.00  0.00           H  
ATOM   1892  HA  ALA B 125     -13.726 -17.106 -18.740  1.00  0.00           H  
ATOM   1893 1HB  ALA B 125     -13.308 -14.667 -18.662  1.00  0.00           H  
ATOM   1894 2HB  ALA B 125     -12.679 -15.490 -17.214  1.00  0.00           H  
ATOM   1895 3HB  ALA B 125     -11.564 -14.979 -18.502  1.00  0.00           H  
ATOM   1896  N   GLU B 126     -11.302 -16.464 -20.914  1.00  0.00           N  
ATOM   1897  CA  GLU B 126     -10.962 -16.315 -22.325  1.00  0.00           C  
ATOM   1898  C   GLU B 126     -10.931 -17.645 -23.077  1.00  0.00           C  
ATOM   1899  O   GLU B 126     -11.137 -17.680 -24.288  1.00  0.00           O  
ATOM   1900  CB  GLU B 126      -9.605 -15.621 -22.461  1.00  0.00           C  
ATOM   1901  CG  GLU B 126      -9.561 -14.208 -21.896  1.00  0.00           C  
ATOM   1902  CD  GLU B 126     -10.611 -13.309 -22.487  1.00  0.00           C  
ATOM   1903  OE1 GLU B 126     -10.813 -13.366 -23.677  1.00  0.00           O  
ATOM   1904  OE2 GLU B 126     -11.211 -12.564 -21.749  1.00  0.00           O  
ATOM   1905  H   GLU B 126     -10.559 -16.496 -20.230  1.00  0.00           H  
ATOM   1906  HA  GLU B 126     -11.716 -15.684 -22.797  1.00  0.00           H  
ATOM   1907 1HB  GLU B 126      -8.842 -16.209 -21.950  1.00  0.00           H  
ATOM   1908 2HB  GLU B 126      -9.327 -15.569 -23.514  1.00  0.00           H  
ATOM   1909 1HG  GLU B 126      -9.706 -14.255 -20.817  1.00  0.00           H  
ATOM   1910 2HG  GLU B 126      -8.577 -13.783 -22.085  1.00  0.00           H  
ATOM   1911  N   ARG B 127     -10.668 -18.728 -22.349  1.00  0.00           N  
ATOM   1912  CA  ARG B 127     -10.669 -20.088 -22.892  1.00  0.00           C  
ATOM   1913  C   ARG B 127     -11.953 -20.518 -23.600  1.00  0.00           C  
ATOM   1914  O   ARG B 127     -11.902 -21.143 -24.659  1.00  0.00           O  
ATOM   1915  CB  ARG B 127     -10.391 -21.078 -21.771  1.00  0.00           C  
ATOM   1916  CG  ARG B 127     -10.311 -22.532 -22.208  1.00  0.00           C  
ATOM   1917  CD  ARG B 127      -9.967 -23.428 -21.074  1.00  0.00           C  
ATOM   1918  NE  ARG B 127      -9.938 -24.825 -21.476  1.00  0.00           N  
ATOM   1919  CZ  ARG B 127      -9.664 -25.854 -20.650  1.00  0.00           C  
ATOM   1920  NH1 ARG B 127      -9.398 -25.626 -19.383  1.00  0.00           N  
ATOM   1921  NH2 ARG B 127      -9.662 -27.092 -21.114  1.00  0.00           N  
ATOM   1922  H   ARG B 127     -10.458 -18.589 -21.371  1.00  0.00           H  
ATOM   1923  HA  ARG B 127      -9.902 -20.152 -23.664  1.00  0.00           H  
ATOM   1924 1HB  ARG B 127      -9.447 -20.827 -21.290  1.00  0.00           H  
ATOM   1925 2HB  ARG B 127     -11.173 -21.003 -21.016  1.00  0.00           H  
ATOM   1926 1HG  ARG B 127     -11.274 -22.845 -22.612  1.00  0.00           H  
ATOM   1927 2HG  ARG B 127      -9.543 -22.641 -22.975  1.00  0.00           H  
ATOM   1928 1HD  ARG B 127      -8.984 -23.165 -20.687  1.00  0.00           H  
ATOM   1929 2HD  ARG B 127     -10.709 -23.317 -20.284  1.00  0.00           H  
ATOM   1930  HE  ARG B 127     -10.138 -25.040 -22.444  1.00  0.00           H  
ATOM   1931 1HH1 ARG B 127      -9.399 -24.680 -19.029  1.00  0.00           H  
ATOM   1932 2HH1 ARG B 127      -9.193 -26.397 -18.764  1.00  0.00           H  
ATOM   1933 1HH2 ARG B 127      -9.867 -27.267 -22.088  1.00  0.00           H  
ATOM   1934 2HH2 ARG B 127      -9.457 -27.862 -20.495  1.00  0.00           H  
ATOM   1935  N   GLY B 128     -13.101 -20.194 -23.013  1.00  0.00           N  
ATOM   1936  CA  GLY B 128     -14.362 -20.525 -23.651  1.00  0.00           C  
ATOM   1937  C   GLY B 128     -14.992 -19.338 -24.352  1.00  0.00           C  
ATOM   1938  O   GLY B 128     -16.218 -19.213 -24.382  1.00  0.00           O  
ATOM   1939  H   GLY B 128     -13.111 -19.717 -22.123  1.00  0.00           H  
ATOM   1940 1HA  GLY B 128     -14.204 -21.322 -24.378  1.00  0.00           H  
ATOM   1941 2HA  GLY B 128     -15.059 -20.905 -22.905  1.00  0.00           H  
ATOM   1942  N   ALA B 129     -14.160 -18.467 -24.920  1.00  0.00           N  
ATOM   1943  CA  ALA B 129     -14.654 -17.300 -25.644  1.00  0.00           C  
ATOM   1944  C   ALA B 129     -13.670 -16.811 -26.708  1.00  0.00           C  
ATOM   1945  O   ALA B 129     -12.459 -17.024 -26.596  1.00  0.00           O  
ATOM   1946  CB  ALA B 129     -14.953 -16.171 -24.660  1.00  0.00           C  
ATOM   1947  H   ALA B 129     -13.164 -18.617 -24.849  1.00  0.00           H  
ATOM   1948  HA  ALA B 129     -15.574 -17.583 -26.155  1.00  0.00           H  
ATOM   1949 1HB  ALA B 129     -15.321 -15.302 -25.205  1.00  0.00           H  
ATOM   1950 2HB  ALA B 129     -15.709 -16.500 -23.948  1.00  0.00           H  
ATOM   1951 3HB  ALA B 129     -14.042 -15.904 -24.126  1.00  0.00           H  
ATOM   1952  N   PRO B 130     -14.193 -16.157 -27.766  1.00  0.00           N  
ATOM   1953  CA  PRO B 130     -13.419 -15.552 -28.866  1.00  0.00           C  
ATOM   1954  C   PRO B 130     -12.439 -14.454 -28.426  1.00  0.00           C  
ATOM   1955  O   PRO B 130     -11.544 -14.068 -29.181  1.00  0.00           O  
ATOM   1956  CB  PRO B 130     -14.498 -14.989 -29.791  1.00  0.00           C  
ATOM   1957  CG  PRO B 130     -15.747 -15.736 -29.429  1.00  0.00           C  
ATOM   1958  CD  PRO B 130     -15.657 -15.980 -27.962  1.00  0.00           C  
ATOM   1959  HA  PRO B 130     -12.840 -16.336 -29.375  1.00  0.00           H  
ATOM   1960 1HB  PRO B 130     -14.597 -13.904 -29.637  1.00  0.00           H  
ATOM   1961 2HB  PRO B 130     -14.208 -15.138 -30.842  1.00  0.00           H  
ATOM   1962 1HG  PRO B 130     -16.635 -15.144 -29.696  1.00  0.00           H  
ATOM   1963 2HG  PRO B 130     -15.807 -16.674 -30.000  1.00  0.00           H  
ATOM   1964 1HD  PRO B 130     -16.042 -15.103 -27.420  1.00  0.00           H  
ATOM   1965 2HD  PRO B 130     -16.234 -16.880 -27.703  1.00  0.00           H  
ATOM   1966  N   GLY B 131     -12.603 -13.970 -27.201  1.00  0.00           N  
ATOM   1967  CA  GLY B 131     -11.803 -12.857 -26.734  1.00  0.00           C  
ATOM   1968  C   GLY B 131     -10.308 -13.034 -26.699  1.00  0.00           C  
ATOM   1969  O   GLY B 131      -9.775 -14.064 -27.110  1.00  0.00           O  
ATOM   1970  H   GLY B 131     -13.289 -14.377 -26.581  1.00  0.00           H  
ATOM   1971 1HA  GLY B 131     -11.992 -11.985 -27.360  1.00  0.00           H  
ATOM   1972 2HA  GLY B 131     -12.102 -12.595 -25.720  1.00  0.00           H  
ATOM   1973  N   ALA B 132      -9.643 -12.008 -26.172  1.00  0.00           N  
ATOM   1974  CA  ALA B 132      -8.192 -11.920 -26.127  1.00  0.00           C  
ATOM   1975  C   ALA B 132      -7.531 -13.147 -25.508  1.00  0.00           C  
ATOM   1976  O   ALA B 132      -8.031 -13.722 -24.538  1.00  0.00           O  
ATOM   1977  CB  ALA B 132      -7.775 -10.665 -25.367  1.00  0.00           C  
ATOM   1978  H   ALA B 132     -10.194 -11.256 -25.785  1.00  0.00           H  
ATOM   1979  HA  ALA B 132      -7.825 -11.857 -27.151  1.00  0.00           H  
ATOM   1980 1HB  ALA B 132      -6.688 -10.603 -25.336  1.00  0.00           H  
ATOM   1981 2HB  ALA B 132      -8.175  -9.785 -25.871  1.00  0.00           H  
ATOM   1982 3HB  ALA B 132      -8.165 -10.709 -24.351  1.00  0.00           H  
ATOM   1983  N   GLN B 133      -6.391 -13.523 -26.078  1.00  0.00           N  
ATOM   1984  CA  GLN B 133      -5.630 -14.689 -25.647  1.00  0.00           C  
ATOM   1985  C   GLN B 133      -4.957 -14.584 -24.286  1.00  0.00           C  
ATOM   1986  O   GLN B 133      -3.743 -14.389 -24.217  1.00  0.00           O  
ATOM   1987  CB  GLN B 133      -4.564 -15.008 -26.699  1.00  0.00           C  
ATOM   1988  CG  GLN B 133      -5.125 -15.439 -28.043  1.00  0.00           C  
ATOM   1989  CD  GLN B 133      -4.037 -15.719 -29.062  1.00  0.00           C  
ATOM   1990  OE1 GLN B 133      -2.862 -15.416 -28.835  1.00  0.00           O  
ATOM   1991  NE2 GLN B 133      -4.421 -16.300 -30.192  1.00  0.00           N  
ATOM   1992  H   GLN B 133      -6.045 -12.966 -26.847  1.00  0.00           H  
ATOM   1993  HA  GLN B 133      -6.317 -15.528 -25.537  1.00  0.00           H  
ATOM   1994 1HB  GLN B 133      -3.939 -14.130 -26.861  1.00  0.00           H  
ATOM   1995 2HB  GLN B 133      -3.919 -15.806 -26.332  1.00  0.00           H  
ATOM   1996 1HG  GLN B 133      -5.709 -16.349 -27.907  1.00  0.00           H  
ATOM   1997 2HG  GLN B 133      -5.760 -14.643 -28.432  1.00  0.00           H  
ATOM   1998 1HE2 GLN B 133      -3.747 -16.510 -30.902  1.00  0.00           H  
ATOM   1999 2HE2 GLN B 133      -5.384 -16.529 -30.335  1.00  0.00           H  
ATOM   2000  N   LEU B 134      -5.724 -14.704 -23.206  1.00  0.00           N  
ATOM   2001  CA  LEU B 134      -5.126 -14.695 -21.873  1.00  0.00           C  
ATOM   2002  C   LEU B 134      -5.109 -16.151 -21.432  1.00  0.00           C  
ATOM   2003  O   LEU B 134      -4.805 -16.484 -20.289  1.00  0.00           O  
ATOM   2004  CB  LEU B 134      -5.927 -13.830 -20.892  1.00  0.00           C  
ATOM   2005  CG  LEU B 134      -6.038 -12.343 -21.254  1.00  0.00           C  
ATOM   2006  CD1 LEU B 134      -6.902 -11.632 -20.221  1.00  0.00           C  
ATOM   2007  CD2 LEU B 134      -4.646 -11.731 -21.318  1.00  0.00           C  
ATOM   2008  H   LEU B 134      -6.725 -14.801 -23.296  1.00  0.00           H  
ATOM   2009  HA  LEU B 134      -4.128 -14.264 -21.945  1.00  0.00           H  
ATOM   2010 1HB  LEU B 134      -6.937 -14.230 -20.821  1.00  0.00           H  
ATOM   2011 2HB  LEU B 134      -5.462 -13.898 -19.909  1.00  0.00           H  
ATOM   2012  HG  LEU B 134      -6.525 -12.240 -22.224  1.00  0.00           H  
ATOM   2013 1HD1 LEU B 134      -6.980 -10.575 -20.478  1.00  0.00           H  
ATOM   2014 2HD1 LEU B 134      -7.896 -12.077 -20.210  1.00  0.00           H  
ATOM   2015 3HD1 LEU B 134      -6.447 -11.732 -19.236  1.00  0.00           H  
ATOM   2016 1HD2 LEU B 134      -4.725 -10.674 -21.576  1.00  0.00           H  
ATOM   2017 2HD2 LEU B 134      -4.159 -11.832 -20.348  1.00  0.00           H  
ATOM   2018 3HD2 LEU B 134      -4.057 -12.247 -22.076  1.00  0.00           H  
ATOM   2019  N   ILE B 135      -5.462 -17.010 -22.379  1.00  0.00           N  
ATOM   2020  CA  ILE B 135      -5.411 -18.447 -22.219  1.00  0.00           C  
ATOM   2021  C   ILE B 135      -3.980 -18.863 -21.889  1.00  0.00           C  
ATOM   2022  O   ILE B 135      -3.744 -19.650 -20.973  1.00  0.00           O  
ATOM   2023  CB  ILE B 135      -5.895 -19.169 -23.491  1.00  0.00           C  
ATOM   2024  CG1 ILE B 135      -7.382 -18.895 -23.726  1.00  0.00           C  
ATOM   2025  CG2 ILE B 135      -5.635 -20.664 -23.385  1.00  0.00           C  
ATOM   2026  CD1 ILE B 135      -7.865 -19.286 -25.104  1.00  0.00           C  
ATOM   2027  H   ILE B 135      -5.781 -16.623 -23.256  1.00  0.00           H  
ATOM   2028  HA  ILE B 135      -6.091 -18.730 -21.417  1.00  0.00           H  
ATOM   2029  HB  ILE B 135      -5.362 -18.777 -24.356  1.00  0.00           H  
ATOM   2030 1HG1 ILE B 135      -7.973 -19.440 -22.990  1.00  0.00           H  
ATOM   2031 2HG1 ILE B 135      -7.584 -17.833 -23.584  1.00  0.00           H  
ATOM   2032 1HG2 ILE B 135      -5.984 -21.158 -24.292  1.00  0.00           H  
ATOM   2033 2HG2 ILE B 135      -4.567 -20.840 -23.264  1.00  0.00           H  
ATOM   2034 3HG2 ILE B 135      -6.170 -21.066 -22.524  1.00  0.00           H  
ATOM   2035 1HD1 ILE B 135      -8.928 -19.061 -25.195  1.00  0.00           H  
ATOM   2036 2HD1 ILE B 135      -7.310 -18.725 -25.857  1.00  0.00           H  
ATOM   2037 3HD1 ILE B 135      -7.706 -20.353 -25.256  1.00  0.00           H  
ATOM   2038  N   THR B 136      -3.026 -18.332 -22.645  1.00  0.00           N  
ATOM   2039  CA  THR B 136      -1.615 -18.488 -22.316  1.00  0.00           C  
ATOM   2040  C   THR B 136      -1.407 -18.154 -20.851  1.00  0.00           C  
ATOM   2041  O   THR B 136      -1.438 -16.983 -20.460  1.00  0.00           O  
ATOM   2042  CB  THR B 136      -0.722 -17.592 -23.195  1.00  0.00           C  
ATOM   2043  OG1 THR B 136      -0.903 -17.938 -24.574  1.00  0.00           O  
ATOM   2044  CG2 THR B 136       0.742 -17.767 -22.820  1.00  0.00           C  
ATOM   2045  H   THR B 136      -3.285 -17.807 -23.468  1.00  0.00           H  
ATOM   2046  HA  THR B 136      -1.322 -19.517 -22.527  1.00  0.00           H  
ATOM   2047  HB  THR B 136      -1.004 -16.549 -23.056  1.00  0.00           H  
ATOM   2048  HG1 THR B 136      -1.500 -17.308 -24.986  1.00  0.00           H  
ATOM   2049 1HG2 THR B 136       1.358 -17.127 -23.451  1.00  0.00           H  
ATOM   2050 2HG2 THR B 136       0.885 -17.494 -21.775  1.00  0.00           H  
ATOM   2051 3HG2 THR B 136       1.033 -18.807 -22.966  1.00  0.00           H  
ATOM   2052  N   TYR B 137      -1.207 -19.185 -20.041  1.00  0.00           N  
ATOM   2053  CA  TYR B 137      -1.117 -19.007 -18.600  1.00  0.00           C  
ATOM   2054  C   TYR B 137      -0.100 -17.937 -18.219  1.00  0.00           C  
ATOM   2055  O   TYR B 137      -0.403 -17.044 -17.429  1.00  0.00           O  
ATOM   2056  CB  TYR B 137      -0.763 -20.335 -17.925  1.00  0.00           C  
ATOM   2057  CG  TYR B 137      -1.942 -21.269 -17.762  1.00  0.00           C  
ATOM   2058  CD1 TYR B 137      -2.316 -22.103 -18.806  1.00  0.00           C  
ATOM   2059  CD2 TYR B 137      -2.648 -21.293 -16.569  1.00  0.00           C  
ATOM   2060  CE1 TYR B 137      -3.392 -22.956 -18.657  1.00  0.00           C  
ATOM   2061  CE2 TYR B 137      -3.724 -22.146 -16.420  1.00  0.00           C  
ATOM   2062  CZ  TYR B 137      -4.096 -22.975 -17.458  1.00  0.00           C  
ATOM   2063  OH  TYR B 137      -5.168 -23.825 -17.309  1.00  0.00           O  
ATOM   2064  H   TYR B 137      -1.114 -20.113 -20.429  1.00  0.00           H  
ATOM   2065  HA  TYR B 137      -2.088 -18.674 -18.231  1.00  0.00           H  
ATOM   2066 1HB  TYR B 137       0.000 -20.849 -18.511  1.00  0.00           H  
ATOM   2067 2HB  TYR B 137      -0.344 -20.141 -16.939  1.00  0.00           H  
ATOM   2068  HD1 TYR B 137      -1.761 -22.084 -19.744  1.00  0.00           H  
ATOM   2069  HD2 TYR B 137      -2.355 -20.637 -15.749  1.00  0.00           H  
ATOM   2070  HE1 TYR B 137      -3.686 -23.611 -19.477  1.00  0.00           H  
ATOM   2071  HE2 TYR B 137      -4.280 -22.164 -15.482  1.00  0.00           H  
ATOM   2072  HH  TYR B 137      -5.291 -24.328 -18.118  1.00  0.00           H  
ATOM   2073  N   PRO B 138       1.121 -18.007 -18.779  1.00  0.00           N  
ATOM   2074  CA  PRO B 138       2.128 -16.963 -18.535  1.00  0.00           C  
ATOM   2075  C   PRO B 138       1.564 -15.546 -18.654  1.00  0.00           C  
ATOM   2076  O   PRO B 138       1.822 -14.688 -17.804  1.00  0.00           O  
ATOM   2077  CB  PRO B 138       3.167 -17.239 -19.626  1.00  0.00           C  
ATOM   2078  CG  PRO B 138       3.140 -18.721 -19.790  1.00  0.00           C  
ATOM   2079  CD  PRO B 138       1.683 -19.083 -19.681  1.00  0.00           C  
ATOM   2080  HA  PRO B 138       2.540 -17.088 -17.523  1.00  0.00           H  
ATOM   2081 1HB  PRO B 138       2.896 -16.703 -20.548  1.00  0.00           H  
ATOM   2082 2HB  PRO B 138       4.151 -16.862 -19.312  1.00  0.00           H  
ATOM   2083 1HG  PRO B 138       3.576 -19.004 -20.759  1.00  0.00           H  
ATOM   2084 2HG  PRO B 138       3.755 -19.200 -19.013  1.00  0.00           H  
ATOM   2085 1HD  PRO B 138       1.221 -19.051 -20.679  1.00  0.00           H  
ATOM   2086 2HD  PRO B 138       1.586 -20.087 -19.241  1.00  0.00           H  
ATOM   2087  N   ARG B 139       0.797 -15.315 -19.719  1.00  0.00           N  
ATOM   2088  CA  ARG B 139       0.180 -14.019 -19.973  1.00  0.00           C  
ATOM   2089  C   ARG B 139      -0.775 -13.675 -18.846  1.00  0.00           C  
ATOM   2090  O   ARG B 139      -0.788 -12.550 -18.356  1.00  0.00           O  
ATOM   2091  CB  ARG B 139      -0.571 -14.021 -21.296  1.00  0.00           C  
ATOM   2092  CG  ARG B 139       0.313 -14.027 -22.533  1.00  0.00           C  
ATOM   2093  CD  ARG B 139      -0.487 -13.928 -23.780  1.00  0.00           C  
ATOM   2094  NE  ARG B 139       0.338 -14.082 -24.968  1.00  0.00           N  
ATOM   2095  CZ  ARG B 139      -0.136 -14.359 -26.198  1.00  0.00           C  
ATOM   2096  NH1 ARG B 139      -1.429 -14.510 -26.386  1.00  0.00           N  
ATOM   2097  NH2 ARG B 139       0.698 -14.480 -27.216  1.00  0.00           N  
ATOM   2098  H   ARG B 139       0.641 -16.070 -20.370  1.00  0.00           H  
ATOM   2099  HA  ARG B 139       0.967 -13.266 -20.028  1.00  0.00           H  
ATOM   2100 1HB  ARG B 139      -1.215 -14.898 -21.347  1.00  0.00           H  
ATOM   2101 2HB  ARG B 139      -1.211 -13.141 -21.352  1.00  0.00           H  
ATOM   2102 1HG  ARG B 139       0.997 -13.179 -22.496  1.00  0.00           H  
ATOM   2103 2HG  ARG B 139       0.886 -14.954 -22.566  1.00  0.00           H  
ATOM   2104 1HD  ARG B 139      -1.246 -14.710 -23.789  1.00  0.00           H  
ATOM   2105 2HD  ARG B 139      -0.971 -12.953 -23.825  1.00  0.00           H  
ATOM   2106  HE  ARG B 139       1.338 -13.973 -24.863  1.00  0.00           H  
ATOM   2107 1HH1 ARG B 139      -2.066 -14.418 -25.608  1.00  0.00           H  
ATOM   2108 2HH1 ARG B 139      -1.784 -14.718 -27.308  1.00  0.00           H  
ATOM   2109 1HH2 ARG B 139       1.692 -14.364 -27.071  1.00  0.00           H  
ATOM   2110 2HH2 ARG B 139       0.343 -14.688 -28.137  1.00  0.00           H  
ATOM   2111  N   ALA B 140      -1.579 -14.649 -18.436  1.00  0.00           N  
ATOM   2112  CA  ALA B 140      -2.564 -14.415 -17.392  1.00  0.00           C  
ATOM   2113  C   ALA B 140      -1.845 -14.050 -16.096  1.00  0.00           C  
ATOM   2114  O   ALA B 140      -2.329 -13.223 -15.325  1.00  0.00           O  
ATOM   2115  CB  ALA B 140      -3.424 -15.657 -17.192  1.00  0.00           C  
ATOM   2116  H   ALA B 140      -1.510 -15.568 -18.851  1.00  0.00           H  
ATOM   2117  HA  ALA B 140      -3.202 -13.589 -17.707  1.00  0.00           H  
ATOM   2118 1HB  ALA B 140      -4.158 -15.469 -16.408  1.00  0.00           H  
ATOM   2119 2HB  ALA B 140      -3.940 -15.896 -18.123  1.00  0.00           H  
ATOM   2120 3HB  ALA B 140      -2.791 -16.495 -16.904  1.00  0.00           H  
ATOM   2121  N   LEU B 141      -0.687 -14.667 -15.865  1.00  0.00           N  
ATOM   2122  CA  LEU B 141       0.141 -14.376 -14.694  1.00  0.00           C  
ATOM   2123  C   LEU B 141       0.593 -12.927 -14.700  1.00  0.00           C  
ATOM   2124  O   LEU B 141       0.418 -12.201 -13.723  1.00  0.00           O  
ATOM   2125  CB  LEU B 141       1.366 -15.299 -14.659  1.00  0.00           C  
ATOM   2126  CG  LEU B 141       2.357 -15.046 -13.516  1.00  0.00           C  
ATOM   2127  CD1 LEU B 141       1.664 -15.283 -12.181  1.00  0.00           C  
ATOM   2128  CD2 LEU B 141       3.562 -15.962 -13.676  1.00  0.00           C  
ATOM   2129  H   LEU B 141      -0.375 -15.362 -16.529  1.00  0.00           H  
ATOM   2130  HA  LEU B 141      -0.438 -14.595 -13.798  1.00  0.00           H  
ATOM   2131 1HB  LEU B 141       1.023 -16.329 -14.579  1.00  0.00           H  
ATOM   2132 2HB  LEU B 141       1.909 -15.191 -15.598  1.00  0.00           H  
ATOM   2133  HG  LEU B 141       2.686 -14.007 -13.542  1.00  0.00           H  
ATOM   2134 1HD1 LEU B 141       2.368 -15.103 -11.369  1.00  0.00           H  
ATOM   2135 2HD1 LEU B 141       0.818 -14.602 -12.084  1.00  0.00           H  
ATOM   2136 3HD1 LEU B 141       1.309 -16.312 -12.133  1.00  0.00           H  
ATOM   2137 1HD2 LEU B 141       4.266 -15.782 -12.864  1.00  0.00           H  
ATOM   2138 2HD2 LEU B 141       3.235 -17.002 -13.650  1.00  0.00           H  
ATOM   2139 3HD2 LEU B 141       4.048 -15.759 -14.631  1.00  0.00           H  
ATOM   2140  N   TRP B 142       1.195 -12.528 -15.816  1.00  0.00           N  
ATOM   2141  CA  TRP B 142       1.690 -11.171 -16.001  1.00  0.00           C  
ATOM   2142  C   TRP B 142       0.526 -10.185 -15.975  1.00  0.00           C  
ATOM   2143  O   TRP B 142       0.677  -9.062 -15.507  1.00  0.00           O  
ATOM   2144  CB  TRP B 142       2.450 -11.048 -17.322  1.00  0.00           C  
ATOM   2145  CG  TRP B 142       3.647 -11.946 -17.410  1.00  0.00           C  
ATOM   2146  CD1 TRP B 142       3.928 -12.834 -18.405  1.00  0.00           C  
ATOM   2147  CD2 TRP B 142       4.737 -12.047 -16.462  1.00  0.00           C  
ATOM   2148  NE1 TRP B 142       5.111 -13.480 -18.142  1.00  0.00           N  
ATOM   2149  CE2 TRP B 142       5.620 -13.009 -16.958  1.00  0.00           C  
ATOM   2150  CE3 TRP B 142       5.029 -11.407 -15.251  1.00  0.00           C  
ATOM   2151  CZ2 TRP B 142       6.782 -13.355 -16.286  1.00  0.00           C  
ATOM   2152  CZ3 TRP B 142       6.195 -11.753 -14.578  1.00  0.00           C  
ATOM   2153  CH2 TRP B 142       7.048 -12.701 -15.083  1.00  0.00           C  
ATOM   2154  H   TRP B 142       1.310 -13.199 -16.562  1.00  0.00           H  
ATOM   2155  HA  TRP B 142       2.363 -10.934 -15.178  1.00  0.00           H  
ATOM   2156 1HB  TRP B 142       1.782 -11.285 -18.150  1.00  0.00           H  
ATOM   2157 2HB  TRP B 142       2.783 -10.019 -17.456  1.00  0.00           H  
ATOM   2158  HD1 TRP B 142       3.304 -13.007 -19.280  1.00  0.00           H  
ATOM   2159  HE1 TRP B 142       5.537 -14.186 -18.724  1.00  0.00           H  
ATOM   2160  HE3 TRP B 142       4.356 -10.652 -14.847  1.00  0.00           H  
ATOM   2161  HZ2 TRP B 142       7.473 -14.105 -16.670  1.00  0.00           H  
ATOM   2162  HZ3 TRP B 142       6.414 -11.250 -13.635  1.00  0.00           H  
ATOM   2163  HH2 TRP B 142       7.954 -12.947 -14.528  1.00  0.00           H  
ATOM   2164  N   TRP B 143      -0.634 -10.612 -16.464  1.00  0.00           N  
ATOM   2165  CA  TRP B 143      -1.834  -9.782 -16.390  1.00  0.00           C  
ATOM   2166  C   TRP B 143      -2.233  -9.590 -14.937  1.00  0.00           C  
ATOM   2167  O   TRP B 143      -2.573  -8.484 -14.512  1.00  0.00           O  
ATOM   2168  CB  TRP B 143      -2.987 -10.418 -17.168  1.00  0.00           C  
ATOM   2169  CG  TRP B 143      -4.306  -9.743 -16.941  1.00  0.00           C  
ATOM   2170  CD1 TRP B 143      -4.756  -8.608 -17.547  1.00  0.00           C  
ATOM   2171  CD2 TRP B 143      -5.359 -10.160 -16.039  1.00  0.00           C  
ATOM   2172  NE1 TRP B 143      -6.009  -8.290 -17.086  1.00  0.00           N  
ATOM   2173  CE2 TRP B 143      -6.395  -9.230 -16.163  1.00  0.00           C  
ATOM   2174  CE3 TRP B 143      -5.504 -11.232 -15.150  1.00  0.00           C  
ATOM   2175  CZ2 TRP B 143      -7.566  -9.333 -15.430  1.00  0.00           C  
ATOM   2176  CZ3 TRP B 143      -6.679 -11.336 -14.415  1.00  0.00           C  
ATOM   2177  CH2 TRP B 143      -7.684 -10.411 -14.553  1.00  0.00           C  
ATOM   2178  H   TRP B 143      -0.693 -11.524 -16.895  1.00  0.00           H  
ATOM   2179  HA  TRP B 143      -1.622  -8.825 -16.866  1.00  0.00           H  
ATOM   2180 1HB  TRP B 143      -2.766 -10.389 -18.235  1.00  0.00           H  
ATOM   2181 2HB  TRP B 143      -3.085 -11.465 -16.882  1.00  0.00           H  
ATOM   2182  HD1 TRP B 143      -4.201  -8.036 -18.289  1.00  0.00           H  
ATOM   2183  HE1 TRP B 143      -6.559  -7.494 -17.377  1.00  0.00           H  
ATOM   2184  HE3 TRP B 143      -4.711 -11.970 -15.038  1.00  0.00           H  
ATOM   2185  HZ2 TRP B 143      -8.375  -8.609 -15.525  1.00  0.00           H  
ATOM   2186  HZ3 TRP B 143      -6.784 -12.173 -13.724  1.00  0.00           H  
ATOM   2187  HH2 TRP B 143      -8.592 -10.524 -13.961  1.00  0.00           H  
ATOM   2188  N   SER B 144      -2.212 -10.688 -14.188  1.00  0.00           N  
ATOM   2189  CA  SER B 144      -2.692 -10.688 -12.816  1.00  0.00           C  
ATOM   2190  C   SER B 144      -1.823  -9.716 -12.038  1.00  0.00           C  
ATOM   2191  O   SER B 144      -2.281  -9.056 -11.110  1.00  0.00           O  
ATOM   2192  CB  SER B 144      -2.624 -12.076 -12.210  1.00  0.00           C  
ATOM   2193  OG  SER B 144      -1.295 -12.489 -12.048  1.00  0.00           O  
ATOM   2194  H   SER B 144      -1.854 -11.545 -14.584  1.00  0.00           H  
ATOM   2195  HA  SER B 144      -3.743 -10.396 -12.817  1.00  0.00           H  
ATOM   2196 1HB  SER B 144      -3.128 -12.076 -11.244  1.00  0.00           H  
ATOM   2197 2HB  SER B 144      -3.150 -12.779 -12.853  1.00  0.00           H  
ATOM   2198  HG  SER B 144      -0.982 -12.065 -11.246  1.00  0.00           H  
ATOM   2199  N   VAL B 145      -0.563  -9.623 -12.442  1.00  0.00           N  
ATOM   2200  CA  VAL B 145       0.342  -8.619 -11.911  1.00  0.00           C  
ATOM   2201  C   VAL B 145      -0.011  -7.201 -12.356  1.00  0.00           C  
ATOM   2202  O   VAL B 145      -0.117  -6.299 -11.521  1.00  0.00           O  
ATOM   2203  CB  VAL B 145       1.784  -8.940 -12.347  1.00  0.00           C  
ATOM   2204  CG1 VAL B 145       2.720  -7.801 -11.969  1.00  0.00           C  
ATOM   2205  CG2 VAL B 145       2.239 -10.245 -11.713  1.00  0.00           C  
ATOM   2206  H   VAL B 145      -0.224 -10.270 -13.140  1.00  0.00           H  
ATOM   2207  HA  VAL B 145       0.279  -8.638 -10.822  1.00  0.00           H  
ATOM   2208  HB  VAL B 145       1.813  -9.033 -13.433  1.00  0.00           H  
ATOM   2209 1HG1 VAL B 145       3.735  -8.045 -12.285  1.00  0.00           H  
ATOM   2210 2HG1 VAL B 145       2.396  -6.885 -12.463  1.00  0.00           H  
ATOM   2211 3HG1 VAL B 145       2.702  -7.659 -10.889  1.00  0.00           H  
ATOM   2212 1HG2 VAL B 145       3.259 -10.466 -12.026  1.00  0.00           H  
ATOM   2213 2HG2 VAL B 145       2.204 -10.154 -10.627  1.00  0.00           H  
ATOM   2214 3HG2 VAL B 145       1.579 -11.053 -12.030  1.00  0.00           H  
ATOM   2215  N   GLU B 146      -0.179  -6.997 -13.660  1.00  0.00           N  
ATOM   2216  CA  GLU B 146      -0.544  -5.680 -14.186  1.00  0.00           C  
ATOM   2217  C   GLU B 146      -1.787  -5.191 -13.464  1.00  0.00           C  
ATOM   2218  O   GLU B 146      -1.918  -4.007 -13.164  1.00  0.00           O  
ATOM   2219  CB  GLU B 146      -0.795  -5.735 -15.694  1.00  0.00           C  
ATOM   2220  CG  GLU B 146      -1.101  -4.387 -16.331  1.00  0.00           C  
ATOM   2221  CD  GLU B 146      -1.280  -4.471 -17.821  1.00  0.00           C  
ATOM   2222  OE1 GLU B 146      -1.491  -5.553 -18.315  1.00  0.00           O  
ATOM   2223  OE2 GLU B 146      -1.206  -3.452 -18.467  1.00  0.00           O  
ATOM   2224  H   GLU B 146      -0.051  -7.765 -14.303  1.00  0.00           H  
ATOM   2225  HA  GLU B 146       0.286  -4.995 -14.012  1.00  0.00           H  
ATOM   2226 1HB  GLU B 146       0.081  -6.150 -16.194  1.00  0.00           H  
ATOM   2227 2HB  GLU B 146      -1.634  -6.400 -15.900  1.00  0.00           H  
ATOM   2228 1HG  GLU B 146      -2.013  -3.987 -15.889  1.00  0.00           H  
ATOM   2229 2HG  GLU B 146      -0.288  -3.698 -16.106  1.00  0.00           H  
ATOM   2230  N   THR B 147      -2.690  -6.119 -13.172  1.00  0.00           N  
ATOM   2231  CA  THR B 147      -4.034  -5.766 -12.733  1.00  0.00           C  
ATOM   2232  C   THR B 147      -4.087  -5.594 -11.212  1.00  0.00           C  
ATOM   2233  O   THR B 147      -4.525  -4.555 -10.704  1.00  0.00           O  
ATOM   2234  CB  THR B 147      -5.058  -6.829 -13.174  1.00  0.00           C  
ATOM   2235  OG1 THR B 147      -5.040  -6.950 -14.602  1.00  0.00           O  
ATOM   2236  CG2 THR B 147      -6.457  -6.444 -12.719  1.00  0.00           C  
ATOM   2237  H   THR B 147      -2.441  -7.094 -13.257  1.00  0.00           H  
ATOM   2238  HA  THR B 147      -4.323  -4.833 -13.218  1.00  0.00           H  
ATOM   2239  HB  THR B 147      -4.792  -7.792 -12.738  1.00  0.00           H  
ATOM   2240  HG1 THR B 147      -4.225  -7.379 -14.876  1.00  0.00           H  
ATOM   2241 1HG2 THR B 147      -7.166  -7.207 -13.039  1.00  0.00           H  
ATOM   2242 2HG2 THR B 147      -6.477  -6.362 -11.632  1.00  0.00           H  
ATOM   2243 3HG2 THR B 147      -6.732  -5.486 -13.159  1.00  0.00           H  
ATOM   2244  N   ALA B 148      -3.640  -6.632 -10.504  1.00  0.00           N  
ATOM   2245  CA  ALA B 148      -3.774  -6.727  -9.057  1.00  0.00           C  
ATOM   2246  C   ALA B 148      -2.781  -5.832  -8.338  1.00  0.00           C  
ATOM   2247  O   ALA B 148      -3.009  -5.431  -7.202  1.00  0.00           O  
ATOM   2248  CB  ALA B 148      -3.589  -8.167  -8.617  1.00  0.00           C  
ATOM   2249  H   ALA B 148      -3.187  -7.382 -11.007  1.00  0.00           H  
ATOM   2250  HA  ALA B 148      -4.778  -6.397  -8.788  1.00  0.00           H  
ATOM   2251 1HB  ALA B 148      -3.691  -8.232  -7.533  1.00  0.00           H  
ATOM   2252 2HB  ALA B 148      -4.346  -8.793  -9.090  1.00  0.00           H  
ATOM   2253 3HB  ALA B 148      -2.599  -8.513  -8.909  1.00  0.00           H  
ATOM   2254  N   THR B 149      -1.669  -5.534  -8.990  1.00  0.00           N  
ATOM   2255  CA  THR B 149      -0.683  -4.646  -8.395  1.00  0.00           C  
ATOM   2256  C   THR B 149      -1.102  -3.240  -8.752  1.00  0.00           C  
ATOM   2257  O   THR B 149      -0.614  -2.265  -8.174  1.00  0.00           O  
ATOM   2258  CB  THR B 149       0.746  -4.931  -8.895  1.00  0.00           C  
ATOM   2259  OG1 THR B 149       0.808  -4.730 -10.313  1.00  0.00           O  
ATOM   2260  CG2 THR B 149       1.148  -6.362  -8.571  1.00  0.00           C  
ATOM   2261  H   THR B 149      -1.494  -5.920  -9.907  1.00  0.00           H  
ATOM   2262  HA  THR B 149      -0.623  -4.861  -7.328  1.00  0.00           H  
ATOM   2263  HB  THR B 149       1.443  -4.246  -8.413  1.00  0.00           H  
ATOM   2264  HG1 THR B 149      -0.061  -4.485 -10.639  1.00  0.00           H  
ATOM   2265 1HG2 THR B 149       2.161  -6.545  -8.931  1.00  0.00           H  
ATOM   2266 2HG2 THR B 149       1.113  -6.515  -7.492  1.00  0.00           H  
ATOM   2267 3HG2 THR B 149       0.461  -7.052  -9.057  1.00  0.00           H  
ATOM   2268  N   THR B 150      -2.033  -3.162  -9.699  1.00  0.00           N  
ATOM   2269  CA  THR B 150      -2.693  -1.924 -10.101  1.00  0.00           C  
ATOM   2270  C   THR B 150      -1.641  -0.949 -10.607  1.00  0.00           C  
ATOM   2271  O   THR B 150      -1.454   0.144 -10.089  1.00  0.00           O  
ATOM   2272  CB  THR B 150      -3.484  -1.294  -8.940  1.00  0.00           C  
ATOM   2273  OG1 THR B 150      -2.575  -0.692  -8.009  1.00  0.00           O  
ATOM   2274  CG2 THR B 150      -4.312  -2.350  -8.224  1.00  0.00           C  
ATOM   2275  H   THR B 150      -2.287  -4.026 -10.158  1.00  0.00           H  
ATOM   2276  HA  THR B 150      -3.383  -2.147 -10.915  1.00  0.00           H  
ATOM   2277  HB  THR B 150      -4.148  -0.522  -9.329  1.00  0.00           H  
ATOM   2278  HG1 THR B 150      -1.682  -0.994  -8.194  1.00  0.00           H  
ATOM   2279 1HG2 THR B 150      -4.865  -1.887  -7.407  1.00  0.00           H  
ATOM   2280 2HG2 THR B 150      -5.012  -2.801  -8.926  1.00  0.00           H  
ATOM   2281 3HG2 THR B 150      -3.653  -3.120  -7.825  1.00  0.00           H  
ATOM   2282  N   VAL B 151      -0.932  -1.399 -11.631  1.00  0.00           N  
ATOM   2283  CA  VAL B 151       0.086  -0.609 -12.285  1.00  0.00           C  
ATOM   2284  C   VAL B 151      -0.524  -0.197 -13.622  1.00  0.00           C  
ATOM   2285  O   VAL B 151      -0.443   0.960 -14.032  1.00  0.00           O  
ATOM   2286  CB  VAL B 151       1.384  -1.412 -12.494  1.00  0.00           C  
ATOM   2287  CG1 VAL B 151       2.411  -0.578 -13.246  1.00  0.00           C  
ATOM   2288  CG2 VAL B 151       1.936  -1.863 -11.150  1.00  0.00           C  
ATOM   2289  H   VAL B 151      -1.116  -2.335 -11.963  1.00  0.00           H  
ATOM   2290  HA  VAL B 151       0.335   0.235 -11.641  1.00  0.00           H  
ATOM   2291  HB  VAL B 151       1.166  -2.285 -13.109  1.00  0.00           H  
ATOM   2292 1HG1 VAL B 151       3.322  -1.161 -13.385  1.00  0.00           H  
ATOM   2293 2HG1 VAL B 151       2.008  -0.298 -14.219  1.00  0.00           H  
ATOM   2294 3HG1 VAL B 151       2.640   0.320 -12.674  1.00  0.00           H  
ATOM   2295 1HG2 VAL B 151       2.853  -2.430 -11.305  1.00  0.00           H  
ATOM   2296 2HG2 VAL B 151       2.149  -0.990 -10.532  1.00  0.00           H  
ATOM   2297 3HG2 VAL B 151       1.201  -2.492 -10.647  1.00  0.00           H  
ATOM   2298  N   GLY B 152      -1.154  -1.168 -14.277  1.00  0.00           N  
ATOM   2299  CA  GLY B 152      -1.811  -0.943 -15.553  1.00  0.00           C  
ATOM   2300  C   GLY B 152      -0.959  -0.228 -16.572  1.00  0.00           C  
ATOM   2301  O   GLY B 152      -0.795   0.985 -16.507  1.00  0.00           O  
ATOM   2302  H   GLY B 152      -1.175  -2.092 -13.869  1.00  0.00           H  
ATOM   2303 1HA  GLY B 152      -2.117  -1.899 -15.978  1.00  0.00           H  
ATOM   2304 2HA  GLY B 152      -2.716  -0.357 -15.397  1.00  0.00           H  
ATOM   2305  N   TYR B 153      -0.417  -0.980 -17.521  1.00  0.00           N  
ATOM   2306  CA  TYR B 153       0.394  -0.380 -18.569  1.00  0.00           C  
ATOM   2307  C   TYR B 153      -0.474  -0.084 -19.759  1.00  0.00           C  
ATOM   2308  O   TYR B 153      -0.320   0.953 -20.389  1.00  0.00           O  
ATOM   2309  CB  TYR B 153       1.554  -1.296 -18.966  1.00  0.00           C  
ATOM   2310  CG  TYR B 153       2.526  -1.573 -17.841  1.00  0.00           C  
ATOM   2311  CD1 TYR B 153       2.606  -2.843 -17.289  1.00  0.00           C  
ATOM   2312  CD2 TYR B 153       3.338  -0.556 -17.361  1.00  0.00           C  
ATOM   2313  CE1 TYR B 153       3.494  -3.095 -16.261  1.00  0.00           C  
ATOM   2314  CE2 TYR B 153       4.226  -0.809 -16.333  1.00  0.00           C  
ATOM   2315  CZ  TYR B 153       4.305  -2.072 -15.784  1.00  0.00           C  
ATOM   2316  OH  TYR B 153       5.189  -2.324 -14.760  1.00  0.00           O  
ATOM   2317  H   TYR B 153      -0.564  -1.979 -17.524  1.00  0.00           H  
ATOM   2318  HA  TYR B 153       0.826   0.544 -18.186  1.00  0.00           H  
ATOM   2319 1HB  TYR B 153       1.160  -2.251 -19.318  1.00  0.00           H  
ATOM   2320 2HB  TYR B 153       2.107  -0.846 -19.791  1.00  0.00           H  
ATOM   2321  HD1 TYR B 153       1.967  -3.642 -17.667  1.00  0.00           H  
ATOM   2322  HD2 TYR B 153       3.275   0.442 -17.794  1.00  0.00           H  
ATOM   2323  HE1 TYR B 153       3.556  -4.093 -15.828  1.00  0.00           H  
ATOM   2324  HE2 TYR B 153       4.864  -0.009 -15.955  1.00  0.00           H  
ATOM   2325  HH  TYR B 153       5.795  -1.584 -14.673  1.00  0.00           H  
ATOM   2326  N   GLY B 154      -1.399  -0.996 -20.046  1.00  0.00           N  
ATOM   2327  CA  GLY B 154      -2.140  -0.942 -21.291  1.00  0.00           C  
ATOM   2328  C   GLY B 154      -1.776  -2.149 -22.140  1.00  0.00           C  
ATOM   2329  O   GLY B 154      -1.912  -2.144 -23.366  1.00  0.00           O  
ATOM   2330  H   GLY B 154      -1.592  -1.739 -19.390  1.00  0.00           H  
ATOM   2331 1HA  GLY B 154      -3.209  -0.928 -21.078  1.00  0.00           H  
ATOM   2332 2HA  GLY B 154      -1.905  -0.016 -21.815  1.00  0.00           H  
ATOM   2333  N   ASP B 155      -1.305  -3.190 -21.463  1.00  0.00           N  
ATOM   2334  CA  ASP B 155      -0.776  -4.382 -22.111  1.00  0.00           C  
ATOM   2335  C   ASP B 155      -1.891  -5.412 -22.299  1.00  0.00           C  
ATOM   2336  O   ASP B 155      -2.387  -5.602 -23.404  1.00  0.00           O  
ATOM   2337  CB  ASP B 155       0.366  -4.986 -21.290  1.00  0.00           C  
ATOM   2338  CG  ASP B 155       1.170  -6.021 -22.064  1.00  0.00           C  
ATOM   2339  OD1 ASP B 155       1.397  -5.815 -23.233  1.00  0.00           O  
ATOM   2340  OD2 ASP B 155       1.550  -7.008 -21.480  1.00  0.00           O  
ATOM   2341  H   ASP B 155      -1.319  -3.143 -20.454  1.00  0.00           H  
ATOM   2342  HA  ASP B 155      -0.358  -4.095 -23.077  1.00  0.00           H  
ATOM   2343 1HB  ASP B 155       1.039  -4.193 -20.965  1.00  0.00           H  
ATOM   2344 2HB  ASP B 155      -0.040  -5.458 -20.394  1.00  0.00           H  
ATOM   2345  N   LEU B 156      -2.270  -6.080 -21.210  1.00  0.00           N  
ATOM   2346  CA  LEU B 156      -3.237  -7.173 -21.263  1.00  0.00           C  
ATOM   2347  C   LEU B 156      -4.566  -6.794 -20.610  1.00  0.00           C  
ATOM   2348  O   LEU B 156      -4.591  -6.125 -19.574  1.00  0.00           O  
ATOM   2349  CB  LEU B 156      -2.660  -8.415 -20.572  1.00  0.00           C  
ATOM   2350  CG  LEU B 156      -1.350  -8.956 -21.159  1.00  0.00           C  
ATOM   2351  CD1 LEU B 156      -0.855 -10.120 -20.312  1.00  0.00           C  
ATOM   2352  CD2 LEU B 156      -1.580  -9.387 -22.600  1.00  0.00           C  
ATOM   2353  H   LEU B 156      -1.873  -5.817 -20.319  1.00  0.00           H  
ATOM   2354  HA  LEU B 156      -3.422  -7.421 -22.308  1.00  0.00           H  
ATOM   2355 1HB  LEU B 156      -2.480  -8.178 -19.525  1.00  0.00           H  
ATOM   2356 2HB  LEU B 156      -3.400  -9.215 -20.620  1.00  0.00           H  
ATOM   2357  HG  LEU B 156      -0.589  -8.176 -21.131  1.00  0.00           H  
ATOM   2358 1HD1 LEU B 156       0.075 -10.504 -20.729  1.00  0.00           H  
ATOM   2359 2HD1 LEU B 156      -0.681  -9.779 -19.291  1.00  0.00           H  
ATOM   2360 3HD1 LEU B 156      -1.604 -10.911 -20.308  1.00  0.00           H  
ATOM   2361 1HD2 LEU B 156      -0.649  -9.771 -23.018  1.00  0.00           H  
ATOM   2362 2HD2 LEU B 156      -2.340 -10.169 -22.629  1.00  0.00           H  
ATOM   2363 3HD2 LEU B 156      -1.916  -8.532 -23.187  1.00  0.00           H  
ATOM   2364  N   TYR B 157      -5.663  -7.232 -21.233  1.00  0.00           N  
ATOM   2365  CA  TYR B 157      -7.025  -6.928 -20.787  1.00  0.00           C  
ATOM   2366  C   TYR B 157      -8.058  -7.974 -21.231  1.00  0.00           C  
ATOM   2367  O   TYR B 157      -8.118  -8.362 -22.397  1.00  0.00           O  
ATOM   2368  CB  TYR B 157      -7.438  -5.544 -21.294  1.00  0.00           C  
ATOM   2369  CG  TYR B 157      -8.756  -5.057 -20.733  1.00  0.00           C  
ATOM   2370  CD1 TYR B 157      -8.813  -4.538 -19.448  1.00  0.00           C  
ATOM   2371  CD2 TYR B 157      -9.907  -5.130 -21.503  1.00  0.00           C  
ATOM   2372  CE1 TYR B 157     -10.017  -4.094 -18.935  1.00  0.00           C  
ATOM   2373  CE2 TYR B 157     -11.110  -4.686 -20.991  1.00  0.00           C  
ATOM   2374  CZ  TYR B 157     -11.167  -4.169 -19.712  1.00  0.00           C  
ATOM   2375  OH  TYR B 157     -12.366  -3.726 -19.202  1.00  0.00           O  
ATOM   2376  H   TYR B 157      -5.530  -7.804 -22.055  1.00  0.00           H  
ATOM   2377  HA  TYR B 157      -7.041  -6.928 -19.697  1.00  0.00           H  
ATOM   2378 1HB  TYR B 157      -6.668  -4.816 -21.035  1.00  0.00           H  
ATOM   2379 2HB  TYR B 157      -7.518  -5.563 -22.380  1.00  0.00           H  
ATOM   2380  HD1 TYR B 157      -7.909  -4.481 -18.842  1.00  0.00           H  
ATOM   2381  HD2 TYR B 157      -9.862  -5.539 -22.513  1.00  0.00           H  
ATOM   2382  HE1 TYR B 157     -10.062  -3.686 -17.926  1.00  0.00           H  
ATOM   2383  HE2 TYR B 157     -12.015  -4.743 -21.596  1.00  0.00           H  
ATOM   2384  HH  TYR B 157     -12.231  -3.401 -18.309  1.00  0.00           H  
ATOM   2385  N   PRO B 158      -8.883  -8.456 -20.292  1.00  0.00           N  
ATOM   2386  CA  PRO B 158      -9.871  -9.466 -20.661  1.00  0.00           C  
ATOM   2387  C   PRO B 158     -11.074  -8.899 -21.410  1.00  0.00           C  
ATOM   2388  O   PRO B 158     -11.407  -7.719 -21.292  1.00  0.00           O  
ATOM   2389  CB  PRO B 158     -10.284 -10.034 -19.300  1.00  0.00           C  
ATOM   2390  CG  PRO B 158     -10.133  -8.885 -18.363  1.00  0.00           C  
ATOM   2391  CD  PRO B 158      -8.900  -8.168 -18.845  1.00  0.00           C  
ATOM   2392  HA  PRO B 158      -9.396 -10.216 -21.311  1.00  0.00           H  
ATOM   2393 1HB  PRO B 158     -11.316 -10.414 -19.348  1.00  0.00           H  
ATOM   2394 2HB  PRO B 158      -9.640 -10.886 -19.037  1.00  0.00           H  
ATOM   2395 1HG  PRO B 158     -11.031  -8.250 -18.393  1.00  0.00           H  
ATOM   2396 2HG  PRO B 158     -10.036  -9.247 -17.329  1.00  0.00           H  
ATOM   2397 1HD  PRO B 158      -9.000  -7.091 -18.646  1.00  0.00           H  
ATOM   2398 2HD  PRO B 158      -8.015  -8.576 -18.335  1.00  0.00           H  
ATOM   2399  N   VAL B 159     -11.713  -9.765 -22.190  1.00  0.00           N  
ATOM   2400  CA  VAL B 159     -12.850  -9.389 -23.018  1.00  0.00           C  
ATOM   2401  C   VAL B 159     -14.077 -10.056 -22.430  1.00  0.00           C  
ATOM   2402  O   VAL B 159     -15.148  -9.462 -22.357  1.00  0.00           O  
ATOM   2403  CB  VAL B 159     -12.652  -9.832 -24.480  1.00  0.00           C  
ATOM   2404  CG1 VAL B 159     -13.901  -9.541 -25.298  1.00  0.00           C  
ATOM   2405  CG2 VAL B 159     -11.441  -9.129 -25.075  1.00  0.00           C  
ATOM   2406  H   VAL B 159     -11.389 -10.722 -22.203  1.00  0.00           H  
ATOM   2407  HA  VAL B 159     -12.922  -8.301 -23.034  1.00  0.00           H  
ATOM   2408  HB  VAL B 159     -12.496 -10.911 -24.505  1.00  0.00           H  
ATOM   2409 1HG1 VAL B 159     -13.744  -9.860 -26.329  1.00  0.00           H  
ATOM   2410 2HG1 VAL B 159     -14.747 -10.082 -24.876  1.00  0.00           H  
ATOM   2411 3HG1 VAL B 159     -14.107  -8.471 -25.279  1.00  0.00           H  
ATOM   2412 1HG2 VAL B 159     -11.307  -9.448 -26.108  1.00  0.00           H  
ATOM   2413 2HG2 VAL B 159     -11.595  -8.050 -25.044  1.00  0.00           H  
ATOM   2414 3HG2 VAL B 159     -10.552  -9.385 -24.498  1.00  0.00           H  
ATOM   2415  N   THR B 160     -13.906 -11.308 -22.027  1.00  0.00           N  
ATOM   2416  CA  THR B 160     -14.986 -12.087 -21.451  1.00  0.00           C  
ATOM   2417  C   THR B 160     -15.412 -11.347 -20.195  1.00  0.00           C  
ATOM   2418  O   THR B 160     -14.562 -10.948 -19.398  1.00  0.00           O  
ATOM   2419  CB  THR B 160     -14.563 -13.531 -21.124  1.00  0.00           C  
ATOM   2420  OG1 THR B 160     -14.081 -14.172 -22.313  1.00  0.00           O  
ATOM   2421  CG2 THR B 160     -15.739 -14.320 -20.569  1.00  0.00           C  
ATOM   2422  H   THR B 160     -12.994 -11.729 -22.126  1.00  0.00           H  
ATOM   2423  HA  THR B 160     -15.764 -12.211 -22.205  1.00  0.00           H  
ATOM   2424  HB  THR B 160     -13.761 -13.517 -20.386  1.00  0.00           H  
ATOM   2425  HG1 THR B 160     -13.858 -15.085 -22.116  1.00  0.00           H  
ATOM   2426 1HG2 THR B 160     -15.421 -15.337 -20.343  1.00  0.00           H  
ATOM   2427 2HG2 THR B 160     -16.100 -13.842 -19.658  1.00  0.00           H  
ATOM   2428 3HG2 THR B 160     -16.540 -14.346 -21.306  1.00  0.00           H  
ATOM   2429  N   LEU B 161     -16.714 -11.156 -20.005  1.00  0.00           N  
ATOM   2430  CA  LEU B 161     -17.183 -10.406 -18.845  1.00  0.00           C  
ATOM   2431  C   LEU B 161     -16.662 -11.078 -17.578  1.00  0.00           C  
ATOM   2432  O   LEU B 161     -16.223 -10.408 -16.642  1.00  0.00           O  
ATOM   2433  CB  LEU B 161     -18.716 -10.341 -18.822  1.00  0.00           C  
ATOM   2434  CG  LEU B 161     -19.330  -9.560 -17.653  1.00  0.00           C  
ATOM   2435  CD1 LEU B 161     -18.835  -8.121 -17.687  1.00  0.00           C  
ATOM   2436  CD2 LEU B 161     -20.848  -9.618 -17.745  1.00  0.00           C  
ATOM   2437  H   LEU B 161     -17.390 -11.526 -20.658  1.00  0.00           H  
ATOM   2438  HA  LEU B 161     -16.806  -9.387 -18.918  1.00  0.00           H  
ATOM   2439 1HB  LEU B 161     -19.058  -9.877 -19.746  1.00  0.00           H  
ATOM   2440 2HB  LEU B 161     -19.107 -11.357 -18.783  1.00  0.00           H  
ATOM   2441  HG  LEU B 161     -19.007 -10.002 -16.710  1.00  0.00           H  
ATOM   2442 1HD1 LEU B 161     -19.271  -7.566 -16.856  1.00  0.00           H  
ATOM   2443 2HD1 LEU B 161     -17.748  -8.108 -17.599  1.00  0.00           H  
ATOM   2444 3HD1 LEU B 161     -19.129  -7.656 -18.627  1.00  0.00           H  
ATOM   2445 1HD2 LEU B 161     -21.285  -9.064 -16.914  1.00  0.00           H  
ATOM   2446 2HD2 LEU B 161     -21.172  -9.175 -18.687  1.00  0.00           H  
ATOM   2447 3HD2 LEU B 161     -21.175 -10.657 -17.701  1.00  0.00           H  
ATOM   2448  N   TRP B 162     -16.702 -12.407 -17.568  1.00  0.00           N  
ATOM   2449  CA  TRP B 162     -16.193 -13.190 -16.454  1.00  0.00           C  
ATOM   2450  C   TRP B 162     -14.783 -12.726 -16.107  1.00  0.00           C  
ATOM   2451  O   TRP B 162     -14.470 -12.457 -14.949  1.00  0.00           O  
ATOM   2452  CB  TRP B 162     -16.186 -14.681 -16.795  1.00  0.00           C  
ATOM   2453  CG  TRP B 162     -15.492 -15.526 -15.771  1.00  0.00           C  
ATOM   2454  CD1 TRP B 162     -15.045 -15.123 -14.549  1.00  0.00           C  
ATOM   2455  CD2 TRP B 162     -15.160 -16.932 -15.876  1.00  0.00           C  
ATOM   2456  NE1 TRP B 162     -14.459 -16.175 -13.889  1.00  0.00           N  
ATOM   2457  CE2 TRP B 162     -14.522 -17.290 -14.685  1.00  0.00           C  
ATOM   2458  CE3 TRP B 162     -15.352 -17.901 -16.869  1.00  0.00           C  
ATOM   2459  CZ2 TRP B 162     -14.068 -18.580 -14.455  1.00  0.00           C  
ATOM   2460  CZ3 TRP B 162     -14.898 -19.194 -16.638  1.00  0.00           C  
ATOM   2461  CH2 TRP B 162     -14.273 -19.524 -15.461  1.00  0.00           C  
ATOM   2462  H   TRP B 162     -17.101 -12.885 -18.363  1.00  0.00           H  
ATOM   2463  HA  TRP B 162     -16.852 -13.043 -15.598  1.00  0.00           H  
ATOM   2464 1HB  TRP B 162     -17.212 -15.036 -16.894  1.00  0.00           H  
ATOM   2465 2HB  TRP B 162     -15.694 -14.832 -17.755  1.00  0.00           H  
ATOM   2466  HD1 TRP B 162     -15.138 -14.113 -14.153  1.00  0.00           H  
ATOM   2467  HE1 TRP B 162     -14.048 -16.136 -12.967  1.00  0.00           H  
ATOM   2468  HE3 TRP B 162     -15.849 -17.645 -17.804  1.00  0.00           H  
ATOM   2469  HZ2 TRP B 162     -13.570 -18.861 -13.527  1.00  0.00           H  
ATOM   2470  HZ3 TRP B 162     -15.050 -19.941 -17.417  1.00  0.00           H  
ATOM   2471  HH2 TRP B 162     -13.930 -20.548 -15.313  1.00  0.00           H  
ATOM   2472  N   GLY B 163     -13.936 -12.636 -17.121  1.00  0.00           N  
ATOM   2473  CA  GLY B 163     -12.561 -12.245 -16.885  1.00  0.00           C  
ATOM   2474  C   GLY B 163     -12.487 -10.819 -16.383  1.00  0.00           C  
ATOM   2475  O   GLY B 163     -11.621 -10.496 -15.574  1.00  0.00           O  
ATOM   2476  H   GLY B 163     -14.235 -12.838 -18.065  1.00  0.00           H  
ATOM   2477 1HA  GLY B 163     -12.112 -12.919 -16.155  1.00  0.00           H  
ATOM   2478 2HA  GLY B 163     -11.991 -12.344 -17.808  1.00  0.00           H  
ATOM   2479  N   ARG B 164     -13.401  -9.971 -16.861  1.00  0.00           N  
ATOM   2480  CA  ARG B 164     -13.444  -8.567 -16.450  1.00  0.00           C  
ATOM   2481  C   ARG B 164     -13.983  -8.468 -15.030  1.00  0.00           C  
ATOM   2482  O   ARG B 164     -13.686  -7.524 -14.300  1.00  0.00           O  
ATOM   2483  CB  ARG B 164     -14.318  -7.746 -17.387  1.00  0.00           C  
ATOM   2484  CG  ARG B 164     -13.761  -7.570 -18.791  1.00  0.00           C  
ATOM   2485  CD  ARG B 164     -14.706  -6.832 -19.668  1.00  0.00           C  
ATOM   2486  NE  ARG B 164     -14.176  -6.659 -21.011  1.00  0.00           N  
ATOM   2487  CZ  ARG B 164     -14.838  -6.067 -22.024  1.00  0.00           C  
ATOM   2488  NH1 ARG B 164     -16.050  -5.597 -21.831  1.00  0.00           N  
ATOM   2489  NH2 ARG B 164     -14.268  -5.958 -23.211  1.00  0.00           N  
ATOM   2490  H   ARG B 164     -14.081 -10.310 -17.526  1.00  0.00           H  
ATOM   2491  HA  ARG B 164     -12.431  -8.164 -16.484  1.00  0.00           H  
ATOM   2492 1HB  ARG B 164     -15.296  -8.217 -17.477  1.00  0.00           H  
ATOM   2493 2HB  ARG B 164     -14.471  -6.753 -16.966  1.00  0.00           H  
ATOM   2494 1HG  ARG B 164     -12.827  -7.009 -18.744  1.00  0.00           H  
ATOM   2495 2HG  ARG B 164     -13.575  -8.549 -19.234  1.00  0.00           H  
ATOM   2496 1HD  ARG B 164     -15.642  -7.384 -19.739  1.00  0.00           H  
ATOM   2497 2HD  ARG B 164     -14.897  -5.846 -19.247  1.00  0.00           H  
ATOM   2498  HE  ARG B 164     -13.245  -7.008 -21.198  1.00  0.00           H  
ATOM   2499 1HH1 ARG B 164     -16.486  -5.680 -20.923  1.00  0.00           H  
ATOM   2500 2HH1 ARG B 164     -16.546  -5.153 -22.590  1.00  0.00           H  
ATOM   2501 1HH2 ARG B 164     -13.335  -6.319 -23.360  1.00  0.00           H  
ATOM   2502 2HH2 ARG B 164     -14.764  -5.514 -23.970  1.00  0.00           H  
ATOM   2503  N   CYS B 165     -14.780  -9.453 -14.640  1.00  0.00           N  
ATOM   2504  CA  CYS B 165     -15.307  -9.487 -13.289  1.00  0.00           C  
ATOM   2505  C   CYS B 165     -14.140  -9.832 -12.389  1.00  0.00           C  
ATOM   2506  O   CYS B 165     -13.966  -9.228 -11.333  1.00  0.00           O  
ATOM   2507  CB  CYS B 165     -16.424 -10.519 -13.135  1.00  0.00           C  
ATOM   2508  SG  CYS B 165     -17.950 -10.091 -14.007  1.00  0.00           S  
ATOM   2509  H   CYS B 165     -15.029 -10.191 -15.283  1.00  0.00           H  
ATOM   2510  HA  CYS B 165     -15.743  -8.514 -13.063  1.00  0.00           H  
ATOM   2511 1HB  CYS B 165     -16.081 -11.484 -13.508  1.00  0.00           H  
ATOM   2512 2HB  CYS B 165     -16.662 -10.642 -12.079  1.00  0.00           H  
ATOM   2513  HG  CYS B 165     -18.626 -11.176 -13.643  1.00  0.00           H  
ATOM   2514  N   VAL B 166     -13.336 -10.794 -12.826  1.00  0.00           N  
ATOM   2515  CA  VAL B 166     -12.136 -11.179 -12.095  1.00  0.00           C  
ATOM   2516  C   VAL B 166     -11.204  -9.981 -11.958  1.00  0.00           C  
ATOM   2517  O   VAL B 166     -10.614  -9.753 -10.892  1.00  0.00           O  
ATOM   2518  CB  VAL B 166     -11.405 -12.326 -12.818  1.00  0.00           C  
ATOM   2519  CG1 VAL B 166     -10.046 -12.576 -12.182  1.00  0.00           C  
ATOM   2520  CG2 VAL B 166     -12.256 -13.586 -12.784  1.00  0.00           C  
ATOM   2521  H   VAL B 166     -13.561 -11.271 -13.688  1.00  0.00           H  
ATOM   2522  HA  VAL B 166     -12.431 -11.523 -11.103  1.00  0.00           H  
ATOM   2523  HB  VAL B 166     -11.226 -12.035 -13.853  1.00  0.00           H  
ATOM   2524 1HG1 VAL B 166      -9.543 -13.389 -12.705  1.00  0.00           H  
ATOM   2525 2HG1 VAL B 166      -9.441 -11.672 -12.249  1.00  0.00           H  
ATOM   2526 3HG1 VAL B 166     -10.179 -12.847 -11.135  1.00  0.00           H  
ATOM   2527 1HG2 VAL B 166     -11.733 -14.392 -13.298  1.00  0.00           H  
ATOM   2528 2HG2 VAL B 166     -12.440 -13.873 -11.749  1.00  0.00           H  
ATOM   2529 3HG2 VAL B 166     -13.208 -13.396 -13.282  1.00  0.00           H  
ATOM   2530  N   ALA B 167     -11.077  -9.207 -13.029  1.00  0.00           N  
ATOM   2531  CA  ALA B 167     -10.257  -8.006 -12.978  1.00  0.00           C  
ATOM   2532  C   ALA B 167     -10.688  -7.166 -11.765  1.00  0.00           C  
ATOM   2533  O   ALA B 167      -9.864  -6.776 -10.926  1.00  0.00           O  
ATOM   2534  CB  ALA B 167     -10.424  -7.207 -14.261  1.00  0.00           C  
ATOM   2535  H   ALA B 167     -11.548  -9.445 -13.890  1.00  0.00           H  
ATOM   2536  HA  ALA B 167      -9.215  -8.310 -12.881  1.00  0.00           H  
ATOM   2537 1HB  ALA B 167      -9.806  -6.309 -14.213  1.00  0.00           H  
ATOM   2538 2HB  ALA B 167     -10.115  -7.815 -15.111  1.00  0.00           H  
ATOM   2539 3HB  ALA B 167     -11.468  -6.922 -14.379  1.00  0.00           H  
ATOM   2540  N   VAL B 168     -11.988  -6.898 -11.675  1.00  0.00           N  
ATOM   2541  CA  VAL B 168     -12.522  -6.081 -10.595  1.00  0.00           C  
ATOM   2542  C   VAL B 168     -12.085  -6.656  -9.254  1.00  0.00           C  
ATOM   2543  O   VAL B 168     -11.646  -5.930  -8.367  1.00  0.00           O  
ATOM   2544  CB  VAL B 168     -14.060  -6.027 -10.661  1.00  0.00           C  
ATOM   2545  CG1 VAL B 168     -14.623  -5.346  -9.423  1.00  0.00           C  
ATOM   2546  CG2 VAL B 168     -14.498  -5.301 -11.923  1.00  0.00           C  
ATOM   2547  H   VAL B 168     -12.620  -7.269 -12.370  1.00  0.00           H  
ATOM   2548  HA  VAL B 168     -12.140  -5.066 -10.707  1.00  0.00           H  
ATOM   2549  HB  VAL B 168     -14.450  -7.045 -10.673  1.00  0.00           H  
ATOM   2550 1HG1 VAL B 168     -15.711  -5.317  -9.487  1.00  0.00           H  
ATOM   2551 2HG1 VAL B 168     -14.327  -5.903  -8.534  1.00  0.00           H  
ATOM   2552 3HG1 VAL B 168     -14.237  -4.328  -9.360  1.00  0.00           H  
ATOM   2553 1HG2 VAL B 168     -15.587  -5.267 -11.964  1.00  0.00           H  
ATOM   2554 2HG2 VAL B 168     -14.104  -4.285 -11.914  1.00  0.00           H  
ATOM   2555 3HG2 VAL B 168     -14.119  -5.830 -12.798  1.00  0.00           H  
ATOM   2556  N   VAL B 169     -12.202  -7.969  -9.116  1.00  0.00           N  
ATOM   2557  CA  VAL B 169     -11.934  -8.615  -7.845  1.00  0.00           C  
ATOM   2558  C   VAL B 169     -10.476  -8.458  -7.449  1.00  0.00           C  
ATOM   2559  O   VAL B 169     -10.171  -8.029  -6.332  1.00  0.00           O  
ATOM   2560  CB  VAL B 169     -12.286 -10.112  -7.923  1.00  0.00           C  
ATOM   2561  CG1 VAL B 169     -11.817 -10.836  -6.670  1.00  0.00           C  
ATOM   2562  CG2 VAL B 169     -13.785 -10.283  -8.116  1.00  0.00           C  
ATOM   2563  H   VAL B 169     -12.481  -8.533  -9.906  1.00  0.00           H  
ATOM   2564  HA  VAL B 169     -12.570  -8.160  -7.085  1.00  0.00           H  
ATOM   2565  HB  VAL B 169     -11.758 -10.557  -8.767  1.00  0.00           H  
ATOM   2566 1HG1 VAL B 169     -12.073 -11.893  -6.742  1.00  0.00           H  
ATOM   2567 2HG1 VAL B 169     -10.736 -10.731  -6.572  1.00  0.00           H  
ATOM   2568 3HG1 VAL B 169     -12.305 -10.404  -5.796  1.00  0.00           H  
ATOM   2569 1HG2 VAL B 169     -14.026 -11.344  -8.171  1.00  0.00           H  
ATOM   2570 2HG2 VAL B 169     -14.313  -9.833  -7.274  1.00  0.00           H  
ATOM   2571 3HG2 VAL B 169     -14.091  -9.793  -9.040  1.00  0.00           H  
ATOM   2572  N   VAL B 170      -9.573  -8.804  -8.363  1.00  0.00           N  
ATOM   2573  CA  VAL B 170      -8.159  -8.863  -8.026  1.00  0.00           C  
ATOM   2574  C   VAL B 170      -7.571  -7.461  -7.874  1.00  0.00           C  
ATOM   2575  O   VAL B 170      -6.570  -7.268  -7.186  1.00  0.00           O  
ATOM   2576  CB  VAL B 170      -7.383  -9.630  -9.113  1.00  0.00           C  
ATOM   2577  CG1 VAL B 170      -7.925 -11.044  -9.257  1.00  0.00           C  
ATOM   2578  CG2 VAL B 170      -7.469  -8.882 -10.435  1.00  0.00           C  
ATOM   2579  H   VAL B 170      -9.865  -9.031  -9.303  1.00  0.00           H  
ATOM   2580  HA  VAL B 170      -8.051  -9.380  -7.071  1.00  0.00           H  
ATOM   2581  HB  VAL B 170      -6.339  -9.715  -8.811  1.00  0.00           H  
ATOM   2582 1HG1 VAL B 170      -7.365 -11.571 -10.030  1.00  0.00           H  
ATOM   2583 2HG1 VAL B 170      -7.820 -11.572  -8.310  1.00  0.00           H  
ATOM   2584 3HG1 VAL B 170      -8.978 -11.003  -9.537  1.00  0.00           H  
ATOM   2585 1HG2 VAL B 170      -6.918  -9.429 -11.199  1.00  0.00           H  
ATOM   2586 2HG2 VAL B 170      -8.514  -8.792 -10.735  1.00  0.00           H  
ATOM   2587 3HG2 VAL B 170      -7.038  -7.887 -10.319  1.00  0.00           H  
ATOM   2588  N   MET B 171      -8.198  -6.481  -8.512  1.00  0.00           N  
ATOM   2589  CA  MET B 171      -7.819  -5.104  -8.277  1.00  0.00           C  
ATOM   2590  C   MET B 171      -8.021  -4.744  -6.815  1.00  0.00           C  
ATOM   2591  O   MET B 171      -7.103  -4.247  -6.169  1.00  0.00           O  
ATOM   2592  CB  MET B 171      -8.623  -4.170  -9.180  1.00  0.00           C  
ATOM   2593  CG  MET B 171      -8.240  -4.233 -10.652  1.00  0.00           C  
ATOM   2594  SD  MET B 171      -9.310  -3.220 -11.692  1.00  0.00           S  
ATOM   2595  CE  MET B 171      -8.644  -3.580 -13.315  1.00  0.00           C  
ATOM   2596  H   MET B 171      -8.942  -6.683  -9.165  1.00  0.00           H  
ATOM   2597  HA  MET B 171      -6.768  -4.985  -8.538  1.00  0.00           H  
ATOM   2598 1HB  MET B 171      -9.683  -4.411  -9.100  1.00  0.00           H  
ATOM   2599 2HB  MET B 171      -8.495  -3.140  -8.844  1.00  0.00           H  
ATOM   2600 1HG  MET B 171      -7.214  -3.889 -10.775  1.00  0.00           H  
ATOM   2601 2HG  MET B 171      -8.298  -5.264 -10.999  1.00  0.00           H  
ATOM   2602 1HE  MET B 171      -9.203  -3.026 -14.069  1.00  0.00           H  
ATOM   2603 2HE  MET B 171      -7.594  -3.285 -13.350  1.00  0.00           H  
ATOM   2604 3HE  MET B 171      -8.727  -4.649 -13.513  1.00  0.00           H  
ATOM   2605  N   VAL B 172      -9.216  -4.995  -6.287  1.00  0.00           N  
ATOM   2606  CA  VAL B 172      -9.497  -4.638  -4.897  1.00  0.00           C  
ATOM   2607  C   VAL B 172      -8.709  -5.545  -3.968  1.00  0.00           C  
ATOM   2608  O   VAL B 172      -8.119  -5.081  -2.996  1.00  0.00           O  
ATOM   2609  CB  VAL B 172     -11.001  -4.767  -4.592  1.00  0.00           C  
ATOM   2610  CG1 VAL B 172     -11.263  -4.559  -3.108  1.00  0.00           C  
ATOM   2611  CG2 VAL B 172     -11.786  -3.764  -5.423  1.00  0.00           C  
ATOM   2612  H   VAL B 172      -9.941  -5.433  -6.838  1.00  0.00           H  
ATOM   2613  HA  VAL B 172      -9.185  -3.606  -4.735  1.00  0.00           H  
ATOM   2614  HB  VAL B 172     -11.327  -5.778  -4.837  1.00  0.00           H  
ATOM   2615 1HG1 VAL B 172     -12.331  -4.654  -2.909  1.00  0.00           H  
ATOM   2616 2HG1 VAL B 172     -10.720  -5.310  -2.534  1.00  0.00           H  
ATOM   2617 3HG1 VAL B 172     -10.927  -3.565  -2.815  1.00  0.00           H  
ATOM   2618 1HG2 VAL B 172     -12.848  -3.860  -5.203  1.00  0.00           H  
ATOM   2619 2HG2 VAL B 172     -11.455  -2.753  -5.182  1.00  0.00           H  
ATOM   2620 3HG2 VAL B 172     -11.616  -3.957  -6.483  1.00  0.00           H  
ATOM   2621  N   ALA B 173      -8.689  -6.836  -4.283  1.00  0.00           N  
ATOM   2622  CA  ALA B 173      -8.063  -7.820  -3.413  1.00  0.00           C  
ATOM   2623  C   ALA B 173      -6.578  -7.499  -3.302  1.00  0.00           C  
ATOM   2624  O   ALA B 173      -5.985  -7.610  -2.238  1.00  0.00           O  
ATOM   2625  CB  ALA B 173      -8.247  -9.213  -3.988  1.00  0.00           C  
ATOM   2626  H   ALA B 173      -9.117  -7.143  -5.145  1.00  0.00           H  
ATOM   2627  HA  ALA B 173      -8.549  -7.769  -2.439  1.00  0.00           H  
ATOM   2628 1HB  ALA B 173      -7.776  -9.944  -3.330  1.00  0.00           H  
ATOM   2629 2HB  ALA B 173      -9.312  -9.434  -4.071  1.00  0.00           H  
ATOM   2630 3HB  ALA B 173      -7.788  -9.264  -4.973  1.00  0.00           H  
ATOM   2631  N   GLY B 174      -5.987  -7.080  -4.411  1.00  0.00           N  
ATOM   2632  CA  GLY B 174      -4.585  -6.722  -4.401  1.00  0.00           C  
ATOM   2633  C   GLY B 174      -4.260  -5.551  -3.489  1.00  0.00           C  
ATOM   2634  O   GLY B 174      -3.329  -5.635  -2.689  1.00  0.00           O  
ATOM   2635  H   GLY B 174      -6.508  -7.007  -5.273  1.00  0.00           H  
ATOM   2636 1HA  GLY B 174      -3.992  -7.580  -4.084  1.00  0.00           H  
ATOM   2637 2HA  GLY B 174      -4.268  -6.469  -5.412  1.00  0.00           H  
ATOM   2638  N   ILE B 175      -5.009  -4.456  -3.609  1.00  0.00           N  
ATOM   2639  CA  ILE B 175      -4.758  -3.280  -2.780  1.00  0.00           C  
ATOM   2640  C   ILE B 175      -5.019  -3.647  -1.330  1.00  0.00           C  
ATOM   2641  O   ILE B 175      -4.281  -3.261  -0.424  1.00  0.00           O  
ATOM   2642  CB  ILE B 175      -5.645  -2.091  -3.192  1.00  0.00           C  
ATOM   2643  CG1 ILE B 175      -5.294  -1.629  -4.609  1.00  0.00           C  
ATOM   2644  CG2 ILE B 175      -5.495  -0.947  -2.202  1.00  0.00           C  
ATOM   2645  CD1 ILE B 175      -3.866  -1.156  -4.760  1.00  0.00           C  
ATOM   2646  H   ILE B 175      -5.762  -4.433  -4.281  1.00  0.00           H  
ATOM   2647  HA  ILE B 175      -3.733  -2.951  -2.949  1.00  0.00           H  
ATOM   2648  HB  ILE B 175      -6.688  -2.407  -3.213  1.00  0.00           H  
ATOM   2649 1HG1 ILE B 175      -5.460  -2.446  -5.310  1.00  0.00           H  
ATOM   2650 2HG1 ILE B 175      -5.955  -0.812  -4.899  1.00  0.00           H  
ATOM   2651 1HG2 ILE B 175      -6.129  -0.115  -2.509  1.00  0.00           H  
ATOM   2652 2HG2 ILE B 175      -5.793  -1.283  -1.210  1.00  0.00           H  
ATOM   2653 3HG2 ILE B 175      -4.455  -0.621  -2.178  1.00  0.00           H  
ATOM   2654 1HD1 ILE B 175      -3.694  -0.844  -5.791  1.00  0.00           H  
ATOM   2655 2HD1 ILE B 175      -3.689  -0.314  -4.092  1.00  0.00           H  
ATOM   2656 3HD1 ILE B 175      -3.186  -1.969  -4.509  1.00  0.00           H  
ATOM   2657  N   THR B 176      -6.085  -4.411  -1.132  1.00  0.00           N  
ATOM   2658  CA  THR B 176      -6.475  -4.903   0.170  1.00  0.00           C  
ATOM   2659  C   THR B 176      -5.382  -5.739   0.824  1.00  0.00           C  
ATOM   2660  O   THR B 176      -5.125  -5.591   2.010  1.00  0.00           O  
ATOM   2661  CB  THR B 176      -7.767  -5.734   0.070  1.00  0.00           C  
ATOM   2662  OG1 THR B 176      -8.830  -4.912  -0.429  1.00  0.00           O  
ATOM   2663  CG2 THR B 176      -8.155  -6.284   1.434  1.00  0.00           C  
ATOM   2664  H   THR B 176      -6.643  -4.653  -1.937  1.00  0.00           H  
ATOM   2665  HA  THR B 176      -6.653  -4.050   0.824  1.00  0.00           H  
ATOM   2666  HB  THR B 176      -7.614  -6.564  -0.620  1.00  0.00           H  
ATOM   2667  HG1 THR B 176      -9.181  -4.375   0.285  1.00  0.00           H  
ATOM   2668 1HG2 THR B 176      -9.070  -6.869   1.344  1.00  0.00           H  
ATOM   2669 2HG2 THR B 176      -7.354  -6.920   1.811  1.00  0.00           H  
ATOM   2670 3HG2 THR B 176      -8.319  -5.459   2.125  1.00  0.00           H  
ATOM   2671  N   SER B 177      -4.730  -6.608   0.063  1.00  0.00           N  
ATOM   2672  CA  SER B 177      -3.629  -7.384   0.615  1.00  0.00           C  
ATOM   2673  C   SER B 177      -2.464  -6.480   1.018  1.00  0.00           C  
ATOM   2674  O   SER B 177      -1.841  -6.682   2.059  1.00  0.00           O  
ATOM   2675  CB  SER B 177      -3.161  -8.412  -0.396  1.00  0.00           C  
ATOM   2676  OG  SER B 177      -4.159  -9.364  -0.644  1.00  0.00           O  
ATOM   2677  H   SER B 177      -4.989  -6.741  -0.904  1.00  0.00           H  
ATOM   2678  HA  SER B 177      -3.985  -7.908   1.503  1.00  0.00           H  
ATOM   2679 1HB  SER B 177      -2.892  -7.912  -1.326  1.00  0.00           H  
ATOM   2680 2HB  SER B 177      -2.266  -8.909  -0.022  1.00  0.00           H  
ATOM   2681  HG  SER B 177      -4.762  -9.314   0.101  1.00  0.00           H  
ATOM   2682  N   PHE B 178      -2.170  -5.476   0.201  1.00  0.00           N  
ATOM   2683  CA  PHE B 178      -1.102  -4.545   0.530  1.00  0.00           C  
ATOM   2684  C   PHE B 178      -1.378  -3.796   1.818  1.00  0.00           C  
ATOM   2685  O   PHE B 178      -0.483  -3.615   2.637  1.00  0.00           O  
ATOM   2686  CB  PHE B 178      -0.903  -3.543  -0.609  1.00  0.00           C  
ATOM   2687  CG  PHE B 178      -0.225  -4.124  -1.817  1.00  0.00           C  
ATOM   2688  CD1 PHE B 178      -0.798  -4.008  -3.074  1.00  0.00           C  
ATOM   2689  CD2 PHE B 178       0.986  -4.788  -1.698  1.00  0.00           C  
ATOM   2690  CE1 PHE B 178      -0.175  -4.543  -4.186  1.00  0.00           C  
ATOM   2691  CE2 PHE B 178       1.612  -5.323  -2.807  1.00  0.00           C  
ATOM   2692  CZ  PHE B 178       1.030  -5.200  -4.053  1.00  0.00           C  
ATOM   2693  H   PHE B 178      -2.687  -5.348  -0.658  1.00  0.00           H  
ATOM   2694  HA  PHE B 178      -0.183  -5.113   0.683  1.00  0.00           H  
ATOM   2695 1HB  PHE B 178      -1.870  -3.148  -0.919  1.00  0.00           H  
ATOM   2696 2HB  PHE B 178      -0.305  -2.704  -0.254  1.00  0.00           H  
ATOM   2697  HD1 PHE B 178      -1.750  -3.488  -3.180  1.00  0.00           H  
ATOM   2698  HD2 PHE B 178       1.446  -4.886  -0.714  1.00  0.00           H  
ATOM   2699  HE1 PHE B 178      -0.636  -4.445  -5.169  1.00  0.00           H  
ATOM   2700  HE2 PHE B 178       2.564  -5.842  -2.700  1.00  0.00           H  
ATOM   2701  HZ  PHE B 178       1.521  -5.622  -4.929  1.00  0.00           H  
ATOM   2702  N   GLY B 179      -2.622  -3.369   1.999  1.00  0.00           N  
ATOM   2703  CA  GLY B 179      -2.988  -2.657   3.211  1.00  0.00           C  
ATOM   2704  C   GLY B 179      -2.999  -3.580   4.410  1.00  0.00           C  
ATOM   2705  O   GLY B 179      -2.606  -3.189   5.508  1.00  0.00           O  
ATOM   2706  H   GLY B 179      -3.326  -3.536   1.294  1.00  0.00           H  
ATOM   2707 1HA  GLY B 179      -2.284  -1.842   3.381  1.00  0.00           H  
ATOM   2708 2HA  GLY B 179      -3.973  -2.208   3.085  1.00  0.00           H  
ATOM   2709  N   LEU B 180      -3.451  -4.810   4.196  1.00  0.00           N  
ATOM   2710  CA  LEU B 180      -3.476  -5.802   5.253  1.00  0.00           C  
ATOM   2711  C   LEU B 180      -2.069  -6.001   5.801  1.00  0.00           C  
ATOM   2712  O   LEU B 180      -1.866  -6.031   7.013  1.00  0.00           O  
ATOM   2713  CB  LEU B 180      -4.035  -7.131   4.731  1.00  0.00           C  
ATOM   2714  CG  LEU B 180      -4.133  -8.263   5.763  1.00  0.00           C  
ATOM   2715  CD1 LEU B 180      -5.059  -7.839   6.895  1.00  0.00           C  
ATOM   2716  CD2 LEU B 180      -4.643  -9.526   5.084  1.00  0.00           C  
ATOM   2717  H   LEU B 180      -3.785  -5.062   3.277  1.00  0.00           H  
ATOM   2718  HA  LEU B 180      -4.139  -5.449   6.043  1.00  0.00           H  
ATOM   2719 1HB  LEU B 180      -5.035  -6.956   4.336  1.00  0.00           H  
ATOM   2720 2HB  LEU B 180      -3.401  -7.480   3.917  1.00  0.00           H  
ATOM   2721  HG  LEU B 180      -3.148  -8.452   6.190  1.00  0.00           H  
ATOM   2722 1HD1 LEU B 180      -5.128  -8.643   7.628  1.00  0.00           H  
ATOM   2723 2HD1 LEU B 180      -4.660  -6.945   7.375  1.00  0.00           H  
ATOM   2724 3HD1 LEU B 180      -6.049  -7.626   6.496  1.00  0.00           H  
ATOM   2725 1HD2 LEU B 180      -4.711 -10.330   5.817  1.00  0.00           H  
ATOM   2726 2HD2 LEU B 180      -5.628  -9.338   4.658  1.00  0.00           H  
ATOM   2727 3HD2 LEU B 180      -3.953  -9.816   4.291  1.00  0.00           H  
ATOM   2728  N   VAL B 181      -1.098  -6.137   4.905  1.00  0.00           N  
ATOM   2729  CA  VAL B 181       0.296  -6.277   5.313  1.00  0.00           C  
ATOM   2730  C   VAL B 181       0.763  -5.037   6.058  1.00  0.00           C  
ATOM   2731  O   VAL B 181       1.413  -5.143   7.095  1.00  0.00           O  
ATOM   2732  CB  VAL B 181       1.198  -6.508   4.086  1.00  0.00           C  
ATOM   2733  CG1 VAL B 181       2.665  -6.425   4.481  1.00  0.00           C  
ATOM   2734  CG2 VAL B 181       0.884  -7.858   3.460  1.00  0.00           C  
ATOM   2735  H   VAL B 181      -1.325  -6.143   3.921  1.00  0.00           H  
ATOM   2736  HA  VAL B 181       0.379  -7.145   5.969  1.00  0.00           H  
ATOM   2737  HB  VAL B 181       1.016  -5.718   3.359  1.00  0.00           H  
ATOM   2738 1HG1 VAL B 181       3.288  -6.591   3.601  1.00  0.00           H  
ATOM   2739 2HG1 VAL B 181       2.876  -5.439   4.893  1.00  0.00           H  
ATOM   2740 3HG1 VAL B 181       2.885  -7.187   5.228  1.00  0.00           H  
ATOM   2741 1HG2 VAL B 181       1.524  -8.015   2.592  1.00  0.00           H  
ATOM   2742 2HG2 VAL B 181       1.061  -8.648   4.189  1.00  0.00           H  
ATOM   2743 3HG2 VAL B 181      -0.161  -7.880   3.147  1.00  0.00           H  
ATOM   2744  N   THR B 182       0.444  -3.862   5.528  1.00  0.00           N  
ATOM   2745  CA  THR B 182       0.958  -2.633   6.109  1.00  0.00           C  
ATOM   2746  C   THR B 182       0.420  -2.553   7.521  1.00  0.00           C  
ATOM   2747  O   THR B 182       1.142  -2.204   8.450  1.00  0.00           O  
ATOM   2748  CB  THR B 182       0.551  -1.386   5.302  1.00  0.00           C  
ATOM   2749  OG1 THR B 182       1.103  -1.468   3.982  1.00  0.00           O  
ATOM   2750  CG2 THR B 182       1.056  -0.123   5.982  1.00  0.00           C  
ATOM   2751  H   THR B 182      -0.158  -3.808   4.718  1.00  0.00           H  
ATOM   2752  HA  THR B 182       2.048  -2.667   6.081  1.00  0.00           H  
ATOM   2753  HB  THR B 182      -0.535  -1.342   5.225  1.00  0.00           H  
ATOM   2754  HG1 THR B 182       0.426  -1.769   3.371  1.00  0.00           H  
ATOM   2755 1HG2 THR B 182       0.758   0.748   5.397  1.00  0.00           H  
ATOM   2756 2HG2 THR B 182       0.629  -0.052   6.982  1.00  0.00           H  
ATOM   2757 3HG2 THR B 182       2.142  -0.157   6.053  1.00  0.00           H  
ATOM   2758  N   ALA B 183      -0.860  -2.880   7.672  1.00  0.00           N  
ATOM   2759  CA  ALA B 183      -1.541  -2.734   8.950  1.00  0.00           C  
ATOM   2760  C   ALA B 183      -0.810  -3.606   9.953  1.00  0.00           C  
ATOM   2761  O   ALA B 183      -0.553  -3.192  11.082  1.00  0.00           O  
ATOM   2762  CB  ALA B 183      -2.985  -3.179   8.831  1.00  0.00           C  
ATOM   2763  H   ALA B 183      -1.374  -3.239   6.879  1.00  0.00           H  
ATOM   2764  HA  ALA B 183      -1.517  -1.681   9.228  1.00  0.00           H  
ATOM   2765 1HB  ALA B 183      -3.482  -3.064   9.794  1.00  0.00           H  
ATOM   2766 2HB  ALA B 183      -3.494  -2.567   8.085  1.00  0.00           H  
ATOM   2767 3HB  ALA B 183      -3.021  -4.224   8.527  1.00  0.00           H  
ATOM   2768  N   ALA B 184      -0.472  -4.817   9.523  1.00  0.00           N  
ATOM   2769  CA  ALA B 184       0.192  -5.776  10.389  1.00  0.00           C  
ATOM   2770  C   ALA B 184       1.574  -5.252  10.745  1.00  0.00           C  
ATOM   2771  O   ALA B 184       2.008  -5.333  11.889  1.00  0.00           O  
ATOM   2772  CB  ALA B 184       0.315  -7.112   9.679  1.00  0.00           C  
ATOM   2773  H   ALA B 184      -0.683  -5.077   8.571  1.00  0.00           H  
ATOM   2774  HA  ALA B 184      -0.416  -5.902  11.285  1.00  0.00           H  
ATOM   2775 1HB  ALA B 184       0.814  -7.827  10.333  1.00  0.00           H  
ATOM   2776 2HB  ALA B 184      -0.678  -7.483   9.427  1.00  0.00           H  
ATOM   2777 3HB  ALA B 184       0.898  -6.987   8.768  1.00  0.00           H  
ATOM   2778  N   LEU B 185       2.258  -4.695   9.758  1.00  0.00           N  
ATOM   2779  CA  LEU B 185       3.597  -4.167   9.960  1.00  0.00           C  
ATOM   2780  C   LEU B 185       3.672  -3.056  11.006  1.00  0.00           C  
ATOM   2781  O   LEU B 185       4.626  -2.997  11.780  1.00  0.00           O  
ATOM   2782  CB  LEU B 185       4.142  -3.642   8.626  1.00  0.00           C  
ATOM   2783  CG  LEU B 185       4.526  -4.712   7.597  1.00  0.00           C  
ATOM   2784  CD1 LEU B 185       4.828  -4.047   6.261  1.00  0.00           C  
ATOM   2785  CD2 LEU B 185       5.729  -5.495   8.102  1.00  0.00           C  
ATOM   2786  H   LEU B 185       1.839  -4.635   8.841  1.00  0.00           H  
ATOM   2787  HA  LEU B 185       4.233  -4.971  10.331  1.00  0.00           H  
ATOM   2788 1HB  LEU B 185       3.389  -3.000   8.172  1.00  0.00           H  
ATOM   2789 2HB  LEU B 185       5.029  -3.040   8.826  1.00  0.00           H  
ATOM   2790  HG  LEU B 185       3.687  -5.392   7.448  1.00  0.00           H  
ATOM   2791 1HD1 LEU B 185       5.101  -4.808   5.529  1.00  0.00           H  
ATOM   2792 2HD1 LEU B 185       3.945  -3.511   5.913  1.00  0.00           H  
ATOM   2793 3HD1 LEU B 185       5.654  -3.347   6.381  1.00  0.00           H  
ATOM   2794 1HD2 LEU B 185       6.002  -6.256   7.371  1.00  0.00           H  
ATOM   2795 2HD2 LEU B 185       6.569  -4.816   8.249  1.00  0.00           H  
ATOM   2796 3HD2 LEU B 185       5.480  -5.974   9.049  1.00  0.00           H  
ATOM   2797  N   ALA B 186       2.676  -2.174  11.027  1.00  0.00           N  
ATOM   2798  CA  ALA B 186       2.637  -1.095  12.011  1.00  0.00           C  
ATOM   2799  C   ALA B 186       2.989  -1.590  13.400  1.00  0.00           C  
ATOM   2800  O   ALA B 186       3.842  -1.012  14.065  1.00  0.00           O  
ATOM   2801  CB  ALA B 186       1.262  -0.445  12.035  1.00  0.00           C  
ATOM   2802  H   ALA B 186       1.930  -2.250  10.350  1.00  0.00           H  
ATOM   2803  HA  ALA B 186       3.375  -0.346  11.722  1.00  0.00           H  
ATOM   2804 1HB  ALA B 186       1.251   0.357  12.774  1.00  0.00           H  
ATOM   2805 2HB  ALA B 186       1.036  -0.035  11.051  1.00  0.00           H  
ATOM   2806 3HB  ALA B 186       0.512  -1.190  12.298  1.00  0.00           H  
ATOM   2807  N   THR B 187       2.331  -2.657  13.841  1.00  0.00           N  
ATOM   2808  CA  THR B 187       2.535  -3.167  15.193  1.00  0.00           C  
ATOM   2809  C   THR B 187       3.738  -4.099  15.271  1.00  0.00           C  
ATOM   2810  O   THR B 187       4.277  -4.337  16.352  1.00  0.00           O  
ATOM   2811  CB  THR B 187       1.281  -3.904  15.698  1.00  0.00           C  
ATOM   2812  OG1 THR B 187       1.027  -5.045  14.868  1.00  0.00           O  
ATOM   2813  CG2 THR B 187       0.072  -2.982  15.668  1.00  0.00           C  
ATOM   2814  H   THR B 187       1.676  -3.126  13.232  1.00  0.00           H  
ATOM   2815  HA  THR B 187       2.712  -2.322  15.858  1.00  0.00           H  
ATOM   2816  HB  THR B 187       1.446  -4.245  16.720  1.00  0.00           H  
ATOM   2817  HG1 THR B 187       0.433  -5.646  15.323  1.00  0.00           H  
ATOM   2818 1HG2 THR B 187      -0.805  -3.520  16.028  1.00  0.00           H  
ATOM   2819 2HG2 THR B 187       0.257  -2.119  16.307  1.00  0.00           H  
ATOM   2820 3HG2 THR B 187      -0.104  -2.646  14.647  1.00  0.00           H  
ATOM   2821  N   TRP B 188       4.156  -4.630  14.127  1.00  0.00           N  
ATOM   2822  CA  TRP B 188       5.358  -5.460  14.055  1.00  0.00           C  
ATOM   2823  C   TRP B 188       6.590  -4.632  14.415  1.00  0.00           C  
ATOM   2824  O   TRP B 188       7.488  -5.092  15.119  1.00  0.00           O  
ATOM   2825  CB  TRP B 188       5.522  -6.055  12.655  1.00  0.00           C  
ATOM   2826  CG  TRP B 188       6.802  -6.814  12.474  1.00  0.00           C  
ATOM   2827  CD1 TRP B 188       7.746  -6.602  11.515  1.00  0.00           C  
ATOM   2828  CD2 TRP B 188       7.287  -7.917  13.278  1.00  0.00           C  
ATOM   2829  NE1 TRP B 188       8.780  -7.493  11.664  1.00  0.00           N  
ATOM   2830  CE2 TRP B 188       8.517  -8.304  12.739  1.00  0.00           C  
ATOM   2831  CE3 TRP B 188       6.784  -8.595  14.395  1.00  0.00           C  
ATOM   2832  CZ2 TRP B 188       9.258  -9.345  13.276  1.00  0.00           C  
ATOM   2833  CZ3 TRP B 188       7.527  -9.638  14.934  1.00  0.00           C  
ATOM   2834  CH2 TRP B 188       8.733 -10.002  14.389  1.00  0.00           C  
ATOM   2835  H   TRP B 188       3.627  -4.456  13.284  1.00  0.00           H  
ATOM   2836  HA  TRP B 188       5.257  -6.278  14.768  1.00  0.00           H  
ATOM   2837 1HB  TRP B 188       4.691  -6.729  12.447  1.00  0.00           H  
ATOM   2838 2HB  TRP B 188       5.490  -5.256  11.914  1.00  0.00           H  
ATOM   2839  HD1 TRP B 188       7.689  -5.837  10.742  1.00  0.00           H  
ATOM   2840  HE1 TRP B 188       9.601  -7.545  11.078  1.00  0.00           H  
ATOM   2841  HE3 TRP B 188       5.829  -8.308  14.834  1.00  0.00           H  
ATOM   2842  HZ2 TRP B 188      10.217  -9.649  12.857  1.00  0.00           H  
ATOM   2843  HZ3 TRP B 188       7.128 -10.161  15.803  1.00  0.00           H  
ATOM   2844  HH2 TRP B 188       9.290 -10.825  14.837  1.00  0.00           H  
ATOM   2845  N   PHE B 189       6.620  -3.403  13.911  1.00  0.00           N  
ATOM   2846  CA  PHE B 189       7.766  -2.528  14.080  1.00  0.00           C  
ATOM   2847  C   PHE B 189       7.795  -2.118  15.541  1.00  0.00           C  
ATOM   2848  O   PHE B 189       8.854  -1.928  16.132  1.00  0.00           O  
ATOM   2849  CB  PHE B 189       7.677  -1.299  13.174  1.00  0.00           C  
ATOM   2850  CG  PHE B 189       8.309  -1.493  11.825  1.00  0.00           C  
ATOM   2851  CD1 PHE B 189       7.634  -2.165  10.817  1.00  0.00           C  
ATOM   2852  CD2 PHE B 189       9.580  -1.005  11.562  1.00  0.00           C  
ATOM   2853  CE1 PHE B 189       8.215  -2.344   9.576  1.00  0.00           C  
ATOM   2854  CE2 PHE B 189      10.162  -1.182  10.322  1.00  0.00           C  
ATOM   2855  CZ  PHE B 189       9.478  -1.853   9.328  1.00  0.00           C  
ATOM   2856  H   PHE B 189       5.818  -3.069  13.394  1.00  0.00           H  
ATOM   2857  HA  PHE B 189       8.666  -3.079  13.802  1.00  0.00           H  
ATOM   2858 1HB  PHE B 189       6.631  -1.033  13.024  1.00  0.00           H  
ATOM   2859 2HB  PHE B 189       8.163  -0.453  13.659  1.00  0.00           H  
ATOM   2860  HD1 PHE B 189       6.634  -2.553  11.013  1.00  0.00           H  
ATOM   2861  HD2 PHE B 189      10.120  -0.475  12.347  1.00  0.00           H  
ATOM   2862  HE1 PHE B 189       7.673  -2.875   8.793  1.00  0.00           H  
ATOM   2863  HE2 PHE B 189      11.162  -0.793  10.127  1.00  0.00           H  
ATOM   2864  HZ  PHE B 189       9.937  -1.995   8.350  1.00  0.00           H  
ATOM   2865  N   VAL B 190       6.599  -1.991  16.113  1.00  0.00           N  
ATOM   2866  CA  VAL B 190       6.425  -1.737  17.538  1.00  0.00           C  
ATOM   2867  C   VAL B 190       6.983  -2.973  18.247  1.00  0.00           C  
ATOM   2868  O   VAL B 190       7.654  -2.866  19.272  1.00  0.00           O  
ATOM   2869  CB  VAL B 190       4.945  -1.518  17.902  1.00  0.00           C  
ATOM   2870  CG1 VAL B 190       4.771  -1.462  19.413  1.00  0.00           C  
ATOM   2871  CG2 VAL B 190       4.435  -0.241  17.253  1.00  0.00           C  
ATOM   2872  H   VAL B 190       5.782  -2.075  15.525  1.00  0.00           H  
ATOM   2873  HA  VAL B 190       6.966  -0.825  17.796  1.00  0.00           H  
ATOM   2874  HB  VAL B 190       4.363  -2.367  17.543  1.00  0.00           H  
ATOM   2875 1HG1 VAL B 190       3.718  -1.307  19.652  1.00  0.00           H  
ATOM   2876 2HG1 VAL B 190       5.108  -2.400  19.853  1.00  0.00           H  
ATOM   2877 3HG1 VAL B 190       5.359  -0.638  19.816  1.00  0.00           H  
ATOM   2878 1HG2 VAL B 190       3.388  -0.093  17.514  1.00  0.00           H  
ATOM   2879 2HG2 VAL B 190       5.021   0.607  17.607  1.00  0.00           H  
ATOM   2880 3HG2 VAL B 190       4.531  -0.320  16.170  1.00  0.00           H  
ATOM   2881  N   GLY B 191       6.712  -4.144  17.670  1.00  0.00           N  
ATOM   2882  CA  GLY B 191       7.111  -5.408  18.276  1.00  0.00           C  
ATOM   2883  C   GLY B 191       8.627  -5.481  18.337  1.00  0.00           C  
ATOM   2884  O   GLY B 191       9.220  -6.040  19.262  1.00  0.00           O  
ATOM   2885  H   GLY B 191       6.218  -4.155  16.789  1.00  0.00           H  
ATOM   2886 1HA  GLY B 191       6.682  -5.484  19.275  1.00  0.00           H  
ATOM   2887 2HA  GLY B 191       6.711  -6.235  17.690  1.00  0.00           H  
ATOM   2888  N   ARG B 192       9.238  -4.918  17.303  1.00  0.00           N  
ATOM   2889  CA  ARG B 192      10.674  -4.945  17.098  1.00  0.00           C  
ATOM   2890  C   ARG B 192      11.256  -4.371  18.385  1.00  0.00           C  
ATOM   2891  O   ARG B 192      12.174  -4.934  18.990  1.00  0.00           O  
ATOM   2892  CB  ARG B 192      11.100  -4.124  15.889  1.00  0.00           C  
ATOM   2893  CG  ARG B 192      10.728  -4.727  14.544  1.00  0.00           C  
ATOM   2894  CD  ARG B 192      11.158  -3.860  13.417  1.00  0.00           C  
ATOM   2895  NE  ARG B 192      10.632  -4.325  12.143  1.00  0.00           N  
ATOM   2896  CZ  ARG B 192      11.270  -5.177  11.318  1.00  0.00           C  
ATOM   2897  NH1 ARG B 192      12.454  -5.647  11.645  1.00  0.00           N  
ATOM   2898  NH2 ARG B 192      10.706  -5.541  10.179  1.00  0.00           N  
ATOM   2899  H   ARG B 192       8.653  -4.446  16.628  1.00  0.00           H  
ATOM   2900  HA  ARG B 192      10.975  -5.974  16.898  1.00  0.00           H  
ATOM   2901 1HB  ARG B 192      10.648  -3.135  15.944  1.00  0.00           H  
ATOM   2902 2HB  ARG B 192      12.182  -3.991  15.904  1.00  0.00           H  
ATOM   2903 1HG  ARG B 192      11.212  -5.697  14.433  1.00  0.00           H  
ATOM   2904 2HG  ARG B 192       9.647  -4.852  14.487  1.00  0.00           H  
ATOM   2905 1HD  ARG B 192      10.800  -2.844  13.582  1.00  0.00           H  
ATOM   2906 2HD  ARG B 192      12.246  -3.856  13.355  1.00  0.00           H  
ATOM   2907  HE  ARG B 192       9.724  -3.985  11.858  1.00  0.00           H  
ATOM   2908 1HH1 ARG B 192      12.885  -5.369  12.515  1.00  0.00           H  
ATOM   2909 2HH1 ARG B 192      12.932  -6.286  11.026  1.00  0.00           H  
ATOM   2910 1HH2 ARG B 192       9.796  -5.180   9.928  1.00  0.00           H  
ATOM   2911 2HH2 ARG B 192      11.184  -6.179   9.561  1.00  0.00           H  
ATOM   2912  N   GLU B 193      10.712  -3.216  18.764  1.00  0.00           N  
ATOM   2913  CA  GLU B 193      11.211  -2.412  19.872  1.00  0.00           C  
ATOM   2914  C   GLU B 193      11.033  -3.227  21.151  1.00  0.00           C  
ATOM   2915  O   GLU B 193      11.909  -3.254  22.015  1.00  0.00           O  
ATOM   2916  CB  GLU B 193      10.469  -1.077  19.971  1.00  0.00           C  
ATOM   2917  CG  GLU B 193      10.798  -0.092  18.858  1.00  0.00           C  
ATOM   2918  CD  GLU B 193      12.212   0.415  18.924  1.00  0.00           C  
ATOM   2919  OE1 GLU B 193      12.710   0.590  20.009  1.00  0.00           O  
ATOM   2920  OE2 GLU B 193      12.794   0.626  17.886  1.00  0.00           O  
ATOM   2921  H   GLU B 193       9.908  -2.893  18.244  1.00  0.00           H  
ATOM   2922  HA  GLU B 193      12.256  -2.166  19.678  1.00  0.00           H  
ATOM   2923 1HB  GLU B 193       9.394  -1.256  19.952  1.00  0.00           H  
ATOM   2924 2HB  GLU B 193      10.705  -0.599  20.921  1.00  0.00           H  
ATOM   2925 1HG  GLU B 193      10.643  -0.581  17.896  1.00  0.00           H  
ATOM   2926 2HG  GLU B 193      10.112   0.752  18.920  1.00  0.00           H  
ATOM   2927  N   GLN B 194       9.883  -3.887  21.256  1.00  0.00           N  
ATOM   2928  CA  GLN B 194       9.556  -4.710  22.410  1.00  0.00           C  
ATOM   2929  C   GLN B 194      10.459  -5.954  22.439  1.00  0.00           C  
ATOM   2930  O   GLN B 194      10.928  -6.315  23.540  1.00  0.00           O  
ATOM   2931  OXT GLN B 194      10.695  -6.548  21.423  1.00  0.00           O  
ATOM   2932  CB  GLN B 194       8.081  -5.118  22.381  1.00  0.00           C  
ATOM   2933  CG  GLN B 194       7.113  -3.967  22.595  1.00  0.00           C  
ATOM   2934  CD  GLN B 194       5.664  -4.412  22.536  1.00  0.00           C  
ATOM   2935  OE1 GLN B 194       5.039  -4.678  23.567  1.00  0.00           O  
ATOM   2936  NE2 GLN B 194       5.120  -4.495  21.327  1.00  0.00           N  
ATOM   2937  H   GLN B 194       9.215  -3.809  20.502  1.00  0.00           H  
ATOM   2938  HA  GLN B 194       9.709  -4.117  23.312  1.00  0.00           H  
ATOM   2939 1HB  GLN B 194       7.850  -5.578  21.420  1.00  0.00           H  
ATOM   2940 2HB  GLN B 194       7.894  -5.863  23.154  1.00  0.00           H  
ATOM   2941 1HG  GLN B 194       7.296  -3.529  23.576  1.00  0.00           H  
ATOM   2942 2HG  GLN B 194       7.273  -3.221  21.817  1.00  0.00           H  
ATOM   2943 1HE2 GLN B 194       4.166  -4.783  21.226  1.00  0.00           H  
ATOM   2944 2HE2 GLN B 194       5.662  -4.270  20.518  1.00  0.00           H  
ATOM   2945  N   ALA C 195      17.875   2.029  17.029  1.00  0.00           N  
ATOM   2946  CA  ALA C 195      16.399   1.857  16.892  1.00  0.00           C  
ATOM   2947  C   ALA C 195      16.074   0.710  15.944  1.00  0.00           C  
ATOM   2948  O   ALA C 195      16.954   0.195  15.249  1.00  0.00           O  
ATOM   2949  CB  ALA C 195      15.770   3.155  16.378  1.00  0.00           C  
ATOM   2950 1H   ALA C 195      18.067   2.785  17.654  1.00  0.00           H  
ATOM   2951 2H   ALA C 195      18.277   1.187  17.391  1.00  0.00           H  
ATOM   2952 3H   ALA C 195      18.272   2.228  16.133  1.00  0.00           H  
ATOM   2953  HA  ALA C 195      15.992   1.629  17.877  1.00  0.00           H  
ATOM   2954 1HB  ALA C 195      14.693   3.023  16.280  1.00  0.00           H  
ATOM   2955 2HB  ALA C 195      15.975   3.962  17.081  1.00  0.00           H  
ATOM   2956 3HB  ALA C 195      16.194   3.404  15.406  1.00  0.00           H  
ATOM   2957  N   LEU C 196      14.805   0.314  15.923  1.00  0.00           N  
ATOM   2958  CA  LEU C 196      14.312  -0.684  14.983  1.00  0.00           C  
ATOM   2959  C   LEU C 196      13.041  -0.182  14.314  1.00  0.00           C  
ATOM   2960  O   LEU C 196      12.890  -0.264  13.098  1.00  0.00           O  
ATOM   2961  CB  LEU C 196      14.038  -2.012  15.700  1.00  0.00           C  
ATOM   2962  CG  LEU C 196      15.267  -2.714  16.291  1.00  0.00           C  
ATOM   2963  CD1 LEU C 196      14.822  -3.932  17.089  1.00  0.00           C  
ATOM   2964  CD2 LEU C 196      16.214  -3.112  15.169  1.00  0.00           C  
ATOM   2965  H   LEU C 196      14.163   0.725  16.586  1.00  0.00           H  
ATOM   2966  HA  LEU C 196      15.081  -0.862  14.232  1.00  0.00           H  
ATOM   2967 1HB  LEU C 196      13.337  -1.830  16.513  1.00  0.00           H  
ATOM   2968 2HB  LEU C 196      13.572  -2.699  14.993  1.00  0.00           H  
ATOM   2969  HG  LEU C 196      15.779  -2.037  16.975  1.00  0.00           H  
ATOM   2970 1HD1 LEU C 196      15.695  -4.431  17.510  1.00  0.00           H  
ATOM   2971 2HD1 LEU C 196      14.161  -3.617  17.897  1.00  0.00           H  
ATOM   2972 3HD1 LEU C 196      14.291  -4.622  16.434  1.00  0.00           H  
ATOM   2973 1HD2 LEU C 196      17.088  -3.610  15.590  1.00  0.00           H  
ATOM   2974 2HD2 LEU C 196      15.704  -3.791  14.485  1.00  0.00           H  
ATOM   2975 3HD2 LEU C 196      16.531  -2.221  14.627  1.00  0.00           H  
ATOM   2976  N   HIS C 197      12.127   0.342  15.120  1.00  0.00           N  
ATOM   2977  CA  HIS C 197      10.868   0.862  14.614  1.00  0.00           C  
ATOM   2978  C   HIS C 197      11.110   1.919  13.544  1.00  0.00           C  
ATOM   2979  O   HIS C 197      10.479   1.903  12.492  1.00  0.00           O  
ATOM   2980  CB  HIS C 197      10.030   1.454  15.752  1.00  0.00           C  
ATOM   2981  CG  HIS C 197       8.674   1.919  15.320  1.00  0.00           C  
ATOM   2982  ND1 HIS C 197       7.548   1.128  15.426  1.00  0.00           N  
ATOM   2983  CD2 HIS C 197       8.262   3.090  14.782  1.00  0.00           C  
ATOM   2984  CE1 HIS C 197       6.502   1.796  14.972  1.00  0.00           C  
ATOM   2985  NE2 HIS C 197       6.908   2.988  14.575  1.00  0.00           N  
ATOM   2986  H   HIS C 197      12.311   0.380  16.112  1.00  0.00           H  
ATOM   2987  HA  HIS C 197      10.289   0.049  14.177  1.00  0.00           H  
ATOM   2988 1HB  HIS C 197       9.902   0.707  16.536  1.00  0.00           H  
ATOM   2989 2HB  HIS C 197      10.557   2.301  16.189  1.00  0.00           H  
ATOM   2990  HD2 HIS C 197       8.887   3.954  14.555  1.00  0.00           H  
ATOM   2991  HE1 HIS C 197       5.478   1.425  14.931  1.00  0.00           H  
ATOM   2992  HE2 HIS C 197       6.323   3.711  14.182  1.00  0.00           H  
ATOM   2993  N   TRP C 198      12.036   2.829  13.824  1.00  0.00           N  
ATOM   2994  CA  TRP C 198      12.363   3.916  12.914  1.00  0.00           C  
ATOM   2995  C   TRP C 198      13.625   3.639  12.111  1.00  0.00           C  
ATOM   2996  O   TRP C 198      14.213   4.558  11.535  1.00  0.00           O  
ATOM   2997  CB  TRP C 198      12.535   5.221  13.694  1.00  0.00           C  
ATOM   2998  CG  TRP C 198      11.258   5.741  14.280  1.00  0.00           C  
ATOM   2999  CD1 TRP C 198      10.845   5.619  15.573  1.00  0.00           C  
ATOM   3000  CD2 TRP C 198      10.214   6.473  13.593  1.00  0.00           C  
ATOM   3001  NE1 TRP C 198       9.622   6.220  15.738  1.00  0.00           N  
ATOM   3002  CE2 TRP C 198       9.221   6.750  14.537  1.00  0.00           C  
ATOM   3003  CE3 TRP C 198      10.046   6.910  12.274  1.00  0.00           C  
ATOM   3004  CZ2 TRP C 198       8.068   7.444  14.207  1.00  0.00           C  
ATOM   3005  CZ3 TRP C 198       8.891   7.608  11.943  1.00  0.00           C  
ATOM   3006  CH2 TRP C 198       7.928   7.868  12.885  1.00  0.00           C  
ATOM   3007  H   TRP C 198      12.529   2.758  14.703  1.00  0.00           H  
ATOM   3008  HA  TRP C 198      11.535   4.045  12.217  1.00  0.00           H  
ATOM   3009 1HB  TRP C 198      13.247   5.068  14.506  1.00  0.00           H  
ATOM   3010 2HB  TRP C 198      12.948   5.986  13.037  1.00  0.00           H  
ATOM   3011  HD1 TRP C 198      11.404   5.117  16.361  1.00  0.00           H  
ATOM   3012  HE1 TRP C 198       9.100   6.265  16.601  1.00  0.00           H  
ATOM   3013  HE3 TRP C 198      10.809   6.709  11.522  1.00  0.00           H  
ATOM   3014  HZ2 TRP C 198       7.292   7.661  14.941  1.00  0.00           H  
ATOM   3015  HZ3 TRP C 198       8.767   7.944  10.913  1.00  0.00           H  
ATOM   3016  HH2 TRP C 198       7.034   8.419  12.592  1.00  0.00           H  
ATOM   3017  N   ARG C 199      14.048   2.380  12.075  1.00  0.00           N  
ATOM   3018  CA  ARG C 199      15.338   2.036  11.492  1.00  0.00           C  
ATOM   3019  C   ARG C 199      15.208   1.154  10.266  1.00  0.00           C  
ATOM   3020  O   ARG C 199      15.643   1.529   9.180  1.00  0.00           O  
ATOM   3021  CB  ARG C 199      16.209   1.328  12.519  1.00  0.00           C  
ATOM   3022  CG  ARG C 199      17.629   1.037  12.061  1.00  0.00           C  
ATOM   3023  CD  ARG C 199      18.462   2.267  12.039  1.00  0.00           C  
ATOM   3024  NE  ARG C 199      18.719   2.772  13.378  1.00  0.00           N  
ATOM   3025  CZ  ARG C 199      19.331   3.941  13.651  1.00  0.00           C  
ATOM   3026  NH1 ARG C 199      19.743   4.712  12.669  1.00  0.00           N  
ATOM   3027  NH2 ARG C 199      19.519   4.312  14.906  1.00  0.00           N  
ATOM   3028  H   ARG C 199      13.470   1.646  12.457  1.00  0.00           H  
ATOM   3029  HA  ARG C 199      15.831   2.956  11.176  1.00  0.00           H  
ATOM   3030 1HB  ARG C 199      16.271   1.933  13.422  1.00  0.00           H  
ATOM   3031 2HB  ARG C 199      15.750   0.378  12.792  1.00  0.00           H  
ATOM   3032 1HG  ARG C 199      18.092   0.322  12.742  1.00  0.00           H  
ATOM   3033 2HG  ARG C 199      17.609   0.619  11.054  1.00  0.00           H  
ATOM   3034 1HD  ARG C 199      19.420   2.049  11.568  1.00  0.00           H  
ATOM   3035 2HD  ARG C 199      17.948   3.044  11.475  1.00  0.00           H  
ATOM   3036  HE  ARG C 199      18.417   2.206  14.160  1.00  0.00           H  
ATOM   3037 1HH1 ARG C 199      19.600   4.428  11.710  1.00  0.00           H  
ATOM   3038 2HH1 ARG C 199      20.202   5.587  12.873  1.00  0.00           H  
ATOM   3039 1HH2 ARG C 199      19.202   3.719  15.661  1.00  0.00           H  
ATOM   3040 2HH2 ARG C 199      19.977   5.187  15.110  1.00  0.00           H  
ATOM   3041  N   ALA C 200      14.623  -0.025  10.442  1.00  0.00           N  
ATOM   3042  CA  ALA C 200      14.568  -1.010   9.369  1.00  0.00           C  
ATOM   3043  C   ALA C 200      13.818  -0.393   8.195  1.00  0.00           C  
ATOM   3044  O   ALA C 200      14.170  -0.605   7.032  1.00  0.00           O  
ATOM   3045  CB  ALA C 200      13.856  -2.268   9.848  1.00  0.00           C  
ATOM   3046  H   ALA C 200      14.207  -0.247  11.336  1.00  0.00           H  
ATOM   3047  HA  ALA C 200      15.591  -1.266   9.091  1.00  0.00           H  
ATOM   3048 1HB  ALA C 200      13.821  -2.997   9.038  1.00  0.00           H  
ATOM   3049 2HB  ALA C 200      14.395  -2.692  10.694  1.00  0.00           H  
ATOM   3050 3HB  ALA C 200      12.841  -2.017  10.153  1.00  0.00           H  
ATOM   3051  N   ALA C 201      12.783   0.377   8.524  1.00  0.00           N  
ATOM   3052  CA  ALA C 201      11.963   1.058   7.532  1.00  0.00           C  
ATOM   3053  C   ALA C 201      12.826   1.950   6.649  1.00  0.00           C  
ATOM   3054  O   ALA C 201      12.728   1.910   5.423  1.00  0.00           O  
ATOM   3055  CB  ALA C 201      10.892   1.891   8.225  1.00  0.00           C  
ATOM   3056  H   ALA C 201      12.565   0.489   9.503  1.00  0.00           H  
ATOM   3057  HA  ALA C 201      11.481   0.300   6.914  1.00  0.00           H  
ATOM   3058 1HB  ALA C 201      10.283   2.397   7.475  1.00  0.00           H  
ATOM   3059 2HB  ALA C 201      10.259   1.241   8.828  1.00  0.00           H  
ATOM   3060 3HB  ALA C 201      11.367   2.632   8.866  1.00  0.00           H  
ATOM   3061  N   GLY C 202      13.671   2.758   7.281  1.00  0.00           N  
ATOM   3062  CA  GLY C 202      14.559   3.624   6.532  1.00  0.00           C  
ATOM   3063  C   GLY C 202      15.524   2.846   5.656  1.00  0.00           C  
ATOM   3064  O   GLY C 202      15.716   3.186   4.490  1.00  0.00           O  
ATOM   3065  H   GLY C 202      13.703   2.777   8.290  1.00  0.00           H  
ATOM   3066 1HA  GLY C 202      13.970   4.294   5.905  1.00  0.00           H  
ATOM   3067 2HA  GLY C 202      15.127   4.246   7.221  1.00  0.00           H  
ATOM   3068  N   ALA C 203      16.128   1.795   6.206  1.00  0.00           N  
ATOM   3069  CA  ALA C 203      17.037   0.960   5.432  1.00  0.00           C  
ATOM   3070  C   ALA C 203      16.371   0.330   4.224  1.00  0.00           C  
ATOM   3071  O   ALA C 203      16.980   0.222   3.160  1.00  0.00           O  
ATOM   3072  CB  ALA C 203      17.623  -0.131   6.309  1.00  0.00           C  
ATOM   3073  H   ALA C 203      15.956   1.569   7.175  1.00  0.00           H  
ATOM   3074  HA  ALA C 203      17.846   1.591   5.063  1.00  0.00           H  
ATOM   3075 1HB  ALA C 203      18.301  -0.748   5.719  1.00  0.00           H  
ATOM   3076 2HB  ALA C 203      18.172   0.322   7.135  1.00  0.00           H  
ATOM   3077 3HB  ALA C 203      16.820  -0.751   6.704  1.00  0.00           H  
ATOM   3078  N   ALA C 204      15.126  -0.098   4.390  1.00  0.00           N  
ATOM   3079  CA  ALA C 204      14.381  -0.694   3.291  1.00  0.00           C  
ATOM   3080  C   ALA C 204      14.172   0.299   2.171  1.00  0.00           C  
ATOM   3081  O   ALA C 204      14.214  -0.062   1.000  1.00  0.00           O  
ATOM   3082  CB  ALA C 204      13.045  -1.191   3.772  1.00  0.00           C  
ATOM   3083  H   ALA C 204      14.683  -0.010   5.294  1.00  0.00           H  
ATOM   3084  HA  ALA C 204      14.957  -1.538   2.911  1.00  0.00           H  
ATOM   3085 1HB  ALA C 204      12.500  -1.634   2.939  1.00  0.00           H  
ATOM   3086 2HB  ALA C 204      13.194  -1.942   4.548  1.00  0.00           H  
ATOM   3087 3HB  ALA C 204      12.473  -0.359   4.178  1.00  0.00           H  
ATOM   3088  N   THR C 205      13.928   1.550   2.531  1.00  0.00           N  
ATOM   3089  CA  THR C 205      13.757   2.575   1.520  1.00  0.00           C  
ATOM   3090  C   THR C 205      15.084   2.788   0.800  1.00  0.00           C  
ATOM   3091  O   THR C 205      15.109   2.980  -0.413  1.00  0.00           O  
ATOM   3092  CB  THR C 205      13.262   3.899   2.132  1.00  0.00           C  
ATOM   3093  OG1 THR C 205      11.984   3.694   2.749  1.00  0.00           O  
ATOM   3094  CG2 THR C 205      13.137   4.969   1.058  1.00  0.00           C  
ATOM   3095  H   THR C 205      13.859   1.805   3.506  1.00  0.00           H  
ATOM   3096  HA  THR C 205      12.994   2.243   0.815  1.00  0.00           H  
ATOM   3097  HB  THR C 205      13.967   4.235   2.891  1.00  0.00           H  
ATOM   3098  HG1 THR C 205      11.477   3.064   2.231  1.00  0.00           H  
ATOM   3099 1HG2 THR C 205      12.786   5.897   1.509  1.00  0.00           H  
ATOM   3100 2HG2 THR C 205      14.109   5.135   0.595  1.00  0.00           H  
ATOM   3101 3HG2 THR C 205      12.425   4.643   0.301  1.00  0.00           H  
ATOM   3102  N   VAL C 206      16.189   2.737   1.539  1.00  0.00           N  
ATOM   3103  CA  VAL C 206      17.499   2.831   0.907  1.00  0.00           C  
ATOM   3104  C   VAL C 206      17.661   1.668  -0.066  1.00  0.00           C  
ATOM   3105  O   VAL C 206      18.143   1.842  -1.179  1.00  0.00           O  
ATOM   3106  CB  VAL C 206      18.622   2.795   1.960  1.00  0.00           C  
ATOM   3107  CG1 VAL C 206      19.980   2.669   1.286  1.00  0.00           C  
ATOM   3108  CG2 VAL C 206      18.562   4.045   2.824  1.00  0.00           C  
ATOM   3109  H   VAL C 206      16.133   2.633   2.542  1.00  0.00           H  
ATOM   3110  HA  VAL C 206      17.562   3.784   0.380  1.00  0.00           H  
ATOM   3111  HB  VAL C 206      18.492   1.913   2.587  1.00  0.00           H  
ATOM   3112 1HG1 VAL C 206      20.762   2.645   2.045  1.00  0.00           H  
ATOM   3113 2HG1 VAL C 206      20.013   1.750   0.703  1.00  0.00           H  
ATOM   3114 3HG1 VAL C 206      20.140   3.524   0.628  1.00  0.00           H  
ATOM   3115 1HG2 VAL C 206      19.358   4.013   3.567  1.00  0.00           H  
ATOM   3116 2HG2 VAL C 206      18.686   4.928   2.196  1.00  0.00           H  
ATOM   3117 3HG2 VAL C 206      17.597   4.093   3.328  1.00  0.00           H  
ATOM   3118  N   LEU C 207      17.259   0.478   0.368  1.00  0.00           N  
ATOM   3119  CA  LEU C 207      17.372  -0.727  -0.446  1.00  0.00           C  
ATOM   3120  C   LEU C 207      16.521  -0.542  -1.696  1.00  0.00           C  
ATOM   3121  O   LEU C 207      16.923  -0.930  -2.789  1.00  0.00           O  
ATOM   3122  CB  LEU C 207      16.913  -1.964   0.336  1.00  0.00           C  
ATOM   3123  CG  LEU C 207      17.843  -2.418   1.468  1.00  0.00           C  
ATOM   3124  CD1 LEU C 207      17.171  -3.529   2.263  1.00  0.00           C  
ATOM   3125  CD2 LEU C 207      19.166  -2.888   0.881  1.00  0.00           C  
ATOM   3126  H   LEU C 207      16.863   0.411   1.294  1.00  0.00           H  
ATOM   3127  HA  LEU C 207      18.421  -0.876  -0.698  1.00  0.00           H  
ATOM   3128 1HB  LEU C 207      15.937  -1.756   0.772  1.00  0.00           H  
ATOM   3129 2HB  LEU C 207      16.807  -2.796  -0.360  1.00  0.00           H  
ATOM   3130  HG  LEU C 207      18.023  -1.584   2.148  1.00  0.00           H  
ATOM   3131 1HD1 LEU C 207      17.832  -3.852   3.068  1.00  0.00           H  
ATOM   3132 2HD1 LEU C 207      16.237  -3.160   2.687  1.00  0.00           H  
ATOM   3133 3HD1 LEU C 207      16.963  -4.372   1.605  1.00  0.00           H  
ATOM   3134 1HD2 LEU C 207      19.827  -3.210   1.686  1.00  0.00           H  
ATOM   3135 2HD2 LEU C 207      18.987  -3.722   0.203  1.00  0.00           H  
ATOM   3136 3HD2 LEU C 207      19.632  -2.069   0.334  1.00  0.00           H  
ATOM   3137  N   LEU C 208      15.345   0.057  -1.524  1.00  0.00           N  
ATOM   3138  CA  LEU C 208      14.446   0.320  -2.643  1.00  0.00           C  
ATOM   3139  C   LEU C 208      15.157   1.119  -3.722  1.00  0.00           C  
ATOM   3140  O   LEU C 208      15.108   0.770  -4.904  1.00  0.00           O  
ATOM   3141  CB  LEU C 208      13.204   1.083  -2.165  1.00  0.00           C  
ATOM   3142  CG  LEU C 208      12.283   1.614  -3.271  1.00  0.00           C  
ATOM   3143  CD1 LEU C 208      11.803   0.455  -4.134  1.00  0.00           C  
ATOM   3144  CD2 LEU C 208      11.110   2.352  -2.644  1.00  0.00           C  
ATOM   3145  H   LEU C 208      15.068   0.337  -0.594  1.00  0.00           H  
ATOM   3146  HA  LEU C 208      14.116  -0.633  -3.053  1.00  0.00           H  
ATOM   3147 1HB  LEU C 208      12.614   0.424  -1.531  1.00  0.00           H  
ATOM   3148 2HB  LEU C 208      13.528   1.934  -1.566  1.00  0.00           H  
ATOM   3149  HG  LEU C 208      12.841   2.298  -3.912  1.00  0.00           H  
ATOM   3150 1HD1 LEU C 208      11.149   0.832  -4.920  1.00  0.00           H  
ATOM   3151 2HD1 LEU C 208      12.662  -0.043  -4.585  1.00  0.00           H  
ATOM   3152 3HD1 LEU C 208      11.255  -0.255  -3.515  1.00  0.00           H  
ATOM   3153 1HD2 LEU C 208      10.455   2.731  -3.431  1.00  0.00           H  
ATOM   3154 2HD2 LEU C 208      10.550   1.669  -2.004  1.00  0.00           H  
ATOM   3155 3HD2 LEU C 208      11.480   3.186  -2.049  1.00  0.00           H  
ATOM   3156  N   VAL C 209      15.811   2.200  -3.309  1.00  0.00           N  
ATOM   3157  CA  VAL C 209      16.574   3.026  -4.231  1.00  0.00           C  
ATOM   3158  C   VAL C 209      17.565   2.174  -5.001  1.00  0.00           C  
ATOM   3159  O   VAL C 209      17.761   2.366  -6.198  1.00  0.00           O  
ATOM   3160  CB  VAL C 209      17.327   4.133  -3.470  1.00  0.00           C  
ATOM   3161  CG1 VAL C 209      18.292   4.855  -4.398  1.00  0.00           C  
ATOM   3162  CG2 VAL C 209      16.333   5.109  -2.859  1.00  0.00           C  
ATOM   3163  H   VAL C 209      15.778   2.456  -2.332  1.00  0.00           H  
ATOM   3164  HA  VAL C 209      15.882   3.487  -4.936  1.00  0.00           H  
ATOM   3165  HB  VAL C 209      17.923   3.677  -2.679  1.00  0.00           H  
ATOM   3166 1HG1 VAL C 209      18.816   5.635  -3.844  1.00  0.00           H  
ATOM   3167 2HG1 VAL C 209      19.016   4.144  -4.796  1.00  0.00           H  
ATOM   3168 3HG1 VAL C 209      17.737   5.307  -5.220  1.00  0.00           H  
ATOM   3169 1HG2 VAL C 209      16.873   5.889  -2.322  1.00  0.00           H  
ATOM   3170 2HG2 VAL C 209      15.734   5.561  -3.650  1.00  0.00           H  
ATOM   3171 3HG2 VAL C 209      15.680   4.578  -2.167  1.00  0.00           H  
ATOM   3172  N   ILE C 210      18.207   1.237  -4.314  1.00  0.00           N  
ATOM   3173  CA  ILE C 210      19.183   0.391  -4.978  1.00  0.00           C  
ATOM   3174  C   ILE C 210      18.402  -0.407  -6.017  1.00  0.00           C  
ATOM   3175  O   ILE C 210      18.827  -0.528  -7.164  1.00  0.00           O  
ATOM   3176  CB  ILE C 210      19.910  -0.545  -3.996  1.00  0.00           C  
ATOM   3177  CG1 ILE C 210      20.794   0.263  -3.043  1.00  0.00           C  
ATOM   3178  CG2 ILE C 210      20.738  -1.572  -4.754  1.00  0.00           C  
ATOM   3179  CD1 ILE C 210      21.320  -0.537  -1.872  1.00  0.00           C  
ATOM   3180  H   ILE C 210      18.028   1.101  -3.329  1.00  0.00           H  
ATOM   3181  HA  ILE C 210      19.944   1.028  -5.427  1.00  0.00           H  
ATOM   3182  HB  ILE C 210      19.177  -1.066  -3.381  1.00  0.00           H  
ATOM   3183 1HG1 ILE C 210      21.644   0.667  -3.590  1.00  0.00           H  
ATOM   3184 2HG1 ILE C 210      20.228   1.108  -2.650  1.00  0.00           H  
ATOM   3185 1HG2 ILE C 210      21.245  -2.225  -4.044  1.00  0.00           H  
ATOM   3186 2HG2 ILE C 210      20.085  -2.166  -5.391  1.00  0.00           H  
ATOM   3187 3HG2 ILE C 210      21.478  -1.060  -5.369  1.00  0.00           H  
ATOM   3188 1HD1 ILE C 210      21.937   0.104  -1.242  1.00  0.00           H  
ATOM   3189 2HD1 ILE C 210      20.483  -0.922  -1.289  1.00  0.00           H  
ATOM   3190 3HD1 ILE C 210      21.920  -1.368  -2.240  1.00  0.00           H  
ATOM   3191  N   VAL C 211      17.245  -0.925  -5.607  1.00  0.00           N  
ATOM   3192  CA  VAL C 211      16.427  -1.787  -6.457  1.00  0.00           C  
ATOM   3193  C   VAL C 211      15.948  -1.004  -7.661  1.00  0.00           C  
ATOM   3194  O   VAL C 211      15.852  -1.537  -8.764  1.00  0.00           O  
ATOM   3195  CB  VAL C 211      15.214  -2.333  -5.681  1.00  0.00           C  
ATOM   3196  CG1 VAL C 211      14.235  -3.010  -6.629  1.00  0.00           C  
ATOM   3197  CG2 VAL C 211      15.681  -3.302  -4.605  1.00  0.00           C  
ATOM   3198  H   VAL C 211      16.927  -0.710  -4.673  1.00  0.00           H  
ATOM   3199  HA  VAL C 211      17.027  -2.646  -6.758  1.00  0.00           H  
ATOM   3200  HB  VAL C 211      14.686  -1.500  -5.216  1.00  0.00           H  
ATOM   3201 1HG1 VAL C 211      13.384  -3.390  -6.064  1.00  0.00           H  
ATOM   3202 2HG1 VAL C 211      13.887  -2.289  -7.368  1.00  0.00           H  
ATOM   3203 3HG1 VAL C 211      14.733  -3.838  -7.135  1.00  0.00           H  
ATOM   3204 1HG2 VAL C 211      14.818  -3.684  -4.060  1.00  0.00           H  
ATOM   3205 2HG2 VAL C 211      16.213  -4.132  -5.070  1.00  0.00           H  
ATOM   3206 3HG2 VAL C 211      16.347  -2.786  -3.914  1.00  0.00           H  
ATOM   3207  N   LEU C 212      15.631   0.263  -7.432  1.00  0.00           N  
ATOM   3208  CA  LEU C 212      15.136   1.105  -8.496  1.00  0.00           C  
ATOM   3209  C   LEU C 212      16.236   1.219  -9.538  1.00  0.00           C  
ATOM   3210  O   LEU C 212      15.978   1.108 -10.740  1.00  0.00           O  
ATOM   3211  CB  LEU C 212      14.742   2.490  -7.968  1.00  0.00           C  
ATOM   3212  CG  LEU C 212      13.483   2.534  -7.093  1.00  0.00           C  
ATOM   3213  CD1 LEU C 212      13.329   3.926  -6.495  1.00  0.00           C  
ATOM   3214  CD2 LEU C 212      12.269   2.162  -7.930  1.00  0.00           C  
ATOM   3215  H   LEU C 212      15.734   0.651  -6.505  1.00  0.00           H  
ATOM   3216  HA  LEU C 212      14.232   0.653  -8.902  1.00  0.00           H  
ATOM   3217 1HB  LEU C 212      15.569   2.885  -7.379  1.00  0.00           H  
ATOM   3218 2HB  LEU C 212      14.579   3.153  -8.817  1.00  0.00           H  
ATOM   3219  HG  LEU C 212      13.587   1.827  -6.269  1.00  0.00           H  
ATOM   3220 1HD1 LEU C 212      12.434   3.958  -5.873  1.00  0.00           H  
ATOM   3221 2HD1 LEU C 212      14.202   4.159  -5.885  1.00  0.00           H  
ATOM   3222 3HD1 LEU C 212      13.239   4.658  -7.296  1.00  0.00           H  
ATOM   3223 1HD2 LEU C 212      11.374   2.193  -7.308  1.00  0.00           H  
ATOM   3224 2HD2 LEU C 212      12.163   2.869  -8.753  1.00  0.00           H  
ATOM   3225 3HD2 LEU C 212      12.398   1.156  -8.331  1.00  0.00           H  
ATOM   3226  N   LEU C 213      17.466   1.418  -9.070  1.00  0.00           N  
ATOM   3227  CA  LEU C 213      18.623   1.464  -9.952  1.00  0.00           C  
ATOM   3228  C   LEU C 213      18.867   0.121 -10.618  1.00  0.00           C  
ATOM   3229  O   LEU C 213      19.225   0.069 -11.789  1.00  0.00           O  
ATOM   3230  CB  LEU C 213      19.872   1.882  -9.166  1.00  0.00           C  
ATOM   3231  CG  LEU C 213      19.880   3.327  -8.651  1.00  0.00           C  
ATOM   3232  CD1 LEU C 213      21.071   3.530  -7.724  1.00  0.00           C  
ATOM   3233  CD2 LEU C 213      19.937   4.286  -9.831  1.00  0.00           C  
ATOM   3234  H   LEU C 213      17.599   1.541  -8.076  1.00  0.00           H  
ATOM   3235  HA  LEU C 213      18.433   2.198 -10.734  1.00  0.00           H  
ATOM   3236 1HB  LEU C 213      19.977   1.224  -8.305  1.00  0.00           H  
ATOM   3237 2HB  LEU C 213      20.745   1.753  -9.805  1.00  0.00           H  
ATOM   3238  HG  LEU C 213      18.974   3.514  -8.075  1.00  0.00           H  
ATOM   3239 1HD1 LEU C 213      21.077   4.557  -7.358  1.00  0.00           H  
ATOM   3240 2HD1 LEU C 213      20.995   2.845  -6.879  1.00  0.00           H  
ATOM   3241 3HD1 LEU C 213      21.994   3.334  -8.269  1.00  0.00           H  
ATOM   3242 1HD2 LEU C 213      19.942   5.314  -9.465  1.00  0.00           H  
ATOM   3243 2HD2 LEU C 213      20.844   4.102 -10.407  1.00  0.00           H  
ATOM   3244 3HD2 LEU C 213      19.066   4.132 -10.467  1.00  0.00           H  
ATOM   3245  N   ALA C 214      18.659  -0.961  -9.876  1.00  0.00           N  
ATOM   3246  CA  ALA C 214      18.817  -2.305 -10.418  1.00  0.00           C  
ATOM   3247  C   ALA C 214      17.856  -2.542 -11.574  1.00  0.00           C  
ATOM   3248  O   ALA C 214      18.233  -3.094 -12.604  1.00  0.00           O  
ATOM   3249  CB  ALA C 214      18.579  -3.340  -9.328  1.00  0.00           C  
ATOM   3250  H   ALA C 214      18.384  -0.849  -8.911  1.00  0.00           H  
ATOM   3251  HA  ALA C 214      19.838  -2.404 -10.785  1.00  0.00           H  
ATOM   3252 1HB  ALA C 214      18.700  -4.341  -9.744  1.00  0.00           H  
ATOM   3253 2HB  ALA C 214      19.299  -3.193  -8.523  1.00  0.00           H  
ATOM   3254 3HB  ALA C 214      17.570  -3.230  -8.936  1.00  0.00           H  
ATOM   3255  N   GLY C 215      16.607  -2.125 -11.394  1.00  0.00           N  
ATOM   3256  CA  GLY C 215      15.625  -2.259 -12.454  1.00  0.00           C  
ATOM   3257  C   GLY C 215      16.105  -1.593 -13.725  1.00  0.00           C  
ATOM   3258  O   GLY C 215      15.995  -2.156 -14.815  1.00  0.00           O  
ATOM   3259  H   GLY C 215      16.329  -1.711 -10.515  1.00  0.00           H  
ATOM   3260 1HA  GLY C 215      15.432  -3.315 -12.641  1.00  0.00           H  
ATOM   3261 2HA  GLY C 215      14.684  -1.811 -12.136  1.00  0.00           H  
ATOM   3262  N   SER C 216      16.644  -0.387 -13.579  1.00  0.00           N  
ATOM   3263  CA  SER C 216      17.209   0.342 -14.703  1.00  0.00           C  
ATOM   3264  C   SER C 216      18.256  -0.492 -15.417  1.00  0.00           C  
ATOM   3265  O   SER C 216      18.329  -0.506 -16.644  1.00  0.00           O  
ATOM   3266  CB  SER C 216      17.823   1.645 -14.230  1.00  0.00           C  
ATOM   3267  OG  SER C 216      18.341   2.377 -15.307  1.00  0.00           O  
ATOM   3268  H   SER C 216      16.662   0.034 -12.661  1.00  0.00           H  
ATOM   3269  HA  SER C 216      16.403   0.588 -15.397  1.00  0.00           H  
ATOM   3270 1HB  SER C 216      17.068   2.237 -13.714  1.00  0.00           H  
ATOM   3271 2HB  SER C 216      18.618   1.434 -13.515  1.00  0.00           H  
ATOM   3272  HG  SER C 216      18.709   3.179 -14.929  1.00  0.00           H  
ATOM   3273  N   TYR C 217      19.062  -1.193 -14.633  1.00  0.00           N  
ATOM   3274  CA  TYR C 217      20.147  -1.988 -15.179  1.00  0.00           C  
ATOM   3275  C   TYR C 217      19.911  -3.486 -15.070  1.00  0.00           C  
ATOM   3276  O   TYR C 217      20.856  -4.258 -14.906  1.00  0.00           O  
ATOM   3277  CB  TYR C 217      21.460  -1.619 -14.484  1.00  0.00           C  
ATOM   3278  CG  TYR C 217      21.884  -0.184 -14.704  1.00  0.00           C  
ATOM   3279  CD1 TYR C 217      21.731   0.748 -13.688  1.00  0.00           C  
ATOM   3280  CD2 TYR C 217      22.427   0.199 -15.922  1.00  0.00           C  
ATOM   3281  CE1 TYR C 217      22.119   2.059 -13.890  1.00  0.00           C  
ATOM   3282  CE2 TYR C 217      22.815   1.510 -16.123  1.00  0.00           C  
ATOM   3283  CZ  TYR C 217      22.662   2.437 -15.112  1.00  0.00           C  
ATOM   3284  OH  TYR C 217      23.049   3.743 -15.312  1.00  0.00           O  
ATOM   3285  H   TYR C 217      18.920  -1.175 -13.633  1.00  0.00           H  
ATOM   3286  HA  TYR C 217      20.235  -1.770 -16.243  1.00  0.00           H  
ATOM   3287 1HB  TYR C 217      21.363  -1.785 -13.410  1.00  0.00           H  
ATOM   3288 2HB  TYR C 217      22.257  -2.269 -14.844  1.00  0.00           H  
ATOM   3289  HD1 TYR C 217      21.305   0.446 -12.732  1.00  0.00           H  
ATOM   3290  HD2 TYR C 217      22.546  -0.533 -16.720  1.00  0.00           H  
ATOM   3291  HE1 TYR C 217      21.999   2.791 -13.092  1.00  0.00           H  
ATOM   3292  HE2 TYR C 217      23.241   1.812 -17.080  1.00  0.00           H  
ATOM   3293  HH  TYR C 217      22.876   4.252 -14.517  1.00  0.00           H  
ATOM   3294  N   LEU C 218      18.647  -3.890 -15.153  1.00  0.00           N  
ATOM   3295  CA  LEU C 218      18.304  -5.305 -15.246  1.00  0.00           C  
ATOM   3296  C   LEU C 218      17.301  -5.504 -16.374  1.00  0.00           C  
ATOM   3297  O   LEU C 218      17.438  -6.414 -17.190  1.00  0.00           O  
ATOM   3298  CB  LEU C 218      17.718  -5.811 -13.922  1.00  0.00           C  
ATOM   3299  CG  LEU C 218      18.722  -5.992 -12.776  1.00  0.00           C  
ATOM   3300  CD1 LEU C 218      17.978  -6.375 -11.504  1.00  0.00           C  
ATOM   3301  CD2 LEU C 218      19.739  -7.057 -13.156  1.00  0.00           C  
ATOM   3302  H   LEU C 218      17.907  -3.203 -15.151  1.00  0.00           H  
ATOM   3303  HA  LEU C 218      19.213  -5.869 -15.452  1.00  0.00           H  
ATOM   3304 1HB  LEU C 218      16.957  -5.108 -13.587  1.00  0.00           H  
ATOM   3305 2HB  LEU C 218      17.240  -6.774 -14.099  1.00  0.00           H  
ATOM   3306  HG  LEU C 218      19.236  -5.049 -12.590  1.00  0.00           H  
ATOM   3307 1HD1 LEU C 218      18.691  -6.504 -10.690  1.00  0.00           H  
ATOM   3308 2HD1 LEU C 218      17.271  -5.587 -11.245  1.00  0.00           H  
ATOM   3309 3HD1 LEU C 218      17.439  -7.308 -11.665  1.00  0.00           H  
ATOM   3310 1HD2 LEU C 218      20.453  -7.186 -12.342  1.00  0.00           H  
ATOM   3311 2HD2 LEU C 218      19.226  -8.001 -13.341  1.00  0.00           H  
ATOM   3312 3HD2 LEU C 218      20.269  -6.750 -14.058  1.00  0.00           H  
ATOM   3313  N   ALA C 219      16.286  -4.652 -16.412  1.00  0.00           N  
ATOM   3314  CA  ALA C 219      15.233  -4.788 -17.406  1.00  0.00           C  
ATOM   3315  C   ALA C 219      15.908  -4.720 -18.773  1.00  0.00           C  
ATOM   3316  O   ALA C 219      15.526  -5.423 -19.710  1.00  0.00           O  
ATOM   3317  CB  ALA C 219      14.219  -3.662 -17.255  1.00  0.00           C  
ATOM   3318  H   ALA C 219      16.236  -3.896 -15.743  1.00  0.00           H  
ATOM   3319  HA  ALA C 219      14.732  -5.741 -17.240  1.00  0.00           H  
ATOM   3320 1HB  ALA C 219      13.436  -3.775 -18.005  1.00  0.00           H  
ATOM   3321 2HB  ALA C 219      13.776  -3.702 -16.260  1.00  0.00           H  
ATOM   3322 3HB  ALA C 219      14.717  -2.704 -17.392  1.00  0.00           H  
ATOM   3323  N   VAL C 220      16.922  -3.865 -18.873  1.00  0.00           N  
ATOM   3324  CA  VAL C 220      17.537  -3.562 -20.156  1.00  0.00           C  
ATOM   3325  C   VAL C 220      18.212  -4.823 -20.662  1.00  0.00           C  
ATOM   3326  O   VAL C 220      18.380  -4.995 -21.863  1.00  0.00           O  
ATOM   3327  CB  VAL C 220      18.567  -2.425 -20.027  1.00  0.00           C  
ATOM   3328  CG1 VAL C 220      17.881  -1.129 -19.622  1.00  0.00           C  
ATOM   3329  CG2 VAL C 220      19.636  -2.808 -19.015  1.00  0.00           C  
ATOM   3330  H   VAL C 220      17.275  -3.415 -18.040  1.00  0.00           H  
ATOM   3331  HA  VAL C 220      16.759  -3.221 -20.840  1.00  0.00           H  
ATOM   3332  HB  VAL C 220      19.030  -2.254 -20.999  1.00  0.00           H  
ATOM   3333 1HG1 VAL C 220      18.624  -0.335 -19.536  1.00  0.00           H  
ATOM   3334 2HG1 VAL C 220      17.146  -0.855 -20.379  1.00  0.00           H  
ATOM   3335 3HG1 VAL C 220      17.383  -1.264 -18.663  1.00  0.00           H  
ATOM   3336 1HG2 VAL C 220      20.362  -2.000 -18.929  1.00  0.00           H  
ATOM   3337 2HG2 VAL C 220      19.172  -2.985 -18.044  1.00  0.00           H  
ATOM   3338 3HG2 VAL C 220      20.142  -3.715 -19.345  1.00  0.00           H  
ATOM   3339  N   LEU C 221      18.586  -5.713 -19.746  1.00  0.00           N  
ATOM   3340  CA  LEU C 221      19.311  -6.922 -20.115  1.00  0.00           C  
ATOM   3341  C   LEU C 221      18.643  -7.676 -21.265  1.00  0.00           C  
ATOM   3342  O   LEU C 221      19.313  -8.268 -22.112  1.00  0.00           O  
ATOM   3343  CB  LEU C 221      19.429  -7.847 -18.897  1.00  0.00           C  
ATOM   3344  CG  LEU C 221      20.234  -9.135 -19.115  1.00  0.00           C  
ATOM   3345  CD1 LEU C 221      21.667  -8.781 -19.489  1.00  0.00           C  
ATOM   3346  CD2 LEU C 221      20.191  -9.981 -17.852  1.00  0.00           C  
ATOM   3347  H   LEU C 221      18.363  -5.549 -18.775  1.00  0.00           H  
ATOM   3348  HA  LEU C 221      20.304  -6.638 -20.463  1.00  0.00           H  
ATOM   3349 1HB  LEU C 221      19.902  -7.296 -18.086  1.00  0.00           H  
ATOM   3350 2HB  LEU C 221      18.427  -8.133 -18.579  1.00  0.00           H  
ATOM   3351  HG  LEU C 221      19.803  -9.698 -19.944  1.00  0.00           H  
ATOM   3352 1HD1 LEU C 221      22.239  -9.696 -19.644  1.00  0.00           H  
ATOM   3353 2HD1 LEU C 221      21.670  -8.193 -20.406  1.00  0.00           H  
ATOM   3354 3HD1 LEU C 221      22.120  -8.203 -18.684  1.00  0.00           H  
ATOM   3355 1HD2 LEU C 221      20.762 -10.897 -18.007  1.00  0.00           H  
ATOM   3356 2HD2 LEU C 221      20.623  -9.420 -17.023  1.00  0.00           H  
ATOM   3357 3HD2 LEU C 221      19.157 -10.234 -17.619  1.00  0.00           H  
ATOM   3358  N   ALA C 222      17.316  -7.651 -21.290  1.00  0.00           N  
ATOM   3359  CA  ALA C 222      16.558  -8.366 -22.306  1.00  0.00           C  
ATOM   3360  C   ALA C 222      15.899  -7.337 -23.213  1.00  0.00           C  
ATOM   3361  O   ALA C 222      15.817  -7.526 -24.425  1.00  0.00           O  
ATOM   3362  CB  ALA C 222      15.499  -9.246 -21.651  1.00  0.00           C  
ATOM   3363  H   ALA C 222      16.820  -7.124 -20.586  1.00  0.00           H  
ATOM   3364  HA  ALA C 222      17.250  -8.998 -22.862  1.00  0.00           H  
ATOM   3365 1HB  ALA C 222      14.939  -9.775 -22.421  1.00  0.00           H  
ATOM   3366 2HB  ALA C 222      15.983  -9.968 -20.993  1.00  0.00           H  
ATOM   3367 3HB  ALA C 222      14.819  -8.625 -21.070  1.00  0.00           H  
ATOM   3368  N   GLU C 223      15.439  -6.244 -22.611  1.00  0.00           N  
ATOM   3369  CA  GLU C 223      14.632  -5.249 -23.307  1.00  0.00           C  
ATOM   3370  C   GLU C 223      15.413  -4.498 -24.386  1.00  0.00           C  
ATOM   3371  O   GLU C 223      14.890  -4.244 -25.469  1.00  0.00           O  
ATOM   3372  CB  GLU C 223      14.061  -4.248 -22.301  1.00  0.00           C  
ATOM   3373  CG  GLU C 223      13.026  -4.833 -21.351  1.00  0.00           C  
ATOM   3374  CD  GLU C 223      11.715  -5.131 -22.024  1.00  0.00           C  
ATOM   3375  OE1 GLU C 223      11.331  -4.384 -22.892  1.00  0.00           O  
ATOM   3376  OE2 GLU C 223      11.097  -6.108 -21.671  1.00  0.00           O  
ATOM   3377  H   GLU C 223      15.659  -6.104 -21.635  1.00  0.00           H  
ATOM   3378  HA  GLU C 223      13.799  -5.757 -23.794  1.00  0.00           H  
ATOM   3379 1HB  GLU C 223      14.870  -3.834 -21.700  1.00  0.00           H  
ATOM   3380 2HB  GLU C 223      13.594  -3.421 -22.836  1.00  0.00           H  
ATOM   3381 1HG  GLU C 223      13.420  -5.755 -20.924  1.00  0.00           H  
ATOM   3382 2HG  GLU C 223      12.858  -4.131 -20.535  1.00  0.00           H  
ATOM   3383  N   ARG C 224      16.657  -4.144 -24.074  1.00  0.00           N  
ATOM   3384  CA  ARG C 224      17.544  -3.413 -24.984  1.00  0.00           C  
ATOM   3385  C   ARG C 224      17.742  -4.041 -26.362  1.00  0.00           C  
ATOM   3386  O   ARG C 224      17.745  -3.336 -27.375  1.00  0.00           O  
ATOM   3387  CB  ARG C 224      18.911  -3.251 -24.336  1.00  0.00           C  
ATOM   3388  CG  ARG C 224      19.932  -2.502 -25.177  1.00  0.00           C  
ATOM   3389  CD  ARG C 224      21.219  -2.331 -24.455  1.00  0.00           C  
ATOM   3390  NE  ARG C 224      22.266  -1.821 -25.326  1.00  0.00           N  
ATOM   3391  CZ  ARG C 224      23.452  -1.344 -24.899  1.00  0.00           C  
ATOM   3392  NH1 ARG C 224      23.725  -1.318 -23.613  1.00  0.00           N  
ATOM   3393  NH2 ARG C 224      24.340  -0.902 -25.773  1.00  0.00           N  
ATOM   3394  H   ARG C 224      16.996  -4.400 -23.157  1.00  0.00           H  
ATOM   3395  HA  ARG C 224      17.099  -2.439 -25.193  1.00  0.00           H  
ATOM   3396 1HB  ARG C 224      18.805  -2.717 -23.393  1.00  0.00           H  
ATOM   3397 2HB  ARG C 224      19.326  -4.233 -24.111  1.00  0.00           H  
ATOM   3398 1HG  ARG C 224      20.126  -3.057 -26.096  1.00  0.00           H  
ATOM   3399 2HG  ARG C 224      19.545  -1.513 -25.426  1.00  0.00           H  
ATOM   3400 1HD  ARG C 224      21.085  -1.626 -23.635  1.00  0.00           H  
ATOM   3401 2HD  ARG C 224      21.544  -3.292 -24.059  1.00  0.00           H  
ATOM   3402  HE  ARG C 224      22.092  -1.825 -26.322  1.00  0.00           H  
ATOM   3403 1HH1 ARG C 224      23.046  -1.656 -22.946  1.00  0.00           H  
ATOM   3404 2HH1 ARG C 224      24.614  -0.961 -23.293  1.00  0.00           H  
ATOM   3405 1HH2 ARG C 224      24.129  -0.922 -26.761  1.00  0.00           H  
ATOM   3406 2HH2 ARG C 224      25.228  -0.545 -25.453  1.00  0.00           H  
ATOM   3407  N   GLY C 225      17.918  -5.358 -26.404  1.00  0.00           N  
ATOM   3408  CA  GLY C 225      18.038  -6.036 -27.682  1.00  0.00           C  
ATOM   3409  C   GLY C 225      16.737  -6.668 -28.134  1.00  0.00           C  
ATOM   3410  O   GLY C 225      16.751  -7.698 -28.811  1.00  0.00           O  
ATOM   3411  H   GLY C 225      17.971  -5.899 -25.553  1.00  0.00           H  
ATOM   3412 1HA  GLY C 225      18.367  -5.326 -28.441  1.00  0.00           H  
ATOM   3413 2HA  GLY C 225      18.801  -6.810 -27.613  1.00  0.00           H  
ATOM   3414  N   ALA C 226      15.614  -6.055 -27.767  1.00  0.00           N  
ATOM   3415  CA  ALA C 226      14.304  -6.574 -28.146  1.00  0.00           C  
ATOM   3416  C   ALA C 226      13.372  -5.486 -28.684  1.00  0.00           C  
ATOM   3417  O   ALA C 226      13.589  -4.295 -28.449  1.00  0.00           O  
ATOM   3418  CB  ALA C 226      13.653  -7.263 -26.943  1.00  0.00           C  
ATOM   3419  H   ALA C 226      15.667  -5.211 -27.215  1.00  0.00           H  
ATOM   3420  HA  ALA C 226      14.447  -7.305 -28.943  1.00  0.00           H  
ATOM   3421 1HB  ALA C 226      12.675  -7.649 -27.230  1.00  0.00           H  
ATOM   3422 2HB  ALA C 226      14.285  -8.086 -26.609  1.00  0.00           H  
ATOM   3423 3HB  ALA C 226      13.535  -6.545 -26.134  1.00  0.00           H  
ATOM   3424  N   PRO C 227      12.329  -5.891 -29.432  1.00  0.00           N  
ATOM   3425  CA  PRO C 227      11.302  -5.009 -30.018  1.00  0.00           C  
ATOM   3426  C   PRO C 227      10.510  -4.176 -28.996  1.00  0.00           C  
ATOM   3427  O   PRO C 227       9.750  -3.282 -29.362  1.00  0.00           O  
ATOM   3428  CB  PRO C 227      10.387  -5.979 -30.764  1.00  0.00           C  
ATOM   3429  CG  PRO C 227      11.232  -7.202 -31.001  1.00  0.00           C  
ATOM   3430  CD  PRO C 227      12.105  -7.320 -29.806  1.00  0.00           C  
ATOM   3431  HA  PRO C 227      11.783  -4.310 -30.718  1.00  0.00           H  
ATOM   3432 1HB  PRO C 227       9.494  -6.195 -30.158  1.00  0.00           H  
ATOM   3433 2HB  PRO C 227      10.036  -5.520 -31.700  1.00  0.00           H  
ATOM   3434 1HG  PRO C 227      10.591  -8.086 -31.135  1.00  0.00           H  
ATOM   3435 2HG  PRO C 227      11.813  -7.088 -31.929  1.00  0.00           H  
ATOM   3436 1HD  PRO C 227      11.574  -7.872 -29.017  1.00  0.00           H  
ATOM   3437 2HD  PRO C 227      13.037  -7.835 -30.081  1.00  0.00           H  
ATOM   3438  N   GLY C 228      10.705  -4.471 -27.716  1.00  0.00           N  
ATOM   3439  CA  GLY C 228       9.946  -3.805 -26.679  1.00  0.00           C  
ATOM   3440  C   GLY C 228      10.044  -2.302 -26.592  1.00  0.00           C  
ATOM   3441  O   GLY C 228      10.694  -1.651 -27.405  1.00  0.00           O  
ATOM   3442  H   GLY C 228      11.389  -5.167 -27.455  1.00  0.00           H  
ATOM   3443 1HA  GLY C 228       8.887  -4.035 -26.800  1.00  0.00           H  
ATOM   3444 2HA  GLY C 228      10.248  -4.187 -25.705  1.00  0.00           H  
ATOM   3445  N   ALA C 229       9.395  -1.770 -25.560  1.00  0.00           N  
ATOM   3446  CA  ALA C 229       9.238  -0.338 -25.357  1.00  0.00           C  
ATOM   3447  C   ALA C 229      10.554   0.377 -25.062  1.00  0.00           C  
ATOM   3448  O   ALA C 229      11.637  -0.183 -25.235  1.00  0.00           O  
ATOM   3449  CB  ALA C 229       8.241  -0.084 -24.227  1.00  0.00           C  
ATOM   3450  H   ALA C 229       8.994  -2.408 -24.887  1.00  0.00           H  
ATOM   3451  HA  ALA C 229       8.853   0.095 -26.281  1.00  0.00           H  
ATOM   3452 1HB  ALA C 229       8.126   0.990 -24.077  1.00  0.00           H  
ATOM   3453 2HB  ALA C 229       7.276  -0.519 -24.488  1.00  0.00           H  
ATOM   3454 3HB  ALA C 229       8.607  -0.540 -23.309  1.00  0.00           H  
ATOM   3455  N   GLN C 230      10.433   1.619 -24.602  1.00  0.00           N  
ATOM   3456  CA  GLN C 230      11.574   2.478 -24.313  1.00  0.00           C  
ATOM   3457  C   GLN C 230      12.487   2.025 -23.181  1.00  0.00           C  
ATOM   3458  O   GLN C 230      13.401   2.757 -22.798  1.00  0.00           O  
ATOM   3459  CB  GLN C 230      11.070   3.890 -24.001  1.00  0.00           C  
ATOM   3460  CG  GLN C 230      10.464   4.611 -25.193  1.00  0.00           C  
ATOM   3461  CD  GLN C 230       9.969   6.000 -24.838  1.00  0.00           C  
ATOM   3462  OE1 GLN C 230       9.596   6.268 -23.693  1.00  0.00           O  
ATOM   3463  NE2 GLN C 230       9.964   6.894 -25.820  1.00  0.00           N  
ATOM   3464  H   GLN C 230       9.499   1.973 -24.451  1.00  0.00           H  
ATOM   3465  HA  GLN C 230      12.226   2.493 -25.186  1.00  0.00           H  
ATOM   3466 1HB  GLN C 230      10.315   3.842 -23.217  1.00  0.00           H  
ATOM   3467 2HB  GLN C 230      11.895   4.496 -23.625  1.00  0.00           H  
ATOM   3468 1HG  GLN C 230      11.222   4.706 -25.971  1.00  0.00           H  
ATOM   3469 2HG  GLN C 230       9.619   4.032 -25.564  1.00  0.00           H  
ATOM   3470 1HE2 GLN C 230       9.649   7.828 -25.646  1.00  0.00           H  
ATOM   3471 2HE2 GLN C 230      10.276   6.635 -26.735  1.00  0.00           H  
ATOM   3472  N   LEU C 231      12.250   0.836 -22.632  1.00  0.00           N  
ATOM   3473  CA  LEU C 231      13.108   0.336 -21.559  1.00  0.00           C  
ATOM   3474  C   LEU C 231      14.496   0.194 -22.180  1.00  0.00           C  
ATOM   3475  O   LEU C 231      15.522   0.212 -21.505  1.00  0.00           O  
ATOM   3476  CB  LEU C 231      12.610  -1.007 -21.009  1.00  0.00           C  
ATOM   3477  CG  LEU C 231      11.279  -0.961 -20.247  1.00  0.00           C  
ATOM   3478  CD1 LEU C 231      10.864  -2.374 -19.864  1.00  0.00           C  
ATOM   3479  CD2 LEU C 231      11.430  -0.082 -19.014  1.00  0.00           C  
ATOM   3480  H   LEU C 231      11.478   0.268 -22.950  1.00  0.00           H  
ATOM   3481  HA  LEU C 231      13.086   1.050 -20.737  1.00  0.00           H  
ATOM   3482 1HB  LEU C 231      12.492  -1.700 -21.840  1.00  0.00           H  
ATOM   3483 2HB  LEU C 231      13.365  -1.408 -20.333  1.00  0.00           H  
ATOM   3484  HG  LEU C 231      10.504  -0.549 -20.894  1.00  0.00           H  
ATOM   3485 1HD1 LEU C 231       9.918  -2.342 -19.323  1.00  0.00           H  
ATOM   3486 2HD1 LEU C 231      10.744  -2.976 -20.765  1.00  0.00           H  
ATOM   3487 3HD1 LEU C 231      11.629  -2.819 -19.229  1.00  0.00           H  
ATOM   3488 1HD2 LEU C 231      10.484  -0.048 -18.473  1.00  0.00           H  
ATOM   3489 2HD2 LEU C 231      12.204  -0.493 -18.367  1.00  0.00           H  
ATOM   3490 3HD2 LEU C 231      11.710   0.927 -19.319  1.00  0.00           H  
ATOM   3491  N   ILE C 232      14.487   0.041 -23.496  1.00  0.00           N  
ATOM   3492  CA  ILE C 232      15.685   0.002 -24.309  1.00  0.00           C  
ATOM   3493  C   ILE C 232      16.572   1.187 -23.946  1.00  0.00           C  
ATOM   3494  O   ILE C 232      17.783   1.047 -23.792  1.00  0.00           O  
ATOM   3495  CB  ILE C 232      15.344   0.033 -25.810  1.00  0.00           C  
ATOM   3496  CG1 ILE C 232      14.622  -1.253 -26.221  1.00  0.00           C  
ATOM   3497  CG2 ILE C 232      16.605   0.227 -26.638  1.00  0.00           C  
ATOM   3498  CD1 ILE C 232      13.959  -1.175 -27.578  1.00  0.00           C  
ATOM   3499  H   ILE C 232      13.586  -0.053 -23.942  1.00  0.00           H  
ATOM   3500  HA  ILE C 232      16.200  -0.940 -24.121  1.00  0.00           H  
ATOM   3501  HB  ILE C 232      14.659   0.857 -26.011  1.00  0.00           H  
ATOM   3502 1HG1 ILE C 232      15.331  -2.080 -26.234  1.00  0.00           H  
ATOM   3503 2HG1 ILE C 232      13.856  -1.492 -25.482  1.00  0.00           H  
ATOM   3504 1HG2 ILE C 232      16.346   0.246 -27.697  1.00  0.00           H  
ATOM   3505 2HG2 ILE C 232      17.079   1.168 -26.364  1.00  0.00           H  
ATOM   3506 3HG2 ILE C 232      17.295  -0.596 -26.448  1.00  0.00           H  
ATOM   3507 1HD1 ILE C 232      13.468  -2.123 -27.798  1.00  0.00           H  
ATOM   3508 2HD1 ILE C 232      13.219  -0.374 -27.575  1.00  0.00           H  
ATOM   3509 3HD1 ILE C 232      14.712  -0.971 -28.338  1.00  0.00           H  
ATOM   3510  N   THR C 233      15.959   2.357 -23.817  1.00  0.00           N  
ATOM   3511  CA  THR C 233      16.691   3.567 -23.467  1.00  0.00           C  
ATOM   3512  C   THR C 233      16.866   3.621 -21.961  1.00  0.00           C  
ATOM   3513  O   THR C 233      15.904   3.464 -21.210  1.00  0.00           O  
ATOM   3514  CB  THR C 233      15.970   4.834 -23.962  1.00  0.00           C  
ATOM   3515  OG1 THR C 233      15.864   4.799 -25.391  1.00  0.00           O  
ATOM   3516  CG2 THR C 233      16.735   6.081 -23.545  1.00  0.00           C  
ATOM   3517  H   THR C 233      14.962   2.410 -23.964  1.00  0.00           H  
ATOM   3518  HA  THR C 233      17.658   3.544 -23.970  1.00  0.00           H  
ATOM   3519  HB  THR C 233      14.967   4.871 -23.537  1.00  0.00           H  
ATOM   3520  HG1 THR C 233      14.982   4.510 -25.639  1.00  0.00           H  
ATOM   3521 1HG2 THR C 233      16.211   6.966 -23.903  1.00  0.00           H  
ATOM   3522 2HG2 THR C 233      16.808   6.116 -22.458  1.00  0.00           H  
ATOM   3523 3HG2 THR C 233      17.736   6.054 -23.974  1.00  0.00           H  
ATOM   3524  N   TYR C 234      18.101   3.832 -21.524  1.00  0.00           N  
ATOM   3525  CA  TYR C 234      18.449   3.653 -20.125  1.00  0.00           C  
ATOM   3526  C   TYR C 234      17.863   4.753 -19.243  1.00  0.00           C  
ATOM   3527  O   TYR C 234      17.187   4.464 -18.254  1.00  0.00           O  
ATOM   3528  CB  TYR C 234      19.970   3.601 -19.964  1.00  0.00           C  
ATOM   3529  CG  TYR C 234      20.572   2.252 -20.289  1.00  0.00           C  
ATOM   3530  CD1 TYR C 234      20.704   1.851 -21.611  1.00  0.00           C  
ATOM   3531  CD2 TYR C 234      20.993   1.415 -19.266  1.00  0.00           C  
ATOM   3532  CE1 TYR C 234      21.254   0.619 -21.908  1.00  0.00           C  
ATOM   3533  CE2 TYR C 234      21.543   0.183 -19.563  1.00  0.00           C  
ATOM   3534  CZ  TYR C 234      21.673  -0.215 -20.878  1.00  0.00           C  
ATOM   3535  OH  TYR C 234      22.221  -1.442 -21.174  1.00  0.00           O  
ATOM   3536  H   TYR C 234      18.815   4.124 -22.176  1.00  0.00           H  
ATOM   3537  HA  TYR C 234      18.027   2.708 -19.782  1.00  0.00           H  
ATOM   3538 1HB  TYR C 234      20.431   4.345 -20.615  1.00  0.00           H  
ATOM   3539 2HB  TYR C 234      20.236   3.853 -18.938  1.00  0.00           H  
ATOM   3540  HD1 TYR C 234      20.373   2.509 -22.415  1.00  0.00           H  
ATOM   3541  HD2 TYR C 234      20.888   1.729 -18.228  1.00  0.00           H  
ATOM   3542  HE1 TYR C 234      21.357   0.305 -22.946  1.00  0.00           H  
ATOM   3543  HE2 TYR C 234      21.872  -0.475 -18.759  1.00  0.00           H  
ATOM   3544  HH  TYR C 234      22.455  -1.892 -20.359  1.00  0.00           H  
ATOM   3545  N   PRO C 235      18.104   6.032 -19.591  1.00  0.00           N  
ATOM   3546  CA  PRO C 235      17.478   7.149 -18.867  1.00  0.00           C  
ATOM   3547  C   PRO C 235      15.980   6.958 -18.653  1.00  0.00           C  
ATOM   3548  O   PRO C 235      15.446   7.290 -17.588  1.00  0.00           O  
ATOM   3549  CB  PRO C 235      17.757   8.343 -19.785  1.00  0.00           C  
ATOM   3550  CG  PRO C 235      19.065   8.016 -20.422  1.00  0.00           C  
ATOM   3551  CD  PRO C 235      18.987   6.539 -20.700  1.00  0.00           C  
ATOM   3552  HA  PRO C 235      17.958   7.256 -17.883  1.00  0.00           H  
ATOM   3553 1HB  PRO C 235      16.943   8.454 -20.516  1.00  0.00           H  
ATOM   3554 2HB  PRO C 235      17.790   9.271 -19.196  1.00  0.00           H  
ATOM   3555 1HG  PRO C 235      19.201   8.613 -21.337  1.00  0.00           H  
ATOM   3556 2HG  PRO C 235      19.892   8.277 -19.746  1.00  0.00           H  
ATOM   3557 1HD  PRO C 235      18.532   6.374 -21.688  1.00  0.00           H  
ATOM   3558 2HD  PRO C 235      19.997   6.104 -20.661  1.00  0.00           H  
ATOM   3559  N   ARG C 236      15.311   6.428 -19.675  1.00  0.00           N  
ATOM   3560  CA  ARG C 236      13.870   6.204 -19.642  1.00  0.00           C  
ATOM   3561  C   ARG C 236      13.544   5.063 -18.693  1.00  0.00           C  
ATOM   3562  O   ARG C 236      12.588   5.138 -17.930  1.00  0.00           O  
ATOM   3563  CB  ARG C 236      13.335   5.882 -21.030  1.00  0.00           C  
ATOM   3564  CG  ARG C 236      13.629   6.934 -22.088  1.00  0.00           C  
ATOM   3565  CD  ARG C 236      12.891   8.196 -21.828  1.00  0.00           C  
ATOM   3566  NE  ARG C 236      13.013   9.134 -22.932  1.00  0.00           N  
ATOM   3567  CZ  ARG C 236      12.620  10.422 -22.890  1.00  0.00           C  
ATOM   3568  NH1 ARG C 236      12.082  10.909 -21.794  1.00  0.00           N  
ATOM   3569  NH2 ARG C 236      12.775  11.195 -23.950  1.00  0.00           N  
ATOM   3570  H   ARG C 236      15.829   6.173 -20.503  1.00  0.00           H  
ATOM   3571  HA  ARG C 236      13.386   7.118 -19.295  1.00  0.00           H  
ATOM   3572 1HB  ARG C 236      13.761   4.941 -21.374  1.00  0.00           H  
ATOM   3573 2HB  ARG C 236      12.254   5.755 -20.983  1.00  0.00           H  
ATOM   3574 1HG  ARG C 236      14.696   7.156 -22.094  1.00  0.00           H  
ATOM   3575 2HG  ARG C 236      13.331   6.558 -23.067  1.00  0.00           H  
ATOM   3576 1HD  ARG C 236      11.834   7.976 -21.683  1.00  0.00           H  
ATOM   3577 2HD  ARG C 236      13.288   8.672 -20.931  1.00  0.00           H  
ATOM   3578  HE  ARG C 236      13.423   8.795 -23.793  1.00  0.00           H  
ATOM   3579 1HH1 ARG C 236      11.964  10.318 -20.983  1.00  0.00           H  
ATOM   3580 2HH1 ARG C 236      11.787  11.874 -21.762  1.00  0.00           H  
ATOM   3581 1HH2 ARG C 236      13.189  10.821 -24.793  1.00  0.00           H  
ATOM   3582 2HH2 ARG C 236      12.480  12.160 -23.918  1.00  0.00           H  
ATOM   3583  N   ALA C 237      14.344   4.005 -18.744  1.00  0.00           N  
ATOM   3584  CA  ALA C 237      14.121   2.858 -17.879  1.00  0.00           C  
ATOM   3585  C   ALA C 237      14.362   3.271 -16.430  1.00  0.00           C  
ATOM   3586  O   ALA C 237      13.711   2.759 -15.522  1.00  0.00           O  
ATOM   3587  CB  ALA C 237      15.051   1.715 -18.265  1.00  0.00           C  
ATOM   3588  H   ALA C 237      15.120   3.990 -19.390  1.00  0.00           H  
ATOM   3589  HA  ALA C 237      13.088   2.533 -18.009  1.00  0.00           H  
ATOM   3590 1HB  ALA C 237      14.872   0.863 -17.609  1.00  0.00           H  
ATOM   3591 2HB  ALA C 237      14.860   1.424 -19.298  1.00  0.00           H  
ATOM   3592 3HB  ALA C 237      16.086   2.039 -18.165  1.00  0.00           H  
ATOM   3593  N   LEU C 238      15.296   4.199 -16.224  1.00  0.00           N  
ATOM   3594  CA  LEU C 238      15.614   4.709 -14.887  1.00  0.00           C  
ATOM   3595  C   LEU C 238      14.372   5.267 -14.212  1.00  0.00           C  
ATOM   3596  O   LEU C 238      14.119   5.015 -13.033  1.00  0.00           O  
ATOM   3597  CB  LEU C 238      16.690   5.799 -14.970  1.00  0.00           C  
ATOM   3598  CG  LEU C 238      17.097   6.435 -13.635  1.00  0.00           C  
ATOM   3599  CD1 LEU C 238      17.689   5.369 -12.723  1.00  0.00           C  
ATOM   3600  CD2 LEU C 238      18.096   7.554 -13.889  1.00  0.00           C  
ATOM   3601  H   LEU C 238      15.800   4.561 -17.021  1.00  0.00           H  
ATOM   3602  HA  LEU C 238      16.039   3.896 -14.299  1.00  0.00           H  
ATOM   3603 1HB  LEU C 238      17.584   5.370 -15.419  1.00  0.00           H  
ATOM   3604 2HB  LEU C 238      16.328   6.595 -15.621  1.00  0.00           H  
ATOM   3605  HG  LEU C 238      16.214   6.843 -13.142  1.00  0.00           H  
ATOM   3606 1HD1 LEU C 238      17.977   5.821 -11.774  1.00  0.00           H  
ATOM   3607 2HD1 LEU C 238      16.946   4.592 -12.543  1.00  0.00           H  
ATOM   3608 3HD1 LEU C 238      18.566   4.931 -13.198  1.00  0.00           H  
ATOM   3609 1HD2 LEU C 238      18.385   8.007 -12.940  1.00  0.00           H  
ATOM   3610 2HD2 LEU C 238      18.980   7.147 -14.381  1.00  0.00           H  
ATOM   3611 3HD2 LEU C 238      17.641   8.310 -14.529  1.00  0.00           H  
ATOM   3612  N   TRP C 239      13.613   6.043 -14.980  1.00  0.00           N  
ATOM   3613  CA  TRP C 239      12.383   6.658 -14.503  1.00  0.00           C  
ATOM   3614  C   TRP C 239      11.274   5.616 -14.444  1.00  0.00           C  
ATOM   3615  O   TRP C 239      10.389   5.697 -13.598  1.00  0.00           O  
ATOM   3616  CB  TRP C 239      11.967   7.814 -15.414  1.00  0.00           C  
ATOM   3617  CG  TRP C 239      12.940   8.954 -15.417  1.00  0.00           C  
ATOM   3618  CD1 TRP C 239      13.433   9.601 -16.510  1.00  0.00           C  
ATOM   3619  CD2 TRP C 239      13.546   9.591 -14.266  1.00  0.00           C  
ATOM   3620  NE1 TRP C 239      14.301  10.592 -16.121  1.00  0.00           N  
ATOM   3621  CE2 TRP C 239      14.381  10.600 -14.751  1.00  0.00           C  
ATOM   3622  CE3 TRP C 239      13.447   9.388 -12.884  1.00  0.00           C  
ATOM   3623  CZ2 TRP C 239      15.120  11.411 -13.904  1.00  0.00           C  
ATOM   3624  CZ3 TRP C 239      14.187  10.202 -12.035  1.00  0.00           C  
ATOM   3625  CH2 TRP C 239      15.001  11.188 -12.533  1.00  0.00           C  
ATOM   3626  H   TRP C 239      13.908   6.207 -15.932  1.00  0.00           H  
ATOM   3627  HA  TRP C 239      12.555   7.039 -13.496  1.00  0.00           H  
ATOM   3628 1HB  TRP C 239      11.860   7.451 -16.436  1.00  0.00           H  
ATOM   3629 2HB  TRP C 239      10.995   8.194 -15.098  1.00  0.00           H  
ATOM   3630  HD1 TRP C 239      13.177   9.367 -17.541  1.00  0.00           H  
ATOM   3631  HE1 TRP C 239      14.801  11.213 -16.741  1.00  0.00           H  
ATOM   3632  HE3 TRP C 239      12.799   8.609 -12.483  1.00  0.00           H  
ATOM   3633  HZ2 TRP C 239      15.773  12.199 -14.281  1.00  0.00           H  
ATOM   3634  HZ3 TRP C 239      14.105  10.037 -10.960  1.00  0.00           H  
ATOM   3635  HH2 TRP C 239      15.568  11.809 -11.838  1.00  0.00           H  
ATOM   3636  N   TRP C 240      11.329   4.628 -15.333  1.00  0.00           N  
ATOM   3637  CA  TRP C 240      10.315   3.575 -15.351  1.00  0.00           C  
ATOM   3638  C   TRP C 240      10.319   2.843 -14.026  1.00  0.00           C  
ATOM   3639  O   TRP C 240       9.267   2.485 -13.499  1.00  0.00           O  
ATOM   3640  CB  TRP C 240      10.570   2.587 -16.491  1.00  0.00           C  
ATOM   3641  CG  TRP C 240       9.755   1.333 -16.390  1.00  0.00           C  
ATOM   3642  CD1 TRP C 240       8.455   1.174 -16.767  1.00  0.00           C  
ATOM   3643  CD2 TRP C 240      10.184   0.049 -15.876  1.00  0.00           C  
ATOM   3644  NE1 TRP C 240       8.047  -0.114 -16.523  1.00  0.00           N  
ATOM   3645  CE2 TRP C 240       9.092  -0.817 -15.979  1.00  0.00           C  
ATOM   3646  CE3 TRP C 240      11.389  -0.428 -15.346  1.00  0.00           C  
ATOM   3647  CZ2 TRP C 240       9.163  -2.139 -15.569  1.00  0.00           C  
ATOM   3648  CZ3 TRP C 240      11.461  -1.754 -14.936  1.00  0.00           C  
ATOM   3649  CH2 TRP C 240      10.376  -2.587 -15.046  1.00  0.00           C  
ATOM   3650  H   TRP C 240      12.079   4.600 -16.008  1.00  0.00           H  
ATOM   3651  HA  TRP C 240       9.344   4.032 -15.541  1.00  0.00           H  
ATOM   3652 1HB  TRP C 240      10.347   3.065 -17.444  1.00  0.00           H  
ATOM   3653 2HB  TRP C 240      11.624   2.310 -16.503  1.00  0.00           H  
ATOM   3654  HD1 TRP C 240       7.832   1.955 -17.198  1.00  0.00           H  
ATOM   3655  HE1 TRP C 240       7.126  -0.485 -16.712  1.00  0.00           H  
ATOM   3656  HE3 TRP C 240      12.255   0.229 -15.259  1.00  0.00           H  
ATOM   3657  HZ2 TRP C 240       8.312  -2.816 -15.648  1.00  0.00           H  
ATOM   3658  HZ3 TRP C 240      12.402  -2.117 -14.523  1.00  0.00           H  
ATOM   3659  HH2 TRP C 240      10.467  -3.622 -14.715  1.00  0.00           H  
ATOM   3660  N   SER C 241      11.518   2.601 -13.510  1.00  0.00           N  
ATOM   3661  CA  SER C 241      11.681   1.910 -12.243  1.00  0.00           C  
ATOM   3662  C   SER C 241      10.554   2.372 -11.334  1.00  0.00           C  
ATOM   3663  O   SER C 241       9.720   1.579 -10.910  1.00  0.00           O  
ATOM   3664  CB  SER C 241      13.032   2.210 -11.623  1.00  0.00           C  
ATOM   3665  OG  SER C 241      13.106   3.544 -11.200  1.00  0.00           O  
ATOM   3666  H   SER C 241      12.339   2.907 -14.013  1.00  0.00           H  
ATOM   3667  HA  SER C 241      11.654   0.836 -12.429  1.00  0.00           H  
ATOM   3668 1HB  SER C 241      13.198   1.546 -10.775  1.00  0.00           H  
ATOM   3669 2HB  SER C 241      13.818   2.013 -12.352  1.00  0.00           H  
ATOM   3670  HG  SER C 241      13.739   3.971 -11.782  1.00  0.00           H  
ATOM   3671  N   VAL C 242      10.536   3.670 -11.058  1.00  0.00           N  
ATOM   3672  CA  VAL C 242       9.501   4.263 -10.225  1.00  0.00           C  
ATOM   3673  C   VAL C 242       8.115   4.216 -10.866  1.00  0.00           C  
ATOM   3674  O   VAL C 242       7.126   3.979 -10.180  1.00  0.00           O  
ATOM   3675  CB  VAL C 242       9.861   5.728  -9.916  1.00  0.00           C  
ATOM   3676  CG1 VAL C 242       8.717   6.414  -9.184  1.00  0.00           C  
ATOM   3677  CG2 VAL C 242      11.139   5.785  -9.094  1.00  0.00           C  
ATOM   3678  H   VAL C 242      11.262   4.261 -11.436  1.00  0.00           H  
ATOM   3679  HA  VAL C 242       9.440   3.698  -9.294  1.00  0.00           H  
ATOM   3680  HB  VAL C 242      10.008   6.262 -10.855  1.00  0.00           H  
ATOM   3681 1HG1 VAL C 242       8.989   7.449  -8.974  1.00  0.00           H  
ATOM   3682 2HG1 VAL C 242       7.823   6.394  -9.806  1.00  0.00           H  
ATOM   3683 3HG1 VAL C 242       8.521   5.894  -8.246  1.00  0.00           H  
ATOM   3684 1HG2 VAL C 242      11.388   6.824  -8.880  1.00  0.00           H  
ATOM   3685 2HG2 VAL C 242      10.994   5.246  -8.158  1.00  0.00           H  
ATOM   3686 3HG2 VAL C 242      11.953   5.325  -9.655  1.00  0.00           H  
ATOM   3687  N   GLU C 243       8.042   4.452 -12.174  1.00  0.00           N  
ATOM   3688  CA  GLU C 243       6.770   4.367 -12.892  1.00  0.00           C  
ATOM   3689  C   GLU C 243       6.051   3.097 -12.467  1.00  0.00           C  
ATOM   3690  O   GLU C 243       4.837   3.090 -12.270  1.00  0.00           O  
ATOM   3691  CB  GLU C 243       6.989   4.373 -14.407  1.00  0.00           C  
ATOM   3692  CG  GLU C 243       5.708   4.406 -15.227  1.00  0.00           C  
ATOM   3693  CD  GLU C 243       5.961   4.408 -16.709  1.00  0.00           C  
ATOM   3694  OE1 GLU C 243       7.102   4.487 -17.097  1.00  0.00           O  
ATOM   3695  OE2 GLU C 243       5.013   4.331 -17.454  1.00  0.00           O  
ATOM   3696  H   GLU C 243       8.880   4.696 -12.683  1.00  0.00           H  
ATOM   3697  HA  GLU C 243       6.171   5.242 -12.639  1.00  0.00           H  
ATOM   3698 1HB  GLU C 243       7.587   5.241 -14.685  1.00  0.00           H  
ATOM   3699 2HB  GLU C 243       7.549   3.484 -14.697  1.00  0.00           H  
ATOM   3700 1HG  GLU C 243       5.104   3.534 -14.975  1.00  0.00           H  
ATOM   3701 2HG  GLU C 243       5.140   5.296 -14.959  1.00  0.00           H  
ATOM   3702  N   THR C 244       6.815   2.023 -12.308  1.00  0.00           N  
ATOM   3703  CA  THR C 244       6.247   0.720 -11.989  1.00  0.00           C  
ATOM   3704  C   THR C 244       6.178   0.507 -10.479  1.00  0.00           C  
ATOM   3705  O   THR C 244       5.191  -0.013  -9.955  1.00  0.00           O  
ATOM   3706  CB  THR C 244       7.063  -0.414 -12.638  1.00  0.00           C  
ATOM   3707  OG1 THR C 244       6.957  -0.326 -14.065  1.00  0.00           O  
ATOM   3708  CG2 THR C 244       6.551  -1.770 -12.178  1.00  0.00           C  
ATOM   3709  H   THR C 244       7.816   2.111 -12.411  1.00  0.00           H  
ATOM   3710  HA  THR C 244       5.243   0.668 -12.411  1.00  0.00           H  
ATOM   3711  HB  THR C 244       8.112  -0.313 -12.358  1.00  0.00           H  
ATOM   3712  HG1 THR C 244       6.768   0.581 -14.316  1.00  0.00           H  
ATOM   3713 1HG2 THR C 244       7.140  -2.559 -12.646  1.00  0.00           H  
ATOM   3714 2HG2 THR C 244       6.641  -1.844 -11.094  1.00  0.00           H  
ATOM   3715 3HG2 THR C 244       5.506  -1.880 -12.463  1.00  0.00           H  
ATOM   3716  N   ALA C 245       7.246   0.911  -9.795  1.00  0.00           N  
ATOM   3717  CA  ALA C 245       7.411   0.677  -8.365  1.00  0.00           C  
ATOM   3718  C   ALA C 245       6.345   1.386  -7.545  1.00  0.00           C  
ATOM   3719  O   ALA C 245       5.894   0.873  -6.535  1.00  0.00           O  
ATOM   3720  CB  ALA C 245       8.792   1.134  -7.925  1.00  0.00           C  
ATOM   3721  H   ALA C 245       7.969   1.403 -10.300  1.00  0.00           H  
ATOM   3722  HA  ALA C 245       7.314  -0.394  -8.184  1.00  0.00           H  
ATOM   3723 1HB  ALA C 245       8.910   0.957  -6.856  1.00  0.00           H  
ATOM   3724 2HB  ALA C 245       9.551   0.576  -8.472  1.00  0.00           H  
ATOM   3725 3HB  ALA C 245       8.905   2.197  -8.131  1.00  0.00           H  
ATOM   3726  N   THR C 246       5.954   2.577  -7.966  1.00  0.00           N  
ATOM   3727  CA  THR C 246       4.959   3.329  -7.234  1.00  0.00           C  
ATOM   3728  C   THR C 246       3.636   2.993  -7.874  1.00  0.00           C  
ATOM   3729  O   THR C 246       2.586   3.487  -7.449  1.00  0.00           O  
ATOM   3730  CB  THR C 246       5.218   4.847  -7.268  1.00  0.00           C  
ATOM   3731  OG1 THR C 246       5.312   5.287  -8.629  1.00  0.00           O  
ATOM   3732  CG2 THR C 246       6.510   5.184  -6.540  1.00  0.00           C  
ATOM   3733  H   THR C 246       6.349   2.973  -8.807  1.00  0.00           H  
ATOM   3734  HA  THR C 246       5.055   3.089  -6.175  1.00  0.00           H  
ATOM   3735  HB  THR C 246       4.390   5.368  -6.788  1.00  0.00           H  
ATOM   3736  HG1 THR C 246       6.034   4.827  -9.065  1.00  0.00           H  
ATOM   3737 1HG2 THR C 246       6.676   6.260  -6.574  1.00  0.00           H  
ATOM   3738 2HG2 THR C 246       6.437   4.861  -5.502  1.00  0.00           H  
ATOM   3739 3HG2 THR C 246       7.343   4.673  -7.021  1.00  0.00           H  
ATOM   3740  N   THR C 247       3.703   2.143  -8.897  1.00  0.00           N  
ATOM   3741  CA  THR C 247       2.537   1.548  -9.549  1.00  0.00           C  
ATOM   3742  C   THR C 247       1.668   2.658 -10.117  1.00  0.00           C  
ATOM   3743  O   THR C 247       0.514   2.839  -9.751  1.00  0.00           O  
ATOM   3744  CB  THR C 247       1.717   0.679  -8.577  1.00  0.00           C  
ATOM   3745  OG1 THR C 247       1.060   1.520  -7.620  1.00  0.00           O  
ATOM   3746  CG2 THR C 247       2.621  -0.303  -7.847  1.00  0.00           C  
ATOM   3747  H   THR C 247       4.627   1.907  -9.230  1.00  0.00           H  
ATOM   3748  HA  THR C 247       2.883   0.924 -10.374  1.00  0.00           H  
ATOM   3749  HB  THR C 247       0.962   0.125  -9.133  1.00  0.00           H  
ATOM   3750  HG1 THR C 247       1.307   2.435  -7.775  1.00  0.00           H  
ATOM   3751 1HG2 THR C 247       2.025  -0.908  -7.165  1.00  0.00           H  
ATOM   3752 2HG2 THR C 247       3.114  -0.951  -8.572  1.00  0.00           H  
ATOM   3753 3HG2 THR C 247       3.373   0.246  -7.282  1.00  0.00           H  
ATOM   3754  N   VAL C 248       2.278   3.422 -11.007  1.00  0.00           N  
ATOM   3755  CA  VAL C 248       1.614   4.511 -11.685  1.00  0.00           C  
ATOM   3756  C   VAL C 248       1.273   3.968 -13.069  1.00  0.00           C  
ATOM   3757  O   VAL C 248       0.110   3.926 -13.472  1.00  0.00           O  
ATOM   3758  CB  VAL C 248       2.517   5.755 -11.786  1.00  0.00           C  
ATOM   3759  CG1 VAL C 248       1.822   6.853 -12.578  1.00  0.00           C  
ATOM   3760  CG2 VAL C 248       2.883   6.243 -10.393  1.00  0.00           C  
ATOM   3761  H   VAL C 248       3.247   3.230 -11.216  1.00  0.00           H  
ATOM   3762  HA  VAL C 248       0.739   4.799 -11.102  1.00  0.00           H  
ATOM   3763  HB  VAL C 248       3.424   5.491 -12.330  1.00  0.00           H  
ATOM   3764 1HG1 VAL C 248       2.474   7.725 -12.640  1.00  0.00           H  
ATOM   3765 2HG1 VAL C 248       1.602   6.493 -13.583  1.00  0.00           H  
ATOM   3766 3HG1 VAL C 248       0.894   7.130 -12.079  1.00  0.00           H  
ATOM   3767 1HG2 VAL C 248       3.521   7.123 -10.472  1.00  0.00           H  
ATOM   3768 2HG2 VAL C 248       1.975   6.501  -9.848  1.00  0.00           H  
ATOM   3769 3HG2 VAL C 248       3.415   5.456  -9.859  1.00  0.00           H  
ATOM   3770  N   GLY C 249       2.315   3.533 -13.776  1.00  0.00           N  
ATOM   3771  CA  GLY C 249       2.159   2.881 -15.066  1.00  0.00           C  
ATOM   3772  C   GLY C 249       1.503   3.737 -16.124  1.00  0.00           C  
ATOM   3773  O   GLY C 249       0.332   3.546 -16.445  1.00  0.00           O  
ATOM   3774  H   GLY C 249       3.244   3.663 -13.399  1.00  0.00           H  
ATOM   3775 1HA  GLY C 249       3.136   2.573 -15.439  1.00  0.00           H  
ATOM   3776 2HA  GLY C 249       1.562   1.978 -14.946  1.00  0.00           H  
ATOM   3777  N   TYR C 250       2.258   4.683 -16.674  1.00  0.00           N  
ATOM   3778  CA  TYR C 250       1.680   5.659 -17.582  1.00  0.00           C  
ATOM   3779  C   TYR C 250       1.288   4.970 -18.861  1.00  0.00           C  
ATOM   3780  O   TYR C 250       0.349   5.390 -19.521  1.00  0.00           O  
ATOM   3781  CB  TYR C 250       2.658   6.802 -17.864  1.00  0.00           C  
ATOM   3782  CG  TYR C 250       2.783   7.792 -16.727  1.00  0.00           C  
ATOM   3783  CD1 TYR C 250       4.016   8.012 -16.131  1.00  0.00           C  
ATOM   3784  CD2 TYR C 250       1.664   8.479 -16.280  1.00  0.00           C  
ATOM   3785  CE1 TYR C 250       4.130   8.917 -15.093  1.00  0.00           C  
ATOM   3786  CE2 TYR C 250       1.778   9.383 -15.242  1.00  0.00           C  
ATOM   3787  CZ  TYR C 250       3.005   9.603 -14.649  1.00  0.00           C  
ATOM   3788  OH  TYR C 250       3.118  10.503 -13.615  1.00  0.00           O  
ATOM   3789  H   TYR C 250       3.244   4.731 -16.463  1.00  0.00           H  
ATOM   3790  HA  TYR C 250       0.800   6.095 -17.108  1.00  0.00           H  
ATOM   3791 1HB  TYR C 250       3.648   6.392 -18.068  1.00  0.00           H  
ATOM   3792 2HB  TYR C 250       2.337   7.344 -18.753  1.00  0.00           H  
ATOM   3793  HD1 TYR C 250       4.895   7.472 -16.482  1.00  0.00           H  
ATOM   3794  HD2 TYR C 250       0.695   8.305 -16.747  1.00  0.00           H  
ATOM   3795  HE1 TYR C 250       5.099   9.090 -14.625  1.00  0.00           H  
ATOM   3796  HE2 TYR C 250       0.898   9.923 -14.890  1.00  0.00           H  
ATOM   3797  HH  TYR C 250       4.039  10.569 -13.349  1.00  0.00           H  
ATOM   3798  N   GLY C 251       2.003   3.900 -19.189  1.00  0.00           N  
ATOM   3799  CA  GLY C 251       1.844   3.267 -20.483  1.00  0.00           C  
ATOM   3800  C   GLY C 251       2.957   3.729 -21.404  1.00  0.00           C  
ATOM   3801  O   GLY C 251       3.126   3.227 -22.516  1.00  0.00           O  
ATOM   3802  H   GLY C 251       2.667   3.517 -18.532  1.00  0.00           H  
ATOM   3803 1HA  GLY C 251       1.867   2.183 -20.363  1.00  0.00           H  
ATOM   3804 2HA  GLY C 251       0.870   3.523 -20.896  1.00  0.00           H  
ATOM   3805  N   ASP C 252       3.719   4.704 -20.921  1.00  0.00           N  
ATOM   3806  CA  ASP C 252       4.858   5.249 -21.639  1.00  0.00           C  
ATOM   3807  C   ASP C 252       5.987   4.218 -21.698  1.00  0.00           C  
ATOM   3808  O   ASP C 252       6.607   4.029 -22.742  1.00  0.00           O  
ATOM   3809  CB  ASP C 252       5.353   6.534 -20.969  1.00  0.00           C  
ATOM   3810  CG  ASP C 252       6.358   7.297 -21.822  1.00  0.00           C  
ATOM   3811  OD1 ASP C 252       6.048   7.588 -22.953  1.00  0.00           O  
ATOM   3812  OD2 ASP C 252       7.426   7.581 -21.334  1.00  0.00           O  
ATOM   3813  H   ASP C 252       3.487   5.076 -20.011  1.00  0.00           H  
ATOM   3814  HA  ASP C 252       4.539   5.512 -22.647  1.00  0.00           H  
ATOM   3815 1HB  ASP C 252       4.505   7.186 -20.762  1.00  0.00           H  
ATOM   3816 2HB  ASP C 252       5.820   6.290 -20.014  1.00  0.00           H  
ATOM   3817  N   LEU C 253       6.246   3.562 -20.566  1.00  0.00           N  
ATOM   3818  CA  LEU C 253       7.174   2.432 -20.515  1.00  0.00           C  
ATOM   3819  C   LEU C 253       6.545   1.208 -19.850  1.00  0.00           C  
ATOM   3820  O   LEU C 253       5.739   1.337 -18.924  1.00  0.00           O  
ATOM   3821  CB  LEU C 253       8.446   2.830 -19.756  1.00  0.00           C  
ATOM   3822  CG  LEU C 253       9.395   3.777 -20.500  1.00  0.00           C  
ATOM   3823  CD1 LEU C 253       9.257   5.184 -19.933  1.00  0.00           C  
ATOM   3824  CD2 LEU C 253      10.824   3.272 -20.367  1.00  0.00           C  
ATOM   3825  H   LEU C 253       5.785   3.860 -19.718  1.00  0.00           H  
ATOM   3826  HA  LEU C 253       7.453   2.167 -21.534  1.00  0.00           H  
ATOM   3827 1HB  LEU C 253       8.157   3.314 -18.824  1.00  0.00           H  
ATOM   3828 2HB  LEU C 253       9.003   1.925 -19.513  1.00  0.00           H  
ATOM   3829  HG  LEU C 253       9.120   3.814 -21.554  1.00  0.00           H  
ATOM   3830 1HD1 LEU C 253       9.932   5.857 -20.462  1.00  0.00           H  
ATOM   3831 2HD1 LEU C 253       8.230   5.528 -20.059  1.00  0.00           H  
ATOM   3832 3HD1 LEU C 253       9.511   5.175 -18.873  1.00  0.00           H  
ATOM   3833 1HD2 LEU C 253      11.499   3.945 -20.897  1.00  0.00           H  
ATOM   3834 2HD2 LEU C 253      11.101   3.236 -19.313  1.00  0.00           H  
ATOM   3835 3HD2 LEU C 253      10.898   2.273 -20.796  1.00  0.00           H  
ATOM   3836  N   TYR C 254       6.928   0.027 -20.341  1.00  0.00           N  
ATOM   3837  CA  TYR C 254       6.408  -1.253 -19.855  1.00  0.00           C  
ATOM   3838  C   TYR C 254       7.234  -2.458 -20.318  1.00  0.00           C  
ATOM   3839  O   TYR C 254       7.874  -2.429 -21.365  1.00  0.00           O  
ATOM   3840  CB  TYR C 254       4.952  -1.422 -20.296  1.00  0.00           C  
ATOM   3841  CG  TYR C 254       4.759  -1.377 -21.795  1.00  0.00           C  
ATOM   3842  CD1 TYR C 254       4.851  -2.542 -22.542  1.00  0.00           C  
ATOM   3843  CD2 TYR C 254       4.491  -0.170 -22.424  1.00  0.00           C  
ATOM   3844  CE1 TYR C 254       4.674  -2.501 -23.912  1.00  0.00           C  
ATOM   3845  CE2 TYR C 254       4.315  -0.128 -23.793  1.00  0.00           C  
ATOM   3846  CZ  TYR C 254       4.406  -1.288 -24.536  1.00  0.00           C  
ATOM   3847  OH  TYR C 254       4.230  -1.247 -25.900  1.00  0.00           O  
ATOM   3848  H   TYR C 254       7.611   0.030 -21.085  1.00  0.00           H  
ATOM   3849  HA  TYR C 254       6.451  -1.253 -18.766  1.00  0.00           H  
ATOM   3850 1HB  TYR C 254       4.571  -2.378 -19.932  1.00  0.00           H  
ATOM   3851 2HB  TYR C 254       4.344  -0.636 -19.851  1.00  0.00           H  
ATOM   3852  HD1 TYR C 254       5.062  -3.491 -22.048  1.00  0.00           H  
ATOM   3853  HD2 TYR C 254       4.420   0.746 -21.837  1.00  0.00           H  
ATOM   3854  HE1 TYR C 254       4.746  -3.416 -24.498  1.00  0.00           H  
ATOM   3855  HE2 TYR C 254       4.105   0.820 -24.287  1.00  0.00           H  
ATOM   3856  HH  TYR C 254       4.325  -2.131 -26.261  1.00  0.00           H  
ATOM   3857  N   PRO C 255       7.244  -3.535 -19.525  1.00  0.00           N  
ATOM   3858  CA  PRO C 255       8.006  -4.713 -19.936  1.00  0.00           C  
ATOM   3859  C   PRO C 255       7.324  -5.538 -21.022  1.00  0.00           C  
ATOM   3860  O   PRO C 255       6.097  -5.535 -21.154  1.00  0.00           O  
ATOM   3861  CB  PRO C 255       8.116  -5.504 -18.629  1.00  0.00           C  
ATOM   3862  CG  PRO C 255       6.855  -5.184 -17.901  1.00  0.00           C  
ATOM   3863  CD  PRO C 255       6.610  -3.729 -18.199  1.00  0.00           C  
ATOM   3864  HA  PRO C 255       8.983  -4.393 -20.326  1.00  0.00           H  
ATOM   3865 1HB  PRO C 255       8.222  -6.577 -18.847  1.00  0.00           H  
ATOM   3866 2HB  PRO C 255       9.017  -5.198 -18.078  1.00  0.00           H  
ATOM   3867 1HG  PRO C 255       6.039  -5.832 -18.252  1.00  0.00           H  
ATOM   3868 2HG  PRO C 255       6.978  -5.381 -16.825  1.00  0.00           H  
ATOM   3869 1HD  PRO C 255       5.527  -3.540 -18.239  1.00  0.00           H  
ATOM   3870 2HD  PRO C 255       7.083  -3.110 -17.422  1.00  0.00           H  
ATOM   3871  N   VAL C 256       8.144  -6.239 -21.800  1.00  0.00           N  
ATOM   3872  CA  VAL C 256       7.666  -7.094 -22.878  1.00  0.00           C  
ATOM   3873  C   VAL C 256       8.328  -8.446 -22.712  1.00  0.00           C  
ATOM   3874  O   VAL C 256       7.681  -9.486 -22.811  1.00  0.00           O  
ATOM   3875  CB  VAL C 256       8.006  -6.501 -24.259  1.00  0.00           C  
ATOM   3876  CG1 VAL C 256       7.571  -7.449 -25.367  1.00  0.00           C  
ATOM   3877  CG2 VAL C 256       7.338  -5.144 -24.418  1.00  0.00           C  
ATOM   3878  H   VAL C 256       9.137  -6.171 -21.630  1.00  0.00           H  
ATOM   3879  HA  VAL C 256       6.578  -7.144 -22.824  1.00  0.00           H  
ATOM   3880  HB  VAL C 256       9.087  -6.387 -24.339  1.00  0.00           H  
ATOM   3881 1HG1 VAL C 256       7.820  -7.015 -26.336  1.00  0.00           H  
ATOM   3882 2HG1 VAL C 256       8.089  -8.402 -25.254  1.00  0.00           H  
ATOM   3883 3HG1 VAL C 256       6.495  -7.610 -25.307  1.00  0.00           H  
ATOM   3884 1HG2 VAL C 256       7.583  -4.730 -25.396  1.00  0.00           H  
ATOM   3885 2HG2 VAL C 256       6.257  -5.257 -24.332  1.00  0.00           H  
ATOM   3886 3HG2 VAL C 256       7.695  -4.469 -23.640  1.00  0.00           H  
ATOM   3887  N   THR C 257       9.634  -8.416 -22.475  1.00  0.00           N  
ATOM   3888  CA  THR C 257      10.424  -9.628 -22.357  1.00  0.00           C  
ATOM   3889  C   THR C 257      10.035 -10.254 -21.028  1.00  0.00           C  
ATOM   3890  O   THR C 257       9.583  -9.548 -20.129  1.00  0.00           O  
ATOM   3891  CB  THR C 257      11.938  -9.354 -22.414  1.00  0.00           C  
ATOM   3892  OG1 THR C 257      12.325  -8.557 -21.287  1.00  0.00           O  
ATOM   3893  CG2 THR C 257      12.299  -8.620 -23.696  1.00  0.00           C  
ATOM   3894  H   THR C 257      10.089  -7.521 -22.374  1.00  0.00           H  
ATOM   3895  HA  THR C 257      10.240 -10.248 -23.235  1.00  0.00           H  
ATOM   3896  HB  THR C 257      12.481 -10.298 -22.377  1.00  0.00           H  
ATOM   3897  HG1 THR C 257      11.936  -7.682 -21.365  1.00  0.00           H  
ATOM   3898 1HG2 THR C 257      13.373  -8.435 -23.720  1.00  0.00           H  
ATOM   3899 2HG2 THR C 257      12.016  -9.228 -24.555  1.00  0.00           H  
ATOM   3900 3HG2 THR C 257      11.767  -7.670 -23.734  1.00  0.00           H  
ATOM   3901  N   LEU C 258      10.201 -11.566 -20.892  1.00  0.00           N  
ATOM   3902  CA  LEU C 258       9.805 -12.227 -19.654  1.00  0.00           C  
ATOM   3903  C   LEU C 258      10.687 -11.719 -18.517  1.00  0.00           C  
ATOM   3904  O   LEU C 258      10.225 -11.529 -17.392  1.00  0.00           O  
ATOM   3905  CB  LEU C 258       9.931 -13.750 -19.785  1.00  0.00           C  
ATOM   3906  CG  LEU C 258       8.974 -14.413 -20.784  1.00  0.00           C  
ATOM   3907  CD1 LEU C 258       9.316 -15.891 -20.911  1.00  0.00           C  
ATOM   3908  CD2 LEU C 258       7.539 -14.222 -20.316  1.00  0.00           C  
ATOM   3909  H   LEU C 258      10.600 -12.117 -21.639  1.00  0.00           H  
ATOM   3910  HA  LEU C 258       8.760 -11.993 -19.456  1.00  0.00           H  
ATOM   3911 1HB  LEU C 258      10.948 -13.990 -20.093  1.00  0.00           H  
ATOM   3912 2HB  LEU C 258       9.754 -14.199 -18.808  1.00  0.00           H  
ATOM   3913  HG  LEU C 258       9.099 -13.956 -21.766  1.00  0.00           H  
ATOM   3914 1HD1 LEU C 258       8.635 -16.362 -21.621  1.00  0.00           H  
ATOM   3915 2HD1 LEU C 258      10.341 -15.999 -21.266  1.00  0.00           H  
ATOM   3916 3HD1 LEU C 258       9.215 -16.373 -19.939  1.00  0.00           H  
ATOM   3917 1HD2 LEU C 258       6.858 -14.692 -21.026  1.00  0.00           H  
ATOM   3918 2HD2 LEU C 258       7.412 -14.679 -19.335  1.00  0.00           H  
ATOM   3919 3HD2 LEU C 258       7.316 -13.157 -20.251  1.00  0.00           H  
ATOM   3920  N   TRP C 259      11.958 -11.491 -18.830  1.00  0.00           N  
ATOM   3921  CA  TRP C 259      12.925 -11.016 -17.849  1.00  0.00           C  
ATOM   3922  C   TRP C 259      12.520  -9.629 -17.362  1.00  0.00           C  
ATOM   3923  O   TRP C 259      12.498  -9.360 -16.161  1.00  0.00           O  
ATOM   3924  CB  TRP C 259      14.331 -10.972 -18.450  1.00  0.00           C  
ATOM   3925  CG  TRP C 259      15.357 -10.383 -17.530  1.00  0.00           C  
ATOM   3926  CD1 TRP C 259      16.011  -9.198 -17.689  1.00  0.00           C  
ATOM   3927  CD2 TRP C 259      15.853 -10.952 -16.294  1.00  0.00           C  
ATOM   3928  NE1 TRP C 259      16.877  -8.992 -16.644  1.00  0.00           N  
ATOM   3929  CE2 TRP C 259      16.793 -10.054 -15.780  1.00  0.00           C  
ATOM   3930  CE3 TRP C 259      15.579 -12.133 -15.593  1.00  0.00           C  
ATOM   3931  CZ2 TRP C 259      17.468 -10.297 -14.594  1.00  0.00           C  
ATOM   3932  CZ3 TRP C 259      16.255 -12.376 -14.403  1.00  0.00           C  
ATOM   3933  CH2 TRP C 259      17.174 -11.481 -13.917  1.00  0.00           C  
ATOM   3934  H   TRP C 259      12.261 -11.653 -19.780  1.00  0.00           H  
ATOM   3935  HA  TRP C 259      12.940 -11.715 -17.013  1.00  0.00           H  
ATOM   3936 1HB  TRP C 259      14.646 -11.981 -18.713  1.00  0.00           H  
ATOM   3937 2HB  TRP C 259      14.316 -10.384 -19.368  1.00  0.00           H  
ATOM   3938  HD1 TRP C 259      15.867  -8.515 -18.524  1.00  0.00           H  
ATOM   3939  HE1 TRP C 259      17.480  -8.189 -16.530  1.00  0.00           H  
ATOM   3940  HE3 TRP C 259      14.848 -12.846 -15.973  1.00  0.00           H  
ATOM   3941  HZ2 TRP C 259      18.202  -9.599 -14.192  1.00  0.00           H  
ATOM   3942  HZ3 TRP C 259      16.036 -13.298 -13.864  1.00  0.00           H  
ATOM   3943  HH2 TRP C 259      17.686 -11.702 -12.980  1.00  0.00           H  
ATOM   3944  N   GLY C 260      12.202  -8.748 -18.304  1.00  0.00           N  
ATOM   3945  CA  GLY C 260      11.791  -7.409 -17.939  1.00  0.00           C  
ATOM   3946  C   GLY C 260      10.538  -7.443 -17.088  1.00  0.00           C  
ATOM   3947  O   GLY C 260      10.397  -6.643 -16.167  1.00  0.00           O  
ATOM   3948  H   GLY C 260      12.244  -9.001 -19.281  1.00  0.00           H  
ATOM   3949 1HA  GLY C 260      12.596  -6.916 -17.394  1.00  0.00           H  
ATOM   3950 2HA  GLY C 260      11.610  -6.825 -18.841  1.00  0.00           H  
ATOM   3951  N   ARG C 261       9.634  -8.375 -17.394  1.00  0.00           N  
ATOM   3952  CA  ARG C 261       8.380  -8.509 -16.652  1.00  0.00           C  
ATOM   3953  C   ARG C 261       8.670  -9.031 -15.253  1.00  0.00           C  
ATOM   3954  O   ARG C 261       7.965  -8.707 -14.296  1.00  0.00           O  
ATOM   3955  CB  ARG C 261       7.420  -9.452 -17.362  1.00  0.00           C  
ATOM   3956  CG  ARG C 261       6.830  -8.910 -18.654  1.00  0.00           C  
ATOM   3957  CD  ARG C 261       6.048  -9.945 -19.377  1.00  0.00           C  
ATOM   3958  NE  ARG C 261       5.590  -9.472 -20.674  1.00  0.00           N  
ATOM   3959  CZ  ARG C 261       4.432  -8.816 -20.884  1.00  0.00           C  
ATOM   3960  NH1 ARG C 261       3.628  -8.564 -19.875  1.00  0.00           N  
ATOM   3961  NH2 ARG C 261       4.105  -8.426 -22.103  1.00  0.00           N  
ATOM   3962  H   ARG C 261       9.821  -9.005 -18.161  1.00  0.00           H  
ATOM   3963  HA  ARG C 261       7.909  -7.527 -16.588  1.00  0.00           H  
ATOM   3964 1HB  ARG C 261       7.933 -10.382 -17.599  1.00  0.00           H  
ATOM   3965 2HB  ARG C 261       6.591  -9.695 -16.697  1.00  0.00           H  
ATOM   3966 1HG  ARG C 261       6.166  -8.074 -18.429  1.00  0.00           H  
ATOM   3967 2HG  ARG C 261       7.634  -8.569 -19.307  1.00  0.00           H  
ATOM   3968 1HD  ARG C 261       6.670 -10.826 -19.536  1.00  0.00           H  
ATOM   3969 2HD  ARG C 261       5.174 -10.220 -18.787  1.00  0.00           H  
ATOM   3970  HE  ARG C 261       6.183  -9.648 -21.474  1.00  0.00           H  
ATOM   3971 1HH1 ARG C 261       3.878  -8.862 -18.943  1.00  0.00           H  
ATOM   3972 2HH1 ARG C 261       2.760  -8.072 -20.032  1.00  0.00           H  
ATOM   3973 1HH2 ARG C 261       4.724  -8.621 -22.879  1.00  0.00           H  
ATOM   3974 2HH2 ARG C 261       3.238  -7.935 -22.260  1.00  0.00           H  
ATOM   3975  N   CYS C 262       9.714  -9.842 -15.138  1.00  0.00           N  
ATOM   3976  CA  CYS C 262      10.102 -10.367 -13.840  1.00  0.00           C  
ATOM   3977  C   CYS C 262      10.580  -9.186 -13.030  1.00  0.00           C  
ATOM   3978  O   CYS C 262      10.188  -9.014 -11.877  1.00  0.00           O  
ATOM   3979  CB  CYS C 262      11.208 -11.417 -13.954  1.00  0.00           C  
ATOM   3980  SG  CYS C 262      10.680 -12.966 -14.723  1.00  0.00           S  
ATOM   3981  H   CYS C 262      10.249 -10.101 -15.955  1.00  0.00           H  
ATOM   3982  HA  CYS C 262       9.239 -10.862 -13.395  1.00  0.00           H  
ATOM   3983 1HB  CYS C 262      12.034 -11.013 -14.541  1.00  0.00           H  
ATOM   3984 2HB  CYS C 262      11.594 -11.648 -12.961  1.00  0.00           H  
ATOM   3985  HG  CYS C 262      11.859 -13.573 -14.639  1.00  0.00           H  
ATOM   3986  N   VAL C 263      11.414  -8.361 -13.653  1.00  0.00           N  
ATOM   3987  CA  VAL C 263      11.960  -7.180 -12.994  1.00  0.00           C  
ATOM   3988  C   VAL C 263      10.825  -6.249 -12.564  1.00  0.00           C  
ATOM   3989  O   VAL C 263      10.867  -5.650 -11.482  1.00  0.00           O  
ATOM   3990  CB  VAL C 263      12.920  -6.430 -13.938  1.00  0.00           C  
ATOM   3991  CG1 VAL C 263      13.303  -5.083 -13.345  1.00  0.00           C  
ATOM   3992  CG2 VAL C 263      14.156  -7.277 -14.199  1.00  0.00           C  
ATOM   3993  H   VAL C 263      11.677  -8.557 -14.608  1.00  0.00           H  
ATOM   3994  HA  VAL C 263      12.519  -7.502 -12.114  1.00  0.00           H  
ATOM   3995  HB  VAL C 263      12.408  -6.233 -14.880  1.00  0.00           H  
ATOM   3996 1HG1 VAL C 263      13.981  -4.566 -14.026  1.00  0.00           H  
ATOM   3997 2HG1 VAL C 263      12.407  -4.480 -13.201  1.00  0.00           H  
ATOM   3998 3HG1 VAL C 263      13.799  -5.234 -12.387  1.00  0.00           H  
ATOM   3999 1HG2 VAL C 263      14.829  -6.741 -14.867  1.00  0.00           H  
ATOM   4000 2HG2 VAL C 263      14.665  -7.478 -13.256  1.00  0.00           H  
ATOM   4001 3HG2 VAL C 263      13.861  -8.219 -14.660  1.00  0.00           H  
ATOM   4002  N   ALA C 264       9.807  -6.135 -13.410  1.00  0.00           N  
ATOM   4003  CA  ALA C 264       8.685  -5.262 -13.105  1.00  0.00           C  
ATOM   4004  C   ALA C 264       8.060  -5.719 -11.781  1.00  0.00           C  
ATOM   4005  O   ALA C 264       7.762  -4.904 -10.902  1.00  0.00           O  
ATOM   4006  CB  ALA C 264       7.659  -5.322 -14.224  1.00  0.00           C  
ATOM   4007  H   ALA C 264       9.805  -6.655 -14.275  1.00  0.00           H  
ATOM   4008  HA  ALA C 264       9.062  -4.242 -13.021  1.00  0.00           H  
ATOM   4009 1HB  ALA C 264       6.823  -4.665 -13.986  1.00  0.00           H  
ATOM   4010 2HB  ALA C 264       8.120  -4.999 -15.158  1.00  0.00           H  
ATOM   4011 3HB  ALA C 264       7.299  -6.343 -14.332  1.00  0.00           H  
ATOM   4012  N   VAL C 265       7.876  -7.027 -11.642  1.00  0.00           N  
ATOM   4013  CA  VAL C 265       7.304  -7.586 -10.427  1.00  0.00           C  
ATOM   4014  C   VAL C 265       8.164  -7.203  -9.228  1.00  0.00           C  
ATOM   4015  O   VAL C 265       7.657  -6.815  -8.179  1.00  0.00           O  
ATOM   4016  CB  VAL C 265       7.207  -9.120 -10.530  1.00  0.00           C  
ATOM   4017  CG1 VAL C 265       6.854  -9.723  -9.179  1.00  0.00           C  
ATOM   4018  CG2 VAL C 265       6.173  -9.504 -11.578  1.00  0.00           C  
ATOM   4019  H   VAL C 265       8.138  -7.648 -12.393  1.00  0.00           H  
ATOM   4020  HA  VAL C 265       6.296  -7.188 -10.304  1.00  0.00           H  
ATOM   4021  HB  VAL C 265       8.180  -9.518 -10.816  1.00  0.00           H  
ATOM   4022 1HG1 VAL C 265       6.789 -10.808  -9.270  1.00  0.00           H  
ATOM   4023 2HG1 VAL C 265       7.626  -9.466  -8.453  1.00  0.00           H  
ATOM   4024 3HG1 VAL C 265       5.894  -9.330  -8.844  1.00  0.00           H  
ATOM   4025 1HG2 VAL C 265       6.110 -10.589 -11.646  1.00  0.00           H  
ATOM   4026 2HG2 VAL C 265       5.201  -9.100 -11.295  1.00  0.00           H  
ATOM   4027 3HG2 VAL C 265       6.467  -9.096 -12.546  1.00  0.00           H  
ATOM   4028  N   VAL C 266       9.472  -7.314  -9.391  1.00  0.00           N  
ATOM   4029  CA  VAL C 266      10.387  -7.049  -8.297  1.00  0.00           C  
ATOM   4030  C   VAL C 266      10.197  -5.640  -7.758  1.00  0.00           C  
ATOM   4031  O   VAL C 266      10.070  -5.445  -6.553  1.00  0.00           O  
ATOM   4032  CB  VAL C 266      11.844  -7.227  -8.763  1.00  0.00           C  
ATOM   4033  CG1 VAL C 266      12.809  -6.728  -7.699  1.00  0.00           C  
ATOM   4034  CG2 VAL C 266      12.108  -8.690  -9.087  1.00  0.00           C  
ATOM   4035  H   VAL C 266       9.846  -7.588 -10.289  1.00  0.00           H  
ATOM   4036  HA  VAL C 266      10.196  -7.772  -7.503  1.00  0.00           H  
ATOM   4037  HB  VAL C 266      12.007  -6.621  -9.655  1.00  0.00           H  
ATOM   4038 1HG1 VAL C 266      13.834  -6.861  -8.045  1.00  0.00           H  
ATOM   4039 2HG1 VAL C 266      12.625  -5.670  -7.509  1.00  0.00           H  
ATOM   4040 3HG1 VAL C 266      12.661  -7.294  -6.779  1.00  0.00           H  
ATOM   4041 1HG2 VAL C 266      13.140  -8.809  -9.417  1.00  0.00           H  
ATOM   4042 2HG2 VAL C 266      11.939  -9.296  -8.197  1.00  0.00           H  
ATOM   4043 3HG2 VAL C 266      11.434  -9.014  -9.881  1.00  0.00           H  
ATOM   4044  N   VAL C 267      10.173  -4.659  -8.654  1.00  0.00           N  
ATOM   4045  CA  VAL C 267      10.119  -3.271  -8.228  1.00  0.00           C  
ATOM   4046  C   VAL C 267       8.723  -2.894  -7.743  1.00  0.00           C  
ATOM   4047  O   VAL C 267       8.561  -1.984  -6.924  1.00  0.00           O  
ATOM   4048  CB  VAL C 267      10.527  -2.343  -9.387  1.00  0.00           C  
ATOM   4049  CG1 VAL C 267      11.947  -2.648  -9.839  1.00  0.00           C  
ATOM   4050  CG2 VAL C 267       9.549  -2.496 -10.542  1.00  0.00           C  
ATOM   4051  H   VAL C 267      10.191  -4.870  -9.642  1.00  0.00           H  
ATOM   4052  HA  VAL C 267      10.811  -3.138  -7.395  1.00  0.00           H  
ATOM   4053  HB  VAL C 267      10.516  -1.311  -9.035  1.00  0.00           H  
ATOM   4054 1HG1 VAL C 267      12.219  -1.983 -10.659  1.00  0.00           H  
ATOM   4055 2HG1 VAL C 267      12.634  -2.497  -9.007  1.00  0.00           H  
ATOM   4056 3HG1 VAL C 267      12.007  -3.682 -10.177  1.00  0.00           H  
ATOM   4057 1HG2 VAL C 267       9.843  -1.837 -11.358  1.00  0.00           H  
ATOM   4058 2HG2 VAL C 267       9.555  -3.529 -10.890  1.00  0.00           H  
ATOM   4059 3HG2 VAL C 267       8.546  -2.233 -10.206  1.00  0.00           H  
ATOM   4060  N   MET C 268       7.711  -3.592  -8.244  1.00  0.00           N  
ATOM   4061  CA  MET C 268       6.374  -3.431  -7.700  1.00  0.00           C  
ATOM   4062  C   MET C 268       6.367  -3.761  -6.219  1.00  0.00           C  
ATOM   4063  O   MET C 268       5.894  -2.963  -5.416  1.00  0.00           O  
ATOM   4064  CB  MET C 268       5.381  -4.313  -8.454  1.00  0.00           C  
ATOM   4065  CG  MET C 268       5.063  -3.839  -9.865  1.00  0.00           C  
ATOM   4066  SD  MET C 268       3.954  -4.959 -10.742  1.00  0.00           S  
ATOM   4067  CE  MET C 268       4.280  -4.498 -12.441  1.00  0.00           C  
ATOM   4068  H   MET C 268       7.858  -4.240  -9.004  1.00  0.00           H  
ATOM   4069  HA  MET C 268       6.066  -2.396  -7.843  1.00  0.00           H  
ATOM   4070 1HB  MET C 268       5.774  -5.326  -8.523  1.00  0.00           H  
ATOM   4071 2HB  MET C 268       4.444  -4.362  -7.899  1.00  0.00           H  
ATOM   4072 1HG  MET C 268       4.595  -2.855  -9.821  1.00  0.00           H  
ATOM   4073 2HG  MET C 268       5.986  -3.751 -10.437  1.00  0.00           H  
ATOM   4074 1HE  MET C 268       3.668  -5.105 -13.107  1.00  0.00           H  
ATOM   4075 2HE  MET C 268       4.039  -3.444 -12.584  1.00  0.00           H  
ATOM   4076 3HE  MET C 268       5.335  -4.662 -12.667  1.00  0.00           H  
ATOM   4077  N   VAL C 269       6.892  -4.927  -5.850  1.00  0.00           N  
ATOM   4078  CA  VAL C 269       6.853  -5.347  -4.454  1.00  0.00           C  
ATOM   4079  C   VAL C 269       7.754  -4.448  -3.627  1.00  0.00           C  
ATOM   4080  O   VAL C 269       7.353  -3.953  -2.582  1.00  0.00           O  
ATOM   4081  CB  VAL C 269       7.307  -6.812  -4.310  1.00  0.00           C  
ATOM   4082  CG1 VAL C 269       7.431  -7.189  -2.841  1.00  0.00           C  
ATOM   4083  CG2 VAL C 269       6.327  -7.730  -5.022  1.00  0.00           C  
ATOM   4084  H   VAL C 269       7.323  -5.532  -6.534  1.00  0.00           H  
ATOM   4085  HA  VAL C 269       5.828  -5.250  -4.092  1.00  0.00           H  
ATOM   4086  HB  VAL C 269       8.297  -6.920  -4.754  1.00  0.00           H  
ATOM   4087 1HG1 VAL C 269       7.754  -8.227  -2.758  1.00  0.00           H  
ATOM   4088 2HG1 VAL C 269       8.165  -6.542  -2.360  1.00  0.00           H  
ATOM   4089 3HG1 VAL C 269       6.464  -7.070  -2.352  1.00  0.00           H  
ATOM   4090 1HG2 VAL C 269       6.655  -8.764  -4.917  1.00  0.00           H  
ATOM   4091 2HG2 VAL C 269       5.336  -7.617  -4.581  1.00  0.00           H  
ATOM   4092 3HG2 VAL C 269       6.285  -7.469  -6.080  1.00  0.00           H  
ATOM   4093  N   ALA C 270       8.969  -4.227  -4.113  1.00  0.00           N  
ATOM   4094  CA  ALA C 270       9.965  -3.478  -3.364  1.00  0.00           C  
ATOM   4095  C   ALA C 270       9.398  -2.106  -3.054  1.00  0.00           C  
ATOM   4096  O   ALA C 270       9.480  -1.634  -1.932  1.00  0.00           O  
ATOM   4097  CB  ALA C 270      11.233  -3.335  -4.179  1.00  0.00           C  
ATOM   4098  H   ALA C 270       9.209  -4.589  -5.025  1.00  0.00           H  
ATOM   4099  HA  ALA C 270      10.189  -4.030  -2.452  1.00  0.00           H  
ATOM   4100 1HB  ALA C 270      11.971  -2.772  -3.607  1.00  0.00           H  
ATOM   4101 2HB  ALA C 270      11.630  -4.324  -4.409  1.00  0.00           H  
ATOM   4102 3HB  ALA C 270      11.012  -2.808  -5.105  1.00  0.00           H  
ATOM   4103  N   GLY C 271       8.806  -1.477  -4.057  1.00  0.00           N  
ATOM   4104  CA  GLY C 271       8.293  -0.133  -3.880  1.00  0.00           C  
ATOM   4105  C   GLY C 271       7.161  -0.036  -2.872  1.00  0.00           C  
ATOM   4106  O   GLY C 271       7.227   0.776  -1.947  1.00  0.00           O  
ATOM   4107  H   GLY C 271       8.706  -1.928  -4.956  1.00  0.00           H  
ATOM   4108 1HA  GLY C 271       9.099   0.524  -3.554  1.00  0.00           H  
ATOM   4109 2HA  GLY C 271       7.934   0.248  -4.835  1.00  0.00           H  
ATOM   4110  N   ILE C 272       6.114  -0.844  -3.047  1.00  0.00           N  
ATOM   4111  CA  ILE C 272       4.915  -0.718  -2.220  1.00  0.00           C  
ATOM   4112  C   ILE C 272       5.260  -1.159  -0.809  1.00  0.00           C  
ATOM   4113  O   ILE C 272       4.843  -0.550   0.179  1.00  0.00           O  
ATOM   4114  CB  ILE C 272       3.750  -1.563  -2.768  1.00  0.00           C  
ATOM   4115  CG1 ILE C 272       3.343  -1.071  -4.160  1.00  0.00           C  
ATOM   4116  CG2 ILE C 272       2.565  -1.516  -1.816  1.00  0.00           C  
ATOM   4117  CD1 ILE C 272       2.928   0.382  -4.197  1.00  0.00           C  
ATOM   4118  H   ILE C 272       6.146  -1.556  -3.762  1.00  0.00           H  
ATOM   4119  HA  ILE C 272       4.570   0.314  -2.266  1.00  0.00           H  
ATOM   4120  HB  ILE C 272       4.073  -2.597  -2.881  1.00  0.00           H  
ATOM   4121 1HG1 ILE C 272       4.174  -1.207  -4.851  1.00  0.00           H  
ATOM   4122 2HG1 ILE C 272       2.511  -1.672  -4.529  1.00  0.00           H  
ATOM   4123 1HG2 ILE C 272       1.751  -2.118  -2.219  1.00  0.00           H  
ATOM   4124 2HG2 ILE C 272       2.863  -1.912  -0.846  1.00  0.00           H  
ATOM   4125 3HG2 ILE C 272       2.231  -0.485  -1.700  1.00  0.00           H  
ATOM   4126 1HD1 ILE C 272       2.653   0.656  -5.216  1.00  0.00           H  
ATOM   4127 2HD1 ILE C 272       2.072   0.533  -3.537  1.00  0.00           H  
ATOM   4128 3HD1 ILE C 272       3.757   1.005  -3.865  1.00  0.00           H  
ATOM   4129  N   THR C 273       6.044  -2.228  -0.740  1.00  0.00           N  
ATOM   4130  CA  THR C 273       6.548  -2.757   0.510  1.00  0.00           C  
ATOM   4131  C   THR C 273       7.289  -1.710   1.325  1.00  0.00           C  
ATOM   4132  O   THR C 273       7.025  -1.554   2.508  1.00  0.00           O  
ATOM   4133  CB  THR C 273       7.475  -3.960   0.255  1.00  0.00           C  
ATOM   4134  OG1 THR C 273       6.744  -4.999  -0.409  1.00  0.00           O  
ATOM   4135  CG2 THR C 273       8.029  -4.494   1.567  1.00  0.00           C  
ATOM   4136  H   THR C 273       6.295  -2.685  -1.605  1.00  0.00           H  
ATOM   4137  HA  THR C 273       5.700  -3.079   1.115  1.00  0.00           H  
ATOM   4138  HB  THR C 273       8.303  -3.652  -0.384  1.00  0.00           H  
ATOM   4139  HG1 THR C 273       6.008  -5.275   0.143  1.00  0.00           H  
ATOM   4140 1HG2 THR C 273       8.683  -5.343   1.367  1.00  0.00           H  
ATOM   4141 2HG2 THR C 273       8.596  -3.709   2.068  1.00  0.00           H  
ATOM   4142 3HG2 THR C 273       7.207  -4.812   2.206  1.00  0.00           H  
ATOM   4143  N   SER C 274       8.209  -0.986   0.704  1.00  0.00           N  
ATOM   4144  CA  SER C 274       8.913   0.073   1.416  1.00  0.00           C  
ATOM   4145  C   SER C 274       7.936   1.086   2.012  1.00  0.00           C  
ATOM   4146  O   SER C 274       8.083   1.503   3.159  1.00  0.00           O  
ATOM   4147  CB  SER C 274       9.877   0.776   0.480  1.00  0.00           C  
ATOM   4148  OG  SER C 274      10.570   1.795   1.146  1.00  0.00           O  
ATOM   4149  H   SER C 274       8.432  -1.159  -0.266  1.00  0.00           H  
ATOM   4150  HA  SER C 274       9.482  -0.376   2.230  1.00  0.00           H  
ATOM   4151 1HB  SER C 274      10.586   0.053   0.078  1.00  0.00           H  
ATOM   4152 2HB  SER C 274       9.326   1.196  -0.361  1.00  0.00           H  
ATOM   4153  HG  SER C 274      10.897   2.384   0.461  1.00  0.00           H  
ATOM   4154  N   PHE C 275       6.933   1.480   1.238  1.00  0.00           N  
ATOM   4155  CA  PHE C 275       5.944   2.420   1.739  1.00  0.00           C  
ATOM   4156  C   PHE C 275       5.197   1.867   2.935  1.00  0.00           C  
ATOM   4157  O   PHE C 275       4.876   2.603   3.862  1.00  0.00           O  
ATOM   4158  CB  PHE C 275       4.947   2.781   0.637  1.00  0.00           C  
ATOM   4159  CG  PHE C 275       5.494   3.734  -0.387  1.00  0.00           C  
ATOM   4160  CD1 PHE C 275       5.651   3.341  -1.708  1.00  0.00           C  
ATOM   4161  CD2 PHE C 275       5.854   5.025  -0.031  1.00  0.00           C  
ATOM   4162  CE1 PHE C 275       6.154   4.218  -2.651  1.00  0.00           C  
ATOM   4163  CE2 PHE C 275       6.356   5.904  -0.972  1.00  0.00           C  
ATOM   4164  CZ  PHE C 275       6.506   5.499  -2.283  1.00  0.00           C  
ATOM   4165  H   PHE C 275       6.847   1.132   0.293  1.00  0.00           H  
ATOM   4166  HA  PHE C 275       6.461   3.320   2.074  1.00  0.00           H  
ATOM   4167 1HB  PHE C 275       4.630   1.874   0.122  1.00  0.00           H  
ATOM   4168 2HB  PHE C 275       4.061   3.231   1.082  1.00  0.00           H  
ATOM   4169  HD1 PHE C 275       5.371   2.329  -1.999  1.00  0.00           H  
ATOM   4170  HD2 PHE C 275       5.736   5.345   1.005  1.00  0.00           H  
ATOM   4171  HE1 PHE C 275       6.272   3.896  -3.685  1.00  0.00           H  
ATOM   4172  HE2 PHE C 275       6.635   6.916  -0.679  1.00  0.00           H  
ATOM   4173  HZ  PHE C 275       6.904   6.190  -3.025  1.00  0.00           H  
ATOM   4174  N   GLY C 276       4.924   0.565   2.913  1.00  0.00           N  
ATOM   4175  CA  GLY C 276       4.262  -0.069   4.038  1.00  0.00           C  
ATOM   4176  C   GLY C 276       5.170  -0.121   5.254  1.00  0.00           C  
ATOM   4177  O   GLY C 276       4.722   0.067   6.385  1.00  0.00           O  
ATOM   4178  H   GLY C 276       5.176   0.005   2.111  1.00  0.00           H  
ATOM   4179 1HA  GLY C 276       3.353   0.481   4.282  1.00  0.00           H  
ATOM   4180 2HA  GLY C 276       3.962  -1.079   3.761  1.00  0.00           H  
ATOM   4181  N   LEU C 277       6.449  -0.379   5.017  1.00  0.00           N  
ATOM   4182  CA  LEU C 277       7.415  -0.471   6.096  1.00  0.00           C  
ATOM   4183  C   LEU C 277       7.590   0.899   6.738  1.00  0.00           C  
ATOM   4184  O   LEU C 277       7.726   1.008   7.956  1.00  0.00           O  
ATOM   4185  CB  LEU C 277       8.760  -0.988   5.573  1.00  0.00           C  
ATOM   4186  CG  LEU C 277       8.760  -2.429   5.047  1.00  0.00           C  
ATOM   4187  CD1 LEU C 277      10.068  -2.705   4.317  1.00  0.00           C  
ATOM   4188  CD2 LEU C 277       8.568  -3.394   6.208  1.00  0.00           C  
ATOM   4189  H   LEU C 277       6.760  -0.516   4.066  1.00  0.00           H  
ATOM   4190  HA  LEU C 277       7.047  -1.188   6.829  1.00  0.00           H  
ATOM   4191 1HB  LEU C 277       9.090  -0.340   4.762  1.00  0.00           H  
ATOM   4192 2HB  LEU C 277       9.492  -0.930   6.378  1.00  0.00           H  
ATOM   4193  HG  LEU C 277       7.946  -2.556   4.332  1.00  0.00           H  
ATOM   4194 1HD1 LEU C 277      10.067  -3.729   3.943  1.00  0.00           H  
ATOM   4195 2HD1 LEU C 277      10.169  -2.014   3.480  1.00  0.00           H  
ATOM   4196 3HD1 LEU C 277      10.903  -2.570   5.003  1.00  0.00           H  
ATOM   4197 1HD2 LEU C 277       8.567  -4.418   5.834  1.00  0.00           H  
ATOM   4198 2HD2 LEU C 277       9.382  -3.269   6.923  1.00  0.00           H  
ATOM   4199 3HD2 LEU C 277       7.618  -3.186   6.700  1.00  0.00           H  
ATOM   4200  N   VAL C 278       7.587   1.944   5.919  1.00  0.00           N  
ATOM   4201  CA  VAL C 278       7.691   3.304   6.435  1.00  0.00           C  
ATOM   4202  C   VAL C 278       6.392   3.723   7.118  1.00  0.00           C  
ATOM   4203  O   VAL C 278       6.412   4.370   8.164  1.00  0.00           O  
ATOM   4204  CB  VAL C 278       8.013   4.288   5.294  1.00  0.00           C  
ATOM   4205  CG1 VAL C 278       7.920   5.724   5.787  1.00  0.00           C  
ATOM   4206  CG2 VAL C 278       9.398   3.998   4.736  1.00  0.00           C  
ATOM   4207  H   VAL C 278       7.512   1.801   4.922  1.00  0.00           H  
ATOM   4208  HA  VAL C 278       8.507   3.339   7.158  1.00  0.00           H  
ATOM   4209  HB  VAL C 278       7.270   4.171   4.505  1.00  0.00           H  
ATOM   4210 1HG1 VAL C 278       8.151   6.406   4.968  1.00  0.00           H  
ATOM   4211 2HG1 VAL C 278       6.911   5.920   6.149  1.00  0.00           H  
ATOM   4212 3HG1 VAL C 278       8.633   5.877   6.597  1.00  0.00           H  
ATOM   4213 1HG2 VAL C 278       9.618   4.696   3.929  1.00  0.00           H  
ATOM   4214 2HG2 VAL C 278      10.140   4.109   5.526  1.00  0.00           H  
ATOM   4215 3HG2 VAL C 278       9.428   2.978   4.351  1.00  0.00           H  
ATOM   4216  N   THR C 279       5.261   3.364   6.525  1.00  0.00           N  
ATOM   4217  CA  THR C 279       3.983   3.745   7.107  1.00  0.00           C  
ATOM   4218  C   THR C 279       3.928   3.124   8.485  1.00  0.00           C  
ATOM   4219  O   THR C 279       3.432   3.734   9.428  1.00  0.00           O  
ATOM   4220  CB  THR C 279       2.788   3.281   6.255  1.00  0.00           C  
ATOM   4221  OG1 THR C 279       2.865   3.879   4.954  1.00  0.00           O  
ATOM   4222  CG2 THR C 279       1.476   3.678   6.914  1.00  0.00           C  
ATOM   4223  H   THR C 279       5.271   2.828   5.669  1.00  0.00           H  
ATOM   4224  HA  THR C 279       3.927   4.833   7.137  1.00  0.00           H  
ATOM   4225  HB  THR C 279       2.819   2.197   6.144  1.00  0.00           H  
ATOM   4226  HG1 THR C 279       2.608   3.234   4.290  1.00  0.00           H  
ATOM   4227 1HG2 THR C 279       0.643   3.342   6.298  1.00  0.00           H  
ATOM   4228 2HG2 THR C 279       1.410   3.215   7.899  1.00  0.00           H  
ATOM   4229 3HG2 THR C 279       1.435   4.761   7.019  1.00  0.00           H  
ATOM   4230  N   ALA C 280       4.438   1.901   8.587  1.00  0.00           N  
ATOM   4231  CA  ALA C 280       4.463   1.191   9.858  1.00  0.00           C  
ATOM   4232  C   ALA C 280       5.215   2.059  10.846  1.00  0.00           C  
ATOM   4233  O   ALA C 280       4.740   2.314  11.952  1.00  0.00           O  
ATOM   4234  CB  ALA C 280       5.165  -0.147   9.699  1.00  0.00           C  
ATOM   4235  H   ALA C 280       4.818   1.453   7.766  1.00  0.00           H  
ATOM   4236  HA  ALA C 280       3.433   1.016  10.168  1.00  0.00           H  
ATOM   4237 1HB  ALA C 280       5.177  -0.668  10.656  1.00  0.00           H  
ATOM   4238 2HB  ALA C 280       4.634  -0.751   8.963  1.00  0.00           H  
ATOM   4239 3HB  ALA C 280       6.188   0.017   9.363  1.00  0.00           H  
ATOM   4240  N   ALA C 281       6.391   2.517  10.431  1.00  0.00           N  
ATOM   4241  CA  ALA C 281       7.242   3.324  11.284  1.00  0.00           C  
ATOM   4242  C   ALA C 281       6.492   4.584  11.687  1.00  0.00           C  
ATOM   4243  O   ALA C 281       6.503   4.986  12.845  1.00  0.00           O  
ATOM   4244  CB  ALA C 281       8.507   3.698  10.546  1.00  0.00           C  
ATOM   4245  H   ALA C 281       6.700   2.297   9.495  1.00  0.00           H  
ATOM   4246  HA  ALA C 281       7.503   2.730  12.160  1.00  0.00           H  
ATOM   4247 1HB  ALA C 281       9.140   4.304  11.194  1.00  0.00           H  
ATOM   4248 2HB  ALA C 281       9.042   2.793  10.259  1.00  0.00           H  
ATOM   4249 3HB  ALA C 281       8.252   4.267   9.654  1.00  0.00           H  
ATOM   4250  N   LEU C 282       5.820   5.196  10.725  1.00  0.00           N  
ATOM   4251  CA  LEU C 282       5.149   6.468  10.960  1.00  0.00           C  
ATOM   4252  C   LEU C 282       4.098   6.420  12.074  1.00  0.00           C  
ATOM   4253  O   LEU C 282       3.698   7.460  12.597  1.00  0.00           O  
ATOM   4254  CB  LEU C 282       4.485   6.938   9.660  1.00  0.00           C  
ATOM   4255  CG  LEU C 282       5.441   7.405   8.555  1.00  0.00           C  
ATOM   4256  CD1 LEU C 282       4.650   7.691   7.286  1.00  0.00           C  
ATOM   4257  CD2 LEU C 282       6.190   8.644   9.023  1.00  0.00           C  
ATOM   4258  H   LEU C 282       5.771   4.776   9.808  1.00  0.00           H  
ATOM   4259  HA  LEU C 282       5.892   7.197  11.281  1.00  0.00           H  
ATOM   4260 1HB  LEU C 282       3.890   6.119   9.258  1.00  0.00           H  
ATOM   4261 2HB  LEU C 282       3.815   7.766   9.891  1.00  0.00           H  
ATOM   4262  HG  LEU C 282       6.155   6.612   8.332  1.00  0.00           H  
ATOM   4263 1HD1 LEU C 282       5.329   8.023   6.501  1.00  0.00           H  
ATOM   4264 2HD1 LEU C 282       4.140   6.783   6.963  1.00  0.00           H  
ATOM   4265 3HD1 LEU C 282       3.915   8.470   7.483  1.00  0.00           H  
ATOM   4266 1HD2 LEU C 282       6.870   8.976   8.238  1.00  0.00           H  
ATOM   4267 2HD2 LEU C 282       5.477   9.439   9.245  1.00  0.00           H  
ATOM   4268 3HD2 LEU C 282       6.760   8.407   9.921  1.00  0.00           H  
ATOM   4269  N   ALA C 283       3.650   5.218  12.431  1.00  0.00           N  
ATOM   4270  CA  ALA C 283       2.613   5.066  13.447  1.00  0.00           C  
ATOM   4271  C   ALA C 283       3.027   5.687  14.768  1.00  0.00           C  
ATOM   4272  O   ALA C 283       2.232   6.365  15.410  1.00  0.00           O  
ATOM   4273  CB  ALA C 283       2.284   3.596  13.653  1.00  0.00           C  
ATOM   4274  H   ALA C 283       4.034   4.393  11.992  1.00  0.00           H  
ATOM   4275  HA  ALA C 283       1.718   5.581  13.097  1.00  0.00           H  
ATOM   4276 1HB  ALA C 283       1.509   3.499  14.414  1.00  0.00           H  
ATOM   4277 2HB  ALA C 283       1.929   3.167  12.716  1.00  0.00           H  
ATOM   4278 3HB  ALA C 283       3.178   3.066  13.978  1.00  0.00           H  
ATOM   4279  N   THR C 284       4.269   5.458  15.175  1.00  0.00           N  
ATOM   4280  CA  THR C 284       4.719   5.881  16.495  1.00  0.00           C  
ATOM   4281  C   THR C 284       4.643   7.396  16.664  1.00  0.00           C  
ATOM   4282  O   THR C 284       4.382   7.893  17.760  1.00  0.00           O  
ATOM   4283  CB  THR C 284       6.159   5.405  16.762  1.00  0.00           C  
ATOM   4284  OG1 THR C 284       6.186   3.973  16.836  1.00  0.00           O  
ATOM   4285  CG2 THR C 284       6.680   5.986  18.067  1.00  0.00           C  
ATOM   4286  H   THR C 284       4.917   4.983  14.563  1.00  0.00           H  
ATOM   4287  HA  THR C 284       4.072   5.423  17.244  1.00  0.00           H  
ATOM   4288  HB  THR C 284       6.805   5.725  15.945  1.00  0.00           H  
ATOM   4289  HG1 THR C 284       7.050   3.685  17.138  1.00  0.00           H  
ATOM   4290 1HG2 THR C 284       7.699   5.639  18.239  1.00  0.00           H  
ATOM   4291 2HG2 THR C 284       6.672   7.074  18.010  1.00  0.00           H  
ATOM   4292 3HG2 THR C 284       6.043   5.661  18.889  1.00  0.00           H  
ATOM   4293  N   TRP C 285       4.874   8.127  15.578  1.00  0.00           N  
ATOM   4294  CA  TRP C 285       4.794   9.584  15.598  1.00  0.00           C  
ATOM   4295  C   TRP C 285       3.420  10.023  16.098  1.00  0.00           C  
ATOM   4296  O   TRP C 285       3.277  11.049  16.764  1.00  0.00           O  
ATOM   4297  CB  TRP C 285       5.051  10.160  14.204  1.00  0.00           C  
ATOM   4298  CG  TRP C 285       4.882  11.647  14.131  1.00  0.00           C  
ATOM   4299  CD1 TRP C 285       3.945  12.327  13.410  1.00  0.00           C  
ATOM   4300  CD2 TRP C 285       5.674  12.653  14.808  1.00  0.00           C  
ATOM   4301  NE1 TRP C 285       4.100  13.679  13.590  1.00  0.00           N  
ATOM   4302  CE2 TRP C 285       5.152  13.897  14.443  1.00  0.00           C  
ATOM   4303  CE3 TRP C 285       6.767  12.598  15.682  1.00  0.00           C  
ATOM   4304  CZ2 TRP C 285       5.686  15.084  14.919  1.00  0.00           C  
ATOM   4305  CZ3 TRP C 285       7.301  13.788  16.160  1.00  0.00           C  
ATOM   4306  CH2 TRP C 285       6.773  14.999  15.788  1.00  0.00           C  
ATOM   4307  H   TRP C 285       5.112   7.659  14.715  1.00  0.00           H  
ATOM   4308  HA  TRP C 285       5.559   9.963  16.275  1.00  0.00           H  
ATOM   4309 1HB  TRP C 285       6.066   9.915  13.891  1.00  0.00           H  
ATOM   4310 2HB  TRP C 285       4.368   9.702  13.490  1.00  0.00           H  
ATOM   4311  HD1 TRP C 285       3.185  11.864  12.783  1.00  0.00           H  
ATOM   4312  HE1 TRP C 285       3.533  14.398  13.163  1.00  0.00           H  
ATOM   4313  HE3 TRP C 285       7.188  11.639  15.982  1.00  0.00           H  
ATOM   4314  HZ2 TRP C 285       5.281  16.056  14.635  1.00  0.00           H  
ATOM   4315  HZ3 TRP C 285       8.153  13.736  16.839  1.00  0.00           H  
ATOM   4316  HH2 TRP C 285       7.217  15.914  16.182  1.00  0.00           H  
ATOM   4317  N   PHE C 286       2.410   9.232  15.756  1.00  0.00           N  
ATOM   4318  CA  PHE C 286       1.026   9.620  15.974  1.00  0.00           C  
ATOM   4319  C   PHE C 286       0.595   8.988  17.288  1.00  0.00           C  
ATOM   4320  O   PHE C 286      -0.385   9.400  17.895  1.00  0.00           O  
ATOM   4321  CB  PHE C 286       0.124   9.160  14.828  1.00  0.00           C  
ATOM   4322  CG  PHE C 286       0.471   9.771  13.501  1.00  0.00           C  
ATOM   4323  CD1 PHE C 286       1.052   9.006  12.500  1.00  0.00           C  
ATOM   4324  CD2 PHE C 286       0.218  11.111  13.250  1.00  0.00           C  
ATOM   4325  CE1 PHE C 286       1.371   9.567  11.278  1.00  0.00           C  
ATOM   4326  CE2 PHE C 286       0.536  11.674  12.029  1.00  0.00           C  
ATOM   4327  CZ  PHE C 286       1.113  10.901  11.042  1.00  0.00           C  
ATOM   4328  H   PHE C 286       2.609   8.337  15.334  1.00  0.00           H  
ATOM   4329  HA  PHE C 286       0.975  10.709  16.017  1.00  0.00           H  
ATOM   4330 1HB  PHE C 286       0.184   8.077  14.730  1.00  0.00           H  
ATOM   4331 2HB  PHE C 286      -0.911   9.410  15.058  1.00  0.00           H  
ATOM   4332  HD1 PHE C 286       1.255   7.951  12.686  1.00  0.00           H  
ATOM   4333  HD2 PHE C 286      -0.238  11.722  14.030  1.00  0.00           H  
ATOM   4334  HE1 PHE C 286       1.828   8.955  10.500  1.00  0.00           H  
ATOM   4335  HE2 PHE C 286       0.331  12.729  11.845  1.00  0.00           H  
ATOM   4336  HZ  PHE C 286       1.366  11.344  10.080  1.00  0.00           H  
ATOM   4337  N   VAL C 287       1.361   7.985  17.709  1.00  0.00           N  
ATOM   4338  CA  VAL C 287       1.211   7.371  19.019  1.00  0.00           C  
ATOM   4339  C   VAL C 287       1.812   8.367  20.010  1.00  0.00           C  
ATOM   4340  O   VAL C 287       1.419   8.426  21.175  1.00  0.00           O  
ATOM   4341  CB  VAL C 287       1.935   6.014  19.099  1.00  0.00           C  
ATOM   4342  CG1 VAL C 287       1.972   5.514  20.535  1.00  0.00           C  
ATOM   4343  CG2 VAL C 287       1.245   5.005  18.194  1.00  0.00           C  
ATOM   4344  H   VAL C 287       2.075   7.641  17.083  1.00  0.00           H  
ATOM   4345  HA  VAL C 287       0.150   7.193  19.198  1.00  0.00           H  
ATOM   4346  HB  VAL C 287       2.969   6.145  18.777  1.00  0.00           H  
ATOM   4347 1HG1 VAL C 287       2.488   4.554  20.573  1.00  0.00           H  
ATOM   4348 2HG1 VAL C 287       2.502   6.235  21.158  1.00  0.00           H  
ATOM   4349 3HG1 VAL C 287       0.954   5.393  20.905  1.00  0.00           H  
ATOM   4350 1HG2 VAL C 287       1.763   4.048  18.255  1.00  0.00           H  
ATOM   4351 2HG2 VAL C 287       0.210   4.879  18.512  1.00  0.00           H  
ATOM   4352 3HG2 VAL C 287       1.267   5.364  17.165  1.00  0.00           H  
ATOM   4353  N   GLY C 288       2.767   9.161  19.521  1.00  0.00           N  
ATOM   4354  CA  GLY C 288       3.428  10.162  20.346  1.00  0.00           C  
ATOM   4355  C   GLY C 288       2.624  11.449  20.314  1.00  0.00           C  
ATOM   4356  O   GLY C 288       2.991  12.467  20.907  1.00  0.00           O  
ATOM   4357  H   GLY C 288       3.039   9.063  18.553  1.00  0.00           H  
ATOM   4358 1HA  GLY C 288       3.519   9.791  21.367  1.00  0.00           H  
ATOM   4359 2HA  GLY C 288       4.438  10.331  19.974  1.00  0.00           H  
ATOM   4360  N   ARG C 289       1.522  11.383  19.578  1.00  0.00           N  
ATOM   4361  CA  ARG C 289       0.594  12.486  19.401  1.00  0.00           C  
ATOM   4362  C   ARG C 289      -0.778  11.877  19.662  1.00  0.00           C  
ATOM   4363  O   ARG C 289      -1.794  12.296  19.097  1.00  0.00           O  
ATOM   4364  CB  ARG C 289       0.668  13.088  18.006  1.00  0.00           C  
ATOM   4365  CG  ARG C 289       1.965  13.818  17.693  1.00  0.00           C  
ATOM   4366  CD  ARG C 289       2.055  14.184  16.256  1.00  0.00           C  
ATOM   4367  NE  ARG C 289       1.019  15.129  15.870  1.00  0.00           N  
ATOM   4368  CZ  ARG C 289       1.114  16.466  16.007  1.00  0.00           C  
ATOM   4369  NH1 ARG C 289       2.201  16.999  16.519  1.00  0.00           N  
ATOM   4370  NH2 ARG C 289       0.114  17.241  15.625  1.00  0.00           N  
ATOM   4371  H   ARG C 289       1.334  10.503  19.119  1.00  0.00           H  
ATOM   4372  HA  ARG C 289       0.862  13.280  20.099  1.00  0.00           H  
ATOM   4373 1HB  ARG C 289       0.545  12.301  17.263  1.00  0.00           H  
ATOM   4374 2HB  ARG C 289      -0.150  13.796  17.871  1.00  0.00           H  
ATOM   4375 1HG  ARG C 289       2.019  14.733  18.283  1.00  0.00           H  
ATOM   4376 2HG  ARG C 289       2.812  13.176  17.937  1.00  0.00           H  
ATOM   4377 1HD  ARG C 289       3.024  14.641  16.058  1.00  0.00           H  
ATOM   4378 2HD  ARG C 289       1.945  13.289  15.645  1.00  0.00           H  
ATOM   4379  HE  ARG C 289       0.168  14.756  15.472  1.00  0.00           H  
ATOM   4380 1HH1 ARG C 289       2.965  16.406  16.811  1.00  0.00           H  
ATOM   4381 2HH1 ARG C 289       2.272  18.001  16.622  1.00  0.00           H  
ATOM   4382 1HH2 ARG C 289      -0.721  16.831  15.231  1.00  0.00           H  
ATOM   4383 2HH2 ARG C 289       0.185  18.243  15.727  1.00  0.00           H  
ATOM   4384  N   GLU C 290      -0.768  10.852  20.513  1.00  0.00           N  
ATOM   4385  CA  GLU C 290      -1.933  10.023  20.794  1.00  0.00           C  
ATOM   4386  C   GLU C 290      -3.023  10.933  21.350  1.00  0.00           C  
ATOM   4387  O   GLU C 290      -4.211  10.626  21.270  1.00  0.00           O  
ATOM   4388  CB  GLU C 290      -1.598   8.908  21.787  1.00  0.00           C  
ATOM   4389  CG  GLU C 290      -1.159   9.399  23.159  1.00  0.00           C  
ATOM   4390  CD  GLU C 290      -0.737   8.282  24.073  1.00  0.00           C  
ATOM   4391  OE1 GLU C 290      -0.831   7.146  23.674  1.00  0.00           O  
ATOM   4392  OE2 GLU C 290      -0.320   8.565  25.171  1.00  0.00           O  
ATOM   4393  H   GLU C 290       0.103  10.651  20.982  1.00  0.00           H  
ATOM   4394  HA  GLU C 290      -2.237   9.529  19.870  1.00  0.00           H  
ATOM   4395 1HB  GLU C 290      -2.470   8.268  21.923  1.00  0.00           H  
ATOM   4396 2HB  GLU C 290      -0.798   8.288  21.382  1.00  0.00           H  
ATOM   4397 1HG  GLU C 290      -0.324  10.088  23.037  1.00  0.00           H  
ATOM   4398 2HG  GLU C 290      -1.982   9.946  23.618  1.00  0.00           H  
ATOM   4399  N   GLN C 291      -2.597  12.055  21.920  1.00  0.00           N  
ATOM   4400  CA  GLN C 291      -3.509  13.097  22.370  1.00  0.00           C  
ATOM   4401  C   GLN C 291      -4.701  13.207  21.405  1.00  0.00           C  
ATOM   4402  O   GLN C 291      -5.840  13.362  21.894  1.00  0.00           O  
ATOM   4403  OXT GLN C 291      -4.521  13.143  20.220  1.00  0.00           O  
ATOM   4404  CB  GLN C 291      -2.781  14.439  22.478  1.00  0.00           C  
ATOM   4405  CG  GLN C 291      -3.674  15.602  22.877  1.00  0.00           C  
ATOM   4406  CD  GLN C 291      -2.934  16.925  22.882  1.00  0.00           C  
ATOM   4407  OE1 GLN C 291      -2.033  17.146  23.696  1.00  0.00           O  
ATOM   4408  NE2 GLN C 291      -3.310  17.816  21.971  1.00  0.00           N  
ATOM   4409  H   GLN C 291      -1.603  12.185  22.043  1.00  0.00           H  
ATOM   4410  HA  GLN C 291      -3.861  12.840  23.369  1.00  0.00           H  
ATOM   4411 1HB  GLN C 291      -1.981  14.362  23.215  1.00  0.00           H  
ATOM   4412 2HB  GLN C 291      -2.321  14.682  21.520  1.00  0.00           H  
ATOM   4413 1HG  GLN C 291      -4.498  15.673  22.167  1.00  0.00           H  
ATOM   4414 2HG  GLN C 291      -4.060  15.422  23.880  1.00  0.00           H  
ATOM   4415 1HE2 GLN C 291      -2.857  18.708  21.926  1.00  0.00           H  
ATOM   4416 2HE2 GLN C 291      -4.045  17.597  21.330  1.00  0.00           H  
ATOM   4417  N   ALA D 292      -8.255  16.428  19.530  1.00  0.00           N  
ATOM   4418  CA  ALA D 292      -7.150  15.427  19.615  1.00  0.00           C  
ATOM   4419  C   ALA D 292      -5.811  16.073  19.282  1.00  0.00           C  
ATOM   4420  O   ALA D 292      -5.458  17.119  19.831  1.00  0.00           O  
ATOM   4421  CB  ALA D 292      -7.425  14.268  18.658  1.00  0.00           C  
ATOM   4422 1H   ALA D 292      -9.124  15.986  19.751  1.00  0.00           H  
ATOM   4423 2H   ALA D 292      -8.084  17.170  20.178  1.00  0.00           H  
ATOM   4424 3H   ALA D 292      -8.297  16.799  18.602  1.00  0.00           H  
ATOM   4425  HA  ALA D 292      -7.116  15.047  20.637  1.00  0.00           H  
ATOM   4426 1HB  ALA D 292      -6.616  13.541  18.726  1.00  0.00           H  
ATOM   4427 2HB  ALA D 292      -8.367  13.788  18.928  1.00  0.00           H  
ATOM   4428 3HB  ALA D 292      -7.490  14.645  17.639  1.00  0.00           H  
ATOM   4429  N   LEU D 293      -5.068  15.438  18.380  1.00  0.00           N  
ATOM   4430  CA  LEU D 293      -3.764  15.933  17.952  1.00  0.00           C  
ATOM   4431  C   LEU D 293      -3.336  15.228  16.672  1.00  0.00           C  
ATOM   4432  O   LEU D 293      -3.377  15.803  15.586  1.00  0.00           O  
ATOM   4433  CB  LEU D 293      -2.716  15.710  19.049  1.00  0.00           C  
ATOM   4434  CG  LEU D 293      -1.320  16.276  18.761  1.00  0.00           C  
ATOM   4435  CD1 LEU D 293      -1.419  17.777  18.526  1.00  0.00           C  
ATOM   4436  CD2 LEU D 293      -0.395  15.966  19.928  1.00  0.00           C  
ATOM   4437  H   LEU D 293      -5.425  14.582  17.980  1.00  0.00           H  
ATOM   4438  HA  LEU D 293      -3.842  17.005  17.775  1.00  0.00           H  
ATOM   4439 1HB  LEU D 293      -3.075  16.166  19.970  1.00  0.00           H  
ATOM   4440 2HB  LEU D 293      -2.611  14.638  19.217  1.00  0.00           H  
ATOM   4441  HG  LEU D 293      -0.923  15.822  17.853  1.00  0.00           H  
ATOM   4442 1HD1 LEU D 293      -0.427  18.180  18.320  1.00  0.00           H  
ATOM   4443 2HD1 LEU D 293      -2.071  17.970  17.673  1.00  0.00           H  
ATOM   4444 3HD1 LEU D 293      -1.829  18.258  19.413  1.00  0.00           H  
ATOM   4445 1HD2 LEU D 293       0.598  16.368  19.723  1.00  0.00           H  
ATOM   4446 2HD2 LEU D 293      -0.790  16.421  20.837  1.00  0.00           H  
ATOM   4447 3HD2 LEU D 293      -0.328  14.886  20.063  1.00  0.00           H  
ATOM   4448  N   HIS D 294      -2.928  13.973  16.809  1.00  0.00           N  
ATOM   4449  CA  HIS D 294      -2.534  13.167  15.667  1.00  0.00           C  
ATOM   4450  C   HIS D 294      -3.645  13.124  14.625  1.00  0.00           C  
ATOM   4451  O   HIS D 294      -3.385  13.019  13.431  1.00  0.00           O  
ATOM   4452  CB  HIS D 294      -2.177  11.743  16.105  1.00  0.00           C  
ATOM   4453  CG  HIS D 294      -3.317  11.002  16.732  1.00  0.00           C  
ATOM   4454  ND1 HIS D 294      -3.984  11.468  17.846  1.00  0.00           N  
ATOM   4455  CD2 HIS D 294      -3.909   9.830  16.402  1.00  0.00           C  
ATOM   4456  CE1 HIS D 294      -4.937  10.613  18.174  1.00  0.00           C  
ATOM   4457  NE2 HIS D 294      -4.912   9.612  17.314  1.00  0.00           N  
ATOM   4458  H   HIS D 294      -2.890  13.568  17.734  1.00  0.00           H  
ATOM   4459  HA  HIS D 294      -1.644  13.596  15.208  1.00  0.00           H  
ATOM   4460 1HB  HIS D 294      -1.832  11.172  15.243  1.00  0.00           H  
ATOM   4461 2HB  HIS D 294      -1.358  11.778  16.823  1.00  0.00           H  
ATOM   4462  HD1 HIS D 294      -3.839  12.350  18.296  1.00  0.00           H  
ATOM   4463  HD2 HIS D 294      -3.728   9.108  15.606  1.00  0.00           H  
ATOM   4464  HE1 HIS D 294      -5.581  10.803  19.032  1.00  0.00           H  
ATOM   4465  N   TRP D 295      -4.884  13.214  15.095  1.00  0.00           N  
ATOM   4466  CA  TRP D 295      -6.047  13.331  14.223  1.00  0.00           C  
ATOM   4467  C   TRP D 295      -6.016  14.598  13.376  1.00  0.00           C  
ATOM   4468  O   TRP D 295      -6.349  14.565  12.192  1.00  0.00           O  
ATOM   4469  CB  TRP D 295      -7.330  13.311  15.054  1.00  0.00           C  
ATOM   4470  CG  TRP D 295      -8.580  13.318  14.227  1.00  0.00           C  
ATOM   4471  CD1 TRP D 295      -9.186  12.239  13.656  1.00  0.00           C  
ATOM   4472  CD2 TRP D 295      -9.387  14.467  13.871  1.00  0.00           C  
ATOM   4473  NE1 TRP D 295     -10.309  12.635  12.972  1.00  0.00           N  
ATOM   4474  CE2 TRP D 295     -10.448  13.994  13.094  1.00  0.00           C  
ATOM   4475  CE3 TRP D 295      -9.296  15.837  14.147  1.00  0.00           C  
ATOM   4476  CZ2 TRP D 295     -11.418  14.843  12.583  1.00  0.00           C  
ATOM   4477  CZ3 TRP D 295     -10.269  16.687  13.635  1.00  0.00           C  
ATOM   4478  CH2 TRP D 295     -11.302  16.202  12.874  1.00  0.00           C  
ATOM   4479  H   TRP D 295      -5.020  13.200  16.096  1.00  0.00           H  
ATOM   4480  HA  TRP D 295      -6.061  12.475  13.549  1.00  0.00           H  
ATOM   4481 1HB  TRP D 295      -7.342  12.421  15.684  1.00  0.00           H  
ATOM   4482 2HB  TRP D 295      -7.351  14.178  15.714  1.00  0.00           H  
ATOM   4483  HD1 TRP D 295      -8.831  11.213  13.732  1.00  0.00           H  
ATOM   4484  HE1 TRP D 295     -10.932  12.025  12.461  1.00  0.00           H  
ATOM   4485  HE3 TRP D 295      -8.479  16.227  14.753  1.00  0.00           H  
ATOM   4486  HZ2 TRP D 295     -12.246  14.477  11.976  1.00  0.00           H  
ATOM   4487  HZ3 TRP D 295     -10.190  17.753  13.853  1.00  0.00           H  
ATOM   4488  HH2 TRP D 295     -12.049  16.897  12.489  1.00  0.00           H  
ATOM   4489  N   ARG D 296      -5.621  15.711  13.984  1.00  0.00           N  
ATOM   4490  CA  ARG D 296      -5.398  16.938  13.231  1.00  0.00           C  
ATOM   4491  C   ARG D 296      -4.158  16.872  12.362  1.00  0.00           C  
ATOM   4492  O   ARG D 296      -4.069  17.569  11.354  1.00  0.00           O  
ATOM   4493  CB  ARG D 296      -5.275  18.123  14.178  1.00  0.00           C  
ATOM   4494  CG  ARG D 296      -6.554  18.491  14.912  1.00  0.00           C  
ATOM   4495  CD  ARG D 296      -6.337  19.607  15.868  1.00  0.00           C  
ATOM   4496  NE  ARG D 296      -5.609  19.175  17.050  1.00  0.00           N  
ATOM   4497  CZ  ARG D 296      -4.944  20.000  17.883  1.00  0.00           C  
ATOM   4498  NH1 ARG D 296      -4.925  21.294  17.650  1.00  0.00           N  
ATOM   4499  NH2 ARG D 296      -4.311  19.508  18.934  1.00  0.00           N  
ATOM   4500  H   ARG D 296      -5.471  15.713  14.983  1.00  0.00           H  
ATOM   4501  HA  ARG D 296      -6.250  17.097  12.569  1.00  0.00           H  
ATOM   4502 1HB  ARG D 296      -4.513  17.911  14.927  1.00  0.00           H  
ATOM   4503 2HB  ARG D 296      -4.950  19.001  13.620  1.00  0.00           H  
ATOM   4504 1HG  ARG D 296      -7.312  18.799  14.192  1.00  0.00           H  
ATOM   4505 2HG  ARG D 296      -6.914  17.626  15.471  1.00  0.00           H  
ATOM   4506 1HD  ARG D 296      -5.762  20.395  15.382  1.00  0.00           H  
ATOM   4507 2HD  ARG D 296      -7.299  20.005  16.187  1.00  0.00           H  
ATOM   4508  HE  ARG D 296      -5.600  18.186  17.262  1.00  0.00           H  
ATOM   4509 1HH1 ARG D 296      -5.409  21.670  16.847  1.00  0.00           H  
ATOM   4510 2HH1 ARG D 296      -4.427  21.912  18.274  1.00  0.00           H  
ATOM   4511 1HH2 ARG D 296      -4.326  18.514  19.113  1.00  0.00           H  
ATOM   4512 2HH2 ARG D 296      -3.813  20.126  19.557  1.00  0.00           H  
ATOM   4513  N   ALA D 297      -3.196  16.046  12.759  1.00  0.00           N  
ATOM   4514  CA  ALA D 297      -1.975  15.875  11.983  1.00  0.00           C  
ATOM   4515  C   ALA D 297      -2.336  15.179  10.678  1.00  0.00           C  
ATOM   4516  O   ALA D 297      -1.756  15.454   9.626  1.00  0.00           O  
ATOM   4517  CB  ALA D 297      -0.967  15.040  12.765  1.00  0.00           C  
ATOM   4518  H   ALA D 297      -3.311  15.524  13.616  1.00  0.00           H  
ATOM   4519  HA  ALA D 297      -1.550  16.862  11.799  1.00  0.00           H  
ATOM   4520 1HB  ALA D 297      -0.059  14.920  12.175  1.00  0.00           H  
ATOM   4521 2HB  ALA D 297      -0.727  15.543  13.702  1.00  0.00           H  
ATOM   4522 3HB  ALA D 297      -1.393  14.061  12.978  1.00  0.00           H  
ATOM   4523  N   ALA D 298      -3.311  14.277  10.766  1.00  0.00           N  
ATOM   4524  CA  ALA D 298      -3.870  13.608   9.598  1.00  0.00           C  
ATOM   4525  C   ALA D 298      -4.442  14.634   8.627  1.00  0.00           C  
ATOM   4526  O   ALA D 298      -4.216  14.547   7.420  1.00  0.00           O  
ATOM   4527  CB  ALA D 298      -4.962  12.632  10.030  1.00  0.00           C  
ATOM   4528  H   ALA D 298      -3.672  14.051  11.682  1.00  0.00           H  
ATOM   4529  HA  ALA D 298      -3.069  13.053   9.110  1.00  0.00           H  
ATOM   4530 1HB  ALA D 298      -5.375  12.136   9.152  1.00  0.00           H  
ATOM   4531 2HB  ALA D 298      -4.538  11.886  10.702  1.00  0.00           H  
ATOM   4532 3HB  ALA D 298      -5.753  13.176  10.545  1.00  0.00           H  
ATOM   4533  N   GLY D 299      -5.178  15.602   9.160  1.00  0.00           N  
ATOM   4534  CA  GLY D 299      -5.625  16.720   8.353  1.00  0.00           C  
ATOM   4535  C   GLY D 299      -4.473  17.473   7.714  1.00  0.00           C  
ATOM   4536  O   GLY D 299      -4.525  17.810   6.533  1.00  0.00           O  
ATOM   4537  H   GLY D 299      -5.435  15.567  10.136  1.00  0.00           H  
ATOM   4538 1HA  GLY D 299      -6.291  16.360   7.569  1.00  0.00           H  
ATOM   4539 2HA  GLY D 299      -6.199  17.409   8.971  1.00  0.00           H  
ATOM   4540  N   ALA D 300      -3.424  17.735   8.487  1.00  0.00           N  
ATOM   4541  CA  ALA D 300      -2.231  18.376   7.950  1.00  0.00           C  
ATOM   4542  C   ALA D 300      -1.569  17.561   6.854  1.00  0.00           C  
ATOM   4543  O   ALA D 300      -1.039  18.122   5.897  1.00  0.00           O  
ATOM   4544  CB  ALA D 300      -1.233  18.636   9.058  1.00  0.00           C  
ATOM   4545  H   ALA D 300      -3.450  17.486   9.465  1.00  0.00           H  
ATOM   4546  HA  ALA D 300      -2.527  19.328   7.510  1.00  0.00           H  
ATOM   4547 1HB  ALA D 300      -0.346  19.115   8.644  1.00  0.00           H  
ATOM   4548 2HB  ALA D 300      -1.682  19.288   9.807  1.00  0.00           H  
ATOM   4549 3HB  ALA D 300      -0.951  17.692   9.522  1.00  0.00           H  
ATOM   4550  N   ALA D 301      -1.587  16.242   7.001  1.00  0.00           N  
ATOM   4551  CA  ALA D 301      -1.059  15.363   5.967  1.00  0.00           C  
ATOM   4552  C   ALA D 301      -1.853  15.477   4.688  1.00  0.00           C  
ATOM   4553  O   ALA D 301      -1.304  15.375   3.597  1.00  0.00           O  
ATOM   4554  CB  ALA D 301      -1.072  13.935   6.436  1.00  0.00           C  
ATOM   4555  H   ALA D 301      -1.973  15.837   7.842  1.00  0.00           H  
ATOM   4556  HA  ALA D 301      -0.029  15.658   5.765  1.00  0.00           H  
ATOM   4557 1HB  ALA D 301      -0.674  13.291   5.653  1.00  0.00           H  
ATOM   4558 2HB  ALA D 301      -0.457  13.841   7.331  1.00  0.00           H  
ATOM   4559 3HB  ALA D 301      -2.094  13.638   6.666  1.00  0.00           H  
ATOM   4560  N   THR D 302      -3.158  15.670   4.820  1.00  0.00           N  
ATOM   4561  CA  THR D 302      -3.980  15.924   3.650  1.00  0.00           C  
ATOM   4562  C   THR D 302      -3.554  17.244   3.024  1.00  0.00           C  
ATOM   4563  O   THR D 302      -3.478  17.352   1.803  1.00  0.00           O  
ATOM   4564  CB  THR D 302      -5.478  15.960   4.004  1.00  0.00           C  
ATOM   4565  OG1 THR D 302      -5.873  14.696   4.554  1.00  0.00           O  
ATOM   4566  CG2 THR D 302      -6.312  16.252   2.766  1.00  0.00           C  
ATOM   4567  H   THR D 302      -3.594  15.643   5.731  1.00  0.00           H  
ATOM   4568  HA  THR D 302      -3.838  15.105   2.944  1.00  0.00           H  
ATOM   4569  HB  THR D 302      -5.658  16.736   4.747  1.00  0.00           H  
ATOM   4570  HG1 THR D 302      -6.478  14.841   5.285  1.00  0.00           H  
ATOM   4571 1HG2 THR D 302      -7.368  16.274   3.035  1.00  0.00           H  
ATOM   4572 2HG2 THR D 302      -6.023  17.217   2.352  1.00  0.00           H  
ATOM   4573 3HG2 THR D 302      -6.144  15.474   2.022  1.00  0.00           H  
ATOM   4574  N   VAL D 303      -3.261  18.243   3.851  1.00  0.00           N  
ATOM   4575  CA  VAL D 303      -2.790  19.517   3.327  1.00  0.00           C  
ATOM   4576  C   VAL D 303      -1.482  19.289   2.580  1.00  0.00           C  
ATOM   4577  O   VAL D 303      -1.269  19.842   1.505  1.00  0.00           O  
ATOM   4578  CB  VAL D 303      -2.575  20.534   4.464  1.00  0.00           C  
ATOM   4579  CG1 VAL D 303      -1.887  21.784   3.937  1.00  0.00           C  
ATOM   4580  CG2 VAL D 303      -3.910  20.883   5.105  1.00  0.00           C  
ATOM   4581  H   VAL D 303      -3.361  18.128   4.849  1.00  0.00           H  
ATOM   4582  HA  VAL D 303      -3.552  19.919   2.658  1.00  0.00           H  
ATOM   4583  HB  VAL D 303      -1.915  20.095   5.212  1.00  0.00           H  
ATOM   4584 1HG1 VAL D 303      -1.743  22.492   4.754  1.00  0.00           H  
ATOM   4585 2HG1 VAL D 303      -0.918  21.516   3.515  1.00  0.00           H  
ATOM   4586 3HG1 VAL D 303      -2.505  22.243   3.166  1.00  0.00           H  
ATOM   4587 1HG2 VAL D 303      -3.750  21.601   5.909  1.00  0.00           H  
ATOM   4588 2HG2 VAL D 303      -4.571  21.317   4.355  1.00  0.00           H  
ATOM   4589 3HG2 VAL D 303      -4.365  19.979   5.512  1.00  0.00           H  
ATOM   4590  N   LEU D 304      -0.610  18.472   3.162  1.00  0.00           N  
ATOM   4591  CA  LEU D 304       0.692  18.179   2.571  1.00  0.00           C  
ATOM   4592  C   LEU D 304       0.462  17.543   1.204  1.00  0.00           C  
ATOM   4593  O   LEU D 304       1.145  17.874   0.235  1.00  0.00           O  
ATOM   4594  CB  LEU D 304       1.505  17.239   3.470  1.00  0.00           C  
ATOM   4595  CG  LEU D 304       2.041  17.858   4.767  1.00  0.00           C  
ATOM   4596  CD1 LEU D 304       2.679  16.771   5.622  1.00  0.00           C  
ATOM   4597  CD2 LEU D 304       3.045  18.950   4.431  1.00  0.00           C  
ATOM   4598  H   LEU D 304      -0.859  18.043   4.041  1.00  0.00           H  
ATOM   4599  HA  LEU D 304       1.252  19.109   2.489  1.00  0.00           H  
ATOM   4600 1HB  LEU D 304       0.878  16.391   3.742  1.00  0.00           H  
ATOM   4601 2HB  LEU D 304       2.358  16.867   2.903  1.00  0.00           H  
ATOM   4602  HG  LEU D 304       1.215  18.286   5.335  1.00  0.00           H  
ATOM   4603 1HD1 LEU D 304       3.060  17.211   6.544  1.00  0.00           H  
ATOM   4604 2HD1 LEU D 304       1.934  16.014   5.864  1.00  0.00           H  
ATOM   4605 3HD1 LEU D 304       3.500  16.312   5.073  1.00  0.00           H  
ATOM   4606 1HD2 LEU D 304       3.426  19.390   5.353  1.00  0.00           H  
ATOM   4607 2HD2 LEU D 304       3.873  18.522   3.865  1.00  0.00           H  
ATOM   4608 3HD2 LEU D 304       2.558  19.721   3.834  1.00  0.00           H  
ATOM   4609  N   LEU D 305      -0.507  16.633   1.131  1.00  0.00           N  
ATOM   4610  CA  LEU D 305      -0.859  15.982  -0.126  1.00  0.00           C  
ATOM   4611  C   LEU D 305      -1.160  17.015  -1.192  1.00  0.00           C  
ATOM   4612  O   LEU D 305      -0.676  16.915  -2.318  1.00  0.00           O  
ATOM   4613  CB  LEU D 305      -2.073  15.064   0.065  1.00  0.00           C  
ATOM   4614  CG  LEU D 305      -2.561  14.337  -1.194  1.00  0.00           C  
ATOM   4615  CD1 LEU D 305      -1.468  13.405  -1.700  1.00  0.00           C  
ATOM   4616  CD2 LEU D 305      -3.833  13.565  -0.874  1.00  0.00           C  
ATOM   4617  H   LEU D 305      -1.012  16.388   1.970  1.00  0.00           H  
ATOM   4618  HA  LEU D 305      -0.019  15.363  -0.441  1.00  0.00           H  
ATOM   4619 1HB  LEU D 305      -1.823  14.308   0.808  1.00  0.00           H  
ATOM   4620 2HB  LEU D 305      -2.902  15.659   0.447  1.00  0.00           H  
ATOM   4621  HG  LEU D 305      -2.767  15.066  -1.979  1.00  0.00           H  
ATOM   4622 1HD1 LEU D 305      -1.816  12.889  -2.595  1.00  0.00           H  
ATOM   4623 2HD1 LEU D 305      -0.577  13.986  -1.940  1.00  0.00           H  
ATOM   4624 3HD1 LEU D 305      -1.229  12.674  -0.929  1.00  0.00           H  
ATOM   4625 1HD2 LEU D 305      -4.181  13.049  -1.769  1.00  0.00           H  
ATOM   4626 2HD2 LEU D 305      -3.628  12.835  -0.091  1.00  0.00           H  
ATOM   4627 3HD2 LEU D 305      -4.602  14.258  -0.532  1.00  0.00           H  
ATOM   4628  N   VAL D 306      -1.970  18.005  -0.833  1.00  0.00           N  
ATOM   4629  CA  VAL D 306      -2.313  19.078  -1.754  1.00  0.00           C  
ATOM   4630  C   VAL D 306      -1.067  19.853  -2.154  1.00  0.00           C  
ATOM   4631  O   VAL D 306      -0.920  20.248  -3.308  1.00  0.00           O  
ATOM   4632  CB  VAL D 306      -3.332  20.037  -1.110  1.00  0.00           C  
ATOM   4633  CG1 VAL D 306      -3.542  21.261  -1.989  1.00  0.00           C  
ATOM   4634  CG2 VAL D 306      -4.648  19.311  -0.873  1.00  0.00           C  
ATOM   4635  H   VAL D 306      -2.357  18.014   0.099  1.00  0.00           H  
ATOM   4636  HA  VAL D 306      -2.760  18.638  -2.647  1.00  0.00           H  
ATOM   4637  HB  VAL D 306      -2.934  20.389  -0.158  1.00  0.00           H  
ATOM   4638 1HG1 VAL D 306      -4.264  21.928  -1.518  1.00  0.00           H  
ATOM   4639 2HG1 VAL D 306      -2.594  21.784  -2.115  1.00  0.00           H  
ATOM   4640 3HG1 VAL D 306      -3.918  20.949  -2.963  1.00  0.00           H  
ATOM   4641 1HG2 VAL D 306      -5.363  19.995  -0.416  1.00  0.00           H  
ATOM   4642 2HG2 VAL D 306      -5.043  18.954  -1.824  1.00  0.00           H  
ATOM   4643 3HG2 VAL D 306      -4.481  18.464  -0.208  1.00  0.00           H  
ATOM   4644  N   ILE D 307      -0.177  20.084  -1.199  1.00  0.00           N  
ATOM   4645  CA  ILE D 307       1.010  20.871  -1.490  1.00  0.00           C  
ATOM   4646  C   ILE D 307       1.779  20.084  -2.546  1.00  0.00           C  
ATOM   4647  O   ILE D 307       2.271  20.657  -3.518  1.00  0.00           O  
ATOM   4648  CB  ILE D 307       1.876  21.108  -0.239  1.00  0.00           C  
ATOM   4649  CG1 ILE D 307       1.156  22.037   0.741  1.00  0.00           C  
ATOM   4650  CG2 ILE D 307       3.228  21.685  -0.630  1.00  0.00           C  
ATOM   4651  CD1 ILE D 307       1.803  22.104   2.106  1.00  0.00           C  
ATOM   4652  H   ILE D 307      -0.309  19.721  -0.266  1.00  0.00           H  
ATOM   4653  HA  ILE D 307       0.696  21.852  -1.844  1.00  0.00           H  
ATOM   4654  HB  ILE D 307       2.032  20.162   0.279  1.00  0.00           H  
ATOM   4655 1HG1 ILE D 307       1.123  23.045   0.329  1.00  0.00           H  
ATOM   4656 2HG1 ILE D 307       0.126  21.703   0.869  1.00  0.00           H  
ATOM   4657 1HG2 ILE D 307       3.827  21.847   0.265  1.00  0.00           H  
ATOM   4658 2HG2 ILE D 307       3.743  20.989  -1.291  1.00  0.00           H  
ATOM   4659 3HG2 ILE D 307       3.082  22.635  -1.146  1.00  0.00           H  
ATOM   4660 1HD1 ILE D 307       1.236  22.782   2.744  1.00  0.00           H  
ATOM   4661 2HD1 ILE D 307       1.815  21.109   2.552  1.00  0.00           H  
ATOM   4662 3HD1 ILE D 307       2.824  22.470   2.007  1.00  0.00           H  
ATOM   4663  N   VAL D 308       1.851  18.766  -2.358  1.00  0.00           N  
ATOM   4664  CA  VAL D 308       2.561  17.879  -3.282  1.00  0.00           C  
ATOM   4665  C   VAL D 308       1.949  17.979  -4.667  1.00  0.00           C  
ATOM   4666  O   VAL D 308       2.655  18.027  -5.671  1.00  0.00           O  
ATOM   4667  CB  VAL D 308       2.499  16.419  -2.796  1.00  0.00           C  
ATOM   4668  CG1 VAL D 308       3.009  15.476  -3.876  1.00  0.00           C  
ATOM   4669  CG2 VAL D 308       3.309  16.264  -1.518  1.00  0.00           C  
ATOM   4670  H   VAL D 308       1.397  18.370  -1.547  1.00  0.00           H  
ATOM   4671  HA  VAL D 308       3.613  18.167  -3.298  1.00  0.00           H  
ATOM   4672  HB  VAL D 308       1.460  16.154  -2.602  1.00  0.00           H  
ATOM   4673 1HG1 VAL D 308       2.958  14.448  -3.515  1.00  0.00           H  
ATOM   4674 2HG1 VAL D 308       2.392  15.578  -4.768  1.00  0.00           H  
ATOM   4675 3HG1 VAL D 308       4.042  15.724  -4.117  1.00  0.00           H  
ATOM   4676 1HG2 VAL D 308       3.260  15.229  -1.179  1.00  0.00           H  
ATOM   4677 2HG2 VAL D 308       4.348  16.534  -1.710  1.00  0.00           H  
ATOM   4678 3HG2 VAL D 308       2.901  16.917  -0.746  1.00  0.00           H  
ATOM   4679  N   LEU D 309       0.625  17.992  -4.711  1.00  0.00           N  
ATOM   4680  CA  LEU D 309      -0.076  18.064  -5.971  1.00  0.00           C  
ATOM   4681  C   LEU D 309       0.342  19.356  -6.640  1.00  0.00           C  
ATOM   4682  O   LEU D 309       0.628  19.374  -7.835  1.00  0.00           O  
ATOM   4683  CB  LEU D 309      -1.595  18.024  -5.765  1.00  0.00           C  
ATOM   4684  CG  LEU D 309      -2.164  16.692  -5.262  1.00  0.00           C  
ATOM   4685  CD1 LEU D 309      -3.644  16.858  -4.944  1.00  0.00           C  
ATOM   4686  CD2 LEU D 309      -1.949  15.617  -6.318  1.00  0.00           C  
ATOM   4687  H   LEU D 309       0.092  17.951  -3.853  1.00  0.00           H  
ATOM   4688  HA  LEU D 309       0.185  17.187  -6.562  1.00  0.00           H  
ATOM   4689 1HB  LEU D 309      -1.869  18.794  -5.045  1.00  0.00           H  
ATOM   4690 2HB  LEU D 309      -2.081  18.255  -6.714  1.00  0.00           H  
ATOM   4691  HG  LEU D 309      -1.655  16.403  -4.342  1.00  0.00           H  
ATOM   4692 1HD1 LEU D 309      -4.048  15.911  -4.586  1.00  0.00           H  
ATOM   4693 2HD1 LEU D 309      -3.767  17.618  -4.172  1.00  0.00           H  
ATOM   4694 3HD1 LEU D 309      -4.177  17.163  -5.843  1.00  0.00           H  
ATOM   4695 1HD2 LEU D 309      -2.353  14.669  -5.960  1.00  0.00           H  
ATOM   4696 2HD2 LEU D 309      -2.459  15.904  -7.238  1.00  0.00           H  
ATOM   4697 3HD2 LEU D 309      -0.883  15.507  -6.513  1.00  0.00           H  
ATOM   4698  N   LEU D 310       0.397  20.432  -5.860  1.00  0.00           N  
ATOM   4699  CA  LEU D 310       0.771  21.742  -6.380  1.00  0.00           C  
ATOM   4700  C   LEU D 310       2.219  21.766  -6.839  1.00  0.00           C  
ATOM   4701  O   LEU D 310       2.537  22.384  -7.852  1.00  0.00           O  
ATOM   4702  CB  LEU D 310       0.554  22.819  -5.309  1.00  0.00           C  
ATOM   4703  CG  LEU D 310      -0.908  23.111  -4.947  1.00  0.00           C  
ATOM   4704  CD1 LEU D 310      -0.957  24.058  -3.756  1.00  0.00           C  
ATOM   4705  CD2 LEU D 310      -1.620  23.709  -6.152  1.00  0.00           C  
ATOM   4706  H   LEU D 310       0.172  20.338  -4.879  1.00  0.00           H  
ATOM   4707  HA  LEU D 310       0.143  21.964  -7.242  1.00  0.00           H  
ATOM   4708 1HB  LEU D 310       1.065  22.511  -4.398  1.00  0.00           H  
ATOM   4709 2HB  LEU D 310       1.002  23.750  -5.656  1.00  0.00           H  
ATOM   4710  HG  LEU D 310      -1.404  22.184  -4.657  1.00  0.00           H  
ATOM   4711 1HD1 LEU D 310      -1.996  24.266  -3.499  1.00  0.00           H  
ATOM   4712 2HD1 LEU D 310      -0.458  23.597  -2.904  1.00  0.00           H  
ATOM   4713 3HD1 LEU D 310      -0.454  24.990  -4.012  1.00  0.00           H  
ATOM   4714 1HD2 LEU D 310      -2.659  23.917  -5.895  1.00  0.00           H  
ATOM   4715 2HD2 LEU D 310      -1.126  24.637  -6.442  1.00  0.00           H  
ATOM   4716 3HD2 LEU D 310      -1.585  23.004  -6.982  1.00  0.00           H  
ATOM   4717  N   ALA D 311       3.091  21.088  -6.100  1.00  0.00           N  
ATOM   4718  CA  ALA D 311       4.512  21.054  -6.422  1.00  0.00           C  
ATOM   4719  C   ALA D 311       4.738  20.576  -7.849  1.00  0.00           C  
ATOM   4720  O   ALA D 311       5.496  21.183  -8.602  1.00  0.00           O  
ATOM   4721  CB  ALA D 311       5.249  20.142  -5.450  1.00  0.00           C  
ATOM   4722  H   ALA D 311       2.757  20.582  -5.292  1.00  0.00           H  
ATOM   4723  HA  ALA D 311       4.906  22.066  -6.326  1.00  0.00           H  
ATOM   4724 1HB  ALA D 311       6.310  20.125  -5.701  1.00  0.00           H  
ATOM   4725 2HB  ALA D 311       5.122  20.516  -4.434  1.00  0.00           H  
ATOM   4726 3HB  ALA D 311       4.843  19.134  -5.519  1.00  0.00           H  
ATOM   4727  N   GLY D 312       4.079  19.480  -8.215  1.00  0.00           N  
ATOM   4728  CA  GLY D 312       4.163  18.986  -9.577  1.00  0.00           C  
ATOM   4729  C   GLY D 312       3.609  19.998 -10.556  1.00  0.00           C  
ATOM   4730  O   GLY D 312       4.174  20.217 -11.625  1.00  0.00           O  
ATOM   4731  H   GLY D 312       3.513  18.980  -7.544  1.00  0.00           H  
ATOM   4732 1HA  GLY D 312       5.203  18.766  -9.821  1.00  0.00           H  
ATOM   4733 2HA  GLY D 312       3.610  18.051  -9.659  1.00  0.00           H  
ATOM   4734  N   SER D 313       2.497  20.618 -10.184  1.00  0.00           N  
ATOM   4735  CA  SER D 313       1.817  21.569 -11.049  1.00  0.00           C  
ATOM   4736  C   SER D 313       2.652  22.823 -11.238  1.00  0.00           C  
ATOM   4737  O   SER D 313       2.455  23.582 -12.183  1.00  0.00           O  
ATOM   4738  CB  SER D 313       0.464  21.932 -10.468  1.00  0.00           C  
ATOM   4739  OG  SER D 313       0.605  22.775  -9.357  1.00  0.00           O  
ATOM   4740  H   SER D 313       2.112  20.421  -9.270  1.00  0.00           H  
ATOM   4741  HA  SER D 313       1.643  21.094 -12.016  1.00  0.00           H  
ATOM   4742 1HB  SER D 313      -0.138  22.427 -11.229  1.00  0.00           H  
ATOM   4743 2HB  SER D 313      -0.061  21.024 -10.174  1.00  0.00           H  
ATOM   4744  HG  SER D 313      -0.108  23.416  -9.420  1.00  0.00           H  
ATOM   4745  N   TYR D 314       3.594  23.031 -10.328  1.00  0.00           N  
ATOM   4746  CA  TYR D 314       4.494  24.168 -10.416  1.00  0.00           C  
ATOM   4747  C   TYR D 314       5.925  23.781 -10.763  1.00  0.00           C  
ATOM   4748  O   TYR D 314       6.855  24.555 -10.539  1.00  0.00           O  
ATOM   4749  CB  TYR D 314       4.472  24.947  -9.099  1.00  0.00           C  
ATOM   4750  CG  TYR D 314       3.160  25.648  -8.826  1.00  0.00           C  
ATOM   4751  CD1 TYR D 314       2.447  25.361  -7.671  1.00  0.00           C  
ATOM   4752  CD2 TYR D 314       2.671  26.579  -9.730  1.00  0.00           C  
ATOM   4753  CE1 TYR D 314       1.249  26.001  -7.422  1.00  0.00           C  
ATOM   4754  CE2 TYR D 314       1.473  27.220  -9.480  1.00  0.00           C  
ATOM   4755  CZ  TYR D 314       0.763  26.934  -8.332  1.00  0.00           C  
ATOM   4756  OH  TYR D 314      -0.431  27.572  -8.084  1.00  0.00           O  
ATOM   4757  H   TYR D 314       3.689  22.386  -9.557  1.00  0.00           H  
ATOM   4758  HA  TYR D 314       4.150  24.821 -11.218  1.00  0.00           H  
ATOM   4759 1HB  TYR D 314       4.674  24.267  -8.270  1.00  0.00           H  
ATOM   4760 2HB  TYR D 314       5.263  25.696  -9.106  1.00  0.00           H  
ATOM   4761  HD1 TYR D 314       2.832  24.629  -6.961  1.00  0.00           H  
ATOM   4762  HD2 TYR D 314       3.231  26.805 -10.637  1.00  0.00           H  
ATOM   4763  HE1 TYR D 314       0.688  25.775  -6.515  1.00  0.00           H  
ATOM   4764  HE2 TYR D 314       1.087  27.951 -10.191  1.00  0.00           H  
ATOM   4765  HH  TYR D 314      -0.792  27.260  -7.250  1.00  0.00           H  
ATOM   4766  N   LEU D 315       6.097  22.579 -11.302  1.00  0.00           N  
ATOM   4767  CA  LEU D 315       7.420  22.088 -11.677  1.00  0.00           C  
ATOM   4768  C   LEU D 315       7.322  21.345 -12.998  1.00  0.00           C  
ATOM   4769  O   LEU D 315       7.953  21.722 -13.982  1.00  0.00           O  
ATOM   4770  CB  LEU D 315       7.988  21.164 -10.592  1.00  0.00           C  
ATOM   4771  CG  LEU D 315       8.380  21.846  -9.275  1.00  0.00           C  
ATOM   4772  CD1 LEU D 315       8.768  20.789  -8.251  1.00  0.00           C  
ATOM   4773  CD2 LEU D 315       9.529  22.812  -9.526  1.00  0.00           C  
ATOM   4774  H   LEU D 315       5.292  21.989 -11.457  1.00  0.00           H  
ATOM   4775  HA  LEU D 315       8.090  22.942 -11.776  1.00  0.00           H  
ATOM   4776 1HB  LEU D 315       7.245  20.402 -10.361  1.00  0.00           H  
ATOM   4777 2HB  LEU D 315       8.875  20.669 -10.986  1.00  0.00           H  
ATOM   4778  HG  LEU D 315       7.525  22.395  -8.880  1.00  0.00           H  
ATOM   4779 1HD1 LEU D 315       9.047  21.274  -7.315  1.00  0.00           H  
ATOM   4780 2HD1 LEU D 315       7.922  20.124  -8.076  1.00  0.00           H  
ATOM   4781 3HD1 LEU D 315       9.613  20.212  -8.626  1.00  0.00           H  
ATOM   4782 1HD2 LEU D 315       9.807  23.297  -8.590  1.00  0.00           H  
ATOM   4783 2HD2 LEU D 315      10.385  22.264  -9.920  1.00  0.00           H  
ATOM   4784 3HD2 LEU D 315       9.218  23.567 -10.248  1.00  0.00           H  
ATOM   4785  N   ALA D 316       6.532  20.279 -13.012  1.00  0.00           N  
ATOM   4786  CA  ALA D 316       6.468  19.412 -14.180  1.00  0.00           C  
ATOM   4787  C   ALA D 316       5.842  20.229 -15.304  1.00  0.00           C  
ATOM   4788  O   ALA D 316       6.194  20.076 -16.475  1.00  0.00           O  
ATOM   4789  CB  ALA D 316       5.617  18.184 -13.877  1.00  0.00           C  
ATOM   4790  H   ALA D 316       5.966  20.060 -12.205  1.00  0.00           H  
ATOM   4791  HA  ALA D 316       7.482  19.090 -14.419  1.00  0.00           H  
ATOM   4792 1HB  ALA D 316       5.576  17.543 -14.758  1.00  0.00           H  
ATOM   4793 2HB  ALA D 316       6.057  17.632 -13.047  1.00  0.00           H  
ATOM   4794 3HB  ALA D 316       4.609  18.498 -13.610  1.00  0.00           H  
ATOM   4795  N   VAL D 317       4.916  21.105 -14.933  1.00  0.00           N  
ATOM   4796  CA  VAL D 317       4.319  22.031 -15.880  1.00  0.00           C  
ATOM   4797  C   VAL D 317       5.442  22.786 -16.567  1.00  0.00           C  
ATOM   4798  O   VAL D 317       5.479  22.857 -17.790  1.00  0.00           O  
ATOM   4799  CB  VAL D 317       3.373  23.019 -15.172  1.00  0.00           C  
ATOM   4800  CG1 VAL D 317       3.032  24.182 -16.091  1.00  0.00           C  
ATOM   4801  CG2 VAL D 317       2.110  22.297 -14.726  1.00  0.00           C  
ATOM   4802  H   VAL D 317       4.618  21.128 -13.968  1.00  0.00           H  
ATOM   4803  HA  VAL D 317       3.722  21.461 -16.592  1.00  0.00           H  
ATOM   4804  HB  VAL D 317       3.881  23.435 -14.302  1.00  0.00           H  
ATOM   4805 1HG1 VAL D 317       2.363  24.871 -15.575  1.00  0.00           H  
ATOM   4806 2HG1 VAL D 317       3.947  24.706 -16.369  1.00  0.00           H  
ATOM   4807 3HG1 VAL D 317       2.542  23.805 -16.989  1.00  0.00           H  
ATOM   4808 1HG2 VAL D 317       1.446  23.001 -14.226  1.00  0.00           H  
ATOM   4809 2HG2 VAL D 317       1.605  21.876 -15.596  1.00  0.00           H  
ATOM   4810 3HG2 VAL D 317       2.375  21.495 -14.036  1.00  0.00           H  
ATOM   4811  N   LEU D 318       6.363  23.330 -15.778  1.00  0.00           N  
ATOM   4812  CA  LEU D 318       7.484  24.079 -16.331  1.00  0.00           C  
ATOM   4813  C   LEU D 318       8.436  23.193 -17.135  1.00  0.00           C  
ATOM   4814  O   LEU D 318       9.051  23.639 -18.104  1.00  0.00           O  
ATOM   4815  CB  LEU D 318       8.256  24.768 -15.198  1.00  0.00           C  
ATOM   4816  CG  LEU D 318       7.499  25.872 -14.451  1.00  0.00           C  
ATOM   4817  CD1 LEU D 318       8.330  26.348 -13.267  1.00  0.00           C  
ATOM   4818  CD2 LEU D 318       7.201  27.019 -15.406  1.00  0.00           C  
ATOM   4819  H   LEU D 318       6.287  23.225 -14.777  1.00  0.00           H  
ATOM   4820  HA  LEU D 318       7.094  24.825 -17.023  1.00  0.00           H  
ATOM   4821 1HB  LEU D 318       8.547  24.014 -14.468  1.00  0.00           H  
ATOM   4822 2HB  LEU D 318       9.162  25.210 -15.614  1.00  0.00           H  
ATOM   4823  HG  LEU D 318       6.562  25.472 -14.062  1.00  0.00           H  
ATOM   4824 1HD1 LEU D 318       7.791  27.133 -12.736  1.00  0.00           H  
ATOM   4825 2HD1 LEU D 318       8.511  25.512 -12.591  1.00  0.00           H  
ATOM   4826 3HD1 LEU D 318       9.281  26.739 -13.625  1.00  0.00           H  
ATOM   4827 1HD2 LEU D 318       6.662  27.804 -14.875  1.00  0.00           H  
ATOM   4828 2HD2 LEU D 318       8.137  27.421 -15.795  1.00  0.00           H  
ATOM   4829 3HD2 LEU D 318       6.591  26.655 -16.233  1.00  0.00           H  
ATOM   4830  N   ALA D 319       8.554  21.936 -16.725  1.00  0.00           N  
ATOM   4831  CA  ALA D 319       9.466  21.003 -17.371  1.00  0.00           C  
ATOM   4832  C   ALA D 319       9.070  20.890 -18.836  1.00  0.00           C  
ATOM   4833  O   ALA D 319       9.925  20.832 -19.714  1.00  0.00           O  
ATOM   4834  CB  ALA D 319       9.386  19.642 -16.702  1.00  0.00           C  
ATOM   4835  H   ALA D 319       7.997  21.618 -15.945  1.00  0.00           H  
ATOM   4836  HA  ALA D 319      10.479  21.391 -17.264  1.00  0.00           H  
ATOM   4837 1HB  ALA D 319      10.073  18.954 -17.194  1.00  0.00           H  
ATOM   4838 2HB  ALA D 319       9.658  19.737 -15.651  1.00  0.00           H  
ATOM   4839 3HB  ALA D 319       8.370  19.258 -16.780  1.00  0.00           H  
ATOM   4840  N   GLU D 320       7.764  20.872 -19.085  1.00  0.00           N  
ATOM   4841  CA  GLU D 320       7.226  20.763 -20.436  1.00  0.00           C  
ATOM   4842  C   GLU D 320       6.967  22.121 -21.087  1.00  0.00           C  
ATOM   4843  O   GLU D 320       7.130  22.273 -22.295  1.00  0.00           O  
ATOM   4844  CB  GLU D 320       5.928  19.953 -20.414  1.00  0.00           C  
ATOM   4845  CG  GLU D 320       6.075  18.547 -19.850  1.00  0.00           C  
ATOM   4846  CD  GLU D 320       7.151  17.751 -20.535  1.00  0.00           C  
ATOM   4847  OE1 GLU D 320       7.167  17.727 -21.743  1.00  0.00           O  
ATOM   4848  OE2 GLU D 320       7.957  17.166 -19.851  1.00  0.00           O  
ATOM   4849  H   GLU D 320       7.126  20.937 -18.305  1.00  0.00           H  
ATOM   4850  HA  GLU D 320       7.949  20.231 -21.054  1.00  0.00           H  
ATOM   4851 1HB  GLU D 320       5.182  20.477 -19.816  1.00  0.00           H  
ATOM   4852 2HB  GLU D 320       5.535  19.868 -21.427  1.00  0.00           H  
ATOM   4853 1HG  GLU D 320       6.310  18.615 -18.788  1.00  0.00           H  
ATOM   4854 2HG  GLU D 320       5.124  18.025 -19.951  1.00  0.00           H  
ATOM   4855  N   ARG D 321       6.557  23.094 -20.276  1.00  0.00           N  
ATOM   4856  CA  ARG D 321       6.227  24.448 -20.737  1.00  0.00           C  
ATOM   4857  C   ARG D 321       7.336  25.182 -21.487  1.00  0.00           C  
ATOM   4858  O   ARG D 321       7.065  25.939 -22.420  1.00  0.00           O  
ATOM   4859  CB  ARG D 321       5.816  25.301 -19.546  1.00  0.00           C  
ATOM   4860  CG  ARG D 321       5.367  26.711 -19.894  1.00  0.00           C  
ATOM   4861  CD  ARG D 321       4.630  27.346 -18.771  1.00  0.00           C  
ATOM   4862  NE  ARG D 321       3.276  26.828 -18.650  1.00  0.00           N  
ATOM   4863  CZ  ARG D 321       2.374  27.252 -17.743  1.00  0.00           C  
ATOM   4864  NH1 ARG D 321       2.695  28.198 -16.889  1.00  0.00           N  
ATOM   4865  NH2 ARG D 321       1.166  26.717 -17.714  1.00  0.00           N  
ATOM   4866  H   ARG D 321       6.474  22.875 -19.294  1.00  0.00           H  
ATOM   4867  HA  ARG D 321       5.413  24.378 -21.459  1.00  0.00           H  
ATOM   4868 1HB  ARG D 321       4.998  24.816 -19.016  1.00  0.00           H  
ATOM   4869 2HB  ARG D 321       6.652  25.384 -18.851  1.00  0.00           H  
ATOM   4870 1HG  ARG D 321       6.238  27.325 -20.122  1.00  0.00           H  
ATOM   4871 2HG  ARG D 321       4.707  26.679 -20.762  1.00  0.00           H  
ATOM   4872 1HD  ARG D 321       5.154  27.152 -17.836  1.00  0.00           H  
ATOM   4873 2HD  ARG D 321       4.570  28.421 -18.937  1.00  0.00           H  
ATOM   4874  HE  ARG D 321       2.992  26.099 -19.290  1.00  0.00           H  
ATOM   4875 1HH1 ARG D 321       3.618  28.607 -16.911  1.00  0.00           H  
ATOM   4876 2HH1 ARG D 321       2.018  28.516 -16.210  1.00  0.00           H  
ATOM   4877 1HH2 ARG D 321       0.919  25.990 -18.371  1.00  0.00           H  
ATOM   4878 2HH2 ARG D 321       0.490  27.034 -17.035  1.00  0.00           H  
ATOM   4879  N   GLY D 322       8.582  24.970 -21.078  1.00  0.00           N  
ATOM   4880  CA  GLY D 322       9.698  25.461 -21.866  1.00  0.00           C  
ATOM   4881  C   GLY D 322      10.187  24.449 -22.882  1.00  0.00           C  
ATOM   4882  O   GLY D 322      11.383  24.382 -23.166  1.00  0.00           O  
ATOM   4883  H   GLY D 322       8.767  24.467 -20.222  1.00  0.00           H  
ATOM   4884 1HA  GLY D 322       9.403  26.372 -22.387  1.00  0.00           H  
ATOM   4885 2HA  GLY D 322      10.522  25.723 -21.203  1.00  0.00           H  
ATOM   4886  N   ALA D 323       9.265  23.664 -23.436  1.00  0.00           N  
ATOM   4887  CA  ALA D 323       9.630  22.597 -24.361  1.00  0.00           C  
ATOM   4888  C   ALA D 323       8.460  22.161 -25.244  1.00  0.00           C  
ATOM   4889  O   ALA D 323       7.294  22.378 -24.904  1.00  0.00           O  
ATOM   4890  CB  ALA D 323      10.161  21.394 -23.578  1.00  0.00           C  
ATOM   4891  H   ALA D 323       8.290  23.808 -23.212  1.00  0.00           H  
ATOM   4892  HA  ALA D 323      10.415  22.972 -25.018  1.00  0.00           H  
ATOM   4893 1HB  ALA D 323      10.433  20.599 -24.272  1.00  0.00           H  
ATOM   4894 2HB  ALA D 323      11.039  21.692 -23.005  1.00  0.00           H  
ATOM   4895 3HB  ALA D 323       9.390  21.034 -22.898  1.00  0.00           H  
ATOM   4896  N   PRO D 324       8.765  21.550 -26.403  1.00  0.00           N  
ATOM   4897  CA  PRO D 324       7.791  20.999 -27.367  1.00  0.00           C  
ATOM   4898  C   PRO D 324       7.205  19.632 -26.980  1.00  0.00           C  
ATOM   4899  O   PRO D 324       6.485  19.009 -27.760  1.00  0.00           O  
ATOM   4900  CB  PRO D 324       8.629  20.893 -28.645  1.00  0.00           C  
ATOM   4901  CG  PRO D 324       9.994  20.545 -28.160  1.00  0.00           C  
ATOM   4902  CD  PRO D 324      10.164  21.359 -26.905  1.00  0.00           C  
ATOM   4903  HA  PRO D 324       6.953  21.704 -27.476  1.00  0.00           H  
ATOM   4904 1HB  PRO D 324       8.204  20.127 -29.310  1.00  0.00           H  
ATOM   4905 2HB  PRO D 324       8.600  21.846 -29.194  1.00  0.00           H  
ATOM   4906 1HG  PRO D 324      10.068  19.463 -27.976  1.00  0.00           H  
ATOM   4907 2HG  PRO D 324      10.744  20.789 -28.927  1.00  0.00           H  
ATOM   4908 1HD  PRO D 324      10.775  20.797 -26.182  1.00  0.00           H  
ATOM   4909 2HD  PRO D 324      10.640  22.320 -27.151  1.00  0.00           H  
ATOM   4910  N   GLY D 325       7.510  19.181 -25.769  1.00  0.00           N  
ATOM   4911  CA  GLY D 325       7.024  17.895 -25.315  1.00  0.00           C  
ATOM   4912  C   GLY D 325       5.543  17.752 -25.063  1.00  0.00           C  
ATOM   4913  O   GLY D 325       4.716  17.986 -25.943  1.00  0.00           O  
ATOM   4914  H   GLY D 325       8.086  19.735 -25.152  1.00  0.00           H  
ATOM   4915 1HA  GLY D 325       7.283  17.128 -26.045  1.00  0.00           H  
ATOM   4916 2HA  GLY D 325       7.518  17.628 -24.381  1.00  0.00           H  
ATOM   4917  N   ALA D 326       5.229  17.386 -23.824  1.00  0.00           N  
ATOM   4918  CA  ALA D 326       3.882  17.030 -23.401  1.00  0.00           C  
ATOM   4919  C   ALA D 326       3.036  18.232 -23.000  1.00  0.00           C  
ATOM   4920  O   ALA D 326       3.551  19.330 -22.775  1.00  0.00           O  
ATOM   4921  CB  ALA D 326       3.949  16.033 -22.247  1.00  0.00           C  
ATOM   4922  H   ALA D 326       5.980  17.358 -23.149  1.00  0.00           H  
ATOM   4923  HA  ALA D 326       3.373  16.566 -24.246  1.00  0.00           H  
ATOM   4924 1HB  ALA D 326       2.939  15.769 -21.934  1.00  0.00           H  
ATOM   4925 2HB  ALA D 326       4.475  15.135 -22.573  1.00  0.00           H  
ATOM   4926 3HB  ALA D 326       4.483  16.482 -21.411  1.00  0.00           H  
ATOM   4927  N   GLN D 327       1.732  18.000 -22.905  1.00  0.00           N  
ATOM   4928  CA  GLN D 327       0.762  19.031 -22.553  1.00  0.00           C  
ATOM   4929  C   GLN D 327       0.686  19.410 -21.080  1.00  0.00           C  
ATOM   4930  O   GLN D 327      -0.338  19.925 -20.631  1.00  0.00           O  
ATOM   4931  CB  GLN D 327      -0.628  18.588 -23.018  1.00  0.00           C  
ATOM   4932  CG  GLN D 327      -0.772  18.470 -24.526  1.00  0.00           C  
ATOM   4933  CD  GLN D 327      -2.140  17.963 -24.938  1.00  0.00           C  
ATOM   4934  OE1 GLN D 327      -2.844  17.324 -24.152  1.00  0.00           O  
ATOM   4935  NE2 GLN D 327      -2.526  18.246 -26.177  1.00  0.00           N  
ATOM   4936  H   GLN D 327       1.407  17.061 -23.087  1.00  0.00           H  
ATOM   4937  HA  GLN D 327       1.049  19.958 -23.049  1.00  0.00           H  
ATOM   4938 1HB  GLN D 327      -0.866  17.618 -22.581  1.00  0.00           H
[truncated: 126,697 more chars]
