# Supplementary material for: An Integrated Framework Advancing Membrane Protein Modeling and Design
Source: PLoS Comput Biol. 2015 Sep 1;11(9):e1004398. doi: 10.1371/journal.pcbi.1004398 (PMC4556676; doi:10.1371/journal.pcbi.1004398)
Supplement: S5 File — This protocol capture contains the steps, input files, and example output files necessary to run the MPdock protocol described in this manuscript. For simplification, we only describe docking of Glycophorin A in these files. The supplementary files are included with the Rosetta3 software suite under the directory Rosetta/demos/protocol_capture/MPdock. (GZ) [file pcbi.1004398.s005.gz › MPSymDock/example_refined_models/1bl8_tr_0002.pdb]

ATOM      1  N   ALA A   1     -16.998  -4.414  17.482  1.00  0.00           N  
ATOM      2  CA  ALA A   1     -15.718  -3.675  17.276  1.00  0.00           C  
ATOM      3  C   ALA A   1     -15.951  -2.414  16.452  1.00  0.00           C  
ATOM      4  O   ALA A   1     -17.077  -1.930  16.340  1.00  0.00           O  
ATOM      5  CB  ALA A   1     -14.703  -4.577  16.576  1.00  0.00           C  
ATOM      6 1H   ALA A   1     -16.825  -5.236  18.024  1.00  0.00           H  
ATOM      7 2H   ALA A   1     -17.647  -3.827  17.965  1.00  0.00           H  
ATOM      8 3H   ALA A   1     -17.379  -4.673  16.595  1.00  0.00           H  
ATOM      9  HA  ALA A   1     -15.329  -3.392  18.254  1.00  0.00           H  
ATOM     10 1HB  ALA A   1     -13.772  -4.030  16.429  1.00  0.00           H  
ATOM     11 2HB  ALA A   1     -14.515  -5.457  17.191  1.00  0.00           H  
ATOM     12 3HB  ALA A   1     -15.098  -4.887  15.610  1.00  0.00           H  
ATOM     13  N   LEU A   2     -14.872  -1.890  15.878  1.00  0.00           N  
ATOM     14  CA  LEU A   2     -14.939  -0.720  15.010  1.00  0.00           C  
ATOM     15  C   LEU A   2     -13.819  -0.773  13.982  1.00  0.00           C  
ATOM     16  O   LEU A   2     -14.066  -0.854  12.782  1.00  0.00           O  
ATOM     17  CB  LEU A   2     -14.835   0.569  15.835  1.00  0.00           C  
ATOM     18  CG  LEU A   2     -14.859   1.876  15.031  1.00  0.00           C  
ATOM     19  CD1 LEU A   2     -16.171   1.978  14.266  1.00  0.00           C  
ATOM     20  CD2 LEU A   2     -14.683   3.056  15.975  1.00  0.00           C  
ATOM     21  H   LEU A   2     -13.976  -2.322  16.052  1.00  0.00           H  
ATOM     22  HA  LEU A   2     -15.905  -0.719  14.507  1.00  0.00           H  
ATOM     23 1HB  LEU A   2     -15.665   0.599  16.539  1.00  0.00           H  
ATOM     24 2HB  LEU A   2     -13.905   0.545  16.402  1.00  0.00           H  
ATOM     25  HG  LEU A   2     -14.048   1.870  14.303  1.00  0.00           H  
ATOM     26 1HD1 LEU A   2     -16.188   2.907  13.695  1.00  0.00           H  
ATOM     27 2HD1 LEU A   2     -16.262   1.132  13.584  1.00  0.00           H  
ATOM     28 3HD1 LEU A   2     -17.004   1.970  14.969  1.00  0.00           H  
ATOM     29 1HD2 LEU A   2     -14.699   3.984  15.404  1.00  0.00           H  
ATOM     30 2HD2 LEU A   2     -15.494   3.063  16.704  1.00  0.00           H  
ATOM     31 3HD2 LEU A   2     -13.729   2.966  16.496  1.00  0.00           H  
ATOM     32  N   HIS A   3     -12.584  -0.727  14.463  1.00  0.00           N  
ATOM     33  CA  HIS A   3     -11.421  -0.713  13.592  1.00  0.00           C  
ATOM     34  C   HIS A   3     -11.260  -2.055  12.887  1.00  0.00           C  
ATOM     35  O   HIS A   3     -10.554  -2.160  11.890  1.00  0.00           O  
ATOM     36  CB  HIS A   3     -10.152  -0.384  14.385  1.00  0.00           C  
ATOM     37  CG  HIS A   3      -9.866  -1.353  15.490  1.00  0.00           C  
ATOM     38  ND1 HIS A   3     -10.706  -1.517  16.572  1.00  0.00           N  
ATOM     39  CD2 HIS A   3      -8.834  -2.208  15.681  1.00  0.00           C  
ATOM     40  CE1 HIS A   3     -10.202  -2.433  17.381  1.00  0.00           C  
ATOM     41  NE2 HIS A   3      -9.067  -2.867  16.864  1.00  0.00           N  
ATOM     42  H   HIS A   3     -12.449  -0.702  15.464  1.00  0.00           H  
ATOM     43  HA  HIS A   3     -11.539   0.067  12.840  1.00  0.00           H  
ATOM     44 1HB  HIS A   3      -9.295  -0.372  13.711  1.00  0.00           H  
ATOM     45 2HB  HIS A   3     -10.242   0.611  14.819  1.00  0.00           H  
ATOM     46  HD1 HIS A   3     -11.599  -1.085  16.698  1.00  0.00           H  
ATOM     47  HD2 HIS A   3      -7.938  -2.429  15.100  1.00  0.00           H  
ATOM     48  HE1 HIS A   3     -10.721  -2.709  18.298  1.00  0.00           H  
ATOM     49  N   TRP A   4     -11.931  -3.073  13.415  1.00  0.00           N  
ATOM     50  CA  TRP A   4     -12.074  -4.354  12.731  1.00  0.00           C  
ATOM     51  C   TRP A   4     -13.122  -4.313  11.628  1.00  0.00           C  
ATOM     52  O   TRP A   4     -12.907  -4.856  10.543  1.00  0.00           O  
ATOM     53  CB  TRP A   4     -12.443  -5.447  13.736  1.00  0.00           C  
ATOM     54  CG  TRP A   4     -11.344  -5.766  14.704  1.00  0.00           C  
ATOM     55  CD1 TRP A   4     -10.096  -5.218  14.729  1.00  0.00           C  
ATOM     56  CD2 TRP A   4     -11.389  -6.712  15.799  1.00  0.00           C  
ATOM     57  NE1 TRP A   4      -9.364  -5.757  15.758  1.00  0.00           N  
ATOM     58  CE2 TRP A   4     -10.140  -6.672  16.424  1.00  0.00           C  
ATOM     59  CE3 TRP A   4     -12.374  -7.577  16.291  1.00  0.00           C  
ATOM     60  CZ2 TRP A   4      -9.842  -7.466  17.521  1.00  0.00           C  
ATOM     61  CZ3 TRP A   4     -12.077  -8.372  17.391  1.00  0.00           C  
ATOM     62  CH2 TRP A   4     -10.843  -8.317  17.990  1.00  0.00           C  
ATOM     63  H   TRP A   4     -12.356  -2.950  14.323  1.00  0.00           H  
ATOM     64  HA  TRP A   4     -11.117  -4.614  12.280  1.00  0.00           H  
ATOM     65 1HB  TRP A   4     -13.321  -5.138  14.304  1.00  0.00           H  
ATOM     66 2HB  TRP A   4     -12.704  -6.360  13.201  1.00  0.00           H  
ATOM     67  HD1 TRP A   4      -9.733  -4.464  14.034  1.00  0.00           H  
ATOM     68  HE1 TRP A   4      -8.410  -5.520  15.988  1.00  0.00           H  
ATOM     69  HE3 TRP A   4     -13.356  -7.623  15.821  1.00  0.00           H  
ATOM     70  HZ2 TRP A   4      -8.869  -7.436  18.010  1.00  0.00           H  
ATOM     71  HZ3 TRP A   4     -12.849  -9.043  17.768  1.00  0.00           H  
ATOM     72  HH2 TRP A   4     -10.643  -8.954  18.852  1.00  0.00           H  
ATOM     73  N   ARG A   5     -14.254  -3.675  11.904  1.00  0.00           N  
ATOM     74  CA  ARG A   5     -15.318  -3.567  10.914  1.00  0.00           C  
ATOM     75  C   ARG A   5     -14.980  -2.599   9.798  1.00  0.00           C  
ATOM     76  O   ARG A   5     -15.665  -2.562   8.779  1.00  0.00           O  
ATOM     77  CB  ARG A   5     -16.613  -3.121  11.577  1.00  0.00           C  
ATOM     78  CG  ARG A   5     -17.235  -4.142  12.516  1.00  0.00           C  
ATOM     79  CD  ARG A   5     -18.544  -3.678  13.043  1.00  0.00           C  
ATOM     80  NE  ARG A   5     -18.397  -2.535  13.930  1.00  0.00           N  
ATOM     81  CZ  ARG A   5     -18.766  -1.276  13.624  1.00  0.00           C  
ATOM     82  NH1 ARG A   5     -19.301  -1.015  12.451  1.00  0.00           N  
ATOM     83  NH2 ARG A   5     -18.591  -0.304  14.502  1.00  0.00           N  
ATOM     84  H   ARG A   5     -14.385  -3.256  12.814  1.00  0.00           H  
ATOM     85  HA  ARG A   5     -15.467  -4.546  10.458  1.00  0.00           H  
ATOM     86 1HB  ARG A   5     -16.434  -2.212  12.149  1.00  0.00           H  
ATOM     87 2HB  ARG A   5     -17.352  -2.885  10.810  1.00  0.00           H  
ATOM     88 1HG  ARG A   5     -17.393  -5.079  11.982  1.00  0.00           H  
ATOM     89 2HG  ARG A   5     -16.567  -4.314  13.361  1.00  0.00           H  
ATOM     90 1HD  ARG A   5     -19.186  -3.385  12.213  1.00  0.00           H  
ATOM     91 2HD  ARG A   5     -19.018  -4.484  13.601  1.00  0.00           H  
ATOM     92  HE  ARG A   5     -17.990  -2.697  14.841  1.00  0.00           H  
ATOM     93 1HH1 ARG A   5     -19.435  -1.758  11.780  1.00  0.00           H  
ATOM     94 2HH1 ARG A   5     -19.578  -0.071  12.222  1.00  0.00           H  
ATOM     95 1HH2 ARG A   5     -18.180  -0.505  15.403  1.00  0.00           H  
ATOM     96 2HH2 ARG A   5     -18.867   0.639  14.272  1.00  0.00           H  
ATOM     97  N   ALA A   6     -13.933  -1.805   9.993  1.00  0.00           N  
ATOM     98  CA  ALA A   6     -13.482  -0.874   8.964  1.00  0.00           C  
ATOM     99  C   ALA A   6     -13.169  -1.674   7.702  1.00  0.00           C  
ATOM    100  O   ALA A   6     -13.351  -1.194   6.581  1.00  0.00           O  
ATOM    101  CB  ALA A   6     -12.242  -0.125   9.436  1.00  0.00           C  
ATOM    102  H   ALA A   6     -13.437  -1.845  10.871  1.00  0.00           H  
ATOM    103  HA  ALA A   6     -14.282  -0.156   8.783  1.00  0.00           H  
ATOM    104 1HB  ALA A   6     -11.917   0.566   8.658  1.00  0.00           H  
ATOM    105 2HB  ALA A   6     -12.477   0.433  10.342  1.00  0.00           H  
ATOM    106 3HB  ALA A   6     -11.445  -0.837   9.645  1.00  0.00           H  
ATOM    107  N   ALA A   7     -12.697  -2.899   7.909  1.00  0.00           N  
ATOM    108  CA  ALA A   7     -12.338  -3.795   6.824  1.00  0.00           C  
ATOM    109  C   ALA A   7     -13.557  -4.094   5.961  1.00  0.00           C  
ATOM    110  O   ALA A   7     -13.496  -4.011   4.735  1.00  0.00           O  
ATOM    111  CB  ALA A   7     -11.767  -5.090   7.387  1.00  0.00           C  
ATOM    112  H   ALA A   7     -12.587  -3.212   8.863  1.00  0.00           H  
ATOM    113  HA  ALA A   7     -11.578  -3.304   6.216  1.00  0.00           H  
ATOM    114 1HB  ALA A   7     -11.500  -5.757   6.567  1.00  0.00           H  
ATOM    115 2HB  ALA A   7     -10.879  -4.869   7.978  1.00  0.00           H  
ATOM    116 3HB  ALA A   7     -12.512  -5.572   8.018  1.00  0.00           H  
ATOM    117  N   GLY A   8     -14.665  -4.442   6.609  1.00  0.00           N  
ATOM    118  CA  GLY A   8     -15.889  -4.718   5.883  1.00  0.00           C  
ATOM    119  C   GLY A   8     -16.427  -3.493   5.162  1.00  0.00           C  
ATOM    120  O   GLY A   8     -16.782  -3.567   3.987  1.00  0.00           O  
ATOM    121  H   GLY A   8     -14.663  -4.517   7.616  1.00  0.00           H  
ATOM    122 1HA  GLY A   8     -15.709  -5.508   5.154  1.00  0.00           H  
ATOM    123 2HA  GLY A   8     -16.647  -5.084   6.574  1.00  0.00           H  
ATOM    124  N   ALA A   9     -16.484  -2.362   5.858  1.00  0.00           N  
ATOM    125  CA  ALA A   9     -16.936  -1.121   5.245  1.00  0.00           C  
ATOM    126  C   ALA A   9     -16.069  -0.691   4.076  1.00  0.00           C  
ATOM    127  O   ALA A   9     -16.578  -0.203   3.070  1.00  0.00           O  
ATOM    128  CB  ALA A   9     -16.978  -0.011   6.277  1.00  0.00           C  
ATOM    129  H   ALA A   9     -16.209  -2.359   6.831  1.00  0.00           H  
ATOM    130  HA  ALA A   9     -17.942  -1.282   4.856  1.00  0.00           H  
ATOM    131 1HB  ALA A   9     -17.317   0.912   5.806  1.00  0.00           H  
ATOM    132 2HB  ALA A   9     -17.665  -0.284   7.077  1.00  0.00           H  
ATOM    133 3HB  ALA A   9     -15.981   0.138   6.691  1.00  0.00           H  
ATOM    134  N   ALA A  10     -14.758  -0.860   4.215  1.00  0.00           N  
ATOM    135  CA  ALA A  10     -13.838  -0.538   3.134  1.00  0.00           C  
ATOM    136  C   ALA A  10     -14.072  -1.424   1.933  1.00  0.00           C  
ATOM    137  O   ALA A  10     -13.940  -0.985   0.799  1.00  0.00           O  
ATOM    138  CB  ALA A  10     -12.417  -0.688   3.592  1.00  0.00           C  
ATOM    139  H   ALA A  10     -14.390  -1.218   5.084  1.00  0.00           H  
ATOM    140  HA  ALA A  10     -14.006   0.499   2.843  1.00  0.00           H  
ATOM    141 1HB  ALA A  10     -11.742  -0.443   2.771  1.00  0.00           H  
ATOM    142 2HB  ALA A  10     -12.231  -0.013   4.428  1.00  0.00           H  
ATOM    143 3HB  ALA A  10     -12.244  -1.715   3.909  1.00  0.00           H  
ATOM    144  N   THR A  11     -14.403  -2.683   2.185  1.00  0.00           N  
ATOM    145  CA  THR A  11     -14.726  -3.582   1.094  1.00  0.00           C  
ATOM    146  C   THR A  11     -15.965  -3.063   0.375  1.00  0.00           C  
ATOM    147  O   THR A  11     -16.017  -3.066  -0.851  1.00  0.00           O  
ATOM    148  CB  THR A  11     -14.960  -5.020   1.594  1.00  0.00           C  
ATOM    149  OG1 THR A  11     -13.771  -5.508   2.227  1.00  0.00           O  
ATOM    150  CG2 THR A  11     -15.327  -5.934   0.436  1.00  0.00           C  
ATOM    151  H   THR A  11     -14.433  -3.029   3.134  1.00  0.00           H  
ATOM    152  HA  THR A  11     -13.878  -3.614   0.409  1.00  0.00           H  
ATOM    153  HB  THR A  11     -15.771  -5.023   2.323  1.00  0.00           H  
ATOM    154  HG1 THR A  11     -13.796  -6.468   2.256  1.00  0.00           H  
ATOM    155 1HG2 THR A  11     -15.489  -6.946   0.808  1.00  0.00           H  
ATOM    156 2HG2 THR A  11     -16.237  -5.572  -0.040  1.00  0.00           H  
ATOM    157 3HG2 THR A  11     -14.516  -5.942  -0.292  1.00  0.00           H  
ATOM    158  N   VAL A  12     -16.959  -2.602   1.130  1.00  0.00           N  
ATOM    159  CA  VAL A  12     -18.158  -2.048   0.510  1.00  0.00           C  
ATOM    160  C   VAL A  12     -17.763  -0.843  -0.337  1.00  0.00           C  
ATOM    161  O   VAL A  12     -18.223  -0.689  -1.463  1.00  0.00           O  
ATOM    162  CB  VAL A  12     -19.185  -1.626   1.578  1.00  0.00           C  
ATOM    163  CG1 VAL A  12     -20.332  -0.859   0.939  1.00  0.00           C  
ATOM    164  CG2 VAL A  12     -19.700  -2.854   2.314  1.00  0.00           C  
ATOM    165  H   VAL A  12     -16.895  -2.631   2.138  1.00  0.00           H  
ATOM    166  HA  VAL A  12     -18.614  -2.820  -0.111  1.00  0.00           H  
ATOM    167  HB  VAL A  12     -18.702  -0.953   2.286  1.00  0.00           H  
ATOM    168 1HG1 VAL A  12     -21.048  -0.568   1.708  1.00  0.00           H  
ATOM    169 2HG1 VAL A  12     -19.944   0.034   0.449  1.00  0.00           H  
ATOM    170 3HG1 VAL A  12     -20.828  -1.491   0.203  1.00  0.00           H  
ATOM    171 1HG2 VAL A  12     -20.425  -2.548   3.068  1.00  0.00           H  
ATOM    172 2HG2 VAL A  12     -20.177  -3.530   1.604  1.00  0.00           H  
ATOM    173 3HG2 VAL A  12     -18.868  -3.364   2.798  1.00  0.00           H  
ATOM    174  N   LEU A  13     -16.912   0.011   0.219  1.00  0.00           N  
ATOM    175  CA  LEU A  13     -16.483   1.232  -0.453  1.00  0.00           C  
ATOM    176  C   LEU A  13     -15.799   0.846  -1.758  1.00  0.00           C  
ATOM    177  O   LEU A  13     -16.035   1.461  -2.794  1.00  0.00           O  
ATOM    178  CB  LEU A  13     -15.527   2.041   0.433  1.00  0.00           C  
ATOM    179  CG  LEU A  13     -16.164   2.723   1.650  1.00  0.00           C  
ATOM    180  CD1 LEU A  13     -15.072   3.308   2.534  1.00  0.00           C  
ATOM    181  CD2 LEU A  13     -17.126   3.804   1.180  1.00  0.00           C  
ATOM    182  H   LEU A  13     -16.553  -0.196   1.140  1.00  0.00           H  
ATOM    183  HA  LEU A  13     -17.359   1.854  -0.633  1.00  0.00           H  
ATOM    184 1HB  LEU A  13     -14.745   1.376   0.797  1.00  0.00           H  
ATOM    185 2HB  LEU A  13     -15.062   2.816  -0.176  1.00  0.00           H  
ATOM    186  HG  LEU A  13     -16.709   1.983   2.238  1.00  0.00           H  
ATOM    187 1HD1 LEU A  13     -15.525   3.793   3.399  1.00  0.00           H  
ATOM    188 2HD1 LEU A  13     -14.410   2.510   2.872  1.00  0.00           H  
ATOM    189 3HD1 LEU A  13     -14.499   4.041   1.968  1.00  0.00           H  
ATOM    190 1HD2 LEU A  13     -17.580   4.289   2.045  1.00  0.00           H  
ATOM    191 2HD2 LEU A  13     -16.582   4.545   0.593  1.00  0.00           H  
ATOM    192 3HD2 LEU A  13     -17.906   3.356   0.565  1.00  0.00           H  
ATOM    193  N   LEU A  14     -14.958  -0.183  -1.699  1.00  0.00           N  
ATOM    194  CA  LEU A  14     -14.246  -0.665  -2.878  1.00  0.00           C  
ATOM    195  C   LEU A  14     -15.229  -1.025  -3.981  1.00  0.00           C  
ATOM    196  O   LEU A  14     -15.022  -0.681  -5.144  1.00  0.00           O  
ATOM    197  CB  LEU A  14     -13.390  -1.888  -2.524  1.00  0.00           C  
ATOM    198  CG  LEU A  14     -12.589  -2.496  -3.682  1.00  0.00           C  
ATOM    199  CD1 LEU A  14     -11.620  -1.457  -4.232  1.00  0.00           C  
ATOM    200  CD2 LEU A  14     -11.847  -3.731  -3.193  1.00  0.00           C  
ATOM    201  H   LEU A  14     -14.808  -0.641  -0.812  1.00  0.00           H  
ATOM    202  HA  LEU A  14     -13.580   0.123  -3.226  1.00  0.00           H  
ATOM    203 1HB  LEU A  14     -12.683  -1.603  -1.746  1.00  0.00           H  
ATOM    204 2HB  LEU A  14     -14.042  -2.666  -2.127  1.00  0.00           H  
ATOM    205  HG  LEU A  14     -13.269  -2.776  -4.487  1.00  0.00           H  
ATOM    206 1HD1 LEU A  14     -11.051  -1.889  -5.055  1.00  0.00           H  
ATOM    207 2HD1 LEU A  14     -12.179  -0.593  -4.592  1.00  0.00           H  
ATOM    208 3HD1 LEU A  14     -10.937  -1.145  -3.443  1.00  0.00           H  
ATOM    209 1HD2 LEU A  14     -11.278  -4.164  -4.017  1.00  0.00           H  
ATOM    210 2HD2 LEU A  14     -11.166  -3.451  -2.389  1.00  0.00           H  
ATOM    211 3HD2 LEU A  14     -12.564  -4.463  -2.823  1.00  0.00           H  
ATOM    212  N   VAL A  15     -16.294  -1.727  -3.608  1.00  0.00           N  
ATOM    213  CA  VAL A  15     -17.334  -2.098  -4.554  1.00  0.00           C  
ATOM    214  C   VAL A  15     -18.032  -0.857  -5.074  1.00  0.00           C  
ATOM    215  O   VAL A  15     -18.383  -0.783  -6.243  1.00  0.00           O  
ATOM    216  CB  VAL A  15     -18.366  -3.029  -3.891  1.00  0.00           C  
ATOM    217  CG1 VAL A  15     -19.552  -3.255  -4.816  1.00  0.00           C  
ATOM    218  CG2 VAL A  15     -17.709  -4.351  -3.523  1.00  0.00           C  
ATOM    219  H   VAL A  15     -16.383  -2.010  -2.642  1.00  0.00           H  
ATOM    220  HA  VAL A  15     -16.871  -2.624  -5.390  1.00  0.00           H  
ATOM    221  HB  VAL A  15     -18.748  -2.549  -2.989  1.00  0.00           H  
ATOM    222 1HG1 VAL A  15     -20.271  -3.916  -4.331  1.00  0.00           H  
ATOM    223 2HG1 VAL A  15     -20.028  -2.300  -5.037  1.00  0.00           H  
ATOM    224 3HG1 VAL A  15     -19.208  -3.713  -5.743  1.00  0.00           H  
ATOM    225 1HG2 VAL A  15     -18.444  -5.004  -3.054  1.00  0.00           H  
ATOM    226 2HG2 VAL A  15     -17.321  -4.828  -4.424  1.00  0.00           H  
ATOM    227 3HG2 VAL A  15     -16.889  -4.169  -2.828  1.00  0.00           H  
ATOM    228  N   ILE A  16     -18.252   0.113  -4.201  1.00  0.00           N  
ATOM    229  CA  ILE A  16     -18.979   1.299  -4.613  1.00  0.00           C  
ATOM    230  C   ILE A  16     -18.140   1.943  -5.710  1.00  0.00           C  
ATOM    231  O   ILE A  16     -18.672   2.381  -6.728  1.00  0.00           O  
ATOM    232  CB  ILE A  16     -19.206   2.278  -3.447  1.00  0.00           C  
ATOM    233  CG1 ILE A  16     -20.207   1.694  -2.446  1.00  0.00           C  
ATOM    234  CG2 ILE A  16     -19.692   3.622  -3.968  1.00  0.00           C  
ATOM    235  CD1 ILE A  16     -20.287   2.459  -1.145  1.00  0.00           C  
ATOM    236  H   ILE A  16     -17.921   0.045  -3.249  1.00  0.00           H  
ATOM    237  HA  ILE A  16     -19.965   0.995  -4.963  1.00  0.00           H  
ATOM    238  HB  ILE A  16     -18.271   2.425  -2.907  1.00  0.00           H  
ATOM    239 1HG1 ILE A  16     -21.201   1.678  -2.894  1.00  0.00           H  
ATOM    240 2HG1 ILE A  16     -19.935   0.663  -2.219  1.00  0.00           H  
ATOM    241 1HG2 ILE A  16     -19.848   4.302  -3.130  1.00  0.00           H  
ATOM    242 2HG2 ILE A  16     -18.946   4.042  -4.641  1.00  0.00           H  
ATOM    243 3HG2 ILE A  16     -20.631   3.487  -4.505  1.00  0.00           H  
ATOM    244 1HD1 ILE A  16     -21.016   1.985  -0.488  1.00  0.00           H  
ATOM    245 2HD1 ILE A  16     -19.309   2.458  -0.662  1.00  0.00           H  
ATOM    246 3HD1 ILE A  16     -20.592   3.485  -1.344  1.00  0.00           H  
ATOM    247  N   VAL A  17     -16.823   1.972  -5.500  1.00  0.00           N  
ATOM    248  CA  VAL A  17     -15.885   2.569  -6.453  1.00  0.00           C  
ATOM    249  C   VAL A  17     -16.014   1.879  -7.795  1.00  0.00           C  
ATOM    250  O   VAL A  17     -16.027   2.526  -8.838  1.00  0.00           O  
ATOM    251  CB  VAL A  17     -14.435   2.446  -5.948  1.00  0.00           C  
ATOM    252  CG1 VAL A  17     -13.454   2.820  -7.049  1.00  0.00           C  
ATOM    253  CG2 VAL A  17     -14.235   3.329  -4.726  1.00  0.00           C  
ATOM    254  H   VAL A  17     -16.466   1.564  -4.648  1.00  0.00           H  
ATOM    255  HA  VAL A  17     -16.106   3.634  -6.535  1.00  0.00           H  
ATOM    256  HB  VAL A  17     -14.239   1.407  -5.682  1.00  0.00           H  
ATOM    257 1HG1 VAL A  17     -12.434   2.727  -6.675  1.00  0.00           H  
ATOM    258 2HG1 VAL A  17     -13.590   2.152  -7.900  1.00  0.00           H  
ATOM    259 3HG1 VAL A  17     -13.633   3.849  -7.362  1.00  0.00           H  
ATOM    260 1HG2 VAL A  17     -13.208   3.237  -4.374  1.00  0.00           H  
ATOM    261 2HG2 VAL A  17     -14.437   4.367  -4.990  1.00  0.00           H  
ATOM    262 3HG2 VAL A  17     -14.919   3.017  -3.936  1.00  0.00           H  
ATOM    263  N   LEU A  18     -16.085   0.556  -7.760  1.00  0.00           N  
ATOM    264  CA  LEU A  18     -16.220  -0.216  -8.978  1.00  0.00           C  
ATOM    265  C   LEU A  18     -17.511   0.219  -9.648  1.00  0.00           C  
ATOM    266  O   LEU A  18     -17.542   0.453 -10.853  1.00  0.00           O  
ATOM    267  CB  LEU A  18     -16.242  -1.721  -8.682  1.00  0.00           C  
ATOM    268  CG  LEU A  18     -14.915  -2.324  -8.203  1.00  0.00           C  
ATOM    269  CD1 LEU A  18     -15.148  -3.752  -7.729  1.00  0.00           C  
ATOM    270  CD2 LEU A  18     -13.899  -2.281  -9.335  1.00  0.00           C  
ATOM    271  H   LEU A  18     -16.046   0.073  -6.874  1.00  0.00           H  
ATOM    272  HA  LEU A  18     -15.346  -0.031  -9.602  1.00  0.00           H  
ATOM    273 1HB  LEU A  18     -16.989  -1.913  -7.914  1.00  0.00           H  
ATOM    274 2HB  LEU A  18     -16.537  -2.249  -9.588  1.00  0.00           H  
ATOM    275  HG  LEU A  18     -14.539  -1.749  -7.356  1.00  0.00           H  
ATOM    276 1HD1 LEU A  18     -14.205  -4.181  -7.389  1.00  0.00           H  
ATOM    277 2HD1 LEU A  18     -15.863  -3.751  -6.907  1.00  0.00           H  
ATOM    278 3HD1 LEU A  18     -15.540  -4.348  -8.552  1.00  0.00           H  
ATOM    279 1HD2 LEU A  18     -12.956  -2.709  -8.994  1.00  0.00           H  
ATOM    280 2HD2 LEU A  18     -14.274  -2.857 -10.181  1.00  0.00           H  
ATOM    281 3HD2 LEU A  18     -13.739  -1.247  -9.641  1.00  0.00           H  
ATOM    282  N   LEU A  19     -18.570   0.346  -8.857  1.00  0.00           N  
ATOM    283  CA  LEU A  19     -19.879   0.721  -9.380  1.00  0.00           C  
ATOM    284  C   LEU A  19     -19.902   2.167  -9.847  1.00  0.00           C  
ATOM    285  O   LEU A  19     -20.624   2.505 -10.778  1.00  0.00           O  
ATOM    286  CB  LEU A  19     -20.956   0.510  -8.307  1.00  0.00           C  
ATOM    287  CG  LEU A  19     -21.212  -0.946  -7.899  1.00  0.00           C  
ATOM    288  CD1 LEU A  19     -22.203  -0.983  -6.743  1.00  0.00           C  
ATOM    289  CD2 LEU A  19     -21.739  -1.724  -9.096  1.00  0.00           C  
ATOM    290  H   LEU A  19     -18.465   0.177  -7.867  1.00  0.00           H  
ATOM    291  HA  LEU A  19     -20.103   0.088 -10.238  1.00  0.00           H  
ATOM    292 1HB  LEU A  19     -20.667   1.059  -7.413  1.00  0.00           H  
ATOM    293 2HB  LEU A  19     -21.896   0.922  -8.673  1.00  0.00           H  
ATOM    294  HG  LEU A  19     -20.281  -1.397  -7.555  1.00  0.00           H  
ATOM    295 1HD1 LEU A  19     -22.385  -2.018  -6.453  1.00  0.00           H  
ATOM    296 2HD1 LEU A  19     -21.792  -0.436  -5.894  1.00  0.00           H  
ATOM    297 3HD1 LEU A  19     -23.140  -0.523  -7.053  1.00  0.00           H  
ATOM    298 1HD2 LEU A  19     -21.921  -2.759  -8.806  1.00  0.00           H  
ATOM    299 2HD2 LEU A  19     -22.671  -1.275  -9.440  1.00  0.00           H  
ATOM    300 3HD2 LEU A  19     -21.004  -1.696  -9.900  1.00  0.00           H  
ATOM    301  N   ALA A  20     -19.102   3.014  -9.208  1.00  0.00           N  
ATOM    302  CA  ALA A  20     -19.033   4.425  -9.568  1.00  0.00           C  
ATOM    303  C   ALA A  20     -18.654   4.597 -11.033  1.00  0.00           C  
ATOM    304  O   ALA A  20     -19.318   5.320 -11.772  1.00  0.00           O  
ATOM    305  CB  ALA A  20     -18.021   5.141  -8.683  1.00  0.00           C  
ATOM    306  H   ALA A  20     -18.527   2.670  -8.452  1.00  0.00           H  
ATOM    307  HA  ALA A  20     -20.018   4.864  -9.408  1.00  0.00           H  
ATOM    308 1HB  ALA A  20     -17.977   6.195  -8.960  1.00  0.00           H  
ATOM    309 2HB  ALA A  20     -18.322   5.053  -7.640  1.00  0.00           H  
ATOM    310 3HB  ALA A  20     -17.039   4.690  -8.816  1.00  0.00           H  
ATOM    311  N   GLY A  21     -17.578   3.934 -11.443  1.00  0.00           N  
ATOM    312  CA  GLY A  21     -17.200   3.934 -12.845  1.00  0.00           C  
ATOM    313  C   GLY A  21     -18.315   3.385 -13.711  1.00  0.00           C  
ATOM    314  O   GLY A  21     -18.633   3.942 -14.761  1.00  0.00           O  
ATOM    315  H   GLY A  21     -17.013   3.422 -10.781  1.00  0.00           H  
ATOM    316 1HA  GLY A  21     -16.957   4.950 -13.156  1.00  0.00           H  
ATOM    317 2HA  GLY A  21     -16.301   3.333 -12.979  1.00  0.00           H  
ATOM    318  N   SER A  22     -18.912   2.286 -13.264  1.00  0.00           N  
ATOM    319  CA  SER A  22     -19.963   1.619 -14.015  1.00  0.00           C  
ATOM    320  C   SER A  22     -21.169   2.524 -14.171  1.00  0.00           C  
ATOM    321  O   SER A  22     -21.943   2.389 -15.114  1.00  0.00           O  
ATOM    322  CB  SER A  22     -20.369   0.333 -13.322  1.00  0.00           C  
ATOM    323  OG  SER A  22     -19.318  -0.594 -13.328  1.00  0.00           O  
ATOM    324  H   SER A  22     -18.624   1.904 -12.375  1.00  0.00           H  
ATOM    325  HA  SER A  22     -19.571   1.352 -14.997  1.00  0.00           H  
ATOM    326 1HB  SER A  22     -20.661   0.549 -12.295  1.00  0.00           H  
ATOM    327 2HB  SER A  22     -21.236  -0.093 -13.825  1.00  0.00           H  
ATOM    328  HG  SER A  22     -19.722  -1.453 -13.178  1.00  0.00           H  
ATOM    329  N   TYR A  23     -21.318   3.454 -13.239  1.00  0.00           N  
ATOM    330  CA  TYR A  23     -22.444   4.370 -13.254  1.00  0.00           C  
ATOM    331  C   TYR A  23     -22.033   5.829 -13.360  1.00  0.00           C  
ATOM    332  O   TYR A  23     -22.734   6.711 -12.868  1.00  0.00           O  
ATOM    333  CB  TYR A  23     -23.297   4.162 -12.000  1.00  0.00           C  
ATOM    334  CG  TYR A  23     -24.016   2.832 -11.965  1.00  0.00           C  
ATOM    335  CD1 TYR A  23     -23.700   1.898 -10.989  1.00  0.00           C  
ATOM    336  CD2 TYR A  23     -24.991   2.545 -12.909  1.00  0.00           C  
ATOM    337  CE1 TYR A  23     -24.357   0.683 -10.956  1.00  0.00           C  
ATOM    338  CE2 TYR A  23     -25.648   1.330 -12.877  1.00  0.00           C  
ATOM    339  CZ  TYR A  23     -25.333   0.402 -11.905  1.00  0.00           C  
ATOM    340  OH  TYR A  23     -25.987  -0.809 -11.873  1.00  0.00           O  
ATOM    341  H   TYR A  23     -20.633   3.529 -12.500  1.00  0.00           H  
ATOM    342  HA  TYR A  23     -23.050   4.158 -14.135  1.00  0.00           H  
ATOM    343 1HB  TYR A  23     -22.665   4.231 -11.114  1.00  0.00           H  
ATOM    344 2HB  TYR A  23     -24.043   4.953 -11.933  1.00  0.00           H  
ATOM    345  HD1 TYR A  23     -22.934   2.124 -10.247  1.00  0.00           H  
ATOM    346  HD2 TYR A  23     -25.239   3.278 -13.677  1.00  0.00           H  
ATOM    347  HE1 TYR A  23     -24.109  -0.050 -10.189  1.00  0.00           H  
ATOM    348  HE2 TYR A  23     -26.414   1.104 -13.619  1.00  0.00           H  
ATOM    349  HH  TYR A  23     -25.652  -1.333 -11.142  1.00  0.00           H  
ATOM    350  N   LEU A  24     -20.892   6.075 -13.996  1.00  0.00           N  
ATOM    351  CA  LEU A  24     -20.443   7.440 -14.263  1.00  0.00           C  
ATOM    352  C   LEU A  24     -19.749   7.486 -15.614  1.00  0.00           C  
ATOM    353  O   LEU A  24     -20.143   8.234 -16.505  1.00  0.00           O  
ATOM    354  CB  LEU A  24     -19.488   7.925 -13.164  1.00  0.00           C  
ATOM    355  CG  LEU A  24     -20.121   8.150 -11.785  1.00  0.00           C  
ATOM    356  CD1 LEU A  24     -19.029   8.451 -10.768  1.00  0.00           C  
ATOM    357  CD2 LEU A  24     -21.123   9.292 -11.866  1.00  0.00           C  
ATOM    358  H   LEU A  24     -20.321   5.301 -14.302  1.00  0.00           H  
ATOM    359  HA  LEU A  24     -21.313   8.096 -14.269  1.00  0.00           H  
ATOM    360 1HB  LEU A  24     -18.692   7.192 -13.048  1.00  0.00           H  
ATOM    361 2HB  LEU A  24     -19.043   8.868 -13.482  1.00  0.00           H  
ATOM    362  HG  LEU A  24     -20.632   7.240 -11.467  1.00  0.00           H  
ATOM    363 1HD1 LEU A  24     -19.478   8.610  -9.788  1.00  0.00           H  
ATOM    364 2HD1 LEU A  24     -18.337   7.609 -10.716  1.00  0.00           H  
ATOM    365 3HD1 LEU A  24     -18.488   9.347 -11.069  1.00  0.00           H  
ATOM    366 1HD2 LEU A  24     -21.573   9.451 -10.886  1.00  0.00           H  
ATOM    367 2HD2 LEU A  24     -20.613  10.201 -12.183  1.00  0.00           H  
ATOM    368 3HD2 LEU A  24     -21.902   9.042 -12.587  1.00  0.00           H  
ATOM    369  N   ALA A  25     -18.702   6.684 -15.758  1.00  0.00           N  
ATOM    370  CA  ALA A  25     -17.919   6.695 -16.983  1.00  0.00           C  
ATOM    371  C   ALA A  25     -18.810   6.129 -18.082  1.00  0.00           C  
ATOM    372  O   ALA A  25     -18.779   6.587 -19.227  1.00  0.00           O  
ATOM    373  CB  ALA A  25     -16.671   5.840 -16.817  1.00  0.00           C  
ATOM    374  H   ALA A  25     -18.440   6.056 -15.013  1.00  0.00           H  
ATOM    375  HA  ALA A  25     -17.620   7.724 -17.184  1.00  0.00           H  
ATOM    376 1HB  ALA A  25     -16.093   5.856 -17.741  1.00  0.00           H  
ATOM    377 2HB  ALA A  25     -16.065   6.236 -16.002  1.00  0.00           H  
ATOM    378 3HB  ALA A  25     -16.961   4.815 -16.588  1.00  0.00           H  
ATOM    379  N   VAL A  26     -19.607   5.131 -17.716  1.00  0.00           N  
ATOM    380  CA  VAL A  26     -20.547   4.531 -18.648  1.00  0.00           C  
ATOM    381  C   VAL A  26     -21.476   5.621 -19.146  1.00  0.00           C  
ATOM    382  O   VAL A  26     -21.711   5.735 -20.345  1.00  0.00           O  
ATOM    383  CB  VAL A  26     -21.359   3.409 -17.975  1.00  0.00           C  
ATOM    384  CG1 VAL A  26     -22.488   2.949 -18.886  1.00  0.00           C  
ATOM    385  CG2 VAL A  26     -20.443   2.247 -17.623  1.00  0.00           C  
ATOM    386  H   VAL A  26     -19.562   4.781 -16.770  1.00  0.00           H  
ATOM    387  HA  VAL A  26     -19.982   4.080 -19.466  1.00  0.00           H  
ATOM    388  HB  VAL A  26     -21.818   3.800 -17.067  1.00  0.00           H  
ATOM    389 1HG1 VAL A  26     -23.052   2.156 -18.394  1.00  0.00           H  
ATOM    390 2HG1 VAL A  26     -23.151   3.789 -19.095  1.00  0.00           H  
ATOM    391 3HG1 VAL A  26     -22.071   2.572 -19.819  1.00  0.00           H  
ATOM    392 1HG2 VAL A  26     -21.024   1.458 -17.146  1.00  0.00           H  
ATOM    393 2HG2 VAL A  26     -19.980   1.860 -18.530  1.00  0.00           H  
ATOM    394 3HG2 VAL A  26     -19.667   2.590 -16.938  1.00  0.00           H  
ATOM    395  N   LEU A  27     -21.990   6.432 -18.226  1.00  0.00           N  
ATOM    396  CA  LEU A  27     -22.904   7.509 -18.590  1.00  0.00           C  
ATOM    397  C   LEU A  27     -22.231   8.582 -19.449  1.00  0.00           C  
ATOM    398  O   LEU A  27     -22.855   9.168 -20.337  1.00  0.00           O  
ATOM    399  CB  LEU A  27     -23.479   8.153 -17.323  1.00  0.00           C  
ATOM    400  CG  LEU A  27     -24.380   7.253 -16.468  1.00  0.00           C  
ATOM    401  CD1 LEU A  27     -24.754   7.980 -15.184  1.00  0.00           C  
ATOM    402  CD2 LEU A  27     -25.620   6.874 -17.264  1.00  0.00           C  
ATOM    403  H   LEU A  27     -21.746   6.302 -17.254  1.00  0.00           H  
ATOM    404  HA  LEU A  27     -23.709   7.090 -19.193  1.00  0.00           H  
ATOM    405 1HB  LEU A  27     -22.652   8.485 -16.696  1.00  0.00           H  
ATOM    406 2HB  LEU A  27     -24.062   9.028 -17.611  1.00  0.00           H  
ATOM    407  HG  LEU A  27     -23.835   6.349 -16.193  1.00  0.00           H  
ATOM    408 1HD1 LEU A  27     -25.394   7.340 -14.577  1.00  0.00           H  
ATOM    409 2HD1 LEU A  27     -23.850   8.222 -14.626  1.00  0.00           H  
ATOM    410 3HD1 LEU A  27     -25.287   8.899 -15.428  1.00  0.00           H  
ATOM    411 1HD2 LEU A  27     -26.260   6.233 -16.656  1.00  0.00           H  
ATOM    412 2HD2 LEU A  27     -26.166   7.777 -17.538  1.00  0.00           H  
ATOM    413 3HD2 LEU A  27     -25.324   6.340 -18.167  1.00  0.00           H  
ATOM    414  N   ALA A  28     -20.955   8.833 -19.178  1.00  0.00           N  
ATOM    415  CA  ALA A  28     -20.206   9.857 -19.891  1.00  0.00           C  
ATOM    416  C   ALA A  28     -20.155   9.473 -21.358  1.00  0.00           C  
ATOM    417  O   ALA A  28     -20.207  10.331 -22.235  1.00  0.00           O  
ATOM    418  CB  ALA A  28     -18.796   9.965 -19.330  1.00  0.00           C  
ATOM    419  H   ALA A  28     -20.493   8.297 -18.458  1.00  0.00           H  
ATOM    420  HA  ALA A  28     -20.717  10.810 -19.750  1.00  0.00           H  
ATOM    421 1HB  ALA A  28     -18.247  10.735 -19.873  1.00  0.00           H  
ATOM    422 2HB  ALA A  28     -18.843  10.230 -18.274  1.00  0.00           H  
ATOM    423 3HB  ALA A  28     -18.286   9.010 -19.442  1.00  0.00           H  
ATOM    424  N   GLU A  29     -20.066   8.171 -21.613  1.00  0.00           N  
ATOM    425  CA  GLU A  29     -20.059   7.636 -22.971  1.00  0.00           C  
ATOM    426  C   GLU A  29     -21.460   7.339 -23.506  1.00  0.00           C  
ATOM    427  O   GLU A  29     -21.701   7.427 -24.709  1.00  0.00           O  
ATOM    428  CB  GLU A  29     -19.213   6.362 -23.021  1.00  0.00           C  
ATOM    429  CG  GLU A  29     -17.758   6.557 -22.617  1.00  0.00           C  
ATOM    430  CD  GLU A  29     -17.083   7.663 -23.378  1.00  0.00           C  
ATOM    431  OE1 GLU A  29     -17.345   7.800 -24.549  1.00  0.00           O  
ATOM    432  OE2 GLU A  29     -16.303   8.373 -22.788  1.00  0.00           O  
ATOM    433  H   GLU A  29     -20.001   7.533 -20.833  1.00  0.00           H  
ATOM    434  HA  GLU A  29     -19.603   8.375 -23.631  1.00  0.00           H  
ATOM    435 1HB  GLU A  29     -19.646   5.611 -22.360  1.00  0.00           H  
ATOM    436 2HB  GLU A  29     -19.228   5.955 -24.032  1.00  0.00           H  
ATOM    437 1HG  GLU A  29     -17.715   6.784 -21.552  1.00  0.00           H  
ATOM    438 2HG  GLU A  29     -17.218   5.626 -22.784  1.00  0.00           H  
ATOM    439  N   ARG A  30     -22.372   6.982 -22.603  1.00  0.00           N  
ATOM    440  CA  ARG A  30     -23.751   6.620 -22.942  1.00  0.00           C  
ATOM    441  C   ARG A  30     -24.497   7.616 -23.829  1.00  0.00           C  
ATOM    442  O   ARG A  30     -25.196   7.215 -24.763  1.00  0.00           O  
ATOM    443  CB  ARG A  30     -24.552   6.432 -21.662  1.00  0.00           C  
ATOM    444  CG  ARG A  30     -25.992   5.989 -21.868  1.00  0.00           C  
ATOM    445  CD  ARG A  30     -26.706   5.823 -20.576  1.00  0.00           C  
ATOM    446  NE  ARG A  30     -28.074   5.368 -20.767  1.00  0.00           N  
ATOM    447  CZ  ARG A  30     -29.131   6.180 -20.961  1.00  0.00           C  
ATOM    448  NH1 ARG A  30     -28.961   7.484 -20.988  1.00  0.00           N  
ATOM    449  NH2 ARG A  30     -30.338   5.667 -21.125  1.00  0.00           N  
ATOM    450  H   ARG A  30     -22.082   6.964 -21.636  1.00  0.00           H  
ATOM    451  HA  ARG A  30     -23.734   5.698 -23.523  1.00  0.00           H  
ATOM    452 1HB  ARG A  30     -24.065   5.686 -21.035  1.00  0.00           H  
ATOM    453 2HB  ARG A  30     -24.571   7.367 -21.103  1.00  0.00           H  
ATOM    454 1HG  ARG A  30     -26.522   6.738 -22.458  1.00  0.00           H  
ATOM    455 2HG  ARG A  30     -26.008   5.034 -22.394  1.00  0.00           H  
ATOM    456 1HD  ARG A  30     -26.184   5.088 -19.964  1.00  0.00           H  
ATOM    457 2HD  ARG A  30     -26.735   6.777 -20.051  1.00  0.00           H  
ATOM    458  HE  ARG A  30     -28.244   4.371 -20.753  1.00  0.00           H  
ATOM    459 1HH1 ARG A  30     -28.039   7.876 -20.863  1.00  0.00           H  
ATOM    460 2HH1 ARG A  30     -29.753   8.093 -21.134  1.00  0.00           H  
ATOM    461 1HH2 ARG A  30     -30.468   4.665 -21.105  1.00  0.00           H  
ATOM    462 2HH2 ARG A  30     -31.129   6.276 -21.271  1.00  0.00           H  
ATOM    463  N   GLY A  31     -24.360   8.905 -23.536  1.00  0.00           N  
ATOM    464  CA  GLY A  31     -24.930   9.915 -24.411  1.00  0.00           C  
ATOM    465  C   GLY A  31     -23.990  10.321 -25.526  1.00  0.00           C  
ATOM    466  O   GLY A  31     -23.966  11.487 -25.923  1.00  0.00           O  
ATOM    467  H   GLY A  31     -23.861   9.196 -22.708  1.00  0.00           H  
ATOM    468 1HA  GLY A  31     -25.855   9.538 -24.849  1.00  0.00           H  
ATOM    469 2HA  GLY A  31     -25.188  10.798 -23.827  1.00  0.00           H  
ATOM    470  N   ALA A  32     -23.218   9.363 -26.036  1.00  0.00           N  
ATOM    471  CA  ALA A  32     -22.231   9.650 -27.071  1.00  0.00           C  
ATOM    472  C   ALA A  32     -21.869   8.415 -27.900  1.00  0.00           C  
ATOM    473  O   ALA A  32     -22.179   7.283 -27.518  1.00  0.00           O  
ATOM    474  CB  ALA A  32     -20.967  10.231 -26.427  1.00  0.00           C  
ATOM    475  H   ALA A  32     -23.317   8.416 -25.700  1.00  0.00           H  
ATOM    476  HA  ALA A  32     -22.659  10.387 -27.751  1.00  0.00           H  
ATOM    477 1HB  ALA A  32     -20.230  10.445 -27.201  1.00  0.00           H  
ATOM    478 2HB  ALA A  32     -21.217  11.151 -25.899  1.00  0.00           H  
ATOM    479 3HB  ALA A  32     -20.554   9.510 -25.723  1.00  0.00           H  
ATOM    480  N   PRO A  33     -21.225   8.629 -29.063  1.00  0.00           N  
ATOM    481  CA  PRO A  33     -20.771   7.580 -29.992  1.00  0.00           C  
ATOM    482  C   PRO A  33     -19.632   6.698 -29.458  1.00  0.00           C  
ATOM    483  O   PRO A  33     -19.142   5.807 -30.153  1.00  0.00           O  
ATOM    484  CB  PRO A  33     -20.322   8.368 -31.222  1.00  0.00           C  
ATOM    485  CG  PRO A  33     -20.932   9.731 -31.051  1.00  0.00           C  
ATOM    486  CD  PRO A  33     -20.949   9.980 -29.585  1.00  0.00           C  
ATOM    487  HA  PRO A  33     -21.617   6.922 -30.237  1.00  0.00           H  
ATOM    488 1HB  PRO A  33     -19.224   8.401 -31.268  1.00  0.00           H  
ATOM    489 2HB  PRO A  33     -20.667   7.864 -32.138  1.00  0.00           H  
ATOM    490 1HG  PRO A  33     -20.339  10.483 -31.591  1.00  0.00           H  
ATOM    491 2HG  PRO A  33     -21.943   9.752 -31.485  1.00  0.00           H  
ATOM    492 1HD  PRO A  33     -19.967  10.361 -29.266  1.00  0.00           H  
ATOM    493 2HD  PRO A  33     -21.742  10.703 -29.344  1.00  0.00           H  
ATOM    494  N   GLY A  34     -19.231   6.941 -28.216  1.00  0.00           N  
ATOM    495  CA  GLY A  34     -18.046   6.303 -27.681  1.00  0.00           C  
ATOM    496  C   GLY A  34     -18.015   4.795 -27.647  1.00  0.00           C  
ATOM    497  O   GLY A  34     -18.948   4.127 -28.086  1.00  0.00           O  
ATOM    498  H   GLY A  34     -19.754   7.578 -27.632  1.00  0.00           H  
ATOM    499 1HA  GLY A  34     -17.174   6.612 -28.258  1.00  0.00           H  
ATOM    500 2HA  GLY A  34     -17.886   6.634 -26.656  1.00  0.00           H  
ATOM    501  N   ALA A  35     -16.922   4.278 -27.091  1.00  0.00           N  
ATOM    502  CA  ALA A  35     -16.617   2.854 -27.077  1.00  0.00           C  
ATOM    503  C   ALA A  35     -17.560   2.048 -26.192  1.00  0.00           C  
ATOM    504  O   ALA A  35     -18.604   2.537 -25.756  1.00  0.00           O  
ATOM    505  CB  ALA A  35     -15.171   2.642 -26.630  1.00  0.00           C  
ATOM    506  H   ALA A  35     -16.277   4.923 -26.659  1.00  0.00           H  
ATOM    507  HA  ALA A  35     -16.739   2.472 -28.091  1.00  0.00           H  
ATOM    508 1HB  ALA A  35     -14.946   1.576 -26.621  1.00  0.00           H  
ATOM    509 2HB  ALA A  35     -14.498   3.149 -27.322  1.00  0.00           H  
ATOM    510 3HB  ALA A  35     -15.037   3.050 -25.630  1.00  0.00           H  
ATOM    511  N   GLN A  36     -17.165   0.807 -25.928  1.00  0.00           N  
ATOM    512  CA  GLN A  36     -17.995  -0.161 -25.221  1.00  0.00           C  
ATOM    513  C   GLN A  36     -18.309   0.158 -23.766  1.00  0.00           C  
ATOM    514  O   GLN A  36     -18.940  -0.650 -23.084  1.00  0.00           O  
ATOM    515  CB  GLN A  36     -17.325  -1.536 -25.287  1.00  0.00           C  
ATOM    516  CG  GLN A  36     -17.278  -2.140 -26.680  1.00  0.00           C  
ATOM    517  CD  GLN A  36     -16.626  -3.509 -26.696  1.00  0.00           C  
ATOM    518  OE1 GLN A  36     -15.654  -3.758 -25.978  1.00  0.00           O  
ATOM    519  NE2 GLN A  36     -17.159  -4.408 -27.517  1.00  0.00           N  
ATOM    520  H   GLN A  36     -16.244   0.532 -26.238  1.00  0.00           H  
ATOM    521  HA  GLN A  36     -18.973  -0.194 -25.700  1.00  0.00           H  
ATOM    522 1HB  GLN A  36     -16.302  -1.461 -24.919  1.00  0.00           H  
ATOM    523 2HB  GLN A  36     -17.856  -2.231 -24.637  1.00  0.00           H  
ATOM    524 1HG  GLN A  36     -18.297  -2.242 -27.055  1.00  0.00           H  
ATOM    525 2HG  GLN A  36     -16.705  -1.480 -27.332  1.00  0.00           H  
ATOM    526 1HE2 GLN A  36     -16.771  -5.329 -27.571  1.00  0.00           H  
ATOM    527 2HE2 GLN A  36     -17.947  -4.164 -28.082  1.00  0.00           H  
ATOM    528  N   LEU A  37     -17.873   1.316 -23.276  1.00  0.00           N  
ATOM    529  CA  LEU A  37     -18.137   1.678 -21.883  1.00  0.00           C  
ATOM    530  C   LEU A  37     -19.647   1.817 -21.786  1.00  0.00           C  
ATOM    531  O   LEU A  37     -20.254   1.604 -20.739  1.00  0.00           O  
ATOM    532  CB  LEU A  37     -17.436   2.984 -21.486  1.00  0.00           C  
ATOM    533  CG  LEU A  37     -15.912   2.902 -21.335  1.00  0.00           C  
ATOM    534  CD1 LEU A  37     -15.351   4.293 -21.072  1.00  0.00           C  
ATOM    535  CD2 LEU A  37     -15.564   1.949 -20.201  1.00  0.00           C  
ATOM    536  H   LEU A  37     -17.356   1.957 -23.861  1.00  0.00           H  
ATOM    537  HA  LEU A  37     -17.737   0.895 -21.240  1.00  0.00           H  
ATOM    538 1HB  LEU A  37     -17.654   3.738 -22.241  1.00  0.00           H  
ATOM    539 2HB  LEU A  37     -17.845   3.323 -20.535  1.00  0.00           H  
ATOM    540  HG  LEU A  37     -15.473   2.535 -22.264  1.00  0.00           H  
ATOM    541 1HD1 LEU A  37     -14.268   4.234 -20.965  1.00  0.00           H  
ATOM    542 2HD1 LEU A  37     -15.597   4.948 -21.908  1.00  0.00           H  
ATOM    543 3HD1 LEU A  37     -15.784   4.692 -20.157  1.00  0.00           H  
ATOM    544 1HD2 LEU A  37     -14.481   1.889 -20.094  1.00  0.00           H  
ATOM    545 2HD2 LEU A  37     -16.001   2.315 -19.272  1.00  0.00           H  
ATOM    546 3HD2 LEU A  37     -15.962   0.958 -20.423  1.00  0.00           H  
ATOM    547  N   ILE A  38     -20.232   2.195 -22.915  1.00  0.00           N  
ATOM    548  CA  ILE A  38     -21.662   2.367 -23.063  1.00  0.00           C  
ATOM    549  C   ILE A  38     -22.368   1.088 -22.624  1.00  0.00           C  
ATOM    550  O   ILE A  38     -23.364   1.130 -21.902  1.00  0.00           O  
ATOM    551  CB  ILE A  38     -22.037   2.709 -24.517  1.00  0.00           C  
ATOM    552  CG1 ILE A  38     -21.493   4.088 -24.899  1.00  0.00           C  
ATOM    553  CG2 ILE A  38     -23.545   2.658 -24.704  1.00  0.00           C  
ATOM    554  CD1 ILE A  38     -21.575   4.390 -26.378  1.00  0.00           C  
ATOM    555  H   ILE A  38     -19.630   2.369 -23.707  1.00  0.00           H  
ATOM    556  HA  ILE A  38     -21.975   3.210 -22.448  1.00  0.00           H  
ATOM    557  HB  ILE A  38     -21.572   1.990 -25.191  1.00  0.00           H  
ATOM    558 1HG1 ILE A  38     -22.046   4.859 -24.362  1.00  0.00           H  
ATOM    559 2HG1 ILE A  38     -20.449   4.165 -24.594  1.00  0.00           H  
ATOM    560 1HG2 ILE A  38     -23.792   2.903 -25.737  1.00  0.00           H  
ATOM    561 2HG2 ILE A  38     -23.906   1.657 -24.472  1.00  0.00           H  
ATOM    562 3HG2 ILE A  38     -24.019   3.378 -24.037  1.00  0.00           H  
ATOM    563 1HD1 ILE A  38     -21.171   5.384 -26.570  1.00  0.00           H  
ATOM    564 2HD1 ILE A  38     -20.997   3.650 -26.933  1.00  0.00           H  
ATOM    565 3HD1 ILE A  38     -22.615   4.354 -26.699  1.00  0.00           H  
ATOM    566  N   THR A  39     -21.844  -0.049 -23.068  1.00  0.00           N  
ATOM    567  CA  THR A  39     -22.399  -1.342 -22.693  1.00  0.00           C  
ATOM    568  C   THR A  39     -21.961  -1.680 -21.281  1.00  0.00           C  
ATOM    569  O   THR A  39     -20.768  -1.677 -20.976  1.00  0.00           O  
ATOM    570  CB  THR A  39     -21.961  -2.455 -23.663  1.00  0.00           C  
ATOM    571  OG1 THR A  39     -22.427  -2.152 -24.985  1.00  0.00           O  
ATOM    572  CG2 THR A  39     -22.526  -3.797 -23.226  1.00  0.00           C  
ATOM    573  H   THR A  39     -21.041  -0.017 -23.679  1.00  0.00           H  
ATOM    574  HA  THR A  39     -23.486  -1.284 -22.758  1.00  0.00           H  
ATOM    575  HB  THR A  39     -20.873  -2.514 -23.682  1.00  0.00           H  
ATOM    576  HG1 THR A  39     -21.677  -2.076 -25.579  1.00  0.00           H  
ATOM    577 1HG2 THR A  39     -22.205  -4.572 -23.923  1.00  0.00           H  
ATOM    578 2HG2 THR A  39     -22.164  -4.036 -22.226  1.00  0.00           H  
ATOM    579 3HG2 THR A  39     -23.614  -3.748 -23.215  1.00  0.00           H  
ATOM    580  N   TYR A  40     -22.929  -1.961 -20.419  1.00  0.00           N  
ATOM    581  CA  TYR A  40     -22.655  -2.139 -19.003  1.00  0.00           C  
ATOM    582  C   TYR A  40     -21.844  -3.402 -18.731  1.00  0.00           C  
ATOM    583  O   TYR A  40     -20.794  -3.339 -18.091  1.00  0.00           O  
ATOM    584  CB  TYR A  40     -23.966  -2.174 -18.213  1.00  0.00           C  
ATOM    585  CG  TYR A  40     -24.464  -0.807 -17.797  1.00  0.00           C  
ATOM    586  CD1 TYR A  40     -25.369  -0.126 -18.598  1.00  0.00           C  
ATOM    587  CD2 TYR A  40     -24.016  -0.236 -16.615  1.00  0.00           C  
ATOM    588  CE1 TYR A  40     -25.824   1.122 -18.218  1.00  0.00           C  
ATOM    589  CE2 TYR A  40     -24.471   1.012 -16.235  1.00  0.00           C  
ATOM    590  CZ  TYR A  40     -25.371   1.690 -17.032  1.00  0.00           C  
ATOM    591  OH  TYR A  40     -25.825   2.933 -16.654  1.00  0.00           O  
ATOM    592  H   TYR A  40     -23.878  -2.055 -20.752  1.00  0.00           H  
ATOM    593  HA  TYR A  40     -22.060  -1.294 -18.657  1.00  0.00           H  
ATOM    594 1HB  TYR A  40     -24.741  -2.650 -18.815  1.00  0.00           H  
ATOM    595 2HB  TYR A  40     -23.833  -2.775 -17.314  1.00  0.00           H  
ATOM    596  HD1 TYR A  40     -25.720  -0.575 -19.527  1.00  0.00           H  
ATOM    597  HD2 TYR A  40     -23.305  -0.771 -15.986  1.00  0.00           H  
ATOM    598  HE1 TYR A  40     -26.534   1.658 -18.847  1.00  0.00           H  
ATOM    599  HE2 TYR A  40     -24.119   1.461 -15.307  1.00  0.00           H  
ATOM    600  HH  TYR A  40     -26.439   3.262 -17.313  1.00  0.00           H  
ATOM    601  N   PRO A  41     -22.313  -4.565 -19.219  1.00  0.00           N  
ATOM    602  CA  PRO A  41     -21.538  -5.808 -19.085  1.00  0.00           C  
ATOM    603  C   PRO A  41     -20.081  -5.656 -19.521  1.00  0.00           C  
ATOM    604  O   PRO A  41     -19.180  -6.281 -18.946  1.00  0.00           O  
ATOM    605  CB  PRO A  41     -22.293  -6.774 -20.004  1.00  0.00           C  
ATOM    606  CG  PRO A  41     -23.709  -6.312 -19.935  1.00  0.00           C  
ATOM    607  CD  PRO A  41     -23.613  -4.810 -19.920  1.00  0.00           C  
ATOM    608  HA  PRO A  41     -21.554  -6.133 -18.034  1.00  0.00           H  
ATOM    609 1HB  PRO A  41     -21.878  -6.727 -21.021  1.00  0.00           H  
ATOM    610 2HB  PRO A  41     -22.164  -7.808 -19.651  1.00  0.00           H  
ATOM    611 1HG  PRO A  41     -24.275  -6.692 -20.799  1.00  0.00           H  
ATOM    612 2HG  PRO A  41     -24.196  -6.714 -19.035  1.00  0.00           H  
ATOM    613 1HD  PRO A  41     -23.596  -4.432 -20.953  1.00  0.00           H  
ATOM    614 2HD  PRO A  41     -24.468  -4.393 -19.368  1.00  0.00           H  
ATOM    615  N   ARG A  42     -19.864  -4.825 -20.541  1.00  0.00           N  
ATOM    616  CA  ARG A  42     -18.538  -4.611 -21.109  1.00  0.00           C  
ATOM    617  C   ARG A  42     -17.776  -3.599 -20.274  1.00  0.00           C  
ATOM    618  O   ARG A  42     -16.551  -3.617 -20.232  1.00  0.00           O  
ATOM    619  CB  ARG A  42     -18.632  -4.119 -22.546  1.00  0.00           C  
ATOM    620  CG  ARG A  42     -19.225  -5.118 -23.527  1.00  0.00           C  
ATOM    621  CD  ARG A  42     -18.279  -6.225 -23.823  1.00  0.00           C  
ATOM    622  NE  ARG A  42     -18.835  -7.172 -24.776  1.00  0.00           N  
ATOM    623  CZ  ARG A  42     -18.184  -8.254 -25.247  1.00  0.00           C  
ATOM    624  NH1 ARG A  42     -16.959  -8.511 -24.845  1.00  0.00           N  
ATOM    625  NH2 ARG A  42     -18.777  -9.056 -26.114  1.00  0.00           N  
ATOM    626  H   ARG A  42     -20.652  -4.327 -20.930  1.00  0.00           H  
ATOM    627  HA  ARG A  42     -18.005  -5.562 -21.112  1.00  0.00           H  
ATOM    628 1HB  ARG A  42     -19.243  -3.218 -22.583  1.00  0.00           H  
ATOM    629 2HB  ARG A  42     -17.637  -3.855 -22.906  1.00  0.00           H  
ATOM    630 1HG  ARG A  42     -20.133  -5.548 -23.103  1.00  0.00           H  
ATOM    631 2HG  ARG A  42     -19.465  -4.612 -24.462  1.00  0.00           H  
ATOM    632 1HD  ARG A  42     -17.362  -5.815 -24.245  1.00  0.00           H  
ATOM    633 2HD  ARG A  42     -18.048  -6.762 -22.904  1.00  0.00           H  
ATOM    634  HE  ARG A  42     -19.775  -7.008 -25.109  1.00  0.00           H  
ATOM    635 1HH1 ARG A  42     -16.505  -7.897 -24.183  1.00  0.00           H  
ATOM    636 2HH1 ARG A  42     -16.471  -9.321 -25.199  1.00  0.00           H  
ATOM    637 1HH2 ARG A  42     -19.719  -8.859 -26.423  1.00  0.00           H  
ATOM    638 2HH2 ARG A  42     -18.290  -9.866 -26.467  1.00  0.00           H  
ATOM    639  N   ALA A  43     -18.506  -2.712 -19.608  1.00  0.00           N  
ATOM    640  CA  ALA A  43     -17.876  -1.719 -18.755  1.00  0.00           C  
ATOM    641  C   ALA A  43     -17.647  -2.319 -17.368  1.00  0.00           C  
ATOM    642  O   ALA A  43     -16.883  -1.776 -16.569  1.00  0.00           O  
ATOM    643  CB  ALA A  43     -18.749  -0.479 -18.659  1.00  0.00           C  
ATOM    644  H   ALA A  43     -19.512  -2.722 -19.691  1.00  0.00           H  
ATOM    645  HA  ALA A  43     -16.920  -1.446 -19.202  1.00  0.00           H  
ATOM    646 1HB  ALA A  43     -18.265   0.257 -18.016  1.00  0.00           H  
ATOM    647 2HB  ALA A  43     -18.890  -0.055 -19.653  1.00  0.00           H  
ATOM    648 3HB  ALA A  43     -19.716  -0.747 -18.237  1.00  0.00           H  
ATOM    649  N   LEU A  44     -18.309  -3.444 -17.093  1.00  0.00           N  
ATOM    650  CA  LEU A  44     -18.204  -4.118 -15.798  1.00  0.00           C  
ATOM    651  C   LEU A  44     -16.761  -4.498 -15.503  1.00  0.00           C  
ATOM    652  O   LEU A  44     -16.209  -4.152 -14.460  1.00  0.00           O  
ATOM    653  CB  LEU A  44     -19.085  -5.373 -15.774  1.00  0.00           C  
ATOM    654  CG  LEU A  44     -19.021  -6.206 -14.487  1.00  0.00           C  
ATOM    655  CD1 LEU A  44     -19.502  -5.364 -13.313  1.00  0.00           C  
ATOM    656  CD2 LEU A  44     -19.873  -7.456 -14.648  1.00  0.00           C  
ATOM    657  H   LEU A  44     -18.903  -3.840 -17.807  1.00  0.00           H  
ATOM    658  HA  LEU A  44     -18.590  -3.450 -15.028  1.00  0.00           H  
ATOM    659 1HB  LEU A  44     -20.121  -5.074 -15.924  1.00  0.00           H  
ATOM    660 2HB  LEU A  44     -18.792  -6.019 -16.601  1.00  0.00           H  
ATOM    661  HG  LEU A  44     -17.988  -6.494 -14.290  1.00  0.00           H  
ATOM    662 1HD1 LEU A  44     -19.457  -5.956 -12.398  1.00  0.00           H  
ATOM    663 2HD1 LEU A  44     -18.863  -4.487 -13.208  1.00  0.00           H  
ATOM    664 3HD1 LEU A  44     -20.529  -5.047 -13.489  1.00  0.00           H  
ATOM    665 1HD2 LEU A  44     -19.828  -8.048 -13.734  1.00  0.00           H  
ATOM    666 2HD2 LEU A  44     -20.907  -7.169 -14.844  1.00  0.00           H  
ATOM    667 3HD2 LEU A  44     -19.497  -8.048 -15.483  1.00  0.00           H  
ATOM    668  N   TRP A  45     -16.172  -5.236 -16.439  1.00  0.00           N  
ATOM    669  CA  TRP A  45     -14.807  -5.728 -16.311  1.00  0.00           C  
ATOM    670  C   TRP A  45     -13.820  -4.581 -16.506  1.00  0.00           C  
ATOM    671  O   TRP A  45     -12.670  -4.669 -16.080  1.00  0.00           O  
ATOM    672  CB  TRP A  45     -14.533  -6.834 -17.332  1.00  0.00           C  
ATOM    673  CG  TRP A  45     -14.665  -6.381 -18.754  1.00  0.00           C  
ATOM    674  CD1 TRP A  45     -15.747  -6.551 -19.566  1.00  0.00           C  
ATOM    675  CD2 TRP A  45     -13.677  -5.678 -19.545  1.00  0.00           C  
ATOM    676  NE1 TRP A  45     -15.501  -6.005 -20.801  1.00  0.00           N  
ATOM    677  CE2 TRP A  45     -14.240  -5.465 -20.806  1.00  0.00           C  
ATOM    678  CE3 TRP A  45     -12.380  -5.218 -19.286  1.00  0.00           C  
ATOM    679  CZ2 TRP A  45     -13.551  -4.812 -21.816  1.00  0.00           C  
ATOM    680  CZ3 TRP A  45     -11.690  -4.561 -20.299  1.00  0.00           C  
ATOM    681  CH2 TRP A  45     -12.261  -4.364 -21.530  1.00  0.00           C  
ATOM    682  H   TRP A  45     -16.699  -5.461 -17.271  1.00  0.00           H  
ATOM    683  HA  TRP A  45     -14.676  -6.127 -15.305  1.00  0.00           H  
ATOM    684 1HB  TRP A  45     -13.523  -7.220 -17.187  1.00  0.00           H  
ATOM    685 2HB  TRP A  45     -15.225  -7.660 -17.168  1.00  0.00           H  
ATOM    686  HD1 TRP A  45     -16.671  -7.047 -19.276  1.00  0.00           H  
ATOM    687  HE1 TRP A  45     -16.143  -6.002 -21.581  1.00  0.00           H  
ATOM    688  HE3 TRP A  45     -11.922  -5.370 -18.309  1.00  0.00           H  
ATOM    689  HZ2 TRP A  45     -13.988  -4.645 -22.801  1.00  0.00           H  
ATOM    690  HZ3 TRP A  45     -10.680  -4.207 -20.090  1.00  0.00           H  
ATOM    691  HH2 TRP A  45     -11.692  -3.845 -22.302  1.00  0.00           H  
ATOM    692  N   TRP A  46     -14.273  -3.502 -17.137  1.00  0.00           N  
ATOM    693  CA  TRP A  46     -13.436  -2.317 -17.291  1.00  0.00           C  
ATOM    694  C   TRP A  46     -13.245  -1.652 -15.943  1.00  0.00           C  
ATOM    695  O   TRP A  46     -12.139  -1.231 -15.596  1.00  0.00           O  
ATOM    696  CB  TRP A  46     -14.063  -1.327 -18.275  1.00  0.00           C  
ATOM    697  CG  TRP A  46     -13.276  -0.062 -18.435  1.00  0.00           C  
ATOM    698  CD1 TRP A  46     -12.301   0.180 -19.355  1.00  0.00           C  
ATOM    699  CD2 TRP A  46     -13.394   1.148 -17.648  1.00  0.00           C  
ATOM    700  NE1 TRP A  46     -11.805   1.451 -19.196  1.00  0.00           N  
ATOM    701  CE2 TRP A  46     -12.464   2.058 -18.157  1.00  0.00           C  
ATOM    702  CE3 TRP A  46     -14.203   1.526 -16.569  1.00  0.00           C  
ATOM    703  CZ2 TRP A  46     -12.313   3.329 -17.624  1.00  0.00           C  
ATOM    704  CZ3 TRP A  46     -14.053   2.801 -16.036  1.00  0.00           C  
ATOM    705  CH2 TRP A  46     -13.133   3.679 -16.551  1.00  0.00           C  
ATOM    706  H   TRP A  46     -15.209  -3.496 -17.517  1.00  0.00           H  
ATOM    707  HA  TRP A  46     -12.479  -2.622 -17.714  1.00  0.00           H  
ATOM    708 1HB  TRP A  46     -14.158  -1.798 -19.253  1.00  0.00           H  
ATOM    709 2HB  TRP A  46     -15.067  -1.066 -17.939  1.00  0.00           H  
ATOM    710  HD1 TRP A  46     -11.964  -0.531 -20.107  1.00  0.00           H  
ATOM    711  HE1 TRP A  46     -11.074   1.871 -19.752  1.00  0.00           H  
ATOM    712  HE3 TRP A  46     -14.938   0.834 -16.158  1.00  0.00           H  
ATOM    713  HZ2 TRP A  46     -11.588   4.040 -18.019  1.00  0.00           H  
ATOM    714  HZ3 TRP A  46     -14.687   3.087 -15.196  1.00  0.00           H  
ATOM    715  HH2 TRP A  46     -13.042   4.671 -16.109  1.00  0.00           H  
ATOM    716  N   SER A  47     -14.341  -1.539 -15.199  1.00  0.00           N  
ATOM    717  CA  SER A  47     -14.313  -0.896 -13.896  1.00  0.00           C  
ATOM    718  C   SER A  47     -13.297  -1.642 -13.042  1.00  0.00           C  
ATOM    719  O   SER A  47     -12.508  -1.034 -12.317  1.00  0.00           O  
ATOM    720  CB  SER A  47     -15.683  -0.918 -13.247  1.00  0.00           C  
ATOM    721  OG  SER A  47     -16.583  -0.103 -13.945  1.00  0.00           O  
ATOM    722  H   SER A  47     -15.214  -1.909 -15.547  1.00  0.00           H  
ATOM    723  HA  SER A  47     -14.045   0.152 -14.033  1.00  0.00           H  
ATOM    724 1HB  SER A  47     -16.058  -1.941 -13.223  1.00  0.00           H  
ATOM    725 2HB  SER A  47     -15.603  -0.576 -12.216  1.00  0.00           H  
ATOM    726  HG  SER A  47     -17.457  -0.332 -13.619  1.00  0.00           H  
ATOM    727  N   VAL A  48     -13.318  -2.966 -13.149  1.00  0.00           N  
ATOM    728  CA  VAL A  48     -12.314  -3.806 -12.515  1.00  0.00           C  
ATOM    729  C   VAL A  48     -10.924  -3.637 -13.118  1.00  0.00           C  
ATOM    730  O   VAL A  48      -9.935  -3.604 -12.383  1.00  0.00           O  
ATOM    731  CB  VAL A  48     -12.730  -5.285 -12.624  1.00  0.00           C  
ATOM    732  CG1 VAL A  48     -11.626  -6.189 -12.098  1.00  0.00           C  
ATOM    733  CG2 VAL A  48     -14.026  -5.515 -11.861  1.00  0.00           C  
ATOM    734  H   VAL A  48     -14.054  -3.401 -13.687  1.00  0.00           H  
ATOM    735  HA  VAL A  48     -12.243  -3.527 -11.463  1.00  0.00           H  
ATOM    736  HB  VAL A  48     -12.877  -5.535 -13.675  1.00  0.00           H  
ATOM    737 1HG1 VAL A  48     -11.937  -7.231 -12.182  1.00  0.00           H  
ATOM    738 2HG1 VAL A  48     -10.719  -6.034 -12.681  1.00  0.00           H  
ATOM    739 3HG1 VAL A  48     -11.431  -5.954 -11.052  1.00  0.00           H  
ATOM    740 1HG2 VAL A  48     -14.315  -6.563 -11.943  1.00  0.00           H  
ATOM    741 2HG2 VAL A  48     -13.880  -5.260 -10.811  1.00  0.00           H  
ATOM    742 3HG2 VAL A  48     -14.812  -4.888 -12.281  1.00  0.00           H  
ATOM    743  N   GLU A  49     -10.842  -3.541 -14.448  1.00  0.00           N  
ATOM    744  CA  GLU A  49      -9.559  -3.323 -15.122  1.00  0.00           C  
ATOM    745  C   GLU A  49      -8.893  -2.089 -14.527  1.00  0.00           C  
ATOM    746  O   GLU A  49      -7.728  -2.129 -14.126  1.00  0.00           O  
ATOM    747  CB  GLU A  49      -9.750  -3.148 -16.631  1.00  0.00           C  
ATOM    748  CG  GLU A  49      -8.457  -2.956 -17.410  1.00  0.00           C  
ATOM    749  CD  GLU A  49      -8.690  -2.572 -18.845  1.00  0.00           C  
ATOM    750  OE1 GLU A  49      -9.785  -2.175 -19.163  1.00  0.00           O  
ATOM    751  OE2 GLU A  49      -7.772  -2.676 -19.623  1.00  0.00           O  
ATOM    752  H   GLU A  49     -11.682  -3.621 -15.003  1.00  0.00           H  
ATOM    753  HA  GLU A  49      -8.931  -4.201 -14.964  1.00  0.00           H  
ATOM    754 1HB  GLU A  49     -10.258  -4.023 -17.037  1.00  0.00           H  
ATOM    755 2HB  GLU A  49     -10.386  -2.283 -16.819  1.00  0.00           H  
ATOM    756 1HG  GLU A  49      -7.867  -2.176 -16.929  1.00  0.00           H  
ATOM    757 2HG  GLU A  49      -7.883  -3.881 -17.375  1.00  0.00           H  
ATOM    758  N   THR A  50      -9.650  -0.999 -14.454  1.00  0.00           N  
ATOM    759  CA  THR A  50      -9.109   0.279 -14.013  1.00  0.00           C  
ATOM    760  C   THR A  50      -8.700   0.229 -12.536  1.00  0.00           C  
ATOM    761  O   THR A  50      -7.639   0.735 -12.147  1.00  0.00           O  
ATOM    762  CB  THR A  50     -10.127   1.412 -14.235  1.00  0.00           C  
ATOM    763  OG1 THR A  50     -10.452   1.500 -15.628  1.00  0.00           O  
ATOM    764  CG2 THR A  50      -9.555   2.742 -13.767  1.00  0.00           C  
ATOM    765  H   THR A  50     -10.625  -1.058 -14.711  1.00  0.00           H  
ATOM    766  HA  THR A  50      -8.236   0.514 -14.623  1.00  0.00           H  
ATOM    767  HB  THR A  50     -11.037   1.198 -13.675  1.00  0.00           H  
ATOM    768  HG1 THR A  50     -11.308   1.093 -15.782  1.00  0.00           H  
ATOM    769 1HG2 THR A  50     -10.288   3.531 -13.931  1.00  0.00           H  
ATOM    770 2HG2 THR A  50      -9.317   2.682 -12.705  1.00  0.00           H  
ATOM    771 3HG2 THR A  50      -8.649   2.966 -14.329  1.00  0.00           H  
ATOM    772  N   ALA A  51      -9.563  -0.383 -11.729  1.00  0.00           N  
ATOM    773  CA  ALA A  51      -9.351  -0.518 -10.294  1.00  0.00           C  
ATOM    774  C   ALA A  51      -8.189  -1.445  -9.979  1.00  0.00           C  
ATOM    775  O   ALA A  51      -7.494  -1.259  -8.989  1.00  0.00           O  
ATOM    776  CB  ALA A  51     -10.621  -1.031  -9.633  1.00  0.00           C  
ATOM    777  H   ALA A  51     -10.401  -0.769 -12.140  1.00  0.00           H  
ATOM    778  HA  ALA A  51      -9.111   0.467  -9.894  1.00  0.00           H  
ATOM    779 1HB  ALA A  51     -10.458  -1.130  -8.560  1.00  0.00           H  
ATOM    780 2HB  ALA A  51     -11.434  -0.327  -9.813  1.00  0.00           H  
ATOM    781 3HB  ALA A  51     -10.882  -2.002 -10.051  1.00  0.00           H  
ATOM    782  N   THR A  52      -7.988  -2.457 -10.810  1.00  0.00           N  
ATOM    783  CA  THR A  52      -6.925  -3.411 -10.564  1.00  0.00           C  
ATOM    784  C   THR A  52      -5.716  -2.895 -11.302  1.00  0.00           C  
ATOM    785  O   THR A  52      -4.604  -3.401 -11.121  1.00  0.00           O  
ATOM    786  CB  THR A  52      -7.285  -4.833 -11.032  1.00  0.00           C  
ATOM    787  OG1 THR A  52      -7.635  -4.807 -12.422  1.00  0.00           O  
ATOM    788  CG2 THR A  52      -8.455  -5.379 -10.229  1.00  0.00           C  
ATOM    789  H   THR A  52      -8.575  -2.574 -11.625  1.00  0.00           H  
ATOM    790  HA  THR A  52      -6.809  -3.530  -9.486  1.00  0.00           H  
ATOM    791  HB  THR A  52      -6.424  -5.488 -10.901  1.00  0.00           H  
ATOM    792  HG1 THR A  52      -7.874  -3.912 -12.674  1.00  0.00           H  
ATOM    793 1HG2 THR A  52      -8.695  -6.385 -10.573  1.00  0.00           H  
ATOM    794 2HG2 THR A  52      -8.188  -5.411  -9.172  1.00  0.00           H  
ATOM    795 3HG2 THR A  52      -9.322  -4.733 -10.364  1.00  0.00           H  
ATOM    796  N   THR A  53      -5.953  -1.867 -12.121  1.00  0.00           N  
ATOM    797  CA  THR A  53      -4.914  -1.093 -12.799  1.00  0.00           C  
ATOM    798  C   THR A  53      -4.123  -2.025 -13.700  1.00  0.00           C  
ATOM    799  O   THR A  53      -2.918  -2.210 -13.566  1.00  0.00           O  
ATOM    800  CB  THR A  53      -3.971  -0.397 -11.800  1.00  0.00           C  
ATOM    801  OG1 THR A  53      -3.078  -1.362 -11.229  1.00  0.00           O  
ATOM    802  CG2 THR A  53      -4.769   0.269 -10.689  1.00  0.00           C  
ATOM    803  H   THR A  53      -6.922  -1.624 -12.268  1.00  0.00           H  
ATOM    804  HA  THR A  53      -5.394  -0.335 -13.416  1.00  0.00           H  
ATOM    805  HB  THR A  53      -3.384   0.359 -12.320  1.00  0.00           H  
ATOM    806  HG1 THR A  53      -3.427  -2.245 -11.373  1.00  0.00           H  
ATOM    807 1HG2 THR A  53      -4.087   0.756  -9.993  1.00  0.00           H  
ATOM    808 2HG2 THR A  53      -5.441   1.011 -11.118  1.00  0.00           H  
ATOM    809 3HG2 THR A  53      -5.352  -0.484 -10.158  1.00  0.00           H  
ATOM    810  N   VAL A  54      -4.851  -2.638 -14.616  1.00  0.00           N  
ATOM    811  CA  VAL A  54      -4.270  -3.468 -15.646  1.00  0.00           C  
ATOM    812  C   VAL A  54      -3.928  -2.511 -16.786  1.00  0.00           C  
ATOM    813  O   VAL A  54      -2.767  -2.352 -17.166  1.00  0.00           O  
ATOM    814  CB  VAL A  54      -5.248  -4.562 -16.115  1.00  0.00           C  
ATOM    815  CG1 VAL A  54      -4.641  -5.364 -17.256  1.00  0.00           C  
ATOM    816  CG2 VAL A  54      -5.609  -5.469 -14.949  1.00  0.00           C  
ATOM    817  H   VAL A  54      -5.853  -2.517 -14.589  1.00  0.00           H  
ATOM    818  HA  VAL A  54      -3.399  -3.976 -15.230  1.00  0.00           H  
ATOM    819  HB  VAL A  54      -6.151  -4.087 -16.501  1.00  0.00           H  
ATOM    820 1HG1 VAL A  54      -5.346  -6.132 -17.576  1.00  0.00           H  
ATOM    821 2HG1 VAL A  54      -4.424  -4.701 -18.093  1.00  0.00           H  
ATOM    822 3HG1 VAL A  54      -3.719  -5.837 -16.919  1.00  0.00           H  
ATOM    823 1HG2 VAL A  54      -6.301  -6.239 -15.289  1.00  0.00           H  
ATOM    824 2HG2 VAL A  54      -4.705  -5.939 -14.561  1.00  0.00           H  
ATOM    825 3HG2 VAL A  54      -6.079  -4.880 -14.162  1.00  0.00           H  
ATOM    826  N   GLY A  55      -4.969  -1.862 -17.305  1.00  0.00           N  
ATOM    827  CA  GLY A  55      -4.822  -0.892 -18.378  1.00  0.00           C  
ATOM    828  C   GLY A  55      -4.349  -1.479 -19.684  1.00  0.00           C  
ATOM    829  O   GLY A  55      -3.366  -1.016 -20.255  1.00  0.00           O  
ATOM    830  H   GLY A  55      -5.890  -2.054 -16.939  1.00  0.00           H  
ATOM    831 1HA  GLY A  55      -5.777  -0.397 -18.555  1.00  0.00           H  
ATOM    832 2HA  GLY A  55      -4.113  -0.122 -18.077  1.00  0.00           H  
ATOM    833  N   TYR A  56      -5.049  -2.500 -20.162  1.00  0.00           N  
ATOM    834  CA  TYR A  56      -4.609  -3.204 -21.355  1.00  0.00           C  
ATOM    835  C   TYR A  56      -4.546  -2.239 -22.509  1.00  0.00           C  
ATOM    836  O   TYR A  56      -3.501  -2.086 -23.126  1.00  0.00           O  
ATOM    837  CB  TYR A  56      -5.541  -4.373 -21.682  1.00  0.00           C  
ATOM    838  CG  TYR A  56      -5.257  -5.025 -23.017  1.00  0.00           C  
ATOM    839  CD1 TYR A  56      -4.256  -5.979 -23.124  1.00  0.00           C  
ATOM    840  CD2 TYR A  56      -5.998  -4.670 -24.135  1.00  0.00           C  
ATOM    841  CE1 TYR A  56      -3.996  -6.575 -24.343  1.00  0.00           C  
ATOM    842  CE2 TYR A  56      -5.738  -5.265 -25.354  1.00  0.00           C  
ATOM    843  CZ  TYR A  56      -4.742  -6.214 -25.460  1.00  0.00           C  
ATOM    844  OH  TYR A  56      -4.483  -6.807 -26.674  1.00  0.00           O  
ATOM    845  H   TYR A  56      -5.896  -2.797 -19.699  1.00  0.00           H  
ATOM    846  HA  TYR A  56      -3.620  -3.623 -21.165  1.00  0.00           H  
ATOM    847 1HB  TYR A  56      -5.456  -5.135 -20.906  1.00  0.00           H  
ATOM    848 2HB  TYR A  56      -6.574  -4.025 -21.687  1.00  0.00           H  
ATOM    849  HD1 TYR A  56      -3.673  -6.259 -22.245  1.00  0.00           H  
ATOM    850  HD2 TYR A  56      -6.784  -3.919 -24.051  1.00  0.00           H  
ATOM    851  HE1 TYR A  56      -3.209  -7.324 -24.427  1.00  0.00           H  
ATOM    852  HE2 TYR A  56      -6.320  -4.985 -26.232  1.00  0.00           H  
ATOM    853  HH  TYR A  56      -3.700  -7.359 -26.599  1.00  0.00           H  
ATOM    854  N   GLY A  57      -5.669  -1.576 -22.776  1.00  0.00           N  
ATOM    855  CA  GLY A  57      -5.711  -0.562 -23.813  1.00  0.00           C  
ATOM    856  C   GLY A  57      -6.584  -1.054 -24.956  1.00  0.00           C  
ATOM    857  O   GLY A  57      -6.194  -1.032 -26.126  1.00  0.00           O  
ATOM    858  H   GLY A  57      -6.507  -1.778 -22.251  1.00  0.00           H  
ATOM    859 1HA  GLY A  57      -6.104   0.366 -23.399  1.00  0.00           H  
ATOM    860 2HA  GLY A  57      -4.700  -0.356 -24.162  1.00  0.00           H  
ATOM    861  N   ASP A  58      -7.781  -1.505 -24.593  1.00  0.00           N  
ATOM    862  CA  ASP A  58      -8.803  -1.893 -25.549  1.00  0.00           C  
ATOM    863  C   ASP A  58     -10.120  -1.200 -25.211  1.00  0.00           C  
ATOM    864  O   ASP A  58     -11.153  -1.499 -25.805  1.00  0.00           O  
ATOM    865  CB  ASP A  58      -8.993  -3.412 -25.555  1.00  0.00           C  
ATOM    866  CG  ASP A  58      -9.481  -3.953 -24.218  1.00  0.00           C  
ATOM    867  OD1 ASP A  58      -9.523  -3.200 -23.274  1.00  0.00           O  
ATOM    868  OD2 ASP A  58      -9.808  -5.114 -24.154  1.00  0.00           O  
ATOM    869  H   ASP A  58      -7.978  -1.577 -23.605  1.00  0.00           H  
ATOM    870  HA  ASP A  58      -8.469  -1.609 -26.548  1.00  0.00           H  
ATOM    871 1HB  ASP A  58      -9.713  -3.686 -26.326  1.00  0.00           H  
ATOM    872 2HB  ASP A  58      -8.048  -3.896 -25.803  1.00  0.00           H  
ATOM    873  N   LEU A  59     -10.074  -0.279 -24.250  1.00  0.00           N  
ATOM    874  CA  LEU A  59     -11.263   0.442 -23.808  1.00  0.00           C  
ATOM    875  C   LEU A  59     -10.923   1.557 -22.818  1.00  0.00           C  
ATOM    876  O   LEU A  59     -10.398   1.290 -21.735  1.00  0.00           O  
ATOM    877  CB  LEU A  59     -12.257  -0.532 -23.164  1.00  0.00           C  
ATOM    878  CG  LEU A  59     -13.604   0.071 -22.745  1.00  0.00           C  
ATOM    879  CD1 LEU A  59     -14.316   0.625 -23.972  1.00  0.00           C  
ATOM    880  CD2 LEU A  59     -14.445  -0.995 -22.058  1.00  0.00           C  
ATOM    881  H   LEU A  59      -9.185  -0.076 -23.814  1.00  0.00           H  
ATOM    882  HA  LEU A  59     -11.740   0.888 -24.680  1.00  0.00           H  
ATOM    883 1HB  LEU A  59     -12.459  -1.338 -23.867  1.00  0.00           H  
ATOM    884 2HB  LEU A  59     -11.795  -0.962 -22.275  1.00  0.00           H  
ATOM    885  HG  LEU A  59     -13.433   0.899 -22.056  1.00  0.00           H  
ATOM    886 1HD1 LEU A  59     -15.273   1.053 -23.674  1.00  0.00           H  
ATOM    887 2HD1 LEU A  59     -13.700   1.398 -24.432  1.00  0.00           H  
ATOM    888 3HD1 LEU A  59     -14.485  -0.179 -24.687  1.00  0.00           H  
ATOM    889 1HD2 LEU A  59     -15.403  -0.566 -21.760  1.00  0.00           H  
ATOM    890 2HD2 LEU A  59     -14.617  -1.822 -22.747  1.00  0.00           H  
ATOM    891 3HD2 LEU A  59     -13.921  -1.360 -21.176  1.00  0.00           H  
ATOM    892  N   TYR A  60     -11.226   2.796 -23.207  1.00  0.00           N  
ATOM    893  CA  TYR A  60     -10.811   3.996 -22.480  1.00  0.00           C  
ATOM    894  C   TYR A  60     -11.761   5.181 -22.680  1.00  0.00           C  
ATOM    895  O   TYR A  60     -12.175   5.491 -23.799  1.00  0.00           O  
ATOM    896  CB  TYR A  60      -9.393   4.392 -22.898  1.00  0.00           C  
ATOM    897  CG  TYR A  60      -8.839   5.573 -22.133  1.00  0.00           C  
ATOM    898  CD1 TYR A  60      -8.364   5.402 -20.841  1.00  0.00           C  
ATOM    899  CD2 TYR A  60      -8.805   6.828 -22.724  1.00  0.00           C  
ATOM    900  CE1 TYR A  60      -7.857   6.481 -20.143  1.00  0.00           C  
ATOM    901  CE2 TYR A  60      -8.299   7.907 -22.026  1.00  0.00           C  
ATOM    902  CZ  TYR A  60      -7.827   7.737 -20.740  1.00  0.00           C  
ATOM    903  OH  TYR A  60      -7.322   8.811 -20.045  1.00  0.00           O  
ATOM    904  H   TYR A  60     -11.773   2.896 -24.051  1.00  0.00           H  
ATOM    905  HA  TYR A  60     -10.819   3.774 -21.413  1.00  0.00           H  
ATOM    906 1HB  TYR A  60      -8.720   3.545 -22.751  1.00  0.00           H  
ATOM    907 2HB  TYR A  60      -9.382   4.638 -23.959  1.00  0.00           H  
ATOM    908  HD1 TYR A  60      -8.390   4.416 -20.377  1.00  0.00           H  
ATOM    909  HD2 TYR A  60      -9.179   6.962 -23.739  1.00  0.00           H  
ATOM    910  HE1 TYR A  60      -7.484   6.347 -19.128  1.00  0.00           H  
ATOM    911  HE2 TYR A  60      -8.274   8.893 -22.490  1.00  0.00           H  
ATOM    912  HH  TYR A  60      -7.045   8.524 -19.171  1.00  0.00           H  
ATOM    913  N   PRO A  61     -12.134   5.860 -21.587  1.00  0.00           N  
ATOM    914  CA  PRO A  61     -13.060   6.984 -21.728  1.00  0.00           C  
ATOM    915  C   PRO A  61     -12.576   8.066 -22.692  1.00  0.00           C  
ATOM    916  O   PRO A  61     -11.383   8.357 -22.785  1.00  0.00           O  
ATOM    917  CB  PRO A  61     -13.144   7.519 -20.295  1.00  0.00           C  
ATOM    918  CG  PRO A  61     -12.857   6.331 -19.443  1.00  0.00           C  
ATOM    919  CD  PRO A  61     -11.795   5.576 -20.198  1.00  0.00           C  
ATOM    920  HA  PRO A  61     -14.024   6.613 -22.106  1.00  0.00           H  
ATOM    921 1HB  PRO A  61     -12.416   8.332 -20.154  1.00  0.00           H  
ATOM    922 2HB  PRO A  61     -14.141   7.946 -20.111  1.00  0.00           H  
ATOM    923 1HG  PRO A  61     -12.521   6.650 -18.446  1.00  0.00           H  
ATOM    924 2HG  PRO A  61     -13.773   5.739 -19.295  1.00  0.00           H  
ATOM    925 1HD  PRO A  61     -10.804   5.967 -19.927  1.00  0.00           H  
ATOM    926 2HD  PRO A  61     -11.868   4.504 -19.962  1.00  0.00           H  
ATOM    927  N   VAL A  62     -13.528   8.647 -23.414  1.00  0.00           N  
ATOM    928  CA  VAL A  62     -13.249   9.683 -24.398  1.00  0.00           C  
ATOM    929  C   VAL A  62     -13.807  10.984 -23.855  1.00  0.00           C  
ATOM    930  O   VAL A  62     -13.168  12.031 -23.931  1.00  0.00           O  
ATOM    931  CB  VAL A  62     -13.892   9.354 -25.758  1.00  0.00           C  
ATOM    932  CG1 VAL A  62     -13.662  10.490 -26.744  1.00  0.00           C  
ATOM    933  CG2 VAL A  62     -13.324   8.050 -26.297  1.00  0.00           C  
ATOM    934  H   VAL A  62     -14.483   8.352 -23.268  1.00  0.00           H  
ATOM    935  HA  VAL A  62     -12.172   9.719 -24.566  1.00  0.00           H  
ATOM    936  HB  VAL A  62     -14.969   9.255 -25.627  1.00  0.00           H  
ATOM    937 1HG1 VAL A  62     -14.123  10.241 -27.700  1.00  0.00           H  
ATOM    938 2HG1 VAL A  62     -14.108  11.405 -26.355  1.00  0.00           H  
ATOM    939 3HG1 VAL A  62     -12.592  10.638 -26.886  1.00  0.00           H  
ATOM    940 1HG2 VAL A  62     -13.783   7.823 -27.259  1.00  0.00           H  
ATOM    941 2HG2 VAL A  62     -12.246   8.147 -26.423  1.00  0.00           H  
ATOM    942 3HG2 VAL A  62     -13.536   7.243 -25.595  1.00  0.00           H  
ATOM    943  N   THR A  63     -15.021  10.906 -23.322  1.00  0.00           N  
ATOM    944  CA  THR A  63     -15.676  12.052 -22.723  1.00  0.00           C  
ATOM    945  C   THR A  63     -14.780  12.499 -21.576  1.00  0.00           C  
ATOM    946  O   THR A  63     -14.361  11.671 -20.767  1.00  0.00           O  
ATOM    947  CB  THR A  63     -17.093  11.723 -22.220  1.00  0.00           C  
ATOM    948  OG1 THR A  63     -17.889  11.238 -23.309  1.00  0.00           O  
ATOM    949  CG2 THR A  63     -17.751  12.961 -21.629  1.00  0.00           C  
ATOM    950  H   THR A  63     -15.500  10.017 -23.335  1.00  0.00           H  
ATOM    951  HA  THR A  63     -15.843  12.800 -23.499  1.00  0.00           H  
ATOM    952  HB  THR A  63     -17.038  10.948 -21.456  1.00  0.00           H  
ATOM    953  HG1 THR A  63     -18.728  10.915 -22.973  1.00  0.00           H  
ATOM    954 1HG2 THR A  63     -18.751  12.709 -21.279  1.00  0.00           H  
ATOM    955 2HG2 THR A  63     -17.154  13.326 -20.793  1.00  0.00           H  
ATOM    956 3HG2 THR A  63     -17.818  13.736 -22.391  1.00  0.00           H  
ATOM    957  N   LEU A  64     -14.484  13.792 -21.495  1.00  0.00           N  
ATOM    958  CA  LEU A  64     -13.584  14.271 -20.452  1.00  0.00           C  
ATOM    959  C   LEU A  64     -14.101  13.803 -19.098  1.00  0.00           C  
ATOM    960  O   LEU A  64     -13.343  13.299 -18.269  1.00  0.00           O  
ATOM    961  CB  LEU A  64     -13.480  15.801 -20.480  1.00  0.00           C  
ATOM    962  CG  LEU A  64     -12.494  16.420 -19.481  1.00  0.00           C  
ATOM    963  CD1 LEU A  64     -11.957  17.729 -20.043  1.00  0.00           C  
ATOM    964  CD2 LEU A  64     -13.193  16.642 -18.149  1.00  0.00           C  
ATOM    965  H   LEU A  64     -14.876  14.454 -22.150  1.00  0.00           H  
ATOM    966  HA  LEU A  64     -12.591  13.863 -20.638  1.00  0.00           H  
ATOM    967 1HB  LEU A  64     -13.178  16.111 -21.479  1.00  0.00           H  
ATOM    968 2HB  LEU A  64     -14.466  16.220 -20.276  1.00  0.00           H  
ATOM    969  HG  LEU A  64     -11.649  15.746 -19.340  1.00  0.00           H  
ATOM    970 1HD1 LEU A  64     -11.255  18.169 -19.333  1.00  0.00           H  
ATOM    971 2HD1 LEU A  64     -11.445  17.538 -20.986  1.00  0.00           H  
ATOM    972 3HD1 LEU A  64     -12.783  18.419 -20.211  1.00  0.00           H  
ATOM    973 1HD2 LEU A  64     -12.492  17.081 -17.438  1.00  0.00           H  
ATOM    974 2HD2 LEU A  64     -14.038  17.317 -18.289  1.00  0.00           H  
ATOM    975 3HD2 LEU A  64     -13.552  15.688 -17.762  1.00  0.00           H  
ATOM    976  N   TRP A  65     -15.404  13.965 -18.891  1.00  0.00           N  
ATOM    977  CA  TRP A  65     -16.051  13.543 -17.657  1.00  0.00           C  
ATOM    978  C   TRP A  65     -15.643  12.111 -17.325  1.00  0.00           C  
ATOM    979  O   TRP A  65     -15.170  11.821 -16.225  1.00  0.00           O  
ATOM    980  CB  TRP A  65     -17.572  13.641 -17.782  1.00  0.00           C  
ATOM    981  CG  TRP A  65     -18.308  13.040 -16.622  1.00  0.00           C  
ATOM    982  CD1 TRP A  65     -17.837  12.879 -15.353  1.00  0.00           C  
ATOM    983  CD2 TRP A  65     -19.657  12.513 -16.619  1.00  0.00           C  
ATOM    984  NE1 TRP A  65     -18.795  12.292 -14.565  1.00  0.00           N  
ATOM    985  CE2 TRP A  65     -19.915  12.062 -15.322  1.00  0.00           C  
ATOM    986  CE3 TRP A  65     -20.651  12.392 -17.598  1.00  0.00           C  
ATOM    987  CZ2 TRP A  65     -21.130  11.493 -14.972  1.00  0.00           C  
ATOM    988  CZ3 TRP A  65     -21.869  11.822 -17.247  1.00  0.00           C  
ATOM    989  CH2 TRP A  65     -22.102  11.385 -15.967  1.00  0.00           C  
ATOM    990  H   TRP A  65     -15.961  14.395 -19.615  1.00  0.00           H  
ATOM    991  HA  TRP A  65     -15.736  14.212 -16.855  1.00  0.00           H  
ATOM    992 1HB  TRP A  65     -17.864  14.687 -17.868  1.00  0.00           H  
ATOM    993 2HB  TRP A  65     -17.896  13.135 -18.692  1.00  0.00           H  
ATOM    994  HD1 TRP A  65     -16.846  13.175 -15.015  1.00  0.00           H  
ATOM    995  HE1 TRP A  65     -18.693  12.064 -13.586  1.00  0.00           H  
ATOM    996  HE3 TRP A  65     -20.472  12.740 -18.615  1.00  0.00           H  
ATOM    997  HZ2 TRP A  65     -21.334  11.139 -13.961  1.00  0.00           H  
ATOM    998  HZ3 TRP A  65     -22.637  11.731 -18.015  1.00  0.00           H  
ATOM    999  HH2 TRP A  65     -23.069  10.944 -15.725  1.00  0.00           H  
ATOM   1000  N   GLY A  66     -15.832  11.216 -18.284  1.00  0.00           N  
ATOM   1001  CA  GLY A  66     -15.574   9.815 -18.033  1.00  0.00           C  
ATOM   1002  C   GLY A  66     -14.115   9.590 -17.710  1.00  0.00           C  
ATOM   1003  O   GLY A  66     -13.789   8.711 -16.915  1.00  0.00           O  
ATOM   1004  H   GLY A  66     -16.157  11.500 -19.197  1.00  0.00           H  
ATOM   1005 1HA  GLY A  66     -16.195   9.474 -17.205  1.00  0.00           H  
ATOM   1006 2HA  GLY A  66     -15.856   9.231 -18.908  1.00  0.00           H  
ATOM   1007  N   ARG A  67     -13.238  10.383 -18.327  1.00  0.00           N  
ATOM   1008  CA  ARG A  67     -11.797  10.267 -18.097  1.00  0.00           C  
ATOM   1009  C   ARG A  67     -11.468  10.699 -16.675  1.00  0.00           C  
ATOM   1010  O   ARG A  67     -10.541  10.179 -16.050  1.00  0.00           O  
ATOM   1011  CB  ARG A  67     -11.014  11.120 -19.084  1.00  0.00           C  
ATOM   1012  CG  ARG A  67     -11.037  10.621 -20.520  1.00  0.00           C  
ATOM   1013  CD  ARG A  67     -10.352  11.565 -21.441  1.00  0.00           C  
ATOM   1014  NE  ARG A  67     -10.346  11.077 -22.811  1.00  0.00           N  
ATOM   1015  CZ  ARG A  67      -9.939  11.795 -23.876  1.00  0.00           C  
ATOM   1016  NH1 ARG A  67      -9.510  13.027 -23.714  1.00  0.00           N  
ATOM   1017  NH2 ARG A  67      -9.972  11.260 -25.084  1.00  0.00           N  
ATOM   1018  H   ARG A  67     -13.579  11.083 -18.970  1.00  0.00           H  
ATOM   1019  HA  ARG A  67     -11.507   9.225 -18.238  1.00  0.00           H  
ATOM   1020 1HB  ARG A  67     -11.409  12.135 -19.081  1.00  0.00           H  
ATOM   1021 2HB  ARG A  67      -9.971  11.175 -18.771  1.00  0.00           H  
ATOM   1022 1HG  ARG A  67     -10.532   9.657 -20.579  1.00  0.00           H  
ATOM   1023 2HG  ARG A  67     -12.071  10.510 -20.850  1.00  0.00           H  
ATOM   1024 1HD  ARG A  67     -10.864  12.526 -21.423  1.00  0.00           H  
ATOM   1025 2HD  ARG A  67      -9.319  11.698 -21.122  1.00  0.00           H  
ATOM   1026  HE  ARG A  67     -10.670  10.134 -22.975  1.00  0.00           H  
ATOM   1027 1HH1 ARG A  67      -9.485  13.435 -22.790  1.00  0.00           H  
ATOM   1028 2HH1 ARG A  67      -9.205  13.565 -24.512  1.00  0.00           H  
ATOM   1029 1HH2 ARG A  67     -10.302  10.313 -25.209  1.00  0.00           H  
ATOM   1030 2HH2 ARG A  67      -9.668  11.798 -25.882  1.00  0.00           H  
ATOM   1031  N   CYS A  68     -12.234  11.657 -16.167  1.00  0.00           N  
ATOM   1032  CA  CYS A  68     -12.018  12.139 -14.816  1.00  0.00           C  
ATOM   1033  C   CYS A  68     -12.461  11.027 -13.891  1.00  0.00           C  
ATOM   1034  O   CYS A  68     -11.803  10.741 -12.891  1.00  0.00           O  
ATOM   1035  CB  CYS A  68     -12.807  13.417 -14.531  1.00  0.00           C  
ATOM   1036  SG  CYS A  68     -12.196  14.874 -15.414  1.00  0.00           S  
ATOM   1037  H   CYS A  68     -12.977  12.060 -16.720  1.00  0.00           H  
ATOM   1038  HA  CYS A  68     -10.962  12.385 -14.702  1.00  0.00           H  
ATOM   1039 1HB  CYS A  68     -13.851  13.269 -14.807  1.00  0.00           H  
ATOM   1040 2HB  CYS A  68     -12.777  13.633 -13.464  1.00  0.00           H  
ATOM   1041  HG  CYS A  68     -13.097  15.720 -14.923  1.00  0.00           H  
ATOM   1042  N   VAL A  69     -13.576  10.394 -14.243  1.00  0.00           N  
ATOM   1043  CA  VAL A  69     -14.115   9.298 -13.451  1.00  0.00           C  
ATOM   1044  C   VAL A  69     -13.077   8.177 -13.331  1.00  0.00           C  
ATOM   1045  O   VAL A  69     -12.879   7.603 -12.250  1.00  0.00           O  
ATOM   1046  CB  VAL A  69     -15.402   8.750 -14.095  1.00  0.00           C  
ATOM   1047  CG1 VAL A  69     -15.836   7.464 -13.408  1.00  0.00           C  
ATOM   1048  CG2 VAL A  69     -16.503   9.797 -14.024  1.00  0.00           C  
ATOM   1049  H   VAL A  69     -14.062  10.681 -15.081  1.00  0.00           H  
ATOM   1050  HA  VAL A  69     -14.356   9.675 -12.456  1.00  0.00           H  
ATOM   1051  HB  VAL A  69     -15.200   8.505 -15.138  1.00  0.00           H  
ATOM   1052 1HG1 VAL A  69     -16.747   7.090 -13.876  1.00  0.00           H  
ATOM   1053 2HG1 VAL A  69     -15.048   6.717 -13.503  1.00  0.00           H  
ATOM   1054 3HG1 VAL A  69     -16.026   7.661 -12.353  1.00  0.00           H  
ATOM   1055 1HG2 VAL A  69     -17.410   9.404 -14.482  1.00  0.00           H  
ATOM   1056 2HG2 VAL A  69     -16.702  10.047 -12.982  1.00  0.00           H  
ATOM   1057 3HG2 VAL A  69     -16.187  10.694 -14.558  1.00  0.00           H  
ATOM   1058  N   ALA A  70     -12.408   7.871 -14.440  1.00  0.00           N  
ATOM   1059  CA  ALA A  70     -11.384   6.839 -14.431  1.00  0.00           C  
ATOM   1060  C   ALA A  70     -10.339   7.203 -13.372  1.00  0.00           C  
ATOM   1061  O   ALA A  70      -9.946   6.368 -12.549  1.00  0.00           O  
ATOM   1062  CB  ALA A  70     -10.739   6.732 -15.801  1.00  0.00           C  
ATOM   1063  H   ALA A  70     -12.609   8.358 -15.301  1.00  0.00           H  
ATOM   1064  HA  ALA A  70     -11.862   5.890 -14.189  1.00  0.00           H  
ATOM   1065 1HB  ALA A  70      -9.974   5.956 -15.783  1.00  0.00           H  
ATOM   1066 2HB  ALA A  70     -11.497   6.477 -16.542  1.00  0.00           H  
ATOM   1067 3HB  ALA A  70     -10.282   7.685 -16.063  1.00  0.00           H  
ATOM   1068  N   VAL A  71      -9.903   8.459 -13.393  1.00  0.00           N  
ATOM   1069  CA  VAL A  71      -8.918   8.937 -12.431  1.00  0.00           C  
ATOM   1070  C   VAL A  71      -9.408   8.673 -11.013  1.00  0.00           C  
ATOM   1071  O   VAL A  71      -8.663   8.186 -10.166  1.00  0.00           O  
ATOM   1072  CB  VAL A  71      -8.661  10.445 -12.618  1.00  0.00           C  
ATOM   1073  CG1 VAL A  71      -7.890  11.005 -11.433  1.00  0.00           C  
ATOM   1074  CG2 VAL A  71      -7.904  10.683 -13.916  1.00  0.00           C  
ATOM   1075  H   VAL A  71     -10.260   9.097 -14.090  1.00  0.00           H  
ATOM   1076  HA  VAL A  71      -7.980   8.409 -12.604  1.00  0.00           H  
ATOM   1077  HB  VAL A  71      -9.618  10.965 -12.654  1.00  0.00           H  
ATOM   1078 1HG1 VAL A  71      -7.718  12.071 -11.582  1.00  0.00           H  
ATOM   1079 2HG1 VAL A  71      -8.466  10.856 -10.520  1.00  0.00           H  
ATOM   1080 3HG1 VAL A  71      -6.932  10.492 -11.347  1.00  0.00           H  
ATOM   1081 1HG2 VAL A  71      -7.727  11.751 -14.043  1.00  0.00           H  
ATOM   1082 2HG2 VAL A  71      -6.950  10.158 -13.883  1.00  0.00           H  
ATOM   1083 3HG2 VAL A  71      -8.494  10.312 -14.755  1.00  0.00           H  
ATOM   1084  N   VAL A  72     -10.669   8.998 -10.765  1.00  0.00           N  
ATOM   1085  CA  VAL A  72     -11.224   8.881  -9.430  1.00  0.00           C  
ATOM   1086  C   VAL A  72     -11.131   7.451  -8.924  1.00  0.00           C  
ATOM   1087  O   VAL A  72     -10.662   7.209  -7.814  1.00  0.00           O  
ATOM   1088  CB  VAL A  72     -12.696   9.334  -9.422  1.00  0.00           C  
ATOM   1089  CG1 VAL A  72     -13.351   8.993  -8.092  1.00  0.00           C  
ATOM   1090  CG2 VAL A  72     -12.779  10.828  -9.697  1.00  0.00           C  
ATOM   1091  H   VAL A  72     -11.258   9.332 -11.515  1.00  0.00           H  
ATOM   1092  HA  VAL A  72     -10.664   9.539  -8.765  1.00  0.00           H  
ATOM   1093  HB  VAL A  72     -13.238   8.791 -10.196  1.00  0.00           H  
ATOM   1094 1HG1 VAL A  72     -14.391   9.320  -8.104  1.00  0.00           H  
ATOM   1095 2HG1 VAL A  72     -13.312   7.915  -7.934  1.00  0.00           H  
ATOM   1096 3HG1 VAL A  72     -12.821   9.499  -7.285  1.00  0.00           H  
ATOM   1097 1HG2 VAL A  72     -13.823  11.141  -9.690  1.00  0.00           H  
ATOM   1098 2HG2 VAL A  72     -12.232  11.371  -8.926  1.00  0.00           H  
ATOM   1099 3HG2 VAL A  72     -12.342  11.044 -10.672  1.00  0.00           H  
ATOM   1100  N   VAL A  73     -11.579   6.501  -9.739  1.00  0.00           N  
ATOM   1101  CA  VAL A  73     -11.683   5.122  -9.286  1.00  0.00           C  
ATOM   1102  C   VAL A  73     -10.312   4.453  -9.230  1.00  0.00           C  
ATOM   1103  O   VAL A  73     -10.120   3.471  -8.512  1.00  0.00           O  
ATOM   1104  CB  VAL A  73     -12.606   4.323 -10.224  1.00  0.00           C  
ATOM   1105  CG1 VAL A  73     -14.002   4.926 -10.238  1.00  0.00           C  
ATOM   1106  CG2 VAL A  73     -12.017   4.291 -11.626  1.00  0.00           C  
ATOM   1107  H   VAL A  73     -11.853   6.730 -10.683  1.00  0.00           H  
ATOM   1108  HA  VAL A  73     -12.100   5.119  -8.278  1.00  0.00           H  
ATOM   1109  HB  VAL A  73     -12.699   3.305  -9.846  1.00  0.00           H  
ATOM   1110 1HG1 VAL A  73     -14.642   4.348 -10.906  1.00  0.00           H  
ATOM   1111 2HG1 VAL A  73     -14.418   4.905  -9.231  1.00  0.00           H  
ATOM   1112 3HG1 VAL A  73     -13.950   5.956 -10.589  1.00  0.00           H  
ATOM   1113 1HG2 VAL A  73     -12.675   3.724 -12.284  1.00  0.00           H  
ATOM   1114 2HG2 VAL A  73     -11.919   5.310 -12.002  1.00  0.00           H  
ATOM   1115 3HG2 VAL A  73     -11.036   3.818 -11.599  1.00  0.00           H  
ATOM   1116  N   MET A  74      -9.359   4.984  -9.985  1.00  0.00           N  
ATOM   1117  CA  MET A  74      -7.992   4.511  -9.876  1.00  0.00           C  
ATOM   1118  C   MET A  74      -7.473   4.731  -8.469  1.00  0.00           C  
ATOM   1119  O   MET A  74      -7.006   3.792  -7.835  1.00  0.00           O  
ATOM   1120  CB  MET A  74      -7.099   5.215 -10.897  1.00  0.00           C  
ATOM   1121  CG  MET A  74      -7.332   4.785 -12.338  1.00  0.00           C  
ATOM   1122  SD  MET A  74      -6.365   5.751 -13.516  1.00  0.00           S  
ATOM   1123  CE  MET A  74      -7.117   5.250 -15.062  1.00  0.00           C  
ATOM   1124  H   MET A  74      -9.574   5.721 -10.641  1.00  0.00           H  
ATOM   1125  HA  MET A  74      -7.974   3.447 -10.110  1.00  0.00           H  
ATOM   1126 1HB  MET A  74      -7.259   6.290 -10.839  1.00  0.00           H  
ATOM   1127 2HB  MET A  74      -6.052   5.026 -10.656  1.00  0.00           H  
ATOM   1128 1HG  MET A  74      -7.065   3.735 -12.453  1.00  0.00           H  
ATOM   1129 2HG  MET A  74      -8.387   4.897 -12.586  1.00  0.00           H  
ATOM   1130 1HE  MET A  74      -6.626   5.764 -15.889  1.00  0.00           H  
ATOM   1131 2HE  MET A  74      -7.008   4.172 -15.188  1.00  0.00           H  
ATOM   1132 3HE  MET A  74      -8.177   5.509 -15.052  1.00  0.00           H  
ATOM   1133  N   VAL A  75      -7.553   5.963  -7.972  1.00  0.00           N  
ATOM   1134  CA  VAL A  75      -7.005   6.268  -6.650  1.00  0.00           C  
ATOM   1135  C   VAL A  75      -7.892   5.666  -5.572  1.00  0.00           C  
ATOM   1136  O   VAL A  75      -7.403   5.025  -4.646  1.00  0.00           O  
ATOM   1137  CB  VAL A  75      -6.900   7.791  -6.441  1.00  0.00           C  
ATOM   1138  CG1 VAL A  75      -6.482   8.104  -5.012  1.00  0.00           C  
ATOM   1139  CG2 VAL A  75      -5.912   8.383  -7.434  1.00  0.00           C  
ATOM   1140  H   VAL A  75      -7.995   6.700  -8.504  1.00  0.00           H  
ATOM   1141  HA  VAL A  75      -6.011   5.826  -6.577  1.00  0.00           H  
ATOM   1142  HB  VAL A  75      -7.882   8.238  -6.594  1.00  0.00           H  
ATOM   1143 1HG1 VAL A  75      -6.413   9.184  -4.881  1.00  0.00           H  
ATOM   1144 2HG1 VAL A  75      -7.222   7.702  -4.320  1.00  0.00           H  
ATOM   1145 3HG1 VAL A  75      -5.511   7.652  -4.809  1.00  0.00           H  
ATOM   1146 1HG2 VAL A  75      -5.843   9.459  -7.280  1.00  0.00           H  
ATOM   1147 2HG2 VAL A  75      -4.931   7.931  -7.284  1.00  0.00           H  
ATOM   1148 3HG2 VAL A  75      -6.252   8.183  -8.450  1.00  0.00           H  
ATOM   1149  N   ALA A  76      -9.198   5.861  -5.709  1.00  0.00           N  
ATOM   1150  CA  ALA A  76     -10.142   5.437  -4.691  1.00  0.00           C  
ATOM   1151  C   ALA A  76     -10.076   3.926  -4.572  1.00  0.00           C  
ATOM   1152  O   ALA A  76     -10.104   3.380  -3.478  1.00  0.00           O  
ATOM   1153  CB  ALA A  76     -11.545   5.862  -5.074  1.00  0.00           C  
ATOM   1154  H   ALA A  76      -9.544   6.316  -6.542  1.00  0.00           H  
ATOM   1155  HA  ALA A  76      -9.867   5.919  -3.753  1.00  0.00           H  
ATOM   1156 1HB  ALA A  76     -12.246   5.539  -4.304  1.00  0.00           H  
ATOM   1157 2HB  ALA A  76     -11.583   6.947  -5.168  1.00  0.00           H  
ATOM   1158 3HB  ALA A  76     -11.816   5.406  -6.025  1.00  0.00           H  
ATOM   1159  N   GLY A  77      -9.977   3.255  -5.711  1.00  0.00           N  
ATOM   1160  CA  GLY A  77      -9.918   1.806  -5.706  1.00  0.00           C  
ATOM   1161  C   GLY A  77      -8.687   1.242  -5.012  1.00  0.00           C  
ATOM   1162  O   GLY A  77      -8.798   0.308  -4.214  1.00  0.00           O  
ATOM   1163  H   GLY A  77      -9.941   3.746  -6.593  1.00  0.00           H  
ATOM   1164 1HA  GLY A  77     -10.804   1.408  -5.209  1.00  0.00           H  
ATOM   1165 2HA  GLY A  77      -9.932   1.438  -6.731  1.00  0.00           H  
ATOM   1166  N   ILE A  78      -7.514   1.788  -5.318  1.00  0.00           N  
ATOM   1167  CA  ILE A  78      -6.273   1.298  -4.721  1.00  0.00           C  
ATOM   1168  C   ILE A  78      -6.348   1.526  -3.226  1.00  0.00           C  
ATOM   1169  O   ILE A  78      -6.066   0.634  -2.427  1.00  0.00           O  
ATOM   1170  CB  ILE A  78      -5.036   2.005  -5.302  1.00  0.00           C  
ATOM   1171  CG1 ILE A  78      -4.850   1.631  -6.775  1.00  0.00           C  
ATOM   1172  CG2 ILE A  78      -3.794   1.651  -4.499  1.00  0.00           C  
ATOM   1173  CD1 ILE A  78      -3.839   2.490  -7.500  1.00  0.00           C  
ATOM   1174  H   ILE A  78      -7.474   2.555  -5.974  1.00  0.00           H  
ATOM   1175  HA  ILE A  78      -6.156   0.247  -4.982  1.00  0.00           H  
ATOM   1176  HB  ILE A  78      -5.184   3.084  -5.268  1.00  0.00           H  
ATOM   1177 1HG1 ILE A  78      -4.530   0.592  -6.849  1.00  0.00           H  
ATOM   1178 2HG1 ILE A  78      -5.804   1.716  -7.296  1.00  0.00           H  
ATOM   1179 1HG2 ILE A  78      -2.928   2.159  -4.924  1.00  0.00           H  
ATOM   1180 2HG2 ILE A  78      -3.928   1.966  -3.465  1.00  0.00           H  
ATOM   1181 3HG2 ILE A  78      -3.634   0.573  -4.532  1.00  0.00           H  
ATOM   1182 1HD1 ILE A  78      -3.763   2.164  -8.538  1.00  0.00           H  
ATOM   1183 2HD1 ILE A  78      -4.158   3.532  -7.470  1.00  0.00           H  
ATOM   1184 3HD1 ILE A  78      -2.867   2.393  -7.018  1.00  0.00           H  
ATOM   1185  N   THR A  79      -6.749   2.740  -2.870  1.00  0.00           N  
ATOM   1186  CA  THR A  79      -6.878   3.155  -1.487  1.00  0.00           C  
ATOM   1187  C   THR A  79      -7.893   2.318  -0.714  1.00  0.00           C  
ATOM   1188  O   THR A  79      -7.641   1.941   0.424  1.00  0.00           O  
ATOM   1189  CB  THR A  79      -7.272   4.641  -1.406  1.00  0.00           C  
ATOM   1190  OG1 THR A  79      -6.251   5.443  -2.014  1.00  0.00           O  
ATOM   1191  CG2 THR A  79      -7.450   5.067   0.043  1.00  0.00           C  
ATOM   1192  H   THR A  79      -6.971   3.397  -3.604  1.00  0.00           H  
ATOM   1193  HA  THR A  79      -5.920   3.006  -0.990  1.00  0.00           H  
ATOM   1194  HB  THR A  79      -8.207   4.800  -1.942  1.00  0.00           H  
ATOM   1195  HG1 THR A  79      -6.615   6.301  -2.247  1.00  0.00           H  
ATOM   1196 1HG2 THR A  79      -7.728   6.120   0.082  1.00  0.00           H  
ATOM   1197 2HG2 THR A  79      -8.233   4.468   0.506  1.00  0.00           H  
ATOM   1198 3HG2 THR A  79      -6.515   4.920   0.583  1.00  0.00           H  
ATOM   1199  N   SER A  80      -9.034   2.025  -1.324  1.00  0.00           N  
ATOM   1200  CA  SER A  80     -10.040   1.216  -0.650  1.00  0.00           C  
ATOM   1201  C   SER A  80      -9.526  -0.197  -0.380  1.00  0.00           C  
ATOM   1202  O   SER A  80      -9.741  -0.750   0.700  1.00  0.00           O  
ATOM   1203  CB  SER A  80     -11.303   1.154  -1.488  1.00  0.00           C  
ATOM   1204  OG  SER A  80     -11.901   2.418  -1.589  1.00  0.00           O  
ATOM   1205  H   SER A  80      -9.216   2.358  -2.260  1.00  0.00           H  
ATOM   1206  HA  SER A  80     -10.281   1.687   0.304  1.00  0.00           H  
ATOM   1207 1HB  SER A  80     -11.061   0.783  -2.483  1.00  0.00           H  
ATOM   1208 2HB  SER A  80     -12.004   0.452  -1.038  1.00  0.00           H  
ATOM   1209  HG  SER A  80     -12.385   2.547  -0.770  1.00  0.00           H  
ATOM   1210  N   PHE A  81      -8.842  -0.782  -1.356  1.00  0.00           N  
ATOM   1211  CA  PHE A  81      -8.232  -2.086  -1.150  1.00  0.00           C  
ATOM   1212  C   PHE A  81      -7.226  -2.072  -0.016  1.00  0.00           C  
ATOM   1213  O   PHE A  81      -7.257  -2.937   0.858  1.00  0.00           O  
ATOM   1214  CB  PHE A  81      -7.545  -2.558  -2.433  1.00  0.00           C  
ATOM   1215  CG  PHE A  81      -6.840  -3.877  -2.292  1.00  0.00           C  
ATOM   1216  CD1 PHE A  81      -7.550  -5.068  -2.339  1.00  0.00           C  
ATOM   1217  CD2 PHE A  81      -5.466  -3.931  -2.113  1.00  0.00           C  
ATOM   1218  CE1 PHE A  81      -6.903  -6.282  -2.210  1.00  0.00           C  
ATOM   1219  CE2 PHE A  81      -4.816  -5.143  -1.984  1.00  0.00           C  
ATOM   1220  CZ  PHE A  81      -5.536  -6.320  -2.033  1.00  0.00           C  
ATOM   1221  H   PHE A  81      -8.738  -0.326  -2.252  1.00  0.00           H  
ATOM   1222  HA  PHE A  81      -9.014  -2.793  -0.868  1.00  0.00           H  
ATOM   1223 1HB  PHE A  81      -8.284  -2.650  -3.228  1.00  0.00           H  
ATOM   1224 2HB  PHE A  81      -6.815  -1.814  -2.749  1.00  0.00           H  
ATOM   1225  HD1 PHE A  81      -8.631  -5.038  -2.480  1.00  0.00           H  
ATOM   1226  HD2 PHE A  81      -4.898  -3.001  -2.074  1.00  0.00           H  
ATOM   1227  HE1 PHE A  81      -7.473  -7.210  -2.248  1.00  0.00           H  
ATOM   1228  HE2 PHE A  81      -3.736  -5.171  -1.844  1.00  0.00           H  
ATOM   1229  HZ  PHE A  81      -5.025  -7.276  -1.930  1.00  0.00           H  
ATOM   1230  N   GLY A  82      -6.339  -1.083  -0.028  1.00  0.00           N  
ATOM   1231  CA  GLY A  82      -5.355  -0.962   1.033  1.00  0.00           C  
ATOM   1232  C   GLY A  82      -6.018  -0.769   2.381  1.00  0.00           C  
ATOM   1233  O   GLY A  82      -5.550  -1.285   3.398  1.00  0.00           O  
ATOM   1234  H   GLY A  82      -6.342  -0.405  -0.776  1.00  0.00           H  
ATOM   1235 1HA  GLY A  82      -4.732  -1.856   1.056  1.00  0.00           H  
ATOM   1236 2HA  GLY A  82      -4.698  -0.118   0.824  1.00  0.00           H  
ATOM   1237  N   LEU A  83      -7.115  -0.021   2.389  1.00  0.00           N  
ATOM   1238  CA  LEU A  83      -7.862   0.210   3.611  1.00  0.00           C  
ATOM   1239  C   LEU A  83      -8.378  -1.116   4.151  1.00  0.00           C  
ATOM   1240  O   LEU A  83      -8.305  -1.375   5.351  1.00  0.00           O  
ATOM   1241  CB  LEU A  83      -9.031   1.169   3.355  1.00  0.00           C  
ATOM   1242  CG  LEU A  83      -9.890   1.513   4.579  1.00  0.00           C  
ATOM   1243  CD1 LEU A  83      -9.012   2.134   5.657  1.00  0.00           C  
ATOM   1244  CD2 LEU A  83     -11.005   2.462   4.167  1.00  0.00           C  
ATOM   1245  H   LEU A  83      -7.438   0.397   1.528  1.00  0.00           H  
ATOM   1246  HA  LEU A  83      -7.199   0.677   4.338  1.00  0.00           H  
ATOM   1247 1HB  LEU A  83      -8.635   2.101   2.956  1.00  0.00           H  
ATOM   1248 2HB  LEU A  83      -9.686   0.726   2.605  1.00  0.00           H  
ATOM   1249  HG  LEU A  83     -10.323   0.599   4.988  1.00  0.00           H  
ATOM   1250 1HD1 LEU A  83      -9.622   2.378   6.527  1.00  0.00           H  
ATOM   1251 2HD1 LEU A  83      -8.235   1.426   5.947  1.00  0.00           H  
ATOM   1252 3HD1 LEU A  83      -8.551   3.042   5.272  1.00  0.00           H  
ATOM   1253 1HD2 LEU A  83     -11.615   2.706   5.037  1.00  0.00           H  
ATOM   1254 2HD2 LEU A  83     -10.572   3.376   3.760  1.00  0.00           H  
ATOM   1255 3HD2 LEU A  83     -11.627   1.986   3.409  1.00  0.00           H  
ATOM   1256  N   VAL A  84      -8.895  -1.958   3.261  1.00  0.00           N  
ATOM   1257  CA  VAL A  84      -9.305  -3.303   3.644  1.00  0.00           C  
ATOM   1258  C   VAL A  84      -8.130  -4.077   4.222  1.00  0.00           C  
ATOM   1259  O   VAL A  84      -8.258  -4.730   5.256  1.00  0.00           O  
ATOM   1260  CB  VAL A  84      -9.871  -4.060   2.428  1.00  0.00           C  
ATOM   1261  CG1 VAL A  84     -10.083  -5.528   2.766  1.00  0.00           C  
ATOM   1262  CG2 VAL A  84     -11.173  -3.417   1.977  1.00  0.00           C  
ATOM   1263  H   VAL A  84      -9.007  -1.664   2.301  1.00  0.00           H  
ATOM   1264  HA  VAL A  84     -10.091  -3.224   4.395  1.00  0.00           H  
ATOM   1265  HB  VAL A  84      -9.144  -4.020   1.616  1.00  0.00           H  
ATOM   1266 1HG1 VAL A  84     -10.483  -6.049   1.895  1.00  0.00           H  
ATOM   1267 2HG1 VAL A  84      -9.132  -5.977   3.051  1.00  0.00           H  
ATOM   1268 3HG1 VAL A  84     -10.788  -5.613   3.593  1.00  0.00           H  
ATOM   1269 1HG2 VAL A  84     -11.567  -3.957   1.116  1.00  0.00           H  
ATOM   1270 2HG2 VAL A  84     -11.898  -3.453   2.791  1.00  0.00           H  
ATOM   1271 3HG2 VAL A  84     -10.990  -2.379   1.700  1.00  0.00           H  
ATOM   1272  N   THR A  85      -6.987  -4.014   3.551  1.00  0.00           N  
ATOM   1273  CA  THR A  85      -5.856  -4.824   3.972  1.00  0.00           C  
ATOM   1274  C   THR A  85      -5.452  -4.336   5.346  1.00  0.00           C  
ATOM   1275  O   THR A  85      -5.162  -5.135   6.235  1.00  0.00           O  
ATOM   1276  CB  THR A  85      -4.671  -4.731   2.993  1.00  0.00           C  
ATOM   1277  OG1 THR A  85      -5.075  -5.206   1.702  1.00  0.00           O  
ATOM   1278  CG2 THR A  85      -3.500  -5.564   3.491  1.00  0.00           C  
ATOM   1279  H   THR A  85      -6.887  -3.409   2.749  1.00  0.00           H  
ATOM   1280  HA  THR A  85      -6.161  -5.871   3.972  1.00  0.00           H  
ATOM   1281  HB  THR A  85      -4.356  -3.691   2.900  1.00  0.00           H  
ATOM   1282  HG1 THR A  85      -5.272  -4.457   1.134  1.00  0.00           H  
ATOM   1283 1HG2 THR A  85      -2.672  -5.485   2.787  1.00  0.00           H  
ATOM   1284 2HG2 THR A  85      -3.183  -5.198   4.468  1.00  0.00           H  
ATOM   1285 3HG2 THR A  85      -3.805  -6.606   3.577  1.00  0.00           H  
ATOM   1286  N   ALA A  86      -5.438  -3.015   5.511  1.00  0.00           N  
ATOM   1287  CA  ALA A  86      -4.938  -2.401   6.736  1.00  0.00           C  
ATOM   1288  C   ALA A  86      -5.781  -2.923   7.879  1.00  0.00           C  
ATOM   1289  O   ALA A  86      -5.267  -3.514   8.827  1.00  0.00           O  
ATOM   1290  CB  ALA A  86      -5.051  -0.889   6.650  1.00  0.00           C  
ATOM   1291  H   ALA A  86      -5.783  -2.422   4.769  1.00  0.00           H  
ATOM   1292  HA  ALA A  86      -3.888  -2.672   6.847  1.00  0.00           H  
ATOM   1293 1HB  ALA A  86      -4.674  -0.443   7.571  1.00  0.00           H  
ATOM   1294 2HB  ALA A  86      -4.463  -0.528   5.806  1.00  0.00           H  
ATOM   1295 3HB  ALA A  86      -6.094  -0.609   6.512  1.00  0.00           H  
ATOM   1296  N   ALA A  87      -7.086  -2.705   7.771  1.00  0.00           N  
ATOM   1297  CA  ALA A  87      -8.003  -3.003   8.855  1.00  0.00           C  
ATOM   1298  C   ALA A  87      -7.996  -4.500   9.113  1.00  0.00           C  
ATOM   1299  O   ALA A  87      -7.911  -4.945  10.252  1.00  0.00           O  
ATOM   1300  CB  ALA A  87      -9.404  -2.553   8.484  1.00  0.00           C  
ATOM   1301  H   ALA A  87      -7.449  -2.322   6.910  1.00  0.00           H  
ATOM   1302  HA  ALA A  87      -7.675  -2.454   9.737  1.00  0.00           H  
ATOM   1303 1HB  ALA A  87     -10.088  -2.780   9.302  1.00  0.00           H  
ATOM   1304 2HB  ALA A  87      -9.405  -1.479   8.297  1.00  0.00           H  
ATOM   1305 3HB  ALA A  87      -9.728  -3.077   7.586  1.00  0.00           H  
ATOM   1306  N   LEU A  88      -8.071  -5.275   8.041  1.00  0.00           N  
ATOM   1307  CA  LEU A  88      -8.072  -6.727   8.152  1.00  0.00           C  
ATOM   1308  C   LEU A  88      -6.825  -7.301   8.832  1.00  0.00           C  
ATOM   1309  O   LEU A  88      -6.932  -8.178   9.690  1.00  0.00           O  
ATOM   1310  CB  LEU A  88      -8.210  -7.341   6.753  1.00  0.00           C  
ATOM   1311  CG  LEU A  88      -8.248  -8.873   6.699  1.00  0.00           C  
ATOM   1312  CD1 LEU A  88      -9.453  -9.379   7.481  1.00  0.00           C  
ATOM   1313  CD2 LEU A  88      -8.307  -9.330   5.249  1.00  0.00           C  
ATOM   1314  H   LEU A  88      -8.128  -4.851   7.126  1.00  0.00           H  
ATOM   1315  HA  LEU A  88      -8.915  -7.026   8.773  1.00  0.00           H  
ATOM   1316 1HB  LEU A  88      -9.128  -6.970   6.300  1.00  0.00           H  
ATOM   1317 2HB  LEU A  88      -7.370  -7.009   6.143  1.00  0.00           H  
ATOM   1318  HG  LEU A  88      -7.352  -9.277   7.171  1.00  0.00           H  
ATOM   1319 1HD1 LEU A  88      -9.480 -10.468   7.444  1.00  0.00           H  
ATOM   1320 2HD1 LEU A  88      -9.375  -9.055   8.519  1.00  0.00           H  
ATOM   1321 3HD1 LEU A  88     -10.366  -8.978   7.042  1.00  0.00           H  
ATOM   1322 1HD2 LEU A  88      -8.334 -10.419   5.211  1.00  0.00           H  
ATOM   1323 2HD2 LEU A  88      -9.204  -8.928   4.777  1.00  0.00           H  
ATOM   1324 3HD2 LEU A  88      -7.426  -8.970   4.718  1.00  0.00           H  
ATOM   1325  N   ALA A  89      -5.649  -6.813   8.449  1.00  0.00           N  
ATOM   1326  CA  ALA A  89      -4.407  -7.246   9.077  1.00  0.00           C  
ATOM   1327  C   ALA A  89      -4.408  -6.970  10.569  1.00  0.00           C  
ATOM   1328  O   ALA A  89      -4.001  -7.818  11.357  1.00  0.00           O  
ATOM   1329  CB  ALA A  89      -3.219  -6.558   8.429  1.00  0.00           C  
ATOM   1330  H   ALA A  89      -5.612  -6.129   7.707  1.00  0.00           H  
ATOM   1331  HA  ALA A  89      -4.312  -8.323   8.935  1.00  0.00           H  
ATOM   1332 1HB  ALA A  89      -2.299  -6.891   8.910  1.00  0.00           H  
ATOM   1333 2HB  ALA A  89      -3.187  -6.810   7.369  1.00  0.00           H  
ATOM   1334 3HB  ALA A  89      -3.317  -5.480   8.543  1.00  0.00           H  
ATOM   1335  N   THR A  90      -4.862  -5.784  10.959  1.00  0.00           N  
ATOM   1336  CA  THR A  90      -4.903  -5.417  12.372  1.00  0.00           C  
ATOM   1337  C   THR A  90      -5.936  -6.234  13.140  1.00  0.00           C  
ATOM   1338  O   THR A  90      -5.811  -6.425  14.347  1.00  0.00           O  
ATOM   1339  CB  THR A  90      -5.206  -3.917  12.542  1.00  0.00           C  
ATOM   1340  OG1 THR A  90      -6.469  -3.610  11.936  1.00  0.00           O  
ATOM   1341  CG2 THR A  90      -4.118  -3.076  11.891  1.00  0.00           C  
ATOM   1342  H   THR A  90      -5.185  -5.120  10.269  1.00  0.00           H  
ATOM   1343  HA  THR A  90      -3.923  -5.611  12.808  1.00  0.00           H  
ATOM   1344  HB  THR A  90      -5.259  -3.674  13.603  1.00  0.00           H  
ATOM   1345  HG1 THR A  90      -7.145  -3.561  12.616  1.00  0.00           H  
ATOM   1346 1HG2 THR A  90      -4.349  -2.019  12.021  1.00  0.00           H  
ATOM   1347 2HG2 THR A  90      -3.159  -3.299  12.357  1.00  0.00           H  
ATOM   1348 3HG2 THR A  90      -4.067  -3.307  10.828  1.00  0.00           H  
ATOM   1349  N   TRP A  91      -6.957  -6.715  12.437  1.00  0.00           N  
ATOM   1350  CA  TRP A  91      -7.924  -7.641  13.021  1.00  0.00           C  
ATOM   1351  C   TRP A  91      -7.258  -8.987  13.292  1.00  0.00           C  
ATOM   1352  O   TRP A  91      -7.524  -9.642  14.300  1.00  0.00           O  
ATOM   1353  CB  TRP A  91      -9.123  -7.830  12.090  1.00  0.00           C  
ATOM   1354  CG  TRP A  91     -10.233  -8.632  12.699  1.00  0.00           C  
ATOM   1355  CD1 TRP A  91     -10.153  -9.426  13.804  1.00  0.00           C  
ATOM   1356  CD2 TRP A  91     -11.603  -8.721  12.239  1.00  0.00           C  
ATOM   1357  NE1 TRP A  91     -11.372 -10.003  14.061  1.00  0.00           N  
ATOM   1358  CE2 TRP A  91     -12.272  -9.581  13.114  1.00  0.00           C  
ATOM   1359  CE3 TRP A  91     -12.304  -8.149  11.171  1.00  0.00           C  
ATOM   1360  CZ2 TRP A  91     -13.614  -9.888  12.958  1.00  0.00           C  
ATOM   1361  CZ3 TRP A  91     -13.651  -8.456  11.014  1.00  0.00           C  
ATOM   1362  CH2 TRP A  91     -14.288  -9.303  11.886  1.00  0.00           C  
ATOM   1363  H   TRP A  91      -7.066  -6.433  11.474  1.00  0.00           H  
ATOM   1364  HA  TRP A  91      -8.281  -7.220  13.960  1.00  0.00           H  
ATOM   1365 1HB  TRP A  91      -9.520  -6.855  11.806  1.00  0.00           H  
ATOM   1366 2HB  TRP A  91      -8.800  -8.330  11.177  1.00  0.00           H  
ATOM   1367  HD1 TRP A  91      -9.253  -9.581  14.396  1.00  0.00           H  
ATOM   1368  HE1 TRP A  91     -11.576 -10.634  14.822  1.00  0.00           H  
ATOM   1369  HE3 TRP A  91     -11.804  -7.473  10.478  1.00  0.00           H  
ATOM   1370  HZ2 TRP A  91     -14.138 -10.559  13.639  1.00  0.00           H  
ATOM   1371  HZ3 TRP A  91     -14.190  -8.007  10.180  1.00  0.00           H  
ATOM   1372  HH2 TRP A  91     -15.345  -9.522  11.734  1.00  0.00           H  
ATOM   1373  N   PHE A  92      -6.394  -9.393  12.367  1.00  0.00           N  
ATOM   1374  CA  PHE A  92      -5.705 -10.669  12.469  1.00  0.00           C  
ATOM   1375  C   PHE A  92      -4.817 -10.595  13.701  1.00  0.00           C  
ATOM   1376  O   PHE A  92      -4.679 -11.561  14.444  1.00  0.00           O  
ATOM   1377  CB  PHE A  92      -4.874 -10.962  11.218  1.00  0.00           C  
ATOM   1378  CG  PHE A  92      -5.690 -11.412  10.040  1.00  0.00           C  
ATOM   1379  CD1 PHE A  92      -5.273 -11.140   8.745  1.00  0.00           C  
ATOM   1380  CD2 PHE A  92      -6.876 -12.106  10.223  1.00  0.00           C  
ATOM   1381  CE1 PHE A  92      -6.024 -11.553   7.660  1.00  0.00           C  
ATOM   1382  CE2 PHE A  92      -7.628 -12.521   9.141  1.00  0.00           C  
ATOM   1383  CZ  PHE A  92      -7.200 -12.244   7.858  1.00  0.00           C  
ATOM   1384  H   PHE A  92      -6.212  -8.798  11.572  1.00  0.00           H  
ATOM   1385  HA  PHE A  92      -6.451 -11.459  12.562  1.00  0.00           H  
ATOM   1386 1HB  PHE A  92      -4.324 -10.068  10.930  1.00  0.00           H  
ATOM   1387 2HB  PHE A  92      -4.143 -11.738  11.441  1.00  0.00           H  
ATOM   1388  HD1 PHE A  92      -4.342 -10.595   8.589  1.00  0.00           H  
ATOM   1389  HD2 PHE A  92      -7.214 -12.325  11.237  1.00  0.00           H  
ATOM   1390  HE1 PHE A  92      -5.684 -11.333   6.649  1.00  0.00           H  
ATOM   1391  HE2 PHE A  92      -8.558 -13.067   9.299  1.00  0.00           H  
ATOM   1392  HZ  PHE A  92      -7.793 -12.569   7.004  1.00  0.00           H  
ATOM   1393  N   VAL A  93      -4.226  -9.419  13.901  1.00  0.00           N  
ATOM   1394  CA  VAL A  93      -3.343  -9.161  15.027  1.00  0.00           C  
ATOM   1395  C   VAL A  93      -4.252  -9.110  16.259  1.00  0.00           C  
ATOM   1396  O   VAL A  93      -3.946  -9.687  17.303  1.00  0.00           O  
ATOM   1397  CB  VAL A  93      -2.573  -7.838  14.855  1.00  0.00           C  
ATOM   1398  CG1 VAL A  93      -1.824  -7.488  16.132  1.00  0.00           C  
ATOM   1399  CG2 VAL A  93      -1.614  -7.946  13.680  1.00  0.00           C  
ATOM   1400  H   VAL A  93      -4.404  -8.680  13.236  1.00  0.00           H  
ATOM   1401  HA  VAL A  93      -2.609  -9.966  15.082  1.00  0.00           H  
ATOM   1402  HB  VAL A  93      -3.287  -7.035  14.671  1.00  0.00           H  
ATOM   1403 1HG1 VAL A  93      -1.286  -6.550  15.994  1.00  0.00           H  
ATOM   1404 2HG1 VAL A  93      -2.534  -7.381  16.953  1.00  0.00           H  
ATOM   1405 3HG1 VAL A  93      -1.115  -8.281  16.367  1.00  0.00           H  
ATOM   1406 1HG2 VAL A  93      -1.074  -7.006  13.564  1.00  0.00           H  
ATOM   1407 2HG2 VAL A  93      -0.904  -8.753  13.862  1.00  0.00           H  
ATOM   1408 3HG2 VAL A  93      -2.176  -8.155  12.769  1.00  0.00           H  
ATOM   1409  N   GLY A  94      -5.386  -8.421  16.114  1.00  0.00           N  
ATOM   1410  CA  GLY A  94      -6.242  -8.106  17.249  1.00  0.00           C  
ATOM   1411  C   GLY A  94      -6.814  -9.390  17.812  1.00  0.00           C  
ATOM   1412  O   GLY A  94      -7.095  -9.517  19.005  1.00  0.00           O  
ATOM   1413  H   GLY A  94      -5.657  -8.110  15.192  1.00  0.00           H  
ATOM   1414 1HA  GLY A  94      -5.663  -7.577  18.006  1.00  0.00           H  
ATOM   1415 2HA  GLY A  94      -7.040  -7.436  16.929  1.00  0.00           H  
ATOM   1416  N   ARG A  95      -7.007 -10.338  16.907  1.00  0.00           N  
ATOM   1417  CA  ARG A  95      -7.627 -11.616  17.193  1.00  0.00           C  
ATOM   1418  C   ARG A  95      -6.604 -12.653  16.739  1.00  0.00           C  
ATOM   1419  O   ARG A  95      -6.934 -13.661  16.104  1.00  0.00           O  
ATOM   1420  CB  ARG A  95      -8.949 -11.793  16.460  1.00  0.00           C  
ATOM   1421  CG  ARG A  95      -9.694 -13.078  16.784  1.00  0.00           C  
ATOM   1422  CD  ARG A  95     -10.171 -13.096  18.190  1.00  0.00           C  
ATOM   1423  NE  ARG A  95     -10.927 -14.302  18.491  1.00  0.00           N  
ATOM   1424  CZ  ARG A  95     -11.362 -14.646  19.718  1.00  0.00           C  
ATOM   1425  NH1 ARG A  95     -11.109 -13.868  20.747  1.00  0.00           N  
ATOM   1426  NH2 ARG A  95     -12.043 -15.766  19.888  1.00  0.00           N  
ATOM   1427  H   ARG A  95      -6.697 -10.141  15.966  1.00  0.00           H  
ATOM   1428  HA  ARG A  95      -7.851 -11.662  18.260  1.00  0.00           H  
ATOM   1429 1HB  ARG A  95      -9.610 -10.960  16.696  1.00  0.00           H  
ATOM   1430 2HB  ARG A  95      -8.773 -11.776  15.384  1.00  0.00           H  
ATOM   1431 1HG  ARG A  95     -10.558 -13.173  16.127  1.00  0.00           H  
ATOM   1432 2HG  ARG A  95      -9.030 -13.931  16.636  1.00  0.00           H  
ATOM   1433 1HD  ARG A  95      -9.317 -13.052  18.865  1.00  0.00           H  
ATOM   1434 2HD  ARG A  95     -10.817 -12.237  18.366  1.00  0.00           H  
ATOM   1435  HE  ARG A  95     -11.141 -14.926  17.724  1.00  0.00           H  
ATOM   1436 1HH1 ARG A  95     -10.588 -13.012  20.618  1.00  0.00           H  
ATOM   1437 2HH1 ARG A  95     -11.435 -14.126  21.668  1.00  0.00           H  
ATOM   1438 1HH2 ARG A  95     -12.238 -16.364  19.097  1.00  0.00           H  
ATOM   1439 2HH2 ARG A  95     -12.369 -16.024  20.808  1.00  0.00           H  
ATOM   1440  N   GLU A  96      -5.345 -12.357  17.058  1.00  0.00           N  
ATOM   1441  CA  GLU A  96      -4.221 -13.256  16.832  1.00  0.00           C  
ATOM   1442  C   GLU A  96      -4.298 -14.368  17.874  1.00  0.00           C  
ATOM   1443  O   GLU A  96      -4.369 -15.549  17.543  1.00  0.00           O  
ATOM   1444  CB  GLU A  96      -2.886 -12.513  16.930  1.00  0.00           C  
ATOM   1445  CG  GLU A  96      -1.662 -13.388  16.701  1.00  0.00           C  
ATOM   1446  CD  GLU A  96      -1.517 -13.829  15.271  1.00  0.00           C  
ATOM   1447  OE1 GLU A  96      -1.938 -13.106  14.400  1.00  0.00           O  
ATOM   1448  OE2 GLU A  96      -0.985 -14.891  15.049  1.00  0.00           O  
ATOM   1449  H   GLU A  96      -5.177 -11.454  17.478  1.00  0.00           H  
ATOM   1450  HA  GLU A  96      -4.285 -13.642  15.814  1.00  0.00           H  
ATOM   1451 1HB  GLU A  96      -2.864 -11.707  16.196  1.00  0.00           H  
ATOM   1452 2HB  GLU A  96      -2.794 -12.060  17.917  1.00  0.00           H  
ATOM   1453 1HG  GLU A  96      -0.771 -12.830  16.989  1.00  0.00           H  
ATOM   1454 2HG  GLU A  96      -1.730 -14.266  17.342  1.00  0.00           H  
ATOM   1455  N   GLN A  97      -4.276 -13.966  19.139  1.00  0.00           N  
ATOM   1456  CA  GLN A  97      -4.342 -14.892  20.256  1.00  0.00           C  
ATOM   1457  C   GLN A  97      -5.521 -15.858  20.072  1.00  0.00           C  
ATOM   1458  O   GLN A  97      -5.345 -17.064  20.351  1.00  0.00           O  
ATOM   1459  OXT GLN A  97      -6.575 -15.448  19.671  1.00  0.00           O  
ATOM   1460  CB  GLN A  97      -4.474 -14.131  21.577  1.00  0.00           C  
ATOM   1461  CG  GLN A  97      -4.543 -15.023  22.805  1.00  0.00           C  
ATOM   1462  CD  GLN A  97      -3.225 -15.716  23.092  1.00  0.00           C  
ATOM   1463  OE1 GLN A  97      -2.180 -15.070  23.204  1.00  0.00           O  
ATOM   1464  NE2 GLN A  97      -3.267 -17.038  23.211  1.00  0.00           N  
ATOM   1465  H   GLN A  97      -4.210 -12.975  19.324  1.00  0.00           H  
ATOM   1466  HA  GLN A  97      -3.410 -15.455  20.294  1.00  0.00           H  
ATOM   1467 1HB  GLN A  97      -3.624 -13.459  21.697  1.00  0.00           H  
ATOM   1468 2HB  GLN A  97      -5.375 -13.518  21.556  1.00  0.00           H  
ATOM   1469 1HG  GLN A  97      -4.804 -14.413  23.670  1.00  0.00           H  
ATOM   1470 2HG  GLN A  97      -5.304 -15.787  22.644  1.00  0.00           H  
ATOM   1471 1HE2 GLN A  97      -2.428 -17.551  23.400  1.00  0.00           H  
ATOM   1472 2HE2 GLN A  97      -4.136 -17.523  23.112  1.00  0.00           H  
ATOM   1473  N   ALA B  98       0.241 -21.316  10.342  1.00  0.00           N  
ATOM   1474  CA  ALA B  98      -0.530 -20.047  10.493  1.00  0.00           C  
ATOM   1475  C   ALA B  98      -1.570 -19.909   9.387  1.00  0.00           C  
ATOM   1476  O   ALA B  98      -1.808 -20.844   8.622  1.00  0.00           O  
ATOM   1477  CB  ALA B  98       0.424 -18.857  10.468  1.00  0.00           C  
ATOM   1478 1H   ALA B  98       0.916 -21.385  11.077  1.00  0.00           H  
ATOM   1479 2H   ALA B  98      -0.385 -22.094  10.390  1.00  0.00           H  
ATOM   1480 3H   ALA B  98       0.709 -21.319   9.459  1.00  0.00           H  
ATOM   1481  HA  ALA B  98      -1.043 -20.074  11.455  1.00  0.00           H  
ATOM   1482 1HB  ALA B  98      -0.143 -17.933  10.578  1.00  0.00           H  
ATOM   1483 2HB  ALA B  98       1.138 -18.945  11.288  1.00  0.00           H  
ATOM   1484 3HB  ALA B  98       0.961 -18.842   9.521  1.00  0.00           H  
ATOM   1485  N   LEU B  99      -2.189 -18.733   9.315  1.00  0.00           N  
ATOM   1486  CA  LEU B  99      -3.140 -18.414   8.257  1.00  0.00           C  
ATOM   1487  C   LEU B  99      -2.846 -17.028   7.696  1.00  0.00           C  
ATOM   1488  O   LEU B  99      -2.387 -16.886   6.565  1.00  0.00           O  
ATOM   1489  CB  LEU B  99      -4.577 -18.472   8.790  1.00  0.00           C  
ATOM   1490  CG  LEU B  99      -5.076 -19.861   9.209  1.00  0.00           C  
ATOM   1491  CD1 LEU B  99      -6.453 -19.735   9.848  1.00  0.00           C  
ATOM   1492  CD2 LEU B  99      -5.120 -20.773   7.992  1.00  0.00           C  
ATOM   1493  H   LEU B  99      -1.989 -18.041  10.022  1.00  0.00           H  
ATOM   1494  HA  LEU B  99      -3.045 -19.161   7.470  1.00  0.00           H  
ATOM   1495 1HB  LEU B  99      -4.653 -17.817   9.656  1.00  0.00           H  
ATOM   1496 2HB  LEU B  99      -5.249 -18.097   8.018  1.00  0.00           H  
ATOM   1497  HG  LEU B  99      -4.400 -20.281   9.953  1.00  0.00           H  
ATOM   1498 1HD1 LEU B  99      -6.807 -20.721  10.146  1.00  0.00           H  
ATOM   1499 2HD1 LEU B  99      -6.388 -19.093  10.727  1.00  0.00           H  
ATOM   1500 3HD1 LEU B  99      -7.148 -19.301   9.131  1.00  0.00           H  
ATOM   1501 1HD2 LEU B  99      -5.474 -21.760   8.290  1.00  0.00           H  
ATOM   1502 2HD2 LEU B  99      -5.797 -20.354   7.247  1.00  0.00           H  
ATOM   1503 3HD2 LEU B  99      -4.121 -20.859   7.566  1.00  0.00           H  
ATOM   1504  N   HIS B 100      -3.115 -16.008   8.499  1.00  0.00           N  
ATOM   1505  CA  HIS B 100      -2.847 -14.636   8.104  1.00  0.00           C  
ATOM   1506  C   HIS B 100      -1.496 -14.529   7.414  1.00  0.00           C  
ATOM   1507  O   HIS B 100      -1.334 -13.773   6.464  1.00  0.00           O  
ATOM   1508  CB  HIS B 100      -2.888 -13.702   9.318  1.00  0.00           C  
ATOM   1509  CG  HIS B 100      -1.973 -14.118  10.427  1.00  0.00           C  
ATOM   1510  ND1 HIS B 100      -0.620 -13.851  10.414  1.00  0.00           N  
ATOM   1511  CD2 HIS B 100      -2.215 -14.781  11.582  1.00  0.00           C  
ATOM   1512  CE1 HIS B 100      -0.069 -14.332  11.515  1.00  0.00           C  
ATOM   1513  NE2 HIS B 100      -1.015 -14.901  12.240  1.00  0.00           N  
ATOM   1514  H   HIS B 100      -3.515 -16.188   9.409  1.00  0.00           H  
ATOM   1515  HA  HIS B 100      -3.622 -14.298   7.416  1.00  0.00           H  
ATOM   1516 1HB  HIS B 100      -2.615 -12.692   9.010  1.00  0.00           H  
ATOM   1517 2HB  HIS B 100      -3.904 -13.661   9.711  1.00  0.00           H  
ATOM   1518  HD2 HIS B 100      -3.181 -15.151  11.926  1.00  0.00           H  
ATOM   1519  HE1 HIS B 100       0.986 -14.269  11.780  1.00  0.00           H  
ATOM   1520  HE2 HIS B 100      -0.884 -15.352  13.134  1.00  0.00           H  
ATOM   1521  N   TRP B 101      -0.533 -15.302   7.899  1.00  0.00           N  
ATOM   1522  CA  TRP B 101       0.795 -15.362   7.300  1.00  0.00           C  
ATOM   1523  C   TRP B 101       0.938 -16.516   6.320  1.00  0.00           C  
ATOM   1524  O   TRP B 101       1.140 -16.298   5.126  1.00  0.00           O  
ATOM   1525  CB  TRP B 101       1.858 -15.491   8.391  1.00  0.00           C  
ATOM   1526  CG  TRP B 101       3.247 -15.666   7.856  1.00  0.00           C  
ATOM   1527  CD1 TRP B 101       3.991 -14.732   7.199  1.00  0.00           C  
ATOM   1528  CD2 TRP B 101       4.071 -16.854   7.931  1.00  0.00           C  
ATOM   1529  NE1 TRP B 101       5.214 -15.255   6.860  1.00  0.00           N  
ATOM   1530  CE2 TRP B 101       5.281 -16.552   7.302  1.00  0.00           C  
ATOM   1531  CE3 TRP B 101       3.881 -18.131   8.475  1.00  0.00           C  
ATOM   1532  CZ2 TRP B 101       6.305 -17.481   7.195  1.00  0.00           C  
ATOM   1533  CZ3 TRP B 101       4.908 -19.062   8.370  1.00  0.00           C  
ATOM   1534  CH2 TRP B 101       6.088 -18.744   7.747  1.00  0.00           C  
ATOM   1535  H   TRP B 101      -0.732 -15.867   8.712  1.00  0.00           H  
ATOM   1536  HA  TRP B 101       0.973 -14.432   6.759  1.00  0.00           H  
ATOM   1537 1HB  TRP B 101       1.843 -14.601   9.021  1.00  0.00           H  
ATOM   1538 2HB  TRP B 101       1.626 -16.345   9.027  1.00  0.00           H  
ATOM   1539  HD1 TRP B 101       3.662 -13.719   6.975  1.00  0.00           H  
ATOM   1540  HE1 TRP B 101       5.947 -14.766   6.365  1.00  0.00           H  
ATOM   1541  HE3 TRP B 101       2.947 -18.387   8.973  1.00  0.00           H  
ATOM   1542  HZ2 TRP B 101       7.250 -17.248   6.704  1.00  0.00           H  
ATOM   1543  HZ3 TRP B 101       4.752 -20.053   8.795  1.00  0.00           H  
ATOM   1544  HH2 TRP B 101       6.873 -19.498   7.682  1.00  0.00           H  
ATOM   1545  N   ARG B 102       0.845 -17.741   6.823  1.00  0.00           N  
ATOM   1546  CA  ARG B 102       1.111 -18.913   6.000  1.00  0.00           C  
ATOM   1547  C   ARG B 102       0.142 -19.041   4.838  1.00  0.00           C  
ATOM   1548  O   ARG B 102       0.559 -19.249   3.699  1.00  0.00           O  
ATOM   1549  CB  ARG B 102       1.040 -20.177   6.844  1.00  0.00           C  
ATOM   1550  CG  ARG B 102       1.330 -21.466   6.091  1.00  0.00           C  
ATOM   1551  CD  ARG B 102       1.024 -22.664   6.915  1.00  0.00           C  
ATOM   1552  NE  ARG B 102      -0.390 -22.751   7.241  1.00  0.00           N  
ATOM   1553  CZ  ARG B 102      -1.338 -23.233   6.414  1.00  0.00           C  
ATOM   1554  NH1 ARG B 102      -1.008 -23.666   5.217  1.00  0.00           N  
ATOM   1555  NH2 ARG B 102      -2.600 -23.270   6.805  1.00  0.00           N  
ATOM   1556  H   ARG B 102       0.585 -17.868   7.791  1.00  0.00           H  
ATOM   1557  HA  ARG B 102       2.113 -18.821   5.579  1.00  0.00           H  
ATOM   1558 1HB  ARG B 102       1.753 -20.107   7.664  1.00  0.00           H  
ATOM   1559 2HB  ARG B 102       0.045 -20.267   7.281  1.00  0.00           H  
ATOM   1560 1HG  ARG B 102       0.720 -21.506   5.189  1.00  0.00           H  
ATOM   1561 2HG  ARG B 102       2.386 -21.498   5.818  1.00  0.00           H  
ATOM   1562 1HD  ARG B 102       1.303 -23.563   6.367  1.00  0.00           H  
ATOM   1563 2HD  ARG B 102       1.586 -22.618   7.847  1.00  0.00           H  
ATOM   1564  HE  ARG B 102      -0.683 -22.426   8.153  1.00  0.00           H  
ATOM   1565 1HH1 ARG B 102      -0.043 -23.638   4.919  1.00  0.00           H  
ATOM   1566 2HH1 ARG B 102      -1.718 -24.028   4.597  1.00  0.00           H  
ATOM   1567 1HH2 ARG B 102      -2.854 -22.936   7.724  1.00  0.00           H  
ATOM   1568 2HH2 ARG B 102      -3.310 -23.631   6.185  1.00  0.00           H  
ATOM   1569  N   ALA B 103      -1.149 -18.929   5.125  1.00  0.00           N  
ATOM   1570  CA  ALA B 103      -2.174 -19.200   4.125  1.00  0.00           C  
ATOM   1571  C   ALA B 103      -2.121 -18.093   3.079  1.00  0.00           C  
ATOM   1572  O   ALA B 103      -2.382 -18.319   1.897  1.00  0.00           O  
ATOM   1573  CB  ALA B 103      -3.549 -19.243   4.779  1.00  0.00           C  
ATOM   1574  H   ALA B 103      -1.430 -18.650   6.054  1.00  0.00           H  
ATOM   1575  HA  ALA B 103      -1.964 -20.172   3.679  1.00  0.00           H  
ATOM   1576 1HB  ALA B 103      -4.306 -19.446   4.022  1.00  0.00           H  
ATOM   1577 2HB  ALA B 103      -3.569 -20.030   5.533  1.00  0.00           H  
ATOM   1578 3HB  ALA B 103      -3.756 -18.284   5.252  1.00  0.00           H  
ATOM   1579  N   ALA B 104      -1.775 -16.893   3.535  1.00  0.00           N  
ATOM   1580  CA  ALA B 104      -1.562 -15.749   2.661  1.00  0.00           C  
ATOM   1581  C   ALA B 104      -0.457 -16.052   1.657  1.00  0.00           C  
ATOM   1582  O   ALA B 104      -0.587 -15.748   0.472  1.00  0.00           O  
ATOM   1583  CB  ALA B 104      -1.195 -14.524   3.490  1.00  0.00           C  
ATOM   1584  H   ALA B 104      -1.657 -16.779   4.532  1.00  0.00           H  
ATOM   1585  HA  ALA B 104      -2.492 -15.554   2.126  1.00  0.00           H  
ATOM   1586 1HB  ALA B 104      -1.037 -13.671   2.829  1.00  0.00           H  
ATOM   1587 2HB  ALA B 104      -2.005 -14.299   4.185  1.00  0.00           H  
ATOM   1588 3HB  ALA B 104      -0.283 -14.723   4.049  1.00  0.00           H  
ATOM   1589  N   GLY B 105       0.627 -16.653   2.139  1.00  0.00           N  
ATOM   1590  CA  GLY B 105       1.651 -17.158   1.244  1.00  0.00           C  
ATOM   1591  C   GLY B 105       1.129 -18.241   0.317  1.00  0.00           C  
ATOM   1592  O   GLY B 105       1.460 -18.259  -0.867  1.00  0.00           O  
ATOM   1593  H   GLY B 105       0.747 -16.763   3.136  1.00  0.00           H  
ATOM   1594 1HA  GLY B 105       2.048 -16.338   0.645  1.00  0.00           H  
ATOM   1595 2HA  GLY B 105       2.479 -17.559   1.828  1.00  0.00           H  
ATOM   1596  N   ALA B 106       0.306 -19.142   0.846  1.00  0.00           N  
ATOM   1597  CA  ALA B 106      -0.327 -20.162   0.020  1.00  0.00           C  
ATOM   1598  C   ALA B 106      -1.285 -19.576  -1.003  1.00  0.00           C  
ATOM   1599  O   ALA B 106      -1.517 -20.174  -2.053  1.00  0.00           O  
ATOM   1600  CB  ALA B 106      -1.067 -21.156   0.890  1.00  0.00           C  
ATOM   1601  H   ALA B 106       0.113 -19.122   1.838  1.00  0.00           H  
ATOM   1602  HA  ALA B 106       0.455 -20.685  -0.529  1.00  0.00           H  
ATOM   1603 1HB  ALA B 106      -1.535 -21.913   0.261  1.00  0.00           H  
ATOM   1604 2HB  ALA B 106      -0.365 -21.635   1.573  1.00  0.00           H  
ATOM   1605 3HB  ALA B 106      -1.833 -20.637   1.464  1.00  0.00           H  
ATOM   1606  N   ALA B 107      -1.848 -18.414  -0.692  1.00  0.00           N  
ATOM   1607  CA  ALA B 107      -2.706 -17.716  -1.639  1.00  0.00           C  
ATOM   1608  C   ALA B 107      -1.909 -17.176  -2.803  1.00  0.00           C  
ATOM   1609  O   ALA B 107      -2.407 -17.101  -3.918  1.00  0.00           O  
ATOM   1610  CB  ALA B 107      -3.423 -16.583  -0.958  1.00  0.00           C  
ATOM   1611  H   ALA B 107      -1.681 -18.004   0.215  1.00  0.00           H  
ATOM   1612  HA  ALA B 107      -3.443 -18.426  -2.015  1.00  0.00           H  
ATOM   1613 1HB  ALA B 107      -4.061 -16.070  -1.678  1.00  0.00           H  
ATOM   1614 2HB  ALA B 107      -4.035 -16.976  -0.146  1.00  0.00           H  
ATOM   1615 3HB  ALA B 107      -2.694 -15.882  -0.555  1.00  0.00           H  
ATOM   1616  N   THR B 108      -0.673 -16.780  -2.536  1.00  0.00           N  
ATOM   1617  CA  THR B 108       0.220 -16.420  -3.620  1.00  0.00           C  
ATOM   1618  C   THR B 108       0.477 -17.650  -4.482  1.00  0.00           C  
ATOM   1619  O   THR B 108       0.492 -17.556  -5.708  1.00  0.00           O  
ATOM   1620  CB  THR B 108       1.549 -15.848  -3.093  1.00  0.00           C  
ATOM   1621  OG1 THR B 108       1.292 -14.667  -2.322  1.00  0.00           O  
ATOM   1622  CG2 THR B 108       2.476 -15.502  -4.248  1.00  0.00           C  
ATOM   1623  H   THR B 108      -0.338 -16.725  -1.585  1.00  0.00           H  
ATOM   1624  HA  THR B 108      -0.254 -15.636  -4.212  1.00  0.00           H  
ATOM   1625  HB  THR B 108       2.034 -16.585  -2.453  1.00  0.00           H  
ATOM   1626  HG1 THR B 108       1.466 -13.891  -2.859  1.00  0.00           H  
ATOM   1627 1HG2 THR B 108       3.410 -15.100  -3.857  1.00  0.00           H  
ATOM   1628 2HG2 THR B 108       2.683 -16.400  -4.830  1.00  0.00           H  
ATOM   1629 3HG2 THR B 108       2.001 -14.758  -4.886  1.00  0.00           H  
ATOM   1630  N   VAL B 109       0.665 -18.806  -3.851  1.00  0.00           N  
ATOM   1631  CA  VAL B 109       0.820 -20.041  -4.612  1.00  0.00           C  
ATOM   1632  C   VAL B 109      -0.475 -20.323  -5.363  1.00  0.00           C  
ATOM   1633  O   VAL B 109      -0.455 -20.767  -6.505  1.00  0.00           O  
ATOM   1634  CB  VAL B 109       1.156 -21.222  -3.681  1.00  0.00           C  
ATOM   1635  CG1 VAL B 109       1.136 -22.531  -4.455  1.00  0.00           C  
ATOM   1636  CG2 VAL B 109       2.514 -20.999  -3.032  1.00  0.00           C  
ATOM   1637  H   VAL B 109       0.701 -18.841  -2.842  1.00  0.00           H  
ATOM   1638  HA  VAL B 109       1.649 -19.916  -5.309  1.00  0.00           H  
ATOM   1639  HB  VAL B 109       0.390 -21.293  -2.909  1.00  0.00           H  
ATOM   1640 1HG1 VAL B 109       1.375 -23.355  -3.782  1.00  0.00           H  
ATOM   1641 2HG1 VAL B 109       0.144 -22.687  -4.880  1.00  0.00           H  
ATOM   1642 3HG1 VAL B 109       1.874 -22.492  -5.256  1.00  0.00           H  
ATOM   1643 1HG2 VAL B 109       2.744 -21.838  -2.376  1.00  0.00           H  
ATOM   1644 2HG2 VAL B 109       3.278 -20.923  -3.806  1.00  0.00           H  
ATOM   1645 3HG2 VAL B 109       2.492 -20.078  -2.450  1.00  0.00           H  
ATOM   1646  N   LEU B 110      -1.602 -20.069  -4.703  1.00  0.00           N  
ATOM   1647  CA  LEU B 110      -2.917 -20.300  -5.293  1.00  0.00           C  
ATOM   1648  C   LEU B 110      -3.018 -19.484  -6.576  1.00  0.00           C  
ATOM   1649  O   LEU B 110      -3.478 -19.983  -7.602  1.00  0.00           O  
ATOM   1650  CB  LEU B 110      -4.035 -19.905  -4.319  1.00  0.00           C  
ATOM   1651  CG  LEU B 110      -5.466 -20.099  -4.835  1.00  0.00           C  
ATOM   1652  CD1 LEU B 110      -5.696 -21.569  -5.157  1.00  0.00           C  
ATOM   1653  CD2 LEU B 110      -6.454 -19.608  -3.788  1.00  0.00           C  
ATOM   1654  H   LEU B 110      -1.542 -19.705  -3.763  1.00  0.00           H  
ATOM   1655  HA  LEU B 110      -3.024 -21.366  -5.494  1.00  0.00           H  
ATOM   1656 1HB  LEU B 110      -3.928 -20.496  -3.410  1.00  0.00           H  
ATOM   1657 2HB  LEU B 110      -3.915 -18.853  -4.061  1.00  0.00           H  
ATOM   1658  HG  LEU B 110      -5.601 -19.531  -5.756  1.00  0.00           H  
ATOM   1659 1HD1 LEU B 110      -6.713 -21.707  -5.524  1.00  0.00           H  
ATOM   1660 2HD1 LEU B 110      -4.989 -21.889  -5.923  1.00  0.00           H  
ATOM   1661 3HD1 LEU B 110      -5.552 -22.166  -4.257  1.00  0.00           H  
ATOM   1662 1HD2 LEU B 110      -7.472 -19.744  -4.155  1.00  0.00           H  
ATOM   1663 2HD2 LEU B 110      -6.321 -20.176  -2.867  1.00  0.00           H  
ATOM   1664 3HD2 LEU B 110      -6.279 -18.550  -3.590  1.00  0.00           H  
ATOM   1665  N   LEU B 111      -2.577 -18.230  -6.511  1.00  0.00           N  
ATOM   1666  CA  LEU B 111      -2.595 -17.344  -7.672  1.00  0.00           C  
ATOM   1667  C   LEU B 111      -1.993 -18.040  -8.877  1.00  0.00           C  
ATOM   1668  O   LEU B 111      -2.560 -18.009  -9.967  1.00  0.00           O  
ATOM   1669  CB  LEU B 111      -1.820 -16.053  -7.378  1.00  0.00           C  
ATOM   1670  CG  LEU B 111      -1.686 -15.075  -8.552  1.00  0.00           C  
ATOM   1671  CD1 LEU B 111      -3.069 -14.612  -8.989  1.00  0.00           C  
ATOM   1672  CD2 LEU B 111      -0.820 -13.896  -8.135  1.00  0.00           C  
ATOM   1673  H   LEU B 111      -2.219 -17.882  -5.632  1.00  0.00           H  
ATOM   1674  HA  LEU B 111      -3.629 -17.073  -7.884  1.00  0.00           H  
ATOM   1675 1HB  LEU B 111      -2.318 -15.527  -6.565  1.00  0.00           H  
ATOM   1676 2HB  LEU B 111      -0.815 -16.318  -7.051  1.00  0.00           H  
ATOM   1677  HG  LEU B 111      -1.222 -15.584  -9.398  1.00  0.00           H  
ATOM   1678 1HD1 LEU B 111      -2.973 -13.917  -9.824  1.00  0.00           H  
ATOM   1679 2HD1 LEU B 111      -3.660 -15.473  -9.300  1.00  0.00           H  
ATOM   1680 3HD1 LEU B 111      -3.564 -14.113  -8.157  1.00  0.00           H  
ATOM   1681 1HD2 LEU B 111      -0.724 -13.202  -8.970  1.00  0.00           H  
ATOM   1682 2HD2 LEU B 111      -1.283 -13.386  -7.290  1.00  0.00           H  
ATOM   1683 3HD2 LEU B 111       0.168 -14.254  -7.845  1.00  0.00           H  
ATOM   1684  N   VAL B 112      -0.836 -18.659  -8.674  1.00  0.00           N  
ATOM   1685  CA  VAL B 112      -0.176 -19.402  -9.733  1.00  0.00           C  
ATOM   1686  C   VAL B 112      -1.094 -20.485 -10.267  1.00  0.00           C  
ATOM   1687  O   VAL B 112      -1.161 -20.711 -11.473  1.00  0.00           O  
ATOM   1688  CB  VAL B 112       1.127 -20.039  -9.215  1.00  0.00           C  
ATOM   1689  CG1 VAL B 112       1.717 -20.971 -10.263  1.00  0.00           C  
ATOM   1690  CG2 VAL B 112       2.121 -18.952  -8.839  1.00  0.00           C  
ATOM   1691  H   VAL B 112      -0.404 -18.614  -7.762  1.00  0.00           H  
ATOM   1692  HA  VAL B 112       0.066 -18.711 -10.541  1.00  0.00           H  
ATOM   1693  HB  VAL B 112       0.900 -20.645  -8.337  1.00  0.00           H  
ATOM   1694 1HG1 VAL B 112       2.637 -21.413  -9.880  1.00  0.00           H  
ATOM   1695 2HG1 VAL B 112       1.002 -21.762 -10.490  1.00  0.00           H  
ATOM   1696 3HG1 VAL B 112       1.936 -20.407 -11.169  1.00  0.00           H  
ATOM   1697 1HG2 VAL B 112       3.040 -19.409  -8.473  1.00  0.00           H  
ATOM   1698 2HG2 VAL B 112       2.343 -18.342  -9.715  1.00  0.00           H  
ATOM   1699 3HG2 VAL B 112       1.694 -18.322  -8.058  1.00  0.00           H  
ATOM   1700  N   ILE B 113      -1.794 -21.168  -9.372  1.00  0.00           N  
ATOM   1701  CA  ILE B 113      -2.712 -22.204  -9.811  1.00  0.00           C  
ATOM   1702  C   ILE B 113      -3.769 -21.496 -10.656  1.00  0.00           C  
ATOM   1703  O   ILE B 113      -4.163 -21.989 -11.713  1.00  0.00           O  
ATOM   1704  CB  ILE B 113      -3.360 -22.948  -8.629  1.00  0.00           C  
ATOM   1705  CG1 ILE B 113      -2.308 -23.762  -7.870  1.00  0.00           C  
ATOM   1706  CG2 ILE B 113      -4.484 -23.848  -9.118  1.00  0.00           C  
ATOM   1707  CD1 ILE B 113      -2.792 -24.297  -6.541  1.00  0.00           C  
ATOM   1708  H   ILE B 113      -1.701 -20.980  -8.384  1.00  0.00           H  
ATOM   1709  HA  ILE B 113      -2.151 -22.944 -10.379  1.00  0.00           H  
ATOM   1710  HB  ILE B 113      -3.767 -22.225  -7.923  1.00  0.00           H  
ATOM   1711 1HG1 ILE B 113      -1.991 -24.606  -8.482  1.00  0.00           H  
ATOM   1712 2HG1 ILE B 113      -1.430 -23.143  -7.688  1.00  0.00           H  
ATOM   1713 1HG2 ILE B 113      -4.930 -24.367  -8.270  1.00  0.00           H  
ATOM   1714 2HG2 ILE B 113      -5.243 -23.245  -9.614  1.00  0.00           H  
ATOM   1715 3HG2 ILE B 113      -4.084 -24.579  -9.821  1.00  0.00           H  
ATOM   1716 1HD1 ILE B 113      -1.992 -24.862  -6.063  1.00  0.00           H  
ATOM   1717 2HD1 ILE B 113      -3.083 -23.465  -5.898  1.00  0.00           H  
ATOM   1718 3HD1 ILE B 113      -3.650 -24.948  -6.702  1.00  0.00           H  
ATOM   1719  N   VAL B 114      -4.200 -20.325 -10.188  1.00  0.00           N  
ATOM   1720  CA  VAL B 114      -5.271 -19.570 -10.834  1.00  0.00           C  
ATOM   1721  C   VAL B 114      -4.811 -19.094 -12.200  1.00  0.00           C  
ATOM   1722  O   VAL B 114      -5.603 -18.967 -13.129  1.00  0.00           O  
ATOM   1723  CB  VAL B 114      -5.684 -18.359  -9.977  1.00  0.00           C  
ATOM   1724  CG1 VAL B 114      -6.624 -17.451 -10.755  1.00  0.00           C  
ATOM   1725  CG2 VAL B 114      -6.338 -18.835  -8.689  1.00  0.00           C  
ATOM   1726  H   VAL B 114      -3.766 -19.949  -9.356  1.00  0.00           H  
ATOM   1727  HA  VAL B 114      -6.146 -20.216 -10.921  1.00  0.00           H  
ATOM   1728  HB  VAL B 114      -4.795 -17.774  -9.739  1.00  0.00           H  
ATOM   1729 1HG1 VAL B 114      -6.905 -16.600 -10.134  1.00  0.00           H  
ATOM   1730 2HG1 VAL B 114      -6.123 -17.093 -11.654  1.00  0.00           H  
ATOM   1731 3HG1 VAL B 114      -7.519 -18.007 -11.034  1.00  0.00           H  
ATOM   1732 1HG2 VAL B 114      -6.626 -17.974  -8.087  1.00  0.00           H  
ATOM   1733 2HG2 VAL B 114      -7.223 -19.425  -8.927  1.00  0.00           H  
ATOM   1734 3HG2 VAL B 114      -5.633 -19.450  -8.128  1.00  0.00           H  
ATOM   1735  N   LEU B 115      -3.519 -18.812 -12.303  1.00  0.00           N  
ATOM   1736  CA  LEU B 115      -2.952 -18.376 -13.558  1.00  0.00           C  
ATOM   1737  C   LEU B 115      -3.163 -19.498 -14.558  1.00  0.00           C  
ATOM   1738  O   LEU B 115      -3.556 -19.253 -15.698  1.00  0.00           O  
ATOM   1739  CB  LEU B 115      -1.461 -18.050 -13.412  1.00  0.00           C  
ATOM   1740  CG  LEU B 115      -1.133 -16.775 -12.624  1.00  0.00           C  
ATOM   1741  CD1 LEU B 115       0.376 -16.649 -12.466  1.00  0.00           C  
ATOM   1742  CD2 LEU B 115      -1.710 -15.568 -13.348  1.00  0.00           C  
ATOM   1743  H   LEU B 115      -2.918 -18.900 -11.496  1.00  0.00           H  
ATOM   1744  HA  LEU B 115      -3.449 -17.455 -13.861  1.00  0.00           H  
ATOM   1745 1HB  LEU B 115      -0.971 -18.884 -12.911  1.00  0.00           H  
ATOM   1746 2HB  LEU B 115      -1.028 -17.946 -14.406  1.00  0.00           H  
ATOM   1747  HG  LEU B 115      -1.568 -16.842 -11.626  1.00  0.00           H  
ATOM   1748 1HD1 LEU B 115       0.609 -15.744 -11.906  1.00  0.00           H  
ATOM   1749 2HD1 LEU B 115       0.759 -17.516 -11.928  1.00  0.00           H  
ATOM   1750 3HD1 LEU B 115       0.842 -16.597 -13.450  1.00  0.00           H  
ATOM   1751 1HD2 LEU B 115      -1.477 -14.662 -12.788  1.00  0.00           H  
ATOM   1752 2HD2 LEU B 115      -1.274 -15.500 -14.345  1.00  0.00           H  
ATOM   1753 3HD2 LEU B 115      -2.791 -15.676 -13.431  1.00  0.00           H  
ATOM   1754  N   LEU B 116      -2.918 -20.730 -14.118  1.00  0.00           N  
ATOM   1755  CA  LEU B 116      -3.070 -21.896 -14.978  1.00  0.00           C  
ATOM   1756  C   LEU B 116      -4.532 -22.177 -15.284  1.00  0.00           C  
ATOM   1757  O   LEU B 116      -4.879 -22.469 -16.424  1.00  0.00           O  
ATOM   1758  CB  LEU B 116      -2.438 -23.127 -14.315  1.00  0.00           C  
ATOM   1759  CG  LEU B 116      -0.915 -23.078 -14.139  1.00  0.00           C  
ATOM   1760  CD1 LEU B 116      -0.463 -24.262 -13.293  1.00  0.00           C  
ATOM   1761  CD2 LEU B 116      -0.244 -23.095 -15.504  1.00  0.00           C  
ATOM   1762  H   LEU B 116      -2.620 -20.858 -13.162  1.00  0.00           H  
ATOM   1763  HA  LEU B 116      -2.559 -21.700 -15.920  1.00  0.00           H  
ATOM   1764 1HB  LEU B 116      -2.881 -23.257 -13.329  1.00  0.00           H  
ATOM   1765 2HB  LEU B 116      -2.674 -24.005 -14.916  1.00  0.00           H  
ATOM   1766  HG  LEU B 116      -0.638 -22.166 -13.610  1.00  0.00           H  
ATOM   1767 1HD1 LEU B 116       0.619 -24.227 -13.168  1.00  0.00           H  
ATOM   1768 2HD1 LEU B 116      -0.942 -24.214 -12.315  1.00  0.00           H  
ATOM   1769 3HD1 LEU B 116      -0.741 -25.191 -13.790  1.00  0.00           H  
ATOM   1770 1HD2 LEU B 116       0.838 -23.059 -15.379  1.00  0.00           H  
ATOM   1771 2HD2 LEU B 116      -0.519 -24.007 -16.034  1.00  0.00           H  
ATOM   1772 3HD2 LEU B 116      -0.571 -22.229 -16.080  1.00  0.00           H  
ATOM   1773  N   ALA B 117      -5.385 -22.074 -14.268  1.00  0.00           N  
ATOM   1774  CA  ALA B 117      -6.814 -22.319 -14.437  1.00  0.00           C  
ATOM   1775  C   ALA B 117      -7.449 -21.255 -15.322  1.00  0.00           C  
ATOM   1776  O   ALA B 117      -8.230 -21.566 -16.220  1.00  0.00           O  
ATOM   1777  CB  ALA B 117      -7.505 -22.342 -13.080  1.00  0.00           C  
ATOM   1778  H   ALA B 117      -5.034 -21.820 -13.356  1.00  0.00           H  
ATOM   1779  HA  ALA B 117      -6.937 -23.291 -14.915  1.00  0.00           H  
ATOM   1780 1HB  ALA B 117      -8.570 -22.525 -13.217  1.00  0.00           H  
ATOM   1781 2HB  ALA B 117      -7.076 -23.135 -12.467  1.00  0.00           H  
ATOM   1782 3HB  ALA B 117      -7.362 -21.383 -12.584  1.00  0.00           H  
ATOM   1783  N   GLY B 118      -7.114 -19.995 -15.061  1.00  0.00           N  
ATOM   1784  CA  GLY B 118      -7.650 -18.909 -15.860  1.00  0.00           C  
ATOM   1785  C   GLY B 118      -7.183 -19.009 -17.297  1.00  0.00           C  
ATOM   1786  O   GLY B 118      -7.921 -18.684 -18.225  1.00  0.00           O  
ATOM   1787  H   GLY B 118      -6.483 -19.782 -14.302  1.00  0.00           H  
ATOM   1788 1HA  GLY B 118      -8.739 -18.934 -15.824  1.00  0.00           H  
ATOM   1789 2HA  GLY B 118      -7.336 -17.956 -15.436  1.00  0.00           H  
ATOM   1790  N   SER B 119      -5.950 -19.467 -17.476  1.00  0.00           N  
ATOM   1791  CA  SER B 119      -5.407 -19.725 -18.800  1.00  0.00           C  
ATOM   1792  C   SER B 119      -6.288 -20.697 -19.560  1.00  0.00           C  
ATOM   1793  O   SER B 119      -6.636 -20.467 -20.716  1.00  0.00           O  
ATOM   1794  CB  SER B 119      -3.999 -20.278 -18.693  1.00  0.00           C  
ATOM   1795  OG  SER B 119      -3.146 -19.362 -18.065  1.00  0.00           O  
ATOM   1796  H   SER B 119      -5.373 -19.641 -16.666  1.00  0.00           H  
ATOM   1797  HA  SER B 119      -5.349 -18.779 -19.341  1.00  0.00           H  
ATOM   1798 1HB  SER B 119      -4.016 -21.210 -18.128  1.00  0.00           H  
ATOM   1799 2HB  SER B 119      -3.622 -20.507 -19.689  1.00  0.00           H  
ATOM   1800  HG  SER B 119      -3.649 -18.549 -17.977  1.00  0.00           H  
ATOM   1801  N   TYR B 120      -6.648 -21.788 -18.899  1.00  0.00           N  
ATOM   1802  CA  TYR B 120      -7.543 -22.769 -19.486  1.00  0.00           C  
ATOM   1803  C   TYR B 120      -8.936 -22.223 -19.762  1.00  0.00           C  
ATOM   1804  O   TYR B 120      -9.568 -22.592 -20.749  1.00  0.00           O  
ATOM   1805  CB  TYR B 120      -7.637 -23.995 -18.575  1.00  0.00           C  
ATOM   1806  CG  TYR B 120      -6.468 -24.945 -18.707  1.00  0.00           C  
ATOM   1807  CD1 TYR B 120      -5.650 -25.195 -17.615  1.00  0.00           C  
ATOM   1808  CD2 TYR B 120      -6.213 -25.567 -19.921  1.00  0.00           C  
ATOM   1809  CE1 TYR B 120      -4.582 -26.063 -17.735  1.00  0.00           C  
ATOM   1810  CE2 TYR B 120      -5.145 -26.434 -20.041  1.00  0.00           C  
ATOM   1811  CZ  TYR B 120      -4.331 -26.683 -18.954  1.00  0.00           C  
ATOM   1812  OH  TYR B 120      -3.267 -27.547 -19.075  1.00  0.00           O  
ATOM   1813  H   TYR B 120      -6.292 -21.943 -17.966  1.00  0.00           H  
ATOM   1814  HA  TYR B 120      -7.137 -23.075 -20.451  1.00  0.00           H  
ATOM   1815 1HB  TYR B 120      -7.698 -23.672 -17.535  1.00  0.00           H  
ATOM   1816 2HB  TYR B 120      -8.550 -24.546 -18.800  1.00  0.00           H  
ATOM   1817  HD1 TYR B 120      -5.850 -24.707 -16.661  1.00  0.00           H  
ATOM   1818  HD2 TYR B 120      -6.855 -25.370 -20.779  1.00  0.00           H  
ATOM   1819  HE1 TYR B 120      -3.940 -26.259 -16.877  1.00  0.00           H  
ATOM   1820  HE2 TYR B 120      -4.944 -26.922 -20.995  1.00  0.00           H  
ATOM   1821  HH  TYR B 120      -2.809 -27.607 -18.233  1.00  0.00           H  
ATOM   1822  N   LEU B 121      -9.415 -21.351 -18.883  1.00  0.00           N  
ATOM   1823  CA  LEU B 121     -10.729 -20.739 -19.053  1.00  0.00           C  
ATOM   1824  C   LEU B 121     -10.689 -19.797 -20.247  1.00  0.00           C  
ATOM   1825  O   LEU B 121     -11.668 -19.655 -20.974  1.00  0.00           O  
ATOM   1826  CB  LEU B 121     -11.142 -19.975 -17.788  1.00  0.00           C  
ATOM   1827  CG  LEU B 121     -11.450 -20.840 -16.559  1.00  0.00           C  
ATOM   1828  CD1 LEU B 121     -11.643 -19.944 -15.343  1.00  0.00           C  
ATOM   1829  CD2 LEU B 121     -12.692 -21.677 -16.825  1.00  0.00           C  
ATOM   1830  H   LEU B 121      -8.858 -21.105 -18.078  1.00  0.00           H  
ATOM   1831  HA  LEU B 121     -11.459 -21.529 -19.223  1.00  0.00           H  
ATOM   1832 1HB  LEU B 121     -10.340 -19.290 -17.519  1.00  0.00           H  
ATOM   1833 2HB  LEU B 121     -12.033 -19.388 -18.012  1.00  0.00           H  
ATOM   1834  HG  LEU B 121     -10.605 -21.498 -16.357  1.00  0.00           H  
ATOM   1835 1HD1 LEU B 121     -11.862 -20.558 -14.470  1.00  0.00           H  
ATOM   1836 2HD1 LEU B 121     -10.733 -19.371 -15.164  1.00  0.00           H  
ATOM   1837 3HD1 LEU B 121     -12.473 -19.261 -15.523  1.00  0.00           H  
ATOM   1838 1HD2 LEU B 121     -12.910 -22.292 -15.952  1.00  0.00           H  
ATOM   1839 2HD2 LEU B 121     -13.538 -21.019 -17.026  1.00  0.00           H  
ATOM   1840 3HD2 LEU B 121     -12.519 -22.320 -17.688  1.00  0.00           H  
ATOM   1841  N   ALA B 122      -9.550 -19.143 -20.438  1.00  0.00           N  
ATOM   1842  CA  ALA B 122      -9.403 -18.205 -21.540  1.00  0.00           C  
ATOM   1843  C   ALA B 122      -9.507 -19.015 -22.823  1.00  0.00           C  
ATOM   1844  O   ALA B 122     -10.138 -18.593 -23.791  1.00  0.00           O  
ATOM   1845  CB  ALA B 122      -8.052 -17.506 -21.458  1.00  0.00           C  
ATOM   1846  H   ALA B 122      -8.770 -19.296 -19.815  1.00  0.00           H  
ATOM   1847  HA  ALA B 122     -10.194 -17.459 -21.457  1.00  0.00           H  
ATOM   1848 1HB  ALA B 122      -7.954 -16.806 -22.288  1.00  0.00           H  
ATOM   1849 2HB  ALA B 122      -7.979 -16.964 -20.515  1.00  0.00           H  
ATOM   1850 3HB  ALA B 122      -7.256 -18.247 -21.513  1.00  0.00           H  
ATOM   1851  N   VAL B 123      -8.885 -20.188 -22.817  1.00  0.00           N  
ATOM   1852  CA  VAL B 123      -8.944 -21.087 -23.958  1.00  0.00           C  
ATOM   1853  C   VAL B 123     -10.395 -21.456 -24.193  1.00  0.00           C  
ATOM   1854  O   VAL B 123     -10.894 -21.332 -25.306  1.00  0.00           O  
ATOM   1855  CB  VAL B 123      -8.109 -22.357 -23.710  1.00  0.00           C  
ATOM   1856  CG1 VAL B 123      -8.378 -23.391 -24.793  1.00  0.00           C  
ATOM   1857  CG2 VAL B 123      -6.631 -22.002 -23.658  1.00  0.00           C  
ATOM   1858  H   VAL B 123      -8.357 -20.463 -22.001  1.00  0.00           H  
ATOM   1859  HA  VAL B 123      -8.515 -20.578 -24.822  1.00  0.00           H  
ATOM   1860  HB  VAL B 123      -8.411 -22.799 -22.760  1.00  0.00           H  
ATOM   1861 1HG1 VAL B 123      -7.779 -24.282 -24.602  1.00  0.00           H  
ATOM   1862 2HG1 VAL B 123      -9.435 -23.656 -24.788  1.00  0.00           H  
ATOM   1863 3HG1 VAL B 123      -8.111 -22.977 -25.765  1.00  0.00           H  
ATOM   1864 1HG2 VAL B 123      -6.046 -22.905 -23.481  1.00  0.00           H  
ATOM   1865 2HG2 VAL B 123      -6.330 -21.554 -24.605  1.00  0.00           H  
ATOM   1866 3HG2 VAL B 123      -6.455 -21.293 -22.849  1.00  0.00           H  
ATOM   1867  N   LEU B 124     -11.077 -21.896 -23.139  1.00  0.00           N  
ATOM   1868  CA  LEU B 124     -12.463 -22.328 -23.260  1.00  0.00           C  
ATOM   1869  C   LEU B 124     -13.372 -21.220 -23.795  1.00  0.00           C  
ATOM   1870  O   LEU B 124     -14.350 -21.486 -24.493  1.00  0.00           O  
ATOM   1871  CB  LEU B 124     -12.981 -22.803 -21.897  1.00  0.00           C  
ATOM   1872  CG  LEU B 124     -12.388 -24.121 -21.383  1.00  0.00           C  
ATOM   1873  CD1 LEU B 124     -12.855 -24.365 -19.954  1.00  0.00           C  
ATOM   1874  CD2 LEU B 124     -12.812 -25.260 -22.298  1.00  0.00           C  
ATOM   1875  H   LEU B 124     -10.628 -21.932 -22.235  1.00  0.00           H  
ATOM   1876  HA  LEU B 124     -12.509 -23.146 -23.978  1.00  0.00           H  
ATOM   1877 1HB  LEU B 124     -12.768 -22.033 -21.157  1.00  0.00           H  
ATOM   1878 2HB  LEU B 124     -14.062 -22.928 -21.960  1.00  0.00           H  
ATOM   1879  HG  LEU B 124     -11.300 -24.050 -21.371  1.00  0.00           H  
ATOM   1880 1HD1 LEU B 124     -12.433 -25.301 -19.588  1.00  0.00           H  
ATOM   1881 2HD1 LEU B 124     -12.521 -23.545 -19.317  1.00  0.00           H  
ATOM   1882 3HD1 LEU B 124     -13.942 -24.424 -19.931  1.00  0.00           H  
ATOM   1883 1HD2 LEU B 124     -12.390 -26.196 -21.933  1.00  0.00           H  
ATOM   1884 2HD2 LEU B 124     -13.900 -25.332 -22.310  1.00  0.00           H  
ATOM   1885 3HD2 LEU B 124     -12.450 -25.068 -23.309  1.00  0.00           H  
ATOM   1886  N   ALA B 125     -13.043 -19.979 -23.461  1.00  0.00           N  
ATOM   1887  CA  ALA B 125     -13.845 -18.835 -23.874  1.00  0.00           C  
ATOM   1888  C   ALA B 125     -13.633 -18.617 -25.368  1.00  0.00           C  
ATOM   1889  O   ALA B 125     -14.589 -18.565 -26.138  1.00  0.00           O  
ATOM   1890  CB  ALA B 125     -13.429 -17.593 -23.097  1.00  0.00           C  
ATOM   1891  H   ALA B 125     -12.214 -19.823 -22.906  1.00  0.00           H  
ATOM   1892  HA  ALA B 125     -14.889 -19.057 -23.655  1.00  0.00           H  
ATOM   1893 1HB  ALA B 125     -14.036 -16.745 -23.415  1.00  0.00           H  
ATOM   1894 2HB  ALA B 125     -13.576 -17.765 -22.031  1.00  0.00           H  
ATOM   1895 3HB  ALA B 125     -12.379 -17.379 -23.289  1.00  0.00           H  
ATOM   1896  N   GLU B 126     -12.367 -18.502 -25.764  1.00  0.00           N  
ATOM   1897  CA  GLU B 126     -12.000 -18.040 -27.098  1.00  0.00           C  
ATOM   1898  C   GLU B 126     -11.978 -19.164 -28.134  1.00  0.00           C  
ATOM   1899  O   GLU B 126     -12.294 -18.940 -29.301  1.00  0.00           O  
ATOM   1900  CB  GLU B 126     -10.629 -17.362 -27.054  1.00  0.00           C  
ATOM   1901  CG  GLU B 126     -10.591 -16.074 -26.243  1.00  0.00           C  
ATOM   1902  CD  GLU B 126     -11.448 -14.987 -26.831  1.00  0.00           C  
ATOM   1903  OE1 GLU B 126     -11.490 -14.874 -28.032  1.00  0.00           O  
ATOM   1904  OE2 GLU B 126     -12.062 -14.270 -26.077  1.00  0.00           O  
ATOM   1905  H   GLU B 126     -11.637 -18.745 -25.109  1.00  0.00           H  
ATOM   1906  HA  GLU B 126     -12.734 -17.303 -27.424  1.00  0.00           H  
ATOM   1907 1HB  GLU B 126      -9.897 -18.047 -26.626  1.00  0.00           H  
ATOM   1908 2HB  GLU B 126     -10.305 -17.128 -28.068  1.00  0.00           H  
ATOM   1909 1HG  GLU B 126     -10.934 -16.284 -25.231  1.00  0.00           H  
ATOM   1910 2HG  GLU B 126      -9.561 -15.725 -26.183  1.00  0.00           H  
ATOM   1911  N   ARG B 127     -11.599 -20.363 -27.697  1.00  0.00           N  
ATOM   1912  CA  ARG B 127     -11.458 -21.533 -28.565  1.00  0.00           C  
ATOM   1913  C   ARG B 127     -12.624 -21.797 -29.516  1.00  0.00           C  
ATOM   1914  O   ARG B 127     -12.418 -22.221 -30.654  1.00  0.00           O  
ATOM   1915  CB  ARG B 127     -11.254 -22.774 -27.709  1.00  0.00           C  
ATOM   1916  CG  ARG B 127     -11.180 -24.080 -28.483  1.00  0.00           C  
ATOM   1917  CD  ARG B 127     -10.008 -24.112 -29.395  1.00  0.00           C  
ATOM   1918  NE  ARG B 127      -8.751 -24.032 -28.667  1.00  0.00           N  
ATOM   1919  CZ  ARG B 127      -8.074 -25.095 -28.192  1.00  0.00           C  
ATOM   1920  NH1 ARG B 127      -8.543 -26.309 -28.375  1.00  0.00           N  
ATOM   1921  NH2 ARG B 127      -6.937 -24.917 -27.541  1.00  0.00           N  
ATOM   1922  H   ARG B 127     -11.401 -20.455 -26.711  1.00  0.00           H  
ATOM   1923  HA  ARG B 127     -10.605 -21.374 -29.225  1.00  0.00           H  
ATOM   1924 1HB  ARG B 127     -10.331 -22.675 -27.140  1.00  0.00           H  
ATOM   1925 2HB  ARG B 127     -12.072 -22.861 -26.993  1.00  0.00           H  
ATOM   1926 1HG  ARG B 127     -11.093 -24.913 -27.784  1.00  0.00           H  
ATOM   1927 2HG  ARG B 127     -12.083 -24.201 -29.081  1.00  0.00           H  
ATOM   1928 1HD  ARG B 127     -10.014 -25.042 -29.963  1.00  0.00           H  
ATOM   1929 2HD  ARG B 127     -10.058 -23.268 -30.081  1.00  0.00           H  
ATOM   1930  HE  ARG B 127      -8.359 -23.114 -28.506  1.00  0.00           H  
ATOM   1931 1HH1 ARG B 127      -9.411 -26.446 -28.873  1.00  0.00           H  
ATOM   1932 2HH1 ARG B 127      -8.035 -27.106 -28.019  1.00  0.00           H  
ATOM   1933 1HH2 ARG B 127      -6.577 -23.984 -27.400  1.00  0.00           H  
ATOM   1934 2HH2 ARG B 127      -6.430 -25.713 -27.185  1.00  0.00           H  
ATOM   1935  N   GLY B 128     -13.847 -21.558 -29.051  1.00  0.00           N  
ATOM   1936  CA  GLY B 128     -15.004 -21.777 -29.900  1.00  0.00           C  
ATOM   1937  C   GLY B 128     -15.540 -20.493 -30.500  1.00  0.00           C  
ATOM   1938  O   GLY B 128     -16.747 -20.364 -30.713  1.00  0.00           O  
ATOM   1939  H   GLY B 128     -13.985 -21.223 -28.109  1.00  0.00           H  
ATOM   1940 1HA  GLY B 128     -14.738 -22.461 -30.707  1.00  0.00           H  
ATOM   1941 2HA  GLY B 128     -15.794 -22.255 -29.322  1.00  0.00           H  
ATOM   1942  N   ALA B 129     -14.649 -19.544 -30.777  1.00  0.00           N  
ATOM   1943  CA  ALA B 129     -15.052 -18.261 -31.345  1.00  0.00           C  
ATOM   1944  C   ALA B 129     -13.931 -17.596 -32.145  1.00  0.00           C  
ATOM   1945  O   ALA B 129     -12.748 -17.875 -31.930  1.00  0.00           O  
ATOM   1946  CB  ALA B 129     -15.514 -17.325 -30.230  1.00  0.00           C  
ATOM   1947  H   ALA B 129     -13.671 -19.714 -30.591  1.00  0.00           H  
ATOM   1948  HA  ALA B 129     -15.882 -18.439 -32.029  1.00  0.00           H  
ATOM   1949 1HB  ALA B 129     -15.814 -16.369 -30.658  1.00  0.00           H  
ATOM   1950 2HB  ALA B 129     -16.361 -17.771 -29.708  1.00  0.00           H  
ATOM   1951 3HB  ALA B 129     -14.698 -17.167 -29.527  1.00  0.00           H  
ATOM   1952  N   PRO B 130     -14.303 -16.713 -33.096  1.00  0.00           N  
ATOM   1953  CA  PRO B 130     -13.384 -15.924 -33.937  1.00  0.00           C  
ATOM   1954  C   PRO B 130     -12.457 -14.981 -33.156  1.00  0.00           C  
ATOM   1955  O   PRO B 130     -11.507 -14.426 -33.714  1.00  0.00           O  
ATOM   1956  CB  PRO B 130     -14.325 -15.139 -34.851  1.00  0.00           C  
ATOM   1957  CG  PRO B 130     -15.619 -15.896 -34.816  1.00  0.00           C  
ATOM   1958  CD  PRO B 130     -15.727 -16.442 -33.434  1.00  0.00           C  
ATOM   1959  HA  PRO B 130     -12.753 -16.608 -34.523  1.00  0.00           H  
ATOM   1960 1HB  PRO B 130     -14.432 -14.107 -34.484  1.00  0.00           H  
ATOM   1961 2HB  PRO B 130     -13.901 -15.077 -35.864  1.00  0.00           H  
ATOM   1962 1HG  PRO B 130     -16.457 -15.228 -35.062  1.00  0.00           H  
ATOM   1963 2HG  PRO B 130     -15.614 -16.692 -35.575  1.00  0.00           H  
ATOM   1964 1HD  PRO B 130     -16.171 -15.683 -32.773  1.00  0.00           H  
ATOM   1965 2HD  PRO B 130     -16.342 -17.354 -33.446  1.00  0.00           H  
ATOM   1966  N   GLY B 131     -12.726 -14.819 -31.867  1.00  0.00           N  
ATOM   1967  CA  GLY B 131     -11.944 -13.907 -31.058  1.00  0.00           C  
ATOM   1968  C   GLY B 131     -10.463 -14.159 -30.952  1.00  0.00           C  
ATOM   1969  O   GLY B 131      -9.914 -15.040 -31.613  1.00  0.00           O  
ATOM   1970  H   GLY B 131     -13.482 -15.333 -31.437  1.00  0.00           H  
ATOM   1971 1HA  GLY B 131     -12.053 -12.894 -31.443  1.00  0.00           H  
ATOM   1972 2HA  GLY B 131     -12.326 -13.906 -30.038  1.00  0.00           H  
ATOM   1973  N   ALA B 132      -9.831 -13.377 -30.079  1.00  0.00           N  
ATOM   1974  CA  ALA B 132      -8.386 -13.343 -29.918  1.00  0.00           C  
ATOM   1975  C   ALA B 132      -7.764 -14.727 -29.763  1.00  0.00           C  
ATOM   1976  O   ALA B 132      -8.446 -15.702 -29.436  1.00  0.00           O  
ATOM   1977  CB  ALA B 132      -8.021 -12.471 -28.721  1.00  0.00           C  
ATOM   1978  H   ALA B 132     -10.405 -12.776 -29.504  1.00  0.00           H  
ATOM   1979  HA  ALA B 132      -7.955 -12.912 -30.821  1.00  0.00           H  
ATOM   1980 1HB  ALA B 132      -6.938 -12.449 -28.604  1.00  0.00           H  
ATOM   1981 2HB  ALA B 132      -8.389 -11.458 -28.884  1.00  0.00           H  
ATOM   1982 3HB  ALA B 132      -8.475 -12.882 -27.821  1.00  0.00           H  
ATOM   1983  N   GLN B 133      -6.456 -14.787 -29.989  1.00  0.00           N  
ATOM   1984  CA  GLN B 133      -5.706 -16.037 -30.005  1.00  0.00           C  
ATOM   1985  C   GLN B 133      -5.386 -16.644 -28.647  1.00  0.00           C  
ATOM   1986  O   GLN B 133      -4.376 -17.335 -28.508  1.00  0.00           O  
ATOM   1987  CB  GLN B 133      -4.396 -15.824 -30.768  1.00  0.00           C  
ATOM   1988  CG  GLN B 133      -4.580 -15.462 -32.232  1.00  0.00           C  
ATOM   1989  CD  GLN B 133      -5.293 -16.550 -33.012  1.00  0.00           C  
ATOM   1990  OE1 GLN B 133      -4.889 -17.717 -32.989  1.00  0.00           O  
ATOM   1991  NE2 GLN B 133      -6.360 -16.176 -33.708  1.00  0.00           N  
ATOM   1992  H   GLN B 133      -5.968 -13.918 -30.155  1.00  0.00           H  
ATOM   1993  HA  GLN B 133      -6.312 -16.797 -30.497  1.00  0.00           H  
ATOM   1994 1HB  GLN B 133      -3.824 -15.026 -30.294  1.00  0.00           H  
ATOM   1995 2HB  GLN B 133      -3.794 -16.732 -30.719  1.00  0.00           H  
ATOM   1996 1HG  GLN B 133      -5.172 -14.550 -32.299  1.00  0.00           H  
ATOM   1997 2HG  GLN B 133      -3.600 -15.305 -32.683  1.00  0.00           H  
ATOM   1998 1HE2 GLN B 133      -6.872 -16.850 -34.242  1.00  0.00           H  
ATOM   1999 2HE2 GLN B 133      -6.653 -15.219 -33.699  1.00  0.00           H  
ATOM   2000  N   LEU B 134      -6.225 -16.395 -27.646  1.00  0.00           N  
ATOM   2001  CA  LEU B 134      -6.078 -17.093 -26.371  1.00  0.00           C  
ATOM   2002  C   LEU B 134      -6.758 -18.440 -26.570  1.00  0.00           C  
ATOM   2003  O   LEU B 134      -6.787 -19.295 -25.687  1.00  0.00           O  
ATOM   2004  CB  LEU B 134      -6.721 -16.316 -25.215  1.00  0.00           C  
ATOM   2005  CG  LEU B 134      -6.215 -14.882 -25.015  1.00  0.00           C  
ATOM   2006  CD1 LEU B 134      -6.896 -14.267 -23.800  1.00  0.00           C  
ATOM   2007  CD2 LEU B 134      -4.703 -14.896 -24.845  1.00  0.00           C  
ATOM   2008  H   LEU B 134      -6.971 -15.722 -27.755  1.00  0.00           H  
ATOM   2009  HA  LEU B 134      -5.016 -17.185 -26.147  1.00  0.00           H  
ATOM   2010 1HB  LEU B 134      -7.796 -16.267 -25.385  1.00  0.00           H  
ATOM   2011 2HB  LEU B 134      -6.545 -16.862 -24.288  1.00  0.00           H  
ATOM   2012  HG  LEU B 134      -6.477 -14.279 -25.885  1.00  0.00           H  
ATOM   2013 1HD1 LEU B 134      -6.537 -13.248 -23.658  1.00  0.00           H  
ATOM   2014 2HD1 LEU B 134      -7.975 -14.252 -23.957  1.00  0.00           H  
ATOM   2015 3HD1 LEU B 134      -6.666 -14.860 -22.915  1.00  0.00           H  
ATOM   2016 1HD2 LEU B 134      -4.343 -13.877 -24.704  1.00  0.00           H  
ATOM   2017 2HD2 LEU B 134      -4.440 -15.498 -23.975  1.00  0.00           H  
ATOM   2018 3HD2 LEU B 134      -4.241 -15.324 -25.735  1.00  0.00           H  
ATOM   2019  N   ILE B 135      -7.317 -18.594 -27.762  1.00  0.00           N  
ATOM   2020  CA  ILE B 135      -7.646 -19.883 -28.334  1.00  0.00           C  
ATOM   2021  C   ILE B 135      -6.534 -20.875 -28.005  1.00  0.00           C  
ATOM   2022  O   ILE B 135      -6.793 -22.039 -27.701  1.00  0.00           O  
ATOM   2023  CB  ILE B 135      -7.838 -19.785 -29.859  1.00  0.00           C  
ATOM   2024  CG1 ILE B 135      -9.090 -18.968 -30.188  1.00  0.00           C  
ATOM   2025  CG2 ILE B 135      -7.928 -21.173 -30.474  1.00  0.00           C  
ATOM   2026  CD1 ILE B 135      -9.182 -18.549 -31.638  1.00  0.00           C  
ATOM   2027  H   ILE B 135      -7.519 -17.756 -28.289  1.00  0.00           H  
ATOM   2028  HA  ILE B 135      -8.596 -20.214 -27.916  1.00  0.00           H  
ATOM   2029  HB  ILE B 135      -6.993 -19.257 -30.299  1.00  0.00           H  
ATOM   2030 1HG1 ILE B 135      -9.979 -19.549 -29.944  1.00  0.00           H  
ATOM   2031 2HG1 ILE B 135      -9.110 -18.068 -29.572  1.00  0.00           H  
ATOM   2032 1HG2 ILE B 135      -8.064 -21.086 -31.551  1.00  0.00           H  
ATOM   2033 2HG2 ILE B 135      -7.010 -21.722 -30.267  1.00  0.00           H  
ATOM   2034 3HG2 ILE B 135      -8.775 -21.708 -30.043  1.00  0.00           H  
ATOM   2035 1HD1 ILE B 135     -10.095 -17.974 -31.793  1.00  0.00           H  
ATOM   2036 2HD1 ILE B 135      -8.318 -17.935 -31.895  1.00  0.00           H  
ATOM   2037 3HD1 ILE B 135      -9.199 -19.434 -32.272  1.00  0.00           H  
ATOM   2038  N   THR B 136      -5.294 -20.407 -28.071  1.00  0.00           N  
ATOM   2039  CA  THR B 136      -4.142 -21.250 -27.773  1.00  0.00           C  
ATOM   2040  C   THR B 136      -3.752 -21.059 -26.319  1.00  0.00           C  
ATOM   2041  O   THR B 136      -3.794 -19.941 -25.796  1.00  0.00           O  
ATOM   2042  CB  THR B 136      -2.947 -20.928 -28.689  1.00  0.00           C  
ATOM   2043  OG1 THR B 136      -2.541 -19.567 -28.489  1.00  0.00           O  
ATOM   2044  CG2 THR B 136      -3.322 -21.133 -30.148  1.00  0.00           C  
ATOM   2045  H   THR B 136      -5.143 -19.444 -28.335  1.00  0.00           H  
ATOM   2046  HA  THR B 136      -4.412 -22.287 -27.971  1.00  0.00           H  
ATOM   2047  HB  THR B 136      -2.111 -21.582 -28.439  1.00  0.00           H  
ATOM   2048  HG1 THR B 136      -2.879 -19.254 -27.647  1.00  0.00           H  
ATOM   2049 1HG2 THR B 136      -2.465 -20.901 -30.780  1.00  0.00           H  
ATOM   2050 2HG2 THR B 136      -3.620 -22.169 -30.305  1.00  0.00           H  
ATOM   2051 3HG2 THR B 136      -4.151 -20.474 -30.406  1.00  0.00           H  
ATOM   2052  N   TYR B 137      -3.383 -22.153 -25.667  1.00  0.00           N  
ATOM   2053  CA  TYR B 137      -3.114 -22.125 -24.237  1.00  0.00           C  
ATOM   2054  C   TYR B 137      -1.845 -21.346 -23.909  1.00  0.00           C  
ATOM   2055  O   TYR B 137      -1.830 -20.547 -22.973  1.00  0.00           O  
ATOM   2056  CB  TYR B 137      -3.013 -23.551 -23.691  1.00  0.00           C  
ATOM   2057  CG  TYR B 137      -2.719 -23.618 -22.209  1.00  0.00           C  
ATOM   2058  CD1 TYR B 137      -3.707 -23.296 -21.290  1.00  0.00           C  
ATOM   2059  CD2 TYR B 137      -1.461 -24.002 -21.769  1.00  0.00           C  
ATOM   2060  CE1 TYR B 137      -3.438 -23.357 -19.937  1.00  0.00           C  
ATOM   2061  CE2 TYR B 137      -1.192 -24.063 -20.415  1.00  0.00           C  
ATOM   2062  CZ  TYR B 137      -2.175 -23.743 -19.501  1.00  0.00           C  
ATOM   2063  OH  TYR B 137      -1.907 -23.804 -18.153  1.00  0.00           O  
ATOM   2064  H   TYR B 137      -3.285 -23.023 -26.169  1.00  0.00           H  
ATOM   2065  HA  TYR B 137      -3.941 -21.618 -23.739  1.00  0.00           H  
ATOM   2066 1HB  TYR B 137      -3.949 -24.079 -23.877  1.00  0.00           H  
ATOM   2067 2HB  TYR B 137      -2.225 -24.088 -24.219  1.00  0.00           H  
ATOM   2068  HD1 TYR B 137      -4.696 -22.994 -21.637  1.00  0.00           H  
ATOM   2069  HD2 TYR B 137      -0.684 -24.254 -22.490  1.00  0.00           H  
ATOM   2070  HE1 TYR B 137      -4.214 -23.104 -19.215  1.00  0.00           H  
ATOM   2071  HE2 TYR B 137      -0.203 -24.364 -20.069  1.00  0.00           H  
ATOM   2072  HH  TYR B 137      -2.700 -23.578 -17.660  1.00  0.00           H  
ATOM   2073  N   PRO B 138      -0.763 -21.562 -24.678  1.00  0.00           N  
ATOM   2074  CA  PRO B 138       0.497 -20.843 -24.432  1.00  0.00           C  
ATOM   2075  C   PRO B 138       0.308 -19.331 -24.296  1.00  0.00           C  
ATOM   2076  O   PRO B 138       0.924 -18.691 -23.437  1.00  0.00           O  
ATOM   2077  CB  PRO B 138       1.325 -21.187 -25.674  1.00  0.00           C  
ATOM   2078  CG  PRO B 138       0.877 -22.560 -26.044  1.00  0.00           C  
ATOM   2079  CD  PRO B 138      -0.610 -22.543 -25.809  1.00  0.00           C  
ATOM   2080  HA  PRO B 138       0.954 -21.220 -23.506  1.00  0.00           H  
ATOM   2081 1HB  PRO B 138       1.139 -20.449 -26.467  1.00  0.00           H  
ATOM   2082 2HB  PRO B 138       2.398 -21.139 -25.435  1.00  0.00           H  
ATOM   2083 1HG  PRO B 138       1.137 -22.775 -27.091  1.00  0.00           H  
ATOM   2084 2HG  PRO B 138       1.395 -23.308 -25.427  1.00  0.00           H  
ATOM   2085 1HD  PRO B 138      -1.122 -22.193 -26.718  1.00  0.00           H  
ATOM   2086 2HD  PRO B 138      -0.950 -23.554 -25.537  1.00  0.00           H  
ATOM   2087  N   ARG B 139      -0.546 -18.773 -25.153  1.00  0.00           N  
ATOM   2088  CA  ARG B 139      -0.856 -17.349 -25.134  1.00  0.00           C  
ATOM   2089  C   ARG B 139      -1.762 -17.036 -23.959  1.00  0.00           C  
ATOM   2090  O   ARG B 139      -1.630 -15.993 -23.325  1.00  0.00           O  
ATOM   2091  CB  ARG B 139      -1.530 -16.919 -26.429  1.00  0.00           C  
ATOM   2092  CG  ARG B 139      -0.624 -16.908 -27.649  1.00  0.00           C  
ATOM   2093  CD  ARG B 139      -1.341 -16.438 -28.862  1.00  0.00           C  
ATOM   2094  NE  ARG B 139      -0.450 -16.311 -30.004  1.00  0.00           N  
ATOM   2095  CZ  ARG B 139      -0.181 -17.300 -30.878  1.00  0.00           C  
ATOM   2096  NH1 ARG B 139      -0.741 -18.480 -30.728  1.00  0.00           N  
ATOM   2097  NH2 ARG B 139       0.645 -17.083 -31.887  1.00  0.00           N  
ATOM   2098  H   ARG B 139      -0.992 -19.365 -25.839  1.00  0.00           H  
ATOM   2099  HA  ARG B 139       0.077 -16.793 -25.035  1.00  0.00           H  
ATOM   2100 1HB  ARG B 139      -2.363 -17.587 -26.643  1.00  0.00           H  
ATOM   2101 2HB  ARG B 139      -1.937 -15.915 -26.311  1.00  0.00           H  
ATOM   2102 1HG  ARG B 139       0.220 -16.241 -27.470  1.00  0.00           H  
ATOM   2103 2HG  ARG B 139      -0.255 -17.917 -27.838  1.00  0.00           H  
ATOM   2104 1HD  ARG B 139      -2.125 -17.150 -29.119  1.00  0.00           H  
ATOM   2105 2HD  ARG B 139      -1.786 -15.463 -28.666  1.00  0.00           H  
ATOM   2106  HE  ARG B 139      -0.001 -15.417 -30.152  1.00  0.00           H  
ATOM   2107 1HH1 ARG B 139      -1.372 -18.645 -29.957  1.00  0.00           H  
ATOM   2108 2HH1 ARG B 139      -0.539 -19.221 -31.384  1.00  0.00           H  
ATOM   2109 1HH2 ARG B 139       1.075 -16.176 -32.002  1.00  0.00           H  
ATOM   2110 2HH2 ARG B 139       0.846 -17.824 -32.542  1.00  0.00           H  
ATOM   2111  N   ALA B 140      -2.687 -17.943 -23.671  1.00  0.00           N  
ATOM   2112  CA  ALA B 140      -3.582 -17.763 -22.537  1.00  0.00           C  
ATOM   2113  C   ALA B 140      -2.758 -17.696 -21.254  1.00  0.00           C  
ATOM   2114  O   ALA B 140      -3.101 -16.960 -20.330  1.00  0.00           O  
ATOM   2115  CB  ALA B 140      -4.582 -18.911 -22.469  1.00  0.00           C  
ATOM   2116  H   ALA B 140      -2.777 -18.772 -24.242  1.00  0.00           H  
ATOM   2117  HA  ALA B 140      -4.124 -16.828 -22.679  1.00  0.00           H  
ATOM   2118 1HB  ALA B 140      -5.246 -18.765 -21.617  1.00  0.00           H  
ATOM   2119 2HB  ALA B 140      -5.169 -18.936 -23.387  1.00  0.00           H  
ATOM   2120 3HB  ALA B 140      -4.047 -19.852 -22.355  1.00  0.00           H  
ATOM   2121  N   LEU B 141      -1.671 -18.463 -21.206  1.00  0.00           N  
ATOM   2122  CA  LEU B 141      -0.764 -18.473 -20.056  1.00  0.00           C  
ATOM   2123  C   LEU B 141      -0.145 -17.103 -19.847  1.00  0.00           C  
ATOM   2124  O   LEU B 141      -0.162 -16.558 -18.743  1.00  0.00           O  
ATOM   2125  CB  LEU B 141       0.344 -19.515 -20.255  1.00  0.00           C  
ATOM   2126  CG  LEU B 141       1.378 -19.611 -19.125  1.00  0.00           C  
ATOM   2127  CD1 LEU B 141       0.684 -20.031 -17.836  1.00  0.00           C  
ATOM   2128  CD2 LEU B 141       2.461 -20.607 -19.512  1.00  0.00           C  
ATOM   2129  H   LEU B 141      -1.469 -19.059 -21.996  1.00  0.00           H  
ATOM   2130  HA  LEU B 141      -1.326 -18.781 -19.175  1.00  0.00           H  
ATOM   2131 1HB  LEU B 141      -0.116 -20.495 -20.367  1.00  0.00           H  
ATOM   2132 2HB  LEU B 141       0.880 -19.281 -21.175  1.00  0.00           H  
ATOM   2133  HG  LEU B 141       1.827 -18.632 -18.958  1.00  0.00           H  
ATOM   2134 1HD1 LEU B 141       1.418 -20.099 -17.033  1.00  0.00           H  
ATOM   2135 2HD1 LEU B 141      -0.073 -19.291 -17.573  1.00  0.00           H  
ATOM   2136 3HD1 LEU B 141       0.210 -21.001 -17.978  1.00  0.00           H  
ATOM   2137 1HD2 LEU B 141       3.196 -20.674 -18.709  1.00  0.00           H  
ATOM   2138 2HD2 LEU B 141       2.013 -21.587 -19.677  1.00  0.00           H  
ATOM   2139 3HD2 LEU B 141       2.953 -20.273 -20.426  1.00  0.00           H  
ATOM   2140  N   TRP B 142       0.418 -16.566 -20.925  1.00  0.00           N  
ATOM   2141  CA  TRP B 142       1.085 -15.272 -20.902  1.00  0.00           C  
ATOM   2142  C   TRP B 142       0.063 -14.164 -20.670  1.00  0.00           C  
ATOM   2143  O   TRP B 142       0.380 -13.146 -20.065  1.00  0.00           O  
ATOM   2144  CB  TRP B 142       1.834 -15.027 -22.213  1.00  0.00           C  
ATOM   2145  CG  TRP B 142       2.963 -15.985 -22.446  1.00  0.00           C  
ATOM   2146  CD1 TRP B 142       3.158 -16.763 -23.547  1.00  0.00           C  
ATOM   2147  CD2 TRP B 142       4.065 -16.272 -21.552  1.00  0.00           C  
ATOM   2148  NE1 TRP B 142       4.299 -17.513 -23.401  1.00  0.00           N  
ATOM   2149  CE2 TRP B 142       4.868 -17.224 -22.187  1.00  0.00           C  
ATOM   2150  CE3 TRP B 142       4.430 -15.805 -20.283  1.00  0.00           C  
ATOM   2151  CZ2 TRP B 142       6.018 -17.724 -21.598  1.00  0.00           C  
ATOM   2152  CZ3 TRP B 142       5.585 -16.306 -19.693  1.00  0.00           C  
ATOM   2153  CH2 TRP B 142       6.358 -17.240 -20.334  1.00  0.00           C  
ATOM   2154  H   TRP B 142       0.377 -17.083 -21.791  1.00  0.00           H  
ATOM   2155  HA  TRP B 142       1.797 -15.265 -20.077  1.00  0.00           H  
ATOM   2156 1HB  TRP B 142       1.140 -15.106 -23.049  1.00  0.00           H  
ATOM   2157 2HB  TRP B 142       2.238 -14.014 -22.217  1.00  0.00           H  
ATOM   2158  HD1 TRP B 142       2.503 -16.787 -24.417  1.00  0.00           H  
ATOM   2159  HE1 TRP B 142       4.661 -18.170 -24.077  1.00  0.00           H  
ATOM   2160  HE3 TRP B 142       3.821 -15.061 -19.770  1.00  0.00           H  
ATOM   2161  HZ2 TRP B 142       6.646 -18.467 -22.091  1.00  0.00           H  
ATOM   2162  HZ3 TRP B 142       5.861 -15.937 -18.705  1.00  0.00           H  
ATOM   2163  HH2 TRP B 142       7.257 -17.611 -19.843  1.00  0.00           H  
ATOM   2164  N   TRP B 143      -1.164 -14.371 -21.139  1.00  0.00           N  
ATOM   2165  CA  TRP B 143      -2.244 -13.425 -20.866  1.00  0.00           C  
ATOM   2166  C   TRP B 143      -2.505 -13.367 -19.371  1.00  0.00           C  
ATOM   2167  O   TRP B 143      -2.608 -12.286 -18.786  1.00  0.00           O  
ATOM   2168  CB  TRP B 143      -3.522 -13.828 -21.603  1.00  0.00           C  
ATOM   2169  CG  TRP B 143      -4.757 -13.174 -21.062  1.00  0.00           C  
ATOM   2170  CD1 TRP B 143      -5.179 -11.901 -21.306  1.00  0.00           C  
ATOM   2171  CD2 TRP B 143      -5.742 -13.760 -20.177  1.00  0.00           C  
ATOM   2172  NE1 TRP B 143      -6.352 -11.655 -20.636  1.00  0.00           N  
ATOM   2173  CE2 TRP B 143      -6.712 -12.782 -19.941  1.00  0.00           C  
ATOM   2174  CE3 TRP B 143      -5.876 -15.018 -19.575  1.00  0.00           C  
ATOM   2175  CZ2 TRP B 143      -7.808 -13.017 -19.126  1.00  0.00           C  
ATOM   2176  CZ3 TRP B 143      -6.976 -15.254 -18.759  1.00  0.00           C  
ATOM   2177  CH2 TRP B 143      -7.916 -14.279 -18.541  1.00  0.00           C  
ATOM   2178  H   TRP B 143      -1.358 -15.193 -21.693  1.00  0.00           H  
ATOM   2179  HA  TRP B 143      -1.953 -12.448 -21.251  1.00  0.00           H  
ATOM   2180 1HB  TRP B 143      -3.431 -13.569 -22.658  1.00  0.00           H  
ATOM   2181 2HB  TRP B 143      -3.652 -14.909 -21.542  1.00  0.00           H  
ATOM   2182  HD1 TRP B 143      -4.660 -11.184 -21.940  1.00  0.00           H  
ATOM   2183  HE1 TRP B 143      -6.867 -10.787 -20.651  1.00  0.00           H  
ATOM   2184  HE3 TRP B 143      -5.134 -15.796 -19.747  1.00  0.00           H  
ATOM   2185  HZ2 TRP B 143      -8.566 -12.256 -18.940  1.00  0.00           H  
ATOM   2186  HZ3 TRP B 143      -7.072 -16.235 -18.294  1.00  0.00           H  
ATOM   2187  HH2 TRP B 143      -8.767 -14.498 -17.895  1.00  0.00           H  
ATOM   2188  N   SER B 144      -2.637 -14.542 -18.767  1.00  0.00           N  
ATOM   2189  CA  SER B 144      -3.009 -14.645 -17.365  1.00  0.00           C  
ATOM   2190  C   SER B 144      -2.027 -13.797 -16.577  1.00  0.00           C  
ATOM   2191  O   SER B 144      -2.404 -13.077 -15.657  1.00  0.00           O  
ATOM   2192  CB  SER B 144      -2.978 -16.085 -16.893  1.00  0.00           C  
ATOM   2193  OG  SER B 144      -3.982 -16.840 -17.515  1.00  0.00           O  
ATOM   2194  H   SER B 144      -2.475 -15.387 -19.296  1.00  0.00           H  
ATOM   2195  HA  SER B 144      -4.038 -14.300 -17.254  1.00  0.00           H  
ATOM   2196 1HB  SER B 144      -2.003 -16.519 -17.113  1.00  0.00           H  
ATOM   2197 2HB  SER B 144      -3.114 -16.116 -15.812  1.00  0.00           H  
ATOM   2198  HG  SER B 144      -4.813 -16.421 -17.279  1.00  0.00           H  
ATOM   2199  N   VAL B 145      -0.761 -13.879 -16.964  1.00  0.00           N  
ATOM   2200  CA  VAL B 145       0.274 -13.041 -16.384  1.00  0.00           C  
ATOM   2201  C   VAL B 145       0.049 -11.551 -16.636  1.00  0.00           C  
ATOM   2202  O   VAL B 145       0.069 -10.755 -15.695  1.00  0.00           O  
ATOM   2203  CB  VAL B 145       1.647 -13.446 -16.954  1.00  0.00           C  
ATOM   2204  CG1 VAL B 145       2.716 -12.453 -16.524  1.00  0.00           C  
ATOM   2205  CG2 VAL B 145       2.002 -14.853 -16.497  1.00  0.00           C  
ATOM   2206  H   VAL B 145      -0.511 -14.542 -17.683  1.00  0.00           H  
ATOM   2207  HA  VAL B 145       0.272 -13.187 -15.303  1.00  0.00           H  
ATOM   2208  HB  VAL B 145       1.601 -13.418 -18.042  1.00  0.00           H  
ATOM   2209 1HG1 VAL B 145       3.680 -12.755 -16.935  1.00  0.00           H  
ATOM   2210 2HG1 VAL B 145       2.460 -11.460 -16.892  1.00  0.00           H  
ATOM   2211 3HG1 VAL B 145       2.778 -12.433 -15.436  1.00  0.00           H  
ATOM   2212 1HG2 VAL B 145       2.973 -15.133 -16.904  1.00  0.00           H  
ATOM   2213 2HG2 VAL B 145       2.042 -14.883 -15.408  1.00  0.00           H  
ATOM   2214 3HG2 VAL B 145       1.245 -15.553 -16.852  1.00  0.00           H  
ATOM   2215  N   GLU B 146      -0.149 -11.171 -17.896  1.00  0.00           N  
ATOM   2216  CA  GLU B 146      -0.324  -9.760 -18.249  1.00  0.00           C  
ATOM   2217  C   GLU B 146      -1.489  -9.197 -17.455  1.00  0.00           C  
ATOM   2218  O   GLU B 146      -1.455  -8.051 -17.012  1.00  0.00           O  
ATOM   2219  CB  GLU B 146      -0.573  -9.591 -19.749  1.00  0.00           C  
ATOM   2220  CG  GLU B 146      -0.629  -8.144 -20.218  1.00  0.00           C  
ATOM   2221  CD  GLU B 146      -0.783  -8.018 -21.708  1.00  0.00           C  
ATOM   2222  OE1 GLU B 146      -0.976  -9.020 -22.354  1.00  0.00           O  
ATOM   2223  OE2 GLU B 146      -0.707  -6.917 -22.202  1.00  0.00           O  
ATOM   2224  H   GLU B 146      -0.180 -11.868 -18.626  1.00  0.00           H  
ATOM   2225  HA  GLU B 146       0.594  -9.225 -18.002  1.00  0.00           H  
ATOM   2226 1HB  GLU B 146       0.216 -10.094 -20.308  1.00  0.00           H  
ATOM   2227 2HB  GLU B 146      -1.517 -10.066 -20.017  1.00  0.00           H  
ATOM   2228 1HG  GLU B 146      -1.470  -7.648 -19.735  1.00  0.00           H  
ATOM   2229 2HG  GLU B 146       0.283  -7.637 -19.907  1.00  0.00           H  
ATOM   2230  N   THR B 147      -2.513 -10.019 -17.266  1.00  0.00           N  
ATOM   2231  CA  THR B 147      -3.786  -9.546 -16.738  1.00  0.00           C  
ATOM   2232  C   THR B 147      -3.785  -9.560 -15.207  1.00  0.00           C  
ATOM   2233  O   THR B 147      -4.148  -8.568 -14.562  1.00  0.00           O  
ATOM   2234  CB  THR B 147      -4.955 -10.398 -17.266  1.00  0.00           C  
ATOM   2235  OG1 THR B 147      -4.987 -10.335 -18.698  1.00  0.00           O  
ATOM   2236  CG2 THR B 147      -6.278  -9.892 -16.711  1.00  0.00           C  
ATOM   2237  H   THR B 147      -2.408 -10.998 -17.493  1.00  0.00           H  
ATOM   2238  HA  THR B 147      -3.953  -8.529 -17.096  1.00  0.00           H  
ATOM   2239  HB  THR B 147      -4.814 -11.436 -16.965  1.00  0.00           H  
ATOM   2240  HG1 THR B 147      -5.105  -9.423 -18.975  1.00  0.00           H  
ATOM   2241 1HG2 THR B 147      -7.092 -10.507 -17.095  1.00  0.00           H  
ATOM   2242 2HG2 THR B 147      -6.261  -9.950 -15.623  1.00  0.00           H  
ATOM   2243 3HG2 THR B 147      -6.429  -8.858 -17.017  1.00  0.00           H  
ATOM   2244  N   ALA B 148      -3.378 -10.699 -14.646  1.00  0.00           N  
ATOM   2245  CA  ALA B 148      -3.422 -10.941 -13.211  1.00  0.00           C  
ATOM   2246  C   ALA B 148      -2.360 -10.147 -12.471  1.00  0.00           C  
ATOM   2247  O   ALA B 148      -2.549  -9.769 -11.320  1.00  0.00           O  
ATOM   2248  CB  ALA B 148      -3.250 -12.423 -12.933  1.00  0.00           C  
ATOM   2249  H   ALA B 148      -3.024 -11.421 -15.256  1.00  0.00           H  
ATOM   2250  HA  ALA B 148      -4.396 -10.619 -12.843  1.00  0.00           H  
ATOM   2251 1HB  ALA B 148      -3.284 -12.597 -11.857  1.00  0.00           H  
ATOM   2252 2HB  ALA B 148      -4.053 -12.979 -13.416  1.00  0.00           H  
ATOM   2253 3HB  ALA B 148      -2.291 -12.757 -13.324  1.00  0.00           H  
ATOM   2254  N   THR B 149      -1.233  -9.910 -13.124  1.00  0.00           N  
ATOM   2255  CA  THR B 149      -0.183  -9.112 -12.513  1.00  0.00           C  
ATOM   2256  C   THR B 149      -0.589  -7.667 -12.681  1.00  0.00           C  
ATOM   2257  O   THR B 149      -0.060  -6.776 -12.011  1.00  0.00           O  
ATOM   2258  CB  THR B 149       1.197  -9.367 -13.147  1.00  0.00           C  
ATOM   2259  OG1 THR B 149       1.141  -9.083 -14.551  1.00  0.00           O  
ATOM   2260  CG2 THR B 149       1.619 -10.814 -12.943  1.00  0.00           C  
ATOM   2261  H   THR B 149      -1.092 -10.280 -14.053  1.00  0.00           H  
ATOM   2262  HA  THR B 149      -0.050  -9.445 -11.483  1.00  0.00           H  
ATOM   2263  HB  THR B 149       1.936  -8.711 -12.687  1.00  0.00           H  
ATOM   2264  HG1 THR B 149       0.227  -9.106 -14.845  1.00  0.00           H  
ATOM   2265 1HG2 THR B 149       2.597 -10.975 -13.397  1.00  0.00           H  
ATOM   2266 2HG2 THR B 149       1.674 -11.029 -11.876  1.00  0.00           H  
ATOM   2267 3HG2 THR B 149       0.889 -11.475 -13.409  1.00  0.00           H  
ATOM   2268  N   THR B 150      -1.555  -7.463 -13.573  1.00  0.00           N  
ATOM   2269  CA  THR B 150      -2.163  -6.163 -13.840  1.00  0.00           C  
ATOM   2270  C   THR B 150      -1.080  -5.199 -14.299  1.00  0.00           C  
ATOM   2271  O   THR B 150      -0.827  -4.162 -13.700  1.00  0.00           O  
ATOM   2272  CB  THR B 150      -2.882  -5.602 -12.599  1.00  0.00           C  
ATOM   2273  OG1 THR B 150      -1.912  -5.136 -11.652  1.00  0.00           O  
ATOM   2274  CG2 THR B 150      -3.743  -6.675 -11.950  1.00  0.00           C  
ATOM   2275  H   THR B 150      -1.875  -8.271 -14.089  1.00  0.00           H  
ATOM   2276  HA  THR B 150      -2.891  -6.280 -14.643  1.00  0.00           H  
ATOM   2277  HB  THR B 150      -3.515  -4.765 -12.892  1.00  0.00           H  
ATOM   2278  HG1 THR B 150      -1.040  -5.444 -11.910  1.00  0.00           H  
ATOM   2279 1HG2 THR B 150      -4.243  -6.261 -11.075  1.00  0.00           H  
ATOM   2280 2HG2 THR B 150      -4.489  -7.024 -12.664  1.00  0.00           H  
ATOM   2281 3HG2 THR B 150      -3.114  -7.511 -11.646  1.00  0.00           H  
ATOM   2282  N   VAL B 151      -0.423  -5.595 -15.378  1.00  0.00           N  
ATOM   2283  CA  VAL B 151       0.588  -4.786 -16.019  1.00  0.00           C  
ATOM   2284  C   VAL B 151      -0.073  -4.249 -17.286  1.00  0.00           C  
ATOM   2285  O   VAL B 151       0.050  -3.072 -17.622  1.00  0.00           O  
ATOM   2286  CB  VAL B 151       1.846  -5.607 -16.358  1.00  0.00           C  
ATOM   2287  CG1 VAL B 151       2.866  -4.743 -17.084  1.00  0.00           C  
ATOM   2288  CG2 VAL B 151       2.441  -6.191 -15.085  1.00  0.00           C  
ATOM   2289  H   VAL B 151      -0.643  -6.503 -15.763  1.00  0.00           H  
ATOM   2290  HA  VAL B 151       0.896  -4.003 -15.325  1.00  0.00           H  
ATOM   2291  HB  VAL B 151       1.570  -6.416 -17.035  1.00  0.00           H  
ATOM   2292 1HG1 VAL B 151       3.749  -5.340 -17.315  1.00  0.00           H  
ATOM   2293 2HG1 VAL B 151       2.431  -4.366 -18.009  1.00  0.00           H  
ATOM   2294 3HG1 VAL B 151       3.152  -3.906 -16.448  1.00  0.00           H  
ATOM   2295 1HG2 VAL B 151       3.330  -6.771 -15.332  1.00  0.00           H  
ATOM   2296 2HG2 VAL B 151       2.712  -5.382 -14.406  1.00  0.00           H  
ATOM   2297 3HG2 VAL B 151       1.708  -6.838 -14.604  1.00  0.00           H  
ATOM   2298  N   GLY B 152      -0.795  -5.137 -17.964  1.00  0.00           N  
ATOM   2299  CA  GLY B 152      -1.546  -4.778 -19.155  1.00  0.00           C  
ATOM   2300  C   GLY B 152      -0.786  -3.913 -20.130  1.00  0.00           C  
ATOM   2301  O   GLY B 152      -0.851  -2.691 -20.062  1.00  0.00           O  
ATOM   2302  H   GLY B 152      -0.819  -6.092 -17.636  1.00  0.00           H  
ATOM   2303 1HA  GLY B 152      -1.856  -5.684 -19.676  1.00  0.00           H  
ATOM   2304 2HA  GLY B 152      -2.452  -4.247 -18.867  1.00  0.00           H  
ATOM   2305  N   TYR B 153      -0.066  -4.547 -21.047  1.00  0.00           N  
ATOM   2306  CA  TYR B 153       0.686  -3.803 -22.045  1.00  0.00           C  
ATOM   2307  C   TYR B 153      -0.242  -3.372 -23.145  1.00  0.00           C  
ATOM   2308  O   TYR B 153      -0.239  -2.212 -23.531  1.00  0.00           O  
ATOM   2309  CB  TYR B 153       1.836  -4.639 -22.611  1.00  0.00           C  
ATOM   2310  CG  TYR B 153       2.877  -5.020 -21.582  1.00  0.00           C  
ATOM   2311  CD1 TYR B 153       2.951  -6.327 -21.121  1.00  0.00           C  
ATOM   2312  CD2 TYR B 153       3.758  -4.064 -21.100  1.00  0.00           C  
ATOM   2313  CE1 TYR B 153       3.902  -6.675 -20.182  1.00  0.00           C  
ATOM   2314  CE2 TYR B 153       4.709  -4.412 -20.160  1.00  0.00           C  
ATOM   2315  CZ  TYR B 153       4.783  -5.711 -19.702  1.00  0.00           C  
ATOM   2316  OH  TYR B 153       5.730  -6.058 -18.766  1.00  0.00           O  
ATOM   2317  H   TYR B 153      -0.034  -5.557 -21.059  1.00  0.00           H  
ATOM   2318  HA  TYR B 153       1.125  -2.928 -21.566  1.00  0.00           H  
ATOM   2319 1HB  TYR B 153       1.439  -5.556 -23.049  1.00  0.00           H  
ATOM   2320 2HB  TYR B 153       2.332  -4.084 -23.407  1.00  0.00           H  
ATOM   2321  HD1 TYR B 153       2.259  -7.078 -21.500  1.00  0.00           H  
ATOM   2322  HD2 TYR B 153       3.699  -3.037 -21.461  1.00  0.00           H  
ATOM   2323  HE1 TYR B 153       3.960  -7.701 -19.819  1.00  0.00           H  
ATOM   2324  HE2 TYR B 153       5.401  -3.660 -19.780  1.00  0.00           H  
ATOM   2325  HH  TYR B 153       5.513  -5.647 -17.925  1.00  0.00           H  
ATOM   2326  N   GLY B 154      -1.049  -4.313 -23.628  1.00  0.00           N  
ATOM   2327  CA  GLY B 154      -1.757  -4.119 -24.879  1.00  0.00           C  
ATOM   2328  C   GLY B 154      -1.408  -5.253 -25.829  1.00  0.00           C  
ATOM   2329  O   GLY B 154      -1.608  -5.166 -27.042  1.00  0.00           O  
ATOM   2330  H   GLY B 154      -1.173  -5.177 -23.120  1.00  0.00           H  
ATOM   2331 1HA  GLY B 154      -2.830  -4.091 -24.688  1.00  0.00           H  
ATOM   2332 2HA  GLY B 154      -1.482  -3.157 -25.308  1.00  0.00           H  
ATOM   2333  N   ASP B 155      -0.878  -6.325 -25.252  1.00  0.00           N  
ATOM   2334  CA  ASP B 155      -0.472  -7.508 -26.000  1.00  0.00           C  
ATOM   2335  C   ASP B 155      -1.652  -8.471 -26.133  1.00  0.00           C  
ATOM   2336  O   ASP B 155      -2.362  -8.455 -27.133  1.00  0.00           O  
ATOM   2337  CB  ASP B 155       0.704  -8.208 -25.315  1.00  0.00           C  
ATOM   2338  CG  ASP B 155       1.355  -9.269 -26.192  1.00  0.00           C  
ATOM   2339  OD1 ASP B 155       1.324  -9.122 -27.391  1.00  0.00           O  
ATOM   2340  OD2 ASP B 155       1.876 -10.217 -25.654  1.00  0.00           O  
ATOM   2341  H   ASP B 155      -0.754  -6.311 -24.249  1.00  0.00           H  
ATOM   2342  HA  ASP B 155      -0.127  -7.192 -26.985  1.00  0.00           H  
ATOM   2343 1HB  ASP B 155       1.459  -7.469 -25.044  1.00  0.00           H  
ATOM   2344 2HB  ASP B 155       0.361  -8.678 -24.394  1.00  0.00           H  
ATOM   2345  N   LEU B 156      -1.846  -9.314 -25.120  1.00  0.00           N  
ATOM   2346  CA  LEU B 156      -2.855 -10.369 -25.165  1.00  0.00           C  
ATOM   2347  C   LEU B 156      -4.076 -10.030 -24.310  1.00  0.00           C  
ATOM   2348  O   LEU B 156      -3.944  -9.492 -23.208  1.00  0.00           O  
ATOM   2349  CB  LEU B 156      -2.247 -11.695 -24.690  1.00  0.00           C  
ATOM   2350  CG  LEU B 156      -1.050 -12.207 -25.501  1.00  0.00           C  
ATOM   2351  CD1 LEU B 156      -0.506 -13.476 -24.859  1.00  0.00           C  
ATOM   2352  CD2 LEU B 156      -1.482 -12.463 -26.937  1.00  0.00           C  
ATOM   2353  H   LEU B 156      -1.273  -9.217 -24.294  1.00  0.00           H  
ATOM   2354  HA  LEU B 156      -3.178 -10.494 -26.198  1.00  0.00           H  
ATOM   2355 1HB  LEU B 156      -1.922 -11.578 -23.658  1.00  0.00           H  
ATOM   2356 2HB  LEU B 156      -3.021 -12.463 -24.720  1.00  0.00           H  
ATOM   2357  HG  LEU B 156      -0.256 -11.460 -25.489  1.00  0.00           H  
ATOM   2358 1HD1 LEU B 156       0.345 -13.839 -25.435  1.00  0.00           H  
ATOM   2359 2HD1 LEU B 156      -0.187 -13.259 -23.839  1.00  0.00           H  
ATOM   2360 3HD1 LEU B 156      -1.285 -14.238 -24.842  1.00  0.00           H  
ATOM   2361 1HD2 LEU B 156      -0.631 -12.826 -27.514  1.00  0.00           H  
ATOM   2362 2HD2 LEU B 156      -2.275 -13.211 -26.951  1.00  0.00           H  
ATOM   2363 3HD2 LEU B 156      -1.850 -11.536 -27.378  1.00  0.00           H  
ATOM   2364  N   TYR B 157      -5.259 -10.353 -24.838  1.00  0.00           N  
ATOM   2365  CA  TYR B 157      -6.538 -10.134 -24.156  1.00  0.00           C  
ATOM   2366  C   TYR B 157      -7.733 -10.760 -24.890  1.00  0.00           C  
ATOM   2367  O   TYR B 157      -7.811 -10.745 -26.118  1.00  0.00           O  
ATOM   2368  CB  TYR B 157      -6.774  -8.634 -23.966  1.00  0.00           C  
ATOM   2369  CG  TYR B 157      -7.711  -8.303 -22.826  1.00  0.00           C  
ATOM   2370  CD1 TYR B 157      -7.251  -8.336 -21.518  1.00  0.00           C  
ATOM   2371  CD2 TYR B 157      -9.031  -7.968 -23.088  1.00  0.00           C  
ATOM   2372  CE1 TYR B 157      -8.106  -8.034 -20.476  1.00  0.00           C  
ATOM   2373  CE2 TYR B 157      -9.887  -7.666 -22.047  1.00  0.00           C  
ATOM   2374  CZ  TYR B 157      -9.428  -7.698 -20.745  1.00  0.00           C  
ATOM   2375  OH  TYR B 157     -10.281  -7.397 -19.708  1.00  0.00           O  
ATOM   2376  H   TYR B 157      -5.257 -10.769 -25.758  1.00  0.00           H  
ATOM   2377  HA  TYR B 157      -6.496 -10.615 -23.179  1.00  0.00           H  
ATOM   2378 1HB  TYR B 157      -5.822  -8.136 -23.780  1.00  0.00           H  
ATOM   2379 2HB  TYR B 157      -7.190  -8.213 -24.881  1.00  0.00           H  
ATOM   2380  HD1 TYR B 157      -6.213  -8.600 -21.312  1.00  0.00           H  
ATOM   2381  HD2 TYR B 157      -9.393  -7.943 -24.116  1.00  0.00           H  
ATOM   2382  HE1 TYR B 157      -7.744  -8.060 -19.449  1.00  0.00           H  
ATOM   2383  HE2 TYR B 157     -10.925  -7.402 -22.252  1.00  0.00           H  
ATOM   2384  HH  TYR B 157      -9.808  -7.471 -18.875  1.00  0.00           H  
ATOM   2385  N   PRO B 158      -8.682 -11.333 -24.138  1.00  0.00           N  
ATOM   2386  CA  PRO B 158      -9.836 -11.946 -24.791  1.00  0.00           C  
ATOM   2387  C   PRO B 158     -10.844 -10.933 -25.327  1.00  0.00           C  
ATOM   2388  O   PRO B 158     -10.834  -9.758 -24.956  1.00  0.00           O  
ATOM   2389  CB  PRO B 158     -10.442 -12.787 -23.663  1.00  0.00           C  
ATOM   2390  CG  PRO B 158     -10.099 -12.036 -22.422  1.00  0.00           C  
ATOM   2391  CD  PRO B 158      -8.709 -11.515 -22.672  1.00  0.00           C  
ATOM   2392  HA  PRO B 158      -9.490 -12.554 -25.640  1.00  0.00           H  
ATOM   2393 1HB  PRO B 158     -11.527 -12.891 -23.813  1.00  0.00           H  
ATOM   2394 2HB  PRO B 158     -10.017 -13.801 -23.680  1.00  0.00           H  
ATOM   2395 1HG  PRO B 158     -10.828 -11.231 -22.251  1.00  0.00           H  
ATOM   2396 2HG  PRO B 158     -10.150 -12.703 -21.548  1.00  0.00           H  
ATOM   2397 1HD  PRO B 158      -8.572 -10.563 -22.138  1.00  0.00           H  
ATOM   2398 2HD  PRO B 158      -7.971 -12.258 -22.335  1.00  0.00           H  
ATOM   2399  N   VAL B 159     -11.709 -11.414 -26.214  1.00  0.00           N  
ATOM   2400  CA  VAL B 159     -12.675 -10.573 -26.908  1.00  0.00           C  
ATOM   2401  C   VAL B 159     -14.050 -10.944 -26.392  1.00  0.00           C  
ATOM   2402  O   VAL B 159     -14.913 -10.090 -26.216  1.00  0.00           O  
ATOM   2403  CB  VAL B 159     -12.604 -10.776 -28.433  1.00  0.00           C  
ATOM   2404  CG1 VAL B 159     -13.710  -9.995 -29.126  1.00  0.00           C  
ATOM   2405  CG2 VAL B 159     -11.238 -10.352 -28.949  1.00  0.00           C  
ATOM   2406  H   VAL B 159     -11.690 -12.404 -26.408  1.00  0.00           H  
ATOM   2407  HA  VAL B 159     -12.418  -9.529 -26.725  1.00  0.00           H  
ATOM   2408  HB  VAL B 159     -12.767 -11.831 -28.657  1.00  0.00           H  
ATOM   2409 1HG1 VAL B 159     -13.646 -10.150 -30.203  1.00  0.00           H  
ATOM   2410 2HG1 VAL B 159     -14.680 -10.340 -28.767  1.00  0.00           H  
ATOM   2411 3HG1 VAL B 159     -13.598  -8.933 -28.906  1.00  0.00           H  
ATOM   2412 1HG2 VAL B 159     -11.195 -10.499 -30.028  1.00  0.00           H  
ATOM   2413 2HG2 VAL B 159     -11.073  -9.299 -28.720  1.00  0.00           H  
ATOM   2414 3HG2 VAL B 159     -10.465 -10.953 -28.470  1.00  0.00           H  
ATOM   2415  N   THR B 160     -14.244 -12.237 -26.169  1.00  0.00           N  
ATOM   2416  CA  THR B 160     -15.525 -12.761 -25.730  1.00  0.00           C  
ATOM   2417  C   THR B 160     -15.757 -12.188 -24.342  1.00  0.00           C  
ATOM   2418  O   THR B 160     -14.807 -12.033 -23.574  1.00  0.00           O  
ATOM   2419  CB  THR B 160     -15.554 -14.300 -25.703  1.00  0.00           C  
ATOM   2420  OG1 THR B 160     -14.558 -14.784 -24.793  1.00  0.00           O  
ATOM   2421  CG2 THR B 160     -15.285 -14.863 -27.090  1.00  0.00           C  
ATOM   2422  H   THR B 160     -13.474 -12.874 -26.310  1.00  0.00           H  
ATOM   2423  HA  THR B 160     -16.278 -12.501 -26.473  1.00  0.00           H  
ATOM   2424  HB  THR B 160     -16.533 -14.639 -25.363  1.00  0.00           H  
ATOM   2425  HG1 THR B 160     -13.687 -14.660 -25.177  1.00  0.00           H  
ATOM   2426 1HG2 THR B 160     -15.310 -15.952 -27.052  1.00  0.00           H  
ATOM   2427 2HG2 THR B 160     -16.048 -14.506 -27.782  1.00  0.00           H  
ATOM   2428 3HG2 THR B 160     -14.304 -14.535 -27.431  1.00  0.00           H  
ATOM   2429  N   LEU B 161     -17.004 -11.869 -24.010  1.00  0.00           N  
ATOM   2430  CA  LEU B 161     -17.303 -11.384 -22.666  1.00  0.00           C  
ATOM   2431  C   LEU B 161     -16.945 -12.472 -21.657  1.00  0.00           C  
ATOM   2432  O   LEU B 161     -16.465 -12.184 -20.560  1.00  0.00           O  
ATOM   2433  CB  LEU B 161     -18.784 -11.006 -22.540  1.00  0.00           C  
ATOM   2434  CG  LEU B 161     -19.196 -10.364 -21.209  1.00  0.00           C  
ATOM   2435  CD1 LEU B 161     -18.386  -9.094 -20.986  1.00  0.00           C  
ATOM   2436  CD2 LEU B 161     -20.687 -10.065 -21.229  1.00  0.00           C  
ATOM   2437  H   LEU B 161     -17.755 -11.958 -24.679  1.00  0.00           H  
ATOM   2438  HA  LEU B 161     -16.712 -10.487 -22.483  1.00  0.00           H  
ATOM   2439 1HB  LEU B 161     -19.033 -10.307 -23.336  1.00  0.00           H  
ATOM   2440 2HB  LEU B 161     -19.385 -11.906 -22.674  1.00  0.00           H  
ATOM   2441  HG  LEU B 161     -18.974 -11.049 -20.390  1.00  0.00           H  
ATOM   2442 1HD1 LEU B 161     -18.678  -8.638 -20.040  1.00  0.00           H  
ATOM   2443 2HD1 LEU B 161     -17.325  -9.340 -20.956  1.00  0.00           H  
ATOM   2444 3HD1 LEU B 161     -18.575  -8.394 -21.799  1.00  0.00           H  
ATOM   2445 1HD2 LEU B 161     -20.980  -9.609 -20.283  1.00  0.00           H  
ATOM   2446 2HD2 LEU B 161     -20.910  -9.379 -22.047  1.00  0.00           H  
ATOM   2447 3HD2 LEU B 161     -21.242 -10.992 -21.372  1.00  0.00           H  
ATOM   2448  N   TRP B 162     -17.172 -13.722 -22.048  1.00  0.00           N  
ATOM   2449  CA  TRP B 162     -16.828 -14.868 -21.221  1.00  0.00           C  
ATOM   2450  C   TRP B 162     -15.377 -14.756 -20.773  1.00  0.00           C  
ATOM   2451  O   TRP B 162     -15.078 -14.768 -19.580  1.00  0.00           O  
ATOM   2452  CB  TRP B 162     -17.042 -16.175 -21.987  1.00  0.00           C  
ATOM   2453  CG  TRP B 162     -16.542 -17.385 -21.258  1.00  0.00           C  
ATOM   2454  CD1 TRP B 162     -15.845 -17.400 -20.087  1.00  0.00           C  
ATOM   2455  CD2 TRP B 162     -16.698 -18.770 -21.650  1.00  0.00           C  
ATOM   2456  NE1 TRP B 162     -15.557 -18.693 -19.725  1.00  0.00           N  
ATOM   2457  CE2 TRP B 162     -16.073 -19.544 -20.669  1.00  0.00           C  
ATOM   2458  CE3 TRP B 162     -17.310 -19.405 -22.738  1.00  0.00           C  
ATOM   2459  CZ2 TRP B 162     -16.037 -20.928 -20.740  1.00  0.00           C  
ATOM   2460  CZ3 TRP B 162     -17.275 -20.792 -22.808  1.00  0.00           C  
ATOM   2461  CH2 TRP B 162     -16.655 -21.534 -21.834  1.00  0.00           C  
ATOM   2462  H   TRP B 162     -17.598 -13.877 -22.951  1.00  0.00           H  
ATOM   2463  HA  TRP B 162     -17.485 -14.876 -20.352  1.00  0.00           H  
ATOM   2464 1HB  TRP B 162     -18.106 -16.310 -22.186  1.00  0.00           H  
ATOM   2465 2HB  TRP B 162     -16.534 -16.120 -22.950  1.00  0.00           H  
ATOM   2466  HD1 TRP B 162     -15.559 -16.516 -19.521  1.00  0.00           H  
ATOM   2467  HE1 TRP B 162     -15.048 -18.973 -18.899  1.00  0.00           H  
ATOM   2468  HE3 TRP B 162     -17.806 -18.821 -23.513  1.00  0.00           H  
ATOM   2469  HZ2 TRP B 162     -15.549 -21.534 -19.976  1.00  0.00           H  
ATOM   2470  HZ3 TRP B 162     -17.753 -21.279 -23.659  1.00  0.00           H  
ATOM   2471  HH2 TRP B 162     -16.646 -22.620 -21.920  1.00  0.00           H  
ATOM   2472  N   GLY B 163     -14.477 -14.648 -21.739  1.00  0.00           N  
ATOM   2473  CA  GLY B 163     -13.067 -14.583 -21.413  1.00  0.00           C  
ATOM   2474  C   GLY B 163     -12.764 -13.353 -20.586  1.00  0.00           C  
ATOM   2475  O   GLY B 163     -11.893 -13.393 -19.719  1.00  0.00           O  
ATOM   2476  H   GLY B 163     -14.760 -14.610 -22.708  1.00  0.00           H  
ATOM   2477 1HA  GLY B 163     -12.779 -15.480 -20.864  1.00  0.00           H  
ATOM   2478 2HA  GLY B 163     -12.482 -14.566 -22.332  1.00  0.00           H  
ATOM   2479  N   ARG B 164     -13.486 -12.262 -20.852  1.00  0.00           N  
ATOM   2480  CA  ARG B 164     -13.257 -10.993 -20.158  1.00  0.00           C  
ATOM   2481  C   ARG B 164     -13.868 -11.056 -18.766  1.00  0.00           C  
ATOM   2482  O   ARG B 164     -13.527 -10.269 -17.885  1.00  0.00           O  
ATOM   2483  CB  ARG B 164     -13.861  -9.829 -20.930  1.00  0.00           C  
ATOM   2484  CG  ARG B 164     -13.182  -9.518 -22.254  1.00  0.00           C  
ATOM   2485  CD  ARG B 164     -13.886  -8.438 -22.992  1.00  0.00           C  
ATOM   2486  NE  ARG B 164     -13.227  -8.122 -24.249  1.00  0.00           N  
ATOM   2487  CZ  ARG B 164     -13.588  -7.117 -25.071  1.00  0.00           C  
ATOM   2488  NH1 ARG B 164     -14.601  -6.341 -24.754  1.00  0.00           N  
ATOM   2489  NH2 ARG B 164     -12.924  -6.911 -26.194  1.00  0.00           N  
ATOM   2490  H   ARG B 164     -14.212 -12.316 -21.552  1.00  0.00           H  
ATOM   2491  HA  ARG B 164     -12.182 -10.831 -20.078  1.00  0.00           H  
ATOM   2492 1HB  ARG B 164     -14.910 -10.035 -21.137  1.00  0.00           H  
ATOM   2493 2HB  ARG B 164     -13.820  -8.927 -20.319  1.00  0.00           H  
ATOM   2494 1HG  ARG B 164     -12.157  -9.197 -22.071  1.00  0.00           H  
ATOM   2495 2HG  ARG B 164     -13.176 -10.413 -22.878  1.00  0.00           H  
ATOM   2496 1HD  ARG B 164     -14.906  -8.752 -23.211  1.00  0.00           H  
ATOM   2497 2HD  ARG B 164     -13.908  -7.536 -22.383  1.00  0.00           H  
ATOM   2498  HE  ARG B 164     -12.443  -8.698 -24.527  1.00  0.00           H  
ATOM   2499 1HH1 ARG B 164     -15.109  -6.499 -23.895  1.00  0.00           H  
ATOM   2500 2HH1 ARG B 164     -14.871  -5.588 -25.370  1.00  0.00           H  
ATOM   2501 1HH2 ARG B 164     -12.145  -7.508 -26.438  1.00  0.00           H  
ATOM   2502 2HH2 ARG B 164     -13.194  -6.158 -26.809  1.00  0.00           H  
ATOM   2503  N   CYS B 165     -14.776 -12.002 -18.570  1.00  0.00           N  
ATOM   2504  CA  CYS B 165     -15.334 -12.230 -17.251  1.00  0.00           C  
ATOM   2505  C   CYS B 165     -14.267 -12.955 -16.460  1.00  0.00           C  
ATOM   2506  O   CYS B 165     -14.074 -12.686 -15.277  1.00  0.00           O  
ATOM   2507  CB  CYS B 165     -16.616 -13.061 -17.306  1.00  0.00           C  
ATOM   2508  SG  CYS B 165     -18.029 -12.191 -18.027  1.00  0.00           S  
ATOM   2509  H   CYS B 165     -15.089 -12.573 -19.342  1.00  0.00           H  
ATOM   2510  HA  CYS B 165     -15.601 -11.266 -16.817  1.00  0.00           H  
ATOM   2511 1HB  CYS B 165     -16.440 -13.962 -17.893  1.00  0.00           H  
ATOM   2512 2HB  CYS B 165     -16.890 -13.374 -16.299  1.00  0.00           H  
ATOM   2513  HG  CYS B 165     -18.890 -13.196 -17.899  1.00  0.00           H  
ATOM   2514  N   VAL B 166     -13.566 -13.863 -17.131  1.00  0.00           N  
ATOM   2515  CA  VAL B 166     -12.454 -14.576 -16.518  1.00  0.00           C  
ATOM   2516  C   VAL B 166     -11.327 -13.601 -16.193  1.00  0.00           C  
ATOM   2517  O   VAL B 166     -10.609 -13.766 -15.197  1.00  0.00           O  
ATOM   2518  CB  VAL B 166     -11.932 -15.679 -17.458  1.00  0.00           C  
ATOM   2519  CG1 VAL B 166     -10.691 -16.336 -16.871  1.00  0.00           C  
ATOM   2520  CG2 VAL B 166     -13.023 -16.709 -17.703  1.00  0.00           C  
ATOM   2521  H   VAL B 166     -13.810 -14.064 -18.090  1.00  0.00           H  
ATOM   2522  HA  VAL B 166     -12.806 -15.039 -15.595  1.00  0.00           H  
ATOM   2523  HB  VAL B 166     -11.638 -15.227 -18.405  1.00  0.00           H  
ATOM   2524 1HG1 VAL B 166     -10.336 -17.112 -17.548  1.00  0.00           H  
ATOM   2525 2HG1 VAL B 166      -9.911 -15.586 -16.737  1.00  0.00           H  
ATOM   2526 3HG1 VAL B 166     -10.937 -16.781 -15.907  1.00  0.00           H  
ATOM   2527 1HG2 VAL B 166     -12.648 -17.485 -18.369  1.00  0.00           H  
ATOM   2528 2HG2 VAL B 166     -13.321 -17.157 -16.754  1.00  0.00           H  
ATOM   2529 3HG2 VAL B 166     -13.885 -16.224 -18.161  1.00  0.00           H  
ATOM   2530  N   ALA B 167     -11.175 -12.578 -17.026  1.00  0.00           N  
ATOM   2531  CA  ALA B 167     -10.197 -11.537 -16.745  1.00  0.00           C  
ATOM   2532  C   ALA B 167     -10.481 -10.958 -15.350  1.00  0.00           C  
ATOM   2533  O   ALA B 167      -9.572 -10.791 -14.525  1.00  0.00           O  
ATOM   2534  CB  ALA B 167     -10.281 -10.445 -17.799  1.00  0.00           C  
ATOM   2535  H   ALA B 167     -11.737 -12.512 -17.862  1.00  0.00           H  
ATOM   2536  HA  ALA B 167      -9.205 -11.988 -16.777  1.00  0.00           H  
ATOM   2537 1HB  ALA B 167      -9.546  -9.671 -17.581  1.00  0.00           H  
ATOM   2538 2HB  ALA B 167     -10.078 -10.871 -18.782  1.00  0.00           H  
ATOM   2539 3HB  ALA B 167     -11.279 -10.009 -17.792  1.00  0.00           H  
ATOM   2540  N   VAL B 168     -11.751 -10.660 -15.092  1.00  0.00           N  
ATOM   2541  CA  VAL B 168     -12.155 -10.109 -13.805  1.00  0.00           C  
ATOM   2542  C   VAL B 168     -11.650 -11.006 -12.684  1.00  0.00           C  
ATOM   2543  O   VAL B 168     -11.103 -10.533 -11.693  1.00  0.00           O  
ATOM   2544  CB  VAL B 168     -13.688  -9.986 -13.723  1.00  0.00           C  
ATOM   2545  CG1 VAL B 168     -14.118  -9.617 -12.311  1.00  0.00           C  
ATOM   2546  CG2 VAL B 168     -14.179  -8.952 -14.725  1.00  0.00           C  
ATOM   2547  H   VAL B 168     -12.452 -10.817 -15.801  1.00  0.00           H  
ATOM   2548  HA  VAL B 168     -11.727  -9.111 -13.706  1.00  0.00           H  
ATOM   2549  HB  VAL B 168     -14.134 -10.955 -13.951  1.00  0.00           H  
ATOM   2550 1HG1 VAL B 168     -15.204  -9.534 -12.271  1.00  0.00           H  
ATOM   2551 2HG1 VAL B 168     -13.787 -10.388 -11.616  1.00  0.00           H  
ATOM   2552 3HG1 VAL B 168     -13.672  -8.662 -12.034  1.00  0.00           H  
ATOM   2553 1HG2 VAL B 168     -15.264  -8.871 -14.661  1.00  0.00           H  
ATOM   2554 2HG2 VAL B 168     -13.729  -7.985 -14.500  1.00  0.00           H  
ATOM   2555 3HG2 VAL B 168     -13.897  -9.258 -15.732  1.00  0.00           H  
ATOM   2556  N   VAL B 169     -11.832 -12.308 -12.851  1.00  0.00           N  
ATOM   2557  CA  VAL B 169     -11.420 -13.258 -11.835  1.00  0.00           C  
ATOM   2558  C   VAL B 169      -9.943 -13.108 -11.512  1.00  0.00           C  
ATOM   2559  O   VAL B 169      -9.567 -12.971 -10.344  1.00  0.00           O  
ATOM   2560  CB  VAL B 169     -11.698 -14.698 -12.307  1.00  0.00           C  
ATOM   2561  CG1 VAL B 169     -11.090 -15.702 -11.339  1.00  0.00           C  
ATOM   2562  CG2 VAL B 169     -13.196 -14.919 -12.443  1.00  0.00           C  
ATOM   2563  H   VAL B 169     -12.264 -12.650 -13.698  1.00  0.00           H  
ATOM   2564  HA  VAL B 169     -12.010 -13.080 -10.935  1.00  0.00           H  
ATOM   2565  HB  VAL B 169     -11.218 -14.853 -13.273  1.00  0.00           H  
ATOM   2566 1HG1 VAL B 169     -11.295 -16.715 -11.688  1.00  0.00           H  
ATOM   2567 2HG1 VAL B 169     -10.012 -15.549 -11.285  1.00  0.00           H  
ATOM   2568 3HG1 VAL B 169     -11.527 -15.565 -10.350  1.00  0.00           H  
ATOM   2569 1HG2 VAL B 169     -13.385 -15.938 -12.778  1.00  0.00           H  
ATOM   2570 2HG2 VAL B 169     -13.677 -14.759 -11.477  1.00  0.00           H  
ATOM   2571 3HG2 VAL B 169     -13.603 -14.217 -13.171  1.00  0.00           H  
ATOM   2572  N   VAL B 170      -9.106 -13.131 -12.545  1.00  0.00           N  
ATOM   2573  CA  VAL B 170      -7.667 -13.179 -12.335  1.00  0.00           C  
ATOM   2574  C   VAL B 170      -7.118 -11.801 -11.974  1.00  0.00           C  
ATOM   2575  O   VAL B 170      -6.082 -11.686 -11.319  1.00  0.00           O  
ATOM   2576  CB  VAL B 170      -6.960 -13.697 -13.602  1.00  0.00           C  
ATOM   2577  CG1 VAL B 170      -7.462 -15.088 -13.961  1.00  0.00           C  
ATOM   2578  CG2 VAL B 170      -7.185 -12.729 -14.753  1.00  0.00           C  
ATOM   2579  H   VAL B 170      -9.465 -13.116 -13.489  1.00  0.00           H  
ATOM   2580  HA  VAL B 170      -7.461 -13.854 -11.503  1.00  0.00           H  
ATOM   2581  HB  VAL B 170      -5.892 -13.783 -13.402  1.00  0.00           H  
ATOM   2582 1HG1 VAL B 170      -6.952 -15.439 -14.858  1.00  0.00           H  
ATOM   2583 2HG1 VAL B 170      -7.258 -15.772 -13.137  1.00  0.00           H  
ATOM   2584 3HG1 VAL B 170      -8.536 -15.051 -14.145  1.00  0.00           H  
ATOM   2585 1HG2 VAL B 170      -6.682 -13.101 -15.645  1.00  0.00           H  
ATOM   2586 2HG2 VAL B 170      -8.254 -12.639 -14.949  1.00  0.00           H  
ATOM   2587 3HG2 VAL B 170      -6.781 -11.751 -14.490  1.00  0.00           H  
ATOM   2588  N   MET B 171      -7.815 -10.754 -12.395  1.00  0.00           N  
ATOM   2589  CA  MET B 171      -7.418  -9.415 -12.011  1.00  0.00           C  
ATOM   2590  C   MET B 171      -7.564  -9.232 -10.511  1.00  0.00           C  
ATOM   2591  O   MET B 171      -6.669  -8.696  -9.863  1.00  0.00           O  
ATOM   2592  CB  MET B 171      -8.246  -8.378 -12.767  1.00  0.00           C  
ATOM   2593  CG  MET B 171      -7.873  -8.221 -14.234  1.00  0.00           C  
ATOM   2594  SD  MET B 171      -8.635  -6.774 -14.994  1.00  0.00           S  
ATOM   2595  CE  MET B 171     -10.297  -7.376 -15.276  1.00  0.00           C  
ATOM   2596  H   MET B 171      -8.626 -10.876 -12.984  1.00  0.00           H  
ATOM   2597  HA  MET B 171      -6.375  -9.270 -12.294  1.00  0.00           H  
ATOM   2598 1HB  MET B 171      -9.300  -8.648 -12.717  1.00  0.00           H  
ATOM   2599 2HB  MET B 171      -8.135  -7.404 -12.287  1.00  0.00           H  
ATOM   2600 1HG  MET B 171      -6.791  -8.129 -14.326  1.00  0.00           H  
ATOM   2601 2HG  MET B 171      -8.188  -9.106 -14.786  1.00  0.00           H  
ATOM   2602 1HE  MET B 171     -10.894  -6.592 -15.744  1.00  0.00           H  
ATOM   2603 2HE  MET B 171     -10.263  -8.247 -15.933  1.00  0.00           H  
ATOM   2604 3HE  MET B 171     -10.749  -7.657 -14.325  1.00  0.00           H  
ATOM   2605  N   VAL B 172      -8.687  -9.676  -9.950  1.00  0.00           N  
ATOM   2606  CA  VAL B 172      -8.896  -9.538  -8.511  1.00  0.00           C  
ATOM   2607  C   VAL B 172      -7.959 -10.473  -7.767  1.00  0.00           C  
ATOM   2608  O   VAL B 172      -7.364 -10.091  -6.762  1.00  0.00           O  
ATOM   2609  CB  VAL B 172     -10.355  -9.862  -8.136  1.00  0.00           C  
ATOM   2610  CG1 VAL B 172     -10.522  -9.888  -6.624  1.00  0.00           C  
ATOM   2611  CG2 VAL B 172     -11.290  -8.841  -8.765  1.00  0.00           C  
ATOM   2612  H   VAL B 172      -9.404 -10.111 -10.513  1.00  0.00           H  
ATOM   2613  HA  VAL B 172      -8.673  -8.510  -8.225  1.00  0.00           H  
ATOM   2614  HB  VAL B 172     -10.602 -10.858  -8.504  1.00  0.00           H  
ATOM   2615 1HG1 VAL B 172     -11.559 -10.119  -6.376  1.00  0.00           H  
ATOM   2616 2HG1 VAL B 172      -9.870 -10.651  -6.198  1.00  0.00           H  
ATOM   2617 3HG1 VAL B 172     -10.260  -8.914  -6.212  1.00  0.00           H  
ATOM   2618 1HG2 VAL B 172     -12.319  -9.077  -8.496  1.00  0.00           H  
ATOM   2619 2HG2 VAL B 172     -11.038  -7.845  -8.401  1.00  0.00           H  
ATOM   2620 3HG2 VAL B 172     -11.183  -8.869  -9.849  1.00  0.00           H  
ATOM   2621  N   ALA B 173      -7.819 -11.693  -8.276  1.00  0.00           N  
ATOM   2622  CA  ALA B 173      -7.022 -12.709  -7.604  1.00  0.00           C  
ATOM   2623  C   ALA B 173      -5.611 -12.170  -7.407  1.00  0.00           C  
ATOM   2624  O   ALA B 173      -5.037 -12.278  -6.332  1.00  0.00           O  
ATOM   2625  CB  ALA B 173      -6.978 -13.974  -8.444  1.00  0.00           C  
ATOM   2626  H   ALA B 173      -8.276 -11.923  -9.147  1.00  0.00           H  
ATOM   2627  HA  ALA B 173      -7.494 -12.933  -6.648  1.00  0.00           H  
ATOM   2628 1HB  ALA B 173      -6.379 -14.728  -7.934  1.00  0.00           H  
ATOM   2629 2HB  ALA B 173      -7.991 -14.350  -8.587  1.00  0.00           H  
ATOM   2630 3HB  ALA B 173      -6.533 -13.752  -9.412  1.00  0.00           H  
ATOM   2631  N   GLY B 174      -5.064 -11.570  -8.453  1.00  0.00           N  
ATOM   2632  CA  GLY B 174      -3.716 -11.050  -8.375  1.00  0.00           C  
ATOM   2633  C   GLY B 174      -3.551  -9.934  -7.356  1.00  0.00           C  
ATOM   2634  O   GLY B 174      -2.651  -9.994  -6.519  1.00  0.00           O  
ATOM   2635  H   GLY B 174      -5.580 -11.471  -9.315  1.00  0.00           H  
ATOM   2636 1HA  GLY B 174      -3.029 -11.856  -8.118  1.00  0.00           H  
ATOM   2637 2HA  GLY B 174      -3.415 -10.671  -9.352  1.00  0.00           H  
ATOM   2638  N   ILE B 175      -4.400  -8.911  -7.426  1.00  0.00           N  
ATOM   2639  CA  ILE B 175      -4.268  -7.763  -6.534  1.00  0.00           C  
ATOM   2640  C   ILE B 175      -4.437  -8.241  -5.103  1.00  0.00           C  
ATOM   2641  O   ILE B 175      -3.708  -7.838  -4.197  1.00  0.00           O  
ATOM   2642  CB  ILE B 175      -5.306  -6.671  -6.851  1.00  0.00           C  
ATOM   2643  CG1 ILE B 175      -5.050  -6.079  -8.240  1.00  0.00           C  
ATOM   2644  CG2 ILE B 175      -5.273  -5.581  -5.790  1.00  0.00           C  
ATOM   2645  CD1 ILE B 175      -3.696  -5.421  -8.383  1.00  0.00           C  
ATOM   2646  H   ILE B 175      -5.149  -8.924  -8.104  1.00  0.00           H  
ATOM   2647  HA  ILE B 175      -3.297  -7.301  -6.706  1.00  0.00           H  
ATOM   2648  HB  ILE B 175      -6.302  -7.111  -6.876  1.00  0.00           H  
ATOM   2649 1HG1 ILE B 175      -5.129  -6.865  -8.990  1.00  0.00           H  
ATOM   2650 2HG1 ILE B 175      -5.815  -5.335  -8.465  1.00  0.00           H  
ATOM   2651 1HG2 ILE B 175      -6.012  -4.817  -6.031  1.00  0.00           H  
ATOM   2652 2HG2 ILE B 175      -5.503  -6.014  -4.818  1.00  0.00           H  
ATOM   2653 3HG2 ILE B 175      -4.281  -5.130  -5.762  1.00  0.00           H  
ATOM   2654 1HD1 ILE B 175      -3.589  -5.025  -9.393  1.00  0.00           H  
ATOM   2655 2HD1 ILE B 175      -3.609  -4.606  -7.663  1.00  0.00           H  
ATOM   2656 3HD1 ILE B 175      -2.914  -6.155  -8.197  1.00  0.00           H  
ATOM   2657  N   THR B 176      -5.414  -9.120  -4.921  1.00  0.00           N  
ATOM   2658  CA  THR B 176      -5.704  -9.729  -3.642  1.00  0.00           C  
ATOM   2659  C   THR B 176      -4.483 -10.406  -3.033  1.00  0.00           C  
ATOM   2660  O   THR B 176      -4.162 -10.165  -1.878  1.00  0.00           O  
ATOM   2661  CB  THR B 176      -6.846 -10.753  -3.776  1.00  0.00           C  
ATOM   2662  OG1 THR B 176      -8.034 -10.091  -4.232  1.00  0.00           O  
ATOM   2663  CG2 THR B 176      -7.124 -11.420  -2.438  1.00  0.00           C  
ATOM   2664  H   THR B 176      -5.976  -9.368  -5.723  1.00  0.00           H  
ATOM   2665  HA  THR B 176      -6.010  -8.946  -2.948  1.00  0.00           H  
ATOM   2666  HB  THR B 176      -6.569 -11.514  -4.505  1.00  0.00           H  
ATOM   2667  HG1 THR B 176      -8.284  -9.413  -3.599  1.00  0.00           H  
ATOM   2668 1HG2 THR B 176      -7.934 -12.141  -2.552  1.00  0.00           H  
ATOM   2669 2HG2 THR B 176      -6.227 -11.934  -2.094  1.00  0.00           H  
ATOM   2670 3HG2 THR B 176      -7.412 -10.665  -1.707  1.00  0.00           H  
ATOM   2671  N   SER B 177      -3.794 -11.242  -3.798  1.00  0.00           N  
ATOM   2672  CA  SER B 177      -2.649 -11.958  -3.256  1.00  0.00           C  
ATOM   2673  C   SER B 177      -1.567 -10.989  -2.780  1.00  0.00           C  
ATOM   2674  O   SER B 177      -0.885 -11.243  -1.788  1.00  0.00           O  
ATOM   2675  CB  SER B 177      -2.080 -12.896  -4.302  1.00  0.00           C  
ATOM   2676  OG  SER B 177      -1.528 -12.179  -5.372  1.00  0.00           O  
ATOM   2677  H   SER B 177      -4.056 -11.391  -4.762  1.00  0.00           H  
ATOM   2678  HA  SER B 177      -2.983 -12.550  -2.403  1.00  0.00           H  
ATOM   2679 1HB  SER B 177      -1.314 -13.525  -3.849  1.00  0.00           H  
ATOM   2680 2HB  SER B 177      -2.868 -13.553  -4.668  1.00  0.00           H  
ATOM   2681  HG  SER B 177      -0.580 -12.167  -5.222  1.00  0.00           H  
ATOM   2682  N   PHE B 178      -1.410  -9.871  -3.479  1.00  0.00           N  
ATOM   2683  CA  PHE B 178      -0.401  -8.896  -3.094  1.00  0.00           C  
ATOM   2684  C   PHE B 178      -0.736  -8.222  -1.778  1.00  0.00           C  
ATOM   2685  O   PHE B 178       0.150  -7.957  -0.972  1.00  0.00           O  
ATOM   2686  CB  PHE B 178      -0.248  -7.833  -4.185  1.00  0.00           C  
ATOM   2687  CG  PHE B 178       0.445  -8.330  -5.421  1.00  0.00           C  
ATOM   2688  CD1 PHE B 178      -0.167  -8.238  -6.662  1.00  0.00           C  
ATOM   2689  CD2 PHE B 178       1.712  -8.890  -5.346  1.00  0.00           C  
ATOM   2690  CE1 PHE B 178       0.470  -8.694  -7.800  1.00  0.00           C  
ATOM   2691  CE2 PHE B 178       2.352  -9.346  -6.482  1.00  0.00           C  
ATOM   2692  CZ  PHE B 178       1.729  -9.248  -7.711  1.00  0.00           C  
ATOM   2693  H   PHE B 178      -1.990  -9.686  -4.285  1.00  0.00           H  
ATOM   2694  HA  PHE B 178       0.547  -9.416  -2.954  1.00  0.00           H  
ATOM   2695 1HB  PHE B 178      -1.232  -7.463  -4.472  1.00  0.00           H  
ATOM   2696 2HB  PHE B 178       0.317  -6.989  -3.793  1.00  0.00           H  
ATOM   2697  HD1 PHE B 178      -1.163  -7.799  -6.733  1.00  0.00           H  
ATOM   2698  HD2 PHE B 178       2.203  -8.968  -4.376  1.00  0.00           H  
ATOM   2699  HE1 PHE B 178      -0.023  -8.616  -8.769  1.00  0.00           H  
ATOM   2700  HE2 PHE B 178       3.347  -9.784  -6.410  1.00  0.00           H  
ATOM   2701  HZ  PHE B 178       2.232  -9.609  -8.607  1.00  0.00           H  
ATOM   2702  N   GLY B 179      -2.017  -7.954  -1.559  1.00  0.00           N  
ATOM   2703  CA  GLY B 179      -2.449  -7.408  -0.284  1.00  0.00           C  
ATOM   2704  C   GLY B 179      -2.266  -8.411   0.834  1.00  0.00           C  
ATOM   2705  O   GLY B 179      -1.944  -8.042   1.963  1.00  0.00           O  
ATOM   2706  H   GLY B 179      -2.704  -8.128  -2.278  1.00  0.00           H  
ATOM   2707 1HA  GLY B 179      -1.880  -6.505  -0.064  1.00  0.00           H  
ATOM   2708 2HA  GLY B 179      -3.497  -7.119  -0.349  1.00  0.00           H  
ATOM   2709  N   LEU B 180      -2.471  -9.683   0.517  1.00  0.00           N  
ATOM   2710  CA  LEU B 180      -2.337 -10.740   1.501  1.00  0.00           C  
ATOM   2711  C   LEU B 180      -0.881 -10.857   1.930  1.00  0.00           C  
ATOM   2712  O   LEU B 180      -0.589 -11.153   3.088  1.00  0.00           O  
ATOM   2713  CB  LEU B 180      -2.830 -12.075   0.929  1.00  0.00           C  
ATOM   2714  CG  LEU B 180      -4.344 -12.184   0.704  1.00  0.00           C  
ATOM   2715  CD1 LEU B 180      -4.660 -13.497   0.001  1.00  0.00           C  
ATOM   2716  CD2 LEU B 180      -5.064 -12.092   2.041  1.00  0.00           C  
ATOM   2717  H   LEU B 180      -2.727  -9.923  -0.430  1.00  0.00           H  
ATOM   2718  HA  LEU B 180      -2.962 -10.494   2.359  1.00  0.00           H  
ATOM   2719 1HB  LEU B 180      -2.340 -12.244  -0.029  1.00  0.00           H  
ATOM   2720 2HB  LEU B 180      -2.538 -12.874   1.610  1.00  0.00           H  
ATOM   2721  HG  LEU B 180      -4.675 -11.371   0.057  1.00  0.00           H  
ATOM   2722 1HD1 LEU B 180      -5.735 -13.574  -0.159  1.00  0.00           H  
ATOM   2723 2HD1 LEU B 180      -4.148 -13.527  -0.961  1.00  0.00           H  
ATOM   2724 3HD1 LEU B 180      -4.324 -14.330   0.618  1.00  0.00           H  
ATOM   2725 1HD2 LEU B 180      -6.140 -12.169   1.881  1.00  0.00           H  
ATOM   2726 2HD2 LEU B 180      -4.734 -12.905   2.688  1.00  0.00           H  
ATOM   2727 3HD2 LEU B 180      -4.834 -11.137   2.513  1.00  0.00           H  
ATOM   2728  N   VAL B 181       0.034 -10.623   0.995  1.00  0.00           N  
ATOM   2729  CA  VAL B 181       1.456 -10.580   1.320  1.00  0.00           C  
ATOM   2730  C   VAL B 181       1.751  -9.440   2.281  1.00  0.00           C  
ATOM   2731  O   VAL B 181       2.515  -9.608   3.228  1.00  0.00           O  
ATOM   2732  CB  VAL B 181       2.297 -10.403   0.041  1.00  0.00           C  
ATOM   2733  CG1 VAL B 181       3.745 -10.097   0.394  1.00  0.00           C  
ATOM   2734  CG2 VAL B 181       2.203 -11.654  -0.817  1.00  0.00           C  
ATOM   2735  H   VAL B 181      -0.258 -10.472   0.040  1.00  0.00           H  
ATOM   2736  HA  VAL B 181       1.734 -11.526   1.785  1.00  0.00           H  
ATOM   2737  HB  VAL B 181       1.915  -9.548  -0.518  1.00  0.00           H  
ATOM   2738 1HG1 VAL B 181       4.324  -9.974  -0.521  1.00  0.00           H  
ATOM   2739 2HG1 VAL B 181       3.791  -9.178   0.978  1.00  0.00           H  
ATOM   2740 3HG1 VAL B 181       4.158 -10.920   0.977  1.00  0.00           H  
ATOM   2741 1HG2 VAL B 181       2.799 -11.522  -1.720  1.00  0.00           H  
ATOM   2742 2HG2 VAL B 181       2.580 -12.510  -0.256  1.00  0.00           H  
ATOM   2743 3HG2 VAL B 181       1.163 -11.830  -1.093  1.00  0.00           H  
ATOM   2744  N   THR B 182       1.155  -8.278   2.037  1.00  0.00           N  
ATOM   2745  CA  THR B 182       1.362  -7.148   2.928  1.00  0.00           C  
ATOM   2746  C   THR B 182       0.903  -7.581   4.303  1.00  0.00           C  
ATOM   2747  O   THR B 182       1.606  -7.388   5.289  1.00  0.00           O  
ATOM   2748  CB  THR B 182       0.597  -5.893   2.470  1.00  0.00           C  
ATOM   2749  OG1 THR B 182       1.060  -5.495   1.173  1.00  0.00           O  
ATOM   2750  CG2 THR B 182       0.810  -4.751   3.453  1.00  0.00           C  
ATOM   2751  H   THR B 182       0.554  -8.166   1.233  1.00  0.00           H  
ATOM   2752  HA  THR B 182       2.419  -6.881   2.907  1.00  0.00           H  
ATOM   2753  HB  THR B 182      -0.467  -6.118   2.408  1.00  0.00           H  
ATOM   2754  HG1 THR B 182       0.442  -5.801   0.505  1.00  0.00           H  
ATOM   2755 1HG2 THR B 182       0.262  -3.872   3.113  1.00  0.00           H  
ATOM   2756 2HG2 THR B 182       0.449  -5.046   4.437  1.00  0.00           H  
ATOM   2757 3HG2 THR B 182       1.872  -4.515   3.512  1.00  0.00           H  
ATOM   2758  N   ALA B 183      -0.290  -8.168   4.357  1.00  0.00           N  
ATOM   2759  CA  ALA B 183      -0.901  -8.539   5.624  1.00  0.00           C  
ATOM   2760  C   ALA B 183      -0.003  -9.575   6.272  1.00  0.00           C  
ATOM   2761  O   ALA B 183       0.252  -9.528   7.474  1.00  0.00           O  
ATOM   2762  CB  ALA B 183      -2.282  -9.120   5.392  1.00  0.00           C  
ATOM   2763  H   ALA B 183      -0.783  -8.360   3.497  1.00  0.00           H  
ATOM   2764  HA  ALA B 183      -0.994  -7.639   6.233  1.00  0.00           H  
ATOM   2765 1HB  ALA B 183      -2.728  -9.393   6.348  1.00  0.00           H  
ATOM   2766 2HB  ALA B 183      -2.910  -8.379   4.898  1.00  0.00           H  
ATOM   2767 3HB  ALA B 183      -2.203 -10.005   4.763  1.00  0.00           H  
ATOM   2768  N   ALA B 184       0.477 -10.509   5.459  1.00  0.00           N  
ATOM   2769  CA  ALA B 184       1.228 -11.647   5.961  1.00  0.00           C  
ATOM   2770  C   ALA B 184       2.365 -11.145   6.837  1.00  0.00           C  
ATOM   2771  O   ALA B 184       2.477 -11.512   8.002  1.00  0.00           O  
ATOM   2772  CB  ALA B 184       1.786 -12.449   4.801  1.00  0.00           C  
ATOM   2773  H   ALA B 184       0.316 -10.426   4.465  1.00  0.00           H  
ATOM   2774  HA  ALA B 184       0.546 -12.275   6.535  1.00  0.00           H  
ATOM   2775 1HB  ALA B 184       2.348 -13.301   5.184  1.00  0.00           H  
ATOM   2776 2HB  ALA B 184       0.966 -12.807   4.177  1.00  0.00           H  
ATOM   2777 3HB  ALA B 184       2.445 -11.819   4.206  1.00  0.00           H  
ATOM   2778  N   LEU B 185       3.200 -10.288   6.272  1.00  0.00           N  
ATOM   2779  CA  LEU B 185       4.365  -9.779   6.978  1.00  0.00           C  
ATOM   2780  C   LEU B 185       4.034  -9.097   8.304  1.00  0.00           C  
ATOM   2781  O   LEU B 185       4.594  -9.451   9.339  1.00  0.00           O  
ATOM   2782  CB  LEU B 185       5.114  -8.791   6.075  1.00  0.00           C  
ATOM   2783  CG  LEU B 185       6.474  -8.312   6.598  1.00  0.00           C  
ATOM   2784  CD1 LEU B 185       7.333  -7.846   5.430  1.00  0.00           C  
ATOM   2785  CD2 LEU B 185       6.264  -7.190   7.604  1.00  0.00           C  
ATOM   2786  H   LEU B 185       3.024  -9.979   5.327  1.00  0.00           H  
ATOM   2787  HA  LEU B 185       5.012 -10.620   7.227  1.00  0.00           H  
ATOM   2788 1HB  LEU B 185       5.279  -9.262   5.107  1.00  0.00           H  
ATOM   2789 2HB  LEU B 185       4.487  -7.912   5.926  1.00  0.00           H  
ATOM   2790  HG  LEU B 185       6.991  -9.141   7.082  1.00  0.00           H  
ATOM   2791 1HD1 LEU B 185       8.299  -7.506   5.801  1.00  0.00           H  
ATOM   2792 2HD1 LEU B 185       7.483  -8.674   4.736  1.00  0.00           H  
ATOM   2793 3HD1 LEU B 185       6.833  -7.026   4.915  1.00  0.00           H  
ATOM   2794 1HD2 LEU B 185       7.231  -6.849   7.976  1.00  0.00           H  
ATOM   2795 2HD2 LEU B 185       5.749  -6.360   7.121  1.00  0.00           H  
ATOM   2796 3HD2 LEU B 185       5.663  -7.555   8.436  1.00  0.00           H  
ATOM   2797  N   ALA B 186       3.135  -8.116   8.274  1.00  0.00           N  
ATOM   2798  CA  ALA B 186       2.788  -7.366   9.479  1.00  0.00           C  
ATOM   2799  C   ALA B 186       2.145  -8.253  10.527  1.00  0.00           C  
ATOM   2800  O   ALA B 186       2.486  -8.171  11.701  1.00  0.00           O  
ATOM   2801  CB  ALA B 186       1.851  -6.217   9.140  1.00  0.00           C  
ATOM   2802  H   ALA B 186       2.681  -7.884   7.402  1.00  0.00           H  
ATOM   2803  HA  ALA B 186       3.708  -6.958   9.900  1.00  0.00           H  
ATOM   2804 1HB  ALA B 186       1.604  -5.669  10.050  1.00  0.00           H  
ATOM   2805 2HB  ALA B 186       2.339  -5.545   8.434  1.00  0.00           H  
ATOM   2806 3HB  ALA B 186       0.939  -6.611   8.695  1.00  0.00           H  
ATOM   2807  N   THR B 187       1.212  -9.101  10.104  1.00  0.00           N  
ATOM   2808  CA  THR B 187       0.507  -9.976  11.034  1.00  0.00           C  
ATOM   2809  C   THR B 187       1.413 -11.076  11.574  1.00  0.00           C  
ATOM   2810  O   THR B 187       1.141 -11.652  12.628  1.00  0.00           O  
ATOM   2811  CB  THR B 187      -0.726 -10.610  10.365  1.00  0.00           C  
ATOM   2812  OG1 THR B 187      -0.316 -11.363   9.216  1.00  0.00           O  
ATOM   2813  CG2 THR B 187      -1.712  -9.535   9.936  1.00  0.00           C  
ATOM   2814  H   THR B 187       0.983  -9.141   9.121  1.00  0.00           H  
ATOM   2815  HA  THR B 187       0.157  -9.378  11.875  1.00  0.00           H  
ATOM   2816  HB  THR B 187      -1.216 -11.284  11.068  1.00  0.00           H  
ATOM   2817  HG1 THR B 187      -0.318 -12.299   9.430  1.00  0.00           H  
ATOM   2818 1HG2 THR B 187      -2.578 -10.001   9.466  1.00  0.00           H  
ATOM   2819 2HG2 THR B 187      -2.035  -8.968  10.809  1.00  0.00           H  
ATOM   2820 3HG2 THR B 187      -1.232  -8.863   9.225  1.00  0.00           H  
ATOM   2821  N   TRP B 188       2.488 -11.371  10.850  1.00  0.00           N  
ATOM   2822  CA  TRP B 188       3.454 -12.382  11.281  1.00  0.00           C  
ATOM   2823  C   TRP B 188       4.309 -11.839  12.424  1.00  0.00           C  
ATOM   2824  O   TRP B 188       4.584 -12.531  13.403  1.00  0.00           O  
ATOM   2825  CB  TRP B 188       4.351 -12.804  10.115  1.00  0.00           C  
ATOM   2826  CG  TRP B 188       5.266 -13.943  10.447  1.00  0.00           C  
ATOM   2827  CD1 TRP B 188       6.618 -13.978  10.278  1.00  0.00           C  
ATOM   2828  CD2 TRP B 188       4.900 -15.226  11.011  1.00  0.00           C  
ATOM   2829  NE1 TRP B 188       7.116 -15.188  10.695  1.00  0.00           N  
ATOM   2830  CE2 TRP B 188       6.078 -15.964  11.148  1.00  0.00           C  
ATOM   2831  CE3 TRP B 188       3.684 -15.798  11.406  1.00  0.00           C  
ATOM   2832  CZ2 TRP B 188       6.083 -17.251  11.662  1.00  0.00           C  
ATOM   2833  CZ3 TRP B 188       3.689 -17.088  11.923  1.00  0.00           C  
ATOM   2834  CH2 TRP B 188       4.858 -17.795  12.048  1.00  0.00           C  
ATOM   2835  H   TRP B 188       2.642 -10.884   9.979  1.00  0.00           H  
ATOM   2836  HA  TRP B 188       2.906 -13.258  11.629  1.00  0.00           H  
ATOM   2837 1HB  TRP B 188       3.731 -13.098   9.268  1.00  0.00           H  
ATOM   2838 2HB  TRP B 188       4.958 -11.957   9.798  1.00  0.00           H  
ATOM   2839  HD1 TRP B 188       7.216 -13.165   9.872  1.00  0.00           H  
ATOM   2840  HE1 TRP B 188       8.087 -15.464  10.671  1.00  0.00           H  
ATOM   2841  HE3 TRP B 188       2.753 -15.240  11.312  1.00  0.00           H  
ATOM   2842  HZ2 TRP B 188       7.002 -17.828  11.769  1.00  0.00           H  
ATOM   2843  HZ3 TRP B 188       2.738 -17.526  12.227  1.00  0.00           H  
ATOM   2844  HH2 TRP B 188       4.826 -18.804  12.457  1.00  0.00           H  
ATOM   2845  N   PHE B 189       4.731 -10.588  12.277  1.00  0.00           N  
ATOM   2846  CA  PHE B 189       5.727 -10.002  13.156  1.00  0.00           C  
ATOM   2847  C   PHE B 189       4.976  -9.396  14.328  1.00  0.00           C  
ATOM   2848  O   PHE B 189       5.285  -9.654  15.488  1.00  0.00           O  
ATOM   2849  CB  PHE B 189       6.560  -8.939  12.438  1.00  0.00           C  
ATOM   2850  CG  PHE B 189       7.508  -9.501  11.416  1.00  0.00           C  
ATOM   2851  CD1 PHE B 189       8.112 -10.733  11.614  1.00  0.00           C  
ATOM   2852  CD2 PHE B 189       7.798  -8.797  10.257  1.00  0.00           C  
ATOM   2853  CE1 PHE B 189       8.985 -11.251  10.675  1.00  0.00           C  
ATOM   2854  CE2 PHE B 189       8.668  -9.313   9.316  1.00  0.00           C  
ATOM   2855  CZ  PHE B 189       9.262 -10.541   9.526  1.00  0.00           C  
ATOM   2856  H   PHE B 189       4.346 -10.029  11.529  1.00  0.00           H  
ATOM   2857  HA  PHE B 189       6.407 -10.790  13.483  1.00  0.00           H  
ATOM   2858 1HB  PHE B 189       5.897  -8.236  11.936  1.00  0.00           H  
ATOM   2859 2HB  PHE B 189       7.141  -8.377  13.168  1.00  0.00           H  
ATOM   2860  HD1 PHE B 189       7.892 -11.295  12.522  1.00  0.00           H  
ATOM   2861  HD2 PHE B 189       7.328  -7.827  10.091  1.00  0.00           H  
ATOM   2862  HE1 PHE B 189       9.453 -12.220  10.843  1.00  0.00           H  
ATOM   2863  HE2 PHE B 189       8.887  -8.750   8.409  1.00  0.00           H  
ATOM   2864  HZ  PHE B 189       9.951 -10.947   8.786  1.00  0.00           H  
ATOM   2865  N   VAL B 190       3.976  -8.583  13.995  1.00  0.00           N  
ATOM   2866  CA  VAL B 190       3.219  -7.814  14.976  1.00  0.00           C  
ATOM   2867  C   VAL B 190       2.293  -8.820  15.662  1.00  0.00           C  
ATOM   2868  O   VAL B 190       2.235  -8.893  16.889  1.00  0.00           O  
ATOM   2869  CB  VAL B 190       2.407  -6.686  14.313  1.00  0.00           C  
ATOM   2870  CG1 VAL B 190       1.542  -5.976  15.344  1.00  0.00           C  
ATOM   2871  CG2 VAL B 190       3.346  -5.704  13.630  1.00  0.00           C  
ATOM   2872  H   VAL B 190       3.738  -8.503  13.017  1.00  0.00           H  
ATOM   2873  HA  VAL B 190       3.923  -7.350  15.669  1.00  0.00           H  
ATOM   2874  HB  VAL B 190       1.734  -7.121  13.574  1.00  0.00           H  
ATOM   2875 1HG1 VAL B 190       0.974  -5.182  14.858  1.00  0.00           H  
ATOM   2876 2HG1 VAL B 190       0.853  -6.691  15.795  1.00  0.00           H  
ATOM   2877 3HG1 VAL B 190       2.177  -5.546  16.118  1.00  0.00           H  
ATOM   2878 1HG2 VAL B 190       2.765  -4.910  13.163  1.00  0.00           H  
ATOM   2879 2HG2 VAL B 190       4.023  -5.273  14.368  1.00  0.00           H  
ATOM   2880 3HG2 VAL B 190       3.926  -6.225  12.868  1.00  0.00           H  
ATOM   2881  N   GLY B 191       1.590  -9.609  14.849  1.00  0.00           N  
ATOM   2882  CA  GLY B 191       0.689 -10.633  15.364  1.00  0.00           C  
ATOM   2883  C   GLY B 191       1.504 -11.779  15.937  1.00  0.00           C  
ATOM   2884  O   GLY B 191       1.716 -12.815  15.304  1.00  0.00           O  
ATOM   2885  H   GLY B 191       1.685  -9.495  13.850  1.00  0.00           H  
ATOM   2886 1HA  GLY B 191       0.045 -10.199  16.129  1.00  0.00           H  
ATOM   2887 2HA  GLY B 191       0.042 -10.985  14.561  1.00  0.00           H  
ATOM   2888  N   ARG B 192       1.980 -11.549  17.154  1.00  0.00           N  
ATOM   2889  CA  ARG B 192       2.815 -12.481  17.886  1.00  0.00           C  
ATOM   2890  C   ARG B 192       2.214 -12.516  19.287  1.00  0.00           C  
ATOM   2891  O   ARG B 192       2.918 -12.652  20.294  1.00  0.00           O  
ATOM   2892  CB  ARG B 192       4.272 -12.043  17.926  1.00  0.00           C  
ATOM   2893  CG  ARG B 192       4.534 -10.762  18.702  1.00  0.00           C  
ATOM   2894  CD  ARG B 192       5.960 -10.355  18.625  1.00  0.00           C  
ATOM   2895  NE  ARG B 192       6.223  -9.150  19.395  1.00  0.00           N  
ATOM   2896  CZ  ARG B 192       6.029  -7.896  18.942  1.00  0.00           C  
ATOM   2897  NH1 ARG B 192       5.572  -7.700  17.725  1.00  0.00           N  
ATOM   2898  NH2 ARG B 192       6.298  -6.863  19.721  1.00  0.00           N  
ATOM   2899  H   ARG B 192       1.736 -10.666  17.581  1.00  0.00           H  
ATOM   2900  HA  ARG B 192       2.792 -13.443  17.373  1.00  0.00           H  
ATOM   2901 1HB  ARG B 192       4.876 -12.830  18.376  1.00  0.00           H  
ATOM   2902 2HB  ARG B 192       4.635 -11.893  16.909  1.00  0.00           H  
ATOM   2903 1HG  ARG B 192       3.925  -9.957  18.290  1.00  0.00           H  
ATOM   2904 2HG  ARG B 192       4.276 -10.912  19.751  1.00  0.00           H  
ATOM   2905 1HD  ARG B 192       6.588 -11.154  19.019  1.00  0.00           H  
ATOM   2906 2HD  ARG B 192       6.228 -10.162  17.587  1.00  0.00           H  
ATOM   2907  HE  ARG B 192       6.575  -9.260  20.336  1.00  0.00           H  
ATOM   2908 1HH1 ARG B 192       5.366  -8.490  17.129  1.00  0.00           H  
ATOM   2909 2HH1 ARG B 192       5.426  -6.760  17.385  1.00  0.00           H  
ATOM   2910 1HH2 ARG B 192       6.650  -7.013  20.656  1.00  0.00           H  
ATOM   2911 2HH2 ARG B 192       6.153  -5.924  19.381  1.00  0.00           H  
ATOM   2912  N   GLU B 193       0.892 -12.357  19.319  1.00  0.00           N  
ATOM   2913  CA  GLU B 193       0.115 -12.281  20.550  1.00  0.00           C  
ATOM   2914  C   GLU B 193       0.107 -13.673  21.177  1.00  0.00           C  
ATOM   2915  O   GLU B 193       0.139 -13.821  22.399  1.00  0.00           O  
ATOM   2916  CB  GLU B 193      -1.312 -11.798  20.280  1.00  0.00           C  
ATOM   2917  CG  GLU B 193      -1.403 -10.379  19.737  1.00  0.00           C  
ATOM   2918  CD  GLU B 193      -0.823  -9.356  20.673  1.00  0.00           C  
ATOM   2919  OE1 GLU B 193      -1.104  -9.425  21.845  1.00  0.00           O  
ATOM   2920  OE2 GLU B 193      -0.099  -8.504  20.215  1.00  0.00           O  
ATOM   2921  H   GLU B 193       0.415 -12.287  18.431  1.00  0.00           H  
ATOM   2922  HA  GLU B 193       0.571 -11.535  21.202  1.00  0.00           H  
ATOM   2923 1HB  GLU B 193      -1.791 -12.463  19.561  1.00  0.00           H  
ATOM   2924 2HB  GLU B 193      -1.891 -11.841  21.202  1.00  0.00           H  
ATOM   2925 1HG  GLU B 193      -0.869 -10.330  18.788  1.00  0.00           H  
ATOM   2926 2HG  GLU B 193      -2.448 -10.141  19.547  1.00  0.00           H  
ATOM   2927  N   GLN B 194       0.061 -14.689  20.319  1.00  0.00           N  
ATOM   2928  CA  GLN B 194       0.071 -16.078  20.751  1.00  0.00           C  
ATOM   2929  C   GLN B 194       1.372 -16.381  21.512  1.00  0.00           C  
ATOM   2930  O   GLN B 194       1.299 -17.079  22.548  1.00  0.00           O  
ATOM   2931  OXT GLN B 194       2.417 -15.952  21.108  1.00  0.00           O  
ATOM   2932  CB  GLN B 194      -0.080 -17.017  19.551  1.00  0.00           C  
ATOM   2933  CG  GLN B 194      -1.438 -16.947  18.874  1.00  0.00           C  
ATOM   2934  CD  GLN B 194      -1.531 -17.863  17.668  1.00  0.00           C  
ATOM   2935  OE1 GLN B 194      -0.720 -18.779  17.502  1.00  0.00           O  
ATOM   2936  NE2 GLN B 194      -2.522 -17.621  16.817  1.00  0.00           N  
ATOM   2937  H   GLN B 194       0.018 -14.481  19.332  1.00  0.00           H  
ATOM   2938  HA  GLN B 194      -0.789 -16.245  21.401  1.00  0.00           H  
ATOM   2939 1HB  GLN B 194       0.680 -16.781  18.807  1.00  0.00           H  
ATOM   2940 2HB  GLN B 194       0.084 -18.046  19.871  1.00  0.00           H  
ATOM   2941 1HG  GLN B 194      -2.205 -17.245  19.589  1.00  0.00           H  
ATOM   2942 2HG  GLN B 194      -1.615 -15.925  18.541  1.00  0.00           H  
ATOM   2943 1HE2 GLN B 194      -2.633 -18.193  16.003  1.00  0.00           H  
ATOM   2944 2HE2 GLN B 194      -3.157 -16.868  16.990  1.00  0.00           H  
ATOM   2945  N   ALA C 195      14.210   0.241  15.177  1.00  0.00           N  
ATOM   2946  CA  ALA C 195      13.677  -0.478  13.983  1.00  0.00           C  
ATOM   2947  C   ALA C 195      14.378  -1.818  13.801  1.00  0.00           C  
ATOM   2948  O   ALA C 195      15.302  -2.155  14.547  1.00  0.00           O  
ATOM   2949  CB  ALA C 195      13.863   0.383  12.731  1.00  0.00           C  
ATOM   2950 1H   ALA C 195      13.738   1.116  15.278  1.00  0.00           H  
ATOM   2951 2H   ALA C 195      14.061  -0.314  15.995  1.00  0.00           H  
ATOM   2952 3H   ALA C 195      15.190   0.403  15.058  1.00  0.00           H  
ATOM   2953  HA  ALA C 195      12.612  -0.653  14.141  1.00  0.00           H  
ATOM   2954 1HB  ALA C 195      13.471  -0.147  11.863  1.00  0.00           H  
ATOM   2955 2HB  ALA C 195      13.327   1.324  12.853  1.00  0.00           H  
ATOM   2956 3HB  ALA C 195      14.922   0.586  12.584  1.00  0.00           H  
ATOM   2957  N   LEU C 196      13.932  -2.578  12.806  1.00  0.00           N  
ATOM   2958  CA  LEU C 196      14.505  -3.883  12.500  1.00  0.00           C  
ATOM   2959  C   LEU C 196      14.063  -4.329  11.114  1.00  0.00           C  
ATOM   2960  O   LEU C 196      14.834  -4.287  10.159  1.00  0.00           O  
ATOM   2961  CB  LEU C 196      14.078  -4.919  13.547  1.00  0.00           C  
ATOM   2962  CG  LEU C 196      14.588  -6.347  13.316  1.00  0.00           C  
ATOM   2963  CD1 LEU C 196      16.110  -6.354  13.346  1.00  0.00           C  
ATOM   2964  CD2 LEU C 196      14.016  -7.270  14.382  1.00  0.00           C  
ATOM   2965  H   LEU C 196      13.167  -2.233  12.244  1.00  0.00           H  
ATOM   2966  HA  LEU C 196      15.590  -3.800  12.534  1.00  0.00           H  
ATOM   2967 1HB  LEU C 196      14.434  -4.594  14.523  1.00  0.00           H  
ATOM   2968 2HB  LEU C 196      12.989  -4.957  13.575  1.00  0.00           H  
ATOM   2969  HG  LEU C 196      14.273  -6.692  12.331  1.00  0.00           H  
ATOM   2970 1HD1 LEU C 196      16.473  -7.369  13.182  1.00  0.00           H  
ATOM   2971 2HD1 LEU C 196      16.493  -5.701  12.561  1.00  0.00           H  
ATOM   2972 3HD1 LEU C 196      16.457  -5.998  14.315  1.00  0.00           H  
ATOM   2973 1HD2 LEU C 196      14.378  -8.285  14.217  1.00  0.00           H  
ATOM   2974 2HD2 LEU C 196      14.332  -6.927  15.367  1.00  0.00           H  
ATOM   2975 3HD2 LEU C 196      12.927  -7.259  14.326  1.00  0.00           H  
ATOM   2976  N   HIS C 197      12.811  -4.757  11.012  1.00  0.00           N  
ATOM   2977  CA  HIS C 197      12.279  -5.275   9.763  1.00  0.00           C  
ATOM   2978  C   HIS C 197      12.042  -4.147   8.767  1.00  0.00           C  
ATOM   2979  O   HIS C 197      12.042  -4.365   7.560  1.00  0.00           O  
ATOM   2980  CB  HIS C 197      10.974  -6.039  10.006  1.00  0.00           C  
ATOM   2981  CG  HIS C 197      11.129  -7.224  10.908  1.00  0.00           C  
ATOM   2982  ND1 HIS C 197      11.904  -8.315  10.576  1.00  0.00           N  
ATOM   2983  CD2 HIS C 197      10.608  -7.489  12.129  1.00  0.00           C  
ATOM   2984  CE1 HIS C 197      11.854  -9.201  11.556  1.00  0.00           C  
ATOM   2985  NE2 HIS C 197      11.075  -8.723  12.509  1.00  0.00           N  
ATOM   2986  H   HIS C 197      12.212  -4.722  11.825  1.00  0.00           H  
ATOM   2987  HA  HIS C 197      12.989  -5.979   9.330  1.00  0.00           H  
ATOM   2988 1HB  HIS C 197      10.236  -5.368  10.447  1.00  0.00           H  
ATOM   2989 2HB  HIS C 197      10.573  -6.386   9.054  1.00  0.00           H  
ATOM   2990  HD2 HIS C 197       9.943  -6.844  12.704  1.00  0.00           H  
ATOM   2991  HE1 HIS C 197      12.368 -10.161  11.574  1.00  0.00           H  
ATOM   2992  HE2 HIS C 197      10.854  -9.187  13.379  1.00  0.00           H  
ATOM   2993  N   TRP C 198      11.848  -2.941   9.289  1.00  0.00           N  
ATOM   2994  CA  TRP C 198      11.822  -1.733   8.477  1.00  0.00           C  
ATOM   2995  C   TRP C 198      13.126  -1.514   7.725  1.00  0.00           C  
ATOM   2996  O   TRP C 198      13.114  -1.157   6.545  1.00  0.00           O  
ATOM   2997  CB  TRP C 198      11.532  -0.515   9.356  1.00  0.00           C  
ATOM   2998  CG  TRP C 198      11.573   0.784   8.610  1.00  0.00           C  
ATOM   2999  CD1 TRP C 198      10.625   1.264   7.757  1.00  0.00           C  
ATOM   3000  CD2 TRP C 198      12.620   1.783   8.649  1.00  0.00           C  
ATOM   3001  NE1 TRP C 198      11.008   2.486   7.262  1.00  0.00           N  
ATOM   3002  CE2 TRP C 198      12.226   2.820   7.798  1.00  0.00           C  
ATOM   3003  CE3 TRP C 198      13.842   1.879   9.327  1.00  0.00           C  
ATOM   3004  CZ2 TRP C 198      13.011   3.945   7.602  1.00  0.00           C  
ATOM   3005  CZ3 TRP C 198      14.628   3.009   9.131  1.00  0.00           C  
ATOM   3006  CH2 TRP C 198      14.222   4.015   8.291  1.00  0.00           C  
ATOM   3007  H   TRP C 198      11.714  -2.865  10.288  1.00  0.00           H  
ATOM   3008  HA  TRP C 198      11.017  -1.825   7.747  1.00  0.00           H  
ATOM   3009 1HB  TRP C 198      10.546  -0.620   9.809  1.00  0.00           H  
ATOM   3010 2HB  TRP C 198      12.261  -0.469  10.165  1.00  0.00           H  
ATOM   3011  HD1 TRP C 198       9.698   0.752   7.504  1.00  0.00           H  
ATOM   3012  HE1 TRP C 198      10.481   3.048   6.609  1.00  0.00           H  
ATOM   3013  HE3 TRP C 198      14.168   1.084   9.997  1.00  0.00           H  
ATOM   3014  HZ2 TRP C 198      12.706   4.755   6.939  1.00  0.00           H  
ATOM   3015  HZ3 TRP C 198      15.578   3.075   9.661  1.00  0.00           H  
ATOM   3016  HH2 TRP C 198      14.863   4.887   8.160  1.00  0.00           H  
ATOM   3017  N   ARG C 199      14.251  -1.718   8.404  1.00  0.00           N  
ATOM   3018  CA  ARG C 199      15.548  -1.673   7.742  1.00  0.00           C  
ATOM   3019  C   ARG C 199      15.719  -2.778   6.718  1.00  0.00           C  
ATOM   3020  O   ARG C 199      16.322  -2.566   5.668  1.00  0.00           O  
ATOM   3021  CB  ARG C 199      16.667  -1.774   8.768  1.00  0.00           C  
ATOM   3022  CG  ARG C 199      16.834  -0.550   9.655  1.00  0.00           C  
ATOM   3023  CD  ARG C 199      18.123  -0.577  10.391  1.00  0.00           C  
ATOM   3024  NE  ARG C 199      18.191  -1.689  11.326  1.00  0.00           N  
ATOM   3025  CZ  ARG C 199      17.812  -1.625  12.618  1.00  0.00           C  
ATOM   3026  NH1 ARG C 199      17.343  -0.501  13.111  1.00  0.00           N  
ATOM   3027  NH2 ARG C 199      17.913  -2.694  13.389  1.00  0.00           N  
ATOM   3028  H   ARG C 199      14.211  -1.907   9.395  1.00  0.00           H  
ATOM   3029  HA  ARG C 199      15.632  -0.725   7.210  1.00  0.00           H  
ATOM   3030 1HB  ARG C 199      16.489  -2.630   9.417  1.00  0.00           H  
ATOM   3031 2HB  ARG C 199      17.615  -1.943   8.257  1.00  0.00           H  
ATOM   3032 1HG  ARG C 199      16.808   0.350   9.041  1.00  0.00           H  
ATOM   3033 2HG  ARG C 199      16.023  -0.516  10.384  1.00  0.00           H  
ATOM   3034 1HD  ARG C 199      18.945  -0.678   9.682  1.00  0.00           H  
ATOM   3035 2HD  ARG C 199      18.241   0.349  10.952  1.00  0.00           H  
ATOM   3036  HE  ARG C 199      18.547  -2.571  10.983  1.00  0.00           H  
ATOM   3037 1HH1 ARG C 199      17.266   0.316  12.521  1.00  0.00           H  
ATOM   3038 2HH1 ARG C 199      17.060  -0.453  14.079  1.00  0.00           H  
ATOM   3039 1HH2 ARG C 199      18.274  -3.559  13.010  1.00  0.00           H  
ATOM   3040 2HH2 ARG C 199      17.630  -2.646  14.356  1.00  0.00           H  
ATOM   3041  N   ALA C 200      15.202  -3.960   7.029  1.00  0.00           N  
ATOM   3042  CA  ALA C 200      15.276  -5.085   6.103  1.00  0.00           C  
ATOM   3043  C   ALA C 200      14.522  -4.706   4.835  1.00  0.00           C  
ATOM   3044  O   ALA C 200      14.961  -5.003   3.720  1.00  0.00           O  
ATOM   3045  CB  ALA C 200      14.658  -6.325   6.734  1.00  0.00           C  
ATOM   3046  H   ALA C 200      14.748  -4.088   7.922  1.00  0.00           H  
ATOM   3047  HA  ALA C 200      16.327  -5.281   5.892  1.00  0.00           H  
ATOM   3048 1HB  ALA C 200      14.718  -7.158   6.034  1.00  0.00           H  
ATOM   3049 2HB  ALA C 200      15.198  -6.577   7.646  1.00  0.00           H  
ATOM   3050 3HB  ALA C 200      13.614  -6.129   6.974  1.00  0.00           H  
ATOM   3051  N   ALA C 201      13.384  -4.042   5.026  1.00  0.00           N  
ATOM   3052  CA  ALA C 201      12.561  -3.559   3.927  1.00  0.00           C  
ATOM   3053  C   ALA C 201      13.327  -2.539   3.095  1.00  0.00           C  
ATOM   3054  O   ALA C 201      13.198  -2.496   1.872  1.00  0.00           O  
ATOM   3055  CB  ALA C 201      11.282  -2.932   4.470  1.00  0.00           C  
ATOM   3056  H   ALA C 201      13.087  -3.870   5.976  1.00  0.00           H  
ATOM   3057  HA  ALA C 201      12.300  -4.411   3.299  1.00  0.00           H  
ATOM   3058 1HB  ALA C 201      10.672  -2.573   3.642  1.00  0.00           H  
ATOM   3059 2HB  ALA C 201      10.724  -3.677   5.037  1.00  0.00           H  
ATOM   3060 3HB  ALA C 201      11.536  -2.097   5.122  1.00  0.00           H  
ATOM   3061  N   GLY C 202      14.125  -1.716   3.767  1.00  0.00           N  
ATOM   3062  CA  GLY C 202      15.042  -0.844   3.062  1.00  0.00           C  
ATOM   3063  C   GLY C 202      15.980  -1.608   2.145  1.00  0.00           C  
ATOM   3064  O   GLY C 202      16.182  -1.215   0.998  1.00  0.00           O  
ATOM   3065  H   GLY C 202      14.100  -1.690   4.777  1.00  0.00           H  
ATOM   3066 1HA  GLY C 202      14.477  -0.122   2.472  1.00  0.00           H  
ATOM   3067 2HA  GLY C 202      15.632  -0.278   3.782  1.00  0.00           H  
ATOM   3068  N   ALA C 203      16.547  -2.705   2.639  1.00  0.00           N  
ATOM   3069  CA  ALA C 203      17.356  -3.578   1.797  1.00  0.00           C  
ATOM   3070  C   ALA C 203      16.562  -4.206   0.669  1.00  0.00           C  
ATOM   3071  O   ALA C 203      17.079  -4.388  -0.433  1.00  0.00           O  
ATOM   3072  CB  ALA C 203      17.993  -4.672   2.634  1.00  0.00           C  
ATOM   3073  H   ALA C 203      16.419  -2.942   3.612  1.00  0.00           H  
ATOM   3074  HA  ALA C 203      18.143  -2.976   1.342  1.00  0.00           H  
ATOM   3075 1HB  ALA C 203      18.594  -5.317   1.993  1.00  0.00           H  
ATOM   3076 2HB  ALA C 203      18.630  -4.223   3.396  1.00  0.00           H  
ATOM   3077 3HB  ALA C 203      17.215  -5.263   3.114  1.00  0.00           H  
ATOM   3078  N   ALA C 204      15.310  -4.549   0.945  1.00  0.00           N  
ATOM   3079  CA  ALA C 204      14.429  -5.077  -0.086  1.00  0.00           C  
ATOM   3080  C   ALA C 204      14.183  -4.055  -1.171  1.00  0.00           C  
ATOM   3081  O   ALA C 204      14.018  -4.405  -2.334  1.00  0.00           O  
ATOM   3082  CB  ALA C 204      13.113  -5.494   0.513  1.00  0.00           C  
ATOM   3083  H   ALA C 204      14.958  -4.442   1.886  1.00  0.00           H  
ATOM   3084  HA  ALA C 204      14.909  -5.951  -0.526  1.00  0.00           H  
ATOM   3085 1HB  ALA C 204      12.465  -5.887  -0.270  1.00  0.00           H  
ATOM   3086 2HB  ALA C 204      13.283  -6.265   1.265  1.00  0.00           H  
ATOM   3087 3HB  ALA C 204      12.637  -4.633   0.980  1.00  0.00           H  
ATOM   3088  N   THR C 205      14.141  -2.787  -0.788  1.00  0.00           N  
ATOM   3089  CA  THR C 205      14.018  -1.735  -1.778  1.00  0.00           C  
ATOM   3090  C   THR C 205      15.272  -1.721  -2.645  1.00  0.00           C  
ATOM   3091  O   THR C 205      15.183  -1.568  -3.861  1.00  0.00           O  
ATOM   3092  CB  THR C 205      13.808  -0.359  -1.119  1.00  0.00           C  
ATOM   3093  OG1 THR C 205      12.605  -0.378  -0.340  1.00  0.00           O  
ATOM   3094  CG2 THR C 205      13.705   0.729  -2.177  1.00  0.00           C  
ATOM   3095  H   THR C 205      14.194  -2.539   0.190  1.00  0.00           H  
ATOM   3096  HA  THR C 205      13.138  -1.935  -2.389  1.00  0.00           H  
ATOM   3097  HB  THR C 205      14.648  -0.139  -0.460  1.00  0.00           H  
ATOM   3098  HG1 THR C 205      11.858  -0.576  -0.910  1.00  0.00           H  
ATOM   3099 1HG2 THR C 205      13.557   1.695  -1.693  1.00  0.00           H  
ATOM   3100 2HG2 THR C 205      14.623   0.754  -2.764  1.00  0.00           H  
ATOM   3101 3HG2 THR C 205      12.861   0.520  -2.833  1.00  0.00           H  
ATOM   3102  N   VAL C 206      16.437  -1.898  -2.029  1.00  0.00           N  
ATOM   3103  CA  VAL C 206      17.671  -1.969  -2.801  1.00  0.00           C  
ATOM   3104  C   VAL C 206      17.591  -3.158  -3.750  1.00  0.00           C  
ATOM   3105  O   VAL C 206      17.975  -3.064  -4.910  1.00  0.00           O  
ATOM   3106  CB  VAL C 206      18.892  -2.117  -1.873  1.00  0.00           C  
ATOM   3107  CG1 VAL C 206      20.148  -2.394  -2.686  1.00  0.00           C  
ATOM   3108  CG2 VAL C 206      19.060  -0.861  -1.033  1.00  0.00           C  
ATOM   3109  H   VAL C 206      16.480  -1.985  -1.024  1.00  0.00           H  
ATOM   3110  HA  VAL C 206      17.784  -1.039  -3.359  1.00  0.00           H  
ATOM   3111  HB  VAL C 206      18.737  -2.975  -1.219  1.00  0.00           H  
ATOM   3112 1HG1 VAL C 206      21.001  -2.497  -2.015  1.00  0.00           H  
ATOM   3113 2HG1 VAL C 206      20.019  -3.317  -3.252  1.00  0.00           H  
ATOM   3114 3HG1 VAL C 206      20.325  -1.568  -3.374  1.00  0.00           H  
ATOM   3115 1HG2 VAL C 206      19.924  -0.973  -0.379  1.00  0.00           H  
ATOM   3116 2HG2 VAL C 206      19.209  -0.002  -1.688  1.00  0.00           H  
ATOM   3117 3HG2 VAL C 206      18.166  -0.705  -0.429  1.00  0.00           H  
ATOM   3118  N   LEU C 207      17.095  -4.282  -3.244  1.00  0.00           N  
ATOM   3119  CA  LEU C 207      16.970  -5.503  -4.032  1.00  0.00           C  
ATOM   3120  C   LEU C 207      16.039  -5.225  -5.204  1.00  0.00           C  
ATOM   3121  O   LEU C 207      16.291  -5.664  -6.322  1.00  0.00           O  
ATOM   3122  CB  LEU C 207      16.426  -6.655  -3.178  1.00  0.00           C  
ATOM   3123  CG  LEU C 207      17.386  -7.209  -2.118  1.00  0.00           C  
ATOM   3124  CD1 LEU C 207      16.654  -8.223  -1.248  1.00  0.00           C  
ATOM   3125  CD2 LEU C 207      18.588  -7.843  -2.802  1.00  0.00           C  
ATOM   3126  H   LEU C 207      16.794  -4.286  -2.280  1.00  0.00           H  
ATOM   3127  HA  LEU C 207      17.962  -5.797  -4.373  1.00  0.00           H  
ATOM   3128 1HB  LEU C 207      15.528  -6.314  -2.665  1.00  0.00           H  
ATOM   3129 2HB  LEU C 207      16.151  -7.478  -3.838  1.00  0.00           H  
ATOM   3130  HG  LEU C 207      17.723  -6.398  -1.472  1.00  0.00           H  
ATOM   3131 1HD1 LEU C 207      17.337  -8.616  -0.495  1.00  0.00           H  
ATOM   3132 2HD1 LEU C 207      15.811  -7.738  -0.755  1.00  0.00           H  
ATOM   3133 3HD1 LEU C 207      16.291  -9.040  -1.870  1.00  0.00           H  
ATOM   3134 1HD2 LEU C 207      19.271  -8.236  -2.049  1.00  0.00           H  
ATOM   3135 2HD2 LEU C 207      18.253  -8.656  -3.447  1.00  0.00           H  
ATOM   3136 3HD2 LEU C 207      19.103  -7.092  -3.402  1.00  0.00           H  
ATOM   3137  N   LEU C 208      14.963  -4.487  -4.939  1.00  0.00           N  
ATOM   3138  CA  LEU C 208      14.000  -4.132  -5.976  1.00  0.00           C  
ATOM   3139  C   LEU C 208      14.690  -3.409  -7.120  1.00  0.00           C  
ATOM   3140  O   LEU C 208      14.435  -3.693  -8.293  1.00  0.00           O  
ATOM   3141  CB  LEU C 208      12.890  -3.246  -5.396  1.00  0.00           C  
ATOM   3142  CG  LEU C 208      11.842  -2.750  -6.401  1.00  0.00           C  
ATOM   3143  CD1 LEU C 208      11.159  -3.944  -7.055  1.00  0.00           C  
ATOM   3144  CD2 LEU C 208      10.831  -1.866  -5.686  1.00  0.00           C  
ATOM   3145  H   LEU C 208      14.810  -4.164  -3.994  1.00  0.00           H  
ATOM   3146  HA  LEU C 208      13.539  -5.046  -6.347  1.00  0.00           H  
ATOM   3147 1HB  LEU C 208      12.367  -3.806  -4.622  1.00  0.00           H  
ATOM   3148 2HB  LEU C 208      13.348  -2.371  -4.936  1.00  0.00           H  
ATOM   3149  HG  LEU C 208      12.334  -2.176  -7.187  1.00  0.00           H  
ATOM   3150 1HD1 LEU C 208      10.415  -3.591  -7.769  1.00  0.00           H  
ATOM   3151 2HD1 LEU C 208      11.902  -4.548  -7.575  1.00  0.00           H  
ATOM   3152 3HD1 LEU C 208      10.671  -4.547  -6.290  1.00  0.00           H  
ATOM   3153 1HD2 LEU C 208      10.087  -1.512  -6.400  1.00  0.00           H  
ATOM   3154 2HD2 LEU C 208      10.337  -2.439  -4.901  1.00  0.00           H  
ATOM   3155 3HD2 LEU C 208      11.344  -1.012  -5.243  1.00  0.00           H  
ATOM   3156  N   VAL C 209      15.559  -2.465  -6.771  1.00  0.00           N  
ATOM   3157  CA  VAL C 209      16.344  -1.750  -7.764  1.00  0.00           C  
ATOM   3158  C   VAL C 209      17.209  -2.719  -8.547  1.00  0.00           C  
ATOM   3159  O   VAL C 209      17.361  -2.588  -9.758  1.00  0.00           O  
ATOM   3160  CB  VAL C 209      17.235  -0.691  -7.089  1.00  0.00           C  
ATOM   3161  CG1 VAL C 209      18.205  -0.092  -8.097  1.00  0.00           C  
ATOM   3162  CG2 VAL C 209      16.370   0.392  -6.464  1.00  0.00           C  
ATOM   3163  H   VAL C 209      15.678  -2.238  -5.794  1.00  0.00           H  
ATOM   3164  HA  VAL C 209      15.660  -1.252  -8.452  1.00  0.00           H  
ATOM   3165  HB  VAL C 209      17.833  -1.172  -6.315  1.00  0.00           H  
ATOM   3166 1HG1 VAL C 209      18.828   0.655  -7.603  1.00  0.00           H  
ATOM   3167 2HG1 VAL C 209      18.839  -0.879  -8.505  1.00  0.00           H  
ATOM   3168 3HG1 VAL C 209      17.646   0.381  -8.904  1.00  0.00           H  
ATOM   3169 1HG2 VAL C 209      17.007   1.137  -5.988  1.00  0.00           H  
ATOM   3170 2HG2 VAL C 209      15.768   0.869  -7.238  1.00  0.00           H  
ATOM   3171 3HG2 VAL C 209      15.713  -0.053  -5.717  1.00  0.00           H  
ATOM   3172  N   ILE C 210      17.794  -3.690  -7.855  1.00  0.00           N  
ATOM   3173  CA  ILE C 210      18.689  -4.618  -8.523  1.00  0.00           C  
ATOM   3174  C   ILE C 210      17.831  -5.365  -9.539  1.00  0.00           C  
ATOM   3175  O   ILE C 210      18.248  -5.577 -10.676  1.00  0.00           O  
ATOM   3176  CB  ILE C 210      19.355  -5.597  -7.539  1.00  0.00           C  
ATOM   3177  CG1 ILE C 210      20.336  -4.854  -6.629  1.00  0.00           C  
ATOM   3178  CG2 ILE C 210      20.064  -6.711  -8.295  1.00  0.00           C  
ATOM   3179  CD1 ILE C 210      20.831  -5.679  -5.462  1.00  0.00           C  
ATOM   3180  H   ILE C 210      17.625  -3.795  -6.865  1.00  0.00           H  
ATOM   3181  HA  ILE C 210      19.491  -4.048  -8.992  1.00  0.00           H  
ATOM   3182  HB  ILE C 210      18.596  -6.036  -6.893  1.00  0.00           H  
ATOM   3183 1HG1 ILE C 210      21.200  -4.533  -7.210  1.00  0.00           H  
ATOM   3184 2HG1 ILE C 210      19.858  -3.958  -6.233  1.00  0.00           H  
ATOM   3185 1HG2 ILE C 210      20.530  -7.393  -7.585  1.00  0.00           H  
ATOM   3186 2HG2 ILE C 210      19.342  -7.255  -8.902  1.00  0.00           H  
ATOM   3187 3HG2 ILE C 210      20.830  -6.281  -8.942  1.00  0.00           H  
ATOM   3188 1HD1 ILE C 210      21.521  -5.085  -4.863  1.00  0.00           H  
ATOM   3189 2HD1 ILE C 210      19.984  -5.982  -4.846  1.00  0.00           H  
ATOM   3190 3HD1 ILE C 210      21.344  -6.564  -5.834  1.00  0.00           H  
ATOM   3191  N   VAL C 211      16.620  -5.733  -9.123  1.00  0.00           N  
ATOM   3192  CA  VAL C 211      15.688  -6.466  -9.976  1.00  0.00           C  
ATOM   3193  C   VAL C 211      15.399  -5.657 -11.223  1.00  0.00           C  
ATOM   3194  O   VAL C 211      15.323  -6.198 -12.324  1.00  0.00           O  
ATOM   3195  CB  VAL C 211      14.370  -6.753  -9.231  1.00  0.00           C  
ATOM   3196  CG1 VAL C 211      13.312  -7.263 -10.198  1.00  0.00           C  
ATOM   3197  CG2 VAL C 211      14.614  -7.760  -8.118  1.00  0.00           C  
ATOM   3198  H   VAL C 211      16.343  -5.494  -8.182  1.00  0.00           H  
ATOM   3199  HA  VAL C 211      16.131  -7.430 -10.226  1.00  0.00           H  
ATOM   3200  HB  VAL C 211      13.995  -5.823  -8.805  1.00  0.00           H  
ATOM   3201 1HG1 VAL C 211      12.388  -7.461  -9.655  1.00  0.00           H  
ATOM   3202 2HG1 VAL C 211      13.128  -6.511 -10.965  1.00  0.00           H  
ATOM   3203 3HG1 VAL C 211      13.660  -8.183 -10.667  1.00  0.00           H  
ATOM   3204 1HG2 VAL C 211      13.679  -7.958  -7.595  1.00  0.00           H  
ATOM   3205 2HG2 VAL C 211      14.996  -8.689  -8.544  1.00  0.00           H  
ATOM   3206 3HG2 VAL C 211      15.344  -7.357  -7.416  1.00  0.00           H  
ATOM   3207  N   LEU C 212      15.221  -4.357 -11.035  1.00  0.00           N  
ATOM   3208  CA  LEU C 212      14.956  -3.478 -12.150  1.00  0.00           C  
ATOM   3209  C   LEU C 212      16.174  -3.510 -13.057  1.00  0.00           C  
ATOM   3210  O   LEU C 212      16.044  -3.575 -14.283  1.00  0.00           O  
ATOM   3211  CB  LEU C 212      14.672  -2.049 -11.672  1.00  0.00           C  
ATOM   3212  CG  LEU C 212      13.367  -1.857 -10.888  1.00  0.00           C  
ATOM   3213  CD1 LEU C 212      13.312  -0.440 -10.332  1.00  0.00           C  
ATOM   3214  CD2 LEU C 212      12.181  -2.133 -11.799  1.00  0.00           C  
ATOM   3215  H   LEU C 212      15.270  -3.969 -10.104  1.00  0.00           H  
ATOM   3216  HA  LEU C 212      14.057  -3.826 -12.658  1.00  0.00           H  
ATOM   3217 1HB  LEU C 212      15.493  -1.726 -11.034  1.00  0.00           H  
ATOM   3218 2HB  LEU C 212      14.635  -1.392 -12.541  1.00  0.00           H  
ATOM   3219  HG  LEU C 212      13.345  -2.547 -10.044  1.00  0.00           H  
ATOM   3220 1HD1 LEU C 212      12.386  -0.303  -9.774  1.00  0.00           H  
ATOM   3221 2HD1 LEU C 212      14.162  -0.276  -9.669  1.00  0.00           H  
ATOM   3222 3HD1 LEU C 212      13.350   0.275 -11.154  1.00  0.00           H  
ATOM   3223 1HD2 LEU C 212      11.254  -1.997 -11.241  1.00  0.00           H  
ATOM   3224 2HD2 LEU C 212      12.201  -1.442 -12.643  1.00  0.00           H  
ATOM   3225 3HD2 LEU C 212      12.236  -3.157 -12.167  1.00  0.00           H  
ATOM   3226  N   LEU C 213      17.357  -3.487 -12.448  1.00  0.00           N  
ATOM   3227  CA  LEU C 213      18.605  -3.480 -13.198  1.00  0.00           C  
ATOM   3228  C   LEU C 213      18.826  -4.798 -13.921  1.00  0.00           C  
ATOM   3229  O   LEU C 213      19.468  -4.829 -14.964  1.00  0.00           O  
ATOM   3230  CB  LEU C 213      19.786  -3.205 -12.259  1.00  0.00           C  
ATOM   3231  CG  LEU C 213      19.849  -1.790 -11.667  1.00  0.00           C  
ATOM   3232  CD1 LEU C 213      20.967  -1.721 -10.635  1.00  0.00           C  
ATOM   3233  CD2 LEU C 213      20.073  -0.782 -12.785  1.00  0.00           C  
ATOM   3234  H   LEU C 213      17.390  -3.473 -11.438  1.00  0.00           H  
ATOM   3235  HA  LEU C 213      18.555  -2.690 -13.946  1.00  0.00           H  
ATOM   3236 1HB  LEU C 213      19.742  -3.908 -11.429  1.00  0.00           H  
ATOM   3237 2HB  LEU C 213      20.713  -3.377 -12.805  1.00  0.00           H  
ATOM   3238  HG  LEU C 213      18.911  -1.566 -11.159  1.00  0.00           H  
ATOM   3239 1HD1 LEU C 213      21.012  -0.716 -10.215  1.00  0.00           H  
ATOM   3240 2HD1 LEU C 213      20.771  -2.438  -9.838  1.00  0.00           H  
ATOM   3241 3HD1 LEU C 213      21.917  -1.957 -11.112  1.00  0.00           H  
ATOM   3242 1HD2 LEU C 213      20.117   0.223 -12.365  1.00  0.00           H  
ATOM   3243 2HD2 LEU C 213      21.012  -1.005 -13.293  1.00  0.00           H  
ATOM   3244 3HD2 LEU C 213      19.251  -0.842 -13.498  1.00  0.00           H  
ATOM   3245  N   ALA C 214      18.281  -5.879 -13.373  1.00  0.00           N  
ATOM   3246  CA  ALA C 214      18.324  -7.178 -14.032  1.00  0.00           C  
ATOM   3247  C   ALA C 214      17.615  -7.128 -15.378  1.00  0.00           C  
ATOM   3248  O   ALA C 214      18.173  -7.526 -16.399  1.00  0.00           O  
ATOM   3249  CB  ALA C 214      17.681  -8.236 -13.148  1.00  0.00           C  
ATOM   3250  H   ALA C 214      17.824  -5.797 -12.476  1.00  0.00           H  
ATOM   3251  HA  ALA C 214      19.370  -7.440 -14.196  1.00  0.00           H  
ATOM   3252 1HB  ALA C 214      17.718  -9.202 -13.650  1.00  0.00           H  
ATOM   3253 2HB  ALA C 214      18.220  -8.297 -12.202  1.00  0.00           H  
ATOM   3254 3HB  ALA C 214      16.643  -7.967 -12.956  1.00  0.00           H  
ATOM   3255  N   GLY C 215      16.378  -6.643 -15.373  1.00  0.00           N  
ATOM   3256  CA  GLY C 215      15.597  -6.604 -16.595  1.00  0.00           C  
ATOM   3257  C   GLY C 215      16.183  -5.621 -17.583  1.00  0.00           C  
ATOM   3258  O   GLY C 215      15.889  -5.672 -18.779  1.00  0.00           O  
ATOM   3259  H   GLY C 215      15.971  -6.295 -14.517  1.00  0.00           H  
ATOM   3260 1HA  GLY C 215      15.565  -7.599 -17.039  1.00  0.00           H  
ATOM   3261 2HA  GLY C 215      14.570  -6.324 -16.361  1.00  0.00           H  
ATOM   3262  N   SER C 216      17.020  -4.721 -17.077  1.00  0.00           N  
ATOM   3263  CA  SER C 216      17.596  -3.664 -17.894  1.00  0.00           C  
ATOM   3264  C   SER C 216      18.478  -4.244 -18.984  1.00  0.00           C  
ATOM   3265  O   SER C 216      18.753  -3.595 -19.991  1.00  0.00           O  
ATOM   3266  CB  SER C 216      18.402  -2.712 -17.031  1.00  0.00           C  
ATOM   3267  OG  SER C 216      19.583  -3.318 -16.583  1.00  0.00           O  
ATOM   3268  H   SER C 216      17.263  -4.773 -16.098  1.00  0.00           H  
ATOM   3269  HA  SER C 216      16.783  -3.094 -18.347  1.00  0.00           H  
ATOM   3270 1HB  SER C 216      18.643  -1.817 -17.604  1.00  0.00           H  
ATOM   3271 2HB  SER C 216      17.803  -2.401 -16.176  1.00  0.00           H  
ATOM   3272  HG  SER C 216      20.259  -2.637 -16.616  1.00  0.00           H  
ATOM   3273  N   TYR C 217      18.912  -5.478 -18.773  1.00  0.00           N  
ATOM   3274  CA  TYR C 217      19.764  -6.155 -19.734  1.00  0.00           C  
ATOM   3275  C   TYR C 217      19.277  -7.549 -20.094  1.00  0.00           C  
ATOM   3276  O   TYR C 217      19.708  -8.123 -21.094  1.00  0.00           O  
ATOM   3277  CB  TYR C 217      21.195  -6.230 -19.196  1.00  0.00           C  
ATOM   3278  CG  TYR C 217      21.332  -7.062 -17.941  1.00  0.00           C  
ATOM   3279  CD1 TYR C 217      21.397  -8.445 -18.029  1.00  0.00           C  
ATOM   3280  CD2 TYR C 217      21.394  -6.443 -16.701  1.00  0.00           C  
ATOM   3281  CE1 TYR C 217      21.523  -9.206 -16.883  1.00  0.00           C  
ATOM   3282  CE2 TYR C 217      21.519  -7.204 -15.555  1.00  0.00           C  
ATOM   3283  CZ  TYR C 217      21.584  -8.579 -15.643  1.00  0.00           C  
ATOM   3284  OH  TYR C 217      21.709  -9.337 -14.501  1.00  0.00           O  
ATOM   3285  H   TYR C 217      18.646  -5.959 -17.926  1.00  0.00           H  
ATOM   3286  HA  TYR C 217      19.763  -5.583 -20.662  1.00  0.00           H  
ATOM   3287 1HB  TYR C 217      21.849  -6.653 -19.959  1.00  0.00           H  
ATOM   3288 2HB  TYR C 217      21.554  -5.224 -18.978  1.00  0.00           H  
ATOM   3289  HD1 TYR C 217      21.349  -8.932 -19.004  1.00  0.00           H  
ATOM   3290  HD2 TYR C 217      21.342  -5.357 -16.631  1.00  0.00           H  
ATOM   3291  HE1 TYR C 217      21.574 -10.292 -16.953  1.00  0.00           H  
ATOM   3292  HE2 TYR C 217      21.567  -6.717 -14.580  1.00  0.00           H  
ATOM   3293  HH  TYR C 217      21.740 -10.267 -14.737  1.00  0.00           H  
ATOM   3294  N   LEU C 218      18.387  -8.093 -19.270  1.00  0.00           N  
ATOM   3295  CA  LEU C 218      17.772  -9.384 -19.556  1.00  0.00           C  
ATOM   3296  C   LEU C 218      16.753  -9.218 -20.675  1.00  0.00           C  
ATOM   3297  O   LEU C 218      16.591 -10.097 -21.520  1.00  0.00           O  
ATOM   3298  CB  LEU C 218      17.093  -9.953 -18.304  1.00  0.00           C  
ATOM   3299  CG  LEU C 218      18.039 -10.466 -17.210  1.00  0.00           C  
ATOM   3300  CD1 LEU C 218      17.230 -10.851 -15.979  1.00  0.00           C  
ATOM   3301  CD2 LEU C 218      18.831 -11.653 -17.738  1.00  0.00           C  
ATOM   3302  H   LEU C 218      18.129  -7.601 -18.427  1.00  0.00           H  
ATOM   3303  HA  LEU C 218      18.553 -10.079 -19.863  1.00  0.00           H  
ATOM   3304 1HB  LEU C 218      16.468  -9.178 -17.864  1.00  0.00           H  
ATOM   3305 2HB  LEU C 218      16.452 -10.782 -18.602  1.00  0.00           H  
ATOM   3306  HG  LEU C 218      18.726  -9.670 -16.921  1.00  0.00           H  
ATOM   3307 1HD1 LEU C 218      17.902 -11.215 -15.201  1.00  0.00           H  
ATOM   3308 2HD1 LEU C 218      16.689  -9.979 -15.611  1.00  0.00           H  
ATOM   3309 3HD1 LEU C 218      16.520 -11.635 -16.241  1.00  0.00           H  
ATOM   3310 1HD2 LEU C 218      19.503 -12.016 -16.960  1.00  0.00           H  
ATOM   3311 2HD2 LEU C 218      18.144 -12.449 -18.025  1.00  0.00           H  
ATOM   3312 3HD2 LEU C 218      19.413 -11.344 -18.606  1.00  0.00           H  
ATOM   3313  N   ALA C 219      16.060  -8.087 -20.673  1.00  0.00           N  
ATOM   3314  CA  ALA C 219      15.075  -7.813 -21.707  1.00  0.00           C  
ATOM   3315  C   ALA C 219      15.850  -7.561 -22.998  1.00  0.00           C  
ATOM   3316  O   ALA C 219      15.409  -7.926 -24.089  1.00  0.00           O  
ATOM   3317  CB  ALA C 219      14.248  -6.591 -21.333  1.00  0.00           C  
ATOM   3318  H   ALA C 219      16.214  -7.403 -19.946  1.00  0.00           H  
ATOM   3319  HA  ALA C 219      14.416  -8.678 -21.783  1.00  0.00           H  
ATOM   3320 1HB  ALA C 219      13.513  -6.396 -22.115  1.00  0.00           H  
ATOM   3321 2HB  ALA C 219      13.733  -6.774 -20.390  1.00  0.00           H  
ATOM   3322 3HB  ALA C 219      14.902  -5.728 -21.227  1.00  0.00           H  
ATOM   3323  N   VAL C 220      17.015  -6.935 -22.857  1.00  0.00           N  
ATOM   3324  CA  VAL C 220      17.875  -6.666 -23.999  1.00  0.00           C  
ATOM   3325  C   VAL C 220      18.243  -7.995 -24.632  1.00  0.00           C  
ATOM   3326  O   VAL C 220      18.051  -8.184 -25.826  1.00  0.00           O  
ATOM   3327  CB  VAL C 220      19.148  -5.912 -23.572  1.00  0.00           C  
ATOM   3328  CG1 VAL C 220      20.128  -5.822 -24.733  1.00  0.00           C  
ATOM   3329  CG2 VAL C 220      18.783  -4.525 -23.065  1.00  0.00           C  
ATOM   3330  H   VAL C 220      17.310  -6.638 -21.937  1.00  0.00           H  
ATOM   3331  HA  VAL C 220      17.334  -6.025 -24.696  1.00  0.00           H  
ATOM   3332  HB  VAL C 220      19.642  -6.472 -22.778  1.00  0.00           H  
ATOM   3333 1HG1 VAL C 220      21.022  -5.286 -24.414  1.00  0.00           H  
ATOM   3334 2HG1 VAL C 220      20.403  -6.826 -25.056  1.00  0.00           H  
ATOM   3335 3HG1 VAL C 220      19.662  -5.288 -25.561  1.00  0.00           H  
ATOM   3336 1HG2 VAL C 220      19.688  -3.998 -22.765  1.00  0.00           H  
ATOM   3337 2HG2 VAL C 220      18.284  -3.968 -23.858  1.00  0.00           H  
ATOM   3338 3HG2 VAL C 220      18.115  -4.615 -22.209  1.00  0.00           H  
ATOM   3339  N   LEU C 221      18.757  -8.921 -23.827  1.00  0.00           N  
ATOM   3340  CA  LEU C 221      19.209 -10.208 -24.342  1.00  0.00           C  
ATOM   3341  C   LEU C 221      18.054 -11.069 -24.855  1.00  0.00           C  
ATOM   3342  O   LEU C 221      18.213 -11.858 -25.787  1.00  0.00           O  
ATOM   3343  CB  LEU C 221      19.967 -10.968 -23.246  1.00  0.00           C  
ATOM   3344  CG  LEU C 221      21.297 -10.345 -22.803  1.00  0.00           C  
ATOM   3345  CD1 LEU C 221      21.828 -11.092 -21.588  1.00  0.00           C  
ATOM   3346  CD2 LEU C 221      22.291 -10.397 -23.954  1.00  0.00           C  
ATOM   3347  H   LEU C 221      18.837  -8.731 -22.838  1.00  0.00           H  
ATOM   3348  HA  LEU C 221      19.866 -10.029 -25.192  1.00  0.00           H  
ATOM   3349 1HB  LEU C 221      19.327 -11.041 -22.368  1.00  0.00           H  
ATOM   3350 2HB  LEU C 221      20.176 -11.976 -23.604  1.00  0.00           H  
ATOM   3351  HG  LEU C 221      21.134  -9.307 -22.512  1.00  0.00           H  
ATOM   3352 1HD1 LEU C 221      22.774 -10.649 -21.273  1.00  0.00           H  
ATOM   3353 2HD1 LEU C 221      21.107 -11.022 -20.774  1.00  0.00           H  
ATOM   3354 3HD1 LEU C 221      21.986 -12.139 -21.845  1.00  0.00           H  
ATOM   3355 1HD2 LEU C 221      23.236  -9.954 -23.640  1.00  0.00           H  
ATOM   3356 2HD2 LEU C 221      22.456 -11.434 -24.246  1.00  0.00           H  
ATOM   3357 3HD2 LEU C 221      21.893  -9.840 -24.803  1.00  0.00           H  
ATOM   3358  N   ALA C 222      16.888 -10.914 -24.238  1.00  0.00           N  
ATOM   3359  CA  ALA C 222      15.719 -11.695 -24.609  1.00  0.00           C  
ATOM   3360  C   ALA C 222      15.325 -11.311 -26.028  1.00  0.00           C  
ATOM   3361  O   ALA C 222      15.131 -12.172 -26.883  1.00  0.00           O  
ATOM   3362  CB  ALA C 222      14.570 -11.412 -23.648  1.00  0.00           C  
ATOM   3363  H   ALA C 222      16.812 -10.237 -23.493  1.00  0.00           H  
ATOM   3364  HA  ALA C 222      15.983 -12.751 -24.544  1.00  0.00           H  
ATOM   3365 1HB  ALA C 222      13.700 -12.003 -23.936  1.00  0.00           H  
ATOM   3366 2HB  ALA C 222      14.869 -11.677 -22.634  1.00  0.00           H  
ATOM   3367 3HB  ALA C 222      14.317 -10.353 -23.686  1.00  0.00           H  
ATOM   3368  N   GLU C 223      15.219 -10.007 -26.266  1.00  0.00           N  
ATOM   3369  CA  GLU C 223      14.769  -9.481 -27.549  1.00  0.00           C  
ATOM   3370  C   GLU C 223      15.910  -9.290 -28.548  1.00  0.00           C  
ATOM   3371  O   GLU C 223      15.669  -9.048 -29.729  1.00  0.00           O  
ATOM   3372  CB  GLU C 223      14.047  -8.149 -27.339  1.00  0.00           C  
ATOM   3373  CG  GLU C 223      12.825  -8.232 -26.435  1.00  0.00           C  
ATOM   3374  CD  GLU C 223      11.792  -9.203 -26.935  1.00  0.00           C  
ATOM   3375  OE1 GLU C 223      11.638  -9.316 -28.128  1.00  0.00           O  
ATOM   3376  OE2 GLU C 223      11.156  -9.834 -26.124  1.00  0.00           O  
ATOM   3377  H   GLU C 223      15.460  -9.362 -25.527  1.00  0.00           H  
ATOM   3378  HA  GLU C 223      14.062 -10.188 -27.985  1.00  0.00           H  
ATOM   3379 1HB  GLU C 223      14.736  -7.425 -26.904  1.00  0.00           H  
ATOM   3380 2HB  GLU C 223      13.724  -7.754 -28.303  1.00  0.00           H  
ATOM   3381 1HG  GLU C 223      13.143  -8.539 -25.439  1.00  0.00           H  
ATOM   3382 2HG  GLU C 223      12.377  -7.242 -26.355  1.00  0.00           H  
ATOM   3383  N   ARG C 224      17.144  -9.394 -28.060  1.00  0.00           N  
ATOM   3384  CA  ARG C 224      18.352  -9.310 -28.887  1.00  0.00           C  
ATOM   3385  C   ARG C 224      18.290 -10.043 -30.226  1.00  0.00           C  
ATOM   3386  O   ARG C 224      18.667  -9.486 -31.260  1.00  0.00           O  
ATOM   3387  CB  ARG C 224      19.539  -9.853 -28.104  1.00  0.00           C  
ATOM   3388  CG  ARG C 224      20.871  -9.787 -28.835  1.00  0.00           C  
ATOM   3389  CD  ARG C 224      21.985 -10.291 -27.991  1.00  0.00           C  
ATOM   3390  NE  ARG C 224      23.255 -10.267 -28.700  1.00  0.00           N  
ATOM   3391  CZ  ARG C 224      24.424 -10.700 -28.189  1.00  0.00           C  
ATOM   3392  NH1 ARG C 224      24.468 -11.186 -26.969  1.00  0.00           N  
ATOM   3393  NH2 ARG C 224      25.526 -10.636 -28.915  1.00  0.00           N  
ATOM   3394  H   ARG C 224      17.238  -9.538 -27.065  1.00  0.00           H  
ATOM   3395  HA  ARG C 224      18.514  -8.267 -29.157  1.00  0.00           H  
ATOM   3396 1HB  ARG C 224      19.645  -9.297 -27.174  1.00  0.00           H  
ATOM   3397 2HB  ARG C 224      19.357 -10.895 -27.843  1.00  0.00           H  
ATOM   3398 1HG  ARG C 224      20.821 -10.396 -29.737  1.00  0.00           H  
ATOM   3399 2HG  ARG C 224      21.086  -8.753 -29.106  1.00  0.00           H  
ATOM   3400 1HD  ARG C 224      22.079  -9.668 -27.103  1.00  0.00           H  
ATOM   3401 2HD  ARG C 224      21.780 -11.318 -27.694  1.00  0.00           H  
ATOM   3402  HE  ARG C 224      23.261  -9.899 -29.642  1.00  0.00           H  
ATOM   3403 1HH1 ARG C 224      23.625 -11.236 -26.414  1.00  0.00           H  
ATOM   3404 2HH1 ARG C 224      25.344 -11.511 -26.586  1.00  0.00           H  
ATOM   3405 1HH2 ARG C 224      25.492 -10.262 -29.854  1.00  0.00           H  
ATOM   3406 2HH2 ARG C 224      26.402 -10.960 -28.533  1.00  0.00           H  
ATOM   3407  N   GLY C 225      17.829 -11.289 -30.209  1.00  0.00           N  
ATOM   3408  CA  GLY C 225      17.646 -12.014 -31.454  1.00  0.00           C  
ATOM   3409  C   GLY C 225      16.191 -12.313 -31.750  1.00  0.00           C  
ATOM   3410  O   GLY C 225      15.838 -13.459 -32.032  1.00  0.00           O  
ATOM   3411  H   GLY C 225      17.601 -11.744 -29.336  1.00  0.00           H  
ATOM   3412 1HA  GLY C 225      18.062 -11.434 -32.277  1.00  0.00           H  
ATOM   3413 2HA  GLY C 225      18.197 -12.953 -31.412  1.00  0.00           H  
ATOM   3414  N   ALA C 226      15.345 -11.286 -31.693  1.00  0.00           N  
ATOM   3415  CA  ALA C 226      13.928 -11.448 -32.000  1.00  0.00           C  
ATOM   3416  C   ALA C 226      13.296 -10.170 -32.558  1.00  0.00           C  
ATOM   3417  O   ALA C 226      13.672  -9.060 -32.176  1.00  0.00           O  
ATOM   3418  CB  ALA C 226      13.174 -11.890 -30.742  1.00  0.00           C  
ATOM   3419  H   ALA C 226      15.690 -10.373 -31.431  1.00  0.00           H  
ATOM   3420  HA  ALA C 226      13.833 -12.220 -32.764  1.00  0.00           H  
ATOM   3421 1HB  ALA C 226      12.116 -12.010 -30.976  1.00  0.00           H  
ATOM   3422 2HB  ALA C 226      13.578 -12.839 -30.390  1.00  0.00           H  
ATOM   3423 3HB  ALA C 226      13.290 -11.136 -29.965  1.00  0.00           H  
ATOM   3424  N   PRO C 227      12.335 -10.322 -33.489  1.00  0.00           N  
ATOM   3425  CA  PRO C 227      11.553  -9.229 -34.096  1.00  0.00           C  
ATOM   3426  C   PRO C 227      10.768  -8.367 -33.093  1.00  0.00           C  
ATOM   3427  O   PRO C 227      10.312  -7.273 -33.422  1.00  0.00           O  
ATOM   3428  CB  PRO C 227      10.609  -9.958 -35.051  1.00  0.00           C  
ATOM   3429  CG  PRO C 227      11.273 -11.284 -35.312  1.00  0.00           C  
ATOM   3430  CD  PRO C 227      11.938 -11.653 -34.037  1.00  0.00           C  
ATOM   3431  HA  PRO C 227      12.231  -8.563 -34.650  1.00  0.00           H  
ATOM   3432 1HB  PRO C 227       9.617 -10.068 -34.588  1.00  0.00           H  
ATOM   3433 2HB  PRO C 227      10.473  -9.368 -35.969  1.00  0.00           H  
ATOM   3434 1HG  PRO C 227      10.525 -12.030 -35.620  1.00  0.00           H  
ATOM   3435 2HG  PRO C 227      11.990 -11.193 -36.142  1.00  0.00           H  
ATOM   3436 1HD  PRO C 227      11.219 -12.168 -33.383  1.00  0.00           H  
ATOM   3437 2HD  PRO C 227      12.803 -12.299 -34.247  1.00  0.00           H  
ATOM   3438  N   GLY C 228      10.626  -8.864 -31.871  1.00  0.00           N  
ATOM   3439  CA  GLY C 228       9.811  -8.185 -30.885  1.00  0.00           C  
ATOM   3440  C   GLY C 228      10.189  -6.772 -30.515  1.00  0.00           C  
ATOM   3441  O   GLY C 228      11.124  -6.191 -31.060  1.00  0.00           O  
ATOM   3442  H   GLY C 228      11.088  -9.726 -31.618  1.00  0.00           H  
ATOM   3443 1HA  GLY C 228       8.779  -8.143 -31.233  1.00  0.00           H  
ATOM   3444 2HA  GLY C 228       9.814  -8.754 -29.957  1.00  0.00           H  
ATOM   3445  N   ALA C 229       9.446  -6.242 -29.547  1.00  0.00           N  
ATOM   3446  CA  ALA C 229       9.570  -4.864 -29.098  1.00  0.00           C  
ATOM   3447  C   ALA C 229      11.004  -4.469 -28.755  1.00  0.00           C  
ATOM   3448  O   ALA C 229      11.779  -5.269 -28.232  1.00  0.00           O  
ATOM   3449  CB  ALA C 229       8.661  -4.632 -27.890  1.00  0.00           C  
ATOM   3450  H   ALA C 229       8.761  -6.842 -29.110  1.00  0.00           H  
ATOM   3451  HA  ALA C 229       9.257  -4.212 -29.914  1.00  0.00           H  
ATOM   3452 1HB  ALA C 229       8.756  -3.599 -27.556  1.00  0.00           H  
ATOM   3453 2HB  ALA C 229       7.626  -4.828 -28.171  1.00  0.00           H  
ATOM   3454 3HB  ALA C 229       8.951  -5.302 -27.083  1.00  0.00           H  
ATOM   3455  N   GLN C 230      11.331  -3.214 -29.051  1.00  0.00           N  
ATOM   3456  CA  GLN C 230      12.651  -2.651 -28.793  1.00  0.00           C  
ATOM   3457  C   GLN C 230      13.114  -2.659 -27.342  1.00  0.00           C  
ATOM   3458  O   GLN C 230      13.259  -1.595 -26.738  1.00  0.00           O  
ATOM   3459  CB  GLN C 230      12.690  -1.212 -29.313  1.00  0.00           C  
ATOM   3460  CG  GLN C 230      12.490  -1.086 -30.814  1.00  0.00           C  
ATOM   3461  CD  GLN C 230      13.606  -1.743 -31.603  1.00  0.00           C  
ATOM   3462  OE1 GLN C 230      14.788  -1.453 -31.395  1.00  0.00           O  
ATOM   3463  NE2 GLN C 230      13.239  -2.635 -32.517  1.00  0.00           N  
ATOM   3464  H   GLN C 230      10.622  -2.632 -29.474  1.00  0.00           H  
ATOM   3465  HA  GLN C 230      13.393  -3.260 -29.309  1.00  0.00           H  
ATOM   3466 1HB  GLN C 230      11.915  -0.625 -28.820  1.00  0.00           H  
ATOM   3467 2HB  GLN C 230      13.650  -0.761 -29.063  1.00  0.00           H  
ATOM   3468 1HG  GLN C 230      11.550  -1.567 -31.086  1.00  0.00           H  
ATOM   3469 2HG  GLN C 230      12.460  -0.030 -31.079  1.00  0.00           H  
ATOM   3470 1HE2 GLN C 230      13.931  -3.101 -33.069  1.00  0.00           H  
ATOM   3471 2HE2 GLN C 230      12.270  -2.841 -32.653  1.00  0.00           H  
ATOM   3472  N   LEU C 231      13.339  -3.839 -26.770  1.00  0.00           N  
ATOM   3473  CA  LEU C 231      13.814  -3.909 -25.388  1.00  0.00           C  
ATOM   3474  C   LEU C 231      15.329  -4.066 -25.486  1.00  0.00           C  
ATOM   3475  O   LEU C 231      16.049  -4.108 -24.492  1.00  0.00           O  
ATOM   3476  CB  LEU C 231      13.184  -5.083 -24.628  1.00  0.00           C  
ATOM   3477  CG  LEU C 231      11.653  -5.069 -24.533  1.00  0.00           C  
ATOM   3478  CD1 LEU C 231      11.180  -6.302 -23.775  1.00  0.00           C  
ATOM   3479  CD2 LEU C 231      11.198  -3.793 -23.840  1.00  0.00           C  
ATOM   3480  H   LEU C 231      13.185  -4.696 -27.281  1.00  0.00           H  
ATOM   3481  HA  LEU C 231      13.517  -2.995 -24.874  1.00  0.00           H  
ATOM   3482 1HB  LEU C 231      13.477  -6.010 -25.117  1.00  0.00           H  
ATOM   3483 2HB  LEU C 231      13.579  -5.091 -23.612  1.00  0.00           H  
ATOM   3484  HG  LEU C 231      11.226  -5.110 -25.536  1.00  0.00           H  
ATOM   3485 1HD1 LEU C 231      10.092  -6.293 -23.708  1.00  0.00           H  
ATOM   3486 2HD1 LEU C 231      11.502  -7.200 -24.303  1.00  0.00           H  
ATOM   3487 3HD1 LEU C 231      11.605  -6.298 -22.772  1.00  0.00           H  
ATOM   3488 1HD2 LEU C 231      10.110  -3.784 -23.774  1.00  0.00           H  
ATOM   3489 2HD2 LEU C 231      11.623  -3.753 -22.837  1.00  0.00           H  
ATOM   3490 3HD2 LEU C 231      11.534  -2.929 -24.413  1.00  0.00           H  
ATOM   3491  N   ILE C 232      15.784  -4.163 -26.726  1.00  0.00           N  
ATOM   3492  CA  ILE C 232      17.191  -4.219 -27.064  1.00  0.00           C  
ATOM   3493  C   ILE C 232      17.864  -2.928 -26.612  1.00  0.00           C  
ATOM   3494  O   ILE C 232      18.933  -2.949 -26.007  1.00  0.00           O  
ATOM   3495  CB  ILE C 232      17.397  -4.423 -28.576  1.00  0.00           C  
ATOM   3496  CG1 ILE C 232      16.895  -5.806 -29.001  1.00  0.00           C  
ATOM   3497  CG2 ILE C 232      18.863  -4.250 -28.942  1.00  0.00           C  
ATOM   3498  CD1 ILE C 232      16.788  -5.984 -30.498  1.00  0.00           C  
ATOM   3499  H   ILE C 232      15.099  -4.200 -27.467  1.00  0.00           H  
ATOM   3500  HA  ILE C 232      17.633  -5.081 -26.566  1.00  0.00           H  
ATOM   3501  HB  ILE C 232      16.806  -3.691 -29.126  1.00  0.00           H  
ATOM   3502 1HG1 ILE C 232      17.567  -6.571 -28.614  1.00  0.00           H  
ATOM   3503 2HG1 ILE C 232      15.911  -5.986 -28.566  1.00  0.00           H  
ATOM   3504 1HG2 ILE C 232      18.990  -4.399 -30.015  1.00  0.00           H  
ATOM   3505 2HG2 ILE C 232      19.188  -3.246 -28.675  1.00  0.00           H  
ATOM   3506 3HG2 ILE C 232      19.462  -4.982 -28.401  1.00  0.00           H  
ATOM   3507 1HD1 ILE C 232      16.426  -6.988 -30.721  1.00  0.00           H  
ATOM   3508 2HD1 ILE C 232      16.092  -5.249 -30.903  1.00  0.00           H  
ATOM   3509 3HD1 ILE C 232      17.768  -5.844 -30.952  1.00  0.00           H  
ATOM   3510  N   THR C 233      17.230  -1.802 -26.916  1.00  0.00           N  
ATOM   3511  CA  THR C 233      17.669  -0.514 -26.396  1.00  0.00           C  
ATOM   3512  C   THR C 233      17.702  -0.578 -24.880  1.00  0.00           C  
ATOM   3513  O   THR C 233      16.667  -0.741 -24.235  1.00  0.00           O  
ATOM   3514  CB  THR C 233      16.751   0.632 -26.858  1.00  0.00           C  
ATOM   3515  OG1 THR C 233      16.750   0.699 -28.290  1.00  0.00           O  
ATOM   3516  CG2 THR C 233      17.231   1.960 -26.292  1.00  0.00           C  
ATOM   3517  H   THR C 233      16.423  -1.838 -27.522  1.00  0.00           H  
ATOM   3518  HA  THR C 233      18.660  -0.299 -26.797  1.00  0.00           H  
ATOM   3519  HB  THR C 233      15.734   0.444 -26.515  1.00  0.00           H  
ATOM   3520  HG1 THR C 233      17.050   1.568 -28.569  1.00  0.00           H  
ATOM   3521 1HG2 THR C 233      16.570   2.759 -26.629  1.00  0.00           H  
ATOM   3522 2HG2 THR C 233      17.222   1.916 -25.203  1.00  0.00           H  
ATOM   3523 3HG2 THR C 233      18.244   2.159 -26.639  1.00  0.00           H  
ATOM   3524  N   TYR C 234      18.897  -0.461 -24.317  1.00  0.00           N  
ATOM   3525  CA  TYR C 234      19.092  -0.710 -22.899  1.00  0.00           C  
ATOM   3526  C   TYR C 234      18.300   0.267 -22.032  1.00  0.00           C  
ATOM   3527  O   TYR C 234      17.585  -0.150 -21.120  1.00  0.00           O  
ATOM   3528  CB  TYR C 234      20.581  -0.637 -22.552  1.00  0.00           C  
ATOM   3529  CG  TYR C 234      20.874  -0.824 -21.079  1.00  0.00           C  
ATOM   3530  CD1 TYR C 234      21.259  -2.068 -20.601  1.00  0.00           C  
ATOM   3531  CD2 TYR C 234      20.759   0.249 -20.208  1.00  0.00           C  
ATOM   3532  CE1 TYR C 234      21.527  -2.238 -19.256  1.00  0.00           C  
ATOM   3533  CE2 TYR C 234      21.027   0.079 -18.864  1.00  0.00           C  
ATOM   3534  CZ  TYR C 234      21.409  -1.159 -18.388  1.00  0.00           C  
ATOM   3535  OH  TYR C 234      21.676  -1.328 -17.049  1.00  0.00           O  
ATOM   3536  H   TYR C 234      19.689  -0.193 -24.883  1.00  0.00           H  
ATOM   3537  HA  TYR C 234      18.727  -1.711 -22.670  1.00  0.00           H  
ATOM   3538 1HB  TYR C 234      21.121  -1.405 -23.107  1.00  0.00           H  
ATOM   3539 2HB  TYR C 234      20.979   0.330 -22.858  1.00  0.00           H  
ATOM   3540  HD1 TYR C 234      21.350  -2.911 -21.286  1.00  0.00           H  
ATOM   3541  HD2 TYR C 234      20.455   1.226 -20.584  1.00  0.00           H  
ATOM   3542  HE1 TYR C 234      21.829  -3.215 -18.881  1.00  0.00           H  
ATOM   3543  HE2 TYR C 234      20.935   0.922 -18.179  1.00  0.00           H  
ATOM   3544  HH  TYR C 234      21.611  -0.481 -16.601  1.00  0.00           H  
ATOM   3545  N   PRO C 235      18.409   1.581 -22.307  1.00  0.00           N  
ATOM   3546  CA  PRO C 235      17.579   2.576 -21.610  1.00  0.00           C  
ATOM   3547  C   PRO C 235      16.105   2.186 -21.548  1.00  0.00           C  
ATOM   3548  O   PRO C 235      15.448   2.361 -20.515  1.00  0.00           O  
ATOM   3549  CB  PRO C 235      17.781   3.835 -22.458  1.00  0.00           C  
ATOM   3550  CG  PRO C 235      19.172   3.706 -22.978  1.00  0.00           C  
ATOM   3551  CD  PRO C 235      19.311   2.246 -23.319  1.00  0.00           C  
ATOM   3552  HA  PRO C 235      17.948   2.699 -20.582  1.00  0.00           H  
ATOM   3553 1HB  PRO C 235      17.028   3.875 -23.259  1.00  0.00           H  
ATOM   3554 2HB  PRO C 235      17.639   4.733 -21.839  1.00  0.00           H  
ATOM   3555 1HG  PRO C 235      19.314   4.360 -23.852  1.00  0.00           H  
ATOM   3556 2HG  PRO C 235      19.895   4.033 -22.216  1.00  0.00           H  
ATOM   3557 1HD  PRO C 235      18.961   2.074 -24.348  1.00  0.00           H  
ATOM   3558 2HD  PRO C 235      20.362   1.942 -23.210  1.00  0.00           H  
ATOM   3559  N   ARG C 236      15.595   1.664 -22.661  1.00  0.00           N  
ATOM   3560  CA  ARG C 236      14.193   1.281 -22.782  1.00  0.00           C  
ATOM   3561  C   ARG C 236      13.943  -0.014 -22.029  1.00  0.00           C  
ATOM   3562  O   ARG C 236      12.856  -0.234 -21.506  1.00  0.00           O  
ATOM   3563  CB  ARG C 236      13.798   1.108 -24.241  1.00  0.00           C  
ATOM   3564  CG  ARG C 236      13.680   2.402 -25.030  1.00  0.00           C  
ATOM   3565  CD  ARG C 236      13.224   2.158 -26.422  1.00  0.00           C  
ATOM   3566  NE  ARG C 236      13.071   3.396 -27.168  1.00  0.00           N  
ATOM   3567  CZ  ARG C 236      12.695   3.470 -28.460  1.00  0.00           C  
ATOM   3568  NH1 ARG C 236      12.439   2.370 -29.133  1.00  0.00           N  
ATOM   3569  NH2 ARG C 236      12.585   4.647 -29.050  1.00  0.00           N  
ATOM   3570  H   ARG C 236      16.211   1.530 -23.451  1.00  0.00           H  
ATOM   3571  HA  ARG C 236      13.579   2.076 -22.356  1.00  0.00           H  
ATOM   3572 1HB  ARG C 236      14.532   0.481 -24.744  1.00  0.00           H  
ATOM   3573 2HB  ARG C 236      12.836   0.598 -24.300  1.00  0.00           H  
ATOM   3574 1HG  ARG C 236      12.960   3.061 -24.544  1.00  0.00           H  
ATOM   3575 2HG  ARG C 236      14.653   2.894 -25.069  1.00  0.00           H  
ATOM   3576 1HD  ARG C 236      13.954   1.536 -26.940  1.00  0.00           H  
ATOM   3577 2HD  ARG C 236      12.261   1.649 -26.405  1.00  0.00           H  
ATOM   3578  HE  ARG C 236      13.260   4.264 -26.684  1.00  0.00           H  
ATOM   3579 1HH1 ARG C 236      12.523   1.470 -28.682  1.00  0.00           H  
ATOM   3580 2HH1 ARG C 236      12.157   2.425 -30.102  1.00  0.00           H  
ATOM   3581 1HH2 ARG C 236      12.783   5.493 -28.532  1.00  0.00           H  
ATOM   3582 2HH2 ARG C 236      12.304   4.702 -30.018  1.00  0.00           H  
ATOM   3583  N   ALA C 237      14.954  -0.872 -21.977  1.00  0.00           N  
ATOM   3584  CA  ALA C 237      14.836  -2.121 -21.241  1.00  0.00           C  
ATOM   3585  C   ALA C 237      14.632  -1.812 -19.761  1.00  0.00           C  
ATOM   3586  O   ALA C 237      13.805  -2.439 -19.104  1.00  0.00           O  
ATOM   3587  CB  ALA C 237      16.086  -2.970 -21.436  1.00  0.00           C  
ATOM   3588  H   ALA C 237      15.820  -0.661 -22.452  1.00  0.00           H  
ATOM   3589  HA  ALA C 237      13.976  -2.664 -21.632  1.00  0.00           H  
ATOM   3590 1HB  ALA C 237      15.984  -3.902 -20.880  1.00  0.00           H  
ATOM   3591 2HB  ALA C 237      16.214  -3.192 -22.496  1.00  0.00           H  
ATOM   3592 3HB  ALA C 237      16.956  -2.425 -21.073  1.00  0.00           H  
ATOM   3593  N   LEU C 238      15.387  -0.840 -19.247  1.00  0.00           N  
ATOM   3594  CA  LEU C 238      15.248  -0.391 -17.859  1.00  0.00           C  
ATOM   3595  C   LEU C 238      13.879   0.226 -17.624  1.00  0.00           C  
ATOM   3596  O   LEU C 238      13.190  -0.100 -16.656  1.00  0.00           O  
ATOM   3597  CB  LEU C 238      16.340   0.630 -17.514  1.00  0.00           C  
ATOM   3598  CG  LEU C 238      16.290   1.203 -16.092  1.00  0.00           C  
ATOM   3599  CD1 LEU C 238      16.438   0.073 -15.083  1.00  0.00           C  
ATOM   3600  CD2 LEU C 238      17.393   2.237 -15.922  1.00  0.00           C  
ATOM   3601  H   LEU C 238      16.077  -0.402 -19.840  1.00  0.00           H  
ATOM   3602  HA  LEU C 238      15.403  -1.246 -17.202  1.00  0.00           H  
ATOM   3603 1HB  LEU C 238      17.312   0.157 -17.646  1.00  0.00           H  
ATOM   3604 2HB  LEU C 238      16.268   1.465 -18.211  1.00  0.00           H  
ATOM   3605  HG  LEU C 238      15.321   1.675 -15.924  1.00  0.00           H  
ATOM   3606 1HD1 LEU C 238      16.402   0.481 -14.072  1.00  0.00           H  
ATOM   3607 2HD1 LEU C 238      15.626  -0.641 -15.214  1.00  0.00           H  
ATOM   3608 3HD1 LEU C 238      17.393  -0.429 -15.237  1.00  0.00           H  
ATOM   3609 1HD2 LEU C 238      17.356   2.645 -14.912  1.00  0.00           H  
ATOM   3610 2HD2 LEU C 238      18.362   1.766 -16.088  1.00  0.00           H  
ATOM   3611 3HD2 LEU C 238      17.252   3.042 -16.644  1.00  0.00           H  
ATOM   3612  N   TRP C 239      13.508   1.135 -18.521  1.00  0.00           N  
ATOM   3613  CA  TRP C 239      12.192   1.754 -18.512  1.00  0.00           C  
ATOM   3614  C   TRP C 239      11.115   0.678 -18.523  1.00  0.00           C  
ATOM   3615  O   TRP C 239      10.135   0.772 -17.790  1.00  0.00           O  
ATOM   3616  CB  TRP C 239      12.021   2.679 -19.719  1.00  0.00           C  
ATOM   3617  CG  TRP C 239      10.777   3.514 -19.662  1.00  0.00           C  
ATOM   3618  CD1 TRP C 239      10.199   4.038 -18.545  1.00  0.00           C  
ATOM   3619  CD2 TRP C 239       9.949   3.928 -20.775  1.00  0.00           C  
ATOM   3620  NE1 TRP C 239       9.072   4.745 -18.884  1.00  0.00           N  
ATOM   3621  CE2 TRP C 239       8.904   4.689 -20.244  1.00  0.00           C  
ATOM   3622  CE3 TRP C 239      10.010   3.716 -22.158  1.00  0.00           C  
ATOM   3623  CZ2 TRP C 239       7.920   5.244 -21.047  1.00  0.00           C  
ATOM   3624  CZ3 TRP C 239       9.023   4.274 -22.963  1.00  0.00           C  
ATOM   3625  CH2 TRP C 239       8.006   5.018 -22.421  1.00  0.00           C  
ATOM   3626  H   TRP C 239      14.173   1.400 -19.233  1.00  0.00           H  
ATOM   3627  HA  TRP C 239      12.091   2.338 -17.597  1.00  0.00           H  
ATOM   3628 1HB  TRP C 239      12.879   3.347 -19.791  1.00  0.00           H  
ATOM   3629 2HB  TRP C 239      11.992   2.084 -20.632  1.00  0.00           H  
ATOM   3630  HD1 TRP C 239      10.575   3.914 -17.531  1.00  0.00           H  
ATOM   3631  HE1 TRP C 239       8.463   5.227 -18.238  1.00  0.00           H  
ATOM   3632  HE3 TRP C 239      10.817   3.128 -22.594  1.00  0.00           H  
ATOM   3633  HZ2 TRP C 239       7.104   5.838 -20.636  1.00  0.00           H  
ATOM   3634  HZ3 TRP C 239       9.077   4.104 -24.038  1.00  0.00           H  
ATOM   3635  HH2 TRP C 239       7.249   5.441 -23.082  1.00  0.00           H  
ATOM   3636  N   TRP C 240      11.302  -0.352 -19.344  1.00  0.00           N  
ATOM   3637  CA  TRP C 240      10.332  -1.443 -19.415  1.00  0.00           C  
ATOM   3638  C   TRP C 240      10.290  -2.172 -18.089  1.00  0.00           C  
ATOM   3639  O   TRP C 240       9.219  -2.516 -17.591  1.00  0.00           O  
ATOM   3640  CB  TRP C 240      10.690  -2.423 -20.534  1.00  0.00           C  
ATOM   3641  CG  TRP C 240       9.865  -3.675 -20.519  1.00  0.00           C  
ATOM   3642  CD1 TRP C 240       8.604  -3.825 -21.013  1.00  0.00           C  
ATOM   3643  CD2 TRP C 240      10.242  -4.966 -19.982  1.00  0.00           C  
ATOM   3644  NE1 TRP C 240       8.171  -5.114 -20.820  1.00  0.00           N  
ATOM   3645  CE2 TRP C 240       9.162  -5.826 -20.192  1.00  0.00           C  
ATOM   3646  CE3 TRP C 240      11.394  -5.452 -19.351  1.00  0.00           C  
ATOM   3647  CZ2 TRP C 240       9.192  -7.153 -19.791  1.00  0.00           C  
ATOM   3648  CZ3 TRP C 240      11.424  -6.783 -18.950  1.00  0.00           C  
ATOM   3649  CH2 TRP C 240      10.351  -7.610 -19.165  1.00  0.00           C  
ATOM   3650  H   TRP C 240      12.124  -0.385 -19.929  1.00  0.00           H  
ATOM   3651  HA  TRP C 240       9.357  -1.024 -19.662  1.00  0.00           H  
ATOM   3652 1HB  TRP C 240      10.557  -1.937 -21.500  1.00  0.00           H  
ATOM   3653 2HB  TRP C 240      11.740  -2.704 -20.450  1.00  0.00           H  
ATOM   3654  HD1 TRP C 240       8.024  -3.038 -21.491  1.00  0.00           H  
ATOM   3655  HE1 TRP C 240       7.271  -5.480 -21.094  1.00  0.00           H  
ATOM   3656  HE3 TRP C 240      12.250  -4.800 -19.180  1.00  0.00           H  
ATOM   3657  HZ2 TRP C 240       8.349  -7.826 -19.953  1.00  0.00           H  
ATOM   3658  HZ3 TRP C 240      12.324  -7.153 -18.458  1.00  0.00           H  
ATOM   3659  HH2 TRP C 240      10.409  -8.649 -18.838  1.00  0.00           H  
ATOM   3660  N   SER C 241      11.470  -2.425 -17.537  1.00  0.00           N  
ATOM   3661  CA  SER C 241      11.598  -3.247 -16.347  1.00  0.00           C  
ATOM   3662  C   SER C 241      10.827  -2.551 -15.238  1.00  0.00           C  
ATOM   3663  O   SER C 241      10.237  -3.197 -14.378  1.00  0.00           O  
ATOM   3664  CB  SER C 241      13.052  -3.431 -15.960  1.00  0.00           C  
ATOM   3665  OG  SER C 241      13.614  -2.222 -15.529  1.00  0.00           O  
ATOM   3666  H   SER C 241      12.301  -2.035 -17.958  1.00  0.00           H  
ATOM   3667  HA  SER C 241      11.206  -4.241 -16.568  1.00  0.00           H  
ATOM   3668 1HB  SER C 241      13.126  -4.173 -15.165  1.00  0.00           H  
ATOM   3669 2HB  SER C 241      13.611  -3.811 -16.814  1.00  0.00           H  
ATOM   3670  HG  SER C 241      13.331  -2.109 -14.618  1.00  0.00           H  
ATOM   3671  N   VAL C 242      10.829  -1.225 -15.284  1.00  0.00           N  
ATOM   3672  CA  VAL C 242      10.030  -0.425 -14.368  1.00  0.00           C  
ATOM   3673  C   VAL C 242       8.535  -0.469 -14.679  1.00  0.00           C  
ATOM   3674  O   VAL C 242       7.718  -0.570 -13.768  1.00  0.00           O  
ATOM   3675  CB  VAL C 242      10.507   1.039 -14.409  1.00  0.00           C  
ATOM   3676  CG1 VAL C 242       9.582   1.924 -13.587  1.00  0.00           C  
ATOM   3677  CG2 VAL C 242      11.937   1.133 -13.900  1.00  0.00           C  
ATOM   3678  H   VAL C 242      11.401  -0.760 -15.974  1.00  0.00           H  
ATOM   3679  HA  VAL C 242      10.158  -0.821 -13.360  1.00  0.00           H  
ATOM   3680  HB  VAL C 242      10.463   1.397 -15.438  1.00  0.00           H  
ATOM   3681 1HG1 VAL C 242       9.934   2.955 -13.627  1.00  0.00           H  
ATOM   3682 2HG1 VAL C 242       8.572   1.870 -13.991  1.00  0.00           H  
ATOM   3683 3HG1 VAL C 242       9.579   1.584 -12.552  1.00  0.00           H  
ATOM   3684 1HG2 VAL C 242      12.268   2.170 -13.933  1.00  0.00           H  
ATOM   3685 2HG2 VAL C 242      11.982   0.769 -12.873  1.00  0.00           H  
ATOM   3686 3HG2 VAL C 242      12.588   0.525 -14.529  1.00  0.00           H  
ATOM   3687  N   GLU C 243       8.178  -0.383 -15.958  1.00  0.00           N  
ATOM   3688  CA  GLU C 243       6.778  -0.508 -16.367  1.00  0.00           C  
ATOM   3689  C   GLU C 243       6.269  -1.881 -15.960  1.00  0.00           C  
ATOM   3690  O   GLU C 243       5.087  -2.061 -15.672  1.00  0.00           O  
ATOM   3691  CB  GLU C 243       6.623  -0.308 -17.876  1.00  0.00           C  
ATOM   3692  CG  GLU C 243       6.852   1.120 -18.348  1.00  0.00           C  
ATOM   3693  CD  GLU C 243       6.838   1.250 -19.846  1.00  0.00           C  
ATOM   3694  OE1 GLU C 243       5.833   0.946 -20.441  1.00  0.00           O  
ATOM   3695  OE2 GLU C 243       7.836   1.655 -20.396  1.00  0.00           O  
ATOM   3696  H   GLU C 243       8.884  -0.227 -16.663  1.00  0.00           H  
ATOM   3697  HA  GLU C 243       6.201   0.271 -15.867  1.00  0.00           H  
ATOM   3698 1HB  GLU C 243       7.328  -0.952 -18.402  1.00  0.00           H  
ATOM   3699 2HB  GLU C 243       5.619  -0.605 -18.181  1.00  0.00           H  
ATOM   3700 1HG  GLU C 243       6.073   1.759 -17.933  1.00  0.00           H  
ATOM   3701 2HG  GLU C 243       7.811   1.469 -17.967  1.00  0.00           H  
ATOM   3702  N   THR C 244       7.178  -2.848 -15.920  1.00  0.00           N  
ATOM   3703  CA  THR C 244       6.808  -4.237 -15.682  1.00  0.00           C  
ATOM   3704  C   THR C 244       6.651  -4.514 -14.189  1.00  0.00           C  
ATOM   3705  O   THR C 244       5.693  -5.160 -13.760  1.00  0.00           O  
ATOM   3706  CB  THR C 244       7.850  -5.198 -16.283  1.00  0.00           C  
ATOM   3707  OG1 THR C 244       8.013  -4.918 -17.680  1.00  0.00           O  
ATOM   3708  CG2 THR C 244       7.406  -6.643 -16.108  1.00  0.00           C  
ATOM   3709  H   THR C 244       8.151  -2.615 -16.058  1.00  0.00           H  
ATOM   3710  HA  THR C 244       5.864  -4.435 -16.190  1.00  0.00           H  
ATOM   3711  HB  THR C 244       8.808  -5.055 -15.784  1.00  0.00           H  
ATOM   3712  HG1 THR C 244       7.237  -5.220 -18.159  1.00  0.00           H  
ATOM   3713 1HG2 THR C 244       8.155  -7.308 -16.538  1.00  0.00           H  
ATOM   3714 2HG2 THR C 244       7.293  -6.862 -15.047  1.00  0.00           H  
ATOM   3715 3HG2 THR C 244       6.453  -6.794 -16.614  1.00  0.00           H  
ATOM   3716  N   ALA C 245       7.612  -4.021 -13.411  1.00  0.00           N  
ATOM   3717  CA  ALA C 245       7.639  -4.205 -11.965  1.00  0.00           C  
ATOM   3718  C   ALA C 245       6.629  -3.313 -11.260  1.00  0.00           C  
ATOM   3719  O   ALA C 245       6.061  -3.694 -10.249  1.00  0.00           O  
ATOM   3720  CB  ALA C 245       9.035  -3.923 -11.436  1.00  0.00           C  
ATOM   3721  H   ALA C 245       8.353  -3.497 -13.855  1.00  0.00           H  
ATOM   3722  HA  ALA C 245       7.377  -5.241 -11.750  1.00  0.00           H  
ATOM   3723 1HB  ALA C 245       9.049  -4.061 -10.355  1.00  0.00           H  
ATOM   3724 2HB  ALA C 245       9.744  -4.608 -11.899  1.00  0.00           H  
ATOM   3725 3HB  ALA C 245       9.313  -2.897 -11.674  1.00  0.00           H  
ATOM   3726  N   THR C 246       6.415  -2.116 -11.779  1.00  0.00           N  
ATOM   3727  CA  THR C 246       5.480  -1.200 -11.163  1.00  0.00           C  
ATOM   3728  C   THR C 246       4.145  -1.482 -11.804  1.00  0.00           C  
ATOM   3729  O   THR C 246       3.110  -0.980 -11.353  1.00  0.00           O  
ATOM   3730  CB  THR C 246       5.882   0.274 -11.353  1.00  0.00           C  
ATOM   3731  OG1 THR C 246       5.959   0.575 -12.752  1.00  0.00           O  
ATOM   3732  CG2 THR C 246       7.231   0.547 -10.705  1.00  0.00           C  
ATOM   3733  H   THR C 246       6.906  -1.830 -12.614  1.00  0.00           H  
ATOM   3734  HA  THR C 246       5.530  -1.330 -10.082  1.00  0.00           H  
ATOM   3735  HB  THR C 246       5.130   0.918 -10.897  1.00  0.00           H  
ATOM   3736  HG1 THR C 246       5.753  -0.214 -13.260  1.00  0.00           H  
ATOM   3737 1HG2 THR C 246       7.498   1.594 -10.848  1.00  0.00           H  
ATOM   3738 2HG2 THR C 246       7.173   0.330  -9.638  1.00  0.00           H  
ATOM   3739 3HG2 THR C 246       7.989  -0.087 -11.162  1.00  0.00           H  
ATOM   3740  N   THR C 247       4.185  -2.296 -12.858  1.00  0.00           N  
ATOM   3741  CA  THR C 247       3.000  -2.815 -13.541  1.00  0.00           C  
ATOM   3742  C   THR C 247       2.191  -1.647 -14.081  1.00  0.00           C  
ATOM   3743  O   THR C 247       1.033  -1.439 -13.743  1.00  0.00           O  
ATOM   3744  CB  THR C 247       2.130  -3.674 -12.607  1.00  0.00           C  
ATOM   3745  OG1 THR C 247       1.426  -2.826 -11.690  1.00  0.00           O  
ATOM   3746  CG2 THR C 247       2.992  -4.654 -11.825  1.00  0.00           C  
ATOM   3747  H   THR C 247       5.101  -2.560 -13.191  1.00  0.00           H  
ATOM   3748  HA  THR C 247       3.327  -3.427 -14.382  1.00  0.00           H  
ATOM   3749  HB  THR C 247       1.402  -4.231 -13.197  1.00  0.00           H  
ATOM   3750  HG1 THR C 247       1.800  -1.942 -11.722  1.00  0.00           H  
ATOM   3751 1HG2 THR C 247       2.360  -5.253 -11.170  1.00  0.00           H  
ATOM   3752 2HG2 THR C 247       3.520  -5.308 -12.519  1.00  0.00           H  
ATOM   3753 3HG2 THR C 247       3.715  -4.103 -11.225  1.00  0.00           H  
ATOM   3754  N   VAL C 248       2.856  -0.867 -14.915  1.00  0.00           N  
ATOM   3755  CA  VAL C 248       2.233   0.225 -15.627  1.00  0.00           C  
ATOM   3756  C   VAL C 248       1.948  -0.321 -17.023  1.00  0.00           C  
ATOM   3757  O   VAL C 248       0.829  -0.238 -17.527  1.00  0.00           O  
ATOM   3758  CB  VAL C 248       3.150   1.461 -15.692  1.00  0.00           C  
ATOM   3759  CG1 VAL C 248       2.492   2.570 -16.501  1.00  0.00           C  
ATOM   3760  CG2 VAL C 248       3.475   1.940 -14.286  1.00  0.00           C  
ATOM   3761  H   VAL C 248       3.840  -1.047 -15.056  1.00  0.00           H  
ATOM   3762  HA  VAL C 248       1.335   0.524 -15.084  1.00  0.00           H  
ATOM   3763  HB  VAL C 248       4.072   1.192 -16.208  1.00  0.00           H  
ATOM   3764 1HG1 VAL C 248       3.154   3.435 -16.537  1.00  0.00           H  
ATOM   3765 2HG1 VAL C 248       2.301   2.217 -17.514  1.00  0.00           H  
ATOM   3766 3HG1 VAL C 248       1.550   2.853 -16.031  1.00  0.00           H  
ATOM   3767 1HG2 VAL C 248       4.124   2.814 -14.340  1.00  0.00           H  
ATOM   3768 2HG2 VAL C 248       2.552   2.204 -13.769  1.00  0.00           H  
ATOM   3769 3HG2 VAL C 248       3.982   1.145 -13.739  1.00  0.00           H  
ATOM   3770  N   GLY C 249       2.988  -0.900 -17.623  1.00  0.00           N  
ATOM   3771  CA  GLY C 249       2.904  -1.433 -18.972  1.00  0.00           C  
ATOM   3772  C   GLY C 249       2.199  -0.531 -19.959  1.00  0.00           C  
ATOM   3773  O   GLY C 249       1.039  -0.761 -20.297  1.00  0.00           O  
ATOM   3774  H   GLY C 249       3.861  -0.968 -17.120  1.00  0.00           H  
ATOM   3775 1HA  GLY C 249       3.908  -1.627 -19.350  1.00  0.00           H  
ATOM   3776 2HA  GLY C 249       2.378  -2.387 -18.954  1.00  0.00           H  
ATOM   3777  N   TYR C 250       2.899   0.497 -20.428  1.00  0.00           N  
ATOM   3778  CA  TYR C 250       2.278   1.483 -21.295  1.00  0.00           C  
ATOM   3779  C   TYR C 250       1.744   0.795 -22.521  1.00  0.00           C  
ATOM   3780  O   TYR C 250       0.661   1.121 -22.985  1.00  0.00           O  
ATOM   3781  CB  TYR C 250       3.269   2.583 -21.683  1.00  0.00           C  
ATOM   3782  CG  TYR C 250       3.493   3.613 -20.598  1.00  0.00           C  
ATOM   3783  CD1 TYR C 250       4.784   3.971 -20.238  1.00  0.00           C  
ATOM   3784  CD2 TYR C 250       2.408   4.199 -19.963  1.00  0.00           C  
ATOM   3785  CE1 TYR C 250       4.989   4.911 -19.247  1.00  0.00           C  
ATOM   3786  CE2 TYR C 250       2.613   5.140 -18.973  1.00  0.00           C  
ATOM   3787  CZ  TYR C 250       3.897   5.496 -18.614  1.00  0.00           C  
ATOM   3788  OH  TYR C 250       4.101   6.433 -17.627  1.00  0.00           O  
ATOM   3789  H   TYR C 250       3.873   0.601 -20.183  1.00  0.00           H  
ATOM   3790  HA  TYR C 250       1.463   1.960 -20.749  1.00  0.00           H  
ATOM   3791 1HB  TYR C 250       4.232   2.135 -21.931  1.00  0.00           H  
ATOM   3792 2HB  TYR C 250       2.909   3.099 -22.573  1.00  0.00           H  
ATOM   3793  HD1 TYR C 250       5.637   3.510 -20.737  1.00  0.00           H  
ATOM   3794  HD2 TYR C 250       1.394   3.917 -20.246  1.00  0.00           H  
ATOM   3795  HE1 TYR C 250       6.003   5.193 -18.964  1.00  0.00           H  
ATOM   3796  HE2 TYR C 250       1.760   5.600 -18.473  1.00  0.00           H  
ATOM   3797  HH  TYR C 250       3.260   6.661 -17.225  1.00  0.00           H  
ATOM   3798  N   GLY C 251       2.504  -0.171 -23.025  1.00  0.00           N  
ATOM   3799  CA  GLY C 251       2.136  -0.842 -24.256  1.00  0.00           C  
ATOM   3800  C   GLY C 251       3.159  -0.514 -25.327  1.00  0.00           C  
ATOM   3801  O   GLY C 251       3.338  -1.253 -26.296  1.00  0.00           O  
ATOM   3802  H   GLY C 251       3.350  -0.446 -22.548  1.00  0.00           H  
ATOM   3803 1HA  GLY C 251       2.088  -1.917 -24.084  1.00  0.00           H  
ATOM   3804 2HA  GLY C 251       1.141  -0.521 -24.562  1.00  0.00           H  
ATOM   3805  N   ASP C 252       3.832   0.615 -25.136  1.00  0.00           N  
ATOM   3806  CA  ASP C 252       4.960   1.015 -25.960  1.00  0.00           C  
ATOM   3807  C   ASP C 252       6.047  -0.060 -25.923  1.00  0.00           C  
ATOM   3808  O   ASP C 252       6.623  -0.404 -26.952  1.00  0.00           O  
ATOM   3809  CB  ASP C 252       5.527   2.355 -25.485  1.00  0.00           C  
ATOM   3810  CG  ASP C 252       6.628   2.887 -26.393  1.00  0.00           C  
ATOM   3811  OD1 ASP C 252       6.335   3.220 -27.517  1.00  0.00           O  
ATOM   3812  OD2 ASP C 252       7.751   2.956 -25.953  1.00  0.00           O  
ATOM   3813  H   ASP C 252       3.537   1.216 -24.380  1.00  0.00           H  
ATOM   3814  HA  ASP C 252       4.608   1.155 -26.983  1.00  0.00           H  
ATOM   3815 1HB  ASP C 252       4.726   3.093 -25.439  1.00  0.00           H  
ATOM   3816 2HB  ASP C 252       5.928   2.244 -24.478  1.00  0.00           H  
ATOM   3817  N   LEU C 253       6.322  -0.579 -24.725  1.00  0.00           N  
ATOM   3818  CA  LEU C 253       7.260  -1.689 -24.552  1.00  0.00           C  
ATOM   3819  C   LEU C 253       6.595  -2.903 -23.906  1.00  0.00           C  
ATOM   3820  O   LEU C 253       5.749  -2.761 -23.018  1.00  0.00           O  
ATOM   3821  CB  LEU C 253       8.451  -1.242 -23.695  1.00  0.00           C  
ATOM   3822  CG  LEU C 253       9.256  -0.056 -24.243  1.00  0.00           C  
ATOM   3823  CD1 LEU C 253      10.298   0.368 -23.216  1.00  0.00           C  
ATOM   3824  CD2 LEU C 253       9.913  -0.452 -25.557  1.00  0.00           C  
ATOM   3825  H   LEU C 253       5.866  -0.189 -23.912  1.00  0.00           H  
ATOM   3826  HA  LEU C 253       7.635  -1.981 -25.532  1.00  0.00           H  
ATOM   3827 1HB  LEU C 253       8.085  -0.965 -22.708  1.00  0.00           H  
ATOM   3828 2HB  LEU C 253       9.135  -2.083 -23.584  1.00  0.00           H  
ATOM   3829  HG  LEU C 253       8.590   0.790 -24.411  1.00  0.00           H  
ATOM   3830 1HD1 LEU C 253      10.870   1.211 -23.605  1.00  0.00           H  
ATOM   3831 2HD1 LEU C 253       9.799   0.665 -22.293  1.00  0.00           H  
ATOM   3832 3HD1 LEU C 253      10.971  -0.465 -23.015  1.00  0.00           H  
ATOM   3833 1HD2 LEU C 253      10.485   0.391 -25.946  1.00  0.00           H  
ATOM   3834 2HD2 LEU C 253      10.581  -1.297 -25.390  1.00  0.00           H  
ATOM   3835 3HD2 LEU C 253       9.145  -0.734 -26.277  1.00  0.00           H  
ATOM   3836  N   TYR C 254       6.990  -4.090 -24.370  1.00  0.00           N  
ATOM   3837  CA  TYR C 254       6.469  -5.364 -23.869  1.00  0.00           C  
ATOM   3838  C   TYR C 254       7.314  -6.572 -24.290  1.00  0.00           C  
ATOM   3839  O   TYR C 254       8.040  -6.530 -25.279  1.00  0.00           O  
ATOM   3840  CB  TYR C 254       5.025  -5.554 -24.337  1.00  0.00           C  
ATOM   3841  CG  TYR C 254       4.873  -5.615 -25.841  1.00  0.00           C  
ATOM   3842  CD1 TYR C 254       4.864  -6.843 -26.487  1.00  0.00           C  
ATOM   3843  CD2 TYR C 254       4.743  -4.445 -26.573  1.00  0.00           C  
ATOM   3844  CE1 TYR C 254       4.725  -6.899 -27.861  1.00  0.00           C  
ATOM   3845  CE2 TYR C 254       4.604  -4.501 -27.946  1.00  0.00           C  
ATOM   3846  CZ  TYR C 254       4.595  -5.722 -28.589  1.00  0.00           C  
ATOM   3847  OH  TYR C 254       4.457  -5.778 -29.957  1.00  0.00           O  
ATOM   3848  H   TYR C 254       7.684  -4.097 -25.104  1.00  0.00           H  
ATOM   3849  HA  TYR C 254       6.490  -5.342 -22.779  1.00  0.00           H  
ATOM   3850 1HB  TYR C 254       4.624  -6.477 -23.916  1.00  0.00           H  
ATOM   3851 2HB  TYR C 254       4.412  -4.733 -23.967  1.00  0.00           H  
ATOM   3852  HD1 TYR C 254       4.966  -7.763 -25.911  1.00  0.00           H  
ATOM   3853  HD2 TYR C 254       4.751  -3.480 -26.065  1.00  0.00           H  
ATOM   3854  HE1 TYR C 254       4.718  -7.863 -28.368  1.00  0.00           H  
ATOM   3855  HE2 TYR C 254       4.503  -3.581 -28.522  1.00  0.00           H  
ATOM   3856  HH  TYR C 254       4.471  -6.695 -30.242  1.00  0.00           H  
ATOM   3857  N   PRO C 255       7.242  -7.666 -23.525  1.00  0.00           N  
ATOM   3858  CA  PRO C 255       8.025  -8.844 -23.894  1.00  0.00           C  
ATOM   3859  C   PRO C 255       7.404  -9.669 -25.016  1.00  0.00           C  
ATOM   3860  O   PRO C 255       6.180  -9.746 -25.152  1.00  0.00           O  
ATOM   3861  CB  PRO C 255       8.063  -9.636 -22.583  1.00  0.00           C  
ATOM   3862  CG  PRO C 255       6.751  -9.342 -21.940  1.00  0.00           C  
ATOM   3863  CD  PRO C 255       6.493  -7.894 -22.260  1.00  0.00           C  
ATOM   3864  HA  PRO C 255       9.023  -8.524 -24.230  1.00  0.00           H  
ATOM   3865 1HB  PRO C 255       8.205 -10.706 -22.794  1.00  0.00           H  
ATOM   3866 2HB  PRO C 255       8.919  -9.313 -21.973  1.00  0.00           H  
ATOM   3867 1HG  PRO C 255       5.974 -10.009 -22.341  1.00  0.00           H  
ATOM   3868 2HG  PRO C 255       6.807  -9.533 -20.858  1.00  0.00           H  
ATOM   3869 1HD  PRO C 255       5.414  -7.735 -22.403  1.00  0.00           H  
ATOM   3870 2HD  PRO C 255       6.873  -7.264 -21.442  1.00  0.00           H  
ATOM   3871  N   VAL C 256       8.271 -10.278 -25.819  1.00  0.00           N  
ATOM   3872  CA  VAL C 256       7.855 -11.107 -26.942  1.00  0.00           C  
ATOM   3873  C   VAL C 256       8.569 -12.437 -26.813  1.00  0.00           C  
ATOM   3874  O   VAL C 256       7.949 -13.497 -26.845  1.00  0.00           O  
ATOM   3875  CB  VAL C 256       8.203 -10.446 -28.289  1.00  0.00           C  
ATOM   3876  CG1 VAL C 256       7.844 -11.368 -29.444  1.00  0.00           C  
ATOM   3877  CG2 VAL C 256       7.476  -9.115 -28.415  1.00  0.00           C  
ATOM   3878  H   VAL C 256       9.257 -10.156 -25.636  1.00  0.00           H  
ATOM   3879  HA  VAL C 256       6.769 -11.204 -26.917  1.00  0.00           H  
ATOM   3880  HB  VAL C 256       9.279 -10.278 -28.334  1.00  0.00           H  
ATOM   3881 1HG1 VAL C 256       8.096 -10.885 -30.388  1.00  0.00           H  
ATOM   3882 2HG1 VAL C 256       8.402 -12.300 -29.353  1.00  0.00           H  
ATOM   3883 3HG1 VAL C 256       6.775 -11.581 -29.421  1.00  0.00           H  
ATOM   3884 1HG2 VAL C 256       7.727  -8.653 -29.369  1.00  0.00           H  
ATOM   3885 2HG2 VAL C 256       6.400  -9.282 -28.364  1.00  0.00           H  
ATOM   3886 3HG2 VAL C 256       7.780  -8.456 -27.602  1.00  0.00           H  
ATOM   3887  N   THR C 257       9.889 -12.365 -26.683  1.00  0.00           N  
ATOM   3888  CA  THR C 257      10.717 -13.552 -26.567  1.00  0.00           C  
ATOM   3889  C   THR C 257      10.244 -14.273 -25.317  1.00  0.00           C  
ATOM   3890  O   THR C 257      10.013 -13.634 -24.293  1.00  0.00           O  
ATOM   3891  CB  THR C 257      12.218 -13.217 -26.476  1.00  0.00           C  
ATOM   3892  OG1 THR C 257      12.618 -12.484 -27.642  1.00  0.00           O  
ATOM   3893  CG2 THR C 257      13.043 -14.490 -26.373  1.00  0.00           C  
ATOM   3894  H   THR C 257      10.327 -11.456 -26.664  1.00  0.00           H  
ATOM   3895  HA  THR C 257      10.636 -14.122 -27.493  1.00  0.00           H  
ATOM   3896  HB  THR C 257      12.400 -12.600 -25.596  1.00  0.00           H  
ATOM   3897  HG1 THR C 257      13.556 -12.284 -27.587  1.00  0.00           H  
ATOM   3898 1HG2 THR C 257      14.101 -14.234 -26.309  1.00  0.00           H  
ATOM   3899 2HG2 THR C 257      12.749 -15.043 -25.482  1.00  0.00           H  
ATOM   3900 3HG2 THR C 257      12.873 -15.106 -27.255  1.00  0.00           H  
ATOM   3901  N   LEU C 258      10.096 -15.592 -25.386  1.00  0.00           N  
ATOM   3902  CA  LEU C 258       9.534 -16.323 -24.256  1.00  0.00           C  
ATOM   3903  C   LEU C 258      10.438 -16.131 -23.042  1.00  0.00           C  
ATOM   3904  O   LEU C 258       9.966 -16.026 -21.909  1.00  0.00           O  
ATOM   3905  CB  LEU C 258       9.395 -17.814 -24.586  1.00  0.00           C  
ATOM   3906  CG  LEU C 258       8.395 -18.159 -25.697  1.00  0.00           C  
ATOM   3907  CD1 LEU C 258       8.463 -19.651 -25.997  1.00  0.00           C  
ATOM   3908  CD2 LEU C 258       6.995 -17.752 -25.265  1.00  0.00           C  
ATOM   3909  H   LEU C 258      10.369 -16.102 -26.214  1.00  0.00           H  
ATOM   3910  HA  LEU C 258       8.538 -15.931 -24.052  1.00  0.00           H  
ATOM   3911 1HB  LEU C 258      10.369 -18.196 -24.887  1.00  0.00           H  
ATOM   3912 2HB  LEU C 258       9.084 -18.342 -23.684  1.00  0.00           H  
ATOM   3913  HG  LEU C 258       8.664 -17.624 -26.608  1.00  0.00           H  
ATOM   3914 1HD1 LEU C 258       7.753 -19.896 -26.786  1.00  0.00           H  
ATOM   3915 2HD1 LEU C 258       9.471 -19.911 -26.322  1.00  0.00           H  
ATOM   3916 3HD1 LEU C 258       8.215 -20.214 -25.098  1.00  0.00           H  
ATOM   3917 1HD2 LEU C 258       6.284 -17.997 -26.055  1.00  0.00           H  
ATOM   3918 2HD2 LEU C 258       6.724 -18.288 -24.355  1.00  0.00           H  
ATOM   3919 3HD2 LEU C 258       6.970 -16.679 -25.074  1.00  0.00           H  
ATOM   3920  N   TRP C 259      11.741 -16.074 -23.295  1.00  0.00           N  
ATOM   3921  CA  TRP C 259      12.722 -15.794 -22.256  1.00  0.00           C  
ATOM   3922  C   TRP C 259      12.375 -14.478 -21.567  1.00  0.00           C  
ATOM   3923  O   TRP C 259      12.299 -14.405 -20.341  1.00  0.00           O  
ATOM   3924  CB  TRP C 259      14.132 -15.722 -22.845  1.00  0.00           C  
ATOM   3925  CG  TRP C 259      15.167 -15.262 -21.863  1.00  0.00           C  
ATOM   3926  CD1 TRP C 259      15.009 -15.121 -20.517  1.00  0.00           C  
ATOM   3927  CD2 TRP C 259      16.535 -14.880 -22.149  1.00  0.00           C  
ATOM   3928  NE1 TRP C 259      16.177 -14.678 -19.947  1.00  0.00           N  
ATOM   3929  CE2 TRP C 259      17.122 -14.527 -20.931  1.00  0.00           C  
ATOM   3930  CE3 TRP C 259      17.296 -14.811 -23.322  1.00  0.00           C  
ATOM   3931  CZ2 TRP C 259      18.440 -14.106 -20.846  1.00  0.00           C  
ATOM   3932  CZ3 TRP C 259      18.618 -14.391 -23.237  1.00  0.00           C  
ATOM   3933  CH2 TRP C 259      19.175 -14.048 -22.030  1.00  0.00           C  
ATOM   3934  H   TRP C 259      12.059 -16.232 -24.241  1.00  0.00           H  
ATOM   3935  HA  TRP C 259      12.703 -16.609 -21.533  1.00  0.00           H  
ATOM   3936 1HB  TRP C 259      14.423 -16.705 -23.214  1.00  0.00           H  
ATOM   3937 2HB  TRP C 259      14.137 -15.038 -23.694  1.00  0.00           H  
ATOM   3938  HD1 TRP C 259      14.089 -15.329 -19.973  1.00  0.00           H  
ATOM   3939  HE1 TRP C 259      16.319 -14.492 -18.965  1.00  0.00           H  
ATOM   3940  HE3 TRP C 259      16.860 -15.085 -24.282  1.00  0.00           H  
ATOM   3941  HZ2 TRP C 259      18.900 -13.829 -19.897  1.00  0.00           H  
ATOM   3942  HZ3 TRP C 259      19.204 -14.339 -24.155  1.00  0.00           H  
ATOM   3943  HH2 TRP C 259      20.215 -13.723 -22.000  1.00  0.00           H  
ATOM   3944  N   GLY C 260      12.167 -13.437 -22.366  1.00  0.00           N  
ATOM   3945  CA  GLY C 260      11.875 -12.135 -21.803  1.00  0.00           C  
ATOM   3946  C   GLY C 260      10.553 -12.152 -21.064  1.00  0.00           C  
ATOM   3947  O   GLY C 260      10.386 -11.431 -20.083  1.00  0.00           O  
ATOM   3948  H   GLY C 260      12.210 -13.541 -23.370  1.00  0.00           H  
ATOM   3949 1HA  GLY C 260      12.676 -11.845 -21.124  1.00  0.00           H  
ATOM   3950 2HA  GLY C 260      11.845 -11.393 -22.600  1.00  0.00           H  
ATOM   3951  N   ARG C 261       9.617 -12.979 -21.532  1.00  0.00           N  
ATOM   3952  CA  ARG C 261       8.309 -13.109 -20.891  1.00  0.00           C  
ATOM   3953  C   ARG C 261       8.465 -13.825 -19.558  1.00  0.00           C  
ATOM   3954  O   ARG C 261       7.724 -13.568 -18.608  1.00  0.00           O  
ATOM   3955  CB  ARG C 261       7.338 -13.879 -21.774  1.00  0.00           C  
ATOM   3956  CG  ARG C 261       6.880 -13.136 -23.019  1.00  0.00           C  
ATOM   3957  CD  ARG C 261       5.947 -13.954 -23.835  1.00  0.00           C  
ATOM   3958  NE  ARG C 261       5.586 -13.290 -25.077  1.00  0.00           N  
ATOM   3959  CZ  ARG C 261       4.534 -12.461 -25.223  1.00  0.00           C  
ATOM   3960  NH1 ARG C 261       3.751 -12.205 -24.199  1.00  0.00           N  
ATOM   3961  NH2 ARG C 261       4.290 -11.905 -26.397  1.00  0.00           N  
ATOM   3962  H   ARG C 261       9.819 -13.531 -22.354  1.00  0.00           H  
ATOM   3963  HA  ARG C 261       7.903 -12.111 -20.727  1.00  0.00           H  
ATOM   3964 1HB  ARG C 261       7.801 -14.810 -22.098  1.00  0.00           H  
ATOM   3965 2HB  ARG C 261       6.450 -14.138 -21.198  1.00  0.00           H  
ATOM   3966 1HG  ARG C 261       6.366 -12.219 -22.727  1.00  0.00           H  
ATOM   3967 2HG  ARG C 261       7.745 -12.887 -23.634  1.00  0.00           H  
ATOM   3968 1HD  ARG C 261       6.418 -14.906 -24.081  1.00  0.00           H  
ATOM   3969 2HD  ARG C 261       5.034 -14.138 -23.269  1.00  0.00           H  
ATOM   3970  HE  ARG C 261       6.166 -13.462 -25.887  1.00  0.00           H  
ATOM   3971 1HH1 ARG C 261       3.938 -12.631 -23.302  1.00  0.00           H  
ATOM   3972 2HH1 ARG C 261       2.963 -11.584 -24.309  1.00  0.00           H  
ATOM   3973 1HH2 ARG C 261       4.893 -12.101 -27.185  1.00  0.00           H  
ATOM   3974 2HH2 ARG C 261       3.502 -11.284 -26.507  1.00  0.00           H  
ATOM   3975  N   CYS C 262       9.437 -14.726 -19.490  1.00  0.00           N  
ATOM   3976  CA  CYS C 262       9.681 -15.459 -18.259  1.00  0.00           C  
ATOM   3977  C   CYS C 262      10.231 -14.458 -17.271  1.00  0.00           C  
ATOM   3978  O   CYS C 262       9.799 -14.406 -16.121  1.00  0.00           O  
ATOM   3979  CB  CYS C 262      10.671 -16.606 -18.461  1.00  0.00           C  
ATOM   3980  SG  CYS C 262      10.027 -17.971 -19.459  1.00  0.00           S  
ATOM   3981  H   CYS C 262      10.017 -14.911 -20.296  1.00  0.00           H  
ATOM   3982  HA  CYS C 262       8.742 -15.904 -17.929  1.00  0.00           H  
ATOM   3983 1HB  CYS C 262      11.571 -16.229 -18.947  1.00  0.00           H  
ATOM   3984 2HB  CYS C 262      10.966 -17.008 -17.492  1.00  0.00           H  
ATOM   3985  HG  CYS C 262      11.126 -18.716 -19.401  1.00  0.00           H  
ATOM   3986  N   VAL C 263      11.175 -13.648 -17.738  1.00  0.00           N  
ATOM   3987  CA  VAL C 263      11.752 -12.590 -16.918  1.00  0.00           C  
ATOM   3988  C   VAL C 263      10.658 -11.620 -16.468  1.00  0.00           C  
ATOM   3989  O   VAL C 263      10.639 -11.169 -15.316  1.00  0.00           O  
ATOM   3990  CB  VAL C 263      12.833 -11.826 -17.705  1.00  0.00           C  
ATOM   3991  CG1 VAL C 263      13.266 -10.581 -16.944  1.00  0.00           C  
ATOM   3992  CG2 VAL C 263      14.022 -12.737 -17.969  1.00  0.00           C  
ATOM   3993  H   VAL C 263      11.500 -13.768 -18.686  1.00  0.00           H  
ATOM   3994  HA  VAL C 263      12.215 -13.045 -16.042  1.00  0.00           H  
ATOM   3995  HB  VAL C 263      12.412 -11.492 -18.653  1.00  0.00           H  
ATOM   3996 1HG1 VAL C 263      14.030 -10.053 -17.515  1.00  0.00           H  
ATOM   3997 2HG1 VAL C 263      12.407  -9.927 -16.798  1.00  0.00           H  
ATOM   3998 3HG1 VAL C 263      13.673 -10.870 -15.975  1.00  0.00           H  
ATOM   3999 1HG2 VAL C 263      14.783 -12.190 -18.527  1.00  0.00           H  
ATOM   4000 2HG2 VAL C 263      14.440 -13.075 -17.021  1.00  0.00           H  
ATOM   4001 3HG2 VAL C 263      13.697 -13.600 -18.550  1.00  0.00           H  
ATOM   4002  N   ALA C 264       9.742 -11.306 -17.378  1.00  0.00           N  
ATOM   4003  CA  ALA C 264       8.662 -10.387 -17.055  1.00  0.00           C  
ATOM   4004  C   ALA C 264       7.912 -10.929 -15.831  1.00  0.00           C  
ATOM   4005  O   ALA C 264       7.697 -10.214 -14.847  1.00  0.00           O  
ATOM   4006  CB  ALA C 264       7.718 -10.256 -18.238  1.00  0.00           C  
ATOM   4007  H   ALA C 264       9.789 -11.704 -18.305  1.00  0.00           H  
ATOM   4008  HA  ALA C 264       9.099  -9.413 -16.839  1.00  0.00           H  
ATOM   4009 1HB  ALA C 264       6.913  -9.566 -17.987  1.00  0.00           H  
ATOM   4010 2HB  ALA C 264       8.267  -9.875 -19.100  1.00  0.00           H  
ATOM   4011 3HB  ALA C 264       7.299 -11.232 -18.479  1.00  0.00           H  
ATOM   4012  N   VAL C 265       7.529 -12.200 -15.895  1.00  0.00           N  
ATOM   4013  CA  VAL C 265       6.790 -12.823 -14.810  1.00  0.00           C  
ATOM   4014  C   VAL C 265       7.497 -12.559 -13.485  1.00  0.00           C  
ATOM   4015  O   VAL C 265       6.885 -12.124 -12.513  1.00  0.00           O  
ATOM   4016  CB  VAL C 265       6.665 -14.341 -15.040  1.00  0.00           C  
ATOM   4017  CG1 VAL C 265       6.135 -15.027 -13.790  1.00  0.00           C  
ATOM   4018  CG2 VAL C 265       5.756 -14.611 -16.230  1.00  0.00           C  
ATOM   4019  H   VAL C 265       7.756 -12.746 -16.714  1.00  0.00           H  
ATOM   4020  HA  VAL C 265       5.786 -12.398 -14.786  1.00  0.00           H  
ATOM   4021  HB  VAL C 265       7.655 -14.752 -15.238  1.00  0.00           H  
ATOM   4022 1HG1 VAL C 265       6.053 -16.100 -13.970  1.00  0.00           H  
ATOM   4023 2HG1 VAL C 265       6.820 -14.851 -12.960  1.00  0.00           H  
ATOM   4024 3HG1 VAL C 265       5.153 -14.626 -13.543  1.00  0.00           H  
ATOM   4025 1HG2 VAL C 265       5.672 -15.686 -16.387  1.00  0.00           H  
ATOM   4026 2HG2 VAL C 265       4.767 -14.194 -16.034  1.00  0.00           H  
ATOM   4027 3HG2 VAL C 265       6.176 -14.145 -17.121  1.00  0.00           H  
ATOM   4028  N   VAL C 266       8.792 -12.824 -13.454  1.00  0.00           N  
ATOM   4029  CA  VAL C 266       9.547 -12.717 -12.220  1.00  0.00           C  
ATOM   4030  C   VAL C 266       9.471 -11.309 -11.655  1.00  0.00           C  
ATOM   4031  O   VAL C 266       9.164 -11.123 -10.481  1.00  0.00           O  
ATOM   4032  CB  VAL C 266      11.021 -13.094 -12.462  1.00  0.00           C  
ATOM   4033  CG1 VAL C 266      11.859 -12.780 -11.231  1.00  0.00           C  
ATOM   4034  CG2 VAL C 266      11.126 -14.567 -12.825  1.00  0.00           C  
ATOM   4035  H   VAL C 266       9.268 -13.106 -14.299  1.00  0.00           H  
ATOM   4036  HA  VAL C 266       9.133 -13.422 -11.499  1.00  0.00           H  
ATOM   4037  HB  VAL C 266      11.412 -12.488 -13.280  1.00  0.00           H  
ATOM   4038 1HG1 VAL C 266      12.898 -13.052 -11.420  1.00  0.00           H  
ATOM   4039 2HG1 VAL C 266      11.798 -11.715 -11.012  1.00  0.00           H  
ATOM   4040 3HG1 VAL C 266      11.484 -13.350 -10.381  1.00  0.00           H  
ATOM   4041 1HG2 VAL C 266      12.171 -14.826 -12.995  1.00  0.00           H  
ATOM   4042 2HG2 VAL C 266      10.730 -15.172 -12.009  1.00  0.00           H  
ATOM   4043 3HG2 VAL C 266      10.553 -14.760 -13.732  1.00  0.00           H  
ATOM   4044  N   VAL C 267       9.747 -10.316 -12.494  1.00  0.00           N  
ATOM   4045  CA  VAL C 267       9.890  -8.955 -12.005  1.00  0.00           C  
ATOM   4046  C   VAL C 267       8.530  -8.304 -11.771  1.00  0.00           C  
ATOM   4047  O   VAL C 267       8.408  -7.354 -10.994  1.00  0.00           O  
ATOM   4048  CB  VAL C 267      10.695  -8.111 -13.011  1.00  0.00           C  
ATOM   4049  CG1 VAL C 267      12.055  -8.743 -13.268  1.00  0.00           C  
ATOM   4050  CG2 VAL C 267       9.913  -7.966 -14.308  1.00  0.00           C  
ATOM   4051  H   VAL C 267       9.860 -10.499 -13.481  1.00  0.00           H  
ATOM   4052  HA  VAL C 267      10.417  -8.983 -11.051  1.00  0.00           H  
ATOM   4053  HB  VAL C 267      10.875  -7.125 -12.582  1.00  0.00           H  
ATOM   4054 1HG1 VAL C 267      12.610  -8.133 -13.981  1.00  0.00           H  
ATOM   4055 2HG1 VAL C 267      12.610  -8.804 -12.333  1.00  0.00           H  
ATOM   4056 3HG1 VAL C 267      11.919  -9.744 -13.677  1.00  0.00           H  
ATOM   4057 1HG2 VAL C 267      10.488  -7.368 -15.014  1.00  0.00           H  
ATOM   4058 2HG2 VAL C 267       9.729  -8.952 -14.734  1.00  0.00           H  
ATOM   4059 3HG2 VAL C 267       8.962  -7.474 -14.106  1.00  0.00           H  
ATOM   4060  N   MET C 268       7.504  -8.815 -12.441  1.00  0.00           N  
ATOM   4061  CA  MET C 268       6.151  -8.378 -12.147  1.00  0.00           C  
ATOM   4062  C   MET C 268       5.815  -8.652 -10.693  1.00  0.00           C  
ATOM   4063  O   MET C 268       5.384  -7.749  -9.983  1.00  0.00           O  
ATOM   4064  CB  MET C 268       5.152  -9.071 -13.071  1.00  0.00           C  
ATOM   4065  CG  MET C 268       5.178  -8.576 -14.511  1.00  0.00           C  
ATOM   4066  SD  MET C 268       4.043  -9.485 -15.579  1.00  0.00           S  
ATOM   4067  CE  MET C 268       4.283  -8.629 -17.133  1.00  0.00           C  
ATOM   4068  H   MET C 268       7.651  -9.510 -13.159  1.00  0.00           H  
ATOM   4069  HA  MET C 268       6.084  -7.307 -12.338  1.00  0.00           H  
ATOM   4070 1HB  MET C 268       5.350 -10.142 -13.083  1.00  0.00           H  
ATOM   4071 2HB  MET C 268       4.141  -8.929 -12.687  1.00  0.00           H  
ATOM   4072 1HG  MET C 268       4.906  -7.521 -14.537  1.00  0.00           H  
ATOM   4073 2HG  MET C 268       6.186  -8.678 -14.913  1.00  0.00           H  
ATOM   4074 1HE  MET C 268       3.648  -9.077 -17.897  1.00  0.00           H  
ATOM   4075 2HE  MET C 268       4.022  -7.577 -17.014  1.00  0.00           H  
ATOM   4076 3HE  MET C 268       5.328  -8.711 -17.436  1.00  0.00           H  
ATOM   4077  N   VAL C 269       6.014  -9.889 -10.243  1.00  0.00           N  
ATOM   4078  CA  VAL C 269       5.642 -10.248  -8.879  1.00  0.00           C  
ATOM   4079  C   VAL C 269       6.574  -9.558  -7.899  1.00  0.00           C  
ATOM   4080  O   VAL C 269       6.126  -8.943  -6.940  1.00  0.00           O  
ATOM   4081  CB  VAL C 269       5.714 -11.774  -8.676  1.00  0.00           C  
ATOM   4082  CG1 VAL C 269       5.483 -12.128  -7.215  1.00  0.00           C  
ATOM   4083  CG2 VAL C 269       4.691 -12.463  -9.567  1.00  0.00           C  
ATOM   4084  H   VAL C 269       6.424 -10.591 -10.842  1.00  0.00           H  
ATOM   4085  HA  VAL C 269       4.622  -9.908  -8.697  1.00  0.00           H  
ATOM   4086  HB  VAL C 269       6.714 -12.119  -8.937  1.00  0.00           H  
ATOM   4087 1HG1 VAL C 269       5.537 -13.210  -7.090  1.00  0.00           H  
ATOM   4088 2HG1 VAL C 269       6.248 -11.654  -6.601  1.00  0.00           H  
ATOM   4089 3HG1 VAL C 269       4.499 -11.777  -6.906  1.00  0.00           H  
ATOM   4090 1HG2 VAL C 269       4.747 -13.541  -9.419  1.00  0.00           H  
ATOM   4091 2HG2 VAL C 269       3.691 -12.113  -9.310  1.00  0.00           H  
ATOM   4092 3HG2 VAL C 269       4.900 -12.228 -10.610  1.00  0.00           H  
ATOM   4093  N   ALA C 270       7.872  -9.651  -8.159  1.00  0.00           N  
ATOM   4094  CA  ALA C 270       8.871  -9.109  -7.251  1.00  0.00           C  
ATOM   4095  C   ALA C 270       8.609  -7.626  -7.081  1.00  0.00           C  
ATOM   4096  O   ALA C 270       8.704  -7.095  -5.987  1.00  0.00           O  
ATOM   4097  CB  ALA C 270      10.259  -9.323  -7.815  1.00  0.00           C  
ATOM   4098  H   ALA C 270       8.175 -10.108  -9.007  1.00  0.00           H  
ATOM   4099  HA  ALA C 270       8.788  -9.639  -6.302  1.00  0.00           H  
ATOM   4100 1HB  ALA C 270      10.998  -8.913  -7.126  1.00  0.00           H  
ATOM   4101 2HB  ALA C 270      10.438 -10.390  -7.947  1.00  0.00           H  
ATOM   4102 3HB  ALA C 270      10.342  -8.820  -8.777  1.00  0.00           H  
ATOM   4103  N   GLY C 271       8.263  -6.964  -8.174  1.00  0.00           N  
ATOM   4104  CA  GLY C 271       7.955  -5.549  -8.108  1.00  0.00           C  
ATOM   4105  C   GLY C 271       6.897  -5.198  -7.076  1.00  0.00           C  
ATOM   4106  O   GLY C 271       7.193  -4.503  -6.102  1.00  0.00           O  
ATOM   4107  H   GLY C 271       8.210  -7.438  -9.064  1.00  0.00           H  
ATOM   4108 1HA  GLY C 271       8.861  -4.990  -7.873  1.00  0.00           H  
ATOM   4109 2HA  GLY C 271       7.609  -5.206  -9.082  1.00  0.00           H  
ATOM   4110  N   ILE C 272       5.663  -5.658  -7.283  1.00  0.00           N  
ATOM   4111  CA  ILE C 272       4.542  -5.218  -6.454  1.00  0.00           C  
ATOM   4112  C   ILE C 272       4.722  -5.797  -5.063  1.00  0.00           C  
ATOM   4113  O   ILE C 272       4.459  -5.143  -4.051  1.00  0.00           O  
ATOM   4114  CB  ILE C 272       3.188  -5.659  -7.040  1.00  0.00           C  
ATOM   4115  CG1 ILE C 272       2.960  -5.008  -8.407  1.00  0.00           C  
ATOM   4116  CG2 ILE C 272       2.056  -5.311  -6.086  1.00  0.00           C  
ATOM   4117  CD1 ILE C 272       2.971  -3.497  -8.373  1.00  0.00           C  
ATOM   4118  H   ILE C 272       5.495  -6.323  -8.025  1.00  0.00           H  
ATOM   4119  HA  ILE C 272       4.517  -4.129  -6.457  1.00  0.00           H  
ATOM   4120  HB  ILE C 272       3.196  -6.737  -7.202  1.00  0.00           H  
ATOM   4121 1HG1 ILE C 272       3.732  -5.340  -9.101  1.00  0.00           H  
ATOM   4122 2HG1 ILE C 272       2.000  -5.332  -8.809  1.00  0.00           H  
ATOM   4123 1HG2 ILE C 272       1.107  -5.629  -6.516  1.00  0.00           H  
ATOM   4124 2HG2 ILE C 272       2.213  -5.820  -5.135  1.00  0.00           H  
ATOM   4125 3HG2 ILE C 272       2.037  -4.234  -5.922  1.00  0.00           H  
ATOM   4126 1HD1 ILE C 272       2.803  -3.109  -9.378  1.00  0.00           H  
ATOM   4127 2HD1 ILE C 272       2.181  -3.142  -7.710  1.00  0.00           H  
ATOM   4128 3HD1 ILE C 272       3.936  -3.149  -8.007  1.00  0.00           H  
ATOM   4129  N   THR C 273       5.189  -7.040  -5.037  1.00  0.00           N  
ATOM   4130  CA  THR C 273       5.525  -7.731  -3.810  1.00  0.00           C  
ATOM   4131  C   THR C 273       6.469  -6.925  -2.932  1.00  0.00           C  
ATOM   4132  O   THR C 273       6.239  -6.798  -1.739  1.00  0.00           O  
ATOM   4133  CB  THR C 273       6.154  -9.103  -4.116  1.00  0.00           C  
ATOM   4134  OG1 THR C 273       5.218  -9.909  -4.843  1.00  0.00           O  
ATOM   4135  CG2 THR C 273       6.535  -9.814  -2.826  1.00  0.00           C  
ATOM   4136  H   THR C 273       5.311  -7.515  -5.919  1.00  0.00           H  
ATOM   4137  HA  THR C 273       4.612  -7.874  -3.233  1.00  0.00           H  
ATOM   4138  HB  THR C 273       7.046  -8.966  -4.726  1.00  0.00           H  
ATOM   4139  HG1 THR C 273       4.582 -10.290  -4.232  1.00  0.00           H  
ATOM   4140 1HG2 THR C 273       6.978 -10.781  -3.061  1.00  0.00           H  
ATOM   4141 2HG2 THR C 273       7.255  -9.208  -2.276  1.00  0.00           H  
ATOM   4142 3HG2 THR C 273       5.645  -9.962  -2.216  1.00  0.00           H  
ATOM   4143  N   SER C 274       7.526  -6.373  -3.512  1.00  0.00           N  
ATOM   4144  CA  SER C 274       8.429  -5.530  -2.739  1.00  0.00           C  
ATOM   4145  C   SER C 274       7.690  -4.344  -2.120  1.00  0.00           C  
ATOM   4146  O   SER C 274       7.914  -3.998  -0.962  1.00  0.00           O  
ATOM   4147  CB  SER C 274       9.556  -5.030  -3.623  1.00  0.00           C  
ATOM   4148  OG  SER C 274      10.360  -6.092  -4.059  1.00  0.00           O  
ATOM   4149  H   SER C 274       7.716  -6.530  -4.492  1.00  0.00           H  
ATOM   4150  HA  SER C 274       8.857  -6.128  -1.934  1.00  0.00           H  
ATOM   4151 1HB  SER C 274       9.139  -4.509  -4.484  1.00  0.00           H  
ATOM   4152 2HB  SER C 274      10.162  -4.315  -3.069  1.00  0.00           H  
ATOM   4153  HG  SER C 274      10.949  -6.294  -3.328  1.00  0.00           H  
ATOM   4154  N   PHE C 275       6.803  -3.723  -2.887  1.00  0.00           N  
ATOM   4155  CA  PHE C 275       6.033  -2.607  -2.363  1.00  0.00           C  
ATOM   4156  C   PHE C 275       5.150  -3.026  -1.206  1.00  0.00           C  
ATOM   4157  O   PHE C 275       4.995  -2.284  -0.242  1.00  0.00           O  
ATOM   4158  CB  PHE C 275       5.171  -1.992  -3.466  1.00  0.00           C  
ATOM   4159  CG  PHE C 275       5.939  -1.125  -4.423  1.00  0.00           C  
ATOM   4160  CD1 PHE C 275       6.145  -1.529  -5.734  1.00  0.00           C  
ATOM   4161  CD2 PHE C 275       6.457   0.095  -4.015  1.00  0.00           C  
ATOM   4162  CE1 PHE C 275       6.852  -0.732  -6.615  1.00  0.00           C  
ATOM   4163  CE2 PHE C 275       7.162   0.893  -4.894  1.00  0.00           C  
ATOM   4164  CZ  PHE C 275       7.360   0.479  -6.195  1.00  0.00           C  
ATOM   4165  H   PHE C 275       6.654  -4.019  -3.841  1.00  0.00           H  
ATOM   4166  HA  PHE C 275       6.727  -1.858  -1.980  1.00  0.00           H  
ATOM   4167 1HB  PHE C 275       4.690  -2.785  -4.037  1.00  0.00           H  
ATOM   4168 2HB  PHE C 275       4.383  -1.388  -3.018  1.00  0.00           H  
ATOM   4169  HD1 PHE C 275       5.742  -2.486  -6.066  1.00  0.00           H  
ATOM   4170  HD2 PHE C 275       6.301   0.422  -2.986  1.00  0.00           H  
ATOM   4171  HE1 PHE C 275       7.007  -1.061  -7.642  1.00  0.00           H  
ATOM   4172  HE2 PHE C 275       7.563   1.850  -4.560  1.00  0.00           H  
ATOM   4173  HZ  PHE C 275       7.917   1.107  -6.889  1.00  0.00           H  
ATOM   4174  N   GLY C 276       4.574  -4.221  -1.303  1.00  0.00           N  
ATOM   4175  CA  GLY C 276       3.723  -4.718  -0.237  1.00  0.00           C  
ATOM   4176  C   GLY C 276       4.531  -5.042   1.008  1.00  0.00           C  
ATOM   4177  O   GLY C 276       4.097  -4.776   2.129  1.00  0.00           O  
ATOM   4178  H   GLY C 276       4.723  -4.794  -2.121  1.00  0.00           H  
ATOM   4179 1HA  GLY C 276       2.965  -3.972   0.002  1.00  0.00           H  
ATOM   4180 2HA  GLY C 276       3.200  -5.611  -0.576  1.00  0.00           H  
ATOM   4181  N   LEU C 277       5.709  -5.618   0.806  1.00  0.00           N  
ATOM   4182  CA  LEU C 277       6.577  -5.972   1.913  1.00  0.00           C  
ATOM   4183  C   LEU C 277       7.020  -4.707   2.636  1.00  0.00           C  
ATOM   4184  O   LEU C 277       7.047  -4.664   3.866  1.00  0.00           O  
ATOM   4185  CB  LEU C 277       7.798  -6.753   1.412  1.00  0.00           C  
ATOM   4186  CG  LEU C 277       7.510  -8.153   0.855  1.00  0.00           C  
ATOM   4187  CD1 LEU C 277       8.767  -8.707   0.198  1.00  0.00           C  
ATOM   4188  CD2 LEU C 277       7.035  -9.060   1.980  1.00  0.00           C  
ATOM   4189  H   LEU C 277       6.010  -5.815  -0.138  1.00  0.00           H  
ATOM   4190  HA  LEU C 277       6.025  -6.622   2.591  1.00  0.00           H  
ATOM   4191 1HB  LEU C 277       8.280  -6.176   0.624  1.00  0.00           H  
ATOM   4192 2HB  LEU C 277       8.502  -6.863   2.236  1.00  0.00           H  
ATOM   4193  HG  LEU C 277       6.735  -8.088   0.090  1.00  0.00           H  
ATOM   4194 1HD1 LEU C 277       8.562  -9.702  -0.198  1.00  0.00           H  
ATOM   4195 2HD1 LEU C 277       9.073  -8.050  -0.616  1.00  0.00           H  
ATOM   4196 3HD1 LEU C 277       9.566  -8.769   0.936  1.00  0.00           H  
ATOM   4197 1HD2 LEU C 277       6.829 -10.054   1.584  1.00  0.00           H  
ATOM   4198 2HD2 LEU C 277       7.809  -9.126   2.745  1.00  0.00           H  
ATOM   4199 3HD2 LEU C 277       6.126  -8.649   2.420  1.00  0.00           H  
ATOM   4200  N   VAL C 278       7.367  -3.677   1.873  1.00  0.00           N  
ATOM   4201  CA  VAL C 278       7.766  -2.405   2.463  1.00  0.00           C  
ATOM   4202  C   VAL C 278       6.576  -1.724   3.136  1.00  0.00           C  
ATOM   4203  O   VAL C 278       6.722  -1.091   4.179  1.00  0.00           O  
ATOM   4204  CB  VAL C 278       8.350  -1.472   1.385  1.00  0.00           C  
ATOM   4205  CG1 VAL C 278       8.564  -0.075   1.949  1.00  0.00           C  
ATOM   4206  CG2 VAL C 278       9.654  -2.047   0.855  1.00  0.00           C  
ATOM   4207  H   VAL C 278       7.356  -3.771   0.867  1.00  0.00           H  
ATOM   4208  HA  VAL C 278       8.540  -2.596   3.207  1.00  0.00           H  
ATOM   4209  HB  VAL C 278       7.633  -1.383   0.569  1.00  0.00           H  
ATOM   4210 1HG1 VAL C 278       8.977   0.570   1.173  1.00  0.00           H  
ATOM   4211 2HG1 VAL C 278       7.612   0.330   2.289  1.00  0.00           H  
ATOM   4212 3HG1 VAL C 278       9.259  -0.124   2.787  1.00  0.00           H  
ATOM   4213 1HG2 VAL C 278      10.061  -1.383   0.093  1.00  0.00           H  
ATOM   4214 2HG2 VAL C 278      10.369  -2.142   1.673  1.00  0.00           H  
ATOM   4215 3HG2 VAL C 278       9.469  -3.029   0.420  1.00  0.00           H  
ATOM   4216  N   THR C 279       5.399  -1.847   2.535  1.00  0.00           N  
ATOM   4217  CA  THR C 279       4.223  -1.210   3.107  1.00  0.00           C  
ATOM   4218  C   THR C 279       4.038  -1.793   4.490  1.00  0.00           C  
ATOM   4219  O   THR C 279       3.820  -1.064   5.453  1.00  0.00           O  
ATOM   4220  CB  THR C 279       2.961  -1.431   2.252  1.00  0.00           C  
ATOM   4221  OG1 THR C 279       3.133  -0.806   0.973  1.00  0.00           O  
ATOM   4222  CG2 THR C 279       1.740  -0.841   2.940  1.00  0.00           C  
ATOM   4223  H   THR C 279       5.305  -2.378   1.681  1.00  0.00           H  
ATOM   4224  HA  THR C 279       4.388  -0.133   3.126  1.00  0.00           H  
ATOM   4225  HB  THR C 279       2.806  -2.499   2.101  1.00  0.00           H  
ATOM   4226  HG1 THR C 279       2.767  -1.373   0.289  1.00  0.00           H  
ATOM   4227 1HG2 THR C 279       0.858  -1.006   2.322  1.00  0.00           H  
ATOM   4228 2HG2 THR C 279       1.601  -1.322   3.908  1.00  0.00           H  
ATOM   4229 3HG2 THR C 279       1.886   0.229   3.085  1.00  0.00           H  
ATOM   4230  N   ALA C 280       4.122  -3.117   4.573  1.00  0.00           N  
ATOM   4231  CA  ALA C 280       3.848  -3.819   5.818  1.00  0.00           C  
ATOM   4232  C   ALA C 280       4.912  -3.405   6.814  1.00  0.00           C  
ATOM   4233  O   ALA C 280       4.619  -3.158   7.984  1.00  0.00           O  
ATOM   4234  CB  ALA C 280       3.897  -5.322   5.596  1.00  0.00           C  
ATOM   4235  H   ALA C 280       4.382  -3.648   3.755  1.00  0.00           H  
ATOM   4236  HA  ALA C 280       2.847  -3.543   6.150  1.00  0.00           H  
ATOM   4237 1HB  ALA C 280       3.690  -5.835   6.535  1.00  0.00           H  
ATOM   4238 2HB  ALA C 280       3.149  -5.605   4.856  1.00  0.00           H  
ATOM   4239 3HB  ALA C 280       4.886  -5.604   5.239  1.00  0.00           H  
ATOM   4240  N   ALA C 281       6.148  -3.324   6.336  1.00  0.00           N  
ATOM   4241  CA  ALA C 281       7.275  -2.985   7.182  1.00  0.00           C  
ATOM   4242  C   ALA C 281       7.079  -1.581   7.733  1.00  0.00           C  
ATOM   4243  O   ALA C 281       7.325  -1.318   8.904  1.00  0.00           O  
ATOM   4244  CB  ALA C 281       8.557  -3.044   6.383  1.00  0.00           C  
ATOM   4245  H   ALA C 281       6.306  -3.505   5.355  1.00  0.00           H  
ATOM   4246  HA  ALA C 281       7.324  -3.715   7.990  1.00  0.00           H  
ATOM   4247 1HB  ALA C 281       9.399  -2.788   7.026  1.00  0.00           H  
ATOM   4248 2HB  ALA C 281       8.694  -4.052   5.990  1.00  0.00           H  
ATOM   4249 3HB  ALA C 281       8.503  -2.337   5.557  1.00  0.00           H  
ATOM   4250  N   LEU C 282       6.614  -0.680   6.881  1.00  0.00           N  
ATOM   4251  CA  LEU C 282       6.282   0.671   7.314  1.00  0.00           C  
ATOM   4252  C   LEU C 282       5.183   0.731   8.379  1.00  0.00           C  
ATOM   4253  O   LEU C 282       5.265   1.527   9.316  1.00  0.00           O  
ATOM   4254  CB  LEU C 282       5.851   1.501   6.098  1.00  0.00           C  
ATOM   4255  CG  LEU C 282       6.974   1.899   5.132  1.00  0.00           C  
ATOM   4256  CD1 LEU C 282       6.370   2.456   3.850  1.00  0.00           C  
ATOM   4257  CD2 LEU C 282       7.878   2.925   5.800  1.00  0.00           C  
ATOM   4258  H   LEU C 282       6.485  -0.931   5.911  1.00  0.00           H  
ATOM   4259  HA  LEU C 282       7.166   1.115   7.770  1.00  0.00           H  
ATOM   4260 1HB  LEU C 282       5.115   0.932   5.532  1.00  0.00           H  
ATOM   4261 2HB  LEU C 282       5.378   2.417   6.452  1.00  0.00           H  
ATOM   4262  HG  LEU C 282       7.559   1.017   4.869  1.00  0.00           H  
ATOM   4263 1HD1 LEU C 282       7.168   2.739   3.164  1.00  0.00           H  
ATOM   4264 2HD1 LEU C 282       5.743   1.695   3.383  1.00  0.00           H  
ATOM   4265 3HD1 LEU C 282       5.765   3.331   4.084  1.00  0.00           H  
ATOM   4266 1HD2 LEU C 282       8.678   3.207   5.114  1.00  0.00           H  
ATOM   4267 2HD2 LEU C 282       7.296   3.808   6.062  1.00  0.00           H  
ATOM   4268 3HD2 LEU C 282       8.311   2.495   6.704  1.00  0.00           H  
ATOM   4269  N   ALA C 283       4.155  -0.103   8.235  1.00  0.00           N  
ATOM   4270  CA  ALA C 283       3.088  -0.172   9.229  1.00  0.00           C  
ATOM   4271  C   ALA C 283       3.626  -0.519  10.605  1.00  0.00           C  
ATOM   4272  O   ALA C 283       3.406   0.216  11.561  1.00  0.00           O  
ATOM   4273  CB  ALA C 283       2.043  -1.196   8.815  1.00  0.00           C  
ATOM   4274  H   ALA C 283       4.109  -0.701   7.422  1.00  0.00           H  
ATOM   4275  HA  ALA C 283       2.616   0.808   9.289  1.00  0.00           H  
ATOM   4276 1HB  ALA C 283       1.255  -1.236   9.567  1.00  0.00           H  
ATOM   4277 2HB  ALA C 283       1.614  -0.911   7.855  1.00  0.00           H  
ATOM   4278 3HB  ALA C 283       2.509  -2.176   8.727  1.00  0.00           H  
ATOM   4279  N   THR C 284       4.333  -1.638  10.707  1.00  0.00           N  
ATOM   4280  CA  THR C 284       4.860  -2.081  11.992  1.00  0.00           C  
ATOM   4281  C   THR C 284       5.931  -1.132  12.526  1.00  0.00           C  
ATOM   4282  O   THR C 284       6.124  -1.021  13.736  1.00  0.00           O  
ATOM   4283  CB  THR C 284       5.440  -3.503  11.886  1.00  0.00           C  
ATOM   4284  OG1 THR C 284       5.905  -3.930  13.173  1.00  0.00           O  
ATOM   4285  CG2 THR C 284       6.596  -3.535  10.897  1.00  0.00           C  
ATOM   4286  H   THR C 284       4.510  -2.196   9.884  1.00  0.00           H  
ATOM   4287  HA  THR C 284       4.041  -2.108  12.712  1.00  0.00           H  
ATOM   4288  HB  THR C 284       4.663  -4.189  11.549  1.00  0.00           H  
ATOM   4289  HG1 THR C 284       6.769  -3.546  13.344  1.00  0.00           H  
ATOM   4290 1HG2 THR C 284       6.993  -4.548  10.834  1.00  0.00           H  
ATOM   4291 2HG2 THR C 284       6.243  -3.222   9.915  1.00  0.00           H  
ATOM   4292 3HG2 THR C 284       7.381  -2.858  11.233  1.00  0.00           H  
ATOM   4293  N   TRP C 285       6.624  -0.451  11.619  1.00  0.00           N  
ATOM   4294  CA  TRP C 285       7.569   0.596  11.999  1.00  0.00           C  
ATOM   4295  C   TRP C 285       6.829   1.740  12.687  1.00  0.00           C  
ATOM   4296  O   TRP C 285       7.265   2.260  13.716  1.00  0.00           O  
ATOM   4297  CB  TRP C 285       8.318   1.121  10.773  1.00  0.00           C  
ATOM   4298  CG  TRP C 285       9.408   2.093  11.108  1.00  0.00           C  
ATOM   4299  CD1 TRP C 285      10.387   1.930  12.041  1.00  0.00           C  
ATOM   4300  CD2 TRP C 285       9.636   3.392  10.510  1.00  0.00           C  
ATOM   4301  NE1 TRP C 285      11.205   3.032  12.067  1.00  0.00           N  
ATOM   4302  CE2 TRP C 285      10.761   3.936  11.135  1.00  0.00           C  
ATOM   4303  CE3 TRP C 285       8.986   4.125   9.509  1.00  0.00           C  
ATOM   4304  CZ2 TRP C 285      11.256   5.186  10.797  1.00  0.00           C  
ATOM   4305  CZ3 TRP C 285       9.483   5.377   9.169  1.00  0.00           C  
ATOM   4306  CH2 TRP C 285      10.590   5.893   9.796  1.00  0.00           C  
ATOM   4307  H   TRP C 285       6.493  -0.664  10.641  1.00  0.00           H  
ATOM   4308  HA  TRP C 285       8.295   0.171  12.692  1.00  0.00           H  
ATOM   4309 1HB  TRP C 285       8.759   0.284  10.231  1.00  0.00           H  
ATOM   4310 2HB  TRP C 285       7.615   1.612  10.100  1.00  0.00           H  
ATOM   4311  HD1 TRP C 285      10.504   1.052  12.675  1.00  0.00           H  
ATOM   4312  HE1 TRP C 285      12.003   3.159  12.673  1.00  0.00           H  
ATOM   4313  HE3 TRP C 285       8.109   3.719   9.006  1.00  0.00           H  
ATOM   4314  HZ2 TRP C 285      12.133   5.613  11.283  1.00  0.00           H  
ATOM   4315  HZ3 TRP C 285       8.971   5.942   8.389  1.00  0.00           H  
ATOM   4316  HH2 TRP C 285      10.953   6.878   9.504  1.00  0.00           H  
ATOM   4317  N   PHE C 286       5.706   2.130  12.096  1.00  0.00           N  
ATOM   4318  CA  PHE C 286       4.935   3.259  12.588  1.00  0.00           C  
ATOM   4319  C   PHE C 286       4.471   2.897  13.989  1.00  0.00           C  
ATOM   4320  O   PHE C 286       4.451   3.734  14.884  1.00  0.00           O  
ATOM   4321  CB  PHE C 286       3.740   3.564  11.682  1.00  0.00           C  
ATOM   4322  CG  PHE C 286       4.120   4.163  10.358  1.00  0.00           C  
ATOM   4323  CD1 PHE C 286       5.335   4.813  10.198  1.00  0.00           C  
ATOM   4324  CD2 PHE C 286       3.265   4.079   9.270  1.00  0.00           C  
ATOM   4325  CE1 PHE C 286       5.686   5.365   8.980  1.00  0.00           C  
ATOM   4326  CE2 PHE C 286       3.613   4.628   8.052  1.00  0.00           C  
ATOM   4327  CZ  PHE C 286       4.826   5.272   7.907  1.00  0.00           C  
ATOM   4328  H   PHE C 286       5.380   1.627  11.283  1.00  0.00           H  
ATOM   4329  HA  PHE C 286       5.577   4.141  12.593  1.00  0.00           H  
ATOM   4330 1HB  PHE C 286       3.184   2.646  11.493  1.00  0.00           H  
ATOM   4331 2HB  PHE C 286       3.067   4.255  12.187  1.00  0.00           H  
ATOM   4332  HD1 PHE C 286       6.016   4.885  11.046  1.00  0.00           H  
ATOM   4333  HD2 PHE C 286       2.306   3.570   9.384  1.00  0.00           H  
ATOM   4334  HE1 PHE C 286       6.644   5.873   8.869  1.00  0.00           H  
ATOM   4335  HE2 PHE C 286       2.932   4.555   7.204  1.00  0.00           H  
ATOM   4336  HZ  PHE C 286       5.101   5.708   6.948  1.00  0.00           H  
ATOM   4337  N   VAL C 287       4.107   1.628  14.153  1.00  0.00           N  
ATOM   4338  CA  VAL C 287       3.631   1.098  15.420  1.00  0.00           C  
ATOM   4339  C   VAL C 287       4.729   1.413  16.436  1.00  0.00           C  
ATOM   4340  O   VAL C 287       4.466   1.926  17.523  1.00  0.00           O  
ATOM   4341  CB  VAL C 287       3.373  -0.418  15.344  1.00  0.00           C  
ATOM   4342  CG1 VAL C 287       3.140  -0.989  16.735  1.00  0.00           C  
ATOM   4343  CG2 VAL C 287       2.182  -0.696  14.440  1.00  0.00           C  
ATOM   4344  H   VAL C 287       4.169   1.012  13.354  1.00  0.00           H  
ATOM   4345  HA  VAL C 287       2.686   1.584  15.665  1.00  0.00           H  
ATOM   4346  HB  VAL C 287       4.259  -0.908  14.940  1.00  0.00           H  
ATOM   4347 1HG1 VAL C 287       2.960  -2.062  16.662  1.00  0.00           H  
ATOM   4348 2HG1 VAL C 287       4.019  -0.811  17.354  1.00  0.00           H  
ATOM   4349 3HG1 VAL C 287       2.274  -0.507  17.186  1.00  0.00           H  
ATOM   4350 1HG2 VAL C 287       2.006  -1.771  14.390  1.00  0.00           H  
ATOM   4351 2HG2 VAL C 287       1.297  -0.202  14.842  1.00  0.00           H  
ATOM   4352 3HG2 VAL C 287       2.388  -0.316  13.440  1.00  0.00           H  
ATOM   4353  N   GLY C 288       5.970   1.106  16.055  1.00  0.00           N  
ATOM   4354  CA  GLY C 288       7.102   1.224  16.963  1.00  0.00           C  
ATOM   4355  C   GLY C 288       7.805   2.547  16.721  1.00  0.00           C  
ATOM   4356  O   GLY C 288       9.032   2.658  16.777  1.00  0.00           O  
ATOM   4357  H   GLY C 288       6.129   0.783  15.111  1.00  0.00           H  
ATOM   4358 1HA  GLY C 288       6.751   1.158  17.993  1.00  0.00           H  
ATOM   4359 2HA  GLY C 288       7.785   0.391  16.803  1.00  0.00           H  
ATOM   4360  N   ARG C 289       6.988   3.549  16.422  1.00  0.00           N  
ATOM   4361  CA  ARG C 289       7.384   4.947  16.417  1.00  0.00           C  
ATOM   4362  C   ARG C 289       6.414   5.622  17.378  1.00  0.00           C  
ATOM   4363  O   ARG C 289       6.491   6.829  17.638  1.00  0.00           O  
ATOM   4364  CB  ARG C 289       7.300   5.567  15.029  1.00  0.00           C  
ATOM   4365  CG  ARG C 289       8.375   5.108  14.058  1.00  0.00           C  
ATOM   4366  CD  ARG C 289       9.690   5.730  14.360  1.00  0.00           C  
ATOM   4367  NE  ARG C 289      10.361   5.068  15.467  1.00  0.00           N  
ATOM   4368  CZ  ARG C 289      11.525   5.475  16.010  1.00  0.00           C  
ATOM   4369  NH1 ARG C 289      12.133   6.541  15.538  1.00  0.00           N  
ATOM   4370  NH2 ARG C 289      12.056   4.804  17.017  1.00  0.00           N  
ATOM   4371  H   ARG C 289       6.037   3.306  16.187  1.00  0.00           H  
ATOM   4372  HA  ARG C 289       8.427   5.013  16.726  1.00  0.00           H  
ATOM   4373 1HB  ARG C 289       6.333   5.333  14.585  1.00  0.00           H  
ATOM   4374 2HB  ARG C 289       7.369   6.651  15.110  1.00  0.00           H  
ATOM   4375 1HG  ARG C 289       8.485   4.025  14.122  1.00  0.00           H  
ATOM   4376 2HG  ARG C 289       8.091   5.385  13.042  1.00  0.00           H  
ATOM   4377 1HD  ARG C 289      10.334   5.664  13.483  1.00  0.00           H  
ATOM   4378 2HD  ARG C 289       9.545   6.776  14.626  1.00  0.00           H  
ATOM   4379  HE  ARG C 289       9.923   4.244  15.858  1.00  0.00           H  
ATOM   4380 1HH1 ARG C 289      11.728   7.054  14.768  1.00  0.00           H  
ATOM   4381 2HH1 ARG C 289      13.006   6.846  15.944  1.00  0.00           H  
ATOM   4382 1HH2 ARG C 289      11.588   3.984  17.380  1.00  0.00           H  
ATOM   4383 2HH2 ARG C 289      12.927   5.109  17.423  1.00  0.00           H  
ATOM   4384  N   GLU C 290       5.479   4.812  17.871  1.00  0.00           N  
ATOM   4385  CA  GLU C 290       4.447   5.242  18.806  1.00  0.00           C  
ATOM   4386  C   GLU C 290       4.636   4.451  20.096  1.00  0.00           C  
ATOM   4387  O   GLU C 290       4.499   4.984  21.196  1.00  0.00           O  
ATOM   4388  CB  GLU C 290       3.046   5.019  18.233  1.00  0.00           C  
ATOM   4389  CG  GLU C 290       2.738   5.842  16.990  1.00  0.00           C  
ATOM   4390  CD  GLU C 290       2.723   7.321  17.256  1.00  0.00           C  
ATOM   4391  OE1 GLU C 290       3.424   7.754  18.138  1.00  0.00           O  
ATOM   4392  OE2 GLU C 290       2.008   8.020  16.576  1.00  0.00           O  
ATOM   4393  H   GLU C 290       5.500   3.848  17.571  1.00  0.00           H  
ATOM   4394  HA  GLU C 290       4.547   6.317  18.962  1.00  0.00           H  
ATOM   4395 1HB  GLU C 290       2.921   3.967  17.977  1.00  0.00           H  
ATOM   4396 2HB  GLU C 290       2.300   5.263  18.989  1.00  0.00           H  
ATOM   4397 1HG  GLU C 290       3.489   5.629  16.230  1.00  0.00           H  
ATOM   4398 2HG  GLU C 290       1.768   5.538  16.597  1.00  0.00           H  
ATOM   4399  N   GLN C 291       4.947   3.168  19.941  1.00  0.00           N  
ATOM   4400  CA  GLN C 291       5.116   2.264  21.069  1.00  0.00           C  
ATOM   4401  C   GLN C 291       6.595   2.211  21.486  1.00  0.00           C  
ATOM   4402  O   GLN C 291       6.861   2.213  22.707  1.00  0.00           O  
ATOM   4403  OXT GLN C 291       7.453   2.170  20.649  1.00  0.00           O  
ATOM   4404  CB  GLN C 291       4.608   0.863  20.717  1.00  0.00           C  
ATOM   4405  CG  GLN C 291       3.160   0.823  20.259  1.00  0.00           C  
ATOM   4406  CD  GLN C 291       2.196   1.248  21.351  1.00  0.00           C  
ATOM   4407  OE1 GLN C 291       2.283   0.785  22.491  1.00  0.00           O  
ATOM   4408  NE2 GLN C 291       1.269   2.135  21.007  1.00  0.00           N  
ATOM   4409  H   GLN C 291       5.071   2.813  19.004  1.00  0.00           H  
ATOM   4410  HA  GLN C 291       4.509   2.628  21.898  1.00  0.00           H  
ATOM   4411 1HB  GLN C 291       5.224   0.442  19.922  1.00  0.00           H  
ATOM   4412 2HB  GLN C 291       4.704   0.212  21.586  1.00  0.00           H  
ATOM   4413 1HG  GLN C 291       3.038   1.499  19.413  1.00  0.00           H  
ATOM   4414 2HG  GLN C 291       2.912  -0.196  19.962  1.00  0.00           H  
ATOM   4415 1HE2 GLN C 291       0.605   2.454  21.685  1.00  0.00           H  
ATOM   4416 2HE2 GLN C 291       1.234   2.486  20.071  1.00  0.00           H  
ATOM   4417  N   ALA D 292      -0.092  12.752  17.782  1.00  0.00           N  
ATOM   4418  CA  ALA D 292       0.215  11.381  17.276  1.00  0.00           C  
ATOM   4419  C   ALA D 292       0.752  11.441  15.851  1.00  0.00           C  
ATOM   4420  O   ALA D 292       0.547  12.425  15.139  1.00  0.00           O  
ATOM   4421  CB  ALA D 292      -1.043  10.515  17.327  1.00  0.00           C  
ATOM   4422 1H   ALA D 292      -0.442  12.692  18.717  1.00  0.00           H  
ATOM   4423 2H   ALA D 292       0.741  13.305  17.773  1.00  0.00           H  
ATOM   4424 3H   ALA D 292      -0.781  13.177  17.195  1.00  0.00           H  
ATOM   4425  HA  ALA D 292       0.976  10.944  17.923  1.00  0.00           H  
ATOM   4426 1HB  ALA D 292      -0.813   9.516  16.956  1.00  0.00           H  
ATOM   4427 2HB  ALA D 292      -1.398  10.448  18.355  1.00  0.00           H  
ATOM   4428 3HB  ALA D 292      -1.817  10.962  16.705  1.00  0.00           H  
ATOM   4429  N   LEU D 293       1.444  10.380  15.446  1.00  0.00           N  
ATOM   4430  CA  LEU D 293       1.974  10.262  14.092  1.00  0.00           C  
ATOM   4431  C   LEU D 293       1.106   9.315  13.275  1.00  0.00           C  
ATOM   4432  O   LEU D 293       0.815   9.570  12.108  1.00  0.00           O  
ATOM   4433  CB  LEU D 293       3.421   9.753  14.123  1.00  0.00           C  
ATOM   4434  CG  LEU D 293       4.425  10.647  14.863  1.00  0.00           C  
ATOM   4435  CD1 LEU D 293       5.786   9.965  14.893  1.00  0.00           C  
ATOM   4436  CD2 LEU D 293       4.505  12.000  14.173  1.00  0.00           C  
ATOM   4437  H   LEU D 293       1.604   9.631  16.104  1.00  0.00           H  
ATOM   4438  HA  LEU D 293       1.975  11.250  13.634  1.00  0.00           H  
ATOM   4439 1HB  LEU D 293       3.435   8.774  14.599  1.00  0.00           H  
ATOM   4440 2HB  LEU D 293       3.772   9.640  13.097  1.00  0.00           H  
ATOM   4441  HG  LEU D 293       4.098  10.784  15.895  1.00  0.00           H  
ATOM   4442 1HD1 LEU D 293       6.500  10.600  15.419  1.00  0.00           H  
ATOM   4443 2HD1 LEU D 293       5.704   9.009  15.409  1.00  0.00           H  
ATOM   4444 3HD1 LEU D 293       6.132   9.800  13.873  1.00  0.00           H  
ATOM   4445 1HD2 LEU D 293       5.218  12.635  14.700  1.00  0.00           H  
ATOM   4446 2HD2 LEU D 293       4.833  11.864  13.142  1.00  0.00           H  
ATOM   4447 3HD2 LEU D 293       3.523  12.472  14.182  1.00  0.00           H  
ATOM   4448  N   HIS D 294       0.694   8.220  13.900  1.00  0.00           N  
ATOM   4449  CA  HIS D 294      -0.072   7.192  13.218  1.00  0.00           C  
ATOM   4450  C   HIS D 294      -1.497   7.662  12.957  1.00  0.00           C  
ATOM   4451  O   HIS D 294      -2.238   7.040  12.202  1.00  0.00           O  
ATOM   4452  CB  HIS D 294      -0.092   5.897  14.038  1.00  0.00           C  
ATOM   4453  CG  HIS D 294      -0.820   6.021  15.340  1.00  0.00           C  
ATOM   4454  ND1 HIS D 294      -0.425   6.893  16.333  1.00  0.00           N  
ATOM   4455  CD2 HIS D 294      -1.917   5.384  15.813  1.00  0.00           C  
ATOM   4456  CE1 HIS D 294      -1.249   6.787  17.361  1.00  0.00           C  
ATOM   4457  NE2 HIS D 294      -2.162   5.879  17.071  1.00  0.00           N  
ATOM   4458  H   HIS D 294       0.919   8.099  14.877  1.00  0.00           H  
ATOM   4459  HA  HIS D 294       0.398   6.962  12.262  1.00  0.00           H  
ATOM   4460 1HB  HIS D 294      -0.566   5.105  13.456  1.00  0.00           H  
ATOM   4461 2HB  HIS D 294       0.930   5.583  14.247  1.00  0.00           H  
ATOM   4462  HD1 HIS D 294       0.312   7.566  16.269  1.00  0.00           H  
ATOM   4463  HD2 HIS D 294      -2.567   4.618  15.391  1.00  0.00           H  
ATOM   4464  HE1 HIS D 294      -1.106   7.398  18.252  1.00  0.00           H  
ATOM   4465  N   TRP D 295      -1.867   8.771  13.588  1.00  0.00           N  
ATOM   4466  CA  TRP D 295      -3.157   9.411  13.357  1.00  0.00           C  
ATOM   4467  C   TRP D 295      -3.026  10.738  12.620  1.00  0.00           C  
ATOM   4468  O   TRP D 295      -3.929  11.573  12.675  1.00  0.00           O  
ATOM   4469  CB  TRP D 295      -3.873   9.641  14.689  1.00  0.00           C  
ATOM   4470  CG  TRP D 295      -4.377   8.380  15.324  1.00  0.00           C  
ATOM   4471  CD1 TRP D 295      -4.512   7.164  14.724  1.00  0.00           C  
ATOM   4472  CD2 TRP D 295      -4.817   8.204  16.692  1.00  0.00           C  
ATOM   4473  NE1 TRP D 295      -5.005   6.247  15.619  1.00  0.00           N  
ATOM   4474  CE2 TRP D 295      -5.196   6.866  16.829  1.00  0.00           C  
ATOM   4475  CE3 TRP D 295      -4.917   9.061  17.795  1.00  0.00           C  
ATOM   4476  CZ2 TRP D 295      -5.672   6.357  18.027  1.00  0.00           C  
ATOM   4477  CZ3 TRP D 295      -5.394   8.551  18.996  1.00  0.00           C  
ATOM   4478  CH2 TRP D 295      -5.761   7.234  19.109  1.00  0.00           C  
ATOM   4479  H   TRP D 295      -1.226   9.182  14.252  1.00  0.00           H  
ATOM   4480  HA  TRP D 295      -3.769   8.745  12.750  1.00  0.00           H  
ATOM   4481 1HB  TRP D 295      -3.193  10.129  15.389  1.00  0.00           H  
ATOM   4482 2HB  TRP D 295      -4.720  10.310  14.536  1.00  0.00           H  
ATOM   4483  HD1 TRP D 295      -4.265   6.951  13.685  1.00  0.00           H  
ATOM   4484  HE1 TRP D 295      -5.197   5.276  15.421  1.00  0.00           H  
ATOM   4485  HE3 TRP D 295      -4.624  10.107  17.712  1.00  0.00           H  
ATOM   4486  HZ2 TRP D 295      -5.969   5.314  18.136  1.00  0.00           H  
ATOM   4487  HZ3 TRP D 295      -5.469   9.225  19.850  1.00  0.00           H  
ATOM   4488  HH2 TRP D 295      -6.130   6.866  20.067  1.00  0.00           H  
ATOM   4489  N   ARG D 296      -1.904  10.932  11.937  1.00  0.00           N  
ATOM   4490  CA  ARG D 296      -1.672  12.175  11.214  1.00  0.00           C  
ATOM   4491  C   ARG D 296      -0.953  11.959   9.898  1.00  0.00           C  
ATOM   4492  O   ARG D 296      -1.279  12.598   8.899  1.00  0.00           O  
ATOM   4493  CB  ARG D 296      -0.859  13.138  12.067  1.00  0.00           C  
ATOM   4494  CG  ARG D 296      -1.555  13.615  13.332  1.00  0.00           C  
ATOM   4495  CD  ARG D 296      -2.714  14.492  13.024  1.00  0.00           C  
ATOM   4496  NE  ARG D 296      -3.274  15.092  14.225  1.00  0.00           N  
ATOM   4497  CZ  ARG D 296      -4.212  14.515  15.002  1.00  0.00           C  
ATOM   4498  NH1 ARG D 296      -4.682  13.327  14.693  1.00  0.00           N  
ATOM   4499  NH2 ARG D 296      -4.658  15.144  16.075  1.00  0.00           N  
ATOM   4500  H   ARG D 296      -1.197  10.211  11.916  1.00  0.00           H  
ATOM   4501  HA  ARG D 296      -2.637  12.628  10.986  1.00  0.00           H  
ATOM   4502 1HB  ARG D 296       0.074  12.662  12.364  1.00  0.00           H  
ATOM   4503 2HB  ARG D 296      -0.604  14.020  11.479  1.00  0.00           H  
ATOM   4504 1HG  ARG D 296      -1.916  12.755  13.896  1.00  0.00           H  
ATOM   4505 2HG  ARG D 296      -0.851  14.181  13.944  1.00  0.00           H  
ATOM   4506 1HD  ARG D 296      -2.397  15.294  12.359  1.00  0.00           H  
ATOM   4507 2HD  ARG D 296      -3.494  13.906  12.540  1.00  0.00           H  
ATOM   4508  HE  ARG D 296      -2.937  16.006  14.495  1.00  0.00           H  
ATOM   4509 1HH1 ARG D 296      -4.341  12.846  13.872  1.00  0.00           H  
ATOM   4510 2HH1 ARG D 296      -5.384  12.895  15.275  1.00  0.00           H  
ATOM   4511 1HH2 ARG D 296      -4.296  16.057  16.313  1.00  0.00           H  
ATOM   4512 2HH2 ARG D 296      -5.360  14.712  16.658  1.00  0.00           H  
ATOM   4513  N   ALA D 297       0.035  11.070   9.898  1.00  0.00           N  
ATOM   4514  CA  ALA D 297       0.847  10.837   8.710  1.00  0.00           C  
ATOM   4515  C   ALA D 297      -0.058  10.276   7.622  1.00  0.00           C  
ATOM   4516  O   ALA D 297       0.193  10.455   6.428  1.00  0.00           O  
ATOM   4517  CB  ALA D 297       1.968   9.854   9.023  1.00  0.00           C  
ATOM   4518  H   ALA D 297       0.230  10.544  10.738  1.00  0.00           H  
ATOM   4519  HA  ALA D 297       1.284  11.789   8.407  1.00  0.00           H  
ATOM   4520 1HB  ALA D 297       2.567   9.688   8.128  1.00  0.00           H  
ATOM   4521 2HB  ALA D 297       2.600  10.262   9.812  1.00  0.00           H  
ATOM   4522 3HB  ALA D 297       1.541   8.908   9.354  1.00  0.00           H  
ATOM   4523  N   ALA D 298      -1.119   9.599   8.056  1.00  0.00           N  
ATOM   4524  CA  ALA D 298      -2.121   9.045   7.156  1.00  0.00           C  
ATOM   4525  C   ALA D 298      -2.587  10.108   6.168  1.00  0.00           C  
ATOM   4526  O   ALA D 298      -2.547   9.897   4.956  1.00  0.00           O  
ATOM   4527  CB  ALA D 298      -3.309   8.519   7.958  1.00  0.00           C  
ATOM   4528  H   ALA D 298      -1.226   9.467   9.052  1.00  0.00           H  
ATOM   4529  HA  ALA D 298      -1.666   8.218   6.610  1.00  0.00           H  
ATOM   4530 1HB  ALA D 298      -4.054   8.107   7.277  1.00  0.00           H  
ATOM   4531 2HB  ALA D 298      -2.971   7.740   8.641  1.00  0.00           H  
ATOM   4532 3HB  ALA D 298      -3.751   9.335   8.529  1.00  0.00           H  
ATOM   4533  N   GLY D 299      -3.026  11.246   6.694  1.00  0.00           N  
ATOM   4534  CA  GLY D 299      -3.417  12.351   5.840  1.00  0.00           C  
ATOM   4535  C   GLY D 299      -2.265  12.876   5.003  1.00  0.00           C  
ATOM   4536  O   GLY D 299      -2.427  13.139   3.814  1.00  0.00           O  
ATOM   4537  H   GLY D 299      -3.092  11.352   7.696  1.00  0.00           H  
ATOM   4538 1HA  GLY D 299      -4.221  12.032   5.177  1.00  0.00           H  
ATOM   4539 2HA  GLY D 299      -3.810  13.162   6.452  1.00  0.00           H  
ATOM   4540  N   ALA D 300      -1.096  13.023   5.616  1.00  0.00           N  
ATOM   4541  CA  ALA D 300       0.077  13.506   4.900  1.00  0.00           C  
ATOM   4542  C   ALA D 300       0.455  12.619   3.728  1.00  0.00           C  
ATOM   4543  O   ALA D 300       0.894  13.113   2.691  1.00  0.00           O  
ATOM   4544  CB  ALA D 300       1.255  13.624   5.844  1.00  0.00           C  
ATOM   4545  H   ALA D 300      -1.014  12.797   6.597  1.00  0.00           H  
ATOM   4546  HA  ALA D 300      -0.154  14.492   4.496  1.00  0.00           H  
ATOM   4547 1HB  ALA D 300       2.125  13.986   5.296  1.00  0.00           H  
ATOM   4548 2HB  ALA D 300       1.012  14.325   6.643  1.00  0.00           H  
ATOM   4549 3HB  ALA D 300       1.477  12.648   6.272  1.00  0.00           H  
ATOM   4550  N   ALA D 301       0.300  11.311   3.898  1.00  0.00           N  
ATOM   4551  CA  ALA D 301       0.608  10.372   2.828  1.00  0.00           C  
ATOM   4552  C   ALA D 301      -0.291  10.584   1.633  1.00  0.00           C  
ATOM   4553  O   ALA D 301       0.144  10.476   0.494  1.00  0.00           O  
ATOM   4554  CB  ALA D 301       0.464   8.958   3.315  1.00  0.00           C  
ATOM   4555  H   ALA D 301      -0.037  10.957   4.782  1.00  0.00           H  
ATOM   4556  HA  ALA D 301       1.641  10.536   2.520  1.00  0.00           H  
ATOM   4557 1HB  ALA D 301       0.698   8.268   2.504  1.00  0.00           H  
ATOM   4558 2HB  ALA D 301       1.150   8.788   4.145  1.00  0.00           H  
ATOM   4559 3HB  ALA D 301      -0.558   8.791   3.650  1.00  0.00           H  
ATOM   4560  N   THR D 302      -1.560  10.869   1.894  1.00  0.00           N  
ATOM   4561  CA  THR D 302      -2.471  11.195   0.811  1.00  0.00           C  
ATOM   4562  C   THR D 302      -1.994  12.471   0.131  1.00  0.00           C  
ATOM   4563  O   THR D 302      -2.029  12.568  -1.092  1.00  0.00           O  
ATOM   4564  CB  THR D 302      -3.916  11.366   1.316  1.00  0.00           C  
ATOM   4565  OG1 THR D 302      -4.368  10.140   1.904  1.00  0.00           O  
ATOM   4566  CG2 THR D 302      -4.840  11.745   0.169  1.00  0.00           C  
ATOM   4567  H   THR D 302      -1.905  10.862   2.843  1.00  0.00           H  
ATOM   4568  HA  THR D 302      -2.476  10.366   0.102  1.00  0.00           H  
ATOM   4569  HB  THR D 302      -3.946  12.150   2.073  1.00  0.00           H  
ATOM   4570  HG1 THR D 302      -4.880  10.334   2.693  1.00  0.00           H  
ATOM   4571 1HG2 THR D 302      -5.856  11.862   0.544  1.00  0.00           H  
ATOM   4572 2HG2 THR D 302      -4.505  12.683  -0.274  1.00  0.00           H  
ATOM   4573 3HG2 THR D 302      -4.821  10.961  -0.587  1.00  0.00           H  
ATOM   4574  N   VAL D 303      -1.536  13.442   0.914  1.00  0.00           N  
ATOM   4575  CA  VAL D 303      -1.040  14.682   0.334  1.00  0.00           C  
ATOM   4576  C   VAL D 303       0.162  14.368  -0.545  1.00  0.00           C  
ATOM   4577  O   VAL D 303       0.293  14.901  -1.643  1.00  0.00           O  
ATOM   4578  CB  VAL D 303      -0.640  15.683   1.435  1.00  0.00           C  
ATOM   4579  CG1 VAL D 303       0.066  16.887   0.828  1.00  0.00           C  
ATOM   4580  CG2 VAL D 303      -1.872  16.117   2.214  1.00  0.00           C  
ATOM   4581  H   VAL D 303      -1.527  13.330   1.918  1.00  0.00           H  
ATOM   4582  HA  VAL D 303      -1.841  15.134  -0.253  1.00  0.00           H  
ATOM   4583  HB  VAL D 303       0.068  15.202   2.110  1.00  0.00           H  
ATOM   4584 1HG1 VAL D 303       0.343  17.584   1.620  1.00  0.00           H  
ATOM   4585 2HG1 VAL D 303       0.964  16.557   0.306  1.00  0.00           H  
ATOM   4586 3HG1 VAL D 303      -0.601  17.384   0.125  1.00  0.00           H  
ATOM   4587 1HG2 VAL D 303      -1.581  16.823   2.990  1.00  0.00           H  
ATOM   4588 2HG2 VAL D 303      -2.582  16.592   1.537  1.00  0.00           H  
ATOM   4589 3HG2 VAL D 303      -2.337  15.245   2.673  1.00  0.00           H  
ATOM   4590  N   LEU D 304       1.039  13.500  -0.051  1.00  0.00           N  
ATOM   4591  CA  LEU D 304       2.268  13.151  -0.756  1.00  0.00           C  
ATOM   4592  C   LEU D 304       1.890  12.557  -2.109  1.00  0.00           C  
ATOM   4593  O   LEU D 304       2.502  12.875  -3.127  1.00  0.00           O  
ATOM   4594  CB  LEU D 304       3.102  12.151   0.054  1.00  0.00           C  
ATOM   4595  CG  LEU D 304       3.795  12.718   1.300  1.00  0.00           C  
ATOM   4596  CD1 LEU D 304       4.414  11.579   2.099  1.00  0.00           C  
ATOM   4597  CD2 LEU D 304       4.851  13.728   0.879  1.00  0.00           C  
ATOM   4598  H   LEU D 304       0.845  13.069   0.842  1.00  0.00           H  
ATOM   4599  HA  LEU D 304       2.869  14.052  -0.870  1.00  0.00           H  
ATOM   4600 1HB  LEU D 304       2.453  11.338   0.377  1.00  0.00           H  
ATOM   4601 2HB  LEU D 304       3.874  11.736  -0.594  1.00  0.00           H  
ATOM   4602  HG  LEU D 304       3.057  13.208   1.936  1.00  0.00           H  
ATOM   4603 1HD1 LEU D 304       4.906  11.982   2.985  1.00  0.00           H  
ATOM   4604 2HD1 LEU D 304       3.634  10.882   2.404  1.00  0.00           H  
ATOM   4605 3HD1 LEU D 304       5.147  11.059   1.483  1.00  0.00           H  
ATOM   4606 1HD2 LEU D 304       5.343  14.132   1.764  1.00  0.00           H  
ATOM   4607 2HD2 LEU D 304       5.590  13.239   0.244  1.00  0.00           H  
ATOM   4608 3HD2 LEU D 304       4.378  14.539   0.325  1.00  0.00           H  
ATOM   4609  N   LEU D 305       0.873  11.698  -2.113  1.00  0.00           N  
ATOM   4610  CA  LEU D 305       0.372  11.104  -3.347  1.00  0.00           C  
ATOM   4611  C   LEU D 305       0.049  12.183  -4.361  1.00  0.00           C  
ATOM   4612  O   LEU D 305       0.458  12.100  -5.518  1.00  0.00           O  
ATOM   4613  CB  LEU D 305      -0.880  10.261  -3.070  1.00  0.00           C  
ATOM   4614  CG  LEU D 305      -1.539   9.625  -4.300  1.00  0.00           C  
ATOM   4615  CD1 LEU D 305      -0.576   8.632  -4.937  1.00  0.00           C  
ATOM   4616  CD2 LEU D 305      -2.834   8.941  -3.885  1.00  0.00           C  
ATOM   4617  H   LEU D 305       0.437  11.451  -1.236  1.00  0.00           H  
ATOM   4618  HA  LEU D 305       1.138  10.441  -3.748  1.00  0.00           H  
ATOM   4619 1HB  LEU D 305      -0.613   9.458  -2.385  1.00  0.00           H  
ATOM   4620 2HB  LEU D 305      -1.623  10.893  -2.584  1.00  0.00           H  
ATOM   4621  HG  LEU D 305      -1.757  10.398  -5.037  1.00  0.00           H  
ATOM   4622 1HD1 LEU D 305      -1.045   8.180  -5.811  1.00  0.00           H  
ATOM   4623 2HD1 LEU D 305       0.332   9.152  -5.241  1.00  0.00           H  
ATOM   4624 3HD1 LEU D 305      -0.326   7.854  -4.216  1.00  0.00           H  
ATOM   4625 1HD2 LEU D 305      -3.303   8.489  -4.759  1.00  0.00           H  
ATOM   4626 2HD2 LEU D 305      -2.617   8.167  -3.149  1.00  0.00           H  
ATOM   4627 3HD2 LEU D 305      -3.510   9.677  -3.449  1.00  0.00           H  
ATOM   4628  N   VAL D 306      -0.696  13.191  -3.923  1.00  0.00           N  
ATOM   4629  CA  VAL D 306      -1.080  14.289  -4.798  1.00  0.00           C  
ATOM   4630  C   VAL D 306       0.150  15.048  -5.267  1.00  0.00           C  
ATOM   4631  O   VAL D 306       0.219  15.480  -6.416  1.00  0.00           O  
ATOM   4632  CB  VAL D 306      -2.034  15.253  -4.068  1.00  0.00           C  
ATOM   4633  CG1 VAL D 306      -2.287  16.493  -4.912  1.00  0.00           C  
ATOM   4634  CG2 VAL D 306      -3.341  14.544  -3.746  1.00  0.00           C  
ATOM   4635  H   VAL D 306      -1.004  13.198  -2.961  1.00  0.00           H  
ATOM   4636  HA  VAL D 306      -1.595  13.875  -5.666  1.00  0.00           H  
ATOM   4637  HB  VAL D 306      -1.562  15.584  -3.142  1.00  0.00           H  
ATOM   4638 1HG1 VAL D 306      -2.963  17.163  -4.380  1.00  0.00           H  
ATOM   4639 2HG1 VAL D 306      -1.343  17.004  -5.099  1.00  0.00           H  
ATOM   4640 3HG1 VAL D 306      -2.738  16.202  -5.860  1.00  0.00           H  
ATOM   4641 1HG2 VAL D 306      -4.010  15.231  -3.229  1.00  0.00           H  
ATOM   4642 2HG2 VAL D 306      -3.809  14.207  -4.671  1.00  0.00           H  
ATOM   4643 3HG2 VAL D 306      -3.140  13.683  -3.107  1.00  0.00           H  
ATOM   4644  N   ILE D 307       1.118  15.225  -4.377  1.00  0.00           N  
ATOM   4645  CA  ILE D 307       2.287  16.015  -4.726  1.00  0.00           C  
ATOM   4646  C   ILE D 307       2.950  15.283  -5.888  1.00  0.00           C  
ATOM   4647  O   ILE D 307       3.347  15.903  -6.873  1.00  0.00           O  
ATOM   4648  CB  ILE D 307       3.262  16.169  -3.544  1.00  0.00           C  
ATOM   4649  CG1 ILE D 307       2.649  17.058  -2.459  1.00  0.00           C  
ATOM   4650  CG2 ILE D 307       4.588  16.743  -4.020  1.00  0.00           C  
ATOM   4651  CD1 ILE D 307       3.413  17.045  -1.155  1.00  0.00           C  
ATOM   4652  H   ILE D 307       1.056  14.818  -3.455  1.00  0.00           H  
ATOM   4653  HA  ILE D 307       1.959  17.018  -4.994  1.00  0.00           H  
ATOM   4654  HB  ILE D 307       3.440  15.195  -3.090  1.00  0.00           H  
ATOM   4655 1HG1 ILE D 307       2.600  18.086  -2.815  1.00  0.00           H  
ATOM   4656 2HG1 ILE D 307       1.627  16.734  -2.257  1.00  0.00           H  
ATOM   4657 1HG2 ILE D 307       5.264  16.846  -3.172  1.00  0.00           H  
ATOM   4658 2HG2 ILE D 307       5.029  16.074  -4.757  1.00  0.00           H  
ATOM   4659 3HG2 ILE D 307       4.420  17.721  -4.471  1.00  0.00           H  
ATOM   4660 1HD1 ILE D 307       2.917  17.697  -0.435  1.00  0.00           H  
ATOM   4661 2HD1 ILE D 307       3.443  16.028  -0.761  1.00  0.00           H  
ATOM   4662 3HD1 ILE D 307       4.429  17.399  -1.325  1.00  0.00           H  
ATOM   4663  N   VAL D 308       3.037  13.957  -5.771  1.00  0.00           N  
ATOM   4664  CA  VAL D 308       3.667  13.120  -6.794  1.00  0.00           C  
ATOM   4665  C   VAL D 308       2.946  13.293  -8.119  1.00  0.00           C  
ATOM   4666  O   VAL D 308       3.570  13.409  -9.170  1.00  0.00           O  
ATOM   4667  CB  VAL D 308       3.637  11.636  -6.382  1.00  0.00           C  
ATOM   4668  CG1 VAL D 308       4.057  10.751  -7.547  1.00  0.00           C  
ATOM   4669  CG2 VAL D 308       4.544  11.414  -5.182  1.00  0.00           C  
ATOM   4670  H   VAL D 308       2.654  13.520  -4.945  1.00  0.00           H  
ATOM   4671  HA  VAL D 308       4.716  13.408  -6.880  1.00  0.00           H  
ATOM   4672  HB  VAL D 308       2.615  11.361  -6.122  1.00  0.00           H  
ATOM   4673 1HG1 VAL D 308       4.030   9.706  -7.238  1.00  0.00           H  
ATOM   4674 2HG1 VAL D 308       3.373  10.900  -8.382  1.00  0.00           H  
ATOM   4675 3HG1 VAL D 308       5.069  11.011  -7.855  1.00  0.00           H  
ATOM   4676 1HG2 VAL D 308       4.517  10.363  -4.895  1.00  0.00           H  
ATOM   4677 2HG2 VAL D 308       5.565  11.694  -5.440  1.00  0.00           H  
ATOM   4678 3HG2 VAL D 308       4.200  12.025  -4.348  1.00  0.00           H  
ATOM   4679  N   LEU D 309       1.623  13.292  -8.058  1.00  0.00           N  
ATOM   4680  CA  LEU D 309       0.824  13.410  -9.254  1.00  0.00           C  
ATOM   4681  C   LEU D 309       1.160  14.744  -9.885  1.00  0.00           C  
ATOM   4682  O   LEU D 309       1.366  14.827 -11.093  1.00  0.00           O  
ATOM   4683  CB  LEU D 309      -0.673  13.320  -8.935  1.00  0.00           C  
ATOM   4684  CG  LEU D 309      -1.171  11.949  -8.458  1.00  0.00           C  
ATOM   4685  CD1 LEU D 309      -2.620  12.064  -8.006  1.00  0.00           C  
ATOM   4686  CD2 LEU D 309      -1.029  10.938  -9.586  1.00  0.00           C  
ATOM   4687  H   LEU D 309       1.160  13.208  -7.164  1.00  0.00           H  
ATOM   4688  HA  LEU D 309       1.057  12.571  -9.909  1.00  0.00           H  
ATOM   4689 1HB  LEU D 309      -0.907  14.046  -8.157  1.00  0.00           H  
ATOM   4690 2HB  LEU D 309      -1.236  13.584  -9.830  1.00  0.00           H  
ATOM   4691  HG  LEU D 309      -0.579  11.625  -7.602  1.00  0.00           H  
ATOM   4692 1HD1 LEU D 309      -2.974  11.090  -7.667  1.00  0.00           H  
ATOM   4693 2HD1 LEU D 309      -2.690  12.779  -7.186  1.00  0.00           H  
ATOM   4694 3HD1 LEU D 309      -3.236  12.404  -8.838  1.00  0.00           H  
ATOM   4695 1HD2 LEU D 309      -1.382   9.963  -9.247  1.00  0.00           H  
ATOM   4696 2HD2 LEU D 309      -1.622  11.261 -10.442  1.00  0.00           H  
ATOM   4697 3HD2 LEU D 309       0.019  10.863  -9.878  1.00  0.00           H  
ATOM   4698  N   LEU D 310       1.235  15.784  -9.058  1.00  0.00           N  
ATOM   4699  CA  LEU D 310       1.527  17.130  -9.538  1.00  0.00           C  
ATOM   4700  C   LEU D 310       2.929  17.223 -10.115  1.00  0.00           C  
ATOM   4701  O   LEU D 310       3.136  17.881 -11.132  1.00  0.00           O  
ATOM   4702  CB  LEU D 310       1.372  18.143  -8.397  1.00  0.00           C  
ATOM   4703  CG  LEU D 310      -0.062  18.377  -7.904  1.00  0.00           C  
ATOM   4704  CD1 LEU D 310      -0.035  19.255  -6.661  1.00  0.00           C  
ATOM   4705  CD2 LEU D 310      -0.880  19.023  -9.013  1.00  0.00           C  
ATOM   4706  H   LEU D 310       1.084  15.635  -8.070  1.00  0.00           H  
ATOM   4707  HA  LEU D 310       0.821  17.375 -10.331  1.00  0.00           H  
ATOM   4708 1HB  LEU D 310       1.963  17.803  -7.548  1.00  0.00           H  
ATOM   4709 2HB  LEU D 310       1.770  19.102  -8.728  1.00  0.00           H  
ATOM   4710  HG  LEU D 310      -0.512  17.423  -7.629  1.00  0.00           H  
ATOM   4711 1HD1 LEU D 310      -1.054  19.421  -6.311  1.00  0.00           H  
ATOM   4712 2HD1 LEU D 310       0.540  18.761  -5.878  1.00  0.00           H  
ATOM   4713 3HD1 LEU D 310       0.426  20.212  -6.901  1.00  0.00           H  
ATOM   4714 1HD2 LEU D 310      -1.900  19.188  -8.663  1.00  0.00           H  
ATOM   4715 2HD2 LEU D 310      -0.431  19.977  -9.287  1.00  0.00           H  
ATOM   4716 3HD2 LEU D 310      -0.897  18.366  -9.882  1.00  0.00           H  
ATOM   4717  N   ALA D 311       3.884  16.560  -9.473  1.00  0.00           N  
ATOM   4718  CA  ALA D 311       5.267  16.560  -9.935  1.00  0.00           C  
ATOM   4719  C   ALA D 311       5.357  16.116 -11.389  1.00  0.00           C  
ATOM   4720  O   ALA D 311       5.943  16.806 -12.220  1.00  0.00           O  
ATOM   4721  CB  ALA D 311       6.113  15.644  -9.062  1.00  0.00           C  
ATOM   4722  H   ALA D 311       3.644  16.040  -8.641  1.00  0.00           H  
ATOM   4723  HA  ALA D 311       5.650  17.578  -9.857  1.00  0.00           H  
ATOM   4724 1HB  ALA D 311       7.143  15.653  -9.417  1.00  0.00           H  
ATOM   4725 2HB  ALA D 311       6.081  15.994  -8.030  1.00  0.00           H  
ATOM   4726 3HB  ALA D 311       5.721  14.630  -9.113  1.00  0.00           H  
ATOM   4727  N   GLY D 312       4.780  14.956 -11.687  1.00  0.00           N  
ATOM   4728  CA  GLY D 312       4.772  14.463 -13.052  1.00  0.00           C  
ATOM   4729  C   GLY D 312       4.063  15.431 -13.975  1.00  0.00           C  
ATOM   4730  O   GLY D 312       4.470  15.627 -15.117  1.00  0.00           O  
ATOM   4731  H   GLY D 312       4.340  14.407 -10.963  1.00  0.00           H  
ATOM   4732 1HA  GLY D 312       5.797  14.314 -13.391  1.00  0.00           H  
ATOM   4733 2HA  GLY D 312       4.278  13.493 -13.085  1.00  0.00           H  
ATOM   4734  N   SER D 313       2.997  16.039 -13.470  1.00  0.00           N  
ATOM   4735  CA  SER D 313       2.149  16.904 -14.275  1.00  0.00           C  
ATOM   4736  C   SER D 313       2.842  18.224 -14.566  1.00  0.00           C  
ATOM   4737  O   SER D 313       2.380  19.020 -15.379  1.00  0.00           O  
ATOM   4738  CB  SER D 313       0.833  17.156 -13.566  1.00  0.00           C  
ATOM   4739  OG  SER D 313       0.111  15.966 -13.408  1.00  0.00           O  
ATOM   4740  H   SER D 313       2.769  15.894 -12.497  1.00  0.00           H  
ATOM   4741  HA  SER D 313       1.925  16.393 -15.213  1.00  0.00           H  
ATOM   4742 1HB  SER D 313       1.026  17.600 -12.589  1.00  0.00           H  
ATOM   4743 2HB  SER D 313       0.242  17.870 -14.138  1.00  0.00           H  
ATOM   4744  HG  SER D 313      -0.704  16.207 -12.961  1.00  0.00           H  
ATOM   4745  N   TYR D 314       3.961  18.448 -13.892  1.00  0.00           N  
ATOM   4746  CA  TYR D 314       4.721  19.673 -14.071  1.00  0.00           C  
ATOM   4747  C   TYR D 314       6.126  19.440 -14.611  1.00  0.00           C  
ATOM   4748  O   TYR D 314       6.959  20.345 -14.600  1.00  0.00           O  
ATOM   4749  CB  TYR D 314       4.795  20.434 -12.745  1.00  0.00           C  
ATOM   4750  CG  TYR D 314       3.453  20.921 -12.245  1.00  0.00           C  
ATOM   4751  CD1 TYR D 314       2.542  21.475 -13.132  1.00  0.00           C  
ATOM   4752  CD2 TYR D 314       3.134  20.814 -10.900  1.00  0.00           C  
ATOM   4753  CE1 TYR D 314       1.317  21.920 -12.676  1.00  0.00           C  
ATOM   4754  CE2 TYR D 314       1.909  21.259 -10.443  1.00  0.00           C  
ATOM   4755  CZ  TYR D 314       1.002  21.810 -11.326  1.00  0.00           C  
ATOM   4756  OH  TYR D 314      -0.219  22.253 -10.871  1.00  0.00           O  
ATOM   4757  H   TYR D 314       4.295  17.753 -13.240  1.00  0.00           H  
ATOM   4758  HA  TYR D 314       4.209  20.294 -14.806  1.00  0.00           H  
ATOM   4759 1HB  TYR D 314       5.231  19.790 -11.979  1.00  0.00           H  
ATOM   4760 2HB  TYR D 314       5.450  21.297 -12.857  1.00  0.00           H  
ATOM   4761  HD1 TYR D 314       2.793  21.559 -14.190  1.00  0.00           H  
ATOM   4762  HD2 TYR D 314       3.851  20.380 -10.202  1.00  0.00           H  
ATOM   4763  HE1 TYR D 314       0.601  22.355 -13.373  1.00  0.00           H  
ATOM   4764  HE2 TYR D 314       1.658  21.176  -9.385  1.00  0.00           H  
ATOM   4765  HH  TYR D 314      -0.725  22.605 -11.607  1.00  0.00           H  
ATOM   4766  N   LEU D 315       6.385  18.222 -15.074  1.00  0.00           N  
ATOM   4767  CA  LEU D 315       7.712  17.852 -15.560  1.00  0.00           C  
ATOM   4768  C   LEU D 315       7.579  17.200 -16.925  1.00  0.00           C  
ATOM   4769  O   LEU D 315       8.329  17.510 -17.848  1.00  0.00           O  
ATOM   4770  CB  LEU D 315       8.405  16.895 -14.582  1.00  0.00           C  
ATOM   4771  CG  LEU D 315       8.776  17.491 -13.218  1.00  0.00           C  
ATOM   4772  CD1 LEU D 315       9.314  16.391 -12.313  1.00  0.00           C  
ATOM   4773  CD2 LEU D 315       9.806  18.594 -13.410  1.00  0.00           C  
ATOM   4774  H   LEU D 315       5.646  17.534 -15.090  1.00  0.00           H  
ATOM   4775  HA  LEU D 315       8.317  18.755 -15.633  1.00  0.00           H  
ATOM   4776 1HB  LEU D 315       7.748  16.045 -14.404  1.00  0.00           H  
ATOM   4777 2HB  LEU D 315       9.321  16.529 -15.045  1.00  0.00           H  
ATOM   4778  HG  LEU D 315       7.885  17.905 -12.747  1.00  0.00           H  
ATOM   4779 1HD1 LEU D 315       9.578  16.815 -11.343  1.00  0.00           H  
ATOM   4780 2HD1 LEU D 315       8.550  15.626 -12.177  1.00  0.00           H  
ATOM   4781 3HD1 LEU D 315      10.198  15.946 -12.767  1.00  0.00           H  
ATOM   4782 1HD2 LEU D 315      10.070  19.018 -12.440  1.00  0.00           H  
ATOM   4783 2HD2 LEU D 315      10.699  18.181 -13.880  1.00  0.00           H  
ATOM   4784 3HD2 LEU D 315       9.390  19.375 -14.046  1.00  0.00           H  
ATOM   4785  N   ALA D 316       6.626  16.285 -17.048  1.00  0.00           N  
ATOM   4786  CA  ALA D 316       6.425  15.578 -18.304  1.00  0.00           C  
ATOM   4787  C   ALA D 316       5.977  16.613 -19.329  1.00  0.00           C  
ATOM   4788  O   ALA D 316       6.318  16.530 -20.510  1.00  0.00           O  
ATOM   4789  CB  ALA D 316       5.360  14.501 -18.136  1.00  0.00           C  
ATOM   4790  H   ALA D 316       6.029  16.072 -16.262  1.00  0.00           H  
ATOM   4791  HA  ALA D 316       7.367  15.105 -18.581  1.00  0.00           H  
ATOM   4792 1HB  ALA D 316       5.218  13.979 -19.082  1.00  0.00           H  
ATOM   4793 2HB  ALA D 316       5.678  13.790 -17.373  1.00  0.00           H  
ATOM   4794 3HB  ALA D 316       4.422  14.962 -17.832  1.00  0.00           H  
ATOM   4795  N   VAL D 317       5.216  17.596 -18.860  1.00  0.00           N  
ATOM   4796  CA  VAL D 317       4.774  18.689 -19.708  1.00  0.00           C  
ATOM   4797  C   VAL D 317       6.000  19.303 -20.357  1.00  0.00           C  
ATOM   4798  O   VAL D 317       6.045  19.453 -21.572  1.00  0.00           O  
ATOM   4799  CB  VAL D 317       4.016  19.755 -18.894  1.00  0.00           C  
ATOM   4800  CG1 VAL D 317       3.775  20.998 -19.738  1.00  0.00           C  
ATOM   4801  CG2 VAL D 317       2.701  19.182 -18.390  1.00  0.00           C  
ATOM   4802  H   VAL D 317       4.937  17.583 -17.889  1.00  0.00           H  
ATOM   4803  HA  VAL D 317       4.082  18.293 -20.451  1.00  0.00           H  
ATOM   4804  HB  VAL D 317       4.631  20.057 -18.046  1.00  0.00           H  
ATOM   4805 1HG1 VAL D 317       3.238  21.740 -19.147  1.00  0.00           H  
ATOM   4806 2HG1 VAL D 317       4.731  21.411 -20.058  1.00  0.00           H  
ATOM   4807 3HG1 VAL D 317       3.181  20.734 -20.613  1.00  0.00           H  
ATOM   4808 1HG2 VAL D 317       2.170  19.940 -17.815  1.00  0.00           H  
ATOM   4809 2HG2 VAL D 317       2.088  18.875 -19.238  1.00  0.00           H  
ATOM   4810 3HG2 VAL D 317       2.900  18.318 -17.755  1.00  0.00           H  
ATOM   4811  N   LEU D 318       6.998  19.638 -19.546  1.00  0.00           N  
ATOM   4812  CA  LEU D 318       8.184  20.322 -20.047  1.00  0.00           C  
ATOM   4813  C   LEU D 318       9.064  19.409 -20.902  1.00  0.00           C  
ATOM   4814  O   LEU D 318       9.667  19.846 -21.882  1.00  0.00           O  
ATOM   4815  CB  LEU D 318       9.003  20.870 -18.872  1.00  0.00           C  
ATOM   4816  CG  LEU D 318       8.320  21.962 -18.038  1.00  0.00           C  
ATOM   4817  CD1 LEU D 318       9.178  22.282 -16.821  1.00  0.00           C  
ATOM   4818  CD2 LEU D 318       8.107  23.199 -18.897  1.00  0.00           C  
ATOM   4819  H   LEU D 318       6.938  19.416 -18.562  1.00  0.00           H  
ATOM   4820  HA  LEU D 318       7.864  21.139 -20.693  1.00  0.00           H  
ATOM   4821 1HB  LEU D 318       9.246  20.046 -18.203  1.00  0.00           H  
ATOM   4822 2HB  LEU D 318       9.934  21.283 -19.260  1.00  0.00           H  
ATOM   4823  HG  LEU D 318       7.357  21.598 -17.680  1.00  0.00           H  
ATOM   4824 1HD1 LEU D 318       8.693  23.058 -16.228  1.00  0.00           H  
ATOM   4825 2HD1 LEU D 318       9.299  21.385 -16.214  1.00  0.00           H  
ATOM   4826 3HD1 LEU D 318      10.156  22.634 -17.148  1.00  0.00           H  
ATOM   4827 1HD2 LEU D 318       7.621  23.975 -18.305  1.00  0.00           H  
ATOM   4828 2HD2 LEU D 318       9.069  23.564 -19.255  1.00  0.00           H  
ATOM   4829 3HD2 LEU D 318       7.476  22.945 -19.750  1.00  0.00           H  
ATOM   4830  N   ALA D 319       9.133  18.138 -20.523  1.00  0.00           N  
ATOM   4831  CA  ALA D 319       9.976  17.177 -21.220  1.00  0.00           C  
ATOM   4832  C   ALA D 319       9.470  17.051 -22.650  1.00  0.00           C  
ATOM   4833  O   ALA D 319      10.256  16.997 -23.591  1.00  0.00           O  
ATOM   4834  CB  ALA D 319       9.918  15.828 -20.525  1.00  0.00           C  
ATOM   4835  H   ALA D 319       8.587  17.830 -19.731  1.00  0.00           H  
ATOM   4836  HA  ALA D 319      11.002  17.545 -21.194  1.00  0.00           H  
ATOM   4837 1HB  ALA D 319      10.552  15.118 -21.056  1.00  0.00           H  
ATOM   4838 2HB  ALA D 319      10.269  15.931 -19.499  1.00  0.00           H  
ATOM   4839 3HB  ALA D 319       8.891  15.464 -20.522  1.00  0.00           H  
ATOM   4840  N   GLU D 320       8.149  17.018 -22.798  1.00  0.00           N  
ATOM   4841  CA  GLU D 320       7.510  16.908 -24.104  1.00  0.00           C  
ATOM   4842  C   GLU D 320       7.378  18.252 -24.819  1.00  0.00           C  
ATOM   4843  O   GLU D 320       7.389  18.307 -26.046  1.00  0.00           O  
ATOM   4844  CB  GLU D 320       6.126  16.273 -23.953  1.00  0.00           C  
ATOM   4845  CG  GLU D 320       6.143  14.850 -23.413  1.00  0.00           C  
ATOM   4846  CD  GLU D 320       7.015  13.929 -24.219  1.00  0.00           C  
ATOM   4847  OE1 GLU D 320       7.001  14.030 -25.422  1.00  0.00           O  
ATOM   4848  OE2 GLU D 320       7.697  13.123 -23.631  1.00  0.00           O  
ATOM   4849  H   GLU D 320       7.572  17.072 -21.971  1.00  0.00           H  
ATOM   4850  HA  GLU D 320       8.117  16.256 -24.732  1.00  0.00           H  
ATOM   4851 1HB  GLU D 320       5.519  16.879 -23.280  1.00  0.00           H  
ATOM   4852 2HB  GLU D 320       5.625  16.258 -24.921  1.00  0.00           H  
ATOM   4853 1HG  GLU D 320       6.505  14.867 -22.385  1.00  0.00           H  
ATOM   4854 2HG  GLU D 320       5.125  14.464 -23.404  1.00  0.00           H  
ATOM   4855  N   ARG D 321       7.246  19.324 -24.040  1.00  0.00           N  
ATOM   4856  CA  ARG D 321       7.185  20.697 -24.554  1.00  0.00           C  
ATOM   4857  C   ARG D 321       8.332  21.112 -25.473  1.00  0.00           C  
ATOM   4858  O   ARG D 321       8.108  21.744 -26.506  1.00  0.00           O  
ATOM   4859  CB  ARG D 321       7.137  21.672 -23.386  1.00  0.00           C  
ATOM   4860  CG  ARG D 321       7.036  23.137 -23.780  1.00  0.00           C  
ATOM   4861  CD  ARG D 321       6.947  24.021 -22.590  1.00  0.00           C  
ATOM   4862  NE  ARG D 321       6.901  25.426 -22.960  1.00  0.00           N  
ATOM   4863  CZ  ARG D 321       6.821  26.446 -22.083  1.00  0.00           C  
ATOM   4864  NH1 ARG D 321       6.781  26.201 -20.792  1.00  0.00           N  
ATOM   4865  NH2 ARG D 321       6.785  27.692 -22.521  1.00  0.00           N  
ATOM   4866  H   ARG D 321       7.186  19.168 -23.044  1.00  0.00           H  
ATOM   4867  HA  ARG D 321       6.294  20.795 -25.174  1.00  0.00           H  
ATOM   4868 1HB  ARG D 321       6.281  21.441 -22.754  1.00  0.00           H  
ATOM   4869 2HB  ARG D 321       8.034  21.555 -22.778  1.00  0.00           H  
ATOM   4870 1HG  ARG D 321       7.919  23.421 -24.353  1.00  0.00           H  
ATOM   4871 2HG  ARG D 321       6.144  23.289 -24.389  1.00  0.00           H  
ATOM   4872 1HD  ARG D 321       6.043  23.786 -22.030  1.00  0.00           H  
ATOM   4873 2HD  ARG D 321       7.818  23.864 -21.955  1.00  0.00           H  
ATOM   4874  HE  ARG D 321       6.930  25.654 -23.945  1.00  0.00           H  
ATOM   4875 1HH1 ARG D 321       6.809  25.248 -20.458  1.00  0.00           H  
ATOM   4876 2HH1 ARG D 321       6.721  26.966 -20.135  1.00  0.00           H  
ATOM   4877 1HH2 ARG D 321       6.816  27.880 -23.514  1.00  0.00           H  
ATOM   4878 2HH2 ARG D 321       6.725  28.456 -21.865  1.00  0.00           H  
ATOM   4879  N   GLY D 322       9.558  20.769 -25.098  1.00  0.00           N  
ATOM   4880  CA  GLY D 322      10.691  21.069 -25.955  1.00  0.00           C  
ATOM   4881  C   GLY D 322      11.156  19.866 -26.751  1.00  0.00           C  
ATOM   4882  O   GLY D 322      12.352  19.710 -26.998  1.00  0.00           O  
ATOM   4883  H   GLY D 322       9.718  20.298 -24.219  1.00  0.00           H  
ATOM   4884 1HA  GLY D 322      10.422  21.868 -26.646  1.00  0.00           H  
ATOM   4885 2HA  GLY D 322      11.519  21.434 -25.349  1.00  0.00           H  
ATOM   4886  N   ALA D 323      10.214  19.017 -27.159  1.00  0.00           N  
ATOM   4887  CA  ALA D 323      10.546  17.828 -27.935  1.00  0.00           C  
ATOM   4888  C   ALA D 323       9.408  17.396 -28.860  1.00  0.00           C  
ATOM   4889  O   ALA D 323       8.242  17.724 -28.627  1.00  0.00           O  
ATOM   4890  CB  ALA D 323      10.906  16.679 -26.990  1.00  0.00           C  
ATOM   4891  H   ALA D 323       9.248  19.199 -26.926  1.00  0.00           H  
ATOM   4892  HA  ALA D 323      11.408  18.061 -28.560  1.00  0.00           H  
ATOM   4893 1HB  ALA D 323      11.154  15.792 -27.573  1.00  0.00           H  
ATOM   4894 2HB  ALA D 323      11.764  16.964 -26.381  1.00  0.00           H  
ATOM   4895 3HB  ALA D 323      10.059  16.462 -26.342  1.00  0.00           H  
ATOM   4896  N   PRO D 324       9.743  16.662 -29.938  1.00  0.00           N  
ATOM   4897  CA  PRO D 324       8.801  16.135 -30.945  1.00  0.00           C  
ATOM   4898  C   PRO D 324       7.857  15.037 -30.431  1.00  0.00           C  
ATOM   4899  O   PRO D 324       6.999  14.546 -31.164  1.00  0.00           O  
ATOM   4900  CB  PRO D 324       9.717  15.597 -32.042  1.00  0.00           C  
ATOM   4901  CG  PRO D 324      11.059  16.218 -31.763  1.00  0.00           C  
ATOM   4902  CD  PRO D 324      11.144  16.347 -30.282  1.00  0.00           C  
ATOM   4903  HA  PRO D 324       8.180  16.959 -31.325  1.00  0.00           H  
ATOM   4904 1HB  PRO D 324       9.745  14.498 -32.003  1.00  0.00           H  
ATOM   4905 2HB  PRO D 324       9.323  15.874 -33.031  1.00  0.00           H  
ATOM   4906 1HG  PRO D 324      11.862  15.585 -32.167  1.00  0.00           H  
ATOM   4907 2HG  PRO D 324      11.139  17.193 -32.266  1.00  0.00           H  
ATOM   4908 1HD  PRO D 324      11.476  15.392 -29.849  1.00  0.00           H  
ATOM   4909 2HD  PRO D 324      11.844  17.155 -30.023  1.00  0.00           H  
ATOM   4910  N   GLY D 325       8.015  14.667 -29.165  1.00  0.00           N  
ATOM   4911  CA  GLY D 325       7.321  13.511 -28.639  1.00  0.00           C  
ATOM   4912  C   GLY D 325       5.857  13.662 -28.306  1.00  0.00           C  
ATOM   4913  O   GLY D 325       5.175  14.559 -28.799  1.00  0.00           O  
ATOM   4914  H   GLY D 325       8.625  15.194 -28.556  1.00  0.00           H  
ATOM   4915 1HA  GLY D 325       7.387  12.690 -29.354  1.00  0.00           H  
ATOM   4916 2HA  GLY D 325       7.808  13.179 -27.723  1.00  0.00           H  
ATOM   4917  N   ALA D 326       5.398  12.772 -27.432  1.00  0.00           N  
ATOM   4918  CA  ALA D 326       3.990  12.627 -27.087  1.00  0.00           C  
ATOM   4919  C   ALA D 326       3.398  13.867 -26.431  1.00  0.00           C  
ATOM   4920  O   ALA D 326       4.101  14.647 -25.783  1.00  0.00           O  
ATOM   4921  CB  ALA D 326       3.805  11.417 -26.175  1.00  0.00           C  
ATOM   4922  H   ALA D 326       6.077  12.169 -26.990  1.00  0.00           H  
ATOM   4923  HA  ALA D 326       3.430  12.470 -28.009  1.00  0.00           H  
ATOM   4924 1HB  ALA D 326       2.750  11.312 -25.920  1.00  0.00           H  
ATOM   4925 2HB  ALA D 326       4.144  10.518 -26.690  1.00  0.00           H  
ATOM   4926 3HB  ALA D 326       4.386  11.555 -25.265  1.00  0.00           H  
ATOM   4927  N   GLN D 327       2.090  14.028 -26.601  1.00  0.00           N  
ATOM   4928  CA  GLN D 327       1.355  15.180 -26.092  1.00  0.00           C  
ATOM   4929  C   GLN D 327       1.056  15.183 -24.599  1.00  0.00           C  
ATOM   4930  O   GLN D 327      -0.100  15.032 -24.205  1.00  0.00           O  
ATOM   4931  CB  GLN D 327       0.035  15.307 -26.857  1.00  0.00           C  
ATOM   4932  CG  GLN D 327      -0.775  16.541 -26.499  1.00  0.00           C  
ATOM   4933  CD  GLN D 327      -0.102  17.825 -26.945  1.00  0.00           C  
ATOM   4934  OE1 GLN D 327       0.731  17.821 -27.855  1.00  0.00           O  
ATOM   4935  NE2 GLN D 327      -0.460  18.933 -26.306  1.00  0.00           N  
ATOM   4936  H   GLN D 327       1.591  13.311 -27.109  1.00  0.00           H  
ATOM   4937  HA  GLN D 327       1.965  16.071 -26.240  1.00  0.00           H  
ATOM   4938 1HB  GLN D 327       0.236  15.335 -27.928  1.00  0.00           H
[truncated: 126,673 more chars]
