# Supplementary material for: An Integrated Framework Advancing Membrane Protein Modeling and Design
Source: PLoS Comput Biol. 2015 Sep 1;11(9):e1004398. doi: 10.1371/journal.pcbi.1004398 (PMC4556676; doi:10.1371/journal.pcbi.1004398)
Supplement: S5 File — This protocol capture contains the steps, input files, and example output files necessary to run the MPdock protocol described in this manuscript. For simplification, we only describe docking of Glycophorin A in these files. The supplementary files are included with the Rosetta3 software suite under the directory Rosetta/demos/protocol_capture/MPdock. (GZ) [file pcbi.1004398.s005.gz › MPSymDock/example_refined_models/1bl8_tr_0003.pdb]

ATOM      1  N   ALA A   1     -17.087  -3.903  12.213  1.00  0.00           N  
ATOM      2  CA  ALA A   1     -15.827  -3.494  12.899  1.00  0.00           C  
ATOM      3  C   ALA A   1     -15.722  -1.976  12.973  1.00  0.00           C  
ATOM      4  O   ALA A   1     -16.552  -1.314  13.597  1.00  0.00           O  
ATOM      5  CB  ALA A   1     -14.621  -4.065  12.155  1.00  0.00           C  
ATOM      6 1H   ALA A   1     -17.137  -4.901  12.174  1.00  0.00           H  
ATOM      7 2H   ALA A   1     -17.873  -3.549  12.721  1.00  0.00           H  
ATOM      8 3H   ALA A   1     -17.097  -3.533  11.284  1.00  0.00           H  
ATOM      9  HA  ALA A   1     -15.846  -3.898  13.911  1.00  0.00           H  
ATOM     10 1HB  ALA A   1     -13.705  -3.763  12.662  1.00  0.00           H  
ATOM     11 2HB  ALA A   1     -14.685  -5.153  12.140  1.00  0.00           H  
ATOM     12 3HB  ALA A   1     -14.612  -3.689  11.134  1.00  0.00           H  
ATOM     13  N   LEU A   2     -14.692  -1.433  12.330  1.00  0.00           N  
ATOM     14  CA  LEU A   2     -14.442   0.002  12.327  1.00  0.00           C  
ATOM     15  C   LEU A   2     -13.460   0.355  11.220  1.00  0.00           C  
ATOM     16  O   LEU A   2     -13.841   0.894  10.184  1.00  0.00           O  
ATOM     17  CB  LEU A   2     -13.888   0.456  13.684  1.00  0.00           C  
ATOM     18  CG  LEU A   2     -13.550   1.948  13.799  1.00  0.00           C  
ATOM     19  CD1 LEU A   2     -14.811   2.773  13.587  1.00  0.00           C  
ATOM     20  CD2 LEU A   2     -12.938   2.225  15.164  1.00  0.00           C  
ATOM     21  H   LEU A   2     -14.064  -2.043  11.826  1.00  0.00           H  
ATOM     22  HA  LEU A   2     -15.387   0.518  12.162  1.00  0.00           H  
ATOM     23 1HB  LEU A   2     -14.622   0.223  14.454  1.00  0.00           H  
ATOM     24 2HB  LEU A   2     -12.979  -0.108  13.894  1.00  0.00           H  
ATOM     25  HG  LEU A   2     -12.838   2.220  13.020  1.00  0.00           H  
ATOM     26 1HD1 LEU A   2     -14.571   3.833  13.668  1.00  0.00           H  
ATOM     27 2HD1 LEU A   2     -15.217   2.569  12.596  1.00  0.00           H  
ATOM     28 3HD1 LEU A   2     -15.550   2.510  14.343  1.00  0.00           H  
ATOM     29 1HD2 LEU A   2     -12.696   3.286  15.245  1.00  0.00           H  
ATOM     30 2HD2 LEU A   2     -13.649   1.954  15.944  1.00  0.00           H  
ATOM     31 3HD2 LEU A   2     -12.028   1.636  15.282  1.00  0.00           H  
ATOM     32  N   HIS A   3     -12.190   0.044  11.446  1.00  0.00           N  
ATOM     33  CA  HIS A   3     -11.152   0.291  10.460  1.00  0.00           C  
ATOM     34  C   HIS A   3     -11.286  -0.671   9.285  1.00  0.00           C  
ATOM     35  O   HIS A   3     -11.247  -0.260   8.131  1.00  0.00           O  
ATOM     36  CB  HIS A   3      -9.762   0.154  11.090  1.00  0.00           C  
ATOM     37  CG  HIS A   3      -9.472  -1.217  11.617  1.00  0.00           C  
ATOM     38  ND1 HIS A   3      -8.848  -2.188  10.862  1.00  0.00           N  
ATOM     39  CD2 HIS A   3      -9.722  -1.781  12.822  1.00  0.00           C  
ATOM     40  CE1 HIS A   3      -8.726  -3.290  11.581  1.00  0.00           C  
ATOM     41  NE2 HIS A   3      -9.248  -3.069  12.774  1.00  0.00           N  
ATOM     42  H   HIS A   3     -11.939  -0.376  12.330  1.00  0.00           H  
ATOM     43  HA  HIS A   3     -11.236   1.312  10.091  1.00  0.00           H  
ATOM     44 1HB  HIS A   3      -9.000   0.403  10.349  1.00  0.00           H  
ATOM     45 2HB  HIS A   3      -9.663   0.863  11.911  1.00  0.00           H  
ATOM     46  HD2 HIS A   3     -10.209  -1.302  13.672  1.00  0.00           H  
ATOM     47  HE1 HIS A   3      -8.270  -4.222  11.248  1.00  0.00           H  
ATOM     48  HE2 HIS A   3      -9.295  -3.735  13.531  1.00  0.00           H  
ATOM     49  N   TRP A   4     -11.454  -1.951   9.597  1.00  0.00           N  
ATOM     50  CA  TRP A   4     -11.752  -2.968   8.594  1.00  0.00           C  
ATOM     51  C   TRP A   4     -13.069  -2.711   7.876  1.00  0.00           C  
ATOM     52  O   TRP A   4     -13.152  -2.851   6.655  1.00  0.00           O  
ATOM     53  CB  TRP A   4     -11.796  -4.351   9.246  1.00  0.00           C  
ATOM     54  CG  TRP A   4     -12.161  -5.450   8.295  1.00  0.00           C  
ATOM     55  CD1 TRP A   4     -11.312  -6.144   7.486  1.00  0.00           C  
ATOM     56  CD2 TRP A   4     -13.482  -5.990   8.047  1.00  0.00           C  
ATOM     57  NE1 TRP A   4     -12.009  -7.074   6.755  1.00  0.00           N  
ATOM     58  CE2 TRP A   4     -13.338  -6.995   7.087  1.00  0.00           C  
ATOM     59  CE3 TRP A   4     -14.755  -5.707   8.557  1.00  0.00           C  
ATOM     60  CZ2 TRP A   4     -14.421  -7.722   6.618  1.00  0.00           C  
ATOM     61  CZ3 TRP A   4     -15.841  -6.437   8.088  1.00  0.00           C  
ATOM     62  CH2 TRP A   4     -15.677  -7.419   7.144  1.00  0.00           C  
ATOM     63  H   TRP A   4     -11.372  -2.224  10.566  1.00  0.00           H  
ATOM     64  HA  TRP A   4     -10.955  -2.965   7.851  1.00  0.00           H  
ATOM     65 1HB  TRP A   4     -10.821  -4.581   9.677  1.00  0.00           H  
ATOM     66 2HB  TRP A   4     -12.521  -4.347  10.060  1.00  0.00           H  
ATOM     67  HD1 TRP A   4     -10.237  -5.984   7.429  1.00  0.00           H  
ATOM     68  HE1 TRP A   4     -11.610  -7.712   6.082  1.00  0.00           H  
ATOM     69  HE3 TRP A   4     -14.890  -4.930   9.309  1.00  0.00           H  
ATOM     70  HZ2 TRP A   4     -14.311  -8.506   5.868  1.00  0.00           H  
ATOM     71  HZ3 TRP A   4     -16.828  -6.209   8.490  1.00  0.00           H  
ATOM     72  HH2 TRP A   4     -16.550  -7.973   6.799  1.00  0.00           H  
ATOM     73  N   ARG A   5     -14.098  -2.339   8.630  1.00  0.00           N  
ATOM     74  CA  ARG A   5     -15.357  -1.916   8.031  1.00  0.00           C  
ATOM     75  C   ARG A   5     -15.184  -0.758   7.068  1.00  0.00           C  
ATOM     76  O   ARG A   5     -15.812  -0.730   6.012  1.00  0.00           O  
ATOM     77  CB  ARG A   5     -16.348  -1.512   9.113  1.00  0.00           C  
ATOM     78  CG  ARG A   5     -17.702  -1.049   8.600  1.00  0.00           C  
ATOM     79  CD  ARG A   5     -18.647  -0.777   9.713  1.00  0.00           C  
ATOM     80  NE  ARG A   5     -18.164   0.278  10.589  1.00  0.00           N  
ATOM     81  CZ  ARG A   5     -18.488   0.400  11.892  1.00  0.00           C  
ATOM     82  NH1 ARG A   5     -19.293  -0.475  12.453  1.00  0.00           N  
ATOM     83  NH2 ARG A   5     -17.995   1.397  12.605  1.00  0.00           N  
ATOM     84  H   ARG A   5     -14.011  -2.349   9.637  1.00  0.00           H  
ATOM     85  HA  ARG A   5     -15.768  -2.750   7.462  1.00  0.00           H  
ATOM     86 1HB  ARG A   5     -16.519  -2.355   9.782  1.00  0.00           H  
ATOM     87 2HB  ARG A   5     -15.926  -0.702   9.709  1.00  0.00           H  
ATOM     88 1HG  ARG A   5     -17.578  -0.132   8.024  1.00  0.00           H  
ATOM     89 2HG  ARG A   5     -18.134  -1.822   7.964  1.00  0.00           H  
ATOM     90 1HD  ARG A   5     -19.609  -0.468   9.306  1.00  0.00           H  
ATOM     91 2HD  ARG A   5     -18.778  -1.680  10.308  1.00  0.00           H  
ATOM     92  HE  ARG A   5     -17.542   0.970  10.193  1.00  0.00           H  
ATOM     93 1HH1 ARG A   5     -19.670  -1.238  11.908  1.00  0.00           H  
ATOM     94 2HH1 ARG A   5     -19.536  -0.384  13.429  1.00  0.00           H  
ATOM     95 1HH2 ARG A   5     -17.376   2.070  12.173  1.00  0.00           H  
ATOM     96 2HH2 ARG A   5     -18.238   1.488  13.580  1.00  0.00           H  
ATOM     97  N   ALA A   6     -14.346   0.204   7.435  1.00  0.00           N  
ATOM     98  CA  ALA A   6     -14.120   1.377   6.598  1.00  0.00           C  
ATOM     99  C   ALA A   6     -13.517   0.910   5.276  1.00  0.00           C  
ATOM    100  O   ALA A   6     -13.900   1.376   4.201  1.00  0.00           O  
ATOM    101  CB  ALA A   6     -13.177   2.350   7.294  1.00  0.00           C  
ATOM    102  H   ALA A   6     -13.853   0.124   8.313  1.00  0.00           H  
ATOM    103  HA  ALA A   6     -15.080   1.869   6.438  1.00  0.00           H  
ATOM    104 1HB  ALA A   6     -13.017   3.221   6.658  1.00  0.00           H  
ATOM    105 2HB  ALA A   6     -13.615   2.668   8.241  1.00  0.00           H  
ATOM    106 3HB  ALA A   6     -12.223   1.859   7.483  1.00  0.00           H  
ATOM    107  N   ALA A   7     -12.572  -0.018   5.381  1.00  0.00           N  
ATOM    108  CA  ALA A   7     -11.887  -0.573   4.226  1.00  0.00           C  
ATOM    109  C   ALA A   7     -12.880  -1.276   3.310  1.00  0.00           C  
ATOM    110  O   ALA A   7     -12.805  -1.152   2.089  1.00  0.00           O  
ATOM    111  CB  ALA A   7     -10.813  -1.553   4.681  1.00  0.00           C  
ATOM    112  H   ALA A   7     -12.325  -0.345   6.303  1.00  0.00           H  
ATOM    113  HA  ALA A   7     -11.415   0.247   3.685  1.00  0.00           H  
ATOM    114 1HB  ALA A   7     -10.304  -1.965   3.809  1.00  0.00           H  
ATOM    115 2HB  ALA A   7     -10.091  -1.035   5.311  1.00  0.00           H  
ATOM    116 3HB  ALA A   7     -11.275  -2.361   5.246  1.00  0.00           H  
ATOM    117  N   GLY A   8     -13.812  -2.012   3.908  1.00  0.00           N  
ATOM    118  CA  GLY A   8     -14.886  -2.609   3.139  1.00  0.00           C  
ATOM    119  C   GLY A   8     -15.688  -1.579   2.362  1.00  0.00           C  
ATOM    120  O   GLY A   8     -15.961  -1.765   1.178  1.00  0.00           O  
ATOM    121  H   GLY A   8     -13.779  -2.162   4.906  1.00  0.00           H  
ATOM    122 1HA  GLY A   8     -14.473  -3.338   2.442  1.00  0.00           H  
ATOM    123 2HA  GLY A   8     -15.555  -3.149   3.808  1.00  0.00           H  
ATOM    124  N   ALA A   9     -16.063  -0.487   3.021  1.00  0.00           N  
ATOM    125  CA  ALA A   9     -16.699   0.628   2.331  1.00  0.00           C  
ATOM    126  C   ALA A   9     -15.796   1.271   1.295  1.00  0.00           C  
ATOM    127  O   ALA A   9     -16.262   1.687   0.237  1.00  0.00           O  
ATOM    128  CB  ALA A   9     -17.145   1.676   3.332  1.00  0.00           C  
ATOM    129  H   ALA A   9     -15.907  -0.425   4.017  1.00  0.00           H  
ATOM    130  HA  ALA A   9     -17.573   0.246   1.804  1.00  0.00           H  
ATOM    131 1HB  ALA A   9     -17.618   2.505   2.805  1.00  0.00           H  
ATOM    132 2HB  ALA A   9     -17.858   1.234   4.028  1.00  0.00           H  
ATOM    133 3HB  ALA A   9     -16.281   2.044   3.883  1.00  0.00           H  
ATOM    134  N   ALA A  10     -14.508   1.364   1.604  1.00  0.00           N  
ATOM    135  CA  ALA A  10     -13.551   1.954   0.679  1.00  0.00           C  
ATOM    136  C   ALA A  10     -13.429   1.132  -0.582  1.00  0.00           C  
ATOM    137  O   ALA A  10     -13.208   1.669  -1.658  1.00  0.00           O  
ATOM    138  CB  ALA A  10     -12.202   2.075   1.325  1.00  0.00           C  
ATOM    139  H   ALA A  10     -14.182   1.020   2.496  1.00  0.00           H  
ATOM    140  HA  ALA A  10     -13.905   2.951   0.415  1.00  0.00           H  
ATOM    141 1HB  ALA A  10     -11.499   2.518   0.620  1.00  0.00           H  
ATOM    142 2HB  ALA A  10     -12.277   2.709   2.209  1.00  0.00           H  
ATOM    143 3HB  ALA A  10     -11.849   1.087   1.617  1.00  0.00           H  
ATOM    144  N   THR A  11     -13.554  -0.181  -0.443  1.00  0.00           N  
ATOM    145  CA  THR A  11     -13.557  -1.039  -1.613  1.00  0.00           C  
ATOM    146  C   THR A  11     -14.790  -0.727  -2.453  1.00  0.00           C  
ATOM    147  O   THR A  11     -14.699  -0.623  -3.672  1.00  0.00           O  
ATOM    148  CB  THR A  11     -13.537  -2.529  -1.224  1.00  0.00           C  
ATOM    149  OG1 THR A  11     -12.347  -2.814  -0.477  1.00  0.00           O  
ATOM    150  CG2 THR A  11     -13.574  -3.405  -2.467  1.00  0.00           C  
ATOM    151  H   THR A  11     -13.648  -0.597   0.472  1.00  0.00           H  
ATOM    152  HA  THR A  11     -12.650  -0.844  -2.187  1.00  0.00           H  
ATOM    153  HB  THR A  11     -14.403  -2.754  -0.602  1.00  0.00           H  
ATOM    154  HG1 THR A  11     -12.471  -3.625   0.023  1.00  0.00           H  
ATOM    155 1HG2 THR A  11     -13.559  -4.454  -2.173  1.00  0.00           H  
ATOM    156 2HG2 THR A  11     -14.483  -3.198  -3.031  1.00  0.00           H  
ATOM    157 3HG2 THR A  11     -12.705  -3.191  -3.088  1.00  0.00           H  
ATOM    158  N   VAL A  12     -15.941  -0.561  -1.806  1.00  0.00           N  
ATOM    159  CA  VAL A  12     -17.151  -0.203  -2.538  1.00  0.00           C  
ATOM    160  C   VAL A  12     -16.947   1.161  -3.190  1.00  0.00           C  
ATOM    161  O   VAL A  12     -17.292   1.361  -4.349  1.00  0.00           O  
ATOM    162  CB  VAL A  12     -18.370  -0.158  -1.598  1.00  0.00           C  
ATOM    163  CG1 VAL A  12     -19.582   0.407  -2.323  1.00  0.00           C  
ATOM    164  CG2 VAL A  12     -18.662  -1.552  -1.063  1.00  0.00           C  
ATOM    165  H   VAL A  12     -15.989  -0.682  -0.804  1.00  0.00           H  
ATOM    166  HA  VAL A  12     -17.336  -0.965  -3.295  1.00  0.00           H  
ATOM    167  HB  VAL A  12     -18.152   0.512  -0.766  1.00  0.00           H  
ATOM    168 1HG1 VAL A  12     -20.434   0.431  -1.644  1.00  0.00           H  
ATOM    169 2HG1 VAL A  12     -19.362   1.418  -2.665  1.00  0.00           H  
ATOM    170 3HG1 VAL A  12     -19.819  -0.223  -3.180  1.00  0.00           H  
ATOM    171 1HG2 VAL A  12     -19.525  -1.513  -0.399  1.00  0.00           H  
ATOM    172 2HG2 VAL A  12     -18.875  -2.224  -1.896  1.00  0.00           H  
ATOM    173 3HG2 VAL A  12     -17.797  -1.920  -0.512  1.00  0.00           H  
ATOM    174  N   LEU A  13     -16.389   2.097  -2.430  1.00  0.00           N  
ATOM    175  CA  LEU A  13     -16.181   3.461  -2.902  1.00  0.00           C  
ATOM    176  C   LEU A  13     -15.251   3.416  -4.106  1.00  0.00           C  
ATOM    177  O   LEU A  13     -15.475   4.107  -5.097  1.00  0.00           O  
ATOM    178  CB  LEU A  13     -15.582   4.340  -1.796  1.00  0.00           C  
ATOM    179  CG  LEU A  13     -16.536   4.714  -0.654  1.00  0.00           C  
ATOM    180  CD1 LEU A  13     -15.751   5.389   0.462  1.00  0.00           C  
ATOM    181  CD2 LEU A  13     -17.630   5.629  -1.185  1.00  0.00           C  
ATOM    182  H   LEU A  13     -16.100   1.850  -1.494  1.00  0.00           H  
ATOM    183  HA  LEU A  13     -17.149   3.887  -3.164  1.00  0.00           H  
ATOM    184 1HB  LEU A  13     -14.732   3.818  -1.360  1.00  0.00           H  
ATOM    185 2HB  LEU A  13     -15.223   5.266  -2.245  1.00  0.00           H  
ATOM    186  HG  LEU A  13     -16.986   3.809  -0.245  1.00  0.00           H  
ATOM    187 1HD1 LEU A  13     -16.428   5.655   1.274  1.00  0.00           H  
ATOM    188 2HD1 LEU A  13     -14.989   4.706   0.836  1.00  0.00           H  
ATOM    189 3HD1 LEU A  13     -15.275   6.291   0.078  1.00  0.00           H  
ATOM    190 1HD2 LEU A  13     -18.308   5.894  -0.373  1.00  0.00           H  
ATOM    191 2HD2 LEU A  13     -17.180   6.534  -1.593  1.00  0.00           H  
ATOM    192 3HD2 LEU A  13     -18.186   5.114  -1.969  1.00  0.00           H  
ATOM    193  N   LEU A  14     -14.211   2.591  -4.016  1.00  0.00           N  
ATOM    194  CA  LEU A  14     -13.260   2.428  -5.110  1.00  0.00           C  
ATOM    195  C   LEU A  14     -13.986   2.075  -6.398  1.00  0.00           C  
ATOM    196  O   LEU A  14     -13.725   2.660  -7.448  1.00  0.00           O  
ATOM    197  CB  LEU A  14     -12.237   1.335  -4.773  1.00  0.00           C  
ATOM    198  CG  LEU A  14     -11.197   1.039  -5.860  1.00  0.00           C  
ATOM    199  CD1 LEU A  14     -10.363   2.287  -6.118  1.00  0.00           C  
ATOM    200  CD2 LEU A  14     -10.319  -0.123  -5.421  1.00  0.00           C  
ATOM    201  H   LEU A  14     -14.078   2.064  -3.165  1.00  0.00           H  
ATOM    202  HA  LEU A  14     -12.720   3.365  -5.241  1.00  0.00           H  
ATOM    203 1HB  LEU A  14     -11.701   1.628  -3.872  1.00  0.00           H  
ATOM    204 2HB  LEU A  14     -12.774   0.409  -4.566  1.00  0.00           H  
ATOM    205  HG  LEU A  14     -11.705   0.780  -6.789  1.00  0.00           H  
ATOM    206 1HD1 LEU A  14      -9.623   2.077  -6.891  1.00  0.00           H  
ATOM    207 2HD1 LEU A  14     -11.013   3.097  -6.450  1.00  0.00           H  
ATOM    208 3HD1 LEU A  14      -9.855   2.581  -5.201  1.00  0.00           H  
ATOM    209 1HD2 LEU A  14      -9.580  -0.334  -6.194  1.00  0.00           H  
ATOM    210 2HD2 LEU A  14      -9.810   0.136  -4.492  1.00  0.00           H  
ATOM    211 3HD2 LEU A  14     -10.938  -1.006  -5.260  1.00  0.00           H  
ATOM    212  N   VAL A  15     -14.893   1.107  -6.310  1.00  0.00           N  
ATOM    213  CA  VAL A  15     -15.688   0.699  -7.458  1.00  0.00           C  
ATOM    214  C   VAL A  15     -16.566   1.845  -7.918  1.00  0.00           C  
ATOM    215  O   VAL A  15     -16.743   2.056  -9.109  1.00  0.00           O  
ATOM    216  CB  VAL A  15     -16.569  -0.514  -7.105  1.00  0.00           C  
ATOM    217  CG1 VAL A  15     -17.538  -0.817  -8.238  1.00  0.00           C  
ATOM    218  CG2 VAL A  15     -15.692  -1.721  -6.808  1.00  0.00           C  
ATOM    219  H   VAL A  15     -15.033   0.644  -5.424  1.00  0.00           H  
ATOM    220  HA  VAL A  15     -15.012   0.420  -8.266  1.00  0.00           H  
ATOM    221  HB  VAL A  15     -17.167  -0.274  -6.226  1.00  0.00           H  
ATOM    222 1HG1 VAL A  15     -18.152  -1.677  -7.972  1.00  0.00           H  
ATOM    223 2HG1 VAL A  15     -18.179   0.048  -8.409  1.00  0.00           H  
ATOM    224 3HG1 VAL A  15     -16.977  -1.039  -9.146  1.00  0.00           H  
ATOM    225 1HG2 VAL A  15     -16.321  -2.575  -6.559  1.00  0.00           H  
ATOM    226 2HG2 VAL A  15     -15.089  -1.958  -7.686  1.00  0.00           H  
ATOM    227 3HG2 VAL A  15     -15.036  -1.497  -5.967  1.00  0.00           H  
ATOM    228  N   ILE A  16     -17.133   2.579  -6.973  1.00  0.00           N  
ATOM    229  CA  ILE A  16     -18.031   3.656  -7.341  1.00  0.00           C  
ATOM    230  C   ILE A  16     -17.194   4.638  -8.154  1.00  0.00           C  
ATOM    231  O   ILE A  16     -17.636   5.126  -9.191  1.00  0.00           O  
ATOM    232  CB  ILE A  16     -18.650   4.346  -6.112  1.00  0.00           C  
ATOM    233  CG1 ILE A  16     -19.629   3.403  -5.407  1.00  0.00           C  
ATOM    234  CG2 ILE A  16     -19.348   5.635  -6.520  1.00  0.00           C  
ATOM    235  CD1 ILE A  16     -20.070   3.888  -4.045  1.00  0.00           C  
ATOM    236  H   ILE A  16     -16.951   2.402  -5.995  1.00  0.00           H  
ATOM    237  HA  ILE A  16     -18.858   3.237  -7.914  1.00  0.00           H  
ATOM    238  HB  ILE A  16     -17.866   4.581  -5.393  1.00  0.00           H  
ATOM    239 1HG1 ILE A  16     -20.516   3.271  -6.026  1.00  0.00           H  
ATOM    240 2HG1 ILE A  16     -19.167   2.423  -5.286  1.00  0.00           H  
ATOM    241 1HG2 ILE A  16     -19.780   6.109  -5.640  1.00  0.00           H  
ATOM    242 2HG2 ILE A  16     -18.626   6.310  -6.978  1.00  0.00           H  
ATOM    243 3HG2 ILE A  16     -20.139   5.409  -7.236  1.00  0.00           H  
ATOM    244 1HD1 ILE A  16     -20.761   3.167  -3.608  1.00  0.00           H  
ATOM    245 2HD1 ILE A  16     -19.199   3.994  -3.397  1.00  0.00           H  
ATOM    246 3HD1 ILE A  16     -20.567   4.852  -4.145  1.00  0.00           H  
ATOM    247  N   VAL A  17     -15.974   4.899  -7.682  1.00  0.00           N  
ATOM    248  CA  VAL A  17     -15.051   5.821  -8.346  1.00  0.00           C  
ATOM    249  C   VAL A  17     -14.778   5.340  -9.756  1.00  0.00           C  
ATOM    250  O   VAL A  17     -14.743   6.128 -10.696  1.00  0.00           O  
ATOM    251  CB  VAL A  17     -13.724   5.925  -7.571  1.00  0.00           C  
ATOM    252  CG1 VAL A  17     -12.676   6.647  -8.405  1.00  0.00           C  
ATOM    253  CG2 VAL A  17     -13.951   6.644  -6.250  1.00  0.00           C  
ATOM    254  H   VAL A  17     -15.682   4.438  -6.832  1.00  0.00           H  
ATOM    255  HA  VAL A  17     -15.499   6.816  -8.350  1.00  0.00           H  
ATOM    256  HB  VAL A  17     -13.346   4.921  -7.379  1.00  0.00           H  
ATOM    257 1HG1 VAL A  17     -11.744   6.711  -7.842  1.00  0.00           H  
ATOM    258 2HG1 VAL A  17     -12.503   6.095  -9.329  1.00  0.00           H  
ATOM    259 3HG1 VAL A  17     -13.027   7.651  -8.641  1.00  0.00           H  
ATOM    260 1HG2 VAL A  17     -13.009   6.713  -5.707  1.00  0.00           H  
ATOM    261 2HG2 VAL A  17     -14.334   7.646  -6.442  1.00  0.00           H  
ATOM    262 3HG2 VAL A  17     -14.674   6.088  -5.653  1.00  0.00           H  
ATOM    263  N   LEU A  18     -14.562   4.038  -9.891  1.00  0.00           N  
ATOM    264  CA  LEU A  18     -14.279   3.460 -11.188  1.00  0.00           C  
ATOM    265  C   LEU A  18     -15.500   3.688 -12.060  1.00  0.00           C  
ATOM    266  O   LEU A  18     -15.378   4.069 -13.221  1.00  0.00           O  
ATOM    267  CB  LEU A  18     -13.965   1.963 -11.072  1.00  0.00           C  
ATOM    268  CG  LEU A  18     -12.668   1.610 -10.333  1.00  0.00           C  
ATOM    269  CD1 LEU A  18     -12.577   0.100 -10.160  1.00  0.00           C  
ATOM    270  CD2 LEU A  18     -11.477   2.144 -11.115  1.00  0.00           C  
ATOM    271  H   LEU A  18     -14.594   3.436  -9.080  1.00  0.00           H  
ATOM    272  HA  LEU A  18     -13.387   3.937 -11.592  1.00  0.00           H  
ATOM    273 1HB  LEU A  18     -14.787   1.476 -10.550  1.00  0.00           H  
ATOM    274 2HB  LEU A  18     -13.900   1.543 -12.076  1.00  0.00           H  
ATOM    275  HG  LEU A  18     -12.682   2.060  -9.340  1.00  0.00           H  
ATOM    276 1HD1 LEU A  18     -11.655  -0.150  -9.634  1.00  0.00           H  
ATOM    277 2HD1 LEU A  18     -13.431  -0.252  -9.581  1.00  0.00           H  
ATOM    278 3HD1 LEU A  18     -12.578  -0.379 -11.138  1.00  0.00           H  
ATOM    279 1HD2 LEU A  18     -10.555   1.894 -10.589  1.00  0.00           H  
ATOM    280 2HD2 LEU A  18     -11.462   1.695 -12.107  1.00  0.00           H  
ATOM    281 3HD2 LEU A  18     -11.559   3.227 -11.208  1.00  0.00           H  
ATOM    282  N   LEU A  19     -16.679   3.472 -11.488  1.00  0.00           N  
ATOM    283  CA  LEU A  19     -17.930   3.627 -12.223  1.00  0.00           C  
ATOM    284  C   LEU A  19     -18.198   5.083 -12.571  1.00  0.00           C  
ATOM    285  O   LEU A  19     -18.798   5.372 -13.600  1.00  0.00           O  
ATOM    286  CB  LEU A  19     -19.099   3.073 -11.398  1.00  0.00           C  
ATOM    287  CG  LEU A  19     -19.104   1.553 -11.189  1.00  0.00           C  
ATOM    288  CD1 LEU A  19     -20.244   1.173 -10.254  1.00  0.00           C  
ATOM    289  CD2 LEU A  19     -19.244   0.856 -12.534  1.00  0.00           C  
ATOM    290  H   LEU A  19     -16.710   3.193 -10.518  1.00  0.00           H  
ATOM    291  HA  LEU A  19     -17.856   3.068 -13.154  1.00  0.00           H  
ATOM    292 1HB  LEU A  19     -19.084   3.542 -10.416  1.00  0.00           H  
ATOM    293 2HB  LEU A  19     -20.032   3.343 -11.893  1.00  0.00           H  
ATOM    294  HG  LEU A  19     -18.170   1.248 -10.718  1.00  0.00           H  
ATOM    295 1HD1 LEU A  19     -20.248   0.093 -10.106  1.00  0.00           H  
ATOM    296 2HD1 LEU A  19     -20.108   1.670  -9.294  1.00  0.00           H  
ATOM    297 3HD1 LEU A  19     -21.192   1.482 -10.693  1.00  0.00           H  
ATOM    298 1HD2 LEU A  19     -19.247  -0.224 -12.386  1.00  0.00           H  
ATOM    299 2HD2 LEU A  19     -20.179   1.160 -13.006  1.00  0.00           H  
ATOM    300 3HD2 LEU A  19     -18.407   1.132 -13.176  1.00  0.00           H  
ATOM    301  N   ALA A  20     -17.741   5.994 -11.720  1.00  0.00           N  
ATOM    302  CA  ALA A  20     -17.907   7.423 -11.963  1.00  0.00           C  
ATOM    303  C   ALA A  20     -17.345   7.814 -13.323  1.00  0.00           C  
ATOM    304  O   ALA A  20     -18.032   8.436 -14.131  1.00  0.00           O  
ATOM    305  CB  ALA A  20     -17.214   8.223 -10.867  1.00  0.00           C  
ATOM    306  H   ALA A  20     -17.266   5.690 -10.882  1.00  0.00           H  
ATOM    307  HA  ALA A  20     -18.973   7.647 -11.947  1.00  0.00           H  
ATOM    308 1HB  ALA A  20     -17.344   9.288 -11.057  1.00  0.00           H  
ATOM    309 2HB  ALA A  20     -17.652   7.971  -9.901  1.00  0.00           H  
ATOM    310 3HB  ALA A  20     -16.152   7.983 -10.857  1.00  0.00           H  
ATOM    311  N   GLY A  21     -16.089   7.454 -13.566  1.00  0.00           N  
ATOM    312  CA  GLY A  21     -15.490   7.693 -14.867  1.00  0.00           C  
ATOM    313  C   GLY A  21     -16.246   6.964 -15.959  1.00  0.00           C  
ATOM    314  O   GLY A  21     -16.473   7.504 -17.040  1.00  0.00           O  
ATOM    315  H   GLY A  21     -15.539   7.009 -12.846  1.00  0.00           H  
ATOM    316 1HA  GLY A  21     -15.486   8.764 -15.074  1.00  0.00           H  
ATOM    317 2HA  GLY A  21     -14.452   7.365 -14.855  1.00  0.00           H  
ATOM    318  N   SER A  22     -16.638   5.728 -15.668  1.00  0.00           N  
ATOM    319  CA  SER A  22     -17.322   4.888 -16.638  1.00  0.00           C  
ATOM    320  C   SER A  22     -18.714   5.418 -16.920  1.00  0.00           C  
ATOM    321  O   SER A  22     -19.352   5.032 -17.895  1.00  0.00           O  
ATOM    322  CB  SER A  22     -17.405   3.461 -16.131  1.00  0.00           C  
ATOM    323  OG  SER A  22     -16.133   2.880 -16.058  1.00  0.00           O  
ATOM    324  H   SER A  22     -16.453   5.364 -14.745  1.00  0.00           H  
ATOM    325  HA  SER A  22     -16.737   4.876 -17.559  1.00  0.00           H  
ATOM    326 1HB  SER A  22     -17.870   3.452 -15.146  1.00  0.00           H  
ATOM    327 2HB  SER A  22     -18.038   2.876 -16.797  1.00  0.00           H  
ATOM    328  HG  SER A  22     -15.514   3.607 -15.957  1.00  0.00           H  
ATOM    329  N   TYR A  23     -19.178   6.312 -16.058  1.00  0.00           N  
ATOM    330  CA  TYR A  23     -20.456   6.969 -16.262  1.00  0.00           C  
ATOM    331  C   TYR A  23     -20.354   8.484 -16.309  1.00  0.00           C  
ATOM    332  O   TYR A  23     -21.303   9.184 -15.960  1.00  0.00           O  
ATOM    333  CB  TYR A  23     -21.435   6.550 -15.163  1.00  0.00           C  
ATOM    334  CG  TYR A  23     -21.883   5.108 -15.262  1.00  0.00           C  
ATOM    335  CD1 TYR A  23     -21.629   4.230 -14.219  1.00  0.00           C  
ATOM    336  CD2 TYR A  23     -22.547   4.665 -16.396  1.00  0.00           C  
ATOM    337  CE1 TYR A  23     -22.038   2.913 -14.309  1.00  0.00           C  
ATOM    338  CE2 TYR A  23     -22.956   3.348 -16.486  1.00  0.00           C  
ATOM    339  CZ  TYR A  23     -22.703   2.474 -15.449  1.00  0.00           C  
ATOM    340  OH  TYR A  23     -23.111   1.163 -15.539  1.00  0.00           O  
ATOM    341  H   TYR A  23     -18.631   6.542 -15.241  1.00  0.00           H  
ATOM    342  HA  TYR A  23     -20.854   6.660 -17.229  1.00  0.00           H  
ATOM    343 1HB  TYR A  23     -20.971   6.696 -14.187  1.00  0.00           H  
ATOM    344 2HB  TYR A  23     -22.320   7.184 -15.203  1.00  0.00           H  
ATOM    345  HD1 TYR A  23     -21.106   4.578 -13.328  1.00  0.00           H  
ATOM    346  HD2 TYR A  23     -22.746   5.355 -17.216  1.00  0.00           H  
ATOM    347  HE1 TYR A  23     -21.838   2.223 -13.490  1.00  0.00           H  
ATOM    348  HE2 TYR A  23     -23.478   3.000 -17.378  1.00  0.00           H  
ATOM    349  HH  TYR A  23     -22.860   0.696 -14.738  1.00  0.00           H  
ATOM    350  N   LEU A  24     -19.197   8.985 -16.731  1.00  0.00           N  
ATOM    351  CA  LEU A  24     -19.002  10.422 -16.907  1.00  0.00           C  
ATOM    352  C   LEU A  24     -18.138  10.667 -18.132  1.00  0.00           C  
ATOM    353  O   LEU A  24     -18.525  11.389 -19.048  1.00  0.00           O  
ATOM    354  CB  LEU A  24     -18.342  11.039 -15.666  1.00  0.00           C  
ATOM    355  CG  LEU A  24     -19.223  11.114 -14.413  1.00  0.00           C  
ATOM    356  CD1 LEU A  24     -18.381  11.566 -13.227  1.00  0.00           C  
ATOM    357  CD2 LEU A  24     -20.378  12.073 -14.660  1.00  0.00           C  
ATOM    358  H   LEU A  24     -18.434   8.356 -16.936  1.00  0.00           H  
ATOM    359  HA  LEU A  24     -19.977  10.890 -17.039  1.00  0.00           H  
ATOM    360 1HB  LEU A  24     -17.459  10.453 -15.416  1.00  0.00           H  
ATOM    361 2HB  LEU A  24     -18.024  12.052 -15.910  1.00  0.00           H  
ATOM    362  HG  LEU A  24     -19.617  10.123 -14.184  1.00  0.00           H  
ATOM    363 1HD1 LEU A  24     -19.007  11.619 -12.336  1.00  0.00           H  
ATOM    364 2HD1 LEU A  24     -17.575  10.852 -13.060  1.00  0.00           H  
ATOM    365 3HD1 LEU A  24     -17.960  12.549 -13.433  1.00  0.00           H  
ATOM    366 1HD2 LEU A  24     -21.004  12.126 -13.770  1.00  0.00           H  
ATOM    367 2HD2 LEU A  24     -19.985  13.065 -14.888  1.00  0.00           H  
ATOM    368 3HD2 LEU A  24     -20.973  11.717 -15.502  1.00  0.00           H  
ATOM    369  N   ALA A  25     -16.956  10.065 -18.141  1.00  0.00           N  
ATOM    370  CA  ALA A  25     -16.023  10.273 -19.236  1.00  0.00           C  
ATOM    371  C   ALA A  25     -16.615   9.582 -20.458  1.00  0.00           C  
ATOM    372  O   ALA A  25     -16.466  10.049 -21.590  1.00  0.00           O  
ATOM    373  CB  ALA A  25     -14.667   9.674 -18.892  1.00  0.00           C  
ATOM    374  H   ALA A  25     -16.694   9.454 -17.381  1.00  0.00           H  
ATOM    375  HA  ALA A  25     -15.909  11.347 -19.384  1.00  0.00           H  
ATOM    376 1HB  ALA A  25     -13.977   9.837 -19.720  1.00  0.00           H  
ATOM    377 2HB  ALA A  25     -14.275  10.153 -17.994  1.00  0.00           H  
ATOM    378 3HB  ALA A  25     -14.775   8.606 -18.715  1.00  0.00           H  
ATOM    379  N   VAL A  26     -17.293   8.466 -20.213  1.00  0.00           N  
ATOM    380  CA  VAL A  26     -18.005   7.765 -21.268  1.00  0.00           C  
ATOM    381  C   VAL A  26     -18.989   8.734 -21.895  1.00  0.00           C  
ATOM    382  O   VAL A  26     -19.040   8.863 -23.114  1.00  0.00           O  
ATOM    383  CB  VAL A  26     -18.752   6.537 -20.714  1.00  0.00           C  
ATOM    384  CG1 VAL A  26     -19.725   5.994 -21.750  1.00  0.00           C  
ATOM    385  CG2 VAL A  26     -17.753   5.467 -20.299  1.00  0.00           C  
ATOM    386  H   VAL A  26     -17.315   8.095 -19.274  1.00  0.00           H  
ATOM    387  HA  VAL A  26     -17.278   7.404 -21.996  1.00  0.00           H  
ATOM    388  HB  VAL A  26     -19.340   6.841 -19.849  1.00  0.00           H  
ATOM    389 1HG1 VAL A  26     -20.244   5.126 -21.342  1.00  0.00           H  
ATOM    390 2HG1 VAL A  26     -20.452   6.764 -22.005  1.00  0.00           H  
ATOM    391 3HG1 VAL A  26     -19.176   5.700 -22.645  1.00  0.00           H  
ATOM    392 1HG2 VAL A  26     -18.287   4.602 -19.908  1.00  0.00           H  
ATOM    393 2HG2 VAL A  26     -17.160   5.168 -21.164  1.00  0.00           H  
ATOM    394 3HG2 VAL A  26     -17.093   5.865 -19.528  1.00  0.00           H  
ATOM    395  N   LEU A  27     -19.758   9.427 -21.059  1.00  0.00           N  
ATOM    396  CA  LEU A  27     -20.741  10.385 -21.552  1.00  0.00           C  
ATOM    397  C   LEU A  27     -20.093  11.579 -22.257  1.00  0.00           C  
ATOM    398  O   LEU A  27     -20.636  12.116 -23.224  1.00  0.00           O  
ATOM    399  CB  LEU A  27     -21.607  10.885 -20.389  1.00  0.00           C  
ATOM    400  CG  LEU A  27     -22.525   9.838 -19.745  1.00  0.00           C  
ATOM    401  CD1 LEU A  27     -23.191  10.435 -18.513  1.00  0.00           C  
ATOM    402  CD2 LEU A  27     -23.561   9.378 -20.759  1.00  0.00           C  
ATOM    403  H   LEU A  27     -19.661   9.290 -20.063  1.00  0.00           H  
ATOM    404  HA  LEU A  27     -21.365   9.888 -22.295  1.00  0.00           H  
ATOM    405 1HB  LEU A  27     -20.952  11.275 -19.611  1.00  0.00           H  
ATOM    406 2HB  LEU A  27     -22.235  11.700 -20.749  1.00  0.00           H  
ATOM    407  HG  LEU A  27     -21.930   8.983 -19.421  1.00  0.00           H  
ATOM    408 1HD1 LEU A  27     -23.843   9.691 -18.055  1.00  0.00           H  
ATOM    409 2HD1 LEU A  27     -22.428  10.737 -17.797  1.00  0.00           H  
ATOM    410 3HD1 LEU A  27     -23.781  11.304 -18.804  1.00  0.00           H  
ATOM    411 1HD2 LEU A  27     -24.213   8.633 -20.301  1.00  0.00           H  
ATOM    412 2HD2 LEU A  27     -24.157  10.232 -21.083  1.00  0.00           H  
ATOM    413 3HD2 LEU A  27     -23.058   8.939 -21.621  1.00  0.00           H  
ATOM    414  N   ALA A  28     -18.929  11.987 -21.765  1.00  0.00           N  
ATOM    415  CA  ALA A  28     -18.212  13.121 -22.329  1.00  0.00           C  
ATOM    416  C   ALA A  28     -17.942  12.830 -23.794  1.00  0.00           C  
ATOM    417  O   ALA A  28     -18.156  13.679 -24.654  1.00  0.00           O  
ATOM    418  CB  ALA A  28     -16.900  13.337 -21.589  1.00  0.00           C  
ATOM    419  H   ALA A  28     -18.531  11.496 -20.977  1.00  0.00           H  
ATOM    420  HA  ALA A  28     -18.835  14.008 -22.212  1.00  0.00           H  
ATOM    421 1HB  ALA A  28     -16.374  14.188 -22.022  1.00  0.00           H  
ATOM    422 2HB  ALA A  28     -17.104  13.534 -20.537  1.00  0.00           H  
ATOM    423 3HB  ALA A  28     -16.281  12.446 -21.678  1.00  0.00           H  
ATOM    424  N   GLU A  29     -17.480  11.612 -24.067  1.00  0.00           N  
ATOM    425  CA  GLU A  29     -17.133  11.191 -25.419  1.00  0.00           C  
ATOM    426  C   GLU A  29     -18.335  10.684 -26.217  1.00  0.00           C  
ATOM    427  O   GLU A  29     -18.382  10.832 -27.438  1.00  0.00           O  
ATOM    428  CB  GLU A  29     -16.062  10.099 -25.362  1.00  0.00           C  
ATOM    429  CG  GLU A  29     -14.766  10.524 -24.686  1.00  0.00           C  
ATOM    430  CD  GLU A  29     -14.325  11.905 -25.082  1.00  0.00           C  
ATOM    431  OE1 GLU A  29     -15.043  12.553 -25.805  1.00  0.00           O  
ATOM    432  OE2 GLU A  29     -13.268  12.313 -24.661  1.00  0.00           O  
ATOM    433  H   GLU A  29     -17.369  10.959 -23.304  1.00  0.00           H  
ATOM    434  HA  GLU A  29     -16.719  12.047 -25.953  1.00  0.00           H  
ATOM    435 1HB  GLU A  29     -16.452   9.234 -24.825  1.00  0.00           H  
ATOM    436 2HB  GLU A  29     -15.819   9.774 -26.374  1.00  0.00           H  
ATOM    437 1HG  GLU A  29     -14.907  10.497 -23.605  1.00  0.00           H  
ATOM    438 2HG  GLU A  29     -13.984   9.811 -24.941  1.00  0.00           H  
ATOM    439  N   ARG A  30     -19.294  10.081 -25.518  1.00  0.00           N  
ATOM    440  CA  ARG A  30     -20.524   9.552 -26.115  1.00  0.00           C  
ATOM    441  C   ARG A  30     -21.329  10.541 -26.957  1.00  0.00           C  
ATOM    442  O   ARG A  30     -21.825  10.186 -28.029  1.00  0.00           O  
ATOM    443  CB  ARG A  30     -21.430   9.018 -25.015  1.00  0.00           C  
ATOM    444  CG  ARG A  30     -22.760   8.460 -25.497  1.00  0.00           C  
ATOM    445  CD  ARG A  30     -22.575   7.253 -26.343  1.00  0.00           C  
ATOM    446  NE  ARG A  30     -21.986   6.153 -25.597  1.00  0.00           N  
ATOM    447  CZ  ARG A  30     -22.668   5.339 -24.768  1.00  0.00           C  
ATOM    448  NH1 ARG A  30     -23.959   5.514 -24.590  1.00  0.00           N  
ATOM    449  NH2 ARG A  30     -22.040   4.364 -24.135  1.00  0.00           N  
ATOM    450  H   ARG A  30     -19.153   9.992 -24.522  1.00  0.00           H  
ATOM    451  HA  ARG A  30     -20.256   8.757 -26.812  1.00  0.00           H  
ATOM    452 1HB  ARG A  30     -20.916   8.224 -24.475  1.00  0.00           H  
ATOM    453 2HB  ARG A  30     -21.644   9.813 -24.302  1.00  0.00           H  
ATOM    454 1HG  ARG A  30     -23.372   8.186 -24.637  1.00  0.00           H  
ATOM    455 2HG  ARG A  30     -23.280   9.216 -26.086  1.00  0.00           H  
ATOM    456 1HD  ARG A  30     -23.542   6.927 -26.726  1.00  0.00           H  
ATOM    457 2HD  ARG A  30     -21.916   7.491 -27.177  1.00  0.00           H  
ATOM    458  HE  ARG A  30     -20.995   5.986 -25.709  1.00  0.00           H  
ATOM    459 1HH1 ARG A  30     -24.439   6.259 -25.074  1.00  0.00           H  
ATOM    460 2HH1 ARG A  30     -24.470   4.904 -23.969  1.00  0.00           H  
ATOM    461 1HH2 ARG A  30     -21.048   4.229 -24.272  1.00  0.00           H  
ATOM    462 2HH2 ARG A  30     -22.551   3.754 -23.514  1.00  0.00           H  
ATOM    463  N   GLY A  31     -21.468  11.771 -26.474  1.00  0.00           N  
ATOM    464  CA  GLY A  31     -22.109  12.800 -27.275  1.00  0.00           C  
ATOM    465  C   GLY A  31     -21.120  13.779 -27.871  1.00  0.00           C  
ATOM    466  O   GLY A  31     -21.425  14.965 -28.002  1.00  0.00           O  
ATOM    467  H   GLY A  31     -21.131  12.005 -25.551  1.00  0.00           H  
ATOM    468 1HA  GLY A  31     -22.674  12.333 -28.082  1.00  0.00           H  
ATOM    469 2HA  GLY A  31     -22.822  13.348 -26.659  1.00  0.00           H  
ATOM    470  N   ALA A  32     -19.938  13.287 -28.236  1.00  0.00           N  
ATOM    471  CA  ALA A  32     -18.890  14.145 -28.777  1.00  0.00           C  
ATOM    472  C   ALA A  32     -17.940  13.396 -29.715  1.00  0.00           C  
ATOM    473  O   ALA A  32     -17.872  12.164 -29.696  1.00  0.00           O  
ATOM    474  CB  ALA A  32     -18.095  14.771 -27.626  1.00  0.00           C  
ATOM    475  H   ALA A  32     -19.761  12.297 -28.137  1.00  0.00           H  
ATOM    476  HA  ALA A  32     -19.366  14.936 -29.357  1.00  0.00           H  
ATOM    477 1HB  ALA A  32     -17.312  15.412 -28.031  1.00  0.00           H  
ATOM    478 2HB  ALA A  32     -18.763  15.364 -27.002  1.00  0.00           H  
ATOM    479 3HB  ALA A  32     -17.643  13.983 -27.026  1.00  0.00           H  
ATOM    480  N   PRO A  33     -17.211  14.142 -30.567  1.00  0.00           N  
ATOM    481  CA  PRO A  33     -16.213  13.622 -31.518  1.00  0.00           C  
ATOM    482  C   PRO A  33     -15.038  12.875 -30.869  1.00  0.00           C  
ATOM    483  O   PRO A  33     -14.252  12.216 -31.553  1.00  0.00           O  
ATOM    484  CB  PRO A  33     -15.732  14.876 -32.246  1.00  0.00           C  
ATOM    485  CG  PRO A  33     -16.822  15.888 -32.034  1.00  0.00           C  
ATOM    486  CD  PRO A  33     -17.358  15.619 -30.673  1.00  0.00           C  
ATOM    487  HA  PRO A  33     -16.705  12.929 -32.216  1.00  0.00           H  
ATOM    488 1HB  PRO A  33     -14.766  15.204 -31.833  1.00  0.00           H  
ATOM    489 2HB  PRO A  33     -15.566  14.652 -33.310  1.00  0.00           H  
ATOM    490 1HG  PRO A  33     -16.418  16.907 -32.125  1.00  0.00           H  
ATOM    491 2HG  PRO A  33     -17.595  15.782 -32.810  1.00  0.00           H  
ATOM    492 1HD  PRO A  33     -16.747  16.149 -29.927  1.00  0.00           H  
ATOM    493 2HD  PRO A  33     -18.406  15.947 -30.620  1.00  0.00           H  
ATOM    494  N   GLY A  34     -14.934  12.970 -29.550  1.00  0.00           N  
ATOM    495  CA  GLY A  34     -13.821  12.366 -28.847  1.00  0.00           C  
ATOM    496  C   GLY A  34     -13.630  10.876 -28.985  1.00  0.00           C  
ATOM    497  O   GLY A  34     -14.341  10.206 -29.730  1.00  0.00           O  
ATOM    498  H   GLY A  34     -15.637  13.468 -29.022  1.00  0.00           H  
ATOM    499 1HA  GLY A  34     -12.889  12.824 -29.179  1.00  0.00           H  
ATOM    500 2HA  GLY A  34     -13.914  12.563 -27.780  1.00  0.00           H  
ATOM    501  N   ALA A  35     -12.660  10.371 -28.226  1.00  0.00           N  
ATOM    502  CA  ALA A  35     -12.144   9.017 -28.365  1.00  0.00           C  
ATOM    503  C   ALA A  35     -13.163   7.946 -27.993  1.00  0.00           C  
ATOM    504  O   ALA A  35     -14.340   8.234 -27.764  1.00  0.00           O  
ATOM    505  CB  ALA A  35     -10.883   8.857 -27.516  1.00  0.00           C  
ATOM    506  H   ALA A  35     -12.270  10.976 -27.517  1.00  0.00           H  
ATOM    507  HA  ALA A  35     -11.893   8.856 -29.414  1.00  0.00           H  
ATOM    508 1HB  ALA A  35     -10.500   7.842 -27.623  1.00  0.00           H  
ATOM    509 2HB  ALA A  35     -10.127   9.567 -27.850  1.00  0.00           H  
ATOM    510 3HB  ALA A  35     -11.122   9.046 -26.471  1.00  0.00           H  
ATOM    511  N   GLN A  36     -12.683   6.709 -27.925  1.00  0.00           N  
ATOM    512  CA  GLN A  36     -13.530   5.533 -27.762  1.00  0.00           C  
ATOM    513  C   GLN A  36     -14.040   5.262 -26.354  1.00  0.00           C  
ATOM    514  O   GLN A  36     -14.351   4.116 -26.025  1.00  0.00           O  
ATOM    515  CB  GLN A  36     -12.771   4.298 -28.255  1.00  0.00           C  
ATOM    516  CG  GLN A  36     -12.417   4.333 -29.731  1.00  0.00           C  
ATOM    517  CD  GLN A  36     -13.645   4.375 -30.620  1.00  0.00           C  
ATOM    518  OE1 GLN A  36     -14.553   3.550 -30.487  1.00  0.00           O  
ATOM    519  NE2 GLN A  36     -13.681   5.338 -31.534  1.00  0.00           N  
ATOM    520  H   GLN A  36     -11.683   6.589 -27.992  1.00  0.00           H  
ATOM    521  HA  GLN A  36     -14.438   5.677 -28.347  1.00  0.00           H  
ATOM    522 1HB  GLN A  36     -11.845   4.190 -27.689  1.00  0.00           H  
ATOM    523 2HB  GLN A  36     -13.370   3.406 -28.074  1.00  0.00           H  
ATOM    524 1HG  GLN A  36     -11.820   5.224 -29.930  1.00  0.00           H  
ATOM    525 2HG  GLN A  36     -11.846   3.438 -29.979  1.00  0.00           H  
ATOM    526 1HE2 GLN A  36     -14.466   5.416 -32.149  1.00  0.00           H  
ATOM    527 2HE2 GLN A  36     -12.923   5.986 -31.608  1.00  0.00           H  
ATOM    528  N   LEU A  37     -14.122   6.290 -25.513  1.00  0.00           N  
ATOM    529  CA  LEU A  37     -14.722   6.121 -24.190  1.00  0.00           C  
ATOM    530  C   LEU A  37     -16.219   6.029 -24.439  1.00  0.00           C  
ATOM    531  O   LEU A  37     -17.000   5.646 -23.572  1.00  0.00           O  
ATOM    532  CB  LEU A  37     -14.390   7.290 -23.254  1.00  0.00           C  
ATOM    533  CG  LEU A  37     -12.909   7.448 -22.886  1.00  0.00           C  
ATOM    534  CD1 LEU A  37     -12.715   8.737 -22.100  1.00  0.00           C  
ATOM    535  CD2 LEU A  37     -12.455   6.241 -22.078  1.00  0.00           C  
ATOM    536  H   LEU A  37     -13.771   7.198 -25.781  1.00  0.00           H  
ATOM    537  HA  LEU A  37     -14.308   5.222 -23.735  1.00  0.00           H  
ATOM    538 1HB  LEU A  37     -14.714   8.216 -23.727  1.00  0.00           H  
ATOM    539 2HB  LEU A  37     -14.950   7.165 -22.328  1.00  0.00           H  
ATOM    540  HG  LEU A  37     -12.313   7.519 -23.797  1.00  0.00           H  
ATOM    541 1HD1 LEU A  37     -11.662   8.849 -21.839  1.00  0.00           H  
ATOM    542 2HD1 LEU A  37     -13.029   9.585 -22.709  1.00  0.00           H  
ATOM    543 3HD1 LEU A  37     -13.312   8.702 -21.190  1.00  0.00           H  
ATOM    544 1HD2 LEU A  37     -11.402   6.352 -21.818  1.00  0.00           H  
ATOM    545 2HD2 LEU A  37     -13.049   6.169 -21.167  1.00  0.00           H  
ATOM    546 3HD2 LEU A  37     -12.589   5.335 -22.671  1.00  0.00           H  
ATOM    547  N   ILE A  38     -16.591   6.405 -25.655  1.00  0.00           N  
ATOM    548  CA  ILE A  38     -17.913   6.175 -26.201  1.00  0.00           C  
ATOM    549  C   ILE A  38     -18.356   4.756 -25.857  1.00  0.00           C  
ATOM    550  O   ILE A  38     -19.505   4.525 -25.481  1.00  0.00           O  
ATOM    551  CB  ILE A  38     -17.933   6.383 -27.726  1.00  0.00           C  
ATOM    552  CG1 ILE A  38     -17.678   7.854 -28.068  1.00  0.00           C  
ATOM    553  CG2 ILE A  38     -19.259   5.920 -28.309  1.00  0.00           C  
ATOM    554  CD1 ILE A  38     -17.351   8.095 -29.524  1.00  0.00           C  
ATOM    555  H   ILE A  38     -15.901   6.879 -26.221  1.00  0.00           H  
ATOM    556  HA  ILE A  38     -18.597   6.907 -25.772  1.00  0.00           H  
ATOM    557  HB  ILE A  38     -17.126   5.810 -28.182  1.00  0.00           H  
ATOM    558 1HG1 ILE A  38     -18.558   8.444 -27.813  1.00  0.00           H  
ATOM    559 2HG1 ILE A  38     -16.849   8.229 -27.467  1.00  0.00           H  
ATOM    560 1HG2 ILE A  38     -19.256   6.075 -29.388  1.00  0.00           H  
ATOM    561 2HG2 ILE A  38     -19.400   4.862 -28.095  1.00  0.00           H  
ATOM    562 3HG2 ILE A  38     -20.072   6.492 -27.863  1.00  0.00           H  
ATOM    563 1HD1 ILE A  38     -17.183   9.159 -29.688  1.00  0.00           H  
ATOM    564 2HD1 ILE A  38     -16.451   7.540 -29.792  1.00  0.00           H  
ATOM    565 3HD1 ILE A  38     -18.182   7.760 -30.143  1.00  0.00           H  
ATOM    566  N   THR A  39     -17.434   3.809 -25.990  1.00  0.00           N  
ATOM    567  CA  THR A  39     -17.735   2.409 -25.723  1.00  0.00           C  
ATOM    568  C   THR A  39     -17.510   2.127 -24.249  1.00  0.00           C  
ATOM    569  O   THR A  39     -16.377   2.169 -23.768  1.00  0.00           O  
ATOM    570  CB  THR A  39     -16.871   1.466 -26.580  1.00  0.00           C  
ATOM    571  OG1 THR A  39     -17.124   1.713 -27.970  1.00  0.00           O  
ATOM    572  CG2 THR A  39     -17.190   0.013 -26.262  1.00  0.00           C  
ATOM    573  H   THR A  39     -16.502   4.065 -26.283  1.00  0.00           H  
ATOM    574  HA  THR A  39     -18.772   2.219 -26.000  1.00  0.00           H  
ATOM    575  HB  THR A  39     -15.817   1.653 -26.378  1.00  0.00           H  
ATOM    576  HG1 THR A  39     -16.423   2.264 -28.328  1.00  0.00           H  
ATOM    577 1HG2 THR A  39     -16.570  -0.639 -26.877  1.00  0.00           H  
ATOM    578 2HG2 THR A  39     -16.988  -0.181 -25.209  1.00  0.00           H  
ATOM    579 3HG2 THR A  39     -18.241  -0.182 -26.472  1.00  0.00           H  
ATOM    580  N   TYR A  40     -18.593   1.847 -23.536  1.00  0.00           N  
ATOM    581  CA  TYR A  40     -18.527   1.681 -22.093  1.00  0.00           C  
ATOM    582  C   TYR A  40     -17.639   0.506 -21.693  1.00  0.00           C  
ATOM    583  O   TYR A  40     -16.760   0.655 -20.843  1.00  0.00           O  
ATOM    584  CB  TYR A  40     -19.934   1.498 -21.519  1.00  0.00           C  
ATOM    585  CG  TYR A  40     -19.952   1.135 -20.051  1.00  0.00           C  
ATOM    586  CD1 TYR A  40     -20.063   2.131 -19.092  1.00  0.00           C  
ATOM    587  CD2 TYR A  40     -19.856  -0.193 -19.664  1.00  0.00           C  
ATOM    588  CE1 TYR A  40     -20.080   1.799 -17.751  1.00  0.00           C  
ATOM    589  CE2 TYR A  40     -19.873  -0.525 -18.323  1.00  0.00           C  
ATOM    590  CZ  TYR A  40     -19.984   0.465 -17.369  1.00  0.00           C  
ATOM    591  OH  TYR A  40     -20.000   0.135 -16.033  1.00  0.00           O  
ATOM    592  H   TYR A  40     -19.483   1.747 -24.002  1.00  0.00           H  
ATOM    593  HA  TYR A  40     -18.086   2.579 -21.661  1.00  0.00           H  
ATOM    594 1HB  TYR A  40     -20.502   2.420 -21.649  1.00  0.00           H  
ATOM    595 2HB  TYR A  40     -20.452   0.714 -22.070  1.00  0.00           H  
ATOM    596  HD1 TYR A  40     -20.138   3.175 -19.396  1.00  0.00           H  
ATOM    597  HD2 TYR A  40     -19.767  -0.976 -20.418  1.00  0.00           H  
ATOM    598  HE1 TYR A  40     -20.168   2.581 -16.997  1.00  0.00           H  
ATOM    599  HE2 TYR A  40     -19.797  -1.569 -18.019  1.00  0.00           H  
ATOM    600  HH  TYR A  40     -19.928  -0.818 -15.939  1.00  0.00           H  
ATOM    601  N   PRO A  41     -17.849  -0.675 -22.303  1.00  0.00           N  
ATOM    602  CA  PRO A  41     -17.005  -1.841 -22.002  1.00  0.00           C  
ATOM    603  C   PRO A  41     -15.510  -1.524 -22.038  1.00  0.00           C  
ATOM    604  O   PRO A  41     -14.740  -2.015 -21.203  1.00  0.00           O  
ATOM    605  CB  PRO A  41     -17.388  -2.826 -23.112  1.00  0.00           C  
ATOM    606  CG  PRO A  41     -18.826  -2.536 -23.377  1.00  0.00           C  
ATOM    607  CD  PRO A  41     -18.927  -1.036 -23.296  1.00  0.00           C  
ATOM    608  HA  PRO A  41     -17.256  -2.221 -21.001  1.00  0.00           H  
ATOM    609 1HB  PRO A  41     -16.751  -2.665 -23.994  1.00  0.00           H  
ATOM    610 2HB  PRO A  41     -17.216  -3.858 -22.774  1.00  0.00           H  
ATOM    611 1HG  PRO A  41     -19.117  -2.928 -24.363  1.00  0.00           H  
ATOM    612 2HG  PRO A  41     -19.459  -3.044 -22.634  1.00  0.00           H  
ATOM    613 1HD  PRO A  41     -18.725  -0.601 -24.286  1.00  0.00           H  
ATOM    614 2HD  PRO A  41     -19.931  -0.754 -22.946  1.00  0.00           H  
ATOM    615  N   ARG A  42     -15.114  -0.702 -23.011  1.00  0.00           N  
ATOM    616  CA  ARG A  42     -13.723  -0.292 -23.172  1.00  0.00           C  
ATOM    617  C   ARG A  42     -13.352   0.706 -22.092  1.00  0.00           C  
ATOM    618  O   ARG A  42     -12.245   0.674 -21.564  1.00  0.00           O  
ATOM    619  CB  ARG A  42     -13.492   0.328 -24.542  1.00  0.00           C  
ATOM    620  CG  ARG A  42     -13.534  -0.653 -25.704  1.00  0.00           C  
ATOM    621  CD  ARG A  42     -13.290   0.024 -27.003  1.00  0.00           C  
ATOM    622  NE  ARG A  42     -13.318  -0.912 -28.116  1.00  0.00           N  
ATOM    623  CZ  ARG A  42     -13.222  -0.561 -29.413  1.00  0.00           C  
ATOM    624  NH1 ARG A  42     -13.094   0.705 -29.744  1.00  0.00           N  
ATOM    625  NH2 ARG A  42     -13.257  -1.489 -30.353  1.00  0.00           N  
ATOM    626  H   ARG A  42     -15.807  -0.354 -23.657  1.00  0.00           H  
ATOM    627  HA  ARG A  42     -13.090  -1.176 -23.091  1.00  0.00           H  
ATOM    628 1HB  ARG A  42     -14.246   1.091 -24.728  1.00  0.00           H  
ATOM    629 2HB  ARG A  42     -12.519   0.818 -24.560  1.00  0.00           H  
ATOM    630 1HG  ARG A  42     -12.767  -1.415 -25.565  1.00  0.00           H  
ATOM    631 2HG  ARG A  42     -14.515  -1.128 -25.743  1.00  0.00           H  
ATOM    632 1HD  ARG A  42     -14.061   0.776 -27.172  1.00  0.00           H  
ATOM    633 2HD  ARG A  42     -12.313   0.504 -26.985  1.00  0.00           H  
ATOM    634  HE  ARG A  42     -13.415  -1.895 -27.900  1.00  0.00           H  
ATOM    635 1HH1 ARG A  42     -13.068   1.415 -29.025  1.00  0.00           H  
ATOM    636 2HH1 ARG A  42     -13.023   0.968 -30.716  1.00  0.00           H  
ATOM    637 1HH2 ARG A  42     -13.356  -2.463 -30.098  1.00  0.00           H  
ATOM    638 2HH2 ARG A  42     -13.186  -1.227 -31.324  1.00  0.00           H  
ATOM    639  N   ALA A  43     -14.280   1.596 -21.764  1.00  0.00           N  
ATOM    640  CA  ALA A  43     -13.992   2.658 -20.816  1.00  0.00           C  
ATOM    641  C   ALA A  43     -14.048   2.095 -19.396  1.00  0.00           C  
ATOM    642  O   ALA A  43     -13.607   2.745 -18.447  1.00  0.00           O  
ATOM    643  CB  ALA A  43     -14.991   3.792 -20.976  1.00  0.00           C  
ATOM    644  H   ALA A  43     -15.201   1.540 -22.175  1.00  0.00           H  
ATOM    645  HA  ALA A  43     -12.991   3.036 -21.025  1.00  0.00           H  
ATOM    646 1HB  ALA A  43     -14.764   4.582 -20.260  1.00  0.00           H  
ATOM    647 2HB  ALA A  43     -14.929   4.192 -21.989  1.00  0.00           H  
ATOM    648 3HB  ALA A  43     -15.998   3.418 -20.796  1.00  0.00           H  
ATOM    649  N   LEU A  44     -14.586   0.882 -19.261  1.00  0.00           N  
ATOM    650  CA  LEU A  44     -14.703   0.218 -17.963  1.00  0.00           C  
ATOM    651  C   LEU A  44     -13.338   0.059 -17.312  1.00  0.00           C  
ATOM    652  O   LEU A  44     -13.113   0.494 -16.184  1.00  0.00           O  
ATOM    653  CB  LEU A  44     -15.362  -1.158 -18.122  1.00  0.00           C  
ATOM    654  CG  LEU A  44     -15.545  -1.963 -16.829  1.00  0.00           C  
ATOM    655  CD1 LEU A  44     -16.459  -1.199 -15.880  1.00  0.00           C  
ATOM    656  CD2 LEU A  44     -16.120  -3.332 -17.159  1.00  0.00           C  
ATOM    657  H   LEU A  44     -14.923   0.410 -20.088  1.00  0.00           H  
ATOM    658  HA  LEU A  44     -15.364   0.809 -17.330  1.00  0.00           H  
ATOM    659 1HB  LEU A  44     -16.346  -1.022 -18.569  1.00  0.00           H  
ATOM    660 2HB  LEU A  44     -14.756  -1.757 -18.802  1.00  0.00           H  
ATOM    661  HG  LEU A  44     -14.580  -2.084 -16.336  1.00  0.00           H  
ATOM    662 1HD1 LEU A  44     -16.589  -1.770 -14.961  1.00  0.00           H  
ATOM    663 2HD1 LEU A  44     -16.014  -0.232 -15.646  1.00  0.00           H  
ATOM    664 3HD1 LEU A  44     -17.429  -1.048 -16.353  1.00  0.00           H  
ATOM    665 1HD2 LEU A  44     -16.250  -3.904 -16.240  1.00  0.00           H  
ATOM    666 2HD2 LEU A  44     -17.086  -3.212 -17.650  1.00  0.00           H  
ATOM    667 3HD2 LEU A  44     -15.439  -3.862 -17.824  1.00  0.00           H  
ATOM    668  N   TRP A  45     -12.438  -0.592 -18.044  1.00  0.00           N  
ATOM    669  CA  TRP A  45     -11.093  -0.879 -17.566  1.00  0.00           C  
ATOM    670  C   TRP A  45     -10.193   0.334 -17.784  1.00  0.00           C  
ATOM    671  O   TRP A  45      -9.104   0.412 -17.220  1.00  0.00           O  
ATOM    672  CB  TRP A  45     -10.512  -2.098 -18.285  1.00  0.00           C  
ATOM    673  CG  TRP A  45     -10.691  -2.056 -19.773  1.00  0.00           C  
ATOM    674  CD1 TRP A  45     -11.648  -2.702 -20.497  1.00  0.00           C  
ATOM    675  CD2 TRP A  45      -9.888  -1.326 -20.731  1.00  0.00           C  
ATOM    676  NE1 TRP A  45     -11.496  -2.426 -21.833  1.00  0.00           N  
ATOM    677  CE2 TRP A  45     -10.425  -1.584 -21.995  1.00  0.00           C  
ATOM    678  CE3 TRP A  45      -8.773  -0.485 -20.619  1.00  0.00           C  
ATOM    679  CZ2 TRP A  45      -9.887  -1.035 -23.147  1.00  0.00           C  
ATOM    680  CZ3 TRP A  45      -8.234   0.067 -21.775  1.00  0.00           C  
ATOM    681  CH2 TRP A  45      -8.778  -0.200 -23.006  1.00  0.00           C  
ATOM    682  H   TRP A  45     -12.707  -0.897 -18.968  1.00  0.00           H  
ATOM    683  HA  TRP A  45     -11.142  -1.082 -16.496  1.00  0.00           H  
ATOM    684 1HB  TRP A  45      -9.446  -2.173 -18.070  1.00  0.00           H  
ATOM    685 2HB  TRP A  45     -10.987  -3.003 -17.908  1.00  0.00           H  
ATOM    686  HD1 TRP A  45     -12.421  -3.343 -20.076  1.00  0.00           H  
ATOM    687  HE1 TRP A  45     -12.077  -2.785 -22.577  1.00  0.00           H  
ATOM    688  HE3 TRP A  45      -8.340  -0.267 -19.643  1.00  0.00           H  
ATOM    689  HZ2 TRP A  45     -10.304  -1.235 -24.134  1.00  0.00           H  
ATOM    690  HZ3 TRP A  45      -7.366   0.720 -21.679  1.00  0.00           H  
ATOM    691  HH2 TRP A  45      -8.330   0.250 -23.892  1.00  0.00           H  
ATOM    692  N   TRP A  46     -10.655   1.284 -18.592  1.00  0.00           N  
ATOM    693  CA  TRP A  46     -10.006   2.589 -18.661  1.00  0.00           C  
ATOM    694  C   TRP A  46     -10.071   3.261 -17.305  1.00  0.00           C  
ATOM    695  O   TRP A  46      -9.081   3.820 -16.827  1.00  0.00           O  
ATOM    696  CB  TRP A  46     -10.673   3.477 -19.714  1.00  0.00           C  
ATOM    697  CG  TRP A  46     -10.265   4.917 -19.627  1.00  0.00           C  
ATOM    698  CD1 TRP A  46      -9.176   5.492 -20.211  1.00  0.00           C  
ATOM    699  CD2 TRP A  46     -10.943   5.978 -18.911  1.00  0.00           C  
ATOM    700  NE1 TRP A  46      -9.128   6.830 -19.909  1.00  0.00           N  
ATOM    701  CE2 TRP A  46     -10.202   7.145 -19.115  1.00  0.00           C  
ATOM    702  CE3 TRP A  46     -12.101   6.029 -18.127  1.00  0.00           C  
ATOM    703  CZ2 TRP A  46     -10.579   8.358 -18.561  1.00  0.00           C  
ATOM    704  CZ3 TRP A  46     -12.479   7.246 -17.572  1.00  0.00           C  
ATOM    705  CH2 TRP A  46     -11.737   8.380 -17.785  1.00  0.00           C  
ATOM    706  H   TRP A  46     -11.466   1.107 -19.168  1.00  0.00           H  
ATOM    707  HA  TRP A  46      -8.973   2.446 -18.975  1.00  0.00           H  
ATOM    708 1HB  TRP A  46     -10.424   3.110 -20.710  1.00  0.00           H  
ATOM    709 2HB  TRP A  46     -11.755   3.421 -19.605  1.00  0.00           H  
ATOM    710  HD1 TRP A  46      -8.449   4.966 -20.828  1.00  0.00           H  
ATOM    711  HE1 TRP A  46      -8.418   7.478 -20.218  1.00  0.00           H  
ATOM    712  HE3 TRP A  46     -12.695   5.131 -17.957  1.00  0.00           H  
ATOM    713  HZ2 TRP A  46     -10.003   9.271 -18.718  1.00  0.00           H  
ATOM    714  HZ3 TRP A  46     -13.382   7.277 -16.961  1.00  0.00           H  
ATOM    715  HH2 TRP A  46     -12.063   9.318 -17.335  1.00  0.00           H  
ATOM    716  N   SER A  47     -11.255   3.223 -16.702  1.00  0.00           N  
ATOM    717  CA  SER A  47     -11.477   3.861 -15.416  1.00  0.00           C  
ATOM    718  C   SER A  47     -10.479   3.264 -14.433  1.00  0.00           C  
ATOM    719  O   SER A  47      -9.896   3.971 -13.610  1.00  0.00           O  
ATOM    720  CB  SER A  47     -12.899   3.647 -14.937  1.00  0.00           C  
ATOM    721  OG  SER A  47     -13.812   4.324 -15.756  1.00  0.00           O  
ATOM    722  H   SER A  47     -12.021   2.738 -17.149  1.00  0.00           H  
ATOM    723  HA  SER A  47     -11.341   4.937 -15.536  1.00  0.00           H  
ATOM    724 1HB  SER A  47     -13.127   2.582 -14.936  1.00  0.00           H  
ATOM    725 2HB  SER A  47     -12.995   4.002 -13.911  1.00  0.00           H  
ATOM    726  HG  SER A  47     -13.563   5.251 -15.721  1.00  0.00           H  
ATOM    727  N   VAL A  48     -10.279   1.955 -14.542  1.00  0.00           N  
ATOM    728  CA  VAL A  48      -9.277   1.260 -13.749  1.00  0.00           C  
ATOM    729  C   VAL A  48      -7.852   1.711 -14.054  1.00  0.00           C  
ATOM    730  O   VAL A  48      -7.062   1.915 -13.130  1.00  0.00           O  
ATOM    731  CB  VAL A  48      -9.384  -0.257 -13.991  1.00  0.00           C  
ATOM    732  CG1 VAL A  48      -8.256  -0.991 -13.282  1.00  0.00           C  
ATOM    733  CG2 VAL A  48     -10.738  -0.763 -13.517  1.00  0.00           C  
ATOM    734  H   VAL A  48     -10.840   1.428 -15.196  1.00  0.00           H  
ATOM    735  HA  VAL A  48      -9.462   1.472 -12.695  1.00  0.00           H  
ATOM    736  HB  VAL A  48      -9.275  -0.454 -15.058  1.00  0.00           H  
ATOM    737 1HG1 VAL A  48      -8.347  -2.062 -13.464  1.00  0.00           H  
ATOM    738 2HG1 VAL A  48      -7.297  -0.639 -13.662  1.00  0.00           H  
ATOM    739 3HG1 VAL A  48      -8.314  -0.800 -12.210  1.00  0.00           H  
ATOM    740 1HG2 VAL A  48     -10.807  -1.836 -13.693  1.00  0.00           H  
ATOM    741 2HG2 VAL A  48     -10.849  -0.561 -12.452  1.00  0.00           H  
ATOM    742 3HG2 VAL A  48     -11.529  -0.254 -14.068  1.00  0.00           H  
ATOM    743  N   GLU A  49      -7.520   1.858 -15.339  1.00  0.00           N  
ATOM    744  CA  GLU A  49      -6.178   2.293 -15.737  1.00  0.00           C  
ATOM    745  C   GLU A  49      -5.984   3.743 -15.313  1.00  0.00           C  
ATOM    746  O   GLU A  49      -4.862   4.187 -15.066  1.00  0.00           O  
ATOM    747  CB  GLU A  49      -5.976   2.150 -17.248  1.00  0.00           C  
ATOM    748  CG  GLU A  49      -5.840   0.713 -17.730  1.00  0.00           C  
ATOM    749  CD  GLU A  49      -5.500   0.616 -19.191  1.00  0.00           C  
ATOM    750  OE1 GLU A  49      -5.333   1.638 -19.812  1.00  0.00           O  
ATOM    751  OE2 GLU A  49      -5.407  -0.482 -19.688  1.00  0.00           O  
ATOM    752  H   GLU A  49      -8.207   1.665 -16.054  1.00  0.00           H  
ATOM    753  HA  GLU A  49      -5.446   1.657 -15.240  1.00  0.00           H  
ATOM    754 1HB  GLU A  49      -6.819   2.600 -17.772  1.00  0.00           H  
ATOM    755 2HB  GLU A  49      -5.078   2.690 -17.547  1.00  0.00           H  
ATOM    756 1HG  GLU A  49      -5.057   0.219 -17.154  1.00  0.00           H  
ATOM    757 2HG  GLU A  49      -6.776   0.188 -17.544  1.00  0.00           H  
ATOM    758  N   THR A  50      -7.091   4.472 -15.212  1.00  0.00           N  
ATOM    759  CA  THR A  50      -7.052   5.870 -14.810  1.00  0.00           C  
ATOM    760  C   THR A  50      -6.786   6.009 -13.306  1.00  0.00           C  
ATOM    761  O   THR A  50      -5.919   6.781 -12.877  1.00  0.00           O  
ATOM    762  CB  THR A  50      -8.366   6.584 -15.176  1.00  0.00           C  
ATOM    763  OG1 THR A  50      -8.541   6.569 -16.599  1.00  0.00           O  
ATOM    764  CG2 THR A  50      -8.344   8.025 -14.687  1.00  0.00           C  
ATOM    765  H   THR A  50      -7.983   4.044 -15.418  1.00  0.00           H  
ATOM    766  HA  THR A  50      -6.257   6.368 -15.366  1.00  0.00           H  
ATOM    767  HB  THR A  50      -9.204   6.063 -14.714  1.00  0.00           H  
ATOM    768  HG1 THR A  50      -9.144   5.861 -16.838  1.00  0.00           H  
ATOM    769 1HG2 THR A  50      -9.281   8.514 -14.954  1.00  0.00           H  
ATOM    770 2HG2 THR A  50      -8.223   8.040 -13.605  1.00  0.00           H  
ATOM    771 3HG2 THR A  50      -7.514   8.554 -15.153  1.00  0.00           H  
ATOM    772  N   ALA A  51      -7.553   5.254 -12.523  1.00  0.00           N  
ATOM    773  CA  ALA A  51      -7.454   5.262 -11.070  1.00  0.00           C  
ATOM    774  C   ALA A  51      -6.165   4.616 -10.587  1.00  0.00           C  
ATOM    775  O   ALA A  51      -5.621   5.003  -9.561  1.00  0.00           O  
ATOM    776  CB  ALA A  51      -8.653   4.544 -10.469  1.00  0.00           C  
ATOM    777  H   ALA A  51      -8.231   4.652 -12.966  1.00  0.00           H  
ATOM    778  HA  ALA A  51      -7.453   6.299 -10.736  1.00  0.00           H  
ATOM    779 1HB  ALA A  51      -8.575   4.552  -9.382  1.00  0.00           H  
ATOM    780 2HB  ALA A  51      -9.569   5.052 -10.771  1.00  0.00           H  
ATOM    781 3HB  ALA A  51      -8.676   3.515 -10.823  1.00  0.00           H  
ATOM    782  N   THR A  52      -5.687   3.619 -11.315  1.00  0.00           N  
ATOM    783  CA  THR A  52      -4.512   2.889 -10.880  1.00  0.00           C  
ATOM    784  C   THR A  52      -3.339   3.520 -11.585  1.00  0.00           C  
ATOM    785  O   THR A  52      -2.182   3.217 -11.279  1.00  0.00           O  
ATOM    786  CB  THR A  52      -4.597   1.385 -11.200  1.00  0.00           C  
ATOM    787  OG1 THR A  52      -4.822   1.205 -12.604  1.00  0.00           O  
ATOM    788  CG2 THR A  52      -5.731   0.737 -10.421  1.00  0.00           C  
ATOM    789  H   THR A  52      -6.136   3.356 -12.181  1.00  0.00           H  
ATOM    790  HA  THR A  52      -4.477   2.907  -9.790  1.00  0.00           H  
ATOM    791  HB  THR A  52      -3.657   0.903 -10.932  1.00  0.00           H  
ATOM    792  HG1 THR A  52      -4.640   2.027 -13.065  1.00  0.00           H  
ATOM    793 1HG2 THR A  52      -5.775  -0.325 -10.659  1.00  0.00           H  
ATOM    794 2HG2 THR A  52      -5.556   0.863  -9.352  1.00  0.00           H  
ATOM    795 3HG2 THR A  52      -6.674   1.209 -10.692  1.00  0.00           H  
ATOM    796  N   THR A  53      -3.661   4.418 -12.520  1.00  0.00           N  
ATOM    797  CA  THR A  53      -2.691   5.222 -13.264  1.00  0.00           C  
ATOM    798  C   THR A  53      -1.766   4.288 -14.024  1.00  0.00           C  
ATOM    799  O   THR A  53      -0.551   4.283 -13.860  1.00  0.00           O  
ATOM    800  CB  THR A  53      -1.873   6.139 -12.336  1.00  0.00           C  
ATOM    801  OG1 THR A  53      -0.900   5.360 -11.627  1.00  0.00           O  
ATOM    802  CG2 THR A  53      -2.783   6.837 -11.338  1.00  0.00           C  
ATOM    803  H   THR A  53      -4.646   4.534 -12.711  1.00  0.00           H  
ATOM    804  HA  THR A  53      -3.231   5.839 -13.982  1.00  0.00           H  
ATOM    805  HB  THR A  53      -1.353   6.889 -12.932  1.00  0.00           H  
ATOM    806  HG1 THR A  53      -1.128   4.430 -11.690  1.00  0.00           H  
ATOM    807 1HG2 THR A  53      -2.187   7.482 -10.691  1.00  0.00           H  
ATOM    808 2HG2 THR A  53      -3.517   7.439 -11.874  1.00  0.00           H  
ATOM    809 3HG2 THR A  53      -3.298   6.093 -10.732  1.00  0.00           H  
ATOM    810  N   VAL A  54      -2.387   3.465 -14.850  1.00  0.00           N  
ATOM    811  CA  VAL A  54      -1.681   2.570 -15.736  1.00  0.00           C  
ATOM    812  C   VAL A  54      -1.689   3.266 -17.096  1.00  0.00           C  
ATOM    813  O   VAL A  54      -0.697   3.259 -17.828  1.00  0.00           O  
ATOM    814  CB  VAL A  54      -2.362   1.191 -15.816  1.00  0.00           C  
ATOM    815  CG1 VAL A  54      -1.667   0.313 -16.846  1.00  0.00           C  
ATOM    816  CG2 VAL A  54      -2.351   0.529 -14.447  1.00  0.00           C  
ATOM    817  H   VAL A  54      -3.397   3.467 -14.855  1.00  0.00           H  
ATOM    818  HA  VAL A  54      -0.678   2.409 -15.338  1.00  0.00           H  
ATOM    819  HB  VAL A  54      -3.392   1.323 -16.148  1.00  0.00           H  
ATOM    820 1HG1 VAL A  54      -2.162  -0.658 -16.889  1.00  0.00           H  
ATOM    821 2HG1 VAL A  54      -1.719   0.789 -17.824  1.00  0.00           H  
ATOM    822 3HG1 VAL A  54      -0.624   0.175 -16.562  1.00  0.00           H  
ATOM    823 1HG2 VAL A  54      -2.835  -0.446 -14.510  1.00  0.00           H  
ATOM    824 2HG2 VAL A  54      -1.322   0.402 -14.112  1.00  0.00           H  
ATOM    825 3HG2 VAL A  54      -2.890   1.155 -13.735  1.00  0.00           H  
ATOM    826  N   GLY A  55      -2.828   3.884 -17.404  1.00  0.00           N  
ATOM    827  CA  GLY A  55      -3.031   4.543 -18.684  1.00  0.00           C  
ATOM    828  C   GLY A  55      -2.250   3.938 -19.823  1.00  0.00           C  
ATOM    829  O   GLY A  55      -1.273   4.518 -20.285  1.00  0.00           O  
ATOM    830  H   GLY A  55      -3.573   3.892 -16.722  1.00  0.00           H  
ATOM    831 1HA  GLY A  55      -4.090   4.512 -18.944  1.00  0.00           H  
ATOM    832 2HA  GLY A  55      -2.751   5.592 -18.601  1.00  0.00           H  
ATOM    833  N   TYR A  56      -2.682   2.770 -20.283  1.00  0.00           N  
ATOM    834  CA  TYR A  56      -1.906   2.029 -21.263  1.00  0.00           C  
ATOM    835  C   TYR A  56      -1.641   2.908 -22.457  1.00  0.00           C  
ATOM    836  O   TYR A  56      -0.498   3.066 -22.862  1.00  0.00           O  
ATOM    837  CB  TYR A  56      -2.630   0.749 -21.688  1.00  0.00           C  
ATOM    838  CG  TYR A  56      -1.906  -0.035 -22.759  1.00  0.00           C  
ATOM    839  CD1 TYR A  56      -0.795  -0.798 -22.429  1.00  0.00           C  
ATOM    840  CD2 TYR A  56      -2.352   0.008 -24.072  1.00  0.00           C  
ATOM    841  CE1 TYR A  56      -0.133  -1.515 -23.408  1.00  0.00           C  
ATOM    842  CE2 TYR A  56      -1.690  -0.708 -25.050  1.00  0.00           C  
ATOM    843  CZ  TYR A  56      -0.585  -1.467 -24.722  1.00  0.00           C  
ATOM    844  OH  TYR A  56       0.074  -2.180 -25.697  1.00  0.00           O  
ATOM    845  H   TYR A  56      -3.556   2.385 -19.954  1.00  0.00           H  
ATOM    846  HA  TYR A  56      -0.963   1.730 -20.804  1.00  0.00           H  
ATOM    847 1HB  TYR A  56      -2.761   0.100 -20.821  1.00  0.00           H  
ATOM    848 2HB  TYR A  56      -3.622   0.999 -22.062  1.00  0.00           H  
ATOM    849  HD1 TYR A  56      -0.444  -0.833 -21.398  1.00  0.00           H  
ATOM    850  HD2 TYR A  56      -3.224   0.609 -24.331  1.00  0.00           H  
ATOM    851  HE1 TYR A  56       0.739  -2.114 -23.149  1.00  0.00           H  
ATOM    852  HE2 TYR A  56      -2.040  -0.673 -26.082  1.00  0.00           H  
ATOM    853  HH  TYR A  56      -0.360  -2.041 -26.542  1.00  0.00           H  
ATOM    854  N   GLY A  57      -2.707   3.492 -22.998  1.00  0.00           N  
ATOM    855  CA  GLY A  57      -2.563   4.539 -23.992  1.00  0.00           C  
ATOM    856  C   GLY A  57      -3.232   4.096 -25.283  1.00  0.00           C  
ATOM    857  O   GLY A  57      -3.023   4.675 -26.353  1.00  0.00           O  
ATOM    858  H   GLY A  57      -3.634   3.206 -22.716  1.00  0.00           H  
ATOM    859 1HA  GLY A  57      -3.014   5.459 -23.619  1.00  0.00           H  
ATOM    860 2HA  GLY A  57      -1.506   4.742 -24.155  1.00  0.00           H  
ATOM    861  N   ASP A  58      -4.044   3.051 -25.164  1.00  0.00           N  
ATOM    862  CA  ASP A  58      -4.926   2.609 -26.231  1.00  0.00           C  
ATOM    863  C   ASP A  58      -6.290   3.278 -26.086  1.00  0.00           C  
ATOM    864  O   ASP A  58      -7.205   3.003 -26.859  1.00  0.00           O  
ATOM    865  CB  ASP A  58      -5.080   1.087 -26.213  1.00  0.00           C  
ATOM    866  CG  ASP A  58      -5.731   0.572 -24.935  1.00  0.00           C  
ATOM    867  OD1 ASP A  58      -5.979   1.365 -24.058  1.00  0.00           O  
ATOM    868  OD2 ASP A  58      -5.973  -0.608 -24.850  1.00  0.00           O  
ATOM    869  H   ASP A  58      -4.040   2.548 -24.289  1.00  0.00           H  
ATOM    870  HA  ASP A  58      -4.473   2.873 -27.187  1.00  0.00           H  
ATOM    871 1HB  ASP A  58      -5.685   0.772 -27.063  1.00  0.00           H  
ATOM    872 2HB  ASP A  58      -4.100   0.620 -26.317  1.00  0.00           H  
ATOM    873  N   LEU A  59      -6.419   4.150 -25.088  1.00  0.00           N  
ATOM    874  CA  LEU A  59      -7.688   4.804 -24.787  1.00  0.00           C  
ATOM    875  C   LEU A  59      -7.542   5.866 -23.697  1.00  0.00           C  
ATOM    876  O   LEU A  59      -7.136   5.555 -22.574  1.00  0.00           O  
ATOM    877  CB  LEU A  59      -8.724   3.760 -24.352  1.00  0.00           C  
ATOM    878  CG  LEU A  59     -10.099   4.312 -23.955  1.00  0.00           C  
ATOM    879  CD1 LEU A  59     -10.704   5.066 -25.132  1.00  0.00           C  
ATOM    880  CD2 LEU A  59     -11.000   3.166 -23.518  1.00  0.00           C  
ATOM    881  H   LEU A  59      -5.609   4.364 -24.523  1.00  0.00           H  
ATOM    882  HA  LEU A  59      -8.051   5.287 -25.694  1.00  0.00           H  
ATOM    883 1HB  LEU A  59      -8.874   3.057 -25.171  1.00  0.00           H  
ATOM    884 2HB  LEU A  59      -8.328   3.212 -23.498  1.00  0.00           H  
ATOM    885  HG  LEU A  59      -9.984   5.017 -23.131  1.00  0.00           H  
ATOM    886 1HD1 LEU A  59     -11.681   5.458 -24.849  1.00  0.00           H  
ATOM    887 2HD1 LEU A  59     -10.049   5.891 -25.410  1.00  0.00           H  
ATOM    888 3HD1 LEU A  59     -10.816   4.389 -25.978  1.00  0.00           H  
ATOM    889 1HD2 LEU A  59     -11.977   3.559 -23.235  1.00  0.00           H  
ATOM    890 2HD2 LEU A  59     -11.117   2.461 -24.342  1.00  0.00           H  
ATOM    891 3HD2 LEU A  59     -10.552   2.656 -22.665  1.00  0.00           H  
ATOM    892  N   TYR A  60      -7.874   7.110 -24.044  1.00  0.00           N  
ATOM    893  CA  TYR A  60      -7.793   8.253 -23.134  1.00  0.00           C  
ATOM    894  C   TYR A  60      -8.823   9.344 -23.443  1.00  0.00           C  
ATOM    895  O   TYR A  60      -9.360   9.425 -24.549  1.00  0.00           O  
ATOM    896  CB  TYR A  60      -6.382   8.845 -23.169  1.00  0.00           C  
ATOM    897  CG  TYR A  60      -6.041   9.533 -24.472  1.00  0.00           C  
ATOM    898  CD1 TYR A  60      -6.241  10.899 -24.608  1.00  0.00           C  
ATOM    899  CD2 TYR A  60      -5.529   8.799 -25.531  1.00  0.00           C  
ATOM    900  CE1 TYR A  60      -5.930  11.528 -25.799  1.00  0.00           C  
ATOM    901  CE2 TYR A  60      -5.217   9.427 -26.721  1.00  0.00           C  
ATOM    902  CZ  TYR A  60      -5.416  10.786 -26.856  1.00  0.00           C  
ATOM    903  OH  TYR A  60      -5.106  11.412 -28.042  1.00  0.00           O  
ATOM    904  H   TYR A  60      -8.198   7.256 -24.990  1.00  0.00           H  
ATOM    905  HA  TYR A  60      -8.009   7.906 -22.123  1.00  0.00           H  
ATOM    906 1HB  TYR A  60      -6.272   9.571 -22.362  1.00  0.00           H  
ATOM    907 2HB  TYR A  60      -5.652   8.055 -23.000  1.00  0.00           H  
ATOM    908  HD1 TYR A  60      -6.644  11.477 -23.776  1.00  0.00           H  
ATOM    909  HD2 TYR A  60      -5.373   7.725 -25.424  1.00  0.00           H  
ATOM    910  HE1 TYR A  60      -6.086  12.601 -25.906  1.00  0.00           H  
ATOM    911  HE2 TYR A  60      -4.815   8.849 -27.554  1.00  0.00           H  
ATOM    912  HH  TYR A  60      -4.765  10.765 -28.665  1.00  0.00           H  
ATOM    913  N   PRO A  61      -9.125  10.200 -22.458  1.00  0.00           N  
ATOM    914  CA  PRO A  61     -10.146  11.222 -22.690  1.00  0.00           C  
ATOM    915  C   PRO A  61      -9.640  12.433 -23.472  1.00  0.00           C  
ATOM    916  O   PRO A  61      -8.488  12.850 -23.337  1.00  0.00           O  
ATOM    917  CB  PRO A  61     -10.547  11.613 -21.264  1.00  0.00           C  
ATOM    918  CG  PRO A  61      -9.296  11.439 -20.472  1.00  0.00           C  
ATOM    919  CD  PRO A  61      -8.648  10.214 -21.061  1.00  0.00           C  
ATOM    920  HA  PRO A  61     -10.974  10.782 -23.264  1.00  0.00           H  
ATOM    921 1HB  PRO A  61     -10.921  12.647 -21.249  1.00  0.00           H  
ATOM    922 2HB  PRO A  61     -11.367  10.970 -20.914  1.00  0.00           H  
ATOM    923 1HG  PRO A  61      -8.664  12.335 -20.557  1.00  0.00           H  
ATOM    924 2HG  PRO A  61      -9.536  11.319 -19.405  1.00  0.00           H  
ATOM    925 1HD  PRO A  61      -7.554  10.319 -21.013  1.00  0.00           H  
ATOM    926 2HD  PRO A  61      -8.977   9.322 -20.507  1.00  0.00           H  
ATOM    927  N   VAL A  62     -10.524  12.983 -24.298  1.00  0.00           N  
ATOM    928  CA  VAL A  62     -10.199  14.107 -25.163  1.00  0.00           C  
ATOM    929  C   VAL A  62     -11.049  15.281 -24.717  1.00  0.00           C  
ATOM    930  O   VAL A  62     -10.551  16.386 -24.513  1.00  0.00           O  
ATOM    931  CB  VAL A  62     -10.479  13.778 -26.642  1.00  0.00           C  
ATOM    932  CG1 VAL A  62     -10.205  14.991 -27.518  1.00  0.00           C  
ATOM    933  CG2 VAL A  62      -9.630  12.594 -27.078  1.00  0.00           C  
ATOM    934  H   VAL A  62     -11.457  12.598 -24.320  1.00  0.00           H  
ATOM    935  HA  VAL A  62      -9.129  14.304 -25.089  1.00  0.00           H  
ATOM    936  HB  VAL A  62     -11.535  13.531 -26.756  1.00  0.00           H  
ATOM    937 1HG1 VAL A  62     -10.409  14.740 -28.560  1.00  0.00           H  
ATOM    938 2HG1 VAL A  62     -10.849  15.815 -27.212  1.00  0.00           H  
ATOM    939 3HG1 VAL A  62      -9.162  15.287 -27.414  1.00  0.00           H  
ATOM    940 1HG2 VAL A  62      -9.834  12.366 -28.124  1.00  0.00           H  
ATOM    941 2HG2 VAL A  62      -8.575  12.839 -26.958  1.00  0.00           H  
ATOM    942 3HG2 VAL A  62      -9.873  11.726 -26.464  1.00  0.00           H  
ATOM    943  N   THR A  63     -12.346  15.030 -24.588  1.00  0.00           N  
ATOM    944  CA  THR A  63     -13.293  16.048 -24.175  1.00  0.00           C  
ATOM    945  C   THR A  63     -12.909  16.429 -22.753  1.00  0.00           C  
ATOM    946  O   THR A  63     -12.588  15.553 -21.949  1.00  0.00           O  
ATOM    947  CB  THR A  63     -14.751  15.556 -24.241  1.00  0.00           C  
ATOM    948  OG1 THR A  63     -15.095  15.253 -25.599  1.00  0.00           O  
ATOM    949  CG2 THR A  63     -15.697  16.621 -23.708  1.00  0.00           C  
ATOM    950  H   THR A  63     -12.681  14.097 -24.784  1.00  0.00           H  
ATOM    951  HA  THR A  63     -13.261  16.863 -24.898  1.00  0.00           H  
ATOM    952  HB  THR A  63     -14.857  14.652 -23.643  1.00  0.00           H  
ATOM    953  HG1 THR A  63     -14.985  14.312 -25.754  1.00  0.00           H  
ATOM    954 1HG2 THR A  63     -16.722  16.257 -23.762  1.00  0.00           H  
ATOM    955 2HG2 THR A  63     -15.445  16.846 -22.672  1.00  0.00           H  
ATOM    956 3HG2 THR A  63     -15.602  17.525 -24.308  1.00  0.00           H  
ATOM    957  N   LEU A  64     -12.940  17.717 -22.432  1.00  0.00           N  
ATOM    958  CA  LEU A  64     -12.364  18.171 -21.170  1.00  0.00           C  
ATOM    959  C   LEU A  64     -13.160  17.570 -20.019  1.00  0.00           C  
ATOM    960  O   LEU A  64     -12.610  17.250 -18.966  1.00  0.00           O  
ATOM    961  CB  LEU A  64     -12.377  19.702 -21.082  1.00  0.00           C  
ATOM    962  CG  LEU A  64     -11.439  20.432 -22.051  1.00  0.00           C  
ATOM    963  CD1 LEU A  64     -11.677  21.933 -21.956  1.00  0.00           C  
ATOM    964  CD2 LEU A  64      -9.995  20.086 -21.717  1.00  0.00           C  
ATOM    965  H   LEU A  64     -13.359  18.395 -23.053  1.00  0.00           H  
ATOM    966  HA  LEU A  64     -11.327  17.839 -21.124  1.00  0.00           H  
ATOM    967 1HB  LEU A  64     -13.390  20.052 -21.275  1.00  0.00           H  
ATOM    968 2HB  LEU A  64     -12.101  19.994 -20.069  1.00  0.00           H  
ATOM    969  HG  LEU A  64     -11.659  20.123 -23.073  1.00  0.00           H  
ATOM    970 1HD1 LEU A  64     -11.010  22.452 -22.645  1.00  0.00           H  
ATOM    971 2HD1 LEU A  64     -12.712  22.154 -22.218  1.00  0.00           H  
ATOM    972 3HD1 LEU A  64     -11.481  22.269 -20.938  1.00  0.00           H  
ATOM    973 1HD2 LEU A  64      -9.328  20.604 -22.406  1.00  0.00           H  
ATOM    974 2HD2 LEU A  64      -9.773  20.395 -20.696  1.00  0.00           H  
ATOM    975 3HD2 LEU A  64      -9.848  19.010 -21.810  1.00  0.00           H  
ATOM    976  N   TRP A  65     -14.462  17.409 -20.240  1.00  0.00           N  
ATOM    977  CA  TRP A  65     -15.343  16.789 -19.261  1.00  0.00           C  
ATOM    978  C   TRP A  65     -14.754  15.455 -18.811  1.00  0.00           C  
ATOM    979  O   TRP A  65     -14.580  15.205 -17.617  1.00  0.00           O  
ATOM    980  CB  TRP A  65     -16.739  16.574 -19.849  1.00  0.00           C  
ATOM    981  CG  TRP A  65     -17.624  15.721 -18.991  1.00  0.00           C  
ATOM    982  CD1 TRP A  65     -17.313  15.185 -17.778  1.00  0.00           C  
ATOM    983  CD2 TRP A  65     -18.980  15.300 -19.279  1.00  0.00           C  
ATOM    984  NE1 TRP A  65     -18.374  14.462 -17.293  1.00  0.00           N  
ATOM    985  CE2 TRP A  65     -19.404  14.523 -18.199  1.00  0.00           C  
ATOM    986  CE3 TRP A  65     -19.854  15.519 -20.352  1.00  0.00           C  
ATOM    987  CZ2 TRP A  65     -20.667  13.955 -18.154  1.00  0.00           C  
ATOM    988  CZ3 TRP A  65     -21.122  14.951 -20.306  1.00  0.00           C  
ATOM    989  CH2 TRP A  65     -21.517  14.190 -19.235  1.00  0.00           C  
ATOM    990  H   TRP A  65     -14.848  17.730 -21.116  1.00  0.00           H  
ATOM    991  HA  TRP A  65     -15.436  17.458 -18.406  1.00  0.00           H  
ATOM    992 1HB  TRP A  65     -17.226  17.539 -19.991  1.00  0.00           H  
ATOM    993 2HB  TRP A  65     -16.654  16.103 -20.828  1.00  0.00           H  
ATOM    994  HD1 TRP A  65     -16.360  15.312 -17.267  1.00  0.00           H  
ATOM    995  HE1 TRP A  65     -18.395  13.965 -16.415  1.00  0.00           H  
ATOM    996  HE3 TRP A  65     -19.546  16.124 -21.203  1.00  0.00           H  
ATOM    997  HZ2 TRP A  65     -21.000  13.348 -17.312  1.00  0.00           H  
ATOM    998  HZ3 TRP A  65     -21.796  15.125 -21.145  1.00  0.00           H  
ATOM    999  HH2 TRP A  65     -22.519  13.760 -19.232  1.00  0.00           H  
ATOM   1000  N   GLY A  66     -14.450  14.599 -19.775  1.00  0.00           N  
ATOM   1001  CA  GLY A  66     -13.913  13.296 -19.449  1.00  0.00           C  
ATOM   1002  C   GLY A  66     -12.557  13.425 -18.794  1.00  0.00           C  
ATOM   1003  O   GLY A  66     -12.206  12.613 -17.940  1.00  0.00           O  
ATOM   1004  H   GLY A  66     -14.588  14.845 -20.745  1.00  0.00           H  
ATOM   1005 1HA  GLY A  66     -14.600  12.776 -18.781  1.00  0.00           H  
ATOM   1006 2HA  GLY A  66     -13.832  12.698 -20.356  1.00  0.00           H  
ATOM   1007  N   ARG A  67     -11.796  14.444 -19.194  1.00  0.00           N  
ATOM   1008  CA  ARG A  67     -10.461  14.675 -18.640  1.00  0.00           C  
ATOM   1009  C   ARG A  67     -10.580  15.180 -17.209  1.00  0.00           C  
ATOM   1010  O   ARG A  67      -9.712  14.927 -16.370  1.00  0.00           O  
ATOM   1011  CB  ARG A  67      -9.688  15.686 -19.475  1.00  0.00           C  
ATOM   1012  CG  ARG A  67      -9.269  15.191 -20.850  1.00  0.00           C  
ATOM   1013  CD  ARG A  67      -8.554  16.243 -21.618  1.00  0.00           C  
ATOM   1014  NE  ARG A  67      -8.024  15.734 -22.872  1.00  0.00           N  
ATOM   1015  CZ  ARG A  67      -7.319  16.464 -23.758  1.00  0.00           C  
ATOM   1016  NH1 ARG A  67      -7.069  17.732 -23.513  1.00  0.00           N  
ATOM   1017  NH2 ARG A  67      -6.880  15.907 -24.873  1.00  0.00           N  
ATOM   1018  H   ARG A  67     -12.152  15.074 -19.899  1.00  0.00           H  
ATOM   1019  HA  ARG A  67      -9.914  13.732 -18.649  1.00  0.00           H  
ATOM   1020 1HB  ARG A  67     -10.293  16.580 -19.616  1.00  0.00           H  
ATOM   1021 2HB  ARG A  67      -8.784  15.983 -18.942  1.00  0.00           H  
ATOM   1022 1HG  ARG A  67      -8.604  14.334 -20.742  1.00  0.00           H  
ATOM   1023 2HG  ARG A  67     -10.153  14.895 -21.416  1.00  0.00           H  
ATOM   1024 1HD  ARG A  67      -9.241  17.058 -21.844  1.00  0.00           H  
ATOM   1025 2HD  ARG A  67      -7.722  16.624 -21.026  1.00  0.00           H  
ATOM   1026  HE  ARG A  67      -8.196  14.762 -23.095  1.00  0.00           H  
ATOM   1027 1HH1 ARG A  67      -7.405  18.157 -22.661  1.00  0.00           H  
ATOM   1028 2HH1 ARG A  67      -6.541  18.279 -24.177  1.00  0.00           H  
ATOM   1029 1HH2 ARG A  67      -7.072  14.933 -25.061  1.00  0.00           H  
ATOM   1030 2HH2 ARG A  67      -6.352  16.455 -25.536  1.00  0.00           H  
ATOM   1031  N   CYS A  68     -11.661  15.899 -16.935  1.00  0.00           N  
ATOM   1032  CA  CYS A  68     -11.818  16.537 -15.641  1.00  0.00           C  
ATOM   1033  C   CYS A  68     -12.080  15.426 -14.647  1.00  0.00           C  
ATOM   1034  O   CYS A  68     -11.433  15.351 -13.603  1.00  0.00           O  
ATOM   1035  CB  CYS A  68     -12.970  17.542 -15.634  1.00  0.00           C  
ATOM   1036  SG  CYS A  68     -12.651  19.037 -16.601  1.00  0.00           S  
ATOM   1037  H   CYS A  68     -12.387  16.010 -17.628  1.00  0.00           H  
ATOM   1038  HA  CYS A  68     -10.908  17.095 -15.418  1.00  0.00           H  
ATOM   1039 1HB  CYS A  68     -13.868  17.069 -16.030  1.00  0.00           H  
ATOM   1040 2HB  CYS A  68     -13.184  17.843 -14.608  1.00  0.00           H  
ATOM   1041  HG  CYS A  68     -13.822  19.615 -16.352  1.00  0.00           H  
ATOM   1042  N   VAL A  69     -13.025  14.556 -14.991  1.00  0.00           N  
ATOM   1043  CA  VAL A  69     -13.445  13.490 -14.093  1.00  0.00           C  
ATOM   1044  C   VAL A  69     -12.358  12.413 -14.010  1.00  0.00           C  
ATOM   1045  O   VAL A  69     -12.279  11.660 -13.029  1.00  0.00           O  
ATOM   1046  CB  VAL A  69     -14.765  12.863 -14.582  1.00  0.00           C  
ATOM   1047  CG1 VAL A  69     -15.860  13.917 -14.655  1.00  0.00           C  
ATOM   1048  CG2 VAL A  69     -14.555  12.209 -15.939  1.00  0.00           C  
ATOM   1049  H   VAL A  69     -13.461  14.636 -15.899  1.00  0.00           H  
ATOM   1050  HA  VAL A  69     -13.608  13.917 -13.102  1.00  0.00           H  
ATOM   1051  HB  VAL A  69     -15.088  12.112 -13.861  1.00  0.00           H  
ATOM   1052 1HG1 VAL A  69     -16.785  13.456 -15.002  1.00  0.00           H  
ATOM   1053 2HG1 VAL A  69     -16.018  14.346 -13.665  1.00  0.00           H  
ATOM   1054 3HG1 VAL A  69     -15.564  14.702 -15.349  1.00  0.00           H  
ATOM   1055 1HG2 VAL A  69     -15.492  11.767 -16.278  1.00  0.00           H  
ATOM   1056 2HG2 VAL A  69     -14.226  12.959 -16.658  1.00  0.00           H  
ATOM   1057 3HG2 VAL A  69     -13.797  11.430 -15.854  1.00  0.00           H  
ATOM   1058  N   ALA A  70     -11.515  12.346 -15.037  1.00  0.00           N  
ATOM   1059  CA  ALA A  70     -10.358  11.467 -14.995  1.00  0.00           C  
ATOM   1060  C   ALA A  70      -9.474  11.887 -13.817  1.00  0.00           C  
ATOM   1061  O   ALA A  70      -9.029  11.052 -13.022  1.00  0.00           O  
ATOM   1062  CB  ALA A  70      -9.586  11.556 -16.299  1.00  0.00           C  
ATOM   1063  H   ALA A  70     -11.674  12.910 -15.860  1.00  0.00           H  
ATOM   1064  HA  ALA A  70     -10.714  10.445 -14.863  1.00  0.00           H  
ATOM   1065 1HB  ALA A  70      -8.721  10.893 -16.256  1.00  0.00           H  
ATOM   1066 2HB  ALA A  70     -10.231  11.258 -17.125  1.00  0.00           H  
ATOM   1067 3HB  ALA A  70      -9.250  12.580 -16.453  1.00  0.00           H  
ATOM   1068  N   VAL A  71      -9.233  13.191 -13.707  1.00  0.00           N  
ATOM   1069  CA  VAL A  71      -8.448  13.728 -12.602  1.00  0.00           C  
ATOM   1070  C   VAL A  71      -9.073  13.316 -11.275  1.00  0.00           C  
ATOM   1071  O   VAL A  71      -8.381  12.893 -10.352  1.00  0.00           O  
ATOM   1072  CB  VAL A  71      -8.372  15.264 -12.685  1.00  0.00           C  
ATOM   1073  CG1 VAL A  71      -7.725  15.833 -11.431  1.00  0.00           C  
ATOM   1074  CG2 VAL A  71      -7.597  15.677 -13.926  1.00  0.00           C  
ATOM   1075  H   VAL A  71      -9.600  13.824 -14.403  1.00  0.00           H  
ATOM   1076  HA  VAL A  71      -7.434  13.332 -12.673  1.00  0.00           H  
ATOM   1077  HB  VAL A  71      -9.383  15.666 -12.736  1.00  0.00           H  
ATOM   1078 1HG1 VAL A  71      -7.680  16.920 -11.506  1.00  0.00           H  
ATOM   1079 2HG1 VAL A  71      -8.316  15.555 -10.558  1.00  0.00           H  
ATOM   1080 3HG1 VAL A  71      -6.716  15.435 -11.328  1.00  0.00           H  
ATOM   1081 1HG2 VAL A  71      -7.547  16.764 -13.979  1.00  0.00           H  
ATOM   1082 2HG2 VAL A  71      -6.587  15.269 -13.877  1.00  0.00           H  
ATOM   1083 3HG2 VAL A  71      -8.100  15.294 -14.814  1.00  0.00           H  
ATOM   1084  N   VAL A  72     -10.390  13.442 -11.190  1.00  0.00           N  
ATOM   1085  CA  VAL A  72     -11.091  13.156  -9.953  1.00  0.00           C  
ATOM   1086  C   VAL A  72     -10.847  11.725  -9.506  1.00  0.00           C  
ATOM   1087  O   VAL A  72     -10.483  11.481  -8.357  1.00  0.00           O  
ATOM   1088  CB  VAL A  72     -12.604  13.387 -10.131  1.00  0.00           C  
ATOM   1089  CG1 VAL A  72     -13.366  12.890  -8.912  1.00  0.00           C  
ATOM   1090  CG2 VAL A  72     -12.877  14.864 -10.374  1.00  0.00           C  
ATOM   1091  H   VAL A  72     -10.919  13.741 -11.997  1.00  0.00           H  
ATOM   1092  HA  VAL A  72     -10.733  13.844  -9.186  1.00  0.00           H  
ATOM   1093  HB  VAL A  72     -12.952  12.807 -10.986  1.00  0.00           H  
ATOM   1094 1HG1 VAL A  72     -14.433  13.061  -9.055  1.00  0.00           H  
ATOM   1095 2HG1 VAL A  72     -13.184  11.824  -8.779  1.00  0.00           H  
ATOM   1096 3HG1 VAL A  72     -13.028  13.430  -8.027  1.00  0.00           H  
ATOM   1097 1HG2 VAL A  72     -13.948  15.019 -10.500  1.00  0.00           H  
ATOM   1098 2HG2 VAL A  72     -12.523  15.444  -9.521  1.00  0.00           H  
ATOM   1099 3HG2 VAL A  72     -12.356  15.187 -11.275  1.00  0.00           H  
ATOM   1100  N   VAL A  73     -11.048  10.775 -10.413  1.00  0.00           N  
ATOM   1101  CA  VAL A  73     -10.996   9.369 -10.041  1.00  0.00           C  
ATOM   1102  C   VAL A  73      -9.560   8.909  -9.809  1.00  0.00           C  
ATOM   1103  O   VAL A  73      -9.319   7.923  -9.111  1.00  0.00           O  
ATOM   1104  CB  VAL A  73     -11.639   8.504 -11.141  1.00  0.00           C  
ATOM   1105  CG1 VAL A  73     -13.096   8.895 -11.343  1.00  0.00           C  
ATOM   1106  CG2 VAL A  73     -10.857   8.650 -12.438  1.00  0.00           C  
ATOM   1107  H   VAL A  73     -11.239  11.023 -11.374  1.00  0.00           H  
ATOM   1108  HA  VAL A  73     -11.547   9.238  -9.109  1.00  0.00           H  
ATOM   1109  HB  VAL A  73     -11.627   7.461 -10.824  1.00  0.00           H  
ATOM   1110 1HG1 VAL A  73     -13.535   8.273 -12.124  1.00  0.00           H  
ATOM   1111 2HG1 VAL A  73     -13.644   8.748 -10.412  1.00  0.00           H  
ATOM   1112 3HG1 VAL A  73     -13.154   9.942 -11.638  1.00  0.00           H  
ATOM   1113 1HG2 VAL A  73     -11.317   8.035 -13.211  1.00  0.00           H  
ATOM   1114 2HG2 VAL A  73     -10.865   9.694 -12.752  1.00  0.00           H  
ATOM   1115 3HG2 VAL A  73      -9.828   8.326 -12.281  1.00  0.00           H  
ATOM   1116  N   MET A  74      -8.604   9.624 -10.389  1.00  0.00           N  
ATOM   1117  CA  MET A  74      -7.211   9.377 -10.070  1.00  0.00           C  
ATOM   1118  C   MET A  74      -6.975   9.557  -8.584  1.00  0.00           C  
ATOM   1119  O   MET A  74      -6.452   8.659  -7.935  1.00  0.00           O  
ATOM   1120  CB  MET A  74      -6.305  10.307 -10.876  1.00  0.00           C  
ATOM   1121  CG  MET A  74      -6.218   9.972 -12.358  1.00  0.00           C  
ATOM   1122  SD  MET A  74      -5.307  11.213 -13.299  1.00  0.00           S  
ATOM   1123  CE  MET A  74      -5.901  10.884 -14.956  1.00  0.00           C  
ATOM   1124  H   MET A  74      -8.836  10.345 -11.058  1.00  0.00           H  
ATOM   1125  HA  MET A  74      -6.965   8.356 -10.359  1.00  0.00           H  
ATOM   1126 1HB  MET A  74      -6.663  11.331 -10.786  1.00  0.00           H  
ATOM   1127 2HB  MET A  74      -5.295  10.276 -10.466  1.00  0.00           H  
ATOM   1128 1HG  MET A  74      -5.721   9.010 -12.485  1.00  0.00           H  
ATOM   1129 2HG  MET A  74      -7.222   9.893 -12.773  1.00  0.00           H  
ATOM   1130 1HE  MET A  74      -5.428  11.573 -15.655  1.00  0.00           H  
ATOM   1131 2HE  MET A  74      -5.656   9.858 -15.234  1.00  0.00           H  
ATOM   1132 3HE  MET A  74      -6.983  11.019 -14.988  1.00  0.00           H  
ATOM   1133  N   VAL A  75      -7.361  10.706  -8.036  1.00  0.00           N  
ATOM   1134  CA  VAL A  75      -7.097  10.983  -6.624  1.00  0.00           C  
ATOM   1135  C   VAL A  75      -7.996  10.122  -5.752  1.00  0.00           C  
ATOM   1136  O   VAL A  75      -7.547   9.546  -4.765  1.00  0.00           O  
ATOM   1137  CB  VAL A  75      -7.338  12.470  -6.304  1.00  0.00           C  
ATOM   1138  CG1 VAL A  75      -7.209  12.721  -4.809  1.00  0.00           C  
ATOM   1139  CG2 VAL A  75      -6.357  13.333  -7.082  1.00  0.00           C  
ATOM   1140  H   VAL A  75      -7.841  11.400  -8.592  1.00  0.00           H  
ATOM   1141  HA  VAL A  75      -6.056  10.734  -6.412  1.00  0.00           H  
ATOM   1142  HB  VAL A  75      -8.358  12.732  -6.587  1.00  0.00           H  
ATOM   1143 1HG1 VAL A  75      -7.383  13.777  -4.600  1.00  0.00           H  
ATOM   1144 2HG1 VAL A  75      -7.945  12.120  -4.274  1.00  0.00           H  
ATOM   1145 3HG1 VAL A  75      -6.207  12.447  -4.479  1.00  0.00           H  
ATOM   1146 1HG2 VAL A  75      -6.534  14.383  -6.852  1.00  0.00           H  
ATOM   1147 2HG2 VAL A  75      -5.337  13.067  -6.803  1.00  0.00           H  
ATOM   1148 3HG2 VAL A  75      -6.496  13.168  -8.151  1.00  0.00           H  
ATOM   1149  N   ALA A  76      -9.264  10.024  -6.133  1.00  0.00           N  
ATOM   1150  CA  ALA A  76     -10.248   9.322  -5.329  1.00  0.00           C  
ATOM   1151  C   ALA A  76      -9.829   7.869  -5.212  1.00  0.00           C  
ATOM   1152  O   ALA A  76      -9.939   7.266  -4.153  1.00  0.00           O  
ATOM   1153  CB  ALA A  76     -11.613   9.412  -5.983  1.00  0.00           C  
ATOM   1154  H   ALA A  76      -9.552  10.447  -7.004  1.00  0.00           H  
ATOM   1155  HA  ALA A  76     -10.290   9.801  -4.351  1.00  0.00           H  
ATOM   1156 1HB  ALA A  76     -12.344   8.883  -5.373  1.00  0.00           H  
ATOM   1157 2HB  ALA A  76     -11.904  10.458  -6.074  1.00  0.00           H  
ATOM   1158 3HB  ALA A  76     -11.572   8.960  -6.973  1.00  0.00           H  
ATOM   1159  N   GLY A  77      -9.334   7.314  -6.309  1.00  0.00           N  
ATOM   1160  CA  GLY A  77      -8.836   5.953  -6.283  1.00  0.00           C  
ATOM   1161  C   GLY A  77      -7.688   5.736  -5.307  1.00  0.00           C  
ATOM   1162  O   GLY A  77      -7.691   4.760  -4.553  1.00  0.00           O  
ATOM   1163  H   GLY A  77      -9.300   7.834  -7.175  1.00  0.00           H  
ATOM   1164 1HA  GLY A  77      -9.646   5.274  -6.015  1.00  0.00           H  
ATOM   1165 2HA  GLY A  77      -8.496   5.670  -7.278  1.00  0.00           H  
ATOM   1166  N   ILE A  78      -6.701   6.628  -5.323  1.00  0.00           N  
ATOM   1167  CA  ILE A  78      -5.548   6.494  -4.435  1.00  0.00           C  
ATOM   1168  C   ILE A  78      -6.045   6.542  -3.006  1.00  0.00           C  
ATOM   1169  O   ILE A  78      -5.619   5.765  -2.153  1.00  0.00           O  
ATOM   1170  CB  ILE A  78      -4.508   7.605  -4.671  1.00  0.00           C  
ATOM   1171  CG1 ILE A  78      -3.903   7.481  -6.072  1.00  0.00           C  
ATOM   1172  CG2 ILE A  78      -3.420   7.548  -3.611  1.00  0.00           C  
ATOM   1173  CD1 ILE A  78      -3.178   6.176  -6.310  1.00  0.00           C  
ATOM   1174  H   ILE A  78      -6.745   7.412  -5.957  1.00  0.00           H  
ATOM   1175  HA  ILE A  78      -5.035   5.562  -4.673  1.00  0.00           H  
ATOM   1176  HB  ILE A  78      -4.998   8.577  -4.625  1.00  0.00           H  
ATOM   1177 1HG1 ILE A  78      -4.691   7.574  -6.818  1.00  0.00           H  
ATOM   1178 2HG1 ILE A  78      -3.199   8.296  -6.237  1.00  0.00           H  
ATOM   1179 1HG2 ILE A  78      -2.693   8.340  -3.793  1.00  0.00           H  
ATOM   1180 2HG2 ILE A  78      -3.864   7.684  -2.626  1.00  0.00           H  
ATOM   1181 3HG2 ILE A  78      -2.920   6.580  -3.653  1.00  0.00           H  
ATOM   1182 1HD1 ILE A  78      -2.776   6.163  -7.324  1.00  0.00           H  
ATOM   1183 2HD1 ILE A  78      -2.360   6.078  -5.595  1.00  0.00           H  
ATOM   1184 3HD1 ILE A  78      -3.872   5.346  -6.185  1.00  0.00           H  
ATOM   1185  N   THR A  79      -6.967   7.466  -2.771  1.00  0.00           N  
ATOM   1186  CA  THR A  79      -7.595   7.644  -1.477  1.00  0.00           C  
ATOM   1187  C   THR A  79      -8.289   6.379  -0.980  1.00  0.00           C  
ATOM   1188  O   THR A  79      -8.143   6.011   0.179  1.00  0.00           O  
ATOM   1189  CB  THR A  79      -8.612   8.800  -1.526  1.00  0.00           C  
ATOM   1190  OG1 THR A  79      -7.937  10.019  -1.861  1.00  0.00           O  
ATOM   1191  CG2 THR A  79      -9.302   8.960  -0.180  1.00  0.00           C  
ATOM   1192  H   THR A  79      -7.237   8.068  -3.536  1.00  0.00           H  
ATOM   1193  HA  THR A  79      -6.821   7.873  -0.745  1.00  0.00           H  
ATOM   1194  HB  THR A  79      -9.361   8.594  -2.290  1.00  0.00           H  
ATOM   1195  HG1 THR A  79      -6.999   9.926  -1.676  1.00  0.00           H  
ATOM   1196 1HG2 THR A  79     -10.017   9.781  -0.233  1.00  0.00           H  
ATOM   1197 2HG2 THR A  79      -9.826   8.038   0.072  1.00  0.00           H  
ATOM   1198 3HG2 THR A  79      -8.559   9.176   0.587  1.00  0.00           H  
ATOM   1199  N   SER A  80      -9.039   5.713  -1.849  1.00  0.00           N  
ATOM   1200  CA  SER A  80      -9.685   4.467  -1.458  1.00  0.00           C  
ATOM   1201  C   SER A  80      -8.658   3.424  -1.017  1.00  0.00           C  
ATOM   1202  O   SER A  80      -8.874   2.699  -0.046  1.00  0.00           O  
ATOM   1203  CB  SER A  80     -10.510   3.927  -2.609  1.00  0.00           C  
ATOM   1204  OG  SER A  80     -11.583   4.778  -2.902  1.00  0.00           O  
ATOM   1205  H   SER A  80      -9.169   6.061  -2.788  1.00  0.00           H  
ATOM   1206  HA  SER A  80     -10.353   4.672  -0.620  1.00  0.00           H  
ATOM   1207 1HB  SER A  80      -9.877   3.818  -3.490  1.00  0.00           H  
ATOM   1208 2HB  SER A  80     -10.886   2.937  -2.353  1.00  0.00           H  
ATOM   1209  HG  SER A  80     -11.310   5.296  -3.663  1.00  0.00           H  
ATOM   1210  N   PHE A  81      -7.539   3.351  -1.727  1.00  0.00           N  
ATOM   1211  CA  PHE A  81      -6.484   2.425  -1.345  1.00  0.00           C  
ATOM   1212  C   PHE A  81      -5.893   2.762   0.010  1.00  0.00           C  
ATOM   1213  O   PHE A  81      -5.543   1.868   0.778  1.00  0.00           O  
ATOM   1214  CB  PHE A  81      -5.374   2.424  -2.398  1.00  0.00           C  
ATOM   1215  CG  PHE A  81      -5.737   1.698  -3.662  1.00  0.00           C  
ATOM   1216  CD1 PHE A  81      -5.844   2.380  -4.864  1.00  0.00           C  
ATOM   1217  CD2 PHE A  81      -5.974   0.332  -3.650  1.00  0.00           C  
ATOM   1218  CE1 PHE A  81      -6.179   1.713  -6.028  1.00  0.00           C  
ATOM   1219  CE2 PHE A  81      -6.307  -0.338  -4.812  1.00  0.00           C  
ATOM   1220  CZ  PHE A  81      -6.410   0.354  -6.002  1.00  0.00           C  
ATOM   1221  H   PHE A  81      -7.409   3.937  -2.540  1.00  0.00           H  
ATOM   1222  HA  PHE A  81      -6.914   1.426  -1.262  1.00  0.00           H  
ATOM   1223 1HB  PHE A  81      -5.117   3.450  -2.657  1.00  0.00           H  
ATOM   1224 2HB  PHE A  81      -4.480   1.959  -1.983  1.00  0.00           H  
ATOM   1225  HD1 PHE A  81      -5.660   3.455  -4.885  1.00  0.00           H  
ATOM   1226  HD2 PHE A  81      -5.893  -0.215  -2.710  1.00  0.00           H  
ATOM   1227  HE1 PHE A  81      -6.259   2.262  -6.966  1.00  0.00           H  
ATOM   1228  HE2 PHE A  81      -6.490  -1.412  -4.789  1.00  0.00           H  
ATOM   1229  HZ  PHE A  81      -6.674  -0.172  -6.918  1.00  0.00           H  
ATOM   1230  N   GLY A  82      -5.791   4.053   0.303  1.00  0.00           N  
ATOM   1231  CA  GLY A  82      -5.285   4.479   1.596  1.00  0.00           C  
ATOM   1232  C   GLY A  82      -6.250   4.127   2.708  1.00  0.00           C  
ATOM   1233  O   GLY A  82      -5.840   3.811   3.827  1.00  0.00           O  
ATOM   1234  H   GLY A  82      -6.065   4.752  -0.373  1.00  0.00           H  
ATOM   1235 1HA  GLY A  82      -4.321   4.005   1.783  1.00  0.00           H  
ATOM   1236 2HA  GLY A  82      -5.116   5.555   1.584  1.00  0.00           H  
ATOM   1237  N   LEU A  83      -7.540   4.181   2.399  1.00  0.00           N  
ATOM   1238  CA  LEU A  83      -8.563   3.834   3.367  1.00  0.00           C  
ATOM   1239  C   LEU A  83      -8.485   2.348   3.682  1.00  0.00           C  
ATOM   1240  O   LEU A  83      -8.705   1.936   4.819  1.00  0.00           O  
ATOM   1241  CB  LEU A  83      -9.956   4.190   2.831  1.00  0.00           C  
ATOM   1242  CG  LEU A  83     -10.257   5.688   2.704  1.00  0.00           C  
ATOM   1243  CD1 LEU A  83     -11.590   5.880   1.993  1.00  0.00           C  
ATOM   1244  CD2 LEU A  83     -10.280   6.320   4.088  1.00  0.00           C  
ATOM   1245  H   LEU A  83      -7.817   4.469   1.472  1.00  0.00           H  
ATOM   1246  HA  LEU A  83      -8.395   4.417   4.272  1.00  0.00           H  
ATOM   1247 1HB  LEU A  83     -10.072   3.744   1.845  1.00  0.00           H  
ATOM   1248 2HB  LEU A  83     -10.704   3.756   3.494  1.00  0.00           H  
ATOM   1249  HG  LEU A  83      -9.485   6.165   2.100  1.00  0.00           H  
ATOM   1250 1HD1 LEU A  83     -11.804   6.945   1.903  1.00  0.00           H  
ATOM   1251 2HD1 LEU A  83     -11.538   5.436   0.999  1.00  0.00           H  
ATOM   1252 3HD1 LEU A  83     -12.381   5.398   2.566  1.00  0.00           H  
ATOM   1253 1HD2 LEU A  83     -10.494   7.386   3.998  1.00  0.00           H  
ATOM   1254 2HD2 LEU A  83     -11.053   5.845   4.693  1.00  0.00           H  
ATOM   1255 3HD2 LEU A  83      -9.310   6.184   4.567  1.00  0.00           H  
ATOM   1256  N   VAL A  84      -8.163   1.544   2.673  1.00  0.00           N  
ATOM   1257  CA  VAL A  84      -7.889   0.130   2.891  1.00  0.00           C  
ATOM   1258  C   VAL A  84      -6.610  -0.049   3.696  1.00  0.00           C  
ATOM   1259  O   VAL A  84      -6.522  -0.936   4.544  1.00  0.00           O  
ATOM   1260  CB  VAL A  84      -7.756  -0.608   1.546  1.00  0.00           C  
ATOM   1261  CG1 VAL A  84      -7.278  -2.036   1.766  1.00  0.00           C  
ATOM   1262  CG2 VAL A  84      -9.090  -0.593   0.814  1.00  0.00           C  
ATOM   1263  H   VAL A  84      -8.108   1.917   1.736  1.00  0.00           H  
ATOM   1264  HA  VAL A  84      -8.725  -0.304   3.440  1.00  0.00           H  
ATOM   1265  HB  VAL A  84      -7.002  -0.106   0.939  1.00  0.00           H  
ATOM   1266 1HG1 VAL A  84      -7.190  -2.542   0.804  1.00  0.00           H  
ATOM   1267 2HG1 VAL A  84      -6.306  -2.021   2.258  1.00  0.00           H  
ATOM   1268 3HG1 VAL A  84      -7.995  -2.567   2.391  1.00  0.00           H  
ATOM   1269 1HG2 VAL A  84      -8.989  -1.116  -0.137  1.00  0.00           H  
ATOM   1270 2HG2 VAL A  84      -9.845  -1.090   1.423  1.00  0.00           H  
ATOM   1271 3HG2 VAL A  84      -9.392   0.438   0.630  1.00  0.00           H  
ATOM   1272  N   THR A  85      -5.614   0.785   3.426  1.00  0.00           N  
ATOM   1273  CA  THR A  85      -4.352   0.658   4.135  1.00  0.00           C  
ATOM   1274  C   THR A  85      -4.633   0.962   5.590  1.00  0.00           C  
ATOM   1275  O   THR A  85      -4.035   0.363   6.483  1.00  0.00           O  
ATOM   1276  CB  THR A  85      -3.270   1.603   3.582  1.00  0.00           C  
ATOM   1277  OG1 THR A  85      -3.061   1.331   2.190  1.00  0.00           O  
ATOM   1278  CG2 THR A  85      -1.961   1.415   4.333  1.00  0.00           C  
ATOM   1279  H   THR A  85      -5.718   1.512   2.733  1.00  0.00           H  
ATOM   1280  HA  THR A  85      -3.971  -0.353   3.985  1.00  0.00           H  
ATOM   1281  HB  THR A  85      -3.599   2.636   3.690  1.00  0.00           H  
ATOM   1282  HG1 THR A  85      -3.554   1.965   1.663  1.00  0.00           H  
ATOM   1283 1HG2 THR A  85      -1.209   2.091   3.929  1.00  0.00           H  
ATOM   1284 2HG2 THR A  85      -2.114   1.632   5.390  1.00  0.00           H  
ATOM   1285 3HG2 THR A  85      -1.622   0.386   4.220  1.00  0.00           H  
ATOM   1286  N   ALA A  86      -5.549   1.900   5.820  1.00  0.00           N  
ATOM   1287  CA  ALA A  86      -5.882   2.332   7.173  1.00  0.00           C  
ATOM   1288  C   ALA A  86      -6.186   1.089   7.982  1.00  0.00           C  
ATOM   1289  O   ALA A  86      -5.636   0.886   9.062  1.00  0.00           O  
ATOM   1290  CB  ALA A  86      -7.090   3.251   7.150  1.00  0.00           C  
ATOM   1291  H   ALA A  86      -6.027   2.324   5.038  1.00  0.00           H  
ATOM   1292  HA  ALA A  86      -5.028   2.879   7.574  1.00  0.00           H  
ATOM   1293 1HB  ALA A  86      -7.327   3.565   8.167  1.00  0.00           H  
ATOM   1294 2HB  ALA A  86      -6.869   4.127   6.541  1.00  0.00           H  
ATOM   1295 3HB  ALA A  86      -7.942   2.721   6.727  1.00  0.00           H  
ATOM   1296  N   ALA A  87      -7.063   0.256   7.437  1.00  0.00           N  
ATOM   1297  CA  ALA A  87      -7.480  -0.962   8.107  1.00  0.00           C  
ATOM   1298  C   ALA A  87      -6.263  -1.845   8.330  1.00  0.00           C  
ATOM   1299  O   ALA A  87      -6.017  -2.315   9.435  1.00  0.00           O  
ATOM   1300  CB  ALA A  87      -8.498  -1.698   7.255  1.00  0.00           C  
ATOM   1301  H   ALA A  87      -7.452   0.476   6.531  1.00  0.00           H  
ATOM   1302  HA  ALA A  87      -7.940  -0.687   9.055  1.00  0.00           H  
ATOM   1303 1HB  ALA A  87      -8.806  -2.612   7.764  1.00  0.00           H  
ATOM   1304 2HB  ALA A  87      -9.367  -1.061   7.096  1.00  0.00           H  
ATOM   1305 3HB  ALA A  87      -8.053  -1.951   6.294  1.00  0.00           H  
ATOM   1306  N   LEU A  88      -5.494  -2.054   7.271  1.00  0.00           N  
ATOM   1307  CA  LEU A  88      -4.346  -2.948   7.330  1.00  0.00           C  
ATOM   1308  C   LEU A  88      -3.308  -2.560   8.387  1.00  0.00           C  
ATOM   1309  O   LEU A  88      -2.908  -3.393   9.201  1.00  0.00           O  
ATOM   1310  CB  LEU A  88      -3.671  -2.995   5.953  1.00  0.00           C  
ATOM   1311  CG  LEU A  88      -4.492  -3.642   4.831  1.00  0.00           C  
ATOM   1312  CD1 LEU A  88      -3.787  -3.430   3.498  1.00  0.00           C  
ATOM   1313  CD2 LEU A  88      -4.672  -5.124   5.124  1.00  0.00           C  
ATOM   1314  H   LEU A  88      -5.707  -1.583   6.404  1.00  0.00           H  
ATOM   1315  HA  LEU A  88      -4.696  -3.942   7.605  1.00  0.00           H  
ATOM   1316 1HB  LEU A  88      -3.436  -1.977   5.647  1.00  0.00           H  
ATOM   1317 2HB  LEU A  88      -2.737  -3.549   6.043  1.00  0.00           H  
ATOM   1318  HG  LEU A  88      -5.469  -3.162   4.771  1.00  0.00           H  
ATOM   1319 1HD1 LEU A  88      -4.370  -3.891   2.701  1.00  0.00           H  
ATOM   1320 2HD1 LEU A  88      -3.688  -2.362   3.305  1.00  0.00           H  
ATOM   1321 3HD1 LEU A  88      -2.798  -3.886   3.533  1.00  0.00           H  
ATOM   1322 1HD2 LEU A  88      -5.257  -5.585   4.327  1.00  0.00           H  
ATOM   1323 2HD2 LEU A  88      -3.696  -5.605   5.183  1.00  0.00           H  
ATOM   1324 3HD2 LEU A  88      -5.195  -5.246   6.074  1.00  0.00           H  
ATOM   1325  N   ALA A  89      -2.870  -1.305   8.373  1.00  0.00           N  
ATOM   1326  CA  ALA A  89      -1.917  -0.822   9.364  1.00  0.00           C  
ATOM   1327  C   ALA A  89      -2.510  -0.828  10.761  1.00  0.00           C  
ATOM   1328  O   ALA A  89      -1.837  -1.192  11.720  1.00  0.00           O  
ATOM   1329  CB  ALA A  89      -1.450   0.578   9.011  1.00  0.00           C  
ATOM   1330  H   ALA A  89      -3.203  -0.670   7.661  1.00  0.00           H  
ATOM   1331  HA  ALA A  89      -1.057  -1.493   9.362  1.00  0.00           H  
ATOM   1332 1HB  ALA A  89      -0.739   0.924   9.761  1.00  0.00           H  
ATOM   1333 2HB  ALA A  89      -0.969   0.565   8.033  1.00  0.00           H  
ATOM   1334 3HB  ALA A  89      -2.306   1.251   8.985  1.00  0.00           H  
ATOM   1335  N   THR A  90      -3.770  -0.421  10.879  1.00  0.00           N  
ATOM   1336  CA  THR A  90      -4.427  -0.365  12.181  1.00  0.00           C  
ATOM   1337  C   THR A  90      -4.365  -1.705  12.906  1.00  0.00           C  
ATOM   1338  O   THR A  90      -4.053  -1.761  14.093  1.00  0.00           O  
ATOM   1339  CB  THR A  90      -5.896   0.073  12.037  1.00  0.00           C  
ATOM   1340  OG1 THR A  90      -5.953   1.374  11.438  1.00  0.00           O  
ATOM   1341  CG2 THR A  90      -6.576   0.116  13.397  1.00  0.00           C  
ATOM   1342  H   THR A  90      -4.285  -0.145  10.056  1.00  0.00           H  
ATOM   1343  HA  THR A  90      -3.916   0.377  12.795  1.00  0.00           H  
ATOM   1344  HB  THR A  90      -6.425  -0.631  11.395  1.00  0.00           H  
ATOM   1345  HG1 THR A  90      -5.127   1.552  10.981  1.00  0.00           H  
ATOM   1346 1HG2 THR A  90      -7.613   0.427  13.276  1.00  0.00           H  
ATOM   1347 2HG2 THR A  90      -6.545  -0.875  13.851  1.00  0.00           H  
ATOM   1348 3HG2 THR A  90      -6.058   0.826  14.041  1.00  0.00           H  
ATOM   1349  N   TRP A  91      -4.665  -2.784  12.189  1.00  0.00           N  
ATOM   1350  CA  TRP A  91      -4.589  -4.128  12.754  1.00  0.00           C  
ATOM   1351  C   TRP A  91      -3.144  -4.461  13.114  1.00  0.00           C  
ATOM   1352  O   TRP A  91      -2.866  -5.081  14.141  1.00  0.00           O  
ATOM   1353  CB  TRP A  91      -5.132  -5.162  11.767  1.00  0.00           C  
ATOM   1354  CG  TRP A  91      -5.267  -6.536  12.352  1.00  0.00           C  
ATOM   1355  CD1 TRP A  91      -6.384  -7.076  12.915  1.00  0.00           C  
ATOM   1356  CD2 TRP A  91      -4.242  -7.556  12.434  1.00  0.00           C  
ATOM   1357  NE1 TRP A  91      -6.127  -8.355  13.342  1.00  0.00           N  
ATOM   1358  CE2 TRP A  91      -4.822  -8.666  13.054  1.00  0.00           C  
ATOM   1359  CE3 TRP A  91      -2.901  -7.615  12.037  1.00  0.00           C  
ATOM   1360  CZ2 TRP A  91      -4.107  -9.830  13.292  1.00  0.00           C  
ATOM   1361  CZ3 TRP A  91      -2.185  -8.783  12.273  1.00  0.00           C  
ATOM   1362  CH2 TRP A  91      -2.773  -9.861  12.884  1.00  0.00           C  
ATOM   1363  H   TRP A  91      -4.952  -2.670  11.227  1.00  0.00           H  
ATOM   1364  HA  TRP A  91      -5.201  -4.159  13.655  1.00  0.00           H  
ATOM   1365 1HB  TRP A  91      -6.112  -4.845  11.409  1.00  0.00           H  
ATOM   1366 2HB  TRP A  91      -4.472  -5.222  10.902  1.00  0.00           H  
ATOM   1367  HD1 TRP A  91      -7.341  -6.566  13.013  1.00  0.00           H  
ATOM   1368  HE1 TRP A  91      -6.789  -8.969  13.795  1.00  0.00           H  
ATOM   1369  HE3 TRP A  91      -2.429  -6.763  11.549  1.00  0.00           H  
ATOM   1370  HZ2 TRP A  91      -4.557 -10.697  13.776  1.00  0.00           H  
ATOM   1371  HZ3 TRP A  91      -1.141  -8.820  11.962  1.00  0.00           H  
ATOM   1372  HH2 TRP A  91      -2.183 -10.762  13.055  1.00  0.00           H  
ATOM   1373  N   PHE A  92      -2.229  -4.048  12.244  1.00  0.00           N  
ATOM   1374  CA  PHE A  92      -0.821  -4.376  12.397  1.00  0.00           C  
ATOM   1375  C   PHE A  92      -0.358  -3.737  13.697  1.00  0.00           C  
ATOM   1376  O   PHE A  92       0.441  -4.305  14.435  1.00  0.00           O  
ATOM   1377  CB  PHE A  92       0.008  -3.866  11.217  1.00  0.00           C  
ATOM   1378  CG  PHE A  92      -0.097  -4.722   9.987  1.00  0.00           C  
ATOM   1379  CD1 PHE A  92       0.028  -4.165   8.724  1.00  0.00           C  
ATOM   1380  CD2 PHE A  92      -0.322  -6.087  10.092  1.00  0.00           C  
ATOM   1381  CE1 PHE A  92      -0.069  -4.952   7.592  1.00  0.00           C  
ATOM   1382  CE2 PHE A  92      -0.419  -6.876   8.962  1.00  0.00           C  
ATOM   1383  CZ  PHE A  92      -0.292  -6.307   7.711  1.00  0.00           C  
ATOM   1384  H   PHE A  92      -2.521  -3.491  11.454  1.00  0.00           H  
ATOM   1385  HA  PHE A  92      -0.719  -5.461  12.428  1.00  0.00           H  
ATOM   1386 1HB  PHE A  92      -0.311  -2.857  10.957  1.00  0.00           H  
ATOM   1387 2HB  PHE A  92       1.057  -3.813  11.506  1.00  0.00           H  
ATOM   1388  HD1 PHE A  92       0.206  -3.093   8.629  1.00  0.00           H  
ATOM   1389  HD2 PHE A  92      -0.423  -6.536  11.080  1.00  0.00           H  
ATOM   1390  HE1 PHE A  92       0.031  -4.501   6.605  1.00  0.00           H  
ATOM   1391  HE2 PHE A  92      -0.595  -7.947   9.058  1.00  0.00           H  
ATOM   1392  HZ  PHE A  92      -0.370  -6.928   6.819  1.00  0.00           H  
ATOM   1393  N   VAL A  93      -0.887  -2.544  13.960  1.00  0.00           N  
ATOM   1394  CA  VAL A  93      -0.561  -1.783  15.155  1.00  0.00           C  
ATOM   1395  C   VAL A  93      -1.285  -2.493  16.305  1.00  0.00           C  
ATOM   1396  O   VAL A  93      -0.742  -2.652  17.399  1.00  0.00           O  
ATOM   1397  CB  VAL A  93      -1.020  -0.317  15.039  1.00  0.00           C  
ATOM   1398  CG1 VAL A  93      -0.872   0.395  16.375  1.00  0.00           C  
ATOM   1399  CG2 VAL A  93      -0.218   0.392  13.958  1.00  0.00           C  
ATOM   1400  H   VAL A  93      -1.543  -2.159  13.295  1.00  0.00           H  
ATOM   1401  HA  VAL A  93       0.522  -1.782  15.280  1.00  0.00           H  
ATOM   1402  HB  VAL A  93      -2.078  -0.297  14.779  1.00  0.00           H  
ATOM   1403 1HG1 VAL A  93      -1.201   1.429  16.275  1.00  0.00           H  
ATOM   1404 2HG1 VAL A  93      -1.483  -0.108  17.125  1.00  0.00           H  
ATOM   1405 3HG1 VAL A  93       0.173   0.375  16.684  1.00  0.00           H  
ATOM   1406 1HG2 VAL A  93      -0.548   1.427  13.881  1.00  0.00           H  
ATOM   1407 2HG2 VAL A  93       0.841   0.366  14.215  1.00  0.00           H  
ATOM   1408 3HG2 VAL A  93      -0.371  -0.110  13.003  1.00  0.00           H  
ATOM   1409  N   GLY A  94      -2.516  -2.932  16.032  1.00  0.00           N  
ATOM   1410  CA  GLY A  94      -3.367  -3.514  17.060  1.00  0.00           C  
ATOM   1411  C   GLY A  94      -2.706  -4.762  17.607  1.00  0.00           C  
ATOM   1412  O   GLY A  94      -2.893  -5.153  18.759  1.00  0.00           O  
ATOM   1413  H   GLY A  94      -2.865  -2.859  15.087  1.00  0.00           H  
ATOM   1414 1HA  GLY A  94      -3.530  -2.784  17.853  1.00  0.00           H  
ATOM   1415 2HA  GLY A  94      -4.342  -3.748  16.635  1.00  0.00           H  
ATOM   1416  N   ARG A  95      -1.942  -5.396  16.730  1.00  0.00           N  
ATOM   1417  CA  ARG A  95      -1.264  -6.648  17.004  1.00  0.00           C  
ATOM   1418  C   ARG A  95       0.185  -6.400  16.592  1.00  0.00           C  
ATOM   1419  O   ARG A  95       0.807  -7.200  15.885  1.00  0.00           O  
ATOM   1420  CB  ARG A  95      -1.863  -7.810  16.227  1.00  0.00           C  
ATOM   1421  CG  ARG A  95      -3.295  -8.159  16.602  1.00  0.00           C  
ATOM   1422  CD  ARG A  95      -3.386  -8.692  17.985  1.00  0.00           C  
ATOM   1423  NE  ARG A  95      -4.750  -9.055  18.338  1.00  0.00           N  
ATOM   1424  CZ  ARG A  95      -5.645  -8.216  18.895  1.00  0.00           C  
ATOM   1425  NH1 ARG A  95      -5.306  -6.973  19.157  1.00  0.00           N  
ATOM   1426  NH2 ARG A  95      -6.863  -8.643  19.179  1.00  0.00           N  
ATOM   1427  H   ARG A  95      -1.837  -4.968  15.821  1.00  0.00           H  
ATOM   1428  HA  ARG A  95      -1.383  -6.881  18.063  1.00  0.00           H  
ATOM   1429 1HB  ARG A  95      -1.847  -7.582  15.162  1.00  0.00           H  
ATOM   1430 2HB  ARG A  95      -1.256  -8.702  16.380  1.00  0.00           H  
ATOM   1431 1HG  ARG A  95      -3.916  -7.266  16.537  1.00  0.00           H  
ATOM   1432 2HG  ARG A  95      -3.676  -8.917  15.916  1.00  0.00           H  
ATOM   1433 1HD  ARG A  95      -2.763  -9.581  18.074  1.00  0.00           H  
ATOM   1434 2HD  ARG A  95      -3.042  -7.936  18.690  1.00  0.00           H  
ATOM   1435  HE  ARG A  95      -5.047 -10.003  18.151  1.00  0.00           H  
ATOM   1436 1HH1 ARG A  95      -4.375  -6.646  18.940  1.00  0.00           H  
ATOM   1437 2HH1 ARG A  95      -5.977  -6.344  19.575  1.00  0.00           H  
ATOM   1438 1HH2 ARG A  95      -7.123  -9.599  18.978  1.00  0.00           H  
ATOM   1439 2HH2 ARG A  95      -7.533  -8.014  19.597  1.00  0.00           H  
ATOM   1440  N   GLU A  96       0.690  -5.249  17.032  1.00  0.00           N  
ATOM   1441  CA  GLU A  96       2.086  -4.863  16.865  1.00  0.00           C  
ATOM   1442  C   GLU A  96       2.924  -5.733  17.797  1.00  0.00           C  
ATOM   1443  O   GLU A  96       4.122  -5.916  17.593  1.00  0.00           O  
ATOM   1444  CB  GLU A  96       2.293  -3.379  17.176  1.00  0.00           C  
ATOM   1445  CG  GLU A  96       2.096  -3.009  18.640  1.00  0.00           C  
ATOM   1446  CD  GLU A  96       2.170  -1.528  18.884  1.00  0.00           C  
ATOM   1447  OE1 GLU A  96       2.388  -0.800  17.946  1.00  0.00           O  
ATOM   1448  OE2 GLU A  96       2.009  -1.123  20.012  1.00  0.00           O  
ATOM   1449  H   GLU A  96       0.059  -4.620  17.506  1.00  0.00           H  
ATOM   1450  HA  GLU A  96       2.360  -4.999  15.819  1.00  0.00           H  
ATOM   1451 1HB  GLU A  96       3.303  -3.084  16.890  1.00  0.00           H  
ATOM   1452 2HB  GLU A  96       1.598  -2.782  16.584  1.00  0.00           H  
ATOM   1453 1HG  GLU A  96       1.122  -3.371  18.967  1.00  0.00           H  
ATOM   1454 2HG  GLU A  96       2.858  -3.510  19.235  1.00  0.00           H  
ATOM   1455  N   GLN A  97       2.272  -6.257  18.827  1.00  0.00           N  
ATOM   1456  CA  GLN A  97       2.901  -7.159  19.775  1.00  0.00           C  
ATOM   1457  C   GLN A  97       3.818  -8.145  19.039  1.00  0.00           C  
ATOM   1458  O   GLN A  97       4.932  -8.406  19.544  1.00  0.00           O  
ATOM   1459  OXT GLN A  97       3.460  -8.641  18.007  1.00  0.00           O  
ATOM   1460  CB  GLN A  97       1.843  -7.913  20.584  1.00  0.00           C  
ATOM   1461  CG  GLN A  97       0.943  -7.019  21.419  1.00  0.00           C  
ATOM   1462  CD  GLN A  97      -0.140  -6.352  20.592  1.00  0.00           C  
ATOM   1463  OE1 GLN A  97       0.140  -5.476  19.769  1.00  0.00           O  
ATOM   1464  NE2 GLN A  97      -1.384  -6.763  20.805  1.00  0.00           N  
ATOM   1465  H   GLN A  97       1.299  -6.015  18.950  1.00  0.00           H  
ATOM   1466  HA  GLN A  97       3.489  -6.567  20.478  1.00  0.00           H  
ATOM   1467 1HB  GLN A  97       1.211  -8.489  19.907  1.00  0.00           H  
ATOM   1468 2HB  GLN A  97       2.332  -8.619  21.255  1.00  0.00           H  
ATOM   1469 1HG  GLN A  97       0.461  -7.623  22.189  1.00  0.00           H  
ATOM   1470 2HG  GLN A  97       1.549  -6.240  21.881  1.00  0.00           H  
ATOM   1471 1HE2 GLN A  97      -2.141  -6.359  20.289  1.00  0.00           H  
ATOM   1472 2HE2 GLN A  97      -1.567  -7.476  21.482  1.00  0.00           H  
ATOM   1473  N   ALA B  98       8.619 -11.002  13.610  1.00  0.00           N  
ATOM   1474  CA  ALA B  98       7.514 -10.719  14.573  1.00  0.00           C  
ATOM   1475  C   ALA B  98       6.194 -11.286  14.066  1.00  0.00           C  
ATOM   1476  O   ALA B  98       5.838 -12.427  14.364  1.00  0.00           O  
ATOM   1477  CB  ALA B  98       7.391  -9.214  14.788  1.00  0.00           C  
ATOM   1478 1H   ALA B  98       9.474 -10.622  13.962  1.00  0.00           H  
ATOM   1479 2H   ALA B  98       8.716 -11.991  13.495  1.00  0.00           H  
ATOM   1480 3H   ALA B  98       8.407 -10.584  12.727  1.00  0.00           H  
ATOM   1481  HA  ALA B  98       7.760 -11.197  15.521  1.00  0.00           H  
ATOM   1482 1HB  ALA B  98       6.584  -9.012  15.492  1.00  0.00           H  
ATOM   1483 2HB  ALA B  98       8.328  -8.826  15.190  1.00  0.00           H  
ATOM   1484 3HB  ALA B  98       7.175  -8.727  13.839  1.00  0.00           H  
ATOM   1485  N   LEU B  99       5.470 -10.475  13.298  1.00  0.00           N  
ATOM   1486  CA  LEU B  99       4.194 -10.879  12.719  1.00  0.00           C  
ATOM   1487  C   LEU B  99       3.797  -9.910  11.612  1.00  0.00           C  
ATOM   1488  O   LEU B  99       3.900 -10.223  10.428  1.00  0.00           O  
ATOM   1489  CB  LEU B  99       3.103 -10.922  13.797  1.00  0.00           C  
ATOM   1490  CG  LEU B  99       1.699 -11.297  13.307  1.00  0.00           C  
ATOM   1491  CD1 LEU B  99       1.723 -12.703  12.722  1.00  0.00           C  
ATOM   1492  CD2 LEU B  99       0.715 -11.203  14.464  1.00  0.00           C  
ATOM   1493  H   LEU B  99       5.822  -9.547  13.113  1.00  0.00           H  
ATOM   1494  HA  LEU B  99       4.302 -11.883  12.312  1.00  0.00           H  
ATOM   1495 1HB  LEU B  99       3.393 -11.646  14.556  1.00  0.00           H  
ATOM   1496 2HB  LEU B  99       3.039  -9.940  14.266  1.00  0.00           H  
ATOM   1497  HG  LEU B  99       1.394 -10.612  12.515  1.00  0.00           H  
ATOM   1498 1HD1 LEU B  99       0.725 -12.970  12.374  1.00  0.00           H  
ATOM   1499 2HD1 LEU B  99       2.420 -12.737  11.884  1.00  0.00           H  
ATOM   1500 3HD1 LEU B  99       2.041 -13.410  13.488  1.00  0.00           H  
ATOM   1501 1HD2 LEU B  99      -0.283 -11.469  14.115  1.00  0.00           H  
ATOM   1502 2HD2 LEU B  99       1.018 -11.889  15.255  1.00  0.00           H  
ATOM   1503 3HD2 LEU B  99       0.705 -10.184  14.851  1.00  0.00           H  
ATOM   1504  N   HIS B 100       3.342  -8.729  12.010  1.00  0.00           N  
ATOM   1505  CA  HIS B 100       3.079  -7.657  11.066  1.00  0.00           C  
ATOM   1506  C   HIS B 100       4.336  -7.309  10.283  1.00  0.00           C  
ATOM   1507  O   HIS B 100       4.263  -6.854   9.148  1.00  0.00           O  
ATOM   1508  CB  HIS B 100       2.555  -6.412  11.789  1.00  0.00           C  
ATOM   1509  CG  HIS B 100       3.435  -5.951  12.909  1.00  0.00           C  
ATOM   1510  ND1 HIS B 100       4.256  -4.848  12.804  1.00  0.00           N  
ATOM   1511  CD2 HIS B 100       3.624  -6.444  14.155  1.00  0.00           C  
ATOM   1512  CE1 HIS B 100       4.912  -4.682  13.940  1.00  0.00           C  
ATOM   1513  NE2 HIS B 100       4.547  -5.637  14.775  1.00  0.00           N  
ATOM   1514  H   HIS B 100       3.175  -8.570  12.993  1.00  0.00           H  
ATOM   1515  HA  HIS B 100       2.304  -7.969  10.367  1.00  0.00           H  
ATOM   1516 1HB  HIS B 100       2.452  -5.593  11.077  1.00  0.00           H  
ATOM   1517 2HB  HIS B 100       1.565  -6.618  12.196  1.00  0.00           H  
ATOM   1518  HD2 HIS B 100       3.136  -7.319  14.587  1.00  0.00           H  
ATOM   1519  HE1 HIS B 100       5.632  -3.891  14.150  1.00  0.00           H  
ATOM   1520  HE2 HIS B 100       4.887  -5.759  15.718  1.00  0.00           H  
ATOM   1521  N   TRP B 101       5.487  -7.538  10.900  1.00  0.00           N  
ATOM   1522  CA  TRP B 101       6.771  -7.458  10.213  1.00  0.00           C  
ATOM   1523  C   TRP B 101       6.912  -8.509   9.122  1.00  0.00           C  
ATOM   1524  O   TRP B 101       7.268  -8.186   7.989  1.00  0.00           O  
ATOM   1525  CB  TRP B 101       7.915  -7.613  11.216  1.00  0.00           C  
ATOM   1526  CG  TRP B 101       9.274  -7.551  10.588  1.00  0.00           C  
ATOM   1527  CD1 TRP B 101       9.575  -7.096   9.339  1.00  0.00           C  
ATOM   1528  CD2 TRP B 101      10.532  -7.959  11.180  1.00  0.00           C  
ATOM   1529  NE1 TRP B 101      10.926  -7.193   9.112  1.00  0.00           N  
ATOM   1530  CE2 TRP B 101      11.527  -7.718  10.229  1.00  0.00           C  
ATOM   1531  CE3 TRP B 101      10.887  -8.500  12.422  1.00  0.00           C  
ATOM   1532  CZ2 TRP B 101      12.861  -8.000  10.476  1.00  0.00           C  
ATOM   1533  CZ3 TRP B 101      12.225  -8.782  12.670  1.00  0.00           C  
ATOM   1534  CH2 TRP B 101      13.186  -8.537  11.721  1.00  0.00           C  
ATOM   1535  H   TRP B 101       5.469  -7.777  11.882  1.00  0.00           H  
ATOM   1536  HA  TRP B 101       6.854  -6.474   9.751  1.00  0.00           H  
ATOM   1537 1HB  TRP B 101       7.849  -6.827  11.968  1.00  0.00           H  
ATOM   1538 2HB  TRP B 101       7.819  -8.569  11.731  1.00  0.00           H  
ATOM   1539  HD1 TRP B 101       8.849  -6.712   8.624  1.00  0.00           H  
ATOM   1540  HE1 TRP B 101      11.401  -6.924   8.263  1.00  0.00           H  
ATOM   1541  HE3 TRP B 101      10.128  -8.693  13.179  1.00  0.00           H  
ATOM   1542  HZ2 TRP B 101      13.639  -7.813   9.735  1.00  0.00           H  
ATOM   1543  HZ3 TRP B 101      12.492  -9.204  13.639  1.00  0.00           H  
ATOM   1544  HH2 TRP B 101      14.226  -8.770  11.949  1.00  0.00           H  
ATOM   1545  N   ARG B 102       6.645  -9.763   9.464  1.00  0.00           N  
ATOM   1546  CA  ARG B 102       6.705 -10.838   8.483  1.00  0.00           C  
ATOM   1547  C   ARG B 102       5.621 -10.723   7.426  1.00  0.00           C  
ATOM   1548  O   ARG B 102       5.721 -11.331   6.361  1.00  0.00           O  
ATOM   1549  CB  ARG B 102       6.581 -12.189   9.172  1.00  0.00           C  
ATOM   1550  CG  ARG B 102       7.753 -12.560  10.067  1.00  0.00           C  
ATOM   1551  CD  ARG B 102       7.530 -13.858  10.754  1.00  0.00           C  
ATOM   1552  NE  ARG B 102       6.461 -13.775  11.737  1.00  0.00           N  
ATOM   1553  CZ  ARG B 102       5.842 -14.838  12.285  1.00  0.00           C  
ATOM   1554  NH1 ARG B 102       6.194 -16.056  11.937  1.00  0.00           N  
ATOM   1555  NH2 ARG B 102       4.879 -14.657  13.173  1.00  0.00           N  
ATOM   1556  H   ARG B 102       6.396  -9.982  10.419  1.00  0.00           H  
ATOM   1557  HA  ARG B 102       7.666 -10.786   7.970  1.00  0.00           H  
ATOM   1558 1HB  ARG B 102       5.681 -12.203   9.785  1.00  0.00           H  
ATOM   1559 2HB  ARG B 102       6.478 -12.973   8.421  1.00  0.00           H  
ATOM   1560 1HG  ARG B 102       8.658 -12.642   9.465  1.00  0.00           H  
ATOM   1561 2HG  ARG B 102       7.890 -11.789  10.826  1.00  0.00           H  
ATOM   1562 1HD  ARG B 102       7.259 -14.616  10.020  1.00  0.00           H  
ATOM   1563 2HD  ARG B 102       8.442 -14.159  11.267  1.00  0.00           H  
ATOM   1564  HE  ARG B 102       6.163 -12.854  12.030  1.00  0.00           H  
ATOM   1565 1HH1 ARG B 102       6.930 -16.194  11.259  1.00  0.00           H  
ATOM   1566 2HH1 ARG B 102       5.730 -16.853  12.348  1.00  0.00           H  
ATOM   1567 1HH2 ARG B 102       4.608 -13.720  13.440  1.00  0.00           H  
ATOM   1568 2HH2 ARG B 102       4.415 -15.453  13.583  1.00  0.00           H  
ATOM   1569  N   ALA B 103       4.581  -9.952   7.722  1.00  0.00           N  
ATOM   1570  CA  ALA B 103       3.484  -9.765   6.781  1.00  0.00           C  
ATOM   1571  C   ALA B 103       4.030  -9.052   5.550  1.00  0.00           C  
ATOM   1572  O   ALA B 103       3.497  -9.183   4.448  1.00  0.00           O  
ATOM   1573  CB  ALA B 103       2.376  -8.939   7.423  1.00  0.00           C  
ATOM   1574  H   ALA B 103       4.547  -9.484   8.617  1.00  0.00           H  
ATOM   1575  HA  ALA B 103       3.089 -10.748   6.522  1.00  0.00           H  
ATOM   1576 1HB  ALA B 103       1.562  -8.806   6.710  1.00  0.00           H  
ATOM   1577 2HB  ALA B 103       2.004  -9.455   8.308  1.00  0.00           H  
ATOM   1578 3HB  ALA B 103       2.769  -7.965   7.710  1.00  0.00           H  
ATOM   1579  N   ALA B 104       5.105  -8.298   5.758  1.00  0.00           N  
ATOM   1580  CA  ALA B 104       5.768  -7.561   4.693  1.00  0.00           C  
ATOM   1581  C   ALA B 104       6.301  -8.523   3.639  1.00  0.00           C  
ATOM   1582  O   ALA B 104       6.114  -8.306   2.442  1.00  0.00           O  
ATOM   1583  CB  ALA B 104       6.909  -6.730   5.269  1.00  0.00           C  
ATOM   1584  H   ALA B 104       5.470  -8.240   6.698  1.00  0.00           H  
ATOM   1585  HA  ALA B 104       5.037  -6.894   4.236  1.00  0.00           H  
ATOM   1586 1HB  ALA B 104       7.401  -6.181   4.466  1.00  0.00           H  
ATOM   1587 2HB  ALA B 104       6.514  -6.026   6.001  1.00  0.00           H  
ATOM   1588 3HB  ALA B 104       7.630  -7.388   5.753  1.00  0.00           H  
ATOM   1589  N   GLY B 105       6.963  -9.584   4.092  1.00  0.00           N  
ATOM   1590  CA  GLY B 105       7.405 -10.623   3.181  1.00  0.00           C  
ATOM   1591  C   GLY B 105       6.247 -11.349   2.522  1.00  0.00           C  
ATOM   1592  O   GLY B 105       6.284 -11.621   1.323  1.00  0.00           O  
ATOM   1593  H   GLY B 105       7.164  -9.676   5.077  1.00  0.00           H  
ATOM   1594 1HA  GLY B 105       8.036 -10.184   2.408  1.00  0.00           H  
ATOM   1595 2HA  GLY B 105       8.015 -11.345   3.722  1.00  0.00           H  
ATOM   1596  N   ALA B 106       5.210 -11.657   3.295  1.00  0.00           N  
ATOM   1597  CA  ALA B 106       4.000 -12.246   2.736  1.00  0.00           C  
ATOM   1598  C   ALA B 106       3.333 -11.348   1.707  1.00  0.00           C  
ATOM   1599  O   ALA B 106       2.757 -11.837   0.736  1.00  0.00           O  
ATOM   1600  CB  ALA B 106       3.014 -12.565   3.840  1.00  0.00           C  
ATOM   1601  H   ALA B 106       5.257 -11.481   4.289  1.00  0.00           H  
ATOM   1602  HA  ALA B 106       4.277 -13.170   2.229  1.00  0.00           H  
ATOM   1603 1HB  ALA B 106       2.115 -13.005   3.408  1.00  0.00           H  
ATOM   1604 2HB  ALA B 106       3.465 -13.272   4.537  1.00  0.00           H  
ATOM   1605 3HB  ALA B 106       2.752 -11.651   4.369  1.00  0.00           H  
ATOM   1606  N   ALA B 107       3.402 -10.041   1.927  1.00  0.00           N  
ATOM   1607  CA  ALA B 107       2.840  -9.088   0.979  1.00  0.00           C  
ATOM   1608  C   ALA B 107       3.662  -9.029  -0.287  1.00  0.00           C  
ATOM   1609  O   ALA B 107       3.127  -8.816  -1.367  1.00  0.00           O  
ATOM   1610  CB  ALA B 107       2.774  -7.717   1.594  1.00  0.00           C  
ATOM   1611  H   ALA B 107       3.849  -9.696   2.764  1.00  0.00           H  
ATOM   1612  HA  ALA B 107       1.830  -9.413   0.730  1.00  0.00           H  
ATOM   1613 1HB  ALA B 107       2.352  -7.015   0.875  1.00  0.00           H  
ATOM   1614 2HB  ALA B 107       2.144  -7.747   2.483  1.00  0.00           H  
ATOM   1615 3HB  ALA B 107       3.776  -7.394   1.871  1.00  0.00           H  
ATOM   1616  N   THR B 108       4.969  -9.198  -0.149  1.00  0.00           N  
ATOM   1617  CA  THR B 108       5.809  -9.321  -1.324  1.00  0.00           C  
ATOM   1618  C   THR B 108       5.411 -10.576  -2.091  1.00  0.00           C  
ATOM   1619  O   THR B 108       5.322 -10.551  -3.317  1.00  0.00           O  
ATOM   1620  CB  THR B 108       7.301  -9.374  -0.950  1.00  0.00           C  
ATOM   1621  OG1 THR B 108       7.671  -8.164  -0.275  1.00  0.00           O  
ATOM   1622  CG2 THR B 108       8.158  -9.536  -2.196  1.00  0.00           C  
ATOM   1623  H   THR B 108       5.393  -9.244   0.766  1.00  0.00           H  
ATOM   1624  HA  THR B 108       5.665  -8.436  -1.946  1.00  0.00           H  
ATOM   1625  HB  THR B 108       7.479 -10.215  -0.281  1.00  0.00           H  
ATOM   1626  HG1 THR B 108       7.993  -8.375   0.604  1.00  0.00           H  
ATOM   1627 1HG2 THR B 108       9.210  -9.572  -1.913  1.00  0.00           H  
ATOM   1628 2HG2 THR B 108       7.888 -10.461  -2.705  1.00  0.00           H  
ATOM   1629 3HG2 THR B 108       7.992  -8.693  -2.865  1.00  0.00           H  
ATOM   1630  N   VAL B 109       5.154 -11.669  -1.378  1.00  0.00           N  
ATOM   1631  CA  VAL B 109       4.707 -12.890  -2.039  1.00  0.00           C  
ATOM   1632  C   VAL B 109       3.372 -12.621  -2.723  1.00  0.00           C  
ATOM   1633  O   VAL B 109       3.140 -13.060  -3.843  1.00  0.00           O  
ATOM   1634  CB  VAL B 109       4.556 -14.041  -1.027  1.00  0.00           C  
ATOM   1635  CG1 VAL B 109       3.884 -15.239  -1.680  1.00  0.00           C  
ATOM   1636  CG2 VAL B 109       5.920 -14.424  -0.471  1.00  0.00           C  
ATOM   1637  H   VAL B 109       5.264 -11.665  -0.374  1.00  0.00           H  
ATOM   1638  HA  VAL B 109       5.461 -13.182  -2.771  1.00  0.00           H  
ATOM   1639  HB  VAL B 109       3.910 -13.714  -0.213  1.00  0.00           H  
ATOM   1640 1HG1 VAL B 109       3.785 -16.043  -0.950  1.00  0.00           H  
ATOM   1641 2HG1 VAL B 109       2.896 -14.952  -2.038  1.00  0.00           H  
ATOM   1642 3HG1 VAL B 109       4.489 -15.584  -2.518  1.00  0.00           H  
ATOM   1643 1HG2 VAL B 109       5.805 -15.237   0.245  1.00  0.00           H  
ATOM   1644 2HG2 VAL B 109       6.568 -14.745  -1.286  1.00  0.00           H  
ATOM   1645 3HG2 VAL B 109       6.364 -13.562   0.028  1.00  0.00           H  
ATOM   1646  N   LEU B 110       2.494 -11.900  -2.030  1.00  0.00           N  
ATOM   1647  CA  LEU B 110       1.177 -11.560  -2.559  1.00  0.00           C  
ATOM   1648  C   LEU B 110       1.364 -10.887  -3.913  1.00  0.00           C  
ATOM   1649  O   LEU B 110       0.722 -11.262  -4.893  1.00  0.00           O  
ATOM   1650  CB  LEU B 110       0.422 -10.631  -1.600  1.00  0.00           C  
ATOM   1651  CG  LEU B 110      -0.964 -10.172  -2.072  1.00  0.00           C  
ATOM   1652  CD1 LEU B 110      -1.878 -11.381  -2.216  1.00  0.00           C  
ATOM   1653  CD2 LEU B 110      -1.533  -9.171  -1.078  1.00  0.00           C  
ATOM   1654  H   LEU B 110       2.751 -11.579  -1.107  1.00  0.00           H  
ATOM   1655  HA  LEU B 110       0.594 -12.475  -2.651  1.00  0.00           H  
ATOM   1656 1HB  LEU B 110       0.294 -11.144  -0.649  1.00  0.00           H  
ATOM   1657 2HB  LEU B 110       1.026  -9.740  -1.431  1.00  0.00           H  
ATOM   1658  HG  LEU B 110      -0.877  -9.701  -3.052  1.00  0.00           H  
ATOM   1659 1HD1 LEU B 110      -2.863 -11.055  -2.552  1.00  0.00           H  
ATOM   1660 2HD1 LEU B 110      -1.457 -12.071  -2.947  1.00  0.00           H  
ATOM   1661 3HD1 LEU B 110      -1.971 -11.883  -1.254  1.00  0.00           H  
ATOM   1662 1HD2 LEU B 110      -2.518  -8.844  -1.414  1.00  0.00           H  
ATOM   1663 2HD2 LEU B 110      -1.621  -9.641  -0.099  1.00  0.00           H  
ATOM   1664 3HD2 LEU B 110      -0.869  -8.309  -1.009  1.00  0.00           H  
ATOM   1665  N   LEU B 111       2.253  -9.897  -3.961  1.00  0.00           N  
ATOM   1666  CA  LEU B 111       2.557  -9.192  -5.204  1.00  0.00           C  
ATOM   1667  C   LEU B 111       2.938 -10.177  -6.291  1.00  0.00           C  
ATOM   1668  O   LEU B 111       2.460 -10.082  -7.420  1.00  0.00           O  
ATOM   1669  CB  LEU B 111       3.697  -8.189  -4.989  1.00  0.00           C  
ATOM   1670  CG  LEU B 111       4.118  -7.385  -6.226  1.00  0.00           C  
ATOM   1671  CD1 LEU B 111       2.949  -6.530  -6.698  1.00  0.00           C  
ATOM   1672  CD2 LEU B 111       5.324  -6.523  -5.886  1.00  0.00           C  
ATOM   1673  H   LEU B 111       2.730  -9.628  -3.113  1.00  0.00           H  
ATOM   1674  HA  LEU B 111       1.672  -8.633  -5.509  1.00  0.00           H  
ATOM   1675 1HB  LEU B 111       3.396  -7.479  -4.220  1.00  0.00           H  
ATOM   1676 2HB  LEU B 111       4.573  -8.730  -4.632  1.00  0.00           H  
ATOM   1677  HG  LEU B 111       4.377  -8.070  -7.034  1.00  0.00           H  
ATOM   1678 1HD1 LEU B 111       3.248  -5.959  -7.577  1.00  0.00           H  
ATOM   1679 2HD1 LEU B 111       2.107  -7.173  -6.953  1.00  0.00           H  
ATOM   1680 3HD1 LEU B 111       2.656  -5.845  -5.904  1.00  0.00           H  
ATOM   1681 1HD2 LEU B 111       5.623  -5.952  -6.766  1.00  0.00           H  
ATOM   1682 2HD2 LEU B 111       5.065  -5.837  -5.079  1.00  0.00           H  
ATOM   1683 3HD2 LEU B 111       6.149  -7.160  -5.569  1.00  0.00           H  
ATOM   1684  N   VAL B 112       3.809 -11.118  -5.945  1.00  0.00           N  
ATOM   1685  CA  VAL B 112       4.236 -12.140  -6.883  1.00  0.00           C  
ATOM   1686  C   VAL B 112       3.052 -12.980  -7.322  1.00  0.00           C  
ATOM   1687  O   VAL B 112       2.949 -13.358  -8.487  1.00  0.00           O  
ATOM   1688  CB  VAL B 112       5.305 -13.047  -6.245  1.00  0.00           C  
ATOM   1689  CG1 VAL B 112       5.599 -14.238  -7.146  1.00  0.00           C  
ATOM   1690  CG2 VAL B 112       6.571 -12.248  -5.978  1.00  0.00           C  
ATOM   1691  H   VAL B 112       4.183 -11.124  -5.007  1.00  0.00           H  
ATOM   1692  HA  VAL B 112       4.666 -11.649  -7.757  1.00  0.00           H  
ATOM   1693  HB  VAL B 112       4.918 -13.443  -5.306  1.00  0.00           H  
ATOM   1694 1HG1 VAL B 112       6.356 -14.869  -6.679  1.00  0.00           H  
ATOM   1695 2HG1 VAL B 112       4.687 -14.816  -7.294  1.00  0.00           H  
ATOM   1696 3HG1 VAL B 112       5.966 -13.884  -8.109  1.00  0.00           H  
ATOM   1697 1HG2 VAL B 112       7.322 -12.896  -5.526  1.00  0.00           H  
ATOM   1698 2HG2 VAL B 112       6.954 -11.848  -6.917  1.00  0.00           H  
ATOM   1699 3HG2 VAL B 112       6.345 -11.426  -5.299  1.00  0.00           H  
ATOM   1700  N   ILE B 113       2.162 -13.288  -6.389  1.00  0.00           N  
ATOM   1701  CA  ILE B 113       1.036 -14.144  -6.720  1.00  0.00           C  
ATOM   1702  C   ILE B 113       0.247 -13.400  -7.794  1.00  0.00           C  
ATOM   1703  O   ILE B 113      -0.181 -13.993  -8.784  1.00  0.00           O  
ATOM   1704  CB  ILE B 113       0.153 -14.444  -5.495  1.00  0.00           C  
ATOM   1705  CG1 ILE B 113       0.899 -15.344  -4.507  1.00  0.00           C  
ATOM   1706  CG2 ILE B 113      -1.154 -15.091  -5.928  1.00  0.00           C  
ATOM   1707  CD1 ILE B 113       0.222 -15.464  -3.160  1.00  0.00           C  
ATOM   1708  H   ILE B 113       2.252 -12.937  -5.447  1.00  0.00           H  
ATOM   1709  HA  ILE B 113       1.421 -15.100  -7.072  1.00  0.00           H  
ATOM   1710  HB  ILE B 113      -0.069 -13.515  -4.970  1.00  0.00           H  
ATOM   1711 1HG1 ILE B 113       0.998 -16.344  -4.929  1.00  0.00           H  
ATOM   1712 2HG1 ILE B 113       1.905 -14.955  -4.348  1.00  0.00           H  
ATOM   1713 1HG2 ILE B 113      -1.766 -15.297  -5.050  1.00  0.00           H  
ATOM   1714 2HG2 ILE B 113      -1.690 -14.416  -6.594  1.00  0.00           H  
ATOM   1715 3HG2 ILE B 113      -0.943 -16.024  -6.450  1.00  0.00           H  
ATOM   1716 1HD1 ILE B 113       0.810 -16.117  -2.514  1.00  0.00           H  
ATOM   1717 2HD1 ILE B 113       0.144 -14.477  -2.703  1.00  0.00           H  
ATOM   1718 3HD1 ILE B 113      -0.774 -15.884  -3.290  1.00  0.00           H  
ATOM   1719  N   VAL B 114       0.084 -12.092  -7.596  1.00  0.00           N  
ATOM   1720  CA  VAL B 114      -0.658 -11.246  -8.529  1.00  0.00           C  
ATOM   1721  C   VAL B 114      -0.010 -11.303  -9.900  1.00  0.00           C  
ATOM   1722  O   VAL B 114      -0.688 -11.401 -10.919  1.00  0.00           O  
ATOM   1723  CB  VAL B 114      -0.695  -9.787  -8.035  1.00  0.00           C  
ATOM   1724  CG1 VAL B 114      -1.269  -8.876  -9.110  1.00  0.00           C  
ATOM   1725  CG2 VAL B 114      -1.512  -9.694  -6.756  1.00  0.00           C  
ATOM   1726  H   VAL B 114       0.490 -11.675  -6.771  1.00  0.00           H  
ATOM   1727  HA  VAL B 114      -1.690 -11.598  -8.569  1.00  0.00           H  
ATOM   1728  HB  VAL B 114       0.325  -9.453  -7.842  1.00  0.00           H  
ATOM   1729 1HG1 VAL B 114      -1.287  -7.849  -8.744  1.00  0.00           H  
ATOM   1730 2HG1 VAL B 114      -0.648  -8.931 -10.004  1.00  0.00           H  
ATOM   1731 3HG1 VAL B 114      -2.284  -9.192  -9.351  1.00  0.00           H  
ATOM   1732 1HG2 VAL B 114      -1.533  -8.660  -6.412  1.00  0.00           H  
ATOM   1733 2HG2 VAL B 114      -2.530 -10.033  -6.948  1.00  0.00           H  
ATOM   1734 3HG2 VAL B 114      -1.059 -10.322  -5.988  1.00  0.00           H  
ATOM   1735  N   LEU B 115       1.313 -11.222  -9.912  1.00  0.00           N  
ATOM   1736  CA  LEU B 115       2.046 -11.229 -11.157  1.00  0.00           C  
ATOM   1737  C   LEU B 115       1.801 -12.574 -11.814  1.00  0.00           C  
ATOM   1738  O   LEU B 115       1.593 -12.650 -13.025  1.00  0.00           O  
ATOM   1739  CB  LEU B 115       3.544 -11.003 -10.922  1.00  0.00           C  
ATOM   1740  CG  LEU B 115       3.930  -9.625 -10.368  1.00  0.00           C  
ATOM   1741  CD1 LEU B 115       5.416  -9.608 -10.037  1.00  0.00           C  
ATOM   1742  CD2 LEU B 115       3.586  -8.552 -11.391  1.00  0.00           C  
ATOM   1743  H   LEU B 115       1.823 -11.154  -9.042  1.00  0.00           H  
ATOM   1744  HA  LEU B 115       1.694 -10.400 -11.770  1.00  0.00           H  
ATOM   1745 1HB  LEU B 115       3.903 -11.754 -10.220  1.00  0.00           H  
ATOM   1746 2HB  LEU B 115       4.069 -11.139 -11.867  1.00  0.00           H  
ATOM   1747  HG  LEU B 115       3.381  -9.436  -9.446  1.00  0.00           H  
ATOM   1748 1HD1 LEU B 115       5.690  -8.629  -9.644  1.00  0.00           H  
ATOM   1749 2HD1 LEU B 115       5.631 -10.372  -9.289  1.00  0.00           H  
ATOM   1750 3HD1 LEU B 115       5.992  -9.810 -10.939  1.00  0.00           H  
ATOM   1751 1HD2 LEU B 115       3.859  -7.573 -10.997  1.00  0.00           H  
ATOM   1752 2HD2 LEU B 115       4.136  -8.739 -12.314  1.00  0.00           H  
ATOM   1753 3HD2 LEU B 115       2.515  -8.575 -11.596  1.00  0.00           H  
ATOM   1754  N   LEU B 116       1.807 -13.631 -11.006  1.00  0.00           N  
ATOM   1755  CA  LEU B 116       1.609 -14.984 -11.510  1.00  0.00           C  
ATOM   1756  C   LEU B 116       0.199 -15.180 -12.043  1.00  0.00           C  
ATOM   1757  O   LEU B 116       0.003 -15.890 -13.024  1.00  0.00           O  
ATOM   1758  CB  LEU B 116       1.887 -16.007 -10.401  1.00  0.00           C  
ATOM   1759  CG  LEU B 116       3.355 -16.148  -9.979  1.00  0.00           C  
ATOM   1760  CD1 LEU B 116       3.450 -17.070  -8.770  1.00  0.00           C  
ATOM   1761  CD2 LEU B 116       4.169 -16.690 -11.145  1.00  0.00           C  
ATOM   1762  H   LEU B 116       1.953 -13.491 -10.016  1.00  0.00           H  
ATOM   1763  HA  LEU B 116       2.306 -15.153 -12.330  1.00  0.00           H  
ATOM   1764 1HB  LEU B 116       1.315 -15.727  -9.518  1.00  0.00           H  
ATOM   1765 2HB  LEU B 116       1.543 -16.986 -10.736  1.00  0.00           H  
ATOM   1766  HG  LEU B 116       3.745 -15.173  -9.686  1.00  0.00           H  
ATOM   1767 1HD1 LEU B 116       4.494 -17.170  -8.470  1.00  0.00           H  
ATOM   1768 2HD1 LEU B 116       2.875 -16.648  -7.945  1.00  0.00           H  
ATOM   1769 3HD1 LEU B 116       3.052 -18.050  -9.028  1.00  0.00           H  
ATOM   1770 1HD2 LEU B 116       5.213 -16.790 -10.845  1.00  0.00           H  
ATOM   1771 2HD2 LEU B 116       3.781 -17.666 -11.437  1.00  0.00           H  
ATOM   1772 3HD2 LEU B 116       4.098 -16.003 -11.988  1.00  0.00           H  
ATOM   1773  N   ALA B 117      -0.775 -14.540 -11.402  1.00  0.00           N  
ATOM   1774  CA  ALA B 117      -2.164 -14.613 -11.846  1.00  0.00           C  
ATOM   1775  C   ALA B 117      -2.294 -14.190 -13.303  1.00  0.00           C  
ATOM   1776  O   ALA B 117      -2.988 -14.836 -14.087  1.00  0.00           O  
ATOM   1777  CB  ALA B 117      -3.039 -13.725 -10.971  1.00  0.00           C  
ATOM   1778  H   ALA B 117      -0.548 -13.989 -10.587  1.00  0.00           H  
ATOM   1779  HA  ALA B 117      -2.497 -15.646 -11.750  1.00  0.00           H  
ATOM   1780 1HB  ALA B 117      -4.073 -13.787 -11.311  1.00  0.00           H  
ATOM   1781 2HB  ALA B 117      -2.977 -14.060  -9.936  1.00  0.00           H  
ATOM   1782 3HB  ALA B 117      -2.696 -12.695 -11.040  1.00  0.00           H  
ATOM   1783  N   GLY B 118      -1.625 -13.099 -13.662  1.00  0.00           N  
ATOM   1784  CA  GLY B 118      -1.580 -12.686 -15.052  1.00  0.00           C  
ATOM   1785  C   GLY B 118      -0.931 -13.748 -15.915  1.00  0.00           C  
ATOM   1786  O   GLY B 118      -1.431 -14.082 -16.988  1.00  0.00           O  
ATOM   1787  H   GLY B 118      -1.142 -12.546 -12.969  1.00  0.00           H  
ATOM   1788 1HA  GLY B 118      -2.592 -12.491 -15.407  1.00  0.00           H  
ATOM   1789 2HA  GLY B 118      -1.024 -11.753 -15.137  1.00  0.00           H  
ATOM   1790  N   SER B 119       0.186 -14.283 -15.436  1.00  0.00           N  
ATOM   1791  CA  SER B 119       0.972 -15.239 -16.198  1.00  0.00           C  
ATOM   1792  C   SER B 119       0.184 -16.513 -16.435  1.00  0.00           C  
ATOM   1793  O   SER B 119       0.450 -17.258 -17.374  1.00  0.00           O  
ATOM   1794  CB  SER B 119       2.263 -15.558 -15.471  1.00  0.00           C  
ATOM   1795  OG  SER B 119       2.020 -16.343 -14.336  1.00  0.00           O  
ATOM   1796  H   SER B 119       0.496 -14.015 -14.514  1.00  0.00           H  
ATOM   1797  HA  SER B 119       1.236 -14.786 -17.155  1.00  0.00           H  
ATOM   1798 1HB  SER B 119       2.939 -16.085 -16.143  1.00  0.00           H  
ATOM   1799 2HB  SER B 119       2.753 -14.630 -15.176  1.00  0.00           H  
ATOM   1800  HG  SER B 119       2.856 -16.761 -14.119  1.00  0.00           H  
ATOM   1801  N   TYR B 120      -0.793 -16.756 -15.572  1.00  0.00           N  
ATOM   1802  CA  TYR B 120      -1.582 -17.973 -15.644  1.00  0.00           C  
ATOM   1803  C   TYR B 120      -3.035 -17.727 -16.020  1.00  0.00           C  
ATOM   1804  O   TYR B 120      -3.892 -18.578 -15.793  1.00  0.00           O  
ATOM   1805  CB  TYR B 120      -1.509 -18.716 -14.308  1.00  0.00           C  
ATOM   1806  CG  TYR B 120      -0.112 -19.150 -13.925  1.00  0.00           C  
ATOM   1807  CD1 TYR B 120       0.692 -19.796 -14.853  1.00  0.00           C  
ATOM   1808  CD2 TYR B 120       0.366 -18.902 -12.647  1.00  0.00           C  
ATOM   1809  CE1 TYR B 120       1.969 -20.192 -14.503  1.00  0.00           C  
ATOM   1810  CE2 TYR B 120       1.642 -19.298 -12.298  1.00  0.00           C  
ATOM   1811  CZ  TYR B 120       2.442 -19.941 -13.220  1.00  0.00           C  
ATOM   1812  OH  TYR B 120       3.713 -20.335 -12.873  1.00  0.00           O  
ATOM   1813  H   TYR B 120      -0.995 -16.080 -14.849  1.00  0.00           H  
ATOM   1814  HA  TYR B 120      -1.166 -18.609 -16.426  1.00  0.00           H  
ATOM   1815 1HB  TYR B 120      -1.897 -18.076 -13.514  1.00  0.00           H  
ATOM   1816 2HB  TYR B 120      -2.141 -19.603 -14.350  1.00  0.00           H  
ATOM   1817  HD1 TYR B 120       0.317 -19.991 -15.858  1.00  0.00           H  
ATOM   1818  HD2 TYR B 120      -0.266 -18.395 -11.918  1.00  0.00           H  
ATOM   1819  HE1 TYR B 120       2.600 -20.700 -15.232  1.00  0.00           H  
ATOM   1820  HE2 TYR B 120       2.017 -19.104 -11.293  1.00  0.00           H  
ATOM   1821  HH  TYR B 120       4.131 -20.764 -13.623  1.00  0.00           H  
ATOM   1822  N   LEU B 121      -3.311 -16.557 -16.585  1.00  0.00           N  
ATOM   1823  CA  LEU B 121      -4.662 -16.218 -17.019  1.00  0.00           C  
ATOM   1824  C   LEU B 121      -4.583 -15.395 -18.296  1.00  0.00           C  
ATOM   1825  O   LEU B 121      -5.138 -15.770 -19.325  1.00  0.00           O  
ATOM   1826  CB  LEU B 121      -5.405 -15.435 -15.929  1.00  0.00           C  
ATOM   1827  CG  LEU B 121      -5.717 -16.214 -14.645  1.00  0.00           C  
ATOM   1828  CD1 LEU B 121      -6.276 -15.263 -13.596  1.00  0.00           C  
ATOM   1829  CD2 LEU B 121      -6.706 -17.328 -14.955  1.00  0.00           C  
ATOM   1830  H   LEU B 121      -2.568 -15.886 -16.718  1.00  0.00           H  
ATOM   1831  HA  LEU B 121      -5.209 -17.143 -17.201  1.00  0.00           H  
ATOM   1832 1HB  LEU B 121      -4.804 -14.570 -15.653  1.00  0.00           H  
ATOM   1833 2HB  LEU B 121      -6.350 -15.079 -16.339  1.00  0.00           H  
ATOM   1834  HG  LEU B 121      -4.798 -16.646 -14.248  1.00  0.00           H  
ATOM   1835 1HD1 LEU B 121      -6.498 -15.816 -12.684  1.00  0.00           H  
ATOM   1836 2HD1 LEU B 121      -5.540 -14.488 -13.379  1.00  0.00           H  
ATOM   1837 3HD1 LEU B 121      -7.189 -14.802 -13.972  1.00  0.00           H  
ATOM   1838 1HD2 LEU B 121      -6.928 -17.882 -14.043  1.00  0.00           H  
ATOM   1839 2HD2 LEU B 121      -7.627 -16.897 -15.351  1.00  0.00           H  
ATOM   1840 3HD2 LEU B 121      -6.275 -18.003 -15.694  1.00  0.00           H  
ATOM   1841  N   ALA B 122      -3.896 -14.263 -18.221  1.00  0.00           N  
ATOM   1842  CA  ALA B 122      -3.833 -13.351 -19.352  1.00  0.00           C  
ATOM   1843  C   ALA B 122      -3.066 -14.069 -20.452  1.00  0.00           C  
ATOM   1844  O   ALA B 122      -3.398 -13.962 -21.632  1.00  0.00           O  
ATOM   1845  CB  ALA B 122      -3.116 -12.067 -18.953  1.00  0.00           C  
ATOM   1846  H   ALA B 122      -3.408 -14.025 -17.369  1.00  0.00           H  
ATOM   1847  HA  ALA B 122      -4.854 -13.109 -19.650  1.00  0.00           H  
ATOM   1848 1HB  ALA B 122      -3.075 -11.392 -19.808  1.00  0.00           H  
ATOM   1849 2HB  ALA B 122      -3.657 -11.587 -18.137  1.00  0.00           H  
ATOM   1850 3HB  ALA B 122      -2.104 -12.302 -18.628  1.00  0.00           H  
ATOM   1851  N   VAL B 123      -2.038 -14.808 -20.051  1.00  0.00           N  
ATOM   1852  CA  VAL B 123      -1.263 -15.605 -20.987  1.00  0.00           C  
ATOM   1853  C   VAL B 123      -2.209 -16.551 -21.699  1.00  0.00           C  
ATOM   1854  O   VAL B 123      -2.187 -16.648 -22.921  1.00  0.00           O  
ATOM   1855  CB  VAL B 123      -0.164 -16.403 -20.262  1.00  0.00           C  
ATOM   1856  CG1 VAL B 123       0.463 -17.421 -21.202  1.00  0.00           C  
ATOM   1857  CG2 VAL B 123       0.891 -15.452 -19.716  1.00  0.00           C  
ATOM   1858  H   VAL B 123      -1.789 -14.818 -19.072  1.00  0.00           H  
ATOM   1859  HA  VAL B 123      -0.768 -14.931 -21.688  1.00  0.00           H  
ATOM   1860  HB  VAL B 123      -0.614 -16.959 -19.439  1.00  0.00           H  
ATOM   1861 1HG1 VAL B 123       1.238 -17.977 -20.672  1.00  0.00           H  
ATOM   1862 2HG1 VAL B 123      -0.303 -18.113 -21.552  1.00  0.00           H  
ATOM   1863 3HG1 VAL B 123       0.906 -16.906 -22.054  1.00  0.00           H  
ATOM   1864 1HG2 VAL B 123       1.665 -16.023 -19.203  1.00  0.00           H  
ATOM   1865 2HG2 VAL B 123       1.337 -14.892 -20.538  1.00  0.00           H  
ATOM   1866 3HG2 VAL B 123       0.427 -14.759 -19.014  1.00  0.00           H  
ATOM   1867  N   LEU B 124      -3.052 -17.239 -20.933  1.00  0.00           N  
ATOM   1868  CA  LEU B 124      -3.945 -18.241 -21.501  1.00  0.00           C  
ATOM   1869  C   LEU B 124      -4.956 -17.633 -22.474  1.00  0.00           C  
ATOM   1870  O   LEU B 124      -5.335 -18.258 -23.464  1.00  0.00           O  
ATOM   1871  CB  LEU B 124      -4.689 -18.971 -20.376  1.00  0.00           C  
ATOM   1872  CG  LEU B 124      -3.817 -19.824 -19.446  1.00  0.00           C  
ATOM   1873  CD1 LEU B 124      -4.674 -20.383 -18.317  1.00  0.00           C  
ATOM   1874  CD2 LEU B 124      -3.167 -20.943 -20.244  1.00  0.00           C  
ATOM   1875  H   LEU B 124      -3.077 -17.065 -19.939  1.00  0.00           H  
ATOM   1876  HA  LEU B 124      -3.348 -18.953 -22.070  1.00  0.00           H  
ATOM   1877 1HB  LEU B 124      -5.203 -18.232 -19.763  1.00  0.00           H  
ATOM   1878 2HB  LEU B 124      -5.437 -19.626 -20.822  1.00  0.00           H  
ATOM   1879  HG  LEU B 124      -3.043 -19.200 -18.999  1.00  0.00           H  
ATOM   1880 1HD1 LEU B 124      -4.054 -20.989 -17.656  1.00  0.00           H  
ATOM   1881 2HD1 LEU B 124      -5.111 -19.560 -17.751  1.00  0.00           H  
ATOM   1882 3HD1 LEU B 124      -5.469 -20.999 -18.735  1.00  0.00           H  
ATOM   1883 1HD2 LEU B 124      -2.547 -21.549 -19.583  1.00  0.00           H  
ATOM   1884 2HD2 LEU B 124      -3.940 -21.569 -20.691  1.00  0.00           H  
ATOM   1885 3HD2 LEU B 124      -2.547 -20.516 -21.032  1.00  0.00           H  
ATOM   1886  N   ALA B 125      -5.390 -16.414 -22.184  1.00  0.00           N  
ATOM   1887  CA  ALA B 125      -6.376 -15.733 -23.012  1.00  0.00           C  
ATOM   1888  C   ALA B 125      -5.835 -15.657 -24.435  1.00  0.00           C  
ATOM   1889  O   ALA B 125      -6.547 -15.940 -25.395  1.00  0.00           O  
ATOM   1890  CB  ALA B 125      -6.638 -14.333 -22.474  1.00  0.00           C  
ATOM   1891  H   ALA B 125      -5.026 -15.945 -21.366  1.00  0.00           H  
ATOM   1892  HA  ALA B 125      -7.303 -16.306 -22.976  1.00  0.00           H  
ATOM   1893 1HB  ALA B 125      -7.377 -13.834 -23.101  1.00  0.00           H  
ATOM   1894 2HB  ALA B 125      -7.015 -14.400 -21.453  1.00  0.00           H  
ATOM   1895 3HB  ALA B 125      -5.712 -13.761 -22.481  1.00  0.00           H  
ATOM   1896  N   GLU B 126      -4.563 -15.281 -24.552  1.00  0.00           N  
ATOM   1897  CA  GLU B 126      -3.901 -15.142 -25.845  1.00  0.00           C  
ATOM   1898  C   GLU B 126      -3.291 -16.450 -26.348  1.00  0.00           C  
ATOM   1899  O   GLU B 126      -3.201 -16.671 -27.554  1.00  0.00           O  
ATOM   1900  CB  GLU B 126      -2.810 -14.072 -25.757  1.00  0.00           C  
ATOM   1901  CG  GLU B 126      -3.318 -12.686 -25.388  1.00  0.00           C  
ATOM   1902  CD  GLU B 126      -4.377 -12.181 -26.328  1.00  0.00           C  
ATOM   1903  OE1 GLU B 126      -4.040 -11.800 -27.423  1.00  0.00           O  
ATOM   1904  OE2 GLU B 126      -5.525 -12.177 -25.950  1.00  0.00           O  
ATOM   1905  H   GLU B 126      -4.042 -15.086 -23.709  1.00  0.00           H  
ATOM   1906  HA  GLU B 126      -4.639 -14.816 -26.579  1.00  0.00           H  
ATOM   1907 1HB  GLU B 126      -2.070 -14.367 -25.013  1.00  0.00           H  
ATOM   1908 2HB  GLU B 126      -2.297 -13.996 -26.716  1.00  0.00           H  
ATOM   1909 1HG  GLU B 126      -3.729 -12.717 -24.379  1.00  0.00           H  
ATOM   1910 2HG  GLU B 126      -2.479 -11.991 -25.387  1.00  0.00           H  
ATOM   1911  N   ARG B 127      -2.873 -17.303 -25.416  1.00  0.00           N  
ATOM   1912  CA  ARG B 127      -2.221 -18.578 -25.720  1.00  0.00           C  
ATOM   1913  C   ARG B 127      -2.965 -19.487 -26.696  1.00  0.00           C  
ATOM   1914  O   ARG B 127      -2.360 -20.054 -27.606  1.00  0.00           O  
ATOM   1915  CB  ARG B 127      -1.998 -19.351 -24.428  1.00  0.00           C  
ATOM   1916  CG  ARG B 127      -1.292 -20.687 -24.596  1.00  0.00           C  
ATOM   1917  CD  ARG B 127      -1.134 -21.391 -23.297  1.00  0.00           C  
ATOM   1918  NE  ARG B 127      -0.442 -22.661 -23.450  1.00  0.00           N  
ATOM   1919  CZ  ARG B 127      -1.046 -23.833 -23.726  1.00  0.00           C  
ATOM   1920  NH1 ARG B 127      -2.352 -23.880 -23.877  1.00  0.00           N  
ATOM   1921  NH2 ARG B 127      -0.327 -24.936 -23.846  1.00  0.00           N  
ATOM   1922  H   ARG B 127      -3.019 -17.043 -24.451  1.00  0.00           H  
ATOM   1923  HA  ARG B 127      -1.272 -18.372 -26.215  1.00  0.00           H  
ATOM   1924 1HB  ARG B 127      -1.404 -18.748 -23.742  1.00  0.00           H  
ATOM   1925 2HB  ARG B 127      -2.958 -19.543 -23.948  1.00  0.00           H  
ATOM   1926 1HG  ARG B 127      -1.873 -21.324 -25.263  1.00  0.00           H  
ATOM   1927 2HG  ARG B 127      -0.301 -20.525 -25.021  1.00  0.00           H  
ATOM   1928 1HD  ARG B 127      -0.557 -20.769 -22.614  1.00  0.00           H  
ATOM   1929 2HD  ARG B 127      -2.116 -21.588 -22.868  1.00  0.00           H  
ATOM   1930  HE  ARG B 127       0.563 -22.665 -23.341  1.00  0.00           H  
ATOM   1931 1HH1 ARG B 127      -2.901 -23.038 -23.786  1.00  0.00           H  
ATOM   1932 2HH1 ARG B 127      -2.804 -24.759 -24.084  1.00  0.00           H  
ATOM   1933 1HH2 ARG B 127       0.676 -24.899 -23.730  1.00  0.00           H  
ATOM   1934 2HH2 ARG B 127      -0.780 -25.813 -24.053  1.00  0.00           H  
ATOM   1935  N   GLY B 128      -4.273 -19.635 -26.504  1.00  0.00           N  
ATOM   1936  CA  GLY B 128      -5.063 -20.410 -27.443  1.00  0.00           C  
ATOM   1937  C   GLY B 128      -5.547 -19.585 -28.619  1.00  0.00           C  
ATOM   1938  O   GLY B 128      -6.642 -19.821 -29.132  1.00  0.00           O  
ATOM   1939  H   GLY B 128      -4.729 -19.213 -25.708  1.00  0.00           H  
ATOM   1940 1HA  GLY B 128      -4.468 -21.244 -27.817  1.00  0.00           H  
ATOM   1941 2HA  GLY B 128      -5.925 -20.835 -26.930  1.00  0.00           H  
ATOM   1942  N   ALA B 129      -4.735 -18.623 -29.050  1.00  0.00           N  
ATOM   1943  CA  ALA B 129      -5.114 -17.741 -30.150  1.00  0.00           C  
ATOM   1944  C   ALA B 129      -3.905 -17.076 -30.811  1.00  0.00           C  
ATOM   1945  O   ALA B 129      -2.800 -17.077 -30.257  1.00  0.00           O  
ATOM   1946  CB  ALA B 129      -6.078 -16.670 -29.646  1.00  0.00           C  
ATOM   1947  H   ALA B 129      -3.837 -18.498 -28.606  1.00  0.00           H  
ATOM   1948  HA  ALA B 129      -5.612 -18.343 -30.910  1.00  0.00           H  
ATOM   1949 1HB  ALA B 129      -6.358 -16.015 -30.471  1.00  0.00           H  
ATOM   1950 2HB  ALA B 129      -6.972 -17.147 -29.242  1.00  0.00           H  
ATOM   1951 3HB  ALA B 129      -5.596 -16.085 -28.865  1.00  0.00           H  
ATOM   1952  N   PRO B 130      -4.105 -16.512 -32.020  1.00  0.00           N  
ATOM   1953  CA  PRO B 130      -3.098 -15.762 -32.792  1.00  0.00           C  
ATOM   1954  C   PRO B 130      -2.665 -14.434 -32.153  1.00  0.00           C  
ATOM   1955  O   PRO B 130      -1.859 -13.693 -32.720  1.00  0.00           O  
ATOM   1956  CB  PRO B 130      -3.783 -15.527 -34.138  1.00  0.00           C  
ATOM   1957  CG  PRO B 130      -4.932 -16.491 -34.159  1.00  0.00           C  
ATOM   1958  CD  PRO B 130      -5.386 -16.605 -32.745  1.00  0.00           C  
ATOM   1959  HA  PRO B 130      -2.199 -16.384 -32.915  1.00  0.00           H  
ATOM   1960 1HB  PRO B 130      -4.111 -14.480 -34.216  1.00  0.00           H  
ATOM   1961 2HB  PRO B 130      -3.072 -15.703 -34.958  1.00  0.00           H  
ATOM   1962 1HG  PRO B 130      -5.729 -16.118 -34.819  1.00  0.00           H  
ATOM   1963 2HG  PRO B 130      -4.608 -17.459 -34.568  1.00  0.00           H  
ATOM   1964 1HD  PRO B 130      -6.064 -15.772 -32.508  1.00  0.00           H  
ATOM   1965 2HD  PRO B 130      -5.891 -17.571 -32.598  1.00  0.00           H  
ATOM   1966  N   GLY B 131      -3.191 -14.148 -30.967  1.00  0.00           N  
ATOM   1967  CA  GLY B 131      -2.969 -12.855 -30.354  1.00  0.00           C  
ATOM   1968  C   GLY B 131      -1.557 -12.487 -29.984  1.00  0.00           C  
ATOM   1969  O   GLY B 131      -0.593 -12.968 -30.578  1.00  0.00           O  
ATOM   1970  H   GLY B 131      -3.751 -14.833 -30.481  1.00  0.00           H  
ATOM   1971 1HA  GLY B 131      -3.323 -12.070 -31.023  1.00  0.00           H  
ATOM   1972 2HA  GLY B 131      -3.553 -12.783 -29.437  1.00  0.00           H  
ATOM   1973  N   ALA B 132      -1.457 -11.637 -28.964  1.00  0.00           N  
ATOM   1974  CA  ALA B 132      -0.261 -10.867 -28.665  1.00  0.00           C  
ATOM   1975  C   ALA B 132       0.745 -11.623 -27.803  1.00  0.00           C  
ATOM   1976  O   ALA B 132       0.586 -12.816 -27.534  1.00  0.00           O  
ATOM   1977  CB  ALA B 132      -0.647  -9.557 -27.986  1.00  0.00           C  
ATOM   1978  H   ALA B 132      -2.270 -11.533 -28.374  1.00  0.00           H  
ATOM   1979  HA  ALA B 132       0.245 -10.647 -29.606  1.00  0.00           H  
ATOM   1980 1HB  ALA B 132       0.253  -8.983 -27.764  1.00  0.00           H  
ATOM   1981 2HB  ALA B 132      -1.291  -8.979 -28.650  1.00  0.00           H  
ATOM   1982 3HB  ALA B 132      -1.179  -9.770 -27.061  1.00  0.00           H  
ATOM   1983  N   GLN B 133       1.771 -10.900 -27.366  1.00  0.00           N  
ATOM   1984  CA  GLN B 133       2.917 -11.478 -26.674  1.00  0.00           C  
ATOM   1985  C   GLN B 133       2.636 -12.088 -25.308  1.00  0.00           C  
ATOM   1986  O   GLN B 133       3.560 -12.575 -24.654  1.00  0.00           O  
ATOM   1987  CB  GLN B 133       4.001 -10.408 -26.522  1.00  0.00           C  
ATOM   1988  CG  GLN B 133       4.651  -9.990 -27.829  1.00  0.00           C  
ATOM   1989  CD  GLN B 133       5.845  -9.079 -27.617  1.00  0.00           C  
ATOM   1990  OE1 GLN B 133       6.005  -8.480 -26.549  1.00  0.00           O  
ATOM   1991  NE2 GLN B 133       6.693  -8.969 -28.633  1.00  0.00           N  
ATOM   1992  H   GLN B 133       1.745  -9.903 -27.526  1.00  0.00           H  
ATOM   1993  HA  GLN B 133       3.290 -12.315 -27.264  1.00  0.00           H  
ATOM   1994 1HB  GLN B 133       3.573  -9.519 -26.060  1.00  0.00           H  
ATOM   1995 2HB  GLN B 133       4.784 -10.776 -25.859  1.00  0.00           H  
ATOM   1996 1HG  GLN B 133       4.992 -10.882 -28.356  1.00  0.00           H  
ATOM   1997 2HG  GLN B 133       3.918  -9.457 -28.434  1.00  0.00           H  
ATOM   1998 1HE2 GLN B 133       7.499  -8.382 -28.552  1.00  0.00           H  
ATOM   1999 2HE2 GLN B 133       6.526  -9.472 -29.481  1.00  0.00           H  
ATOM   2000  N   LEU B 134       1.383 -12.063 -24.866  1.00  0.00           N  
ATOM   2001  CA  LEU B 134       1.050 -12.636 -23.564  1.00  0.00           C  
ATOM   2002  C   LEU B 134       1.301 -14.130 -23.706  1.00  0.00           C  
ATOM   2003  O   LEU B 134       1.575 -14.842 -22.742  1.00  0.00           O  
ATOM   2004  CB  LEU B 134      -0.406 -12.356 -23.170  1.00  0.00           C  
ATOM   2005  CG  LEU B 134      -0.718 -10.912 -22.757  1.00  0.00           C  
ATOM   2006  CD1 LEU B 134      -2.220 -10.749 -22.571  1.00  0.00           C  
ATOM   2007  CD2 LEU B 134       0.031 -10.578 -21.475  1.00  0.00           C  
ATOM   2008  H   LEU B 134       0.649 -11.649 -25.423  1.00  0.00           H  
ATOM   2009  HA  LEU B 134       1.683 -12.171 -22.809  1.00  0.00           H  
ATOM   2010 1HB  LEU B 134      -1.048 -12.605 -24.014  1.00  0.00           H  
ATOM   2011 2HB  LEU B 134      -0.672 -13.005 -22.336  1.00  0.00           H  
ATOM   2012  HG  LEU B 134      -0.404 -10.231 -23.548  1.00  0.00           H  
ATOM   2013 1HD1 LEU B 134      -2.442  -9.723 -22.278  1.00  0.00           H  
ATOM   2014 2HD1 LEU B 134      -2.729 -10.975 -23.508  1.00  0.00           H  
ATOM   2015 3HD1 LEU B 134      -2.567 -11.431 -21.796  1.00  0.00           H  
ATOM   2016 1HD2 LEU B 134      -0.190  -9.551 -21.182  1.00  0.00           H  
ATOM   2017 2HD2 LEU B 134      -0.283 -11.258 -20.683  1.00  0.00           H  
ATOM   2018 3HD2 LEU B 134       1.103 -10.686 -21.641  1.00  0.00           H  
ATOM   2019  N   ILE B 135       1.184 -14.584 -24.947  1.00  0.00           N  
ATOM   2020  CA  ILE B 135       1.430 -15.959 -25.325  1.00  0.00           C  
ATOM   2021  C   ILE B 135       2.772 -16.404 -24.749  1.00  0.00           C  
ATOM   2022  O   ILE B 135       2.904 -17.513 -24.234  1.00  0.00           O  
ATOM   2023  CB  ILE B 135       1.426 -16.128 -26.856  1.00  0.00           C  
ATOM   2024  CG1 ILE B 135       0.021 -15.891 -27.415  1.00  0.00           C  
ATOM   2025  CG2 ILE B 135       1.929 -17.510 -27.240  1.00  0.00           C  
ATOM   2026  CD1 ILE B 135      -0.021 -15.744 -28.919  1.00  0.00           C  
ATOM   2027  H   ILE B 135       0.908 -13.920 -25.656  1.00  0.00           H  
ATOM   2028  HA  ILE B 135       0.619 -16.575 -24.937  1.00  0.00           H  
ATOM   2029  HB  ILE B 135       2.075 -15.377 -27.306  1.00  0.00           H  
ATOM   2030 1HG1 ILE B 135      -0.627 -16.721 -27.134  1.00  0.00           H  
ATOM   2031 2HG1 ILE B 135      -0.399 -14.986 -26.974  1.00  0.00           H  
ATOM   2032 1HG2 ILE B 135       1.919 -17.612 -28.325  1.00  0.00           H  
ATOM   2033 2HG2 ILE B 135       2.946 -17.642 -26.873  1.00  0.00           H  
ATOM   2034 3HG2 ILE B 135       1.283 -18.269 -26.798  1.00  0.00           H  
ATOM   2035 1HD1 ILE B 135      -1.050 -15.579 -29.240  1.00  0.00           H  
ATOM   2036 2HD1 ILE B 135       0.594 -14.895 -29.219  1.00  0.00           H  
ATOM   2037 3HD1 ILE B 135       0.361 -16.652 -29.383  1.00  0.00           H  
ATOM   2038  N   THR B 136       3.768 -15.532 -24.844  1.00  0.00           N  
ATOM   2039  CA  THR B 136       5.105 -15.843 -24.355  1.00  0.00           C  
ATOM   2040  C   THR B 136       5.210 -15.427 -22.900  1.00  0.00           C  
ATOM   2041  O   THR B 136       4.925 -14.278 -22.549  1.00  0.00           O  
ATOM   2042  CB  THR B 136       6.195 -15.140 -25.186  1.00  0.00           C  
ATOM   2043  OG1 THR B 136       6.133 -15.597 -26.543  1.00  0.00           O  
ATOM   2044  CG2 THR B 136       7.574 -15.437 -24.617  1.00  0.00           C  
ATOM   2045  H   THR B 136       3.595 -14.630 -25.265  1.00  0.00           H  
ATOM   2046  HA  THR B 136       5.274 -16.914 -24.468  1.00  0.00           H  
ATOM   2047  HB  THR B 136       6.026 -14.064 -25.171  1.00  0.00           H  
ATOM   2048  HG1 THR B 136       5.668 -14.948 -27.078  1.00  0.00           H  
ATOM   2049 1HG2 THR B 136       8.331 -14.932 -25.217  1.00  0.00           H  
ATOM   2050 2HG2 THR B 136       7.628 -15.081 -23.589  1.00  0.00           H  
ATOM   2051 3HG2 THR B 136       7.752 -16.511 -24.638  1.00  0.00           H  
ATOM   2052  N   TYR B 137       5.609 -16.367 -22.053  1.00  0.00           N  
ATOM   2053  CA  TYR B 137       5.603 -16.140 -20.616  1.00  0.00           C  
ATOM   2054  C   TYR B 137       6.603 -15.065 -20.203  1.00  0.00           C  
ATOM   2055  O   TYR B 137       6.232 -14.088 -19.554  1.00  0.00           O  
ATOM   2056  CB  TYR B 137       5.899 -17.446 -19.874  1.00  0.00           C  
ATOM   2057  CG  TYR B 137       4.669 -18.284 -19.601  1.00  0.00           C  
ATOM   2058  CD1 TYR B 137       4.231 -19.201 -20.546  1.00  0.00           C  
ATOM   2059  CD2 TYR B 137       3.980 -18.137 -18.407  1.00  0.00           C  
ATOM   2060  CE1 TYR B 137       3.108 -19.967 -20.296  1.00  0.00           C  
ATOM   2061  CE2 TYR B 137       2.858 -18.902 -18.157  1.00  0.00           C  
ATOM   2062  CZ  TYR B 137       2.422 -19.814 -19.097  1.00  0.00           C  
ATOM   2063  OH  TYR B 137       1.304 -20.576 -18.849  1.00  0.00           O  
ATOM   2064  H   TYR B 137       5.923 -17.258 -22.409  1.00  0.00           H  
ATOM   2065  HA  TYR B 137       4.613 -15.789 -20.325  1.00  0.00           H  
ATOM   2066 1HB  TYR B 137       6.597 -18.047 -20.458  1.00  0.00           H  
ATOM   2067 2HB  TYR B 137       6.377 -17.223 -18.921  1.00  0.00           H  
ATOM   2068  HD1 TYR B 137       4.773 -19.317 -21.485  1.00  0.00           H  
ATOM   2069  HD2 TYR B 137       4.324 -17.416 -17.665  1.00  0.00           H  
ATOM   2070  HE1 TYR B 137       2.764 -20.687 -21.038  1.00  0.00           H  
ATOM   2071  HE2 TYR B 137       2.316 -18.785 -17.219  1.00  0.00           H  
ATOM   2072  HH  TYR B 137       1.139 -21.154 -19.598  1.00  0.00           H  
ATOM   2073  N   PRO B 138       7.884 -15.225 -20.579  1.00  0.00           N  
ATOM   2074  CA  PRO B 138       8.891 -14.191 -20.296  1.00  0.00           C  
ATOM   2075  C   PRO B 138       8.437 -12.786 -20.698  1.00  0.00           C  
ATOM   2076  O   PRO B 138       8.788 -11.797 -20.045  1.00  0.00           O  
ATOM   2077  CB  PRO B 138      10.085 -14.648 -21.140  1.00  0.00           C  
ATOM   2078  CG  PRO B 138       9.977 -16.135 -21.149  1.00  0.00           C  
ATOM   2079  CD  PRO B 138       8.501 -16.403 -21.277  1.00  0.00           C  
ATOM   2080  HA  PRO B 138       9.115 -14.188 -19.220  1.00  0.00           H  
ATOM   2081 1HB  PRO B 138      10.026 -14.209 -22.146  1.00  0.00           H  
ATOM   2082 2HB  PRO B 138      11.023 -14.292 -20.689  1.00  0.00           H  
ATOM   2083 1HG  PRO B 138      10.557 -16.552 -21.986  1.00  0.00           H  
ATOM   2084 2HG  PRO B 138      10.406 -16.553 -20.226  1.00  0.00           H  
ATOM   2085 1HD  PRO B 138       8.225 -16.435 -22.341  1.00  0.00           H  
ATOM   2086 2HD  PRO B 138       8.257 -17.354 -20.783  1.00  0.00           H  
ATOM   2087  N   ARG B 139       7.659 -12.713 -21.777  1.00  0.00           N  
ATOM   2088  CA  ARG B 139       7.174 -11.446 -22.308  1.00  0.00           C  
ATOM   2089  C   ARG B 139       5.937 -11.010 -21.546  1.00  0.00           C  
ATOM   2090  O   ARG B 139       5.679  -9.819 -21.399  1.00  0.00           O  
ATOM   2091  CB  ARG B 139       6.846 -11.565 -23.789  1.00  0.00           C  
ATOM   2092  CG  ARG B 139       8.030 -11.903 -24.682  1.00  0.00           C  
ATOM   2093  CD  ARG B 139       8.991 -10.774 -24.770  1.00  0.00           C  
ATOM   2094  NE  ARG B 139      10.100 -11.075 -25.661  1.00  0.00           N  
ATOM   2095  CZ  ARG B 139      11.093 -10.216 -25.963  1.00  0.00           C  
ATOM   2096  NH1 ARG B 139      11.103  -9.011 -25.438  1.00  0.00           N  
ATOM   2097  NH2 ARG B 139      12.059 -10.585 -26.787  1.00  0.00           N  
ATOM   2098  H   ARG B 139       7.400 -13.573 -22.239  1.00  0.00           H  
ATOM   2099  HA  ARG B 139       7.959 -10.699 -22.191  1.00  0.00           H  
ATOM   2100 1HB  ARG B 139       6.093 -12.337 -23.934  1.00  0.00           H  
ATOM   2101 2HB  ARG B 139       6.423 -10.625 -24.145  1.00  0.00           H  
ATOM   2102 1HG  ARG B 139       8.554 -12.769 -24.278  1.00  0.00           H  
ATOM   2103 2HG  ARG B 139       7.675 -12.130 -25.687  1.00  0.00           H  
ATOM   2104 1HD  ARG B 139       8.480  -9.889 -25.148  1.00  0.00           H  
ATOM   2105 2HD  ARG B 139       9.397 -10.564 -23.781  1.00  0.00           H  
ATOM   2106  HE  ARG B 139      10.127 -11.993 -26.085  1.00  0.00           H  
ATOM   2107 1HH1 ARG B 139      10.365  -8.728 -24.808  1.00  0.00           H  
ATOM   2108 2HH1 ARG B 139      11.847  -8.367 -25.664  1.00  0.00           H  
ATOM   2109 1HH2 ARG B 139      12.052 -11.512 -27.190  1.00  0.00           H  
ATOM   2110 2HH2 ARG B 139      12.803  -9.942 -27.013  1.00  0.00           H  
ATOM   2111  N   ALA B 140       5.170 -11.979 -21.063  1.00  0.00           N  
ATOM   2112  CA  ALA B 140       3.977 -11.672 -20.288  1.00  0.00           C  
ATOM   2113  C   ALA B 140       4.390 -11.231 -18.886  1.00  0.00           C  
ATOM   2114  O   ALA B 140       3.620 -10.573 -18.188  1.00  0.00           O  
ATOM   2115  CB  ALA B 140       3.068 -12.892 -20.217  1.00  0.00           C  
ATOM   2116  H   ALA B 140       5.412 -12.946 -21.231  1.00  0.00           H  
ATOM   2117  HA  ALA B 140       3.447 -10.863 -20.790  1.00  0.00           H  
ATOM   2118 1HB  ALA B 140       2.179 -12.650 -19.635  1.00  0.00           H  
ATOM   2119 2HB  ALA B 140       2.773 -13.185 -21.225  1.00  0.00           H  
ATOM   2120 3HB  ALA B 140       3.599 -13.715 -19.741  1.00  0.00           H  
ATOM   2121  N   LEU B 141       5.607 -11.593 -18.484  1.00  0.00           N  
ATOM   2122  CA  LEU B 141       6.119 -11.284 -17.147  1.00  0.00           C  
ATOM   2123  C   LEU B 141       6.008  -9.798 -16.858  1.00  0.00           C  
ATOM   2124  O   LEU B 141       5.363  -9.383 -15.896  1.00  0.00           O  
ATOM   2125  CB  LEU B 141       7.582 -11.727 -17.017  1.00  0.00           C  
ATOM   2126  CG  LEU B 141       8.261 -11.393 -15.683  1.00  0.00           C  
ATOM   2127  CD1 LEU B 141       7.537 -12.110 -14.551  1.00  0.00           C  
ATOM   2128  CD2 LEU B 141       9.725 -11.804 -15.742  1.00  0.00           C  
ATOM   2129  H   LEU B 141       6.194 -12.100 -19.130  1.00  0.00           H  
ATOM   2130  HA  LEU B 141       5.552 -11.861 -16.418  1.00  0.00           H  
ATOM   2131 1HB  LEU B 141       7.631 -12.806 -17.153  1.00  0.00           H  
ATOM   2132 2HB  LEU B 141       8.160 -11.254 -17.811  1.00  0.00           H  
ATOM   2133  HG  LEU B 141       8.192 -10.321 -15.497  1.00  0.00           H  
ATOM   2134 1HD1 LEU B 141       8.020 -11.873 -13.602  1.00  0.00           H  
ATOM   2135 2HD1 LEU B 141       6.498 -11.783 -14.519  1.00  0.00           H  
ATOM   2136 3HD1 LEU B 141       7.576 -13.185 -14.718  1.00  0.00           H  
ATOM   2137 1HD2 LEU B 141      10.208 -11.566 -14.794  1.00  0.00           H  
ATOM   2138 2HD2 LEU B 141       9.795 -12.876 -15.926  1.00  0.00           H  
ATOM   2139 3HD2 LEU B 141      10.222 -11.264 -16.548  1.00  0.00           H  
ATOM   2140  N   TRP B 142       6.664  -9.007 -17.702  1.00  0.00           N  
ATOM   2141  CA  TRP B 142       6.793  -7.572 -17.496  1.00  0.00           C  
ATOM   2142  C   TRP B 142       5.453  -6.888 -17.751  1.00  0.00           C  
ATOM   2143  O   TRP B 142       5.240  -5.762 -17.314  1.00  0.00           O  
ATOM   2144  CB  TRP B 142       7.863  -6.987 -18.419  1.00  0.00           C  
ATOM   2145  CG  TRP B 142       7.612  -7.257 -19.872  1.00  0.00           C  
ATOM   2146  CD1 TRP B 142       8.183  -8.235 -20.630  1.00  0.00           C  
ATOM   2147  CD2 TRP B 142       6.718  -6.536 -20.755  1.00  0.00           C  
ATOM   2148  NE1 TRP B 142       7.710  -8.173 -21.917  1.00  0.00           N  
ATOM   2149  CE2 TRP B 142       6.812  -7.141 -22.011  1.00  0.00           C  
ATOM   2150  CE3 TRP B 142       5.859  -5.444 -20.581  1.00  0.00           C  
ATOM   2151  CZ2 TRP B 142       6.079  -6.691 -23.098  1.00  0.00           C  
ATOM   2152  CZ3 TRP B 142       5.123  -4.994 -21.671  1.00  0.00           C  
ATOM   2153  CH2 TRP B 142       5.230  -5.602 -22.896  1.00  0.00           C  
ATOM   2154  H   TRP B 142       7.088  -9.427 -18.516  1.00  0.00           H  
ATOM   2155  HA  TRP B 142       7.080  -7.395 -16.459  1.00  0.00           H  
ATOM   2156 1HB  TRP B 142       7.917  -5.907 -18.276  1.00  0.00           H  
ATOM   2157 2HB  TRP B 142       8.836  -7.401 -18.157  1.00  0.00           H  
ATOM   2158  HD1 TRP B 142       8.910  -8.960 -20.266  1.00  0.00           H  
ATOM   2159  HE1 TRP B 142       7.979  -8.787 -22.673  1.00  0.00           H  
ATOM   2160  HE3 TRP B 142       5.768  -4.960 -19.610  1.00  0.00           H  
ATOM   2161  HZ2 TRP B 142       6.150  -7.160 -24.079  1.00  0.00           H  
ATOM   2162  HZ3 TRP B 142       4.457  -4.143 -21.528  1.00  0.00           H  
ATOM   2163  HH2 TRP B 142       4.638  -5.223 -23.730  1.00  0.00           H  
ATOM   2164  N   TRP B 143       4.551  -7.574 -18.445  1.00  0.00           N  
ATOM   2165  CA  TRP B 143       3.199  -7.057 -18.641  1.00  0.00           C  
ATOM   2166  C   TRP B 143       2.497  -6.942 -17.298  1.00  0.00           C  
ATOM   2167  O   TRP B 143       1.937  -5.897 -16.961  1.00  0.00           O  
ATOM   2168  CB  TRP B 143       2.395  -7.966 -19.573  1.00  0.00           C  
ATOM   2169  CG  TRP B 143       0.971  -7.533 -19.750  1.00  0.00           C  
ATOM   2170  CD1 TRP B 143       0.503  -6.615 -20.641  1.00  0.00           C  
ATOM   2171  CD2 TRP B 143      -0.184  -8.002 -19.013  1.00  0.00           C  
ATOM   2172  NE1 TRP B 143      -0.857  -6.480 -20.511  1.00  0.00           N  
ATOM   2173  CE2 TRP B 143      -1.294  -7.322 -19.520  1.00  0.00           C  
ATOM   2174  CE3 TRP B 143      -0.362  -8.931 -17.980  1.00  0.00           C  
ATOM   2175  CZ2 TRP B 143      -2.573  -7.537 -19.030  1.00  0.00           C  
ATOM   2176  CZ3 TRP B 143      -1.644  -9.147 -17.490  1.00  0.00           C  
ATOM   2177  CH2 TRP B 143      -2.720  -8.468 -18.002  1.00  0.00           C  
ATOM   2178  H   TRP B 143       4.799  -8.467 -18.846  1.00  0.00           H  
ATOM   2179  HA  TRP B 143       3.267  -6.085 -19.130  1.00  0.00           H  
ATOM   2180 1HB  TRP B 143       2.870  -7.992 -20.554  1.00  0.00           H  
ATOM   2181 2HB  TRP B 143       2.398  -8.983 -19.181  1.00  0.00           H  
ATOM   2182  HD1 TRP B 143       1.119  -6.069 -21.354  1.00  0.00           H  
ATOM   2183  HE1 TRP B 143      -1.441  -5.861 -21.054  1.00  0.00           H  
ATOM   2184  HE3 TRP B 143       0.489  -9.475 -17.572  1.00  0.00           H  
ATOM   2185  HZ2 TRP B 143      -3.441  -7.007 -19.423  1.00  0.00           H  
ATOM   2186  HZ3 TRP B 143      -1.773  -9.872 -16.685  1.00  0.00           H  
ATOM   2187  HH2 TRP B 143      -3.713  -8.663 -17.594  1.00  0.00           H  
ATOM   2188  N   SER B 144       2.512  -8.040 -16.549  1.00  0.00           N  
ATOM   2189  CA  SER B 144       1.811  -8.108 -15.278  1.00  0.00           C  
ATOM   2190  C   SER B 144       2.450  -7.084 -14.358  1.00  0.00           C  
ATOM   2191  O   SER B 144       1.797  -6.516 -13.487  1.00  0.00           O  
ATOM   2192  CB  SER B 144       1.895  -9.498 -14.678  1.00  0.00           C  
ATOM   2193  OG  SER B 144       3.220  -9.831 -14.364  1.00  0.00           O  
ATOM   2194  H   SER B 144       3.024  -8.848 -16.873  1.00  0.00           H  
ATOM   2195  HA  SER B 144       0.754  -7.905 -15.454  1.00  0.00           H  
ATOM   2196 1HB  SER B 144       1.283  -9.544 -13.778  1.00  0.00           H  
ATOM   2197 2HB  SER B 144       1.493 -10.224 -15.384  1.00  0.00           H  
ATOM   2198  HG  SER B 144       3.244 -10.788 -14.301  1.00  0.00           H  
ATOM   2199  N   VAL B 145       3.736  -6.842 -14.575  1.00  0.00           N  
ATOM   2200  CA  VAL B 145       4.462  -5.827 -13.833  1.00  0.00           C  
ATOM   2201  C   VAL B 145       4.062  -4.403 -14.218  1.00  0.00           C  
ATOM   2202  O   VAL B 145       4.033  -3.516 -13.363  1.00  0.00           O  
ATOM   2203  CB  VAL B 145       5.976  -6.003 -14.060  1.00  0.00           C  
ATOM   2204  CG1 VAL B 145       6.748  -4.867 -13.406  1.00  0.00           C  
ATOM   2205  CG2 VAL B 145       6.428  -7.348 -13.513  1.00  0.00           C  
ATOM   2206  H   VAL B 145       4.223  -7.380 -15.278  1.00  0.00           H  
ATOM   2207  HA  VAL B 145       4.238  -5.947 -12.772  1.00  0.00           H  
ATOM   2208  HB  VAL B 145       6.181  -5.957 -15.130  1.00  0.00           H  
ATOM   2209 1HG1 VAL B 145       7.816  -5.008 -13.577  1.00  0.00           H  
ATOM   2210 2HG1 VAL B 145       6.434  -3.917 -13.838  1.00  0.00           H  
ATOM   2211 3HG1 VAL B 145       6.550  -4.863 -12.334  1.00  0.00           H  
ATOM   2212 1HG2 VAL B 145       7.499  -7.466 -13.678  1.00  0.00           H  
ATOM   2213 2HG2 VAL B 145       6.217  -7.396 -12.445  1.00  0.00           H  
ATOM   2214 3HG2 VAL B 145       5.892  -8.148 -14.025  1.00  0.00           H  
ATOM   2215  N   GLU B 146       3.769  -4.179 -15.497  1.00  0.00           N  
ATOM   2216  CA  GLU B 146       3.362  -2.853 -15.966  1.00  0.00           C  
ATOM   2217  C   GLU B 146       1.945  -2.579 -15.495  1.00  0.00           C  
ATOM   2218  O   GLU B 146       1.502  -1.433 -15.461  1.00  0.00           O  
ATOM   2219  CB  GLU B 146       3.443  -2.755 -17.491  1.00  0.00           C  
ATOM   2220  CG  GLU B 146       4.858  -2.641 -18.040  1.00  0.00           C  
ATOM   2221  CD  GLU B 146       4.902  -2.060 -19.426  1.00  0.00           C  
ATOM   2222  OE1 GLU B 146       3.872  -1.668 -19.919  1.00  0.00           O  
ATOM   2223  OE2 GLU B 146       5.968  -2.007 -19.992  1.00  0.00           O  
ATOM   2224  H   GLU B 146       3.827  -4.939 -16.160  1.00  0.00           H  
ATOM   2225  HA  GLU B 146       4.047  -2.114 -15.549  1.00  0.00           H  
ATOM   2226 1HB  GLU B 146       2.981  -3.637 -17.937  1.00  0.00           H  
ATOM   2227 2HB  GLU B 146       2.881  -1.885 -17.830  1.00  0.00           H  
ATOM   2228 1HG  GLU B 146       5.444  -2.009 -17.374  1.00  0.00           H  
ATOM   2229 2HG  GLU B 146       5.313  -3.630 -18.051  1.00  0.00           H  
ATOM   2230  N   THR B 147       1.245  -3.641 -15.116  1.00  0.00           N  
ATOM   2231  CA  THR B 147      -0.095  -3.513 -14.557  1.00  0.00           C  
ATOM   2232  C   THR B 147      -0.042  -3.335 -13.037  1.00  0.00           C  
ATOM   2233  O   THR B 147      -0.823  -2.570 -12.459  1.00  0.00           O  
ATOM   2234  CB  THR B 147      -0.960  -4.738 -14.909  1.00  0.00           C  
ATOM   2235  OG1 THR B 147      -0.329  -5.928 -14.417  1.00  0.00           O  
ATOM   2236  CG2 THR B 147      -1.139  -4.850 -16.415  1.00  0.00           C  
ATOM   2237  H   THR B 147       1.651  -4.560 -15.217  1.00  0.00           H  
ATOM   2238  HA  THR B 147      -0.578  -2.648 -15.011  1.00  0.00           H  
ATOM   2239  HB  THR B 147      -1.938  -4.641 -14.438  1.00  0.00           H  
ATOM   2240  HG1 THR B 147      -0.516  -6.025 -13.480  1.00  0.00           H  
ATOM   2241 1HG2 THR B 147      -1.753  -5.721 -16.644  1.00  0.00           H  
ATOM   2242 2HG2 THR B 147      -1.629  -3.951 -16.790  1.00  0.00           H  
ATOM   2243 3HG2 THR B 147      -0.165  -4.957 -16.890  1.00  0.00           H  
ATOM   2244  N   ALA B 148       0.887  -4.058 -12.410  1.00  0.00           N  
ATOM   2245  CA  ALA B 148       1.083  -4.024 -10.967  1.00  0.00           C  
ATOM   2246  C   ALA B 148       1.787  -2.755 -10.522  1.00  0.00           C  
ATOM   2247  O   ALA B 148       1.460  -2.189  -9.485  1.00  0.00           O  
ATOM   2248  CB  ALA B 148       1.877  -5.240 -10.527  1.00  0.00           C  
ATOM   2249  H   ALA B 148       1.477  -4.653 -12.973  1.00  0.00           H  
ATOM   2250  HA  ALA B 148       0.102  -4.047 -10.492  1.00  0.00           H  
ATOM   2251 1HB  ALA B 148       2.020  -5.209  -9.447  1.00  0.00           H  
ATOM   2252 2HB  ALA B 148       1.334  -6.146 -10.795  1.00  0.00           H  
ATOM   2253 3HB  ALA B 148       2.847  -5.238 -11.021  1.00  0.00           H  
ATOM   2254  N   THR B 149       2.767  -2.316 -11.296  1.00  0.00           N  
ATOM   2255  CA  THR B 149       3.522  -1.130 -10.925  1.00  0.00           C  
ATOM   2256  C   THR B 149       2.888   0.028 -11.659  1.00  0.00           C  
ATOM   2257  O   THR B 149       3.164   1.194 -11.365  1.00  0.00           O  
ATOM   2258  CB  THR B 149       5.016  -1.247 -11.279  1.00  0.00           C  
ATOM   2259  OG1 THR B 149       5.162  -1.422 -12.695  1.00  0.00           O  
ATOM   2260  CG2 THR B 149       5.645  -2.430 -10.559  1.00  0.00           C  
ATOM   2261  H   THR B 149       3.001  -2.801 -12.150  1.00  0.00           H  
ATOM   2262  HA  THR B 149       3.528  -1.049  -9.838  1.00  0.00           H  
ATOM   2263  HB  THR B 149       5.532  -0.333 -10.985  1.00  0.00           H  
ATOM   2264  HG1 THR B 149       4.332  -1.731 -13.066  1.00  0.00           H  
ATOM   2265 1HG2 THR B 149       6.700  -2.496 -10.821  1.00  0.00           H  
ATOM   2266 2HG2 THR B 149       5.545  -2.294  -9.482  1.00  0.00           H  
ATOM   2267 3HG2 THR B 149       5.139  -3.347 -10.857  1.00  0.00           H  
ATOM   2268  N   THR B 150       2.017  -0.324 -12.602  1.00  0.00           N  
ATOM   2269  CA  THR B 150       1.159   0.617 -13.316  1.00  0.00           C  
ATOM   2270  C   THR B 150       2.030   1.526 -14.168  1.00  0.00           C  
ATOM   2271  O   THR B 150       2.079   2.738 -13.998  1.00  0.00           O  
ATOM   2272  CB  THR B 150       0.301   1.455 -12.351  1.00  0.00           C  
ATOM   2273  OG1 THR B 150       1.149   2.310 -11.573  1.00  0.00           O  
ATOM   2274  CG2 THR B 150      -0.493   0.552 -11.420  1.00  0.00           C  
ATOM   2275  H   THR B 150       1.960  -1.308 -12.823  1.00  0.00           H  
ATOM   2276  HA  THR B 150       0.497   0.051 -13.972  1.00  0.00           H  
ATOM   2277  HB  THR B 150      -0.390   2.075 -12.923  1.00  0.00           H  
ATOM   2278  HG1 THR B 150       2.015   2.362 -11.985  1.00  0.00           H  
ATOM   2279 1HG2 THR B 150      -1.093   1.162 -10.746  1.00  0.00           H  
ATOM   2280 2HG2 THR B 150      -1.147  -0.092 -12.008  1.00  0.00           H  
ATOM   2281 3HG2 THR B 150       0.193  -0.063 -10.838  1.00  0.00           H  
ATOM   2282  N   VAL B 151       2.748   0.891 -15.082  1.00  0.00           N  
ATOM   2283  CA  VAL B 151       3.569   1.580 -16.050  1.00  0.00           C  
ATOM   2284  C   VAL B 151       2.659   1.817 -17.252  1.00  0.00           C  
ATOM   2285  O   VAL B 151       2.576   2.923 -17.784  1.00  0.00           O  
ATOM   2286  CB  VAL B 151       4.804   0.749 -16.446  1.00  0.00           C  
ATOM   2287  CG1 VAL B 151       5.578   1.441 -17.558  1.00  0.00           C  
ATOM   2288  CG2 VAL B 151       5.689   0.525 -15.230  1.00  0.00           C  
ATOM   2289  H   VAL B 151       2.713  -0.119 -15.096  1.00  0.00           H  
ATOM   2290  HA  VAL B 151       3.939   2.501 -15.597  1.00  0.00           H  
ATOM   2291  HB  VAL B 151       4.472  -0.213 -16.837  1.00  0.00           H  
ATOM   2292 1HG1 VAL B 151       6.447   0.839 -17.826  1.00  0.00           H  
ATOM   2293 2HG1 VAL B 151       4.936   1.558 -18.430  1.00  0.00           H  
ATOM   2294 3HG1 VAL B 151       5.909   2.421 -17.215  1.00  0.00           H  
ATOM   2295 1HG2 VAL B 151       6.560  -0.065 -15.517  1.00  0.00           H  
ATOM   2296 2HG2 VAL B 151       6.016   1.487 -14.836  1.00  0.00           H  
ATOM   2297 3HG2 VAL B 151       5.127  -0.009 -14.464  1.00  0.00           H  
ATOM   2298  N   GLY B 152       1.963   0.755 -17.649  1.00  0.00           N  
ATOM   2299  CA  GLY B 152       1.222   0.736 -18.898  1.00  0.00           C  
ATOM   2300  C   GLY B 152       1.846   1.554 -20.002  1.00  0.00           C  
ATOM   2301  O   GLY B 152       1.327   2.602 -20.371  1.00  0.00           O  
ATOM   2302  H   GLY B 152       1.954  -0.065 -17.059  1.00  0.00           H  
ATOM   2303 1HA  GLY B 152       1.127  -0.291 -19.250  1.00  0.00           H  
ATOM   2304 2HA  GLY B 152       0.213   1.112 -18.728  1.00  0.00           H  
ATOM   2305  N   TYR B 153       2.960   1.073 -20.537  1.00  0.00           N  
ATOM   2306  CA  TYR B 153       3.733   1.866 -21.480  1.00  0.00           C  
ATOM   2307  C   TYR B 153       2.953   2.020 -22.755  1.00  0.00           C  
ATOM   2308  O   TYR B 153       2.664   3.134 -23.166  1.00  0.00           O  
ATOM   2309  CB  TYR B 153       5.095   1.225 -21.758  1.00  0.00           C  
ATOM   2310  CG  TYR B 153       5.912   1.957 -22.800  1.00  0.00           C  
ATOM   2311  CD1 TYR B 153       6.752   2.994 -22.420  1.00  0.00           C  
ATOM   2312  CD2 TYR B 153       5.822   1.592 -24.135  1.00  0.00           C  
ATOM   2313  CE1 TYR B 153       7.498   3.663 -23.371  1.00  0.00           C  
ATOM   2314  CE2 TYR B 153       6.568   2.261 -25.086  1.00  0.00           C  
ATOM   2315  CZ  TYR B 153       7.404   3.292 -24.708  1.00  0.00           C  
ATOM   2316  OH  TYR B 153       8.147   3.958 -25.655  1.00  0.00           O  
ATOM   2317  H   TYR B 153       3.282   0.147 -20.293  1.00  0.00           H  
ATOM   2318  HA  TYR B 153       3.919   2.845 -21.038  1.00  0.00           H  
ATOM   2319 1HB  TYR B 153       5.675   1.187 -20.835  1.00  0.00           H  
ATOM   2320 2HB  TYR B 153       4.952   0.200 -22.098  1.00  0.00           H  
ATOM   2321  HD1 TYR B 153       6.823   3.281 -21.370  1.00  0.00           H  
ATOM   2322  HD2 TYR B 153       5.162   0.778 -24.434  1.00  0.00           H  
ATOM   2323  HE1 TYR B 153       8.158   4.477 -23.072  1.00  0.00           H  
ATOM   2324  HE2 TYR B 153       6.497   1.974 -26.135  1.00  0.00           H  
ATOM   2325  HH  TYR B 153       7.969   3.584 -26.521  1.00  0.00           H  
ATOM   2326  N   GLY B 154       2.601   0.890 -23.361  1.00  0.00           N  
ATOM   2327  CA  GLY B 154       1.951   0.909 -24.658  1.00  0.00           C  
ATOM   2328  C   GLY B 154       2.540  -0.191 -25.526  1.00  0.00           C  
ATOM   2329  O   GLY B 154       2.486  -0.144 -26.757  1.00  0.00           O  
ATOM   2330  H   GLY B 154       2.786   0.002 -22.916  1.00  0.00           H  
ATOM   2331 1HA  GLY B 154       0.878   0.768 -24.529  1.00  0.00           H  
ATOM   2332 2HA  GLY B 154       2.093   1.885 -25.121  1.00  0.00           H  
ATOM   2333  N   ASP B 155       3.107  -1.189 -24.858  1.00  0.00           N  
ATOM   2334  CA  ASP B 155       3.818  -2.278 -25.516  1.00  0.00           C  
ATOM   2335  C   ASP B 155       2.872  -3.459 -25.736  1.00  0.00           C  
ATOM   2336  O   ASP B 155       2.840  -4.041 -26.814  1.00  0.00           O  
ATOM   2337  CB  ASP B 155       5.026  -2.718 -24.686  1.00  0.00           C  
ATOM   2338  CG  ASP B 155       6.112  -1.654 -24.610  1.00  0.00           C  
ATOM   2339  OD1 ASP B 155       6.573  -1.228 -25.643  1.00  0.00           O  
ATOM   2340  OD2 ASP B 155       6.471  -1.277 -23.520  1.00  0.00           O  
ATOM   2341  H   ASP B 155       3.039  -1.184 -23.850  1.00  0.00           H  
ATOM   2342  HA  ASP B 155       4.200  -1.915 -26.470  1.00  0.00           H  
ATOM   2343 1HB  ASP B 155       4.703  -2.959 -23.673  1.00  0.00           H  
ATOM   2344 2HB  ASP B 155       5.454  -3.623 -25.117  1.00  0.00           H  
ATOM   2345  N   LEU B 156       2.112  -3.811 -24.699  1.00  0.00           N  
ATOM   2346  CA  LEU B 156       1.307  -5.030 -24.701  1.00  0.00           C  
ATOM   2347  C   LEU B 156       0.036  -4.877 -23.865  1.00  0.00           C  
ATOM   2348  O   LEU B 156       0.096  -4.526 -22.684  1.00  0.00           O  
ATOM   2349  CB  LEU B 156       2.135  -6.205 -24.166  1.00  0.00           C  
ATOM   2350  CG  LEU B 156       1.399  -7.547 -24.068  1.00  0.00           C  
ATOM   2351  CD1 LEU B 156       0.942  -7.979 -25.454  1.00  0.00           C  
ATOM   2352  CD2 LEU B 156       2.320  -8.587 -23.447  1.00  0.00           C  
ATOM   2353  H   LEU B 156       2.096  -3.211 -23.887  1.00  0.00           H  
ATOM   2354  HA  LEU B 156       1.022  -5.254 -25.728  1.00  0.00           H  
ATOM   2355 1HB  LEU B 156       2.997  -6.346 -24.815  1.00  0.00           H  
ATOM   2356 2HB  LEU B 156       2.495  -5.951 -23.169  1.00  0.00           H  
ATOM   2357  HG  LEU B 156       0.512  -7.431 -23.445  1.00  0.00           H  
ATOM   2358 1HD1 LEU B 156       0.419  -8.932 -25.385  1.00  0.00           H  
ATOM   2359 2HD1 LEU B 156       0.269  -7.226 -25.866  1.00  0.00           H  
ATOM   2360 3HD1 LEU B 156       1.809  -8.087 -26.106  1.00  0.00           H  
ATOM   2361 1HD2 LEU B 156       1.797  -9.541 -23.377  1.00  0.00           H  
ATOM   2362 2HD2 LEU B 156       3.207  -8.705 -24.070  1.00  0.00           H  
ATOM   2363 3HD2 LEU B 156       2.617  -8.262 -22.450  1.00  0.00           H  
ATOM   2364  N   TYR B 157      -1.108  -5.144 -24.499  1.00  0.00           N  
ATOM   2365  CA  TYR B 157      -2.413  -5.186 -23.834  1.00  0.00           C  
ATOM   2366  C   TYR B 157      -3.437  -6.072 -24.558  1.00  0.00           C  
ATOM   2367  O   TYR B 157      -3.619  -5.981 -25.772  1.00  0.00           O  
ATOM   2368  CB  TYR B 157      -2.967  -3.766 -23.689  1.00  0.00           C  
ATOM   2369  CG  TYR B 157      -4.226  -3.684 -22.854  1.00  0.00           C  
ATOM   2370  CD1 TYR B 157      -4.144  -3.721 -21.470  1.00  0.00           C  
ATOM   2371  CD2 TYR B 157      -5.462  -3.572 -23.473  1.00  0.00           C  
ATOM   2372  CE1 TYR B 157      -5.293  -3.646 -20.708  1.00  0.00           C  
ATOM   2373  CE2 TYR B 157      -6.611  -3.497 -22.711  1.00  0.00           C  
ATOM   2374  CZ  TYR B 157      -6.530  -3.533 -21.334  1.00  0.00           C  
ATOM   2375  OH  TYR B 157      -7.675  -3.459 -20.574  1.00  0.00           O  
ATOM   2376  H   TYR B 157      -1.056  -5.326 -25.491  1.00  0.00           H  
ATOM   2377  HA  TYR B 157      -2.283  -5.620 -22.842  1.00  0.00           H  
ATOM   2378 1HB  TYR B 157      -2.212  -3.126 -23.230  1.00  0.00           H  
ATOM   2379 2HB  TYR B 157      -3.186  -3.359 -24.675  1.00  0.00           H  
ATOM   2380  HD1 TYR B 157      -3.172  -3.810 -20.984  1.00  0.00           H  
ATOM   2381  HD2 TYR B 157      -5.526  -3.544 -24.561  1.00  0.00           H  
ATOM   2382  HE1 TYR B 157      -5.229  -3.675 -19.620  1.00  0.00           H  
ATOM   2383  HE2 TYR B 157      -7.583  -3.409 -23.197  1.00  0.00           H  
ATOM   2384  HH  TYR B 157      -7.459  -3.625 -19.654  1.00  0.00           H  
ATOM   2385  N   PRO B 158      -4.116  -6.956 -23.815  1.00  0.00           N  
ATOM   2386  CA  PRO B 158      -5.054  -7.866 -24.469  1.00  0.00           C  
ATOM   2387  C   PRO B 158      -6.332  -7.185 -24.949  1.00  0.00           C  
ATOM   2388  O   PRO B 158      -6.798  -6.205 -24.363  1.00  0.00           O  
ATOM   2389  CB  PRO B 158      -5.350  -8.882 -23.362  1.00  0.00           C  
ATOM   2390  CG  PRO B 158      -5.142  -8.118 -22.099  1.00  0.00           C  
ATOM   2391  CD  PRO B 158      -3.962  -7.229 -22.389  1.00  0.00           C  
ATOM   2392  HA  PRO B 158      -4.567  -8.318 -25.346  1.00  0.00           H  
ATOM   2393 1HB  PRO B 158      -6.377  -9.263 -23.466  1.00  0.00           H  
ATOM   2394 2HB  PRO B 158      -4.676  -9.746 -23.454  1.00  0.00           H  
ATOM   2395 1HG  PRO B 158      -6.049  -7.549 -21.845  1.00  0.00           H  
ATOM   2396 2HG  PRO B 158      -4.957  -8.809 -21.263  1.00  0.00           H  
ATOM   2397 1HD  PRO B 158      -4.037  -6.312 -21.786  1.00  0.00           H  
ATOM   2398 2HD  PRO B 158      -3.031  -7.769 -22.161  1.00  0.00           H  
ATOM   2399  N   VAL B 159      -6.884  -7.719 -26.033  1.00  0.00           N  
ATOM   2400  CA  VAL B 159      -8.152  -7.258 -26.581  1.00  0.00           C  
ATOM   2401  C   VAL B 159      -9.208  -8.273 -26.193  1.00  0.00           C  
ATOM   2402  O   VAL B 159     -10.402  -7.993 -26.234  1.00  0.00           O  
ATOM   2403  CB  VAL B 159      -8.085  -7.118 -28.113  1.00  0.00           C  
ATOM   2404  CG1 VAL B 159      -7.025  -6.101 -28.510  1.00  0.00           C  
ATOM   2405  CG2 VAL B 159      -7.796  -8.472 -28.745  1.00  0.00           C  
ATOM   2406  H   VAL B 159      -6.397  -8.477 -26.490  1.00  0.00           H  
ATOM   2407  HA  VAL B 159      -8.355  -6.260 -26.190  1.00  0.00           H  
ATOM   2408  HB  VAL B 159      -9.042  -6.744 -28.477  1.00  0.00           H  
ATOM   2409 1HG1 VAL B 159      -6.992  -6.015 -29.597  1.00  0.00           H  
ATOM   2410 2HG1 VAL B 159      -7.272  -5.132 -28.077  1.00  0.00           H  
ATOM   2411 3HG1 VAL B 159      -6.053  -6.427 -28.143  1.00  0.00           H  
ATOM   2412 1HG2 VAL B 159      -7.752  -8.366 -29.828  1.00  0.00           H  
ATOM   2413 2HG2 VAL B 159      -6.842  -8.849 -28.376  1.00  0.00           H  
ATOM   2414 3HG2 VAL B 159      -8.589  -9.173 -28.481  1.00  0.00           H  
ATOM   2415  N   THR B 160      -8.747  -9.462 -25.830  1.00  0.00           N  
ATOM   2416  CA  THR B 160      -9.623 -10.515 -25.349  1.00  0.00           C  
ATOM   2417  C   THR B 160     -10.177 -10.024 -24.022  1.00  0.00           C  
ATOM   2418  O   THR B 160      -9.412  -9.605 -23.154  1.00  0.00           O  
ATOM   2419  CB  THR B 160      -8.891 -11.859 -25.177  1.00  0.00           C  
ATOM   2420  OG1 THR B 160      -8.295 -12.244 -26.423  1.00  0.00           O  
ATOM   2421  CG2 THR B 160      -9.861 -12.941 -24.727  1.00  0.00           C  
ATOM   2422  H   THR B 160      -7.755  -9.638 -25.892  1.00  0.00           H  
ATOM   2423  HA  THR B 160     -10.368 -10.723 -26.117  1.00  0.00           H  
ATOM   2424  HB  THR B 160      -8.104 -11.752 -24.431  1.00  0.00           H  
ATOM   2425  HG1 THR B 160      -7.345 -12.116 -26.375  1.00  0.00           H  
ATOM   2426 1HG2 THR B 160      -9.326 -13.883 -24.611  1.00  0.00           H  
ATOM   2427 2HG2 THR B 160     -10.307 -12.656 -23.775  1.00  0.00           H  
ATOM   2428 3HG2 THR B 160     -10.645 -13.059 -25.474  1.00  0.00           H  
ATOM   2429  N   LEU B 161     -11.495 -10.067 -23.853  1.00  0.00           N  
ATOM   2430  CA  LEU B 161     -12.097  -9.519 -22.642  1.00  0.00           C  
ATOM   2431  C   LEU B 161     -11.532 -10.259 -21.431  1.00  0.00           C  
ATOM   2432  O   LEU B 161     -11.258  -9.655 -20.393  1.00  0.00           O  
ATOM   2433  CB  LEU B 161     -13.624  -9.653 -22.683  1.00  0.00           C  
ATOM   2434  CG  LEU B 161     -14.377  -9.058 -21.486  1.00  0.00           C  
ATOM   2435  CD1 LEU B 161     -14.068  -7.570 -21.381  1.00  0.00           C  
ATOM   2436  CD2 LEU B 161     -15.870  -9.296 -21.656  1.00  0.00           C  
ATOM   2437  H   LEU B 161     -12.093 -10.477 -24.557  1.00  0.00           H  
ATOM   2438  HA  LEU B 161     -11.855  -8.458 -22.585  1.00  0.00           H  
ATOM   2439 1HB  LEU B 161     -13.992  -9.163 -23.583  1.00  0.00           H  
ATOM   2440 2HB  LEU B 161     -13.879 -10.711 -22.741  1.00  0.00           H  
ATOM   2441  HG  LEU B 161     -14.035  -9.535 -20.567  1.00  0.00           H  
ATOM   2442 1HD1 LEU B 161     -14.602  -7.147 -20.530  1.00  0.00           H  
ATOM   2443 2HD1 LEU B 161     -12.996  -7.430 -21.241  1.00  0.00           H  
ATOM   2444 3HD1 LEU B 161     -14.384  -7.068 -22.294  1.00  0.00           H  
ATOM   2445 1HD2 LEU B 161     -16.405  -8.873 -20.804  1.00  0.00           H  
ATOM   2446 2HD2 LEU B 161     -16.213  -8.817 -22.573  1.00  0.00           H  
ATOM   2447 3HD2 LEU B 161     -16.064 -10.367 -21.710  1.00  0.00           H  
ATOM   2448  N   TRP B 162     -11.349 -11.567 -21.585  1.00  0.00           N  
ATOM   2449  CA  TRP B 162     -10.762 -12.395 -20.544  1.00  0.00           C  
ATOM   2450  C   TRP B 162      -9.479 -11.747 -20.041  1.00  0.00           C  
ATOM   2451  O   TRP B 162      -9.318 -11.502 -18.846  1.00  0.00           O  
ATOM   2452  CB  TRP B 162     -10.470 -13.802 -21.069  1.00  0.00           C  
ATOM   2453  CG  TRP B 162      -9.686 -14.647 -20.111  1.00  0.00           C  
ATOM   2454  CD1 TRP B 162      -9.262 -14.289 -18.867  1.00  0.00           C  
ATOM   2455  CD2 TRP B 162      -9.227 -16.005 -20.316  1.00  0.00           C  
ATOM   2456  NE1 TRP B 162      -8.573 -15.325 -18.286  1.00  0.00           N  
ATOM   2457  CE2 TRP B 162      -8.543 -16.383 -19.158  1.00  0.00           C  
ATOM   2458  CE3 TRP B 162      -9.341 -16.916 -21.374  1.00  0.00           C  
ATOM   2459  CZ2 TRP B 162      -7.969 -17.637 -19.022  1.00  0.00           C  
ATOM   2460  CZ3 TRP B 162      -8.766 -18.174 -21.237  1.00  0.00           C  
ATOM   2461  CH2 TRP B 162      -8.098 -18.525 -20.090  1.00  0.00           C  
ATOM   2462  H   TRP B 162     -11.629 -11.996 -22.456  1.00  0.00           H  
ATOM   2463  HA  TRP B 162     -11.478 -12.483 -19.727  1.00  0.00           H  
ATOM   2464 1HB  TRP B 162     -11.409 -14.311 -21.287  1.00  0.00           H  
ATOM   2465 2HB  TRP B 162      -9.911 -13.733 -22.002  1.00  0.00           H  
ATOM   2466  HD1 TRP B 162      -9.444 -13.322 -18.401  1.00  0.00           H  
ATOM   2467  HE1 TRP B 162      -8.155 -15.311 -17.367  1.00  0.00           H  
ATOM   2468  HE3 TRP B 162      -9.873 -16.644 -22.285  1.00  0.00           H  
ATOM   2469  HZ2 TRP B 162      -7.434 -17.934 -18.120  1.00  0.00           H  
ATOM   2470  HZ3 TRP B 162      -8.858 -18.877 -22.065  1.00  0.00           H  
ATOM   2471  HH2 TRP B 162      -7.659 -19.520 -20.016  1.00  0.00           H  
ATOM   2472  N   GLY B 163      -8.566 -11.474 -20.961  1.00  0.00           N  
ATOM   2473  CA  GLY B 163      -7.288 -10.916 -20.571  1.00  0.00           C  
ATOM   2474  C   GLY B 163      -7.466  -9.552 -19.941  1.00  0.00           C  
ATOM   2475  O   GLY B 163      -6.723  -9.192 -19.030  1.00  0.00           O  
ATOM   2476  H   GLY B 163      -8.749 -11.649 -21.938  1.00  0.00           H  
ATOM   2477 1HA  GLY B 163      -6.797 -11.589 -19.867  1.00  0.00           H  
ATOM   2478 2HA  GLY B 163      -6.642 -10.840 -21.445  1.00  0.00           H  
ATOM   2479  N   ARG B 164      -8.456  -8.797 -20.423  1.00  0.00           N  
ATOM   2480  CA  ARG B 164      -8.717  -7.447 -19.921  1.00  0.00           C  
ATOM   2481  C   ARG B 164      -9.291  -7.529 -18.514  1.00  0.00           C  
ATOM   2482  O   ARG B 164      -9.065  -6.653 -17.682  1.00  0.00           O  
ATOM   2483  CB  ARG B 164      -9.687  -6.702 -20.826  1.00  0.00           C  
ATOM   2484  CG  ARG B 164      -9.124  -6.314 -22.184  1.00  0.00           C  
ATOM   2485  CD  ARG B 164     -10.115  -5.560 -22.994  1.00  0.00           C  
ATOM   2486  NE  ARG B 164      -9.543  -5.080 -24.242  1.00  0.00           N  
ATOM   2487  CZ  ARG B 164     -10.188  -4.296 -25.128  1.00  0.00           C  
ATOM   2488  NH1 ARG B 164     -11.422  -3.911 -24.888  1.00  0.00           N  
ATOM   2489  NH2 ARG B 164      -9.580  -3.912 -26.236  1.00  0.00           N  
ATOM   2490  H   ARG B 164      -9.042  -9.171 -21.157  1.00  0.00           H  
ATOM   2491  HA  ARG B 164      -7.775  -6.898 -19.900  1.00  0.00           H  
ATOM   2492 1HB  ARG B 164     -10.569  -7.316 -20.998  1.00  0.00           H  
ATOM   2493 2HB  ARG B 164     -10.016  -5.787 -20.332  1.00  0.00           H  
ATOM   2494 1HG  ARG B 164      -8.244  -5.685 -22.048  1.00  0.00           H  
ATOM   2495 2HG  ARG B 164      -8.846  -7.214 -22.734  1.00  0.00           H  
ATOM   2496 1HD  ARG B 164     -10.959  -6.207 -23.232  1.00  0.00           H  
ATOM   2497 2HD  ARG B 164     -10.468  -4.698 -22.428  1.00  0.00           H  
ATOM   2498  HE  ARG B 164      -8.595  -5.355 -24.461  1.00  0.00           H  
ATOM   2499 1HH1 ARG B 164     -11.887  -4.204 -24.041  1.00  0.00           H  
ATOM   2500 2HH1 ARG B 164     -11.906  -3.323 -25.552  1.00  0.00           H  
ATOM   2501 1HH2 ARG B 164      -8.631  -4.208 -26.420  1.00  0.00           H  
ATOM   2502 2HH2 ARG B 164     -10.063  -3.324 -26.899  1.00  0.00           H  
ATOM   2503  N   CYS B 165     -10.037  -8.592 -18.250  1.00  0.00           N  
ATOM   2504  CA  CYS B 165     -10.626  -8.775 -16.937  1.00  0.00           C  
ATOM   2505  C   CYS B 165      -9.476  -9.039 -15.990  1.00  0.00           C  
ATOM   2506  O   CYS B 165      -9.437  -8.498 -14.888  1.00  0.00           O  
ATOM   2507  CB  CYS B 165     -11.618  -9.938 -16.911  1.00  0.00           C  
ATOM   2508  SG  CYS B 165     -13.139  -9.632 -17.841  1.00  0.00           S  
ATOM   2509  H   CYS B 165     -10.202  -9.287 -18.964  1.00  0.00           H  
ATOM   2510  HA  CYS B 165     -11.187  -7.876 -16.682  1.00  0.00           H  
ATOM   2511 1HB  CYS B 165     -11.145 -10.829 -17.323  1.00  0.00           H  
ATOM   2512 2HB  CYS B 165     -11.892 -10.159 -15.880  1.00  0.00           H  
ATOM   2513  HG  CYS B 165     -13.699 -10.810 -17.584  1.00  0.00           H  
ATOM   2514  N   VAL B 166      -8.534  -9.862 -16.439  1.00  0.00           N  
ATOM   2515  CA  VAL B 166      -7.344 -10.162 -15.654  1.00  0.00           C  
ATOM   2516  C   VAL B 166      -6.548  -8.885 -15.408  1.00  0.00           C  
ATOM   2517  O   VAL B 166      -6.050  -8.649 -14.299  1.00  0.00           O  
ATOM   2518  CB  VAL B 166      -6.461 -11.194 -16.380  1.00  0.00           C  
ATOM   2519  CG1 VAL B 166      -5.137 -11.368 -15.652  1.00  0.00           C  
ATOM   2520  CG2 VAL B 166      -7.197 -12.520 -16.488  1.00  0.00           C  
ATOM   2521  H   VAL B 166      -8.645 -10.289 -17.347  1.00  0.00           H  
ATOM   2522  HA  VAL B 166      -7.658 -10.581 -14.697  1.00  0.00           H  
ATOM   2523  HB  VAL B 166      -6.232 -10.822 -17.379  1.00  0.00           H  
ATOM   2524 1HG1 VAL B 166      -4.525 -12.101 -16.179  1.00  0.00           H  
ATOM   2525 2HG1 VAL B 166      -4.612 -10.414 -15.618  1.00  0.00           H  
ATOM   2526 3HG1 VAL B 166      -5.324 -11.717 -14.636  1.00  0.00           H  
ATOM   2527 1HG2 VAL B 166      -6.567 -13.245 -17.004  1.00  0.00           H  
ATOM   2528 2HG2 VAL B 166      -7.432 -12.889 -15.489  1.00  0.00           H  
ATOM   2529 3HG2 VAL B 166      -8.121 -12.380 -17.049  1.00  0.00           H  
ATOM   2530  N   ALA B 167      -6.434  -8.055 -16.437  1.00  0.00           N  
ATOM   2531  CA  ALA B 167      -5.696  -6.807 -16.300  1.00  0.00           C  
ATOM   2532  C   ALA B 167      -6.283  -6.014 -15.122  1.00  0.00           C  
ATOM   2533  O   ALA B 167      -5.554  -5.523 -14.250  1.00  0.00           O  
ATOM   2534  CB  ALA B 167      -5.796  -5.999 -17.585  1.00  0.00           C  
ATOM   2535  H   ALA B 167      -6.858  -8.281 -17.326  1.00  0.00           H  
ATOM   2536  HA  ALA B 167      -4.650  -7.051 -16.114  1.00  0.00           H  
ATOM   2537 1HB  ALA B 167      -5.241  -5.068 -17.473  1.00  0.00           H  
ATOM   2538 2HB  ALA B 167      -5.377  -6.575 -18.410  1.00  0.00           H  
ATOM   2539 3HB  ALA B 167      -6.841  -5.776 -17.793  1.00  0.00           H  
ATOM   2540  N   VAL B 168      -7.608  -5.902 -15.100  1.00  0.00           N  
ATOM   2541  CA  VAL B 168      -8.290  -5.172 -14.040  1.00  0.00           C  
ATOM   2542  C   VAL B 168      -7.891  -5.743 -12.687  1.00  0.00           C  
ATOM   2543  O   VAL B 168      -7.571  -5.007 -11.759  1.00  0.00           O  
ATOM   2544  CB  VAL B 168      -9.818  -5.261 -14.214  1.00  0.00           C  
ATOM   2545  CG1 VAL B 168     -10.526  -4.731 -12.976  1.00  0.00           C  
ATOM   2546  CG2 VAL B 168     -10.244  -4.487 -15.452  1.00  0.00           C  
ATOM   2547  H   VAL B 168      -8.155  -6.331 -15.832  1.00  0.00           H  
ATOM   2548  HA  VAL B 168      -8.001  -4.122 -14.102  1.00  0.00           H  
ATOM   2549  HB  VAL B 168     -10.102  -6.308 -14.322  1.00  0.00           H  
ATOM   2550 1HG1 VAL B 168     -11.605  -4.801 -13.116  1.00  0.00           H  
ATOM   2551 2HG1 VAL B 168     -10.234  -5.322 -12.108  1.00  0.00           H  
ATOM   2552 3HG1 VAL B 168     -10.249  -3.689 -12.817  1.00  0.00           H  
ATOM   2553 1HG2 VAL B 168     -11.326  -4.555 -15.569  1.00  0.00           H  
ATOM   2554 2HG2 VAL B 168      -9.955  -3.442 -15.346  1.00  0.00           H  
ATOM   2555 3HG2 VAL B 168      -9.758  -4.911 -16.331  1.00  0.00           H  
ATOM   2556  N   VAL B 169      -7.907  -7.064 -12.583  1.00  0.00           N  
ATOM   2557  CA  VAL B 169      -7.603  -7.721 -11.326  1.00  0.00           C  
ATOM   2558  C   VAL B 169      -6.208  -7.359 -10.845  1.00  0.00           C  
ATOM   2559  O   VAL B 169      -6.025  -6.963  -9.690  1.00  0.00           O  
ATOM   2560  CB  VAL B 169      -7.711  -9.249 -11.482  1.00  0.00           C  
ATOM   2561  CG1 VAL B 169      -7.172  -9.951 -10.245  1.00  0.00           C  
ATOM   2562  CG2 VAL B 169      -9.158  -9.642 -11.738  1.00  0.00           C  
ATOM   2563  H   VAL B 169      -8.134  -7.627 -13.390  1.00  0.00           H  
ATOM   2564  HA  VAL B 169      -8.338  -7.406 -10.584  1.00  0.00           H  
ATOM   2565  HB  VAL B 169      -7.094  -9.564 -12.324  1.00  0.00           H  
ATOM   2566 1HG1 VAL B 169      -7.256 -11.030 -10.372  1.00  0.00           H  
ATOM   2567 2HG1 VAL B 169      -6.125  -9.683 -10.101  1.00  0.00           H  
ATOM   2568 3HG1 VAL B 169      -7.749  -9.643  -9.372  1.00  0.00           H  
ATOM   2569 1HG2 VAL B 169      -9.227 -10.724 -11.848  1.00  0.00           H  
ATOM   2570 2HG2 VAL B 169      -9.776  -9.323 -10.899  1.00  0.00           H  
ATOM   2571 3HG2 VAL B 169      -9.509  -9.162 -12.651  1.00  0.00           H  
ATOM   2572  N   VAL B 170      -5.223  -7.495 -11.729  1.00  0.00           N  
ATOM   2573  CA  VAL B 170      -3.832  -7.370 -11.317  1.00  0.00           C  
ATOM   2574  C   VAL B 170      -3.435  -5.904 -11.159  1.00  0.00           C  
ATOM   2575  O   VAL B 170      -2.505  -5.578 -10.423  1.00  0.00           O  
ATOM   2576  CB  VAL B 170      -2.909  -8.044 -12.349  1.00  0.00           C  
ATOM   2577  CG1 VAL B 170      -3.233  -9.526 -12.466  1.00  0.00           C  
ATOM   2578  CG2 VAL B 170      -3.048  -7.353 -13.697  1.00  0.00           C  
ATOM   2579  H   VAL B 170      -5.434  -7.686 -12.698  1.00  0.00           H  
ATOM   2580  HA  VAL B 170      -3.712  -7.859 -10.349  1.00  0.00           H  
ATOM   2581  HB  VAL B 170      -1.877  -7.967 -12.005  1.00  0.00           H  
ATOM   2582 1HG1 VAL B 170      -2.570  -9.987 -13.200  1.00  0.00           H  
ATOM   2583 2HG1 VAL B 170      -3.092 -10.007 -11.498  1.00  0.00           H  
ATOM   2584 3HG1 VAL B 170      -4.267  -9.648 -12.786  1.00  0.00           H  
ATOM   2585 1HG2 VAL B 170      -2.392  -7.835 -14.422  1.00  0.00           H  
ATOM   2586 2HG2 VAL B 170      -4.081  -7.426 -14.038  1.00  0.00           H  
ATOM   2587 3HG2 VAL B 170      -2.771  -6.304 -13.599  1.00  0.00           H  
ATOM   2588  N   MET B 171      -4.144  -5.018 -11.847  1.00  0.00           N  
ATOM   2589  CA  MET B 171      -3.901  -3.602 -11.673  1.00  0.00           C  
ATOM   2590  C   MET B 171      -4.299  -3.167 -10.273  1.00  0.00           C  
ATOM   2591  O   MET B 171      -3.549  -2.455  -9.610  1.00  0.00           O  
ATOM   2592  CB  MET B 171      -4.663  -2.798 -12.725  1.00  0.00           C  
ATOM   2593  CG  MET B 171      -4.046  -2.839 -14.117  1.00  0.00           C  
ATOM   2594  SD  MET B 171      -4.806  -1.658 -15.249  1.00  0.00           S  
ATOM   2595  CE  MET B 171      -6.258  -2.570 -15.765  1.00  0.00           C  
ATOM   2596  H   MET B 171      -4.857  -5.319 -12.496  1.00  0.00           H  
ATOM   2597  HA  MET B 171      -2.839  -3.412 -11.823  1.00  0.00           H  
ATOM   2598 1HB  MET B 171      -5.683  -3.173 -12.801  1.00  0.00           H  
ATOM   2599 2HB  MET B 171      -4.720  -1.754 -12.416  1.00  0.00           H  
ATOM   2600 1HG  MET B 171      -2.982  -2.616 -14.050  1.00  0.00           H  
ATOM   2601 2HG  MET B 171      -4.159  -3.839 -14.535  1.00  0.00           H  
ATOM   2602 1HE  MET B 171      -6.834  -1.970 -16.470  1.00  0.00           H  
ATOM   2603 2HE  MET B 171      -5.952  -3.501 -16.245  1.00  0.00           H  
ATOM   2604 3HE  MET B 171      -6.874  -2.797 -14.894  1.00  0.00           H  
ATOM   2605  N   VAL B 172      -5.474  -3.593  -9.815  1.00  0.00           N  
ATOM   2606  CA  VAL B 172      -5.921  -3.218  -8.475  1.00  0.00           C  
ATOM   2607  C   VAL B 172      -5.123  -3.987  -7.436  1.00  0.00           C  
ATOM   2608  O   VAL B 172      -4.644  -3.409  -6.465  1.00  0.00           O  
ATOM   2609  CB  VAL B 172      -7.422  -3.514  -8.296  1.00  0.00           C  
ATOM   2610  CG1 VAL B 172      -7.844  -3.276  -6.854  1.00  0.00           C  
ATOM   2611  CG2 VAL B 172      -8.237  -2.649  -9.246  1.00  0.00           C  
ATOM   2612  H   VAL B 172      -6.067  -4.178 -10.386  1.00  0.00           H  
ATOM   2613  HA  VAL B 172      -5.748  -2.151  -8.338  1.00  0.00           H  
ATOM   2614  HB  VAL B 172      -7.605  -4.566  -8.515  1.00  0.00           H  
ATOM   2615 1HG1 VAL B 172      -8.908  -3.490  -6.746  1.00  0.00           H  
ATOM   2616 2HG1 VAL B 172      -7.274  -3.931  -6.196  1.00  0.00           H  
ATOM   2617 3HG1 VAL B 172      -7.655  -2.236  -6.587  1.00  0.00           H  
ATOM   2618 1HG2 VAL B 172      -9.297  -2.864  -9.115  1.00  0.00           H  
ATOM   2619 2HG2 VAL B 172      -8.050  -1.597  -9.031  1.00  0.00           H  
ATOM   2620 3HG2 VAL B 172      -7.948  -2.866 -10.275  1.00  0.00           H  
ATOM   2621  N   ALA B 173      -4.971  -5.289  -7.657  1.00  0.00           N  
ATOM   2622  CA  ALA B 173      -4.337  -6.156  -6.674  1.00  0.00           C  
ATOM   2623  C   ALA B 173      -2.886  -5.726  -6.509  1.00  0.00           C  
ATOM   2624  O   ALA B 173      -2.340  -5.746  -5.414  1.00  0.00           O  
ATOM   2625  CB  ALA B 173      -4.398  -7.600  -7.140  1.00  0.00           C  
ATOM   2626  H   ALA B 173      -5.302  -5.687  -8.524  1.00  0.00           H  
ATOM   2627  HA  ALA B 173      -4.884  -6.061  -5.736  1.00  0.00           H  
ATOM   2628 1HB  ALA B 173      -3.922  -8.241  -6.399  1.00  0.00           H  
ATOM   2629 2HB  ALA B 173      -5.439  -7.898  -7.263  1.00  0.00           H  
ATOM   2630 3HB  ALA B 173      -3.878  -7.697  -8.092  1.00  0.00           H  
ATOM   2631  N   GLY B 174      -2.269  -5.318  -7.608  1.00  0.00           N  
ATOM   2632  CA  GLY B 174      -0.898  -4.859  -7.550  1.00  0.00           C  
ATOM   2633  C   GLY B 174      -0.692  -3.667  -6.630  1.00  0.00           C  
ATOM   2634  O   GLY B 174       0.236  -3.667  -5.822  1.00  0.00           O  
ATOM   2635  H   GLY B 174      -2.748  -5.324  -8.497  1.00  0.00           H  
ATOM   2636 1HA  GLY B 174      -0.256  -5.672  -7.210  1.00  0.00           H  
ATOM   2637 2HA  GLY B 174      -0.564  -4.583  -8.550  1.00  0.00           H  
ATOM   2638  N   ILE B 175      -1.539  -2.647  -6.752  1.00  0.00           N  
ATOM   2639  CA  ILE B 175      -1.425  -1.470  -5.895  1.00  0.00           C  
ATOM   2640  C   ILE B 175      -1.640  -1.899  -4.455  1.00  0.00           C  
ATOM   2641  O   ILE B 175      -0.926  -1.482  -3.544  1.00  0.00           O  
ATOM   2642  CB  ILE B 175      -2.446  -0.383  -6.280  1.00  0.00           C  
ATOM   2643  CG1 ILE B 175      -2.127   0.181  -7.667  1.00  0.00           C  
ATOM   2644  CG2 ILE B 175      -2.458   0.727  -5.240  1.00  0.00           C  
ATOM   2645  CD1 ILE B 175      -0.775   0.851  -7.758  1.00  0.00           C  
ATOM   2646  H   ILE B 175      -2.272  -2.682  -7.445  1.00  0.00           H  
ATOM   2647  HA  ILE B 175      -0.446  -1.019  -6.054  1.00  0.00           H  
ATOM   2648  HB  ILE B 175      -3.441  -0.823  -6.339  1.00  0.00           H  
ATOM   2649 1HG1 ILE B 175      -2.161  -0.621  -8.402  1.00  0.00           H  
ATOM   2650 2HG1 ILE B 175      -2.887   0.912  -7.946  1.00  0.00           H  
ATOM   2651 1HG2 ILE B 175      -3.185   1.487  -5.528  1.00  0.00           H  
ATOM   2652 2HG2 ILE B 175      -2.731   0.313  -4.270  1.00  0.00           H  
ATOM   2653 3HG2 ILE B 175      -1.468   1.177  -5.176  1.00  0.00           H  
ATOM   2654 1HD1 ILE B 175      -0.622   1.226  -8.770  1.00  0.00           H  
ATOM   2655 2HD1 ILE B 175      -0.732   1.682  -7.053  1.00  0.00           H  
ATOM   2656 3HD1 ILE B 175       0.005   0.129  -7.517  1.00  0.00           H  
ATOM   2657  N   THR B 176      -2.639  -2.752  -4.270  1.00  0.00           N  
ATOM   2658  CA  THR B 176      -2.990  -3.293  -2.976  1.00  0.00           C  
ATOM   2659  C   THR B 176      -1.837  -4.053  -2.335  1.00  0.00           C  
ATOM   2660  O   THR B 176      -1.600  -3.914  -1.143  1.00  0.00           O  
ATOM   2661  CB  THR B 176      -4.216  -4.219  -3.091  1.00  0.00           C  
ATOM   2662  OG1 THR B 176      -5.336  -3.473  -3.584  1.00  0.00           O  
ATOM   2663  CG2 THR B 176      -4.564  -4.813  -1.735  1.00  0.00           C  
ATOM   2664  H   THR B 176      -3.174  -3.029  -5.081  1.00  0.00           H  
ATOM   2665  HA  THR B 176      -3.233  -2.466  -2.309  1.00  0.00           H  
ATOM   2666  HB  THR B 176      -3.998  -5.026  -3.790  1.00  0.00           H  
ATOM   2667  HG1 THR B 176      -5.827  -4.011  -4.210  1.00  0.00           H  
ATOM   2668 1HG2 THR B 176      -5.432  -5.464  -1.835  1.00  0.00           H  
ATOM   2669 2HG2 THR B 176      -3.718  -5.390  -1.362  1.00  0.00           H  
ATOM   2670 3HG2 THR B 176      -4.792  -4.010  -1.034  1.00  0.00           H  
ATOM   2671  N   SER B 177      -1.111  -4.846  -3.111  1.00  0.00           N  
ATOM   2672  CA  SER B 177       0.031  -5.563  -2.564  1.00  0.00           C  
ATOM   2673  C   SER B 177       1.102  -4.595  -2.063  1.00  0.00           C  
ATOM   2674  O   SER B 177       1.686  -4.796  -0.999  1.00  0.00           O  
ATOM   2675  CB  SER B 177       0.617  -6.486  -3.614  1.00  0.00           C  
ATOM   2676  OG  SER B 177      -0.293  -7.493  -3.963  1.00  0.00           O  
ATOM   2677  H   SER B 177      -1.342  -4.962  -4.087  1.00  0.00           H  
ATOM   2678  HA  SER B 177      -0.311  -6.168  -1.722  1.00  0.00           H  
ATOM   2679 1HB  SER B 177       0.881  -5.908  -4.500  1.00  0.00           H  
ATOM   2680 2HB  SER B 177       1.533  -6.936  -3.233  1.00  0.00           H  
ATOM   2681  HG  SER B 177      -0.909  -7.091  -4.580  1.00  0.00           H  
ATOM   2682  N   PHE B 178       1.360  -3.536  -2.822  1.00  0.00           N  
ATOM   2683  CA  PHE B 178       2.331  -2.541  -2.396  1.00  0.00           C  
ATOM   2684  C   PHE B 178       1.892  -1.824  -1.134  1.00  0.00           C  
ATOM   2685  O   PHE B 178       2.712  -1.515  -0.277  1.00  0.00           O  
ATOM   2686  CB  PHE B 178       2.564  -1.517  -3.508  1.00  0.00           C  
ATOM   2687  CG  PHE B 178       3.464  -2.010  -4.606  1.00  0.00           C  
ATOM   2688  CD1 PHE B 178       2.980  -2.181  -5.895  1.00  0.00           C  
ATOM   2689  CD2 PHE B 178       4.795  -2.304  -4.353  1.00  0.00           C  
ATOM   2690  CE1 PHE B 178       3.806  -2.634  -6.906  1.00  0.00           C  
ATOM   2691  CE2 PHE B 178       5.623  -2.756  -5.361  1.00  0.00           C  
ATOM   2692  CZ  PHE B 178       5.128  -2.921  -6.639  1.00  0.00           C  
ATOM   2693  H   PHE B 178       0.883  -3.412  -3.704  1.00  0.00           H  
ATOM   2694  HA  PHE B 178       3.268  -3.049  -2.163  1.00  0.00           H  
ATOM   2695 1HB  PHE B 178       1.609  -1.238  -3.951  1.00  0.00           H  
ATOM   2696 2HB  PHE B 178       3.006  -0.616  -3.086  1.00  0.00           H  
ATOM   2697  HD1 PHE B 178       1.935  -1.952  -6.106  1.00  0.00           H  
ATOM   2698  HD2 PHE B 178       5.186  -2.174  -3.343  1.00  0.00           H  
ATOM   2699  HE1 PHE B 178       3.413  -2.763  -7.913  1.00  0.00           H  
ATOM   2700  HE2 PHE B 178       6.668  -2.983  -5.149  1.00  0.00           H  
ATOM   2701  HZ  PHE B 178       5.780  -3.279  -7.435  1.00  0.00           H  
ATOM   2702  N   GLY B 179       0.595  -1.568  -1.021  1.00  0.00           N  
ATOM   2703  CA  GLY B 179       0.072  -0.920   0.170  1.00  0.00           C  
ATOM   2704  C   GLY B 179       0.219  -1.807   1.388  1.00  0.00           C  
ATOM   2705  O   GLY B 179       0.506  -1.328   2.483  1.00  0.00           O  
ATOM   2706  H   GLY B 179      -0.042  -1.821  -1.763  1.00  0.00           H  
ATOM   2707 1HA  GLY B 179       0.600   0.019   0.335  1.00  0.00           H  
ATOM   2708 2HA  GLY B 179      -0.979  -0.676   0.020  1.00  0.00           H  
ATOM   2709  N   LEU B 180       0.022  -3.106   1.192  1.00  0.00           N  
ATOM   2710  CA  LEU B 180       0.153  -4.063   2.273  1.00  0.00           C  
ATOM   2711  C   LEU B 180       1.599  -4.101   2.750  1.00  0.00           C  
ATOM   2712  O   LEU B 180       1.863  -4.127   3.951  1.00  0.00           O  
ATOM   2713  CB  LEU B 180      -0.290  -5.457   1.814  1.00  0.00           C  
ATOM   2714  CG  LEU B 180      -0.273  -6.549   2.892  1.00  0.00           C  
ATOM   2715  CD1 LEU B 180      -1.184  -6.142   4.042  1.00  0.00           C  
ATOM   2716  CD2 LEU B 180      -0.719  -7.870   2.284  1.00  0.00           C  
ATOM   2717  H   LEU B 180      -0.224  -3.436   0.269  1.00  0.00           H  
ATOM   2718  HA  LEU B 180      -0.502  -3.756   3.088  1.00  0.00           H  
ATOM   2719 1HB  LEU B 180      -1.306  -5.389   1.428  1.00  0.00           H  
ATOM   2720 2HB  LEU B 180       0.363  -5.781   1.004  1.00  0.00           H  
ATOM   2721  HG  LEU B 180       0.737  -6.654   3.288  1.00  0.00           H  
ATOM   2722 1HD1 LEU B 180      -1.172  -6.917   4.808  1.00  0.00           H  
ATOM   2723 2HD1 LEU B 180      -0.831  -5.204   4.471  1.00  0.00           H  
ATOM   2724 3HD1 LEU B 180      -2.201  -6.013   3.673  1.00  0.00           H  
ATOM   2725 1HD2 LEU B 180      -0.706  -8.646   3.050  1.00  0.00           H  
ATOM   2726 2HD2 LEU B 180      -1.730  -7.767   1.889  1.00  0.00           H  
ATOM   2727 3HD2 LEU B 180      -0.040  -8.146   1.476  1.00  0.00           H  
ATOM   2728  N   VAL B 181       2.535  -4.102   1.807  1.00  0.00           N  
ATOM   2729  CA  VAL B 181       3.952  -4.012   2.145  1.00  0.00           C  
ATOM   2730  C   VAL B 181       4.231  -2.750   2.946  1.00  0.00           C  
ATOM   2731  O   VAL B 181       4.966  -2.790   3.929  1.00  0.00           O  
ATOM   2732  CB  VAL B 181       4.813  -4.009   0.867  1.00  0.00           C  
ATOM   2733  CG1 VAL B 181       6.258  -3.670   1.200  1.00  0.00           C  
ATOM   2734  CG2 VAL B 181       4.720  -5.361   0.178  1.00  0.00           C  
ATOM   2735  H   VAL B 181       2.264  -4.168   0.836  1.00  0.00           H  
ATOM   2736  HA  VAL B 181       4.222  -4.885   2.739  1.00  0.00           H  
ATOM   2737  HB  VAL B 181       4.447  -3.232   0.196  1.00  0.00           H  
ATOM   2738 1HG1 VAL B 181       6.852  -3.672   0.285  1.00  0.00           H  
ATOM   2739 2HG1 VAL B 181       6.304  -2.683   1.659  1.00  0.00           H  
ATOM   2740 3HG1 VAL B 181       6.656  -4.412   1.892  1.00  0.00           H  
ATOM   2741 1HG2 VAL B 181       5.331  -5.352  -0.725  1.00  0.00           H  
ATOM   2742 2HG2 VAL B 181       5.081  -6.139   0.852  1.00  0.00           H  
ATOM   2743 3HG2 VAL B 181       3.683  -5.564  -0.088  1.00  0.00           H  
ATOM   2744  N   THR B 182       3.656  -1.630   2.523  1.00  0.00           N  
ATOM   2745  CA  THR B 182       3.961  -0.363   3.168  1.00  0.00           C  
ATOM   2746  C   THR B 182       3.496  -0.475   4.603  1.00  0.00           C  
ATOM   2747  O   THR B 182       4.226  -0.134   5.528  1.00  0.00           O  
ATOM   2748  CB  THR B 182       3.282   0.829   2.468  1.00  0.00           C  
ATOM   2749  OG1 THR B 182       3.777   0.945   1.128  1.00  0.00           O  
ATOM   2750  CG2 THR B 182       3.563   2.120   3.222  1.00  0.00           C  
ATOM   2751  H   THR B 182       3.003  -1.645   1.753  1.00  0.00           H  
ATOM   2752  HA  THR B 182       5.034  -0.186   3.091  1.00  0.00           H  
ATOM   2753  HB  THR B 182       2.206   0.664   2.431  1.00  0.00           H  
ATOM   2754  HG1 THR B 182       3.144   0.557   0.519  1.00  0.00           H  
ATOM   2755 1HG2 THR B 182       3.076   2.951   2.713  1.00  0.00           H  
ATOM   2756 2HG2 THR B 182       3.178   2.039   4.238  1.00  0.00           H  
ATOM   2757 3HG2 THR B 182       4.638   2.295   3.255  1.00  0.00           H  
ATOM   2758  N   ALA B 183       2.268  -0.956   4.778  1.00  0.00           N  
ATOM   2759  CA  ALA B 183       1.630  -0.965   6.086  1.00  0.00           C  
ATOM   2760  C   ALA B 183       2.463  -1.857   6.988  1.00  0.00           C  
ATOM   2761  O   ALA B 183       2.769  -1.499   8.124  1.00  0.00           O  
ATOM   2762  CB  ALA B 183       0.218  -1.506   5.980  1.00  0.00           C  
ATOM   2763  H   ALA B 183       1.766  -1.324   3.983  1.00  0.00           H  
ATOM   2764  HA  ALA B 183       1.589   0.062   6.450  1.00  0.00           H  
ATOM   2765 1HB  ALA B 183      -0.246  -1.507   6.966  1.00  0.00           H  
ATOM   2766 2HB  ALA B 183      -0.362  -0.877   5.305  1.00  0.00           H  
ATOM   2767 3HB  ALA B 183       0.247  -2.523   5.591  1.00  0.00           H  
ATOM   2768  N   ALA B 184       2.829  -3.021   6.465  1.00  0.00           N  
ATOM   2769  CA  ALA B 184       3.529  -4.024   7.249  1.00  0.00           C  
ATOM   2770  C   ALA B 184       4.841  -3.439   7.747  1.00  0.00           C  
ATOM   2771  O   ALA B 184       5.130  -3.455   8.939  1.00  0.00           O  
ATOM   2772  CB  ALA B 184       3.803  -5.248   6.394  1.00  0.00           C  
ATOM   2773  H   ALA B 184       2.615  -3.214   5.497  1.00  0.00           H  
ATOM   2774  HA  ALA B 184       2.890  -4.308   8.085  1.00  0.00           H  
ATOM   2775 1HB  ALA B 184       4.328  -5.997   6.988  1.00  0.00           H  
ATOM   2776 2HB  ALA B 184       2.859  -5.663   6.040  1.00  0.00           H  
ATOM   2777 3HB  ALA B 184       4.417  -4.966   5.541  1.00  0.00           H  
ATOM   2778  N   LEU B 185       5.628  -2.905   6.827  1.00  0.00           N  
ATOM   2779  CA  LEU B 185       6.925  -2.342   7.165  1.00  0.00           C  
ATOM   2780  C   LEU B 185       6.847  -1.102   8.055  1.00  0.00           C  
ATOM   2781  O   LEU B 185       7.677  -0.925   8.944  1.00  0.00           O  
ATOM   2782  CB  LEU B 185       7.677  -1.990   5.875  1.00  0.00           C  
ATOM   2783  CG  LEU B 185       8.148  -3.183   5.034  1.00  0.00           C  
ATOM   2784  CD1 LEU B 185       8.718  -2.681   3.714  1.00  0.00           C  
ATOM   2785  CD2 LEU B 185       9.189  -3.974   5.813  1.00  0.00           C  
ATOM   2786  H   LEU B 185       5.320  -2.888   5.865  1.00  0.00           H  
ATOM   2787  HA  LEU B 185       7.486  -3.083   7.732  1.00  0.00           H  
ATOM   2788 1HB  LEU B 185       7.028  -1.380   5.249  1.00  0.00           H  
ATOM   2789 2HB  LEU B 185       8.556  -1.400   6.135  1.00  0.00           H  
ATOM   2790  HG  LEU B 185       7.298  -3.827   4.807  1.00  0.00           H  
ATOM   2791 1HD1 LEU B 185       9.053  -3.529   3.116  1.00  0.00           H  
ATOM   2792 2HD1 LEU B 185       7.947  -2.136   3.169  1.00  0.00           H  
ATOM   2793 3HD1 LEU B 185       9.561  -2.020   3.910  1.00  0.00           H  
ATOM   2794 1HD2 LEU B 185       9.523  -4.823   5.215  1.00  0.00           H  
ATOM   2795 2HD2 LEU B 185      10.040  -3.332   6.039  1.00  0.00           H  
ATOM   2796 3HD2 LEU B 185       8.750  -4.336   6.742  1.00  0.00           H  
ATOM   2797  N   ALA B 186       5.859  -0.244   7.814  1.00  0.00           N  
ATOM   2798  CA  ALA B 186       5.659   0.938   8.650  1.00  0.00           C  
ATOM   2799  C   ALA B 186       5.484   0.569  10.110  1.00  0.00           C  
ATOM   2800  O   ALA B 186       6.125   1.153  10.976  1.00  0.00           O  
ATOM   2801  CB  ALA B 186       4.449   1.728   8.175  1.00  0.00           C  
ATOM   2802  H   ALA B 186       5.233  -0.410   7.039  1.00  0.00           H  
ATOM   2803  HA  ALA B 186       6.545   1.567   8.564  1.00  0.00           H  
ATOM   2804 1HB  ALA B 186       4.315   2.605   8.809  1.00  0.00           H  
ATOM   2805 2HB  ALA B 186       4.603   2.046   7.144  1.00  0.00           H  
ATOM   2806 3HB  ALA B 186       3.560   1.101   8.232  1.00  0.00           H  
ATOM   2807  N   THR B 187       4.613  -0.397  10.384  1.00  0.00           N  
ATOM   2808  CA  THR B 187       4.305  -0.770  11.760  1.00  0.00           C  
ATOM   2809  C   THR B 187       5.450  -1.537  12.410  1.00  0.00           C  
ATOM   2810  O   THR B 187       5.592  -1.533  13.633  1.00  0.00           O  
ATOM   2811  CB  THR B 187       3.019  -1.615  11.826  1.00  0.00           C  
ATOM   2812  OG1 THR B 187       3.185  -2.804  11.042  1.00  0.00           O  
ATOM   2813  CG2 THR B 187       1.833  -0.824  11.295  1.00  0.00           C  
ATOM   2814  H   THR B 187       4.154  -0.885   9.628  1.00  0.00           H  
ATOM   2815  HA  THR B 187       4.132   0.140  12.335  1.00  0.00           H  
ATOM   2816  HB  THR B 187       2.824  -1.902  12.859  1.00  0.00           H  
ATOM   2817  HG1 THR B 187       3.565  -3.496  11.588  1.00  0.00           H  
ATOM   2818 1HG2 THR B 187       0.933  -1.437  11.350  1.00  0.00           H  
ATOM   2819 2HG2 THR B 187       1.697   0.075  11.897  1.00  0.00           H  
ATOM   2820 3HG2 THR B 187       2.018  -0.543  10.259  1.00  0.00           H  
ATOM   2821  N   TRP B 188       6.263  -2.198  11.593  1.00  0.00           N  
ATOM   2822  CA  TRP B 188       7.518  -2.785  12.063  1.00  0.00           C  
ATOM   2823  C   TRP B 188       8.424  -1.697  12.637  1.00  0.00           C  
ATOM   2824  O   TRP B 188       9.044  -1.866  13.686  1.00  0.00           O  
ATOM   2825  CB  TRP B 188       8.236  -3.512  10.924  1.00  0.00           C  
ATOM   2826  CG  TRP B 188       9.616  -3.973  11.284  1.00  0.00           C  
ATOM   2827  CD1 TRP B 188       9.978  -4.671  12.397  1.00  0.00           C  
ATOM   2828  CD2 TRP B 188      10.832  -3.770  10.524  1.00  0.00           C  
ATOM   2829  NE1 TRP B 188      11.329  -4.915  12.384  1.00  0.00           N  
ATOM   2830  CE2 TRP B 188      11.867  -4.371  11.244  1.00  0.00           C  
ATOM   2831  CE3 TRP B 188      11.120  -3.136   9.309  1.00  0.00           C  
ATOM   2832  CZ2 TRP B 188      13.178  -4.359  10.794  1.00  0.00           C  
ATOM   2833  CZ3 TRP B 188      12.434  -3.125   8.857  1.00  0.00           C  
ATOM   2834  CH2 TRP B 188      13.436  -3.722   9.580  1.00  0.00           C  
ATOM   2835  H   TRP B 188       6.007  -2.298  10.622  1.00  0.00           H  
ATOM   2836  HA  TRP B 188       7.290  -3.509  12.845  1.00  0.00           H  
ATOM   2837 1HB  TRP B 188       7.651  -4.381  10.623  1.00  0.00           H  
ATOM   2838 2HB  TRP B 188       8.309  -2.852  10.060  1.00  0.00           H  
ATOM   2839  HD1 TRP B 188       9.294  -4.989  13.182  1.00  0.00           H  
ATOM   2840  HE1 TRP B 188      11.844  -5.412  13.096  1.00  0.00           H  
ATOM   2841  HE3 TRP B 188      10.328  -2.663   8.730  1.00  0.00           H  
ATOM   2842  HZ2 TRP B 188      13.987  -4.828  11.354  1.00  0.00           H  
ATOM   2843  HZ3 TRP B 188      12.650  -2.629   7.910  1.00  0.00           H  
ATOM   2844  HH2 TRP B 188      14.455  -3.695   9.195  1.00  0.00           H  
ATOM   2845  N   PHE B 189       8.496  -0.578  11.923  1.00  0.00           N  
ATOM   2846  CA  PHE B 189       9.353   0.529  12.309  1.00  0.00           C  
ATOM   2847  C   PHE B 189       8.793   1.087  13.604  1.00  0.00           C  
ATOM   2848  O   PHE B 189       9.530   1.477  14.505  1.00  0.00           O  
ATOM   2849  CB  PHE B 189       9.400   1.610  11.228  1.00  0.00           C  
ATOM   2850  CG  PHE B 189      10.249   1.246  10.043  1.00  0.00           C  
ATOM   2851  CD1 PHE B 189       9.725   1.284   8.760  1.00  0.00           C  
ATOM   2852  CD2 PHE B 189      11.571   0.863  10.210  1.00  0.00           C  
ATOM   2853  CE1 PHE B 189      10.505   0.949   7.669  1.00  0.00           C  
ATOM   2854  CE2 PHE B 189      12.353   0.529   9.121  1.00  0.00           C  
ATOM   2855  CZ  PHE B 189      11.819   0.571   7.849  1.00  0.00           C  
ATOM   2856  H   PHE B 189       7.937  -0.498  11.086  1.00  0.00           H  
ATOM   2857  HA  PHE B 189      10.367   0.151  12.444  1.00  0.00           H  
ATOM   2858 1HB  PHE B 189       8.391   1.814  10.874  1.00  0.00           H  
ATOM   2859 2HB  PHE B 189       9.790   2.533  11.655  1.00  0.00           H  
ATOM   2860  HD1 PHE B 189       8.687   1.583   8.617  1.00  0.00           H  
ATOM   2861  HD2 PHE B 189      11.993   0.829  11.215  1.00  0.00           H  
ATOM   2862  HE1 PHE B 189      10.081   0.983   6.665  1.00  0.00           H  
ATOM   2863  HE2 PHE B 189      13.391   0.231   9.266  1.00  0.00           H  
ATOM   2864  HZ  PHE B 189      12.434   0.306   6.990  1.00  0.00           H  
ATOM   2865  N   VAL B 190       7.464   1.111  13.678  1.00  0.00           N  
ATOM   2866  CA  VAL B 190       6.743   1.615  14.841  1.00  0.00           C  
ATOM   2867  C   VAL B 190       7.244   0.788  16.026  1.00  0.00           C  
ATOM   2868  O   VAL B 190       7.516   1.321  17.100  1.00  0.00           O  
ATOM   2869  CB  VAL B 190       5.219   1.468  14.676  1.00  0.00           C  
ATOM   2870  CG1 VAL B 190       4.514   1.708  16.003  1.00  0.00           C  
ATOM   2871  CG2 VAL B 190       4.717   2.436  13.616  1.00  0.00           C  
ATOM   2872  H   VAL B 190       6.940   0.762  12.888  1.00  0.00           H  
ATOM   2873  HA  VAL B 190       6.961   2.678  14.949  1.00  0.00           H  
ATOM   2874  HB  VAL B 190       4.993   0.446  14.372  1.00  0.00           H  
ATOM   2875 1HG1 VAL B 190       3.437   1.599  15.868  1.00  0.00           H  
ATOM   2876 2HG1 VAL B 190       4.862   0.981  16.736  1.00  0.00           H  
ATOM   2877 3HG1 VAL B 190       4.735   2.715  16.355  1.00  0.00           H  
ATOM   2878 1HG2 VAL B 190       3.638   2.326  13.504  1.00  0.00           H  
ATOM   2879 2HG2 VAL B 190       4.948   3.458  13.917  1.00  0.00           H  
ATOM   2880 3HG2 VAL B 190       5.204   2.219  12.665  1.00  0.00           H  
ATOM   2881  N   GLY B 191       7.383  -0.520  15.803  1.00  0.00           N  
ATOM   2882  CA  GLY B 191       7.685  -1.454  16.880  1.00  0.00           C  
ATOM   2883  C   GLY B 191       9.191  -1.606  17.008  1.00  0.00           C  
ATOM   2884  O   GLY B 191       9.706  -2.546  17.616  1.00  0.00           O  
ATOM   2885  H   GLY B 191       7.277  -0.871  14.862  1.00  0.00           H  
ATOM   2886 1HA  GLY B 191       7.255  -1.086  17.812  1.00  0.00           H  
ATOM   2887 2HA  GLY B 191       7.218  -2.415  16.669  1.00  0.00           H  
ATOM   2888  N   ARG B 192       9.884  -0.659  16.390  1.00  0.00           N  
ATOM   2889  CA  ARG B 192      11.324  -0.518  16.485  1.00  0.00           C  
ATOM   2890  C   ARG B 192      11.546   0.964  16.767  1.00  0.00           C  
ATOM   2891  O   ARG B 192      12.611   1.526  16.490  1.00  0.00           O  
ATOM   2892  CB  ARG B 192      12.032  -0.944  15.207  1.00  0.00           C  
ATOM   2893  CG  ARG B 192      11.922  -2.425  14.879  1.00  0.00           C  
ATOM   2894  CD  ARG B 192      12.653  -3.262  15.864  1.00  0.00           C  
ATOM   2895  NE  ARG B 192      12.628  -4.670  15.503  1.00  0.00           N  
ATOM   2896  CZ  ARG B 192      11.656  -5.533  15.858  1.00  0.00           C  
ATOM   2897  NH1 ARG B 192      10.640  -5.118  16.581  1.00  0.00           N  
ATOM   2898  NH2 ARG B 192      11.725  -6.798  15.480  1.00  0.00           N  
ATOM   2899  H   ARG B 192       9.362  -0.006  15.823  1.00  0.00           H  
ATOM   2900  HA  ARG B 192      11.685  -1.176  17.276  1.00  0.00           H  
ATOM   2901 1HB  ARG B 192      11.626  -0.388  14.363  1.00  0.00           H  
ATOM   2902 2HB  ARG B 192      13.092  -0.700  15.280  1.00  0.00           H  
ATOM   2903 1HG  ARG B 192      10.873  -2.722  14.887  1.00  0.00           H  
ATOM   2904 2HG  ARG B 192      12.344  -2.610  13.890  1.00  0.00           H  
ATOM   2905 1HD  ARG B 192      13.694  -2.941  15.912  1.00  0.00           H  
ATOM   2906 2HD  ARG B 192      12.194  -3.153  16.845  1.00  0.00           H  
ATOM   2907  HE  ARG B 192      13.394  -5.027  14.947  1.00  0.00           H  
ATOM   2908 1HH1 ARG B 192      10.587  -4.151  16.870  1.00  0.00           H  
ATOM   2909 2HH1 ARG B 192       9.911  -5.764  16.847  1.00  0.00           H  
ATOM   2910 1HH2 ARG B 192      12.506  -7.117  14.924  1.00  0.00           H  
ATOM   2911 2HH2 ARG B 192      10.997  -7.444  15.745  1.00  0.00           H  
ATOM   2912  N   GLU B 193      10.494   1.583  17.299  1.00  0.00           N  
ATOM   2913  CA  GLU B 193      10.524   2.957  17.787  1.00  0.00           C  
ATOM   2914  C   GLU B 193       9.930   2.959  19.193  1.00  0.00           C  
ATOM   2915  O   GLU B 193      10.432   3.631  20.094  1.00  0.00           O  
ATOM   2916  CB  GLU B 193       9.740   3.893  16.864  1.00  0.00           C  
ATOM   2917  CG  GLU B 193      10.430   4.195  15.542  1.00  0.00           C  
ATOM   2918  CD  GLU B 193      11.604   5.123  15.693  1.00  0.00           C  
ATOM   2919  OE1 GLU B 193      12.053   5.307  16.798  1.00  0.00           O  
ATOM   2920  OE2 GLU B 193      12.052   5.648  14.701  1.00  0.00           O  
ATOM   2921  H   GLU B 193       9.633   1.058  17.360  1.00  0.00           H  
ATOM   2922  HA  GLU B 193      11.556   3.307  17.771  1.00  0.00           H  
ATOM   2923 1HB  GLU B 193       8.767   3.455  16.641  1.00  0.00           H  
ATOM   2924 2HB  GLU B 193       9.563   4.841  17.373  1.00  0.00           H  
ATOM   2925 1HG  GLU B 193      10.775   3.260  15.102  1.00  0.00           H  
ATOM   2926 2HG  GLU B 193       9.707   4.640  14.860  1.00  0.00           H  
ATOM   2927  N   GLN B 194       8.852   2.199  19.363  1.00  0.00           N  
ATOM   2928  CA  GLN B 194       8.154   2.106  20.636  1.00  0.00           C  
ATOM   2929  C   GLN B 194       8.675   0.898  21.432  1.00  0.00           C  
ATOM   2930  O   GLN B 194       8.866   1.041  22.660  1.00  0.00           O  
ATOM   2931  OXT GLN B 194       8.886  -0.143  20.874  1.00  0.00           O  
ATOM   2932  CB  GLN B 194       6.643   1.991  20.415  1.00  0.00           C  
ATOM   2933  CG  GLN B 194       6.037   3.153  19.646  1.00  0.00           C  
ATOM   2934  CD  GLN B 194       6.153   4.467  20.396  1.00  0.00           C  
ATOM   2935  OE1 GLN B 194       5.774   4.566  21.566  1.00  0.00           O  
ATOM   2936  NE2 GLN B 194       6.680   5.485  19.725  1.00  0.00           N  
ATOM   2937  H   GLN B 194       8.510   1.669  18.575  1.00  0.00           H  
ATOM   2938  HA  GLN B 194       8.329   3.025  21.195  1.00  0.00           H  
ATOM   2939 1HB  GLN B 194       6.424   1.075  19.867  1.00  0.00           H  
ATOM   2940 2HB  GLN B 194       6.138   1.925  21.378  1.00  0.00           H  
ATOM   2941 1HG  GLN B 194       6.556   3.255  18.694  1.00  0.00           H  
ATOM   2942 2HG  GLN B 194       4.980   2.950  19.475  1.00  0.00           H  
ATOM   2943 1HE2 GLN B 194       6.783   6.377  20.167  1.00  0.00           H  
ATOM   2944 2HE2 GLN B 194       6.975   5.361  18.777  1.00  0.00           H  
ATOM   2945  N   ALA C 195      16.512   8.403  16.092  1.00  0.00           N  
ATOM   2946  CA  ALA C 195      15.273   7.599  15.874  1.00  0.00           C  
ATOM   2947  C   ALA C 195      15.565   6.384  15.003  1.00  0.00           C  
ATOM   2948  O   ALA C 195      16.448   5.580  15.314  1.00  0.00           O  
ATOM   2949  CB  ALA C 195      14.198   8.468  15.216  1.00  0.00           C  
ATOM   2950 1H   ALA C 195      16.299   9.195  16.665  1.00  0.00           H  
ATOM   2951 2H   ALA C 195      17.200   7.838  16.547  1.00  0.00           H  
ATOM   2952 3H   ALA C 195      16.866   8.715  15.211  1.00  0.00           H  
ATOM   2953  HA  ALA C 195      14.913   7.261  16.846  1.00  0.00           H  
ATOM   2954 1HB  ALA C 195      13.297   7.876  15.060  1.00  0.00           H  
ATOM   2955 2HB  ALA C 195      13.969   9.315  15.863  1.00  0.00           H  
ATOM   2956 3HB  ALA C 195      14.563   8.833  14.257  1.00  0.00           H  
ATOM   2957  N   LEU C 196      14.815   6.256  13.912  1.00  0.00           N  
ATOM   2958  CA  LEU C 196      14.957   5.136  12.992  1.00  0.00           C  
ATOM   2959  C   LEU C 196      14.259   5.454  11.678  1.00  0.00           C  
ATOM   2960  O   LEU C 196      14.904   5.725  10.668  1.00  0.00           O  
ATOM   2961  CB  LEU C 196      14.368   3.857  13.603  1.00  0.00           C  
ATOM   2962  CG  LEU C 196      14.474   2.596  12.736  1.00  0.00           C  
ATOM   2963  CD1 LEU C 196      15.941   2.276  12.482  1.00  0.00           C  
ATOM   2964  CD2 LEU C 196      13.775   1.440  13.434  1.00  0.00           C  
ATOM   2965  H   LEU C 196      14.123   6.966  13.720  1.00  0.00           H  
ATOM   2966  HA  LEU C 196      16.018   4.964  12.816  1.00  0.00           H  
ATOM   2967 1HB  LEU C 196      14.878   3.656  14.544  1.00  0.00           H  
ATOM   2968 2HB  LEU C 196      13.313   4.027  13.814  1.00  0.00           H  
ATOM   2969  HG  LEU C 196      14.000   2.777  11.771  1.00  0.00           H  
ATOM   2970 1HD1 LEU C 196      16.016   1.379  11.866  1.00  0.00           H  
ATOM   2971 2HD1 LEU C 196      16.412   3.111  11.964  1.00  0.00           H  
ATOM   2972 3HD1 LEU C 196      16.446   2.106  13.432  1.00  0.00           H  
ATOM   2973 1HD2 LEU C 196      13.849   0.543  12.818  1.00  0.00           H  
ATOM   2974 2HD2 LEU C 196      14.249   1.257  14.399  1.00  0.00           H  
ATOM   2975 3HD2 LEU C 196      12.724   1.689  13.587  1.00  0.00           H  
ATOM   2976  N   HIS C 197      12.933   5.420  11.700  1.00  0.00           N  
ATOM   2977  CA  HIS C 197      12.145   5.529  10.484  1.00  0.00           C  
ATOM   2978  C   HIS C 197      12.517   6.786   9.708  1.00  0.00           C  
ATOM   2979  O   HIS C 197      12.424   6.819   8.486  1.00  0.00           O  
ATOM   2980  CB  HIS C 197      10.647   5.541  10.809  1.00  0.00           C  
ATOM   2981  CG  HIS C 197      10.201   6.767  11.542  1.00  0.00           C  
ATOM   2982  ND1 HIS C 197      10.394   6.935  12.897  1.00  0.00           N  
ATOM   2983  CD2 HIS C 197       9.570   7.884  11.110  1.00  0.00           C  
ATOM   2984  CE1 HIS C 197       9.901   8.105  13.267  1.00  0.00           C  
ATOM   2985  NE2 HIS C 197       9.396   8.699  12.202  1.00  0.00           N  
ATOM   2986  H   HIS C 197      12.459   5.317  12.586  1.00  0.00           H  
ATOM   2987  HA  HIS C 197      12.330   4.661   9.852  1.00  0.00           H  
ATOM   2988 1HB  HIS C 197      10.074   5.468   9.884  1.00  0.00           H  
ATOM   2989 2HB  HIS C 197      10.400   4.671  11.416  1.00  0.00           H  
ATOM   2990  HD1 HIS C 197      10.899   6.320  13.503  1.00  0.00           H  
ATOM   2991  HD2 HIS C 197       9.216   8.202  10.129  1.00  0.00           H  
ATOM   2992  HE1 HIS C 197       9.956   8.426  14.306  1.00  0.00           H  
ATOM   2993  N   TRP C 198      12.946   7.812  10.434  1.00  0.00           N  
ATOM   2994  CA  TRP C 198      13.434   9.044   9.832  1.00  0.00           C  
ATOM   2995  C   TRP C 198      14.640   8.811   8.934  1.00  0.00           C  
ATOM   2996  O   TRP C 198      14.698   9.335   7.819  1.00  0.00           O  
ATOM   2997  CB  TRP C 198      13.803  10.051  10.923  1.00  0.00           C  
ATOM   2998  CG  TRP C 198      14.328  11.348  10.387  1.00  0.00           C  
ATOM   2999  CD1 TRP C 198      13.591  12.406   9.945  1.00  0.00           C  
ATOM   3000  CD2 TRP C 198      15.715  11.735  10.233  1.00  0.00           C  
ATOM   3001  NE1 TRP C 198      14.419  13.419   9.528  1.00  0.00           N  
ATOM   3002  CE2 TRP C 198      15.722  13.026   9.699  1.00  0.00           C  
ATOM   3003  CE3 TRP C 198      16.933  11.098  10.503  1.00  0.00           C  
ATOM   3004  CZ2 TRP C 198      16.902  13.699   9.423  1.00  0.00           C  
ATOM   3005  CZ3 TRP C 198      18.116  11.774  10.229  1.00  0.00           C  
ATOM   3006  CH2 TRP C 198      18.100  13.041   9.703  1.00  0.00           C  
ATOM   3007  H   TRP C 198      12.930   7.729  11.440  1.00  0.00           H  
ATOM   3008  HA  TRP C 198      12.635   9.474   9.229  1.00  0.00           H  
ATOM   3009 1HB  TRP C 198      12.926  10.263  11.534  1.00  0.00           H  
ATOM   3010 2HB  TRP C 198      14.560   9.619  11.576  1.00  0.00           H  
ATOM   3011  HD1 TRP C 198      12.503  12.442   9.927  1.00  0.00           H  
ATOM   3012  HE1 TRP C 198      14.119  14.308   9.156  1.00  0.00           H  
ATOM   3013  HE3 TRP C 198      16.951  10.093  10.923  1.00  0.00           H  
ATOM   3014  HZ2 TRP C 198      16.910  14.706   9.006  1.00  0.00           H  
ATOM   3015  HZ3 TRP C 198      19.059  11.271  10.441  1.00  0.00           H  
ATOM   3016  HH2 TRP C 198      19.046  13.543   9.500  1.00  0.00           H  
ATOM   3017  N   ARG C 199      15.604   8.033   9.414  1.00  0.00           N  
ATOM   3018  CA  ARG C 199      16.725   7.621   8.580  1.00  0.00           C  
ATOM   3019  C   ARG C 199      16.309   6.675   7.470  1.00  0.00           C  
ATOM   3020  O   ARG C 199      16.893   6.691   6.389  1.00  0.00           O  
ATOM   3021  CB  ARG C 199      17.793   6.946   9.428  1.00  0.00           C  
ATOM   3022  CG  ARG C 199      18.526   7.871  10.387  1.00  0.00           C  
ATOM   3023  CD  ARG C 199      19.700   7.202  11.005  1.00  0.00           C  
ATOM   3024  NE  ARG C 199      19.317   6.013  11.749  1.00  0.00           N  
ATOM   3025  CZ  ARG C 199      18.856   6.018  13.015  1.00  0.00           C  
ATOM   3026  NH1 ARG C 199      18.725   7.155  13.663  1.00  0.00           N  
ATOM   3027  NH2 ARG C 199      18.534   4.880  13.606  1.00  0.00           N  
ATOM   3028  H   ARG C 199      15.564   7.721  10.374  1.00  0.00           H  
ATOM   3029  HA  ARG C 199      17.148   8.507   8.107  1.00  0.00           H  
ATOM   3030 1HB  ARG C 199      17.341   6.151  10.017  1.00  0.00           H  
ATOM   3031 2HB  ARG C 199      18.538   6.488   8.777  1.00  0.00           H  
ATOM   3032 1HG  ARG C 199      18.877   8.751   9.848  1.00  0.00           H  
ATOM   3033 2HG  ARG C 199      17.848   8.179  11.184  1.00  0.00           H  
ATOM   3034 1HD  ARG C 199      20.401   6.905  10.226  1.00  0.00           H  
ATOM   3035 2HD  ARG C 199      20.191   7.891  11.692  1.00  0.00           H  
ATOM   3036  HE  ARG C 199      19.404   5.119  11.284  1.00  0.00           H  
ATOM   3037 1HH1 ARG C 199      18.971   8.024  13.211  1.00  0.00           H  
ATOM   3038 2HH1 ARG C 199      18.380   7.159  14.611  1.00  0.00           H  
ATOM   3039 1HH2 ARG C 199      18.634   4.006  13.108  1.00  0.00           H  
ATOM   3040 2HH2 ARG C 199      18.188   4.884  14.554  1.00  0.00           H  
ATOM   3041  N   ALA C 200      15.312   5.843   7.742  1.00  0.00           N  
ATOM   3042  CA  ALA C 200      14.847   4.872   6.758  1.00  0.00           C  
ATOM   3043  C   ALA C 200      14.292   5.636   5.563  1.00  0.00           C  
ATOM   3044  O   ALA C 200      14.487   5.244   4.409  1.00  0.00           O  
ATOM   3045  CB  ALA C 200      13.768   3.985   7.365  1.00  0.00           C  
ATOM   3046  H   ALA C 200      14.863   5.879   8.647  1.00  0.00           H  
ATOM   3047  HA  ALA C 200      15.695   4.252   6.468  1.00  0.00           H  
ATOM   3048 1HB  ALA C 200      13.429   3.264   6.621  1.00  0.00           H  
ATOM   3049 2HB  ALA C 200      14.175   3.454   8.226  1.00  0.00           H  
ATOM   3050 3HB  ALA C 200      12.928   4.601   7.683  1.00  0.00           H  
ATOM   3051  N   ALA C 201      13.602   6.735   5.861  1.00  0.00           N  
ATOM   3052  CA  ALA C 201      13.050   7.618   4.843  1.00  0.00           C  
ATOM   3053  C   ALA C 201      14.149   8.100   3.904  1.00  0.00           C  
ATOM   3054  O   ALA C 201      14.036   7.975   2.685  1.00  0.00           O  
ATOM   3055  CB  ALA C 201      12.370   8.812   5.503  1.00  0.00           C  
ATOM   3056  H   ALA C 201      13.459   6.959   6.836  1.00  0.00           H  
ATOM   3057  HA  ALA C 201      12.311   7.057   4.273  1.00  0.00           H  
ATOM   3058 1HB  ALA C 201      11.960   9.467   4.734  1.00  0.00           H  
ATOM   3059 2HB  ALA C 201      11.564   8.461   6.148  1.00  0.00           H  
ATOM   3060 3HB  ALA C 201      13.097   9.362   6.098  1.00  0.00           H  
ATOM   3061  N   GLY C 202      15.211   8.652   4.480  1.00  0.00           N  
ATOM   3062  CA  GLY C 202      16.340   9.081   3.679  1.00  0.00           C  
ATOM   3063  C   GLY C 202      16.981   7.934   2.919  1.00  0.00           C  
ATOM   3064  O   GLY C 202      17.310   8.076   1.743  1.00  0.00           O  
ATOM   3065  H   GLY C 202      15.242   8.779   5.481  1.00  0.00           H  
ATOM   3066 1HA  GLY C 202      16.014   9.841   2.968  1.00  0.00           H  
ATOM   3067 2HA  GLY C 202      17.088   9.543   4.323  1.00  0.00           H  
ATOM   3068  N   ALA C 203      17.153   6.792   3.580  1.00  0.00           N  
ATOM   3069  CA  ALA C 203      17.725   5.623   2.924  1.00  0.00           C  
ATOM   3070  C   ALA C 203      16.907   5.157   1.736  1.00  0.00           C  
ATOM   3071  O   ALA C 203      17.462   4.754   0.715  1.00  0.00           O  
ATOM   3072  CB  ALA C 203      17.868   4.482   3.915  1.00  0.00           C  
ATOM   3073  H   ALA C 203      16.885   6.730   4.551  1.00  0.00           H  
ATOM   3074  HA  ALA C 203      18.713   5.893   2.551  1.00  0.00           H  
ATOM   3075 1HB  ALA C 203      18.296   3.615   3.413  1.00  0.00           H  
ATOM   3076 2HB  ALA C 203      18.523   4.789   4.731  1.00  0.00           H  
ATOM   3077 3HB  ALA C 203      16.889   4.223   4.315  1.00  0.00           H  
ATOM   3078  N   ALA C 204      15.587   5.200   1.872  1.00  0.00           N  
ATOM   3079  CA  ALA C 204      14.705   4.825   0.778  1.00  0.00           C  
ATOM   3080  C   ALA C 204      14.880   5.748  -0.406  1.00  0.00           C  
ATOM   3081  O   ALA C 204      14.807   5.316  -1.551  1.00  0.00           O  
ATOM   3082  CB  ALA C 204      13.269   4.859   1.228  1.00  0.00           C  
ATOM   3083  H   ALA C 204      15.184   5.498   2.749  1.00  0.00           H  
ATOM   3084  HA  ALA C 204      14.956   3.809   0.474  1.00  0.00           H  
ATOM   3085 1HB  ALA C 204      12.621   4.576   0.398  1.00  0.00           H  
ATOM   3086 2HB  ALA C 204      13.130   4.160   2.052  1.00  0.00           H  
ATOM   3087 3HB  ALA C 204      13.016   5.865   1.559  1.00  0.00           H  
ATOM   3088  N   THR C 205      15.095   7.026  -0.130  1.00  0.00           N  
ATOM   3089  CA  THR C 205      15.359   7.964  -1.204  1.00  0.00           C  
ATOM   3090  C   THR C 205      16.675   7.590  -1.877  1.00  0.00           C  
ATOM   3091  O   THR C 205      16.772   7.608  -3.101  1.00  0.00           O  
ATOM   3092  CB  THR C 205      15.416   9.414  -0.688  1.00  0.00           C  
ATOM   3093  OG1 THR C 205      14.155   9.765  -0.101  1.00  0.00           O  
ATOM   3094  CG2 THR C 205      15.726  10.374  -1.826  1.00  0.00           C  
ATOM   3095  H   THR C 205      15.078   7.360   0.823  1.00  0.00           H  
ATOM   3096  HA  THR C 205      14.539   7.911  -1.920  1.00  0.00           H  
ATOM   3097  HB  THR C 205      16.191   9.500   0.073  1.00  0.00           H  
ATOM   3098  HG1 THR C 205      14.306  10.285   0.692  1.00  0.00           H  
ATOM   3099 1HG2 THR C 205      15.762  11.394  -1.443  1.00  0.00           H  
ATOM   3100 2HG2 THR C 205      16.689  10.117  -2.267  1.00  0.00           H  
ATOM   3101 3HG2 THR C 205      14.948  10.300  -2.586  1.00  0.00           H  
ATOM   3102  N   VAL C 206      17.681   7.234  -1.084  1.00  0.00           N  
ATOM   3103  CA  VAL C 206      18.959   6.831  -1.658  1.00  0.00           C  
ATOM   3104  C   VAL C 206      18.743   5.594  -2.522  1.00  0.00           C  
ATOM   3105  O   VAL C 206      19.275   5.496  -3.622  1.00  0.00           O  
ATOM   3106  CB  VAL C 206      19.987   6.526  -0.552  1.00  0.00           C  
ATOM   3107  CG1 VAL C 206      21.238   5.897  -1.146  1.00  0.00           C  
ATOM   3108  CG2 VAL C 206      20.330   7.802   0.202  1.00  0.00           C  
ATOM   3109  H   VAL C 206      17.572   7.238  -0.080  1.00  0.00           H  
ATOM   3110  HA  VAL C 206      19.345   7.656  -2.257  1.00  0.00           H  
ATOM   3111  HB  VAL C 206      19.559   5.799   0.139  1.00  0.00           H  
ATOM   3112 1HG1 VAL C 206      21.954   5.688  -0.351  1.00  0.00           H  
ATOM   3113 2HG1 VAL C 206      20.974   4.968  -1.650  1.00  0.00           H  
ATOM   3114 3HG1 VAL C 206      21.685   6.585  -1.864  1.00  0.00           H  
ATOM   3115 1HG2 VAL C 206      21.057   7.579   0.983  1.00  0.00           H  
ATOM   3116 2HG2 VAL C 206      20.753   8.531  -0.490  1.00  0.00           H  
ATOM   3117 3HG2 VAL C 206      19.427   8.212   0.654  1.00  0.00           H  
ATOM   3118  N   LEU C 207      17.963   4.648  -2.012  1.00  0.00           N  
ATOM   3119  CA  LEU C 207      17.696   3.397  -2.710  1.00  0.00           C  
ATOM   3120  C   LEU C 207      17.014   3.723  -4.033  1.00  0.00           C  
ATOM   3121  O   LEU C 207      17.342   3.144  -5.065  1.00  0.00           O  
ATOM   3122  CB  LEU C 207      16.810   2.473  -1.865  1.00  0.00           C  
ATOM   3123  CG  LEU C 207      17.485   1.841  -0.642  1.00  0.00           C  
ATOM   3124  CD1 LEU C 207      16.438   1.129   0.205  1.00  0.00           C  
ATOM   3125  CD2 LEU C 207      18.566   0.874  -1.101  1.00  0.00           C  
ATOM   3126  H   LEU C 207      17.543   4.806  -1.107  1.00  0.00           H  
ATOM   3127  HA  LEU C 207      18.642   2.880  -2.868  1.00  0.00           H  
ATOM   3128 1HB  LEU C 207      15.951   3.042  -1.513  1.00  0.00           H  
ATOM   3129 2HB  LEU C 207      16.447   1.664  -2.499  1.00  0.00           H  
ATOM   3130  HG  LEU C 207      17.933   2.623  -0.029  1.00  0.00           H  
ATOM   3131 1HD1 LEU C 207      16.918   0.679   1.075  1.00  0.00           H  
ATOM   3132 2HD1 LEU C 207      15.688   1.847   0.536  1.00  0.00           H  
ATOM   3133 3HD1 LEU C 207      15.959   0.350  -0.388  1.00  0.00           H  
ATOM   3134 1HD2 LEU C 207      19.046   0.425  -0.231  1.00  0.00           H  
ATOM   3135 2HD2 LEU C 207      18.118   0.091  -1.713  1.00  0.00           H  
ATOM   3136 3HD2 LEU C 207      19.310   1.412  -1.689  1.00  0.00           H  
ATOM   3137  N   LEU C 208      16.067   4.658  -3.993  1.00  0.00           N  
ATOM   3138  CA  LEU C 208      15.354   5.081  -5.193  1.00  0.00           C  
ATOM   3139  C   LEU C 208      16.334   5.511  -6.271  1.00  0.00           C  
ATOM   3140  O   LEU C 208      16.218   5.104  -7.430  1.00  0.00           O  
ATOM   3141  CB  LEU C 208      14.398   6.236  -4.869  1.00  0.00           C  
ATOM   3142  CG  LEU C 208      13.602   6.794  -6.057  1.00  0.00           C  
ATOM   3143  CD1 LEU C 208      12.708   5.701  -6.628  1.00  0.00           C  
ATOM   3144  CD2 LEU C 208      12.780   7.990  -5.600  1.00  0.00           C  
ATOM   3145  H   LEU C 208      15.837   5.085  -3.107  1.00  0.00           H  
ATOM   3146  HA  LEU C 208      14.757   4.244  -5.554  1.00  0.00           H  
ATOM   3147 1HB  LEU C 208      13.683   5.896  -4.122  1.00  0.00           H  
ATOM   3148 2HB  LEU C 208      14.975   7.056  -4.443  1.00  0.00           H  
ATOM   3149  HG  LEU C 208      14.291   7.105  -6.842  1.00  0.00           H  
ATOM   3150 1HD1 LEU C 208      12.143   6.097  -7.471  1.00  0.00           H  
ATOM   3151 2HD1 LEU C 208      13.324   4.867  -6.964  1.00  0.00           H  
ATOM   3152 3HD1 LEU C 208      12.018   5.357  -5.858  1.00  0.00           H  
ATOM   3153 1HD2 LEU C 208      12.215   8.387  -6.444  1.00  0.00           H  
ATOM   3154 2HD2 LEU C 208      12.090   7.679  -4.816  1.00  0.00           H  
ATOM   3155 3HD2 LEU C 208      13.445   8.762  -5.213  1.00  0.00           H  
ATOM   3156  N   VAL C 209      17.294   6.346  -5.886  1.00  0.00           N  
ATOM   3157  CA  VAL C 209      18.308   6.818  -6.813  1.00  0.00           C  
ATOM   3158  C   VAL C 209      19.102   5.648  -7.364  1.00  0.00           C  
ATOM   3159  O   VAL C 209      19.422   5.609  -8.548  1.00  0.00           O  
ATOM   3160  CB  VAL C 209      19.263   7.805  -6.115  1.00  0.00           C  
ATOM   3161  CG1 VAL C 209      20.442   8.135  -7.018  1.00  0.00           C  
ATOM   3162  CG2 VAL C 209      18.509   9.069  -5.729  1.00  0.00           C  
ATOM   3163  H   VAL C 209      17.319   6.661  -4.926  1.00  0.00           H  
ATOM   3164  HA  VAL C 209      17.812   7.328  -7.639  1.00  0.00           H  
ATOM   3165  HB  VAL C 209      19.666   7.334  -5.219  1.00  0.00           H  
ATOM   3166 1HG1 VAL C 209      21.106   8.834  -6.509  1.00  0.00           H  
ATOM   3167 2HG1 VAL C 209      20.987   7.221  -7.252  1.00  0.00           H  
ATOM   3168 3HG1 VAL C 209      20.078   8.588  -7.941  1.00  0.00           H  
ATOM   3169 1HG2 VAL C 209      19.189   9.762  -5.236  1.00  0.00           H  
ATOM   3170 2HG2 VAL C 209      18.100   9.537  -6.625  1.00  0.00           H  
ATOM   3171 3HG2 VAL C 209      17.695   8.814  -5.050  1.00  0.00           H  
ATOM   3172  N   ILE C 210      19.435   4.695  -6.502  1.00  0.00           N  
ATOM   3173  CA  ILE C 210      20.243   3.571  -6.941  1.00  0.00           C  
ATOM   3174  C   ILE C 210      19.422   2.863  -8.014  1.00  0.00           C  
ATOM   3175  O   ILE C 210      19.944   2.499  -9.065  1.00  0.00           O  
ATOM   3176  CB  ILE C 210      20.585   2.611  -5.787  1.00  0.00           C  
ATOM   3177  CG1 ILE C 210      21.534   3.287  -4.794  1.00  0.00           C  
ATOM   3178  CG2 ILE C 210      21.199   1.328  -6.326  1.00  0.00           C  
ATOM   3179  CD1 ILE C 210      21.695   2.534  -3.493  1.00  0.00           C  
ATOM   3180  H   ILE C 210      19.134   4.738  -5.539  1.00  0.00           H  
ATOM   3181  HA  ILE C 210      21.188   3.953  -7.323  1.00  0.00           H  
ATOM   3182  HB  ILE C 210      19.677   2.365  -5.237  1.00  0.00           H  
ATOM   3183 1HG1 ILE C 210      22.518   3.397  -5.249  1.00  0.00           H  
ATOM   3184 2HG1 ILE C 210      21.168   4.288  -4.564  1.00  0.00           H  
ATOM   3185 1HG2 ILE C 210      21.435   0.662  -5.497  1.00  0.00           H  
ATOM   3186 2HG2 ILE C 210      20.491   0.839  -6.994  1.00  0.00           H  
ATOM   3187 3HG2 ILE C 210      22.111   1.564  -6.874  1.00  0.00           H  
ATOM   3188 1HD1 ILE C 210      22.381   3.075  -2.842  1.00  0.00           H  
ATOM   3189 2HD1 ILE C 210      20.725   2.443  -3.003  1.00  0.00           H  
ATOM   3190 3HD1 ILE C 210      22.094   1.541  -3.695  1.00  0.00           H  
ATOM   3191  N   VAL C 211      18.127   2.700  -7.746  1.00  0.00           N  
ATOM   3192  CA  VAL C 211      17.216   2.017  -8.662  1.00  0.00           C  
ATOM   3193  C   VAL C 211      17.196   2.742  -9.991  1.00  0.00           C  
ATOM   3194  O   VAL C 211      17.206   2.121 -11.051  1.00  0.00           O  
ATOM   3195  CB  VAL C 211      15.791   1.962  -8.082  1.00  0.00           C  
ATOM   3196  CG1 VAL C 211      14.802   1.498  -9.142  1.00  0.00           C  
ATOM   3197  CG2 VAL C 211      15.759   1.039  -6.873  1.00  0.00           C  
ATOM   3198  H   VAL C 211      17.767   3.064  -6.876  1.00  0.00           H  
ATOM   3199  HA  VAL C 211      17.553   0.986  -8.781  1.00  0.00           H  
ATOM   3200  HB  VAL C 211      15.492   2.966  -7.782  1.00  0.00           H  
ATOM   3201 1HG1 VAL C 211      13.799   1.465  -8.714  1.00  0.00           H  
ATOM   3202 2HG1 VAL C 211      14.816   2.193  -9.981  1.00  0.00           H  
ATOM   3203 3HG1 VAL C 211      15.081   0.503  -9.488  1.00  0.00           H  
ATOM   3204 1HG2 VAL C 211      14.748   1.006  -6.468  1.00  0.00           H  
ATOM   3205 2HG2 VAL C 211      16.063   0.036  -7.173  1.00  0.00           H  
ATOM   3206 3HG2 VAL C 211      16.443   1.413  -6.112  1.00  0.00           H  
ATOM   3207  N   LEU C 212      17.149   4.065  -9.920  1.00  0.00           N  
ATOM   3208  CA  LEU C 212      17.063   4.867 -11.120  1.00  0.00           C  
ATOM   3209  C   LEU C 212      18.322   4.612 -11.931  1.00  0.00           C  
ATOM   3210  O   LEU C 212      18.261   4.450 -13.153  1.00  0.00           O  
ATOM   3211  CB  LEU C 212      16.927   6.356 -10.780  1.00  0.00           C  
ATOM   3212  CG  LEU C 212      15.603   6.771 -10.126  1.00  0.00           C  
ATOM   3213  CD1 LEU C 212      15.675   8.237  -9.718  1.00  0.00           C  
ATOM   3214  CD2 LEU C 212      14.458   6.529 -11.098  1.00  0.00           C  
ATOM   3215  H   LEU C 212      17.174   4.526  -9.022  1.00  0.00           H  
ATOM   3216  HA  LEU C 212      16.162   4.582 -11.661  1.00  0.00           H  
ATOM   3217 1HB  LEU C 212      17.733   6.633 -10.102  1.00  0.00           H  
ATOM   3218 2HB  LEU C 212      17.038   6.933 -11.698  1.00  0.00           H  
ATOM   3219  HG  LEU C 212      15.443   6.182  -9.223  1.00  0.00           H  
ATOM   3220 1HD1 LEU C 212      14.734   8.531  -9.253  1.00  0.00           H  
ATOM   3221 2HD1 LEU C 212      16.490   8.377  -9.008  1.00  0.00           H  
ATOM   3222 3HD1 LEU C 212      15.851   8.851 -10.601  1.00  0.00           H  
ATOM   3223 1HD2 LEU C 212      13.517   6.823 -10.632  1.00  0.00           H  
ATOM   3224 2HD2 LEU C 212      14.616   7.119 -12.001  1.00  0.00           H  
ATOM   3225 3HD2 LEU C 212      14.419   5.471 -11.358  1.00  0.00           H  
ATOM   3226  N   LEU C 213      19.459   4.555 -11.242  1.00  0.00           N  
ATOM   3227  CA  LEU C 213      20.740   4.319 -11.895  1.00  0.00           C  
ATOM   3228  C   LEU C 213      20.799   2.935 -12.517  1.00  0.00           C  
ATOM   3229  O   LEU C 213      21.339   2.770 -13.605  1.00  0.00           O  
ATOM   3230  CB  LEU C 213      21.885   4.480 -10.887  1.00  0.00           C  
ATOM   3231  CG  LEU C 213      22.139   5.909 -10.391  1.00  0.00           C  
ATOM   3232  CD1 LEU C 213      23.154   5.880  -9.256  1.00  0.00           C  
ATOM   3233  CD2 LEU C 213      22.634   6.767 -11.546  1.00  0.00           C  
ATOM   3234  H   LEU C 213      19.434   4.679 -10.240  1.00  0.00           H  
ATOM   3235  HA  LEU C 213      20.862   5.052 -12.691  1.00  0.00           H  
ATOM   3236 1HB  LEU C 213      21.672   3.860 -10.018  1.00  0.00           H  
ATOM   3237 2HB  LEU C 213      22.806   4.120 -11.347  1.00  0.00           H  
ATOM   3238  HG  LEU C 213      21.212   6.328  -9.999  1.00  0.00           H  
ATOM   3239 1HD1 LEU C 213      23.334   6.896  -8.904  1.00  0.00           H  
ATOM   3240 2HD1 LEU C 213      22.766   5.276  -8.436  1.00  0.00           H  
ATOM   3241 3HD1 LEU C 213      24.088   5.450  -9.615  1.00  0.00           H  
ATOM   3242 1HD2 LEU C 213      22.813   7.783 -11.193  1.00  0.00           H  
ATOM   3243 2HD2 LEU C 213      23.561   6.350 -11.938  1.00  0.00           H  
ATOM   3244 3HD2 LEU C 213      21.882   6.784 -12.335  1.00  0.00           H  
ATOM   3245  N   ALA C 214      20.231   1.947 -11.833  1.00  0.00           N  
ATOM   3246  CA  ALA C 214      20.195   0.582 -12.344  1.00  0.00           C  
ATOM   3247  C   ALA C 214      19.541   0.532 -13.717  1.00  0.00           C  
ATOM   3248  O   ALA C 214      20.100  -0.019 -14.662  1.00  0.00           O  
ATOM   3249  CB  ALA C 214      19.439  -0.318 -11.377  1.00  0.00           C  
ATOM   3250  H   ALA C 214      19.814   2.148 -10.935  1.00  0.00           H  
ATOM   3251  HA  ALA C 214      21.222   0.226 -12.431  1.00  0.00           H  
ATOM   3252 1HB  ALA C 214      19.418  -1.335 -11.769  1.00  0.00           H  
ATOM   3253 2HB  ALA C 214      19.938  -0.312 -10.408  1.00  0.00           H  
ATOM   3254 3HB  ALA C 214      18.420   0.047 -11.262  1.00  0.00           H  
ATOM   3255  N   GLY C 215      18.347   1.107 -13.820  1.00  0.00           N  
ATOM   3256  CA  GLY C 215      17.649   1.134 -15.091  1.00  0.00           C  
ATOM   3257  C   GLY C 215      18.446   1.889 -16.132  1.00  0.00           C  
ATOM   3258  O   GLY C 215      18.586   1.440 -17.271  1.00  0.00           O  
ATOM   3259  H   GLY C 215      17.914   1.532 -13.012  1.00  0.00           H  
ATOM   3260 1HA  GLY C 215      17.471   0.114 -15.430  1.00  0.00           H  
ATOM   3261 2HA  GLY C 215      16.674   1.604 -14.961  1.00  0.00           H  
ATOM   3262  N   SER C 216      18.974   3.042 -15.734  1.00  0.00           N  
ATOM   3263  CA  SER C 216      19.710   3.904 -16.645  1.00  0.00           C  
ATOM   3264  C   SER C 216      20.860   3.152 -17.288  1.00  0.00           C  
ATOM   3265  O   SER C 216      21.121   3.290 -18.481  1.00  0.00           O  
ATOM   3266  CB  SER C 216      20.237   5.120 -15.908  1.00  0.00           C  
ATOM   3267  OG  SER C 216      19.186   5.931 -15.462  1.00  0.00           O  
ATOM   3268  H   SER C 216      18.859   3.327 -14.772  1.00  0.00           H  
ATOM   3269  HA  SER C 216      19.026   4.255 -17.419  1.00  0.00           H  
ATOM   3270 1HB  SER C 216      20.838   4.797 -15.057  1.00  0.00           H  
ATOM   3271 2HB  SER C 216      20.887   5.692 -16.568  1.00  0.00           H  
ATOM   3272  HG  SER C 216      18.397   5.385 -15.497  1.00  0.00           H  
ATOM   3273  N   TYR C 217      21.541   2.349 -16.483  1.00  0.00           N  
ATOM   3274  CA  TYR C 217      22.752   1.682 -16.925  1.00  0.00           C  
ATOM   3275  C   TYR C 217      22.572   0.190 -17.152  1.00  0.00           C  
ATOM   3276  O   TYR C 217      23.523  -0.581 -17.027  1.00  0.00           O  
ATOM   3277  CB  TYR C 217      23.874   1.920 -15.912  1.00  0.00           C  
ATOM   3278  CG  TYR C 217      24.420   3.330 -15.925  1.00  0.00           C  
ATOM   3279  CD1 TYR C 217      23.843   4.305 -15.123  1.00  0.00           C  
ATOM   3280  CD2 TYR C 217      25.497   3.650 -16.739  1.00  0.00           C  
ATOM   3281  CE1 TYR C 217      24.342   5.593 -15.135  1.00  0.00           C  
ATOM   3282  CE2 TYR C 217      25.995   4.938 -16.751  1.00  0.00           C  
ATOM   3283  CZ  TYR C 217      25.422   5.907 -15.953  1.00  0.00           C  
ATOM   3284  OH  TYR C 217      25.918   7.190 -15.965  1.00  0.00           O  
ATOM   3285  H   TYR C 217      21.211   2.196 -15.541  1.00  0.00           H  
ATOM   3286  HA  TYR C 217      23.048   2.103 -17.887  1.00  0.00           H  
ATOM   3287 1HB  TYR C 217      23.508   1.706 -14.907  1.00  0.00           H  
ATOM   3288 2HB  TYR C 217      24.697   1.235 -16.113  1.00  0.00           H  
ATOM   3289  HD1 TYR C 217      22.997   4.054 -14.484  1.00  0.00           H  
ATOM   3290  HD2 TYR C 217      25.949   2.884 -17.369  1.00  0.00           H  
ATOM   3291  HE1 TYR C 217      23.889   6.359 -14.506  1.00  0.00           H  
ATOM   3292  HE2 TYR C 217      26.841   5.189 -17.391  1.00  0.00           H  
ATOM   3293  HH  TYR C 217      25.410   7.735 -15.359  1.00  0.00           H  
ATOM   3294  N   LEU C 218      21.347  -0.212 -17.475  1.00  0.00           N  
ATOM   3295  CA  LEU C 218      21.072  -1.594 -17.852  1.00  0.00           C  
ATOM   3296  C   LEU C 218      20.203  -1.610 -19.102  1.00  0.00           C  
ATOM   3297  O   LEU C 218      20.463  -2.355 -20.045  1.00  0.00           O  
ATOM   3298  CB  LEU C 218      20.370  -2.341 -16.711  1.00  0.00           C  
ATOM   3299  CG  LEU C 218      21.229  -2.618 -15.470  1.00  0.00           C  
ATOM   3300  CD1 LEU C 218      20.358  -3.211 -14.371  1.00  0.00           C  
ATOM   3301  CD2 LEU C 218      22.363  -3.563 -15.839  1.00  0.00           C  
ATOM   3302  H   LEU C 218      20.587   0.454 -17.460  1.00  0.00           H  
ATOM   3303  HA  LEU C 218      22.020  -2.093 -18.051  1.00  0.00           H  
ATOM   3304 1HB  LEU C 218      19.508  -1.757 -16.392  1.00  0.00           H  
ATOM   3305 2HB  LEU C 218      20.015  -3.299 -17.089  1.00  0.00           H  
ATOM   3306  HG  LEU C 218      21.644  -1.681 -15.098  1.00  0.00           H  
ATOM   3307 1HD1 LEU C 218      20.969  -3.408 -13.490  1.00  0.00           H  
ATOM   3308 2HD1 LEU C 218      19.568  -2.506 -14.114  1.00  0.00           H  
ATOM   3309 3HD1 LEU C 218      19.915  -4.143 -14.721  1.00  0.00           H  
ATOM   3310 1HD2 LEU C 218      22.975  -3.760 -14.957  1.00  0.00           H  
ATOM   3311 2HD2 LEU C 218      21.949  -4.501 -16.210  1.00  0.00           H  
ATOM   3312 3HD2 LEU C 218      22.980  -3.107 -16.614  1.00  0.00           H  
ATOM   3313  N   ALA C 219      19.162  -0.788 -19.102  1.00  0.00           N  
ATOM   3314  CA  ALA C 219      18.219  -0.777 -20.208  1.00  0.00           C  
ATOM   3315  C   ALA C 219      18.996  -0.337 -21.445  1.00  0.00           C  
ATOM   3316  O   ALA C 219      18.822  -0.881 -22.537  1.00  0.00           O  
ATOM   3317  CB  ALA C 219      17.081   0.192 -19.920  1.00  0.00           C  
ATOM   3318  H   ALA C 219      19.017  -0.159 -18.325  1.00  0.00           H  
ATOM   3319  HA  ALA C 219      17.810  -1.782 -20.314  1.00  0.00           H  
ATOM   3320 1HB  ALA C 219      16.382   0.191 -20.756  1.00  0.00           H  
ATOM   3321 2HB  ALA C 219      16.562  -0.116 -19.012  1.00  0.00           H  
ATOM   3322 3HB  ALA C 219      17.483   1.195 -19.785  1.00  0.00           H  
ATOM   3323  N   VAL C 220      19.863   0.655 -21.258  1.00  0.00           N  
ATOM   3324  CA  VAL C 220      20.658   1.186 -22.354  1.00  0.00           C  
ATOM   3325  C   VAL C 220      21.566   0.078 -22.855  1.00  0.00           C  
ATOM   3326  O   VAL C 220      21.599  -0.202 -24.046  1.00  0.00           O  
ATOM   3327  CB  VAL C 220      21.498   2.394 -21.900  1.00  0.00           C  
ATOM   3328  CG1 VAL C 220      22.477   2.803 -22.990  1.00  0.00           C  
ATOM   3329  CG2 VAL C 220      20.582   3.553 -21.535  1.00  0.00           C  
ATOM   3330  H   VAL C 220      19.973   1.050 -20.334  1.00  0.00           H  
ATOM   3331  HA  VAL C 220      19.981   1.535 -23.135  1.00  0.00           H  
ATOM   3332  HB  VAL C 220      22.087   2.108 -21.028  1.00  0.00           H  
ATOM   3333 1HG1 VAL C 220      23.063   3.658 -22.651  1.00  0.00           H  
ATOM   3334 2HG1 VAL C 220      23.145   1.970 -23.209  1.00  0.00           H  
ATOM   3335 3HG1 VAL C 220      21.927   3.074 -23.890  1.00  0.00           H  
ATOM   3336 1HG2 VAL C 220      21.183   4.404 -21.214  1.00  0.00           H  
ATOM   3337 2HG2 VAL C 220      19.989   3.835 -22.405  1.00  0.00           H  
ATOM   3338 3HG2 VAL C 220      19.918   3.252 -20.725  1.00  0.00           H  
ATOM   3339  N   LEU C 221      22.292  -0.561 -21.942  1.00  0.00           N  
ATOM   3340  CA  LEU C 221      23.173  -1.663 -22.309  1.00  0.00           C  
ATOM   3341  C   LEU C 221      22.455  -2.738 -23.124  1.00  0.00           C  
ATOM   3342  O   LEU C 221      23.030  -3.338 -24.033  1.00  0.00           O  
ATOM   3343  CB  LEU C 221      23.770  -2.292 -21.044  1.00  0.00           C  
ATOM   3344  CG  LEU C 221      24.789  -3.416 -21.277  1.00  0.00           C  
ATOM   3345  CD1 LEU C 221      25.977  -2.870 -22.059  1.00  0.00           C  
ATOM   3346  CD2 LEU C 221      25.231  -3.987 -19.938  1.00  0.00           C  
ATOM   3347  H   LEU C 221      22.232  -0.280 -20.974  1.00  0.00           H  
ATOM   3348  HA  LEU C 221      23.970  -1.272 -22.941  1.00  0.00           H  
ATOM   3349 1HB  LEU C 221      24.264  -1.512 -20.467  1.00  0.00           H  
ATOM   3350 2HB  LEU C 221      22.958  -2.701 -20.442  1.00  0.00           H  
ATOM   3351  HG  LEU C 221      24.331  -4.204 -21.875  1.00  0.00           H  
ATOM   3352 1HD1 LEU C 221      26.700  -3.668 -22.225  1.00  0.00           H  
ATOM   3353 2HD1 LEU C 221      25.634  -2.486 -23.020  1.00  0.00           H  
ATOM   3354 3HD1 LEU C 221      26.446  -2.067 -21.492  1.00  0.00           H  
ATOM   3355 1HD2 LEU C 221      25.954  -4.785 -20.104  1.00  0.00           H  
ATOM   3356 2HD2 LEU C 221      25.691  -3.199 -19.341  1.00  0.00           H  
ATOM   3357 3HD2 LEU C 221      24.365  -4.385 -19.409  1.00  0.00           H  
ATOM   3358  N   ALA C 222      21.192  -2.980 -22.793  1.00  0.00           N  
ATOM   3359  CA  ALA C 222      20.412  -4.012 -23.458  1.00  0.00           C  
ATOM   3360  C   ALA C 222      20.181  -3.574 -24.898  1.00  0.00           C  
ATOM   3361  O   ALA C 222      20.116  -4.400 -25.805  1.00  0.00           O  
ATOM   3362  CB  ALA C 222      19.078  -4.206 -22.746  1.00  0.00           C  
ATOM   3363  H   ALA C 222      20.762  -2.434 -22.060  1.00  0.00           H  
ATOM   3364  HA  ALA C 222      20.976  -4.943 -23.414  1.00  0.00           H  
ATOM   3365 1HB  ALA C 222      18.504  -4.980 -23.253  1.00  0.00           H  
ATOM   3366 2HB  ALA C 222      19.258  -4.505 -21.713  1.00  0.00           H  
ATOM   3367 3HB  ALA C 222      18.519  -3.271 -22.761  1.00  0.00           H  
ATOM   3368  N   GLU C 223      20.066  -2.263 -25.093  1.00  0.00           N  
ATOM   3369  CA  GLU C 223      19.811  -1.688 -26.408  1.00  0.00           C  
ATOM   3370  C   GLU C 223      21.064  -1.100 -27.055  1.00  0.00           C  
ATOM   3371  O   GLU C 223      21.041  -0.718 -28.223  1.00  0.00           O  
ATOM   3372  CB  GLU C 223      18.736  -0.605 -26.300  1.00  0.00           C  
ATOM   3373  CG  GLU C 223      17.418  -1.083 -25.707  1.00  0.00           C  
ATOM   3374  CD  GLU C 223      16.745  -2.133 -26.546  1.00  0.00           C  
ATOM   3375  OE1 GLU C 223      16.821  -2.044 -27.748  1.00  0.00           O  
ATOM   3376  OE2 GLU C 223      16.155  -3.026 -25.984  1.00  0.00           O  
ATOM   3377  H   GLU C 223      20.161  -1.649 -24.297  1.00  0.00           H  
ATOM   3378  HA  GLU C 223      19.438  -2.476 -27.063  1.00  0.00           H  
ATOM   3379 1HB  GLU C 223      19.104   0.213 -25.681  1.00  0.00           H  
ATOM   3380 2HB  GLU C 223      18.528  -0.198 -27.290  1.00  0.00           H  
ATOM   3381 1HG  GLU C 223      17.606  -1.493 -24.715  1.00  0.00           H  
ATOM   3382 2HG  GLU C 223      16.750  -0.230 -25.596  1.00  0.00           H  
ATOM   3383  N   ARG C 224      22.147  -1.027 -26.283  1.00  0.00           N  
ATOM   3384  CA  ARG C 224      23.379  -0.339 -26.680  1.00  0.00           C  
ATOM   3385  C   ARG C 224      24.049  -0.861 -27.950  1.00  0.00           C  
ATOM   3386  O   ARG C 224      24.716  -0.104 -28.660  1.00  0.00           O  
ATOM   3387  CB  ARG C 224      24.390  -0.418 -25.545  1.00  0.00           C  
ATOM   3388  CG  ARG C 224      25.719   0.265 -25.824  1.00  0.00           C  
ATOM   3389  CD  ARG C 224      26.533   0.406 -24.590  1.00  0.00           C  
ATOM   3390  NE  ARG C 224      27.908   0.774 -24.886  1.00  0.00           N  
ATOM   3391  CZ  ARG C 224      28.803   1.192 -23.970  1.00  0.00           C  
ATOM   3392  NH1 ARG C 224      28.453   1.289 -22.706  1.00  0.00           N  
ATOM   3393  NH2 ARG C 224      30.033   1.504 -24.341  1.00  0.00           N  
ATOM   3394  H   ARG C 224      22.102  -1.473 -25.379  1.00  0.00           H  
ATOM   3395  HA  ARG C 224      23.138   0.699 -26.909  1.00  0.00           H  
ATOM   3396 1HB  ARG C 224      23.967   0.036 -24.650  1.00  0.00           H  
ATOM   3397 2HB  ARG C 224      24.598  -1.463 -25.315  1.00  0.00           H  
ATOM   3398 1HG  ARG C 224      26.287  -0.324 -26.544  1.00  0.00           H  
ATOM   3399 2HG  ARG C 224      25.538   1.260 -26.232  1.00  0.00           H  
ATOM   3400 1HD  ARG C 224      26.102   1.181 -23.956  1.00  0.00           H  
ATOM   3401 2HD  ARG C 224      26.543  -0.540 -24.050  1.00  0.00           H  
ATOM   3402  HE  ARG C 224      28.215   0.712 -25.848  1.00  0.00           H  
ATOM   3403 1HH1 ARG C 224      27.514   1.051 -22.423  1.00  0.00           H  
ATOM   3404 2HH1 ARG C 224      29.124   1.603 -22.020  1.00  0.00           H  
ATOM   3405 1HH2 ARG C 224      30.302   1.429 -25.313  1.00  0.00           H  
ATOM   3406 2HH2 ARG C 224      30.703   1.817 -23.655  1.00  0.00           H  
ATOM   3407  N   GLY C 225      23.883  -2.149 -28.232  1.00  0.00           N  
ATOM   3408  CA  GLY C 225      24.458  -2.709 -29.443  1.00  0.00           C  
ATOM   3409  C   GLY C 225      23.536  -2.592 -30.639  1.00  0.00           C  
ATOM   3410  O   GLY C 225      23.540  -3.460 -31.512  1.00  0.00           O  
ATOM   3411  H   GLY C 225      23.360  -2.751 -27.613  1.00  0.00           H  
ATOM   3412 1HA  GLY C 225      25.396  -2.200 -29.669  1.00  0.00           H  
ATOM   3413 2HA  GLY C 225      24.694  -3.760 -29.281  1.00  0.00           H  
ATOM   3414  N   ALA C 226      22.748  -1.519 -30.684  1.00  0.00           N  
ATOM   3415  CA  ALA C 226      21.858  -1.276 -31.815  1.00  0.00           C  
ATOM   3416  C   ALA C 226      21.578   0.213 -32.033  1.00  0.00           C  
ATOM   3417  O   ALA C 226      21.757   1.030 -31.127  1.00  0.00           O  
ATOM   3418  CB  ALA C 226      20.538  -2.023 -31.605  1.00  0.00           C  
ATOM   3419  H   ALA C 226      22.764  -0.859 -29.920  1.00  0.00           H  
ATOM   3420  HA  ALA C 226      22.344  -1.652 -32.715  1.00  0.00           H  
ATOM   3421 1HB  ALA C 226      19.877  -1.839 -32.451  1.00  0.00           H  
ATOM   3422 2HB  ALA C 226      20.735  -3.092 -31.524  1.00  0.00           H  
ATOM   3423 3HB  ALA C 226      20.063  -1.672 -30.690  1.00  0.00           H  
ATOM   3424  N   PRO C 227      21.150   0.580 -33.256  1.00  0.00           N  
ATOM   3425  CA  PRO C 227      20.820   1.957 -33.669  1.00  0.00           C  
ATOM   3426  C   PRO C 227      19.578   2.553 -32.984  1.00  0.00           C  
ATOM   3427  O   PRO C 227      19.156   3.664 -33.298  1.00  0.00           O  
ATOM   3428  CB  PRO C 227      20.608   1.832 -35.177  1.00  0.00           C  
ATOM   3429  CG  PRO C 227      21.245   0.519 -35.549  1.00  0.00           C  
ATOM   3430  CD  PRO C 227      21.029  -0.372 -34.381  1.00  0.00           C  
ATOM   3431  HA  PRO C 227      21.672   2.616 -33.447  1.00  0.00           H  
ATOM   3432 1HB  PRO C 227      19.534   1.860 -35.410  1.00  0.00           H  
ATOM   3433 2HB  PRO C 227      21.071   2.686 -35.694  1.00  0.00           H  
ATOM   3434 1HG  PRO C 227      20.785   0.120 -36.465  1.00  0.00           H  
ATOM   3435 2HG  PRO C 227      22.314   0.664 -35.767  1.00  0.00           H  
ATOM   3436 1HD  PRO C 227      20.027  -0.820 -34.441  1.00  0.00           H  
ATOM   3437 2HD  PRO C 227      21.803  -1.153 -34.366  1.00  0.00           H  
ATOM   3438  N   GLY C 228      19.010   1.810 -32.042  1.00  0.00           N  
ATOM   3439  CA  GLY C 228      17.747   2.201 -31.453  1.00  0.00           C  
ATOM   3440  C   GLY C 228      17.674   3.548 -30.776  1.00  0.00           C  
ATOM   3441  O   GLY C 228      18.619   4.330 -30.795  1.00  0.00           O  
ATOM   3442  H   GLY C 228      19.458   0.962 -31.727  1.00  0.00           H  
ATOM   3443 1HA  GLY C 228      16.973   2.204 -32.221  1.00  0.00           H  
ATOM   3444 2HA  GLY C 228      17.452   1.468 -30.704  1.00  0.00           H  
ATOM   3445  N   ALA C 229      16.523   3.785 -30.152  1.00  0.00           N  
ATOM   3446  CA  ALA C 229      16.175   5.069 -29.564  1.00  0.00           C  
ATOM   3447  C   ALA C 229      17.061   5.452 -28.382  1.00  0.00           C  
ATOM   3448  O   ALA C 229      18.116   4.859 -28.157  1.00  0.00           O  
ATOM   3449  CB  ALA C 229      14.707   5.058 -29.135  1.00  0.00           C  
ATOM   3450  H   ALA C 229      15.865   3.021 -30.091  1.00  0.00           H  
ATOM   3451  HA  ALA C 229      16.322   5.839 -30.321  1.00  0.00           H  
ATOM   3452 1HB  ALA C 229      14.449   6.022 -28.695  1.00  0.00           H  
ATOM   3453 2HB  ALA C 229      14.075   4.876 -30.004  1.00  0.00           H  
ATOM   3454 3HB  ALA C 229      14.549   4.270 -28.400  1.00  0.00           H  
ATOM   3455  N   GLN C 230      16.601   6.446 -27.628  1.00  0.00           N  
ATOM   3456  CA  GLN C 230      17.395   7.096 -26.593  1.00  0.00           C  
ATOM   3457  C   GLN C 230      17.985   6.185 -25.525  1.00  0.00           C  
ATOM   3458  O   GLN C 230      18.663   6.663 -24.614  1.00  0.00           O  
ATOM   3459  CB  GLN C 230      16.541   8.166 -25.907  1.00  0.00           C  
ATOM   3460  CG  GLN C 230      16.172   9.337 -26.802  1.00  0.00           C  
ATOM   3461  CD  GLN C 230      15.164  10.266 -26.153  1.00  0.00           C  
ATOM   3462  OE1 GLN C 230      15.520  11.331 -25.640  1.00  0.00           O  
ATOM   3463  NE2 GLN C 230      13.897   9.869 -26.171  1.00  0.00           N  
ATOM   3464  H   GLN C 230      15.654   6.756 -27.789  1.00  0.00           H  
ATOM   3465  HA  GLN C 230      18.267   7.552 -27.061  1.00  0.00           H  
ATOM   3466 1HB  GLN C 230      15.617   7.716 -25.543  1.00  0.00           H  
ATOM   3467 2HB  GLN C 230      17.076   8.559 -25.042  1.00  0.00           H  
ATOM   3468 1HG  GLN C 230      17.073   9.910 -27.023  1.00  0.00           H  
ATOM   3469 2HG  GLN C 230      15.738   8.952 -27.725  1.00  0.00           H  
ATOM   3470 1HE2 GLN C 230      13.187  10.441 -25.759  1.00  0.00           H  
ATOM   3471 2HE2 GLN C 230      13.651   8.998 -26.598  1.00  0.00           H  
ATOM   3472  N   LEU C 231      17.733   4.881 -25.615  1.00  0.00           N  
ATOM   3473  CA  LEU C 231      18.351   3.945 -24.677  1.00  0.00           C  
ATOM   3474  C   LEU C 231      19.583   3.400 -25.396  1.00  0.00           C  
ATOM   3475  O   LEU C 231      19.952   2.236 -25.274  1.00  0.00           O  
ATOM   3476  CB  LEU C 231      17.393   2.812 -24.288  1.00  0.00           C  
ATOM   3477  CG  LEU C 231      16.199   3.221 -23.415  1.00  0.00           C  
ATOM   3478  CD1 LEU C 231      15.276   2.025 -23.223  1.00  0.00           C  
ATOM   3479  CD2 LEU C 231      16.703   3.742 -22.077  1.00  0.00           C  
ATOM   3480  H   LEU C 231      17.115   4.525 -26.330  1.00  0.00           H  
ATOM   3481  HA  LEU C 231      18.601   4.484 -23.764  1.00  0.00           H  
ATOM   3482 1HB  LEU C 231      16.999   2.363 -25.198  1.00  0.00           H  
ATOM   3483 2HB  LEU C 231      17.955   2.052 -23.745  1.00  0.00           H  
ATOM   3484  HG  LEU C 231      15.631   4.004 -23.918  1.00  0.00           H  
ATOM   3485 1HD1 LEU C 231      14.428   2.316 -22.603  1.00  0.00           H  
ATOM   3486 2HD1 LEU C 231      14.915   1.685 -24.194  1.00  0.00           H  
ATOM   3487 3HD1 LEU C 231      15.822   1.219 -22.736  1.00  0.00           H  
ATOM   3488 1HD2 LEU C 231      15.855   4.034 -21.457  1.00  0.00           H  
ATOM   3489 2HD2 LEU C 231      17.270   2.960 -21.572  1.00  0.00           H  
ATOM   3490 3HD2 LEU C 231      17.346   4.607 -22.242  1.00  0.00           H  
ATOM   3491  N   ILE C 232      20.199   4.289 -26.162  1.00  0.00           N  
ATOM   3492  CA  ILE C 232      21.595   4.197 -26.537  1.00  0.00           C  
ATOM   3493  C   ILE C 232      22.367   5.322 -25.857  1.00  0.00           C  
ATOM   3494  O   ILE C 232      23.562   5.497 -26.085  1.00  0.00           O  
ATOM   3495  CB  ILE C 232      21.772   4.278 -28.064  1.00  0.00           C  
ATOM   3496  CG1 ILE C 232      21.295   5.636 -28.586  1.00  0.00           C  
ATOM   3497  CG2 ILE C 232      21.018   3.147 -28.747  1.00  0.00           C  
ATOM   3498  CD1 ILE C 232      21.637   5.886 -30.037  1.00  0.00           C  
ATOM   3499  H   ILE C 232      19.650   5.068 -26.496  1.00  0.00           H  
ATOM   3500  HA  ILE C 232      21.973   3.225 -26.225  1.00  0.00           H  
ATOM   3501  HB  ILE C 232      22.830   4.198 -28.312  1.00  0.00           H  
ATOM   3502 1HG1 ILE C 232      20.215   5.710 -28.471  1.00  0.00           H  
ATOM   3503 2HG1 ILE C 232      21.742   6.432 -27.990  1.00  0.00           H  
ATOM   3504 1HG2 ILE C 232      21.153   3.219 -29.826  1.00  0.00           H  
ATOM   3505 2HG2 ILE C 232      21.402   2.190 -28.397  1.00  0.00           H  
ATOM   3506 3HG2 ILE C 232      19.957   3.221 -28.509  1.00  0.00           H  
ATOM   3507 1HD1 ILE C 232      21.267   6.868 -30.334  1.00  0.00           H  
ATOM   3508 2HD1 ILE C 232      22.719   5.851 -30.168  1.00  0.00           H  
ATOM   3509 3HD1 ILE C 232      21.171   5.121 -30.657  1.00  0.00           H  
ATOM   3510  N   THR C 233      21.672   6.087 -25.025  1.00  0.00           N  
ATOM   3511  CA  THR C 233      22.280   7.225 -24.347  1.00  0.00           C  
ATOM   3512  C   THR C 233      21.933   7.164 -22.872  1.00  0.00           C  
ATOM   3513  O   THR C 233      20.760   7.184 -22.500  1.00  0.00           O  
ATOM   3514  CB  THR C 233      21.811   8.564 -24.947  1.00  0.00           C  
ATOM   3515  OG1 THR C 233      22.159   8.617 -26.336  1.00  0.00           O  
ATOM   3516  CG2 THR C 233      22.462   9.731 -24.220  1.00  0.00           C  
ATOM   3517  H   THR C 233      20.699   5.876 -24.856  1.00  0.00           H  
ATOM   3518  HA  THR C 233      23.359   7.180 -24.495  1.00  0.00           H  
ATOM   3519  HB  THR C 233      20.728   8.645 -24.854  1.00  0.00           H  
ATOM   3520  HG1 THR C 233      21.362   8.716 -26.862  1.00  0.00           H  
ATOM   3521 1HG2 THR C 233      22.119  10.668 -24.656  1.00  0.00           H  
ATOM   3522 2HG2 THR C 233      22.190   9.700 -23.165  1.00  0.00           H  
ATOM   3523 3HG2 THR C 233      23.545   9.661 -24.317  1.00  0.00           H  
ATOM   3524  N   TYR C 234      22.958   7.079 -22.035  1.00  0.00           N  
ATOM   3525  CA  TYR C 234      22.758   6.830 -20.617  1.00  0.00           C  
ATOM   3526  C   TYR C 234      22.182   8.047 -19.897  1.00  0.00           C  
ATOM   3527  O   TYR C 234      21.235   7.920 -19.120  1.00  0.00           O  
ATOM   3528  CB  TYR C 234      24.077   6.407 -19.966  1.00  0.00           C  
ATOM   3529  CG  TYR C 234      24.541   5.025 -20.370  1.00  0.00           C  
ATOM   3530  CD1 TYR C 234      25.453   4.873 -21.403  1.00  0.00           C  
ATOM   3531  CD2 TYR C 234      24.053   3.909 -19.706  1.00  0.00           C  
ATOM   3532  CE1 TYR C 234      25.877   3.611 -21.772  1.00  0.00           C  
ATOM   3533  CE2 TYR C 234      24.477   2.646 -20.074  1.00  0.00           C  
ATOM   3534  CZ  TYR C 234      25.385   2.496 -21.103  1.00  0.00           C  
ATOM   3535  OH  TYR C 234      25.806   1.238 -21.469  1.00  0.00           O  
ATOM   3536  H   TYR C 234      23.899   7.189 -22.387  1.00  0.00           H  
ATOM   3537  HA  TYR C 234      22.037   6.020 -20.506  1.00  0.00           H  
ATOM   3538 1HB  TYR C 234      24.860   7.119 -20.232  1.00  0.00           H  
ATOM   3539 2HB  TYR C 234      23.971   6.427 -18.882  1.00  0.00           H  
ATOM   3540  HD1 TYR C 234      25.837   5.750 -21.925  1.00  0.00           H  
ATOM   3541  HD2 TYR C 234      23.335   4.027 -18.894  1.00  0.00           H  
ATOM   3542  HE1 TYR C 234      26.594   3.492 -22.584  1.00  0.00           H  
ATOM   3543  HE2 TYR C 234      24.093   1.769 -19.553  1.00  0.00           H  
ATOM   3544  HH  TYR C 234      25.303   0.579 -20.985  1.00  0.00           H  
ATOM   3545  N   PRO C 235      22.738   9.248 -20.151  1.00  0.00           N  
ATOM   3546  CA  PRO C 235      22.163  10.484 -19.600  1.00  0.00           C  
ATOM   3547  C   PRO C 235      20.660  10.602 -19.835  1.00  0.00           C  
ATOM   3548  O   PRO C 235      19.923  11.105 -18.979  1.00  0.00           O  
ATOM   3549  CB  PRO C 235      22.927  11.576 -20.355  1.00  0.00           C  
ATOM   3550  CG  PRO C 235      24.261  10.968 -20.625  1.00  0.00           C  
ATOM   3551  CD  PRO C 235      23.956   9.536 -20.976  1.00  0.00           C  
ATOM   3552  HA  PRO C 235      22.347  10.518 -18.516  1.00  0.00           H  
ATOM   3553 1HB  PRO C 235      22.387  11.846 -21.275  1.00  0.00           H  
ATOM   3554 2HB  PRO C 235      22.989  12.486 -19.741  1.00  0.00           H  
ATOM   3555 1HG  PRO C 235      24.765  11.506 -21.442  1.00  0.00           H  
ATOM   3556 2HG  PRO C 235      24.906  11.059 -19.739  1.00  0.00           H  
ATOM   3557 1HD  PRO C 235      23.750   9.458 -22.053  1.00  0.00           H  
ATOM   3558 2HD  PRO C 235      24.809   8.900 -20.697  1.00  0.00           H  
ATOM   3559  N   ARG C 236      20.218  10.140 -21.003  1.00  0.00           N  
ATOM   3560  CA  ARG C 236      18.819  10.226 -21.406  1.00  0.00           C  
ATOM   3561  C   ARG C 236      18.012   9.143 -20.709  1.00  0.00           C  
ATOM   3562  O   ARG C 236      16.818   9.302 -20.482  1.00  0.00           O  
ATOM   3563  CB  ARG C 236      18.674  10.080 -22.913  1.00  0.00           C  
ATOM   3564  CG  ARG C 236      19.181  11.264 -23.722  1.00  0.00           C  
ATOM   3565  CD  ARG C 236      19.059  11.025 -25.182  1.00  0.00           C  
ATOM   3566  NE  ARG C 236      19.671  12.090 -25.960  1.00  0.00           N  
ATOM   3567  CZ  ARG C 236      19.003  13.136 -26.484  1.00  0.00           C  
ATOM   3568  NH1 ARG C 236      17.705  13.243 -26.305  1.00  0.00           N  
ATOM   3569  NH2 ARG C 236      19.653  14.055 -27.177  1.00  0.00           N  
ATOM   3570  H   ARG C 236      20.885   9.714 -21.630  1.00  0.00           H  
ATOM   3571  HA  ARG C 236      18.437  11.207 -21.121  1.00  0.00           H  
ATOM   3572 1HB  ARG C 236      19.218   9.197 -23.247  1.00  0.00           H  
ATOM   3573 2HB  ARG C 236      17.624   9.933 -23.166  1.00  0.00           H  
ATOM   3574 1HG  ARG C 236      18.600  12.152 -23.470  1.00  0.00           H  
ATOM   3575 2HG  ARG C 236      20.232  11.441 -23.490  1.00  0.00           H  
ATOM   3576 1HD  ARG C 236      19.552  10.088 -25.440  1.00  0.00           H  
ATOM   3577 2HD  ARG C 236      18.005  10.967 -25.454  1.00  0.00           H  
ATOM   3578  HE  ARG C 236      20.669  12.042 -26.118  1.00  0.00           H  
ATOM   3579 1HH1 ARG C 236      17.208  12.541 -25.775  1.00  0.00           H  
ATOM   3580 2HH1 ARG C 236      17.204  14.027 -26.698  1.00  0.00           H  
ATOM   3581 1HH2 ARG C 236      20.651  13.972 -27.314  1.00  0.00           H  
ATOM   3582 2HH2 ARG C 236      19.152  14.838 -27.570  1.00  0.00           H  
ATOM   3583  N   ALA C 237      18.669   8.040 -20.373  1.00  0.00           N  
ATOM   3584  CA  ALA C 237      17.989   6.937 -19.715  1.00  0.00           C  
ATOM   3585  C   ALA C 237      17.717   7.314 -18.261  1.00  0.00           C  
ATOM   3586  O   ALA C 237      16.983   6.617 -17.566  1.00  0.00           O  
ATOM   3587  CB  ALA C 237      18.838   5.674 -19.783  1.00  0.00           C  
ATOM   3588  H   ALA C 237      19.656   7.959 -20.575  1.00  0.00           H  
ATOM   3589  HA  ALA C 237      17.049   6.759 -20.237  1.00  0.00           H  
ATOM   3590 1HB  ALA C 237      18.316   4.857 -19.286  1.00  0.00           H  
ATOM   3591 2HB  ALA C 237      19.015   5.410 -20.826  1.00  0.00           H  
ATOM   3592 3HB  ALA C 237      19.791   5.850 -19.287  1.00  0.00           H  
ATOM   3593  N   LEU C 238      18.310   8.421 -17.813  1.00  0.00           N  
ATOM   3594  CA  LEU C 238      18.100   8.928 -16.454  1.00  0.00           C  
ATOM   3595  C   LEU C 238      16.620   9.144 -16.180  1.00  0.00           C  
ATOM   3596  O   LEU C 238      16.062   8.599 -15.227  1.00  0.00           O  
ATOM   3597  CB  LEU C 238      18.860  10.245 -16.250  1.00  0.00           C  
ATOM   3598  CG  LEU C 238      18.686  10.907 -14.877  1.00  0.00           C  
ATOM   3599  CD1 LEU C 238      19.209   9.975 -13.793  1.00  0.00           C  
ATOM   3600  CD2 LEU C 238      19.424  12.237 -14.858  1.00  0.00           C  
ATOM   3601  H   LEU C 238      18.925   8.924 -18.437  1.00  0.00           H  
ATOM   3602  HA  LEU C 238      18.521   8.212 -15.749  1.00  0.00           H  
ATOM   3603 1HB  LEU C 238      19.922  10.059 -16.395  1.00  0.00           H  
ATOM   3604 2HB  LEU C 238      18.530  10.957 -17.006  1.00  0.00           H  
ATOM   3605  HG  LEU C 238      17.626  11.077 -14.687  1.00  0.00           H  
ATOM   3606 1HD1 LEU C 238      19.085  10.445 -12.818  1.00  0.00           H  
ATOM   3607 2HD1 LEU C 238      18.650   9.039 -13.817  1.00  0.00           H  
ATOM   3608 3HD1 LEU C 238      20.265   9.772 -13.966  1.00  0.00           H  
ATOM   3609 1HD2 LEU C 238      19.300  12.708 -13.882  1.00  0.00           H  
ATOM   3610 2HD2 LEU C 238      20.484  12.067 -15.046  1.00  0.00           H  
ATOM   3611 3HD2 LEU C 238      19.018  12.890 -15.630  1.00  0.00           H  
ATOM   3612  N   TRP C 239      16.003   9.963 -17.027  1.00  0.00           N  
ATOM   3613  CA  TRP C 239      14.609  10.347 -16.872  1.00  0.00           C  
ATOM   3614  C   TRP C 239      13.706   9.210 -17.333  1.00  0.00           C  
ATOM   3615  O   TRP C 239      12.550   9.132 -16.930  1.00  0.00           O  
ATOM   3616  CB  TRP C 239      14.304  11.615 -17.672  1.00  0.00           C  
ATOM   3617  CG  TRP C 239      14.659  11.506 -19.124  1.00  0.00           C  
ATOM   3618  CD1 TRP C 239      15.765  12.019 -19.733  1.00  0.00           C  
ATOM   3619  CD2 TRP C 239      13.903  10.837 -20.163  1.00  0.00           C  
ATOM   3620  NE1 TRP C 239      15.750  11.719 -21.073  1.00  0.00           N  
ATOM   3621  CE2 TRP C 239      14.618  10.995 -21.353  1.00  0.00           C  
ATOM   3622  CE3 TRP C 239      12.696  10.127 -20.177  1.00  0.00           C  
ATOM   3623  CZ2 TRP C 239      14.168  10.471 -22.554  1.00  0.00           C  
ATOM   3624  CZ3 TRP C 239      12.245   9.601 -21.381  1.00  0.00           C  
ATOM   3625  CH2 TRP C 239      12.963   9.768 -22.539  1.00  0.00           C  
ATOM   3626  H   TRP C 239      16.531  10.329 -17.806  1.00  0.00           H  
ATOM   3627  HA  TRP C 239      14.417  10.536 -15.816  1.00  0.00           H  
ATOM   3628 1HB  TRP C 239      13.241  11.846 -17.596  1.00  0.00           H  
ATOM   3629 2HB  TRP C 239      14.853  12.454 -17.247  1.00  0.00           H  
ATOM   3630  HD1 TRP C 239      16.547  12.585 -19.230  1.00  0.00           H  
ATOM   3631  HE1 TRP C 239      16.455  11.988 -21.744  1.00  0.00           H  
ATOM   3632  HE3 TRP C 239      12.124   9.990 -19.260  1.00  0.00           H  
ATOM   3633  HZ2 TRP C 239      14.724  10.593 -23.484  1.00  0.00           H  
ATOM   3634  HZ3 TRP C 239      11.304   9.050 -21.384  1.00  0.00           H  
ATOM   3635  HH2 TRP C 239      12.580   9.341 -23.466  1.00  0.00           H  
ATOM   3636  N   TRP C 240      14.237   8.321 -18.167  1.00  0.00           N  
ATOM   3637  CA  TRP C 240      13.517   7.100 -18.525  1.00  0.00           C  
ATOM   3638  C   TRP C 240      13.328   6.242 -17.292  1.00  0.00           C  
ATOM   3639  O   TRP C 240      12.248   5.702 -17.058  1.00  0.00           O  
ATOM   3640  CB  TRP C 240      14.271   6.311 -19.596  1.00  0.00           C  
ATOM   3641  CG  TRP C 240      13.631   5.000 -19.936  1.00  0.00           C  
ATOM   3642  CD1 TRP C 240      12.677   4.780 -20.884  1.00  0.00           C  
ATOM   3643  CD2 TRP C 240      13.896   3.712 -19.328  1.00  0.00           C  
ATOM   3644  NE1 TRP C 240      12.331   3.451 -20.908  1.00  0.00           N  
ATOM   3645  CE2 TRP C 240      13.069   2.783 -19.963  1.00  0.00           C  
ATOM   3646  CE3 TRP C 240      14.758   3.281 -18.312  1.00  0.00           C  
ATOM   3647  CZ2 TRP C 240      13.071   1.441 -19.617  1.00  0.00           C  
ATOM   3648  CZ3 TRP C 240      14.761   1.935 -17.965  1.00  0.00           C  
ATOM   3649  CH2 TRP C 240      13.940   1.039 -18.602  1.00  0.00           C  
ATOM   3650  H   TRP C 240      15.152   8.486 -18.562  1.00  0.00           H  
ATOM   3651  HA  TRP C 240      12.556   7.380 -18.956  1.00  0.00           H  
ATOM   3652 1HB  TRP C 240      14.338   6.906 -20.507  1.00  0.00           H  
ATOM   3653 2HB  TRP C 240      15.289   6.118 -19.257  1.00  0.00           H  
ATOM   3654  HD1 TRP C 240      12.252   5.546 -21.529  1.00  0.00           H  
ATOM   3655  HE1 TRP C 240      11.646   3.033 -21.520  1.00  0.00           H  
ATOM   3656  HE3 TRP C 240      15.414   3.987 -17.805  1.00  0.00           H  
ATOM   3657  HZ2 TRP C 240      12.426   0.714 -20.111  1.00  0.00           H  
ATOM   3658  HZ3 TRP C 240      15.434   1.608 -17.172  1.00  0.00           H  
ATOM   3659  HH2 TRP C 240      13.968  -0.010 -18.305  1.00  0.00           H  
ATOM   3660  N   SER C 241      14.401   6.102 -16.524  1.00  0.00           N  
ATOM   3661  CA  SER C 241      14.388   5.266 -15.336  1.00  0.00           C  
ATOM   3662  C   SER C 241      13.325   5.827 -14.406  1.00  0.00           C  
ATOM   3663  O   SER C 241      12.594   5.083 -13.761  1.00  0.00           O  
ATOM   3664  CB  SER C 241      15.745   5.251 -14.659  1.00  0.00           C  
ATOM   3665  OG  SER C 241      16.706   4.639 -15.474  1.00  0.00           O  
ATOM   3666  H   SER C 241      15.250   6.590 -16.772  1.00  0.00           H  
ATOM   3667  HA  SER C 241      14.178   4.239 -15.637  1.00  0.00           H  
ATOM   3668 1HB  SER C 241      16.050   6.273 -14.435  1.00  0.00           H  
ATOM   3669 2HB  SER C 241      15.673   4.717 -13.712  1.00  0.00           H  
ATOM   3670  HG  SER C 241      16.270   3.884 -15.876  1.00  0.00           H  
ATOM   3671  N   VAL C 242      13.243   7.151 -14.363  1.00  0.00           N  
ATOM   3672  CA  VAL C 242      12.223   7.831 -13.579  1.00  0.00           C  
ATOM   3673  C   VAL C 242      10.802   7.532 -14.054  1.00  0.00           C  
ATOM   3674  O   VAL C 242       9.911   7.317 -13.238  1.00  0.00           O  
ATOM   3675  CB  VAL C 242      12.459   9.352 -13.631  1.00  0.00           C  
ATOM   3676  CG1 VAL C 242      11.312  10.092 -12.959  1.00  0.00           C  
ATOM   3677  CG2 VAL C 242      13.784   9.693 -12.966  1.00  0.00           C  
ATOM   3678  H   VAL C 242      13.907   7.700 -14.889  1.00  0.00           H  
ATOM   3679  HA  VAL C 242      12.292   7.486 -12.547  1.00  0.00           H  
ATOM   3680  HB  VAL C 242      12.481   9.672 -14.673  1.00  0.00           H  
ATOM   3681 1HG1 VAL C 242      11.495  11.166 -13.005  1.00  0.00           H  
ATOM   3682 2HG1 VAL C 242      10.379   9.861 -13.473  1.00  0.00           H  
ATOM   3683 3HG1 VAL C 242      11.239   9.782 -11.917  1.00  0.00           H  
ATOM   3684 1HG2 VAL C 242      13.945  10.770 -13.007  1.00  0.00           H  
ATOM   3685 2HG2 VAL C 242      13.763   9.368 -11.925  1.00  0.00           H  
ATOM   3686 3HG2 VAL C 242      14.595   9.185 -13.489  1.00  0.00           H  
ATOM   3687  N   GLU C 243      10.588   7.531 -15.368  1.00  0.00           N  
ATOM   3688  CA  GLU C 243       9.277   7.197 -15.925  1.00  0.00           C  
ATOM   3689  C   GLU C 243       8.971   5.739 -15.619  1.00  0.00           C  
ATOM   3690  O   GLU C 243       7.816   5.356 -15.442  1.00  0.00           O  
ATOM   3691  CB  GLU C 243       9.239   7.443 -17.435  1.00  0.00           C  
ATOM   3692  CG  GLU C 243       9.262   8.912 -17.833  1.00  0.00           C  
ATOM   3693  CD  GLU C 243       8.920   9.131 -19.281  1.00  0.00           C  
ATOM   3694  OE1 GLU C 243       8.166   8.356 -19.817  1.00  0.00           O  
ATOM   3695  OE2 GLU C 243       9.414  10.076 -19.850  1.00  0.00           O  
ATOM   3696  H   GLU C 243      11.344   7.765 -15.996  1.00  0.00           H  
ATOM   3697  HA  GLU C 243       8.530   7.843 -15.463  1.00  0.00           H  
ATOM   3698 1HB  GLU C 243      10.093   6.956 -17.905  1.00  0.00           H  
ATOM   3699 2HB  GLU C 243       8.336   6.997 -17.853  1.00  0.00           H  
ATOM   3700 1HG  GLU C 243       8.547   9.456 -17.217  1.00  0.00           H  
ATOM   3701 2HG  GLU C 243      10.253   9.316 -17.633  1.00  0.00           H  
ATOM   3702  N   THR C 244      10.022   4.930 -15.540  1.00  0.00           N  
ATOM   3703  CA  THR C 244       9.870   3.502 -15.301  1.00  0.00           C  
ATOM   3704  C   THR C 244       9.583   3.220 -13.828  1.00  0.00           C  
ATOM   3705  O   THR C 244       8.781   2.346 -13.493  1.00  0.00           O  
ATOM   3706  CB  THR C 244      11.128   2.730 -15.742  1.00  0.00           C  
ATOM   3707  OG1 THR C 244      11.405   3.011 -17.120  1.00  0.00           O  
ATOM   3708  CG2 THR C 244      10.925   1.233 -15.564  1.00  0.00           C  
ATOM   3709  H   THR C 244      10.949   5.316 -15.649  1.00  0.00           H  
ATOM   3710  HA  THR C 244       9.044   3.134 -15.910  1.00  0.00           H  
ATOM   3711  HB  THR C 244      11.980   3.049 -15.142  1.00  0.00           H  
ATOM   3712  HG1 THR C 244      11.825   3.871 -17.192  1.00  0.00           H  
ATOM   3713 1HG2 THR C 244      11.824   0.704 -15.880  1.00  0.00           H  
ATOM   3714 2HG2 THR C 244      10.725   1.015 -14.515  1.00  0.00           H  
ATOM   3715 3HG2 THR C 244      10.081   0.906 -16.169  1.00  0.00           H  
ATOM   3716  N   ALA C 245      10.256   3.972 -12.960  1.00  0.00           N  
ATOM   3717  CA  ALA C 245      10.124   3.830 -11.514  1.00  0.00           C  
ATOM   3718  C   ALA C 245       8.868   4.506 -10.989  1.00  0.00           C  
ATOM   3719  O   ALA C 245       8.288   4.066 -10.010  1.00  0.00           O  
ATOM   3720  CB  ALA C 245      11.349   4.410 -10.827  1.00  0.00           C  
ATOM   3721  H   ALA C 245      10.884   4.670 -13.331  1.00  0.00           H  
ATOM   3722  HA  ALA C 245      10.053   2.767 -11.283  1.00  0.00           H  
ATOM   3723 1HB  ALA C 245      11.246   4.302  -9.748  1.00  0.00           H  
ATOM   3724 2HB  ALA C 245      12.239   3.878 -11.162  1.00  0.00           H  
ATOM   3725 3HB  ALA C 245      11.441   5.466 -11.079  1.00  0.00           H  
ATOM   3726  N   THR C 246       8.454   5.589 -11.625  1.00  0.00           N  
ATOM   3727  CA  THR C 246       7.262   6.287 -11.196  1.00  0.00           C  
ATOM   3728  C   THR C 246       6.127   5.694 -11.993  1.00  0.00           C  
ATOM   3729  O   THR C 246       4.953   5.895 -11.664  1.00  0.00           O  
ATOM   3730  CB  THR C 246       7.354   7.808 -11.418  1.00  0.00           C  
ATOM   3731  OG1 THR C 246       7.542   8.080 -12.813  1.00  0.00           O  
ATOM   3732  CG2 THR C 246       8.517   8.393 -10.631  1.00  0.00           C  
ATOM   3733  H   THR C 246       8.969   5.938 -12.420  1.00  0.00           H  
ATOM   3734  HA  THR C 246       7.183   6.203 -10.112  1.00  0.00           H  
ATOM   3735  HB  THR C 246       6.428   8.280 -11.091  1.00  0.00           H  
ATOM   3736  HG1 THR C 246       6.798   7.731 -13.309  1.00  0.00           H  
ATOM   3737 1HG2 THR C 246       8.566   9.469 -10.799  1.00  0.00           H  
ATOM   3738 2HG2 THR C 246       8.371   8.198  -9.568  1.00  0.00           H  
ATOM   3739 3HG2 THR C 246       9.447   7.932 -10.959  1.00  0.00           H  
ATOM   3740  N   THR C 247       6.497   4.958 -13.039  1.00  0.00           N  
ATOM   3741  CA  THR C 247       5.578   4.152 -13.843  1.00  0.00           C  
ATOM   3742  C   THR C 247       4.528   5.064 -14.455  1.00  0.00           C  
ATOM   3743  O   THR C 247       3.334   4.948 -14.209  1.00  0.00           O  
ATOM   3744  CB  THR C 247       4.900   3.051 -13.007  1.00  0.00           C  
ATOM   3745  OG1 THR C 247       3.826   3.619 -12.245  1.00  0.00           O  
ATOM   3746  CG2 THR C 247       5.901   2.406 -12.062  1.00  0.00           C  
ATOM   3747  H   THR C 247       7.478   4.969 -13.277  1.00  0.00           H  
ATOM   3748  HA  THR C 247       6.143   3.685 -14.650  1.00  0.00           H  
ATOM   3749  HB  THR C 247       4.492   2.289 -13.671  1.00  0.00           H  
ATOM   3750  HG1 THR C 247       4.009   4.547 -12.079  1.00  0.00           H  
ATOM   3751 1HG2 THR C 247       5.404   1.630 -11.479  1.00  0.00           H  
ATOM   3752 2HG2 THR C 247       6.713   1.963 -12.638  1.00  0.00           H  
ATOM   3753 3HG2 THR C 247       6.305   3.161 -11.389  1.00  0.00           H  
ATOM   3754  N   VAL C 248       5.021   6.005 -15.242  1.00  0.00           N  
ATOM   3755  CA  VAL C 248       4.193   6.798 -16.122  1.00  0.00           C  
ATOM   3756  C   VAL C 248       4.350   6.159 -17.498  1.00  0.00           C  
ATOM   3757  O   VAL C 248       3.413   6.118 -18.296  1.00  0.00           O  
ATOM   3758  CB  VAL C 248       4.633   8.274 -16.144  1.00  0.00           C  
ATOM   3759  CG1 VAL C 248       6.003   8.411 -16.792  1.00  0.00           C  
ATOM   3760  CG2 VAL C 248       3.601   9.111 -16.884  1.00  0.00           C  
ATOM   3761  H   VAL C 248       6.017   6.171 -15.222  1.00  0.00           H  
ATOM   3762  HA  VAL C 248       3.170   6.777 -15.746  1.00  0.00           H  
ATOM   3763  HB  VAL C 248       4.725   8.631 -15.119  1.00  0.00           H  
ATOM   3764 1HG1 VAL C 248       6.299   9.461 -16.799  1.00  0.00           H  
ATOM   3765 2HG1 VAL C 248       6.733   7.833 -16.225  1.00  0.00           H  
ATOM   3766 3HG1 VAL C 248       5.961   8.040 -17.816  1.00  0.00           H  
ATOM   3767 1HG2 VAL C 248       3.918  10.153 -16.895  1.00  0.00           H  
ATOM   3768 2HG2 VAL C 248       3.505   8.749 -17.908  1.00  0.00           H  
ATOM   3769 3HG2 VAL C 248       2.638   9.031 -16.379  1.00  0.00           H  
ATOM   3770  N   GLY C 249       5.553   5.641 -17.744  1.00  0.00           N  
ATOM   3771  CA  GLY C 249       5.910   5.096 -19.044  1.00  0.00           C  
ATOM   3772  C   GLY C 249       5.141   5.686 -20.203  1.00  0.00           C  
ATOM   3773  O   GLY C 249       4.262   5.035 -20.765  1.00  0.00           O  
ATOM   3774  H   GLY C 249       6.237   5.630 -17.001  1.00  0.00           H  
ATOM   3775 1HA  GLY C 249       6.972   5.258 -19.227  1.00  0.00           H  
ATOM   3776 2HA  GLY C 249       5.745   4.019 -19.044  1.00  0.00           H  
ATOM   3777  N   TYR C 250       5.471   6.920 -20.568  1.00  0.00           N  
ATOM   3778  CA  TYR C 250       4.609   7.689 -21.449  1.00  0.00           C  
ATOM   3779  C   TYR C 250       4.303   6.874 -22.675  1.00  0.00           C  
ATOM   3780  O   TYR C 250       3.144   6.614 -22.966  1.00  0.00           O  
ATOM   3781  CB  TYR C 250       5.257   9.021 -21.835  1.00  0.00           C  
ATOM   3782  CG  TYR C 250       4.505   9.777 -22.908  1.00  0.00           C  
ATOM   3783  CD1 TYR C 250       3.397  10.541 -22.570  1.00  0.00           C  
ATOM   3784  CD2 TYR C 250       4.922   9.707 -24.228  1.00  0.00           C  
ATOM   3785  CE1 TYR C 250       2.710  11.232 -23.549  1.00  0.00           C  
ATOM   3786  CE2 TYR C 250       4.235  10.397 -25.208  1.00  0.00           C  
ATOM   3787  CZ  TYR C 250       3.133  11.158 -24.872  1.00  0.00           C  
ATOM   3788  OH  TYR C 250       2.449  11.846 -25.847  1.00  0.00           O  
ATOM   3789  H   TYR C 250       6.328   7.335 -20.233  1.00  0.00           H  
ATOM   3790  HA  TYR C 250       3.687   7.921 -20.915  1.00  0.00           H  
ATOM   3791 1HB  TYR C 250       5.329   9.660 -20.954  1.00  0.00           H  
ATOM   3792 2HB  TYR C 250       6.270   8.841 -22.193  1.00  0.00           H  
ATOM   3793  HD1 TYR C 250       3.069  10.597 -21.532  1.00  0.00           H  
ATOM   3794  HD2 TYR C 250       5.792   9.105 -24.494  1.00  0.00           H  
ATOM   3795  HE1 TYR C 250       1.840  11.832 -23.284  1.00  0.00           H  
ATOM   3796  HE2 TYR C 250       4.563  10.341 -26.246  1.00  0.00           H  
ATOM   3797  HH  TYR C 250       2.865  11.691 -26.698  1.00  0.00           H  
ATOM   3798  N   GLY C 251       5.352   6.456 -23.373  1.00  0.00           N  
ATOM   3799  CA  GLY C 251       5.179   5.769 -24.638  1.00  0.00           C  
ATOM   3800  C   GLY C 251       6.212   6.276 -25.626  1.00  0.00           C  
ATOM   3801  O   GLY C 251       6.041   6.183 -26.843  1.00  0.00           O  
ATOM   3802  H   GLY C 251       6.286   6.617 -23.025  1.00  0.00           H  
ATOM   3803 1HA  GLY C 251       5.285   4.695 -24.485  1.00  0.00           H  
ATOM   3804 2HA  GLY C 251       4.170   5.942 -25.011  1.00  0.00           H  
ATOM   3805  N   ASP C 252       7.294   6.818 -25.081  1.00  0.00           N  
ATOM   3806  CA  ASP C 252       8.273   7.573 -25.845  1.00  0.00           C  
ATOM   3807  C   ASP C 252       9.549   6.749 -26.026  1.00  0.00           C  
ATOM   3808  O   ASP C 252      10.354   7.030 -26.911  1.00  0.00           O  
ATOM   3809  CB  ASP C 252       8.596   8.897 -25.148  1.00  0.00           C  
ATOM   3810  CG  ASP C 252       9.183   8.707 -23.756  1.00  0.00           C  
ATOM   3811  OD1 ASP C 252       8.989   7.658 -23.189  1.00  0.00           O  
ATOM   3812  OD2 ASP C 252       9.819   9.613 -23.273  1.00  0.00           O  
ATOM   3813  H   ASP C 252       7.434   6.694 -24.089  1.00  0.00           H  
ATOM   3814  HA  ASP C 252       7.842   7.814 -26.817  1.00  0.00           H  
ATOM   3815 1HB  ASP C 252       9.306   9.462 -25.752  1.00  0.00           H  
ATOM   3816 2HB  ASP C 252       7.688   9.496 -25.065  1.00  0.00           H  
ATOM   3817  N   LEU C 253       9.723   5.737 -25.175  1.00  0.00           N  
ATOM   3818  CA  LEU C 253      11.010   5.057 -25.025  1.00  0.00           C  
ATOM   3819  C   LEU C 253      10.901   3.817 -24.139  1.00  0.00           C  
ATOM   3820  O   LEU C 253      10.507   3.909 -22.972  1.00  0.00           O  
ATOM   3821  CB  LEU C 253      12.048   6.019 -24.434  1.00  0.00           C  
ATOM   3822  CG  LEU C 253      13.474   5.468 -24.314  1.00  0.00           C  
ATOM   3823  CD1 LEU C 253      14.039   5.214 -25.705  1.00  0.00           C  
ATOM   3824  CD2 LEU C 253      14.338   6.458 -23.546  1.00  0.00           C  
ATOM   3825  H   LEU C 253       8.938   5.433 -24.618  1.00  0.00           H  
ATOM   3826  HA  LEU C 253      11.355   4.747 -26.012  1.00  0.00           H  
ATOM   3827 1HB  LEU C 253      12.089   6.911 -25.058  1.00  0.00           H  
ATOM   3828 2HB  LEU C 253      11.721   6.313 -23.437  1.00  0.00           H  
ATOM   3829  HG  LEU C 253      13.453   4.516 -23.783  1.00  0.00           H  
ATOM   3830 1HD1 LEU C 253      15.053   4.822 -25.620  1.00  0.00           H  
ATOM   3831 2HD1 LEU C 253      13.413   4.488 -26.225  1.00  0.00           H  
ATOM   3832 3HD1 LEU C 253      14.057   6.147 -26.267  1.00  0.00           H  
ATOM   3833 1HD2 LEU C 253      15.352   6.066 -23.460  1.00  0.00           H  
ATOM   3834 2HD2 LEU C 253      14.361   7.410 -24.077  1.00  0.00           H  
ATOM   3835 3HD2 LEU C 253      13.921   6.608 -22.550  1.00  0.00           H  
ATOM   3836  N   TYR C 254      11.253   2.666 -24.714  1.00  0.00           N  
ATOM   3837  CA  TYR C 254      11.185   1.372 -24.032  1.00  0.00           C  
ATOM   3838  C   TYR C 254      12.000   0.276 -24.728  1.00  0.00           C  
ATOM   3839  O   TYR C 254      12.000   0.158 -25.949  1.00  0.00           O  
ATOM   3840  CB  TYR C 254       9.725   0.929 -23.904  1.00  0.00           C  
ATOM   3841  CG  TYR C 254       9.519  -0.225 -22.949  1.00  0.00           C  
ATOM   3842  CD1 TYR C 254       9.423   0.012 -21.585  1.00  0.00           C  
ATOM   3843  CD2 TYR C 254       9.425  -1.520 -23.436  1.00  0.00           C  
ATOM   3844  CE1 TYR C 254       9.235  -1.042 -20.712  1.00  0.00           C  
ATOM   3845  CE2 TYR C 254       9.236  -2.574 -22.563  1.00  0.00           C  
ATOM   3846  CZ  TYR C 254       9.141  -2.338 -21.206  1.00  0.00           C  
ATOM   3847  OH  TYR C 254       8.954  -3.388 -20.337  1.00  0.00           O  
ATOM   3848  H   TYR C 254      11.583   2.702 -25.668  1.00  0.00           H  
ATOM   3849  HA  TYR C 254      11.611   1.483 -23.035  1.00  0.00           H  
ATOM   3850 1HB  TYR C 254       9.119   1.769 -23.560  1.00  0.00           H  
ATOM   3851 2HB  TYR C 254       9.348   0.633 -24.882  1.00  0.00           H  
ATOM   3852  HD1 TYR C 254       9.497   1.030 -21.202  1.00  0.00           H  
ATOM   3853  HD2 TYR C 254       9.501  -1.706 -24.507  1.00  0.00           H  
ATOM   3854  HE1 TYR C 254       9.160  -0.856 -19.641  1.00  0.00           H  
ATOM   3855  HE2 TYR C 254       9.163  -3.592 -22.946  1.00  0.00           H  
ATOM   3856  HH  TYR C 254       8.945  -3.058 -19.436  1.00  0.00           H  
ATOM   3857  N   PRO C 255      12.727  -0.534 -23.950  1.00  0.00           N  
ATOM   3858  CA  PRO C 255      13.553  -1.565 -24.574  1.00  0.00           C  
ATOM   3859  C   PRO C 255      12.759  -2.756 -25.099  1.00  0.00           C  
ATOM   3860  O   PRO C 255      11.634  -3.017 -24.664  1.00  0.00           O  
ATOM   3861  CB  PRO C 255      14.479  -1.982 -23.427  1.00  0.00           C  
ATOM   3862  CG  PRO C 255      13.664  -1.757 -22.199  1.00  0.00           C  
ATOM   3863  CD  PRO C 255      12.899  -0.492 -22.484  1.00  0.00           C  
ATOM   3864  HA  PRO C 255      14.096  -1.127 -25.425  1.00  0.00           H  
ATOM   3865 1HB  PRO C 255      14.783  -3.032 -23.551  1.00  0.00           H  
ATOM   3866 2HB  PRO C 255      15.398  -1.377 -23.446  1.00  0.00           H  
ATOM   3867 1HG  PRO C 255      13.005  -2.619 -22.018  1.00  0.00           H  
ATOM   3868 2HG  PRO C 255      14.319  -1.667 -21.320  1.00  0.00           H  
ATOM   3869 1HD  PRO C 255      11.932  -0.523 -21.961  1.00  0.00           H  
ATOM   3870 2HD  PRO C 255      13.490   0.376 -22.157  1.00  0.00           H  
ATOM   3871  N   VAL C 256      13.363  -3.469 -26.045  1.00  0.00           N  
ATOM   3872  CA  VAL C 256      12.732  -4.608 -26.697  1.00  0.00           C  
ATOM   3873  C   VAL C 256      13.573  -5.830 -26.388  1.00  0.00           C  
ATOM   3874  O   VAL C 256      13.096  -6.960 -26.448  1.00  0.00           O  
ATOM   3875  CB  VAL C 256      12.633  -4.401 -28.220  1.00  0.00           C  
ATOM   3876  CG1 VAL C 256      11.753  -3.201 -28.538  1.00  0.00           C  
ATOM   3877  CG2 VAL C 256      14.023  -4.223 -28.810  1.00  0.00           C  
ATOM   3878  H   VAL C 256      14.299  -3.203 -26.318  1.00  0.00           H  
ATOM   3879  HA  VAL C 256      11.708  -4.693 -26.330  1.00  0.00           H  
ATOM   3880  HB  VAL C 256      12.157  -5.275 -28.666  1.00  0.00           H  
ATOM   3881 1HG1 VAL C 256      11.694  -3.070 -29.619  1.00  0.00           H  
ATOM   3882 2HG1 VAL C 256      10.753  -3.366 -28.138  1.00  0.00           H  
ATOM   3883 3HG1 VAL C 256      12.183  -2.306 -28.088  1.00  0.00           H  
ATOM   3884 1HG2 VAL C 256      13.945  -4.078 -29.887  1.00  0.00           H  
ATOM   3885 2HG2 VAL C 256      14.501  -3.353 -28.360  1.00  0.00           H  
ATOM   3886 3HG2 VAL C 256      14.622  -5.111 -28.606  1.00  0.00           H  
ATOM   3887  N   THR C 257      14.839  -5.586 -26.073  1.00  0.00           N  
ATOM   3888  CA  THR C 257      15.730  -6.629 -25.598  1.00  0.00           C  
ATOM   3889  C   THR C 257      15.091  -7.183 -24.336  1.00  0.00           C  
ATOM   3890  O   THR C 257      14.746  -6.417 -23.438  1.00  0.00           O  
ATOM   3891  CB  THR C 257      17.151  -6.106 -25.313  1.00  0.00           C  
ATOM   3892  OG1 THR C 257      17.692  -5.514 -26.501  1.00  0.00           O  
ATOM   3893  CG2 THR C 257      18.055  -7.242 -24.859  1.00  0.00           C  
ATOM   3894  H   THR C 257      15.191  -4.644 -26.168  1.00  0.00           H  
ATOM   3895  HA  THR C 257      15.877  -7.351 -26.401  1.00  0.00           H  
ATOM   3896  HB  THR C 257      17.109  -5.348 -24.532  1.00  0.00           H  
ATOM   3897  HG1 THR C 257      18.539  -5.109 -26.299  1.00  0.00           H  
ATOM   3898 1HG2 THR C 257      19.055  -6.854 -24.662  1.00  0.00           H  
ATOM   3899 2HG2 THR C 257      17.652  -7.686 -23.949  1.00  0.00           H  
ATOM   3900 3HG2 THR C 257      18.108  -7.999 -25.640  1.00  0.00           H  
ATOM   3901  N   LEU C 258      14.928  -8.499 -24.255  1.00  0.00           N  
ATOM   3902  CA  LEU C 258      14.248  -9.080 -23.103  1.00  0.00           C  
ATOM   3903  C   LEU C 258      14.990  -8.677 -21.833  1.00  0.00           C  
ATOM   3904  O   LEU C 258      14.377  -8.335 -20.820  1.00  0.00           O  
ATOM   3905  CB  LEU C 258      14.186 -10.609 -23.221  1.00  0.00           C  
ATOM   3906  CG  LEU C 258      13.428 -11.332 -22.100  1.00  0.00           C  
ATOM   3907  CD1 LEU C 258      11.984 -10.849 -22.069  1.00  0.00           C  
ATOM   3908  CD2 LEU C 258      13.498 -12.835 -22.328  1.00  0.00           C  
ATOM   3909  H   LEU C 258      15.270  -9.109 -24.984  1.00  0.00           H  
ATOM   3910  HA  LEU C 258      13.225  -8.705 -23.080  1.00  0.00           H  
ATOM   3911 1HB  LEU C 258      13.706 -10.865 -24.164  1.00  0.00           H  
ATOM   3912 2HB  LEU C 258      15.204 -10.998 -23.237  1.00  0.00           H  
ATOM   3913  HG  LEU C 258      13.881 -11.089 -21.139  1.00  0.00           H  
ATOM   3914 1HD1 LEU C 258      11.446 -11.363 -21.273  1.00  0.00           H  
ATOM   3915 2HD1 LEU C 258      11.963  -9.775 -21.886  1.00  0.00           H  
ATOM   3916 3HD1 LEU C 258      11.508 -11.064 -23.026  1.00  0.00           H  
ATOM   3917 1HD2 LEU C 258      12.960 -13.349 -21.530  1.00  0.00           H  
ATOM   3918 2HD2 LEU C 258      13.043 -13.079 -23.288  1.00  0.00           H  
ATOM   3919 3HD2 LEU C 258      14.540 -13.155 -22.327  1.00  0.00           H  
ATOM   3920  N   TRP C 259      16.317  -8.709 -21.904  1.00  0.00           N  
ATOM   3921  CA  TRP C 259      17.163  -8.301 -20.791  1.00  0.00           C  
ATOM   3922  C   TRP C 259      16.810  -6.877 -20.374  1.00  0.00           C  
ATOM   3923  O   TRP C 259      16.706  -6.572 -19.187  1.00  0.00           O  
ATOM   3924  CB  TRP C 259      18.642  -8.385 -21.175  1.00  0.00           C  
ATOM   3925  CG  TRP C 259      19.558  -7.772 -20.159  1.00  0.00           C  
ATOM   3926  CD1 TRP C 259      20.398  -6.716 -20.351  1.00  0.00           C  
ATOM   3927  CD2 TRP C 259      19.733  -8.177 -18.780  1.00  0.00           C  
ATOM   3928  NE1 TRP C 259      21.081  -6.438 -19.193  1.00  0.00           N  
ATOM   3929  CE2 TRP C 259      20.685  -7.322 -18.221  1.00  0.00           C  
ATOM   3930  CE3 TRP C 259      19.164  -9.182 -17.987  1.00  0.00           C  
ATOM   3931  CZ2 TRP C 259      21.090  -7.437 -16.900  1.00  0.00           C  
ATOM   3932  CZ3 TRP C 259      19.569  -9.297 -16.662  1.00  0.00           C  
ATOM   3933  CH2 TRP C 259      20.506  -8.446 -16.134  1.00  0.00           C  
ATOM   3934  H   TRP C 259      16.749  -9.026 -22.760  1.00  0.00           H  
ATOM   3935  HA  TRP C 259      16.994  -8.985 -19.960  1.00  0.00           H  
ATOM   3936 1HB  TRP C 259      18.925  -9.429 -21.306  1.00  0.00           H  
ATOM   3937 2HB  TRP C 259      18.799  -7.880 -22.127  1.00  0.00           H  
ATOM   3938  HD1 TRP C 259      20.511  -6.173 -21.288  1.00  0.00           H  
ATOM   3939  HE1 TRP C 259      21.765  -5.704 -19.075  1.00  0.00           H  
ATOM   3940  HE3 TRP C 259      18.418  -9.859 -18.401  1.00  0.00           H  
ATOM   3941  HZ2 TRP C 259      21.833  -6.771 -16.462  1.00  0.00           H  
ATOM   3942  HZ3 TRP C 259      19.122 -10.082 -16.052  1.00  0.00           H  
ATOM   3943  HH2 TRP C 259      20.801  -8.564 -15.090  1.00  0.00           H  
ATOM   3944  N   GLY C 260      16.629  -6.007 -21.362  1.00  0.00           N  
ATOM   3945  CA  GLY C 260      16.277  -4.634 -21.066  1.00  0.00           C  
ATOM   3946  C   GLY C 260      14.930  -4.560 -20.377  1.00  0.00           C  
ATOM   3947  O   GLY C 260      14.724  -3.708 -19.516  1.00  0.00           O  
ATOM   3948  H   GLY C 260      16.734  -6.292 -22.325  1.00  0.00           H  
ATOM   3949 1HA  GLY C 260      17.044  -4.191 -20.430  1.00  0.00           H  
ATOM   3950 2HA  GLY C 260      16.253  -4.058 -21.990  1.00  0.00           H  
ATOM   3951  N   ARG C 261      14.016  -5.456 -20.752  1.00  0.00           N  
ATOM   3952  CA  ARG C 261      12.679  -5.493 -20.160  1.00  0.00           C  
ATOM   3953  C   ARG C 261      12.740  -6.184 -18.807  1.00  0.00           C  
ATOM   3954  O   ARG C 261      11.882  -5.976 -17.948  1.00  0.00           O  
ATOM   3955  CB  ARG C 261      11.698  -6.224 -21.065  1.00  0.00           C  
ATOM   3956  CG  ARG C 261      11.416  -5.536 -22.391  1.00  0.00           C  
ATOM   3957  CD  ARG C 261      10.404  -6.275 -23.189  1.00  0.00           C  
ATOM   3958  NE  ARG C 261      10.109  -5.604 -24.445  1.00  0.00           N  
ATOM   3959  CZ  ARG C 261       9.206  -6.035 -25.348  1.00  0.00           C  
ATOM   3960  NH1 ARG C 261       8.521  -7.133 -25.120  1.00  0.00           N  
ATOM   3961  NH2 ARG C 261       9.010  -5.353 -26.463  1.00  0.00           N  
ATOM   3962  H   ARG C 261      14.257  -6.129 -21.466  1.00  0.00           H  
ATOM   3963  HA  ARG C 261      12.329  -4.468 -20.035  1.00  0.00           H  
ATOM   3964 1HB  ARG C 261      12.079  -7.220 -21.285  1.00  0.00           H  
ATOM   3965 2HB  ARG C 261      10.746  -6.345 -20.547  1.00  0.00           H  
ATOM   3966 1HG  ARG C 261      11.038  -4.530 -22.206  1.00  0.00           H  
ATOM   3967 2HG  ARG C 261      12.336  -5.477 -22.973  1.00  0.00           H  
ATOM   3968 1HD  ARG C 261      10.777  -7.273 -23.414  1.00  0.00           H  
ATOM   3969 2HD  ARG C 261       9.479  -6.354 -22.619  1.00  0.00           H  
ATOM   3970  HE  ARG C 261      10.616  -4.755 -24.655  1.00  0.00           H  
ATOM   3971 1HH1 ARG C 261       8.671  -7.654 -24.268  1.00  0.00           H  
ATOM   3972 2HH1 ARG C 261       7.844  -7.456 -25.797  1.00  0.00           H  
ATOM   3973 1HH2 ARG C 261       9.537  -4.508 -26.638  1.00  0.00           H  
ATOM   3974 2HH2 ARG C 261       8.334  -5.675 -27.139  1.00  0.00           H  
ATOM   3975  N   CYS C 262      13.763  -7.008 -18.619  1.00  0.00           N  
ATOM   3976  CA  CYS C 262      13.903  -7.741 -17.372  1.00  0.00           C  
ATOM   3977  C   CYS C 262      14.294  -6.726 -16.325  1.00  0.00           C  
ATOM   3978  O   CYS C 262      13.687  -6.657 -15.258  1.00  0.00           O  
ATOM   3979  CB  CYS C 262      14.959  -8.842 -17.468  1.00  0.00           C  
ATOM   3980  SG  CYS C 262      14.482 -10.234 -18.520  1.00  0.00           S  
ATOM   3981  H   CYS C 262      14.455  -7.134 -19.344  1.00  0.00           H  
ATOM   3982  HA  CYS C 262      12.954  -8.230 -17.150  1.00  0.00           H  
ATOM   3983 1HB  CYS C 262      15.886  -8.424 -17.863  1.00  0.00           H  
ATOM   3984 2HB  CYS C 262      15.173  -9.229 -16.472  1.00  0.00           H  
ATOM   3985  HG  CYS C 262      15.602 -10.929 -18.348  1.00  0.00           H  
ATOM   3986  N   VAL C 263      15.302  -5.924 -16.649  1.00  0.00           N  
ATOM   3987  CA  VAL C 263      15.830  -4.938 -15.715  1.00  0.00           C  
ATOM   3988  C   VAL C 263      14.842  -3.779 -15.565  1.00  0.00           C  
ATOM   3989  O   VAL C 263      14.838  -3.071 -14.550  1.00  0.00           O  
ATOM   3990  CB  VAL C 263      17.189  -4.403 -16.204  1.00  0.00           C  
ATOM   3991  CG1 VAL C 263      18.189  -5.540 -16.347  1.00  0.00           C  
ATOM   3992  CG2 VAL C 263      17.012  -3.672 -17.527  1.00  0.00           C  
ATOM   3993  H   VAL C 263      15.714  -6.001 -17.569  1.00  0.00           H  
ATOM   3994  HA  VAL C 263      15.973  -5.419 -14.747  1.00  0.00           H  
ATOM   3995  HB  VAL C 263      17.588  -3.715 -15.459  1.00  0.00           H  
ATOM   3996 1HG1 VAL C 263      19.144  -5.144 -16.693  1.00  0.00           H  
ATOM   3997 2HG1 VAL C 263      18.327  -6.026 -15.381  1.00  0.00           H  
ATOM   3998 3HG1 VAL C 263      17.815  -6.266 -17.069  1.00  0.00           H  
ATOM   3999 1HG2 VAL C 263      17.976  -3.295 -17.866  1.00  0.00           H  
ATOM   4000 2HG2 VAL C 263      16.607  -4.358 -18.271  1.00  0.00           H  
ATOM   4001 3HG2 VAL C 263      16.324  -2.836 -17.391  1.00  0.00           H  
ATOM   4002  N   ALA C 264      13.999  -3.592 -16.575  1.00  0.00           N  
ATOM   4003  CA  ALA C 264      12.907  -2.639 -16.461  1.00  0.00           C  
ATOM   4004  C   ALA C 264      11.999  -3.076 -15.304  1.00  0.00           C  
ATOM   4005  O   ALA C 264      11.653  -2.277 -14.428  1.00  0.00           O  
ATOM   4006  CB  ALA C 264      12.122  -2.588 -17.761  1.00  0.00           C  
ATOM   4007  H   ALA C 264      14.111  -4.111 -17.433  1.00  0.00           H  
ATOM   4008  HA  ALA C 264      13.334  -1.655 -16.264  1.00  0.00           H  
ATOM   4009 1HB  ALA C 264      11.306  -1.872 -17.665  1.00  0.00           H  
ATOM   4010 2HB  ALA C 264      12.782  -2.281 -18.572  1.00  0.00           H  
ATOM   4011 3HB  ALA C 264      11.715  -3.574 -17.978  1.00  0.00           H  
ATOM   4012  N   VAL C 265      11.627  -4.352 -15.303  1.00  0.00           N  
ATOM   4013  CA  VAL C 265      10.806  -4.900 -14.236  1.00  0.00           C  
ATOM   4014  C   VAL C 265      11.463  -4.628 -12.887  1.00  0.00           C  
ATOM   4015  O   VAL C 265      10.812  -4.203 -11.936  1.00  0.00           O  
ATOM   4016  CB  VAL C 265      10.611  -6.416 -14.425  1.00  0.00           C  
ATOM   4017  CG1 VAL C 265      10.055  -7.044 -13.156  1.00  0.00           C  
ATOM   4018  CG2 VAL C 265       9.688  -6.676 -15.605  1.00  0.00           C  
ATOM   4019  H   VAL C 265      11.920  -4.955 -16.058  1.00  0.00           H  
ATOM   4020  HA  VAL C 265       9.825  -4.423 -14.274  1.00  0.00           H  
ATOM   4021  HB  VAL C 265      11.581  -6.876 -14.613  1.00  0.00           H  
ATOM   4022 1HG1 VAL C 265       9.924  -8.116 -13.307  1.00  0.00           H  
ATOM   4023 2HG1 VAL C 265      10.749  -6.876 -12.332  1.00  0.00           H  
ATOM   4024 3HG1 VAL C 265       9.092  -6.592 -12.918  1.00  0.00           H  
ATOM   4025 1HG2 VAL C 265       9.556  -7.750 -15.733  1.00  0.00           H  
ATOM   4026 2HG2 VAL C 265       8.720  -6.210 -15.419  1.00  0.00           H  
ATOM   4027 3HG2 VAL C 265      10.126  -6.254 -16.510  1.00  0.00           H  
ATOM   4028  N   VAL C 266      12.760  -4.875 -12.812  1.00  0.00           N  
ATOM   4029  CA  VAL C 266      13.484  -4.698 -11.568  1.00  0.00           C  
ATOM   4030  C   VAL C 266      13.244  -3.312 -10.991  1.00  0.00           C  
ATOM   4031  O   VAL C 266      12.927  -3.172  -9.813  1.00  0.00           O  
ATOM   4032  CB  VAL C 266      14.993  -4.907 -11.793  1.00  0.00           C  
ATOM   4033  CG1 VAL C 266      15.778  -4.498 -10.555  1.00  0.00           C  
ATOM   4034  CG2 VAL C 266      15.267  -6.360 -12.149  1.00  0.00           C  
ATOM   4035  H   VAL C 266      13.260  -5.193 -13.631  1.00  0.00           H  
ATOM   4036  HA  VAL C 266      13.141  -5.452 -10.858  1.00  0.00           H  
ATOM   4037  HB  VAL C 266      15.322  -4.263 -12.609  1.00  0.00           H  
ATOM   4038 1HG1 VAL C 266      16.843  -4.651 -10.732  1.00  0.00           H  
ATOM   4039 2HG1 VAL C 266      15.594  -3.445 -10.340  1.00  0.00           H  
ATOM   4040 3HG1 VAL C 266      15.460  -5.103  -9.706  1.00  0.00           H  
ATOM   4041 1HG2 VAL C 266      16.336  -6.500 -12.308  1.00  0.00           H  
ATOM   4042 2HG2 VAL C 266      14.933  -7.003 -11.336  1.00  0.00           H  
ATOM   4043 3HG2 VAL C 266      14.729  -6.618 -13.061  1.00  0.00           H  
ATOM   4044  N   VAL C 267      13.394  -2.288 -11.824  1.00  0.00           N  
ATOM   4045  CA  VAL C 267      13.322  -0.922 -11.335  1.00  0.00           C  
ATOM   4046  C   VAL C 267      11.879  -0.431 -11.274  1.00  0.00           C  
ATOM   4047  O   VAL C 267      11.569   0.542 -10.580  1.00  0.00           O  
ATOM   4048  CB  VAL C 267      14.143   0.012 -12.243  1.00  0.00           C  
ATOM   4049  CG1 VAL C 267      15.599  -0.427 -12.281  1.00  0.00           C  
ATOM   4050  CG2 VAL C 267      13.548   0.029 -13.643  1.00  0.00           C  
ATOM   4051  H   VAL C 267      13.560  -2.450 -12.807  1.00  0.00           H  
ATOM   4052  HA  VAL C 267      13.729  -0.894 -10.323  1.00  0.00           H  
ATOM   4053  HB  VAL C 267      14.122   1.020 -11.827  1.00  0.00           H  
ATOM   4054 1HG1 VAL C 267      16.165   0.245 -12.927  1.00  0.00           H  
ATOM   4055 2HG1 VAL C 267      16.015  -0.396 -11.274  1.00  0.00           H  
ATOM   4056 3HG1 VAL C 267      15.663  -1.443 -12.670  1.00  0.00           H  
ATOM   4057 1HG2 VAL C 267      14.133   0.691 -14.279  1.00  0.00           H  
ATOM   4058 2HG2 VAL C 267      13.564  -0.980 -14.057  1.00  0.00           H  
ATOM   4059 3HG2 VAL C 267      12.519   0.385 -13.597  1.00  0.00           H  
ATOM   4060  N   MET C 268      10.992  -1.103 -11.998  1.00  0.00           N  
ATOM   4061  CA  MET C 268       9.572  -0.842 -11.838  1.00  0.00           C  
ATOM   4062  C   MET C 268       9.139  -1.152 -10.417  1.00  0.00           C  
ATOM   4063  O   MET C 268       8.545  -0.304  -9.759  1.00  0.00           O  
ATOM   4064  CB  MET C 268       8.762  -1.661 -12.840  1.00  0.00           C  
ATOM   4065  CG  MET C 268       8.840  -1.157 -14.275  1.00  0.00           C  
ATOM   4066  SD  MET C 268       8.017  -2.258 -15.443  1.00  0.00           S  
ATOM   4067  CE  MET C 268       8.407  -1.455 -16.996  1.00  0.00           C  
ATOM   4068  H   MET C 268      11.292  -1.799 -12.665  1.00  0.00           H  
ATOM   4069  HA  MET C 268       9.388   0.211 -12.052  1.00  0.00           H  
ATOM   4070 1HB  MET C 268       9.108  -2.693 -12.830  1.00  0.00           H  
ATOM   4071 2HB  MET C 268       7.712  -1.664 -12.544  1.00  0.00           H  
ATOM   4072 1HG  MET C 268       8.375  -0.174 -14.341  1.00  0.00           H  
ATOM   4073 2HG  MET C 268       9.884  -1.060 -14.570  1.00  0.00           H  
ATOM   4074 1HE  MET C 268       7.966  -2.018 -17.818  1.00  0.00           H  
ATOM   4075 2HE  MET C 268       8.004  -0.441 -16.992  1.00  0.00           H  
ATOM   4076 3HE  MET C 268       9.489  -1.414 -17.123  1.00  0.00           H  
ATOM   4077  N   VAL C 269       9.436  -2.357  -9.937  1.00  0.00           N  
ATOM   4078  CA  VAL C 269       8.990  -2.754  -8.606  1.00  0.00           C  
ATOM   4079  C   VAL C 269       9.821  -2.038  -7.556  1.00  0.00           C  
ATOM   4080  O   VAL C 269       9.284  -1.499  -6.597  1.00  0.00           O  
ATOM   4081  CB  VAL C 269       9.117  -4.277  -8.418  1.00  0.00           C  
ATOM   4082  CG1 VAL C 269       8.796  -4.665  -6.982  1.00  0.00           C  
ATOM   4083  CG2 VAL C 269       8.195  -4.998  -9.390  1.00  0.00           C  
ATOM   4084  H   VAL C 269       9.974  -3.009 -10.490  1.00  0.00           H  
ATOM   4085  HA  VAL C 269       7.945  -2.462  -8.490  1.00  0.00           H  
ATOM   4086  HB  VAL C 269      10.149  -4.573  -8.608  1.00  0.00           H  
ATOM   4087 1HG1 VAL C 269       8.891  -5.745  -6.867  1.00  0.00           H  
ATOM   4088 2HG1 VAL C 269       9.491  -4.166  -6.307  1.00  0.00           H  
ATOM   4089 3HG1 VAL C 269       7.776  -4.364  -6.743  1.00  0.00           H  
ATOM   4090 1HG2 VAL C 269       8.290  -6.074  -9.252  1.00  0.00           H  
ATOM   4091 2HG2 VAL C 269       7.164  -4.698  -9.204  1.00  0.00           H  
ATOM   4092 3HG2 VAL C 269       8.469  -4.738 -10.413  1.00  0.00           H  
ATOM   4093  N   ALA C 270      11.132  -2.021  -7.757  1.00  0.00           N  
ATOM   4094  CA  ALA C 270      12.046  -1.461  -6.775  1.00  0.00           C  
ATOM   4095  C   ALA C 270      11.754   0.021  -6.640  1.00  0.00           C  
ATOM   4096  O   ALA C 270      11.814   0.575  -5.554  1.00  0.00           O  
ATOM   4097  CB  ALA C 270      13.479  -1.662  -7.219  1.00  0.00           C  
ATOM   4098  H   ALA C 270      11.506  -2.407  -8.612  1.00  0.00           H  
ATOM   4099  HA  ALA C 270      11.891  -1.984  -5.831  1.00  0.00           H  
ATOM   4100 1HB  ALA C 270      14.153  -1.238  -6.476  1.00  0.00           H  
ATOM   4101 2HB  ALA C 270      13.680  -2.728  -7.326  1.00  0.00           H  
ATOM   4102 3HB  ALA C 270      13.636  -1.166  -8.176  1.00  0.00           H  
ATOM   4103  N   GLY C 271      11.421   0.655  -7.753  1.00  0.00           N  
ATOM   4104  CA  GLY C 271      11.068   2.061  -7.719  1.00  0.00           C  
ATOM   4105  C   GLY C 271       9.824   2.362  -6.902  1.00  0.00           C  
ATOM   4106  O   GLY C 271       9.845   3.259  -6.057  1.00  0.00           O  
ATOM   4107  H   GLY C 271      11.409   0.166  -8.637  1.00  0.00           H  
ATOM   4108 1HA  GLY C 271      11.898   2.634  -7.305  1.00  0.00           H  
ATOM   4109 2HA  GLY C 271      10.906   2.419  -8.735  1.00  0.00           H  
ATOM   4110  N   ILE C 272       8.735   1.635  -7.153  1.00  0.00           N  
ATOM   4111  CA  ILE C 272       7.497   1.843  -6.405  1.00  0.00           C  
ATOM   4112  C   ILE C 272       7.758   1.509  -4.948  1.00  0.00           C  
ATOM   4113  O   ILE C 272       7.289   2.191  -4.034  1.00  0.00           O  
ATOM   4114  CB  ILE C 272       6.346   0.976  -6.949  1.00  0.00           C  
ATOM   4115  CG1 ILE C 272       5.965   1.420  -8.363  1.00  0.00           C  
ATOM   4116  CG2 ILE C 272       5.142   1.049  -6.022  1.00  0.00           C  
ATOM   4117  CD1 ILE C 272       5.482   2.850  -8.445  1.00  0.00           C  
ATOM   4118  H   ILE C 272       8.762   0.926  -7.872  1.00  0.00           H  
ATOM   4119  HA  ILE C 272       7.175   2.874  -6.549  1.00  0.00           H  
ATOM   4120  HB  ILE C 272       6.675  -0.060  -7.021  1.00  0.00           H  
ATOM   4121 1HG1 ILE C 272       6.826   1.313  -9.022  1.00  0.00           H  
ATOM   4122 2HG1 ILE C 272       5.177   0.773  -8.748  1.00  0.00           H  
ATOM   4123 1HG2 ILE C 272       4.338   0.431  -6.422  1.00  0.00           H  
ATOM   4124 2HG2 ILE C 272       5.421   0.686  -5.034  1.00  0.00           H  
ATOM   4125 3HG2 ILE C 272       4.802   2.082  -5.947  1.00  0.00           H  
ATOM   4126 1HD1 ILE C 272       5.231   3.091  -9.478  1.00  0.00           H  
ATOM   4127 2HD1 ILE C 272       4.597   2.972  -7.819  1.00  0.00           H  
ATOM   4128 3HD1 ILE C 272       6.268   3.520  -8.098  1.00  0.00           H  
ATOM   4129  N   THR C 273       8.530   0.446  -4.753  1.00  0.00           N  
ATOM   4130  CA  THR C 273       8.924  -0.013  -3.439  1.00  0.00           C  
ATOM   4131  C   THR C 273       9.667   1.055  -2.652  1.00  0.00           C  
ATOM   4132  O   THR C 273       9.385   1.261  -1.481  1.00  0.00           O  
ATOM   4133  CB  THR C 273       9.802  -1.274  -3.545  1.00  0.00           C  
ATOM   4134  OG1 THR C 273       9.056  -2.327  -4.171  1.00  0.00           O  
ATOM   4135  CG2 THR C 273      10.253  -1.728  -2.166  1.00  0.00           C  
ATOM   4136  H   THR C 273       8.851  -0.058  -5.568  1.00  0.00           H  
ATOM   4137  HA  THR C 273       8.025  -0.248  -2.870  1.00  0.00           H  
ATOM   4138  HB  THR C 273      10.679  -1.057  -4.155  1.00  0.00           H  
ATOM   4139  HG1 THR C 273       9.605  -3.112  -4.236  1.00  0.00           H  
ATOM   4140 1HG2 THR C 273      10.872  -2.620  -2.260  1.00  0.00           H  
ATOM   4141 2HG2 THR C 273      10.830  -0.934  -1.692  1.00  0.00           H  
ATOM   4142 3HG2 THR C 273       9.380  -1.956  -1.555  1.00  0.00           H  
ATOM   4143  N   SER C 274      10.607   1.742  -3.285  1.00  0.00           N  
ATOM   4144  CA  SER C 274      11.311   2.822  -2.605  1.00  0.00           C  
ATOM   4145  C   SER C 274      10.347   3.921  -2.162  1.00  0.00           C  
ATOM   4146  O   SER C 274      10.472   4.465  -1.067  1.00  0.00           O  
ATOM   4147  CB  SER C 274      12.374   3.404  -3.516  1.00  0.00           C  
ATOM   4148  OG  SER C 274      13.379   2.464  -3.780  1.00  0.00           O  
ATOM   4149  H   SER C 274      10.846   1.526  -4.242  1.00  0.00           H  
ATOM   4150  HA  SER C 274      11.797   2.413  -1.718  1.00  0.00           H  
ATOM   4151 1HB  SER C 274      11.916   3.723  -4.451  1.00  0.00           H  
ATOM   4152 2HB  SER C 274      12.811   4.285  -3.048  1.00  0.00           H  
ATOM   4153  HG  SER C 274      13.756   2.233  -2.927  1.00  0.00           H  
ATOM   4154  N   PHE C 275       9.379   4.248  -3.009  1.00  0.00           N  
ATOM   4155  CA  PHE C 275       8.343   5.187  -2.614  1.00  0.00           C  
ATOM   4156  C   PHE C 275       7.511   4.657  -1.465  1.00  0.00           C  
ATOM   4157  O   PHE C 275       7.102   5.416  -0.592  1.00  0.00           O  
ATOM   4158  CB  PHE C 275       7.431   5.503  -3.800  1.00  0.00           C  
ATOM   4159  CG  PHE C 275       8.030   6.465  -4.786  1.00  0.00           C  
ATOM   4160  CD1 PHE C 275       8.375   6.048  -6.063  1.00  0.00           C  
ATOM   4161  CD2 PHE C 275       8.252   7.789  -4.439  1.00  0.00           C  
ATOM   4162  CE1 PHE C 275       8.926   6.932  -6.971  1.00  0.00           C  
ATOM   4163  CE2 PHE C 275       8.802   8.676  -5.344  1.00  0.00           C  
ATOM   4164  CZ  PHE C 275       9.140   8.246  -6.612  1.00  0.00           C  
ATOM   4165  H   PHE C 275       9.352   3.847  -3.936  1.00  0.00           H  
ATOM   4166  HA  PHE C 275       8.822   6.104  -2.266  1.00  0.00           H  
ATOM   4167 1HB  PHE C 275       7.190   4.582  -4.329  1.00  0.00           H  
ATOM   4168 2HB  PHE C 275       6.496   5.927  -3.437  1.00  0.00           H  
ATOM   4169  HD1 PHE C 275       8.205   5.009  -6.347  1.00  0.00           H  
ATOM   4170  HD2 PHE C 275       7.985   8.129  -3.437  1.00  0.00           H  
ATOM   4171  HE1 PHE C 275       9.193   6.591  -7.971  1.00  0.00           H  
ATOM   4172  HE2 PHE C 275       8.970   9.714  -5.058  1.00  0.00           H  
ATOM   4173  HZ  PHE C 275       9.575   8.944  -7.326  1.00  0.00           H  
ATOM   4174  N   GLY C 276       7.265   3.350  -1.465  1.00  0.00           N  
ATOM   4175  CA  GLY C 276       6.509   2.742  -0.385  1.00  0.00           C  
ATOM   4176  C   GLY C 276       7.294   2.756   0.915  1.00  0.00           C  
ATOM   4177  O   GLY C 276       6.722   2.879   1.997  1.00  0.00           O  
ATOM   4178  H   GLY C 276       7.603   2.768  -2.218  1.00  0.00           H  
ATOM   4179 1HA  GLY C 276       5.570   3.279  -0.252  1.00  0.00           H  
ATOM   4180 2HA  GLY C 276       6.258   1.716  -0.651  1.00  0.00           H  
ATOM   4181  N   LEU C 277       8.610   2.627   0.803  1.00  0.00           N  
ATOM   4182  CA  LEU C 277       9.475   2.664   1.967  1.00  0.00           C  
ATOM   4183  C   LEU C 277       9.423   4.050   2.595  1.00  0.00           C  
ATOM   4184  O   LEU C 277       9.402   4.184   3.818  1.00  0.00           O  
ATOM   4185  CB  LEU C 277      10.916   2.310   1.579  1.00  0.00           C  
ATOM   4186  CG  LEU C 277      11.164   0.842   1.208  1.00  0.00           C  
ATOM   4187  CD1 LEU C 277      12.578   0.686   0.667  1.00  0.00           C  
ATOM   4188  CD2 LEU C 277      10.947  -0.035   2.433  1.00  0.00           C  
ATOM   4189  H   LEU C 277       9.021   2.501  -0.111  1.00  0.00           H  
ATOM   4190  HA  LEU C 277       9.130   1.913   2.677  1.00  0.00           H  
ATOM   4191 1HB  LEU C 277      11.206   2.920   0.725  1.00  0.00           H  
ATOM   4192 2HB  LEU C 277      11.571   2.556   2.414  1.00  0.00           H  
ATOM   4193  HG  LEU C 277      10.471   0.543   0.421  1.00  0.00           H  
ATOM   4194 1HD1 LEU C 277      12.754  -0.357   0.404  1.00  0.00           H  
ATOM   4195 2HD1 LEU C 277      12.699   1.309  -0.219  1.00  0.00           H  
ATOM   4196 3HD1 LEU C 277      13.295   0.994   1.428  1.00  0.00           H  
ATOM   4197 1HD2 LEU C 277      11.123  -1.078   2.169  1.00  0.00           H  
ATOM   4198 2HD2 LEU C 277      11.640   0.262   3.220  1.00  0.00           H  
ATOM   4199 3HD2 LEU C 277       9.923   0.083   2.788  1.00  0.00           H  
ATOM   4200  N   VAL C 278       9.402   5.081   1.759  1.00  0.00           N  
ATOM   4201  CA  VAL C 278       9.213   6.442   2.248  1.00  0.00           C  
ATOM   4202  C   VAL C 278       7.831   6.604   2.875  1.00  0.00           C  
ATOM   4203  O   VAL C 278       7.686   7.235   3.920  1.00  0.00           O  
ATOM   4204  CB  VAL C 278       9.378   7.453   1.097  1.00  0.00           C  
ATOM   4205  CG1 VAL C 278       8.983   8.849   1.555  1.00  0.00           C  
ATOM   4206  CG2 VAL C 278      10.813   7.436   0.594  1.00  0.00           C  
ATOM   4207  H   VAL C 278       9.517   4.926   0.767  1.00  0.00           H  
ATOM   4208  HA  VAL C 278       9.977   6.649   2.998  1.00  0.00           H  
ATOM   4209  HB  VAL C 278       8.704   7.179   0.286  1.00  0.00           H  
ATOM   4210 1HG1 VAL C 278       9.106   9.551   0.730  1.00  0.00           H  
ATOM   4211 2HG1 VAL C 278       7.942   8.846   1.877  1.00  0.00           H  
ATOM   4212 3HG1 VAL C 278       9.620   9.153   2.386  1.00  0.00           H  
ATOM   4213 1HG2 VAL C 278      10.922   8.152  -0.219  1.00  0.00           H  
ATOM   4214 2HG2 VAL C 278      11.487   7.704   1.408  1.00  0.00           H  
ATOM   4215 3HG2 VAL C 278      11.060   6.437   0.234  1.00  0.00           H  
ATOM   4216  N   THR C 279       6.814   6.043   2.235  1.00  0.00           N  
ATOM   4217  CA  THR C 279       5.465   6.170   2.763  1.00  0.00           C  
ATOM   4218  C   THR C 279       5.458   5.490   4.114  1.00  0.00           C  
ATOM   4219  O   THR C 279       4.847   5.980   5.059  1.00  0.00           O  
ATOM   4220  CB  THR C 279       4.408   5.543   1.835  1.00  0.00           C  
ATOM   4221  OG1 THR C 279       4.420   6.217   0.570  1.00  0.00           O  
ATOM   4222  CG2 THR C 279       3.023   5.653   2.451  1.00  0.00           C  
ATOM   4223  H   THR C 279       6.960   5.526   1.380  1.00  0.00           H  
ATOM   4224  HA  THR C 279       5.216   7.229   2.828  1.00  0.00           H  
ATOM   4225  HB  THR C 279       4.645   4.491   1.673  1.00  0.00           H  
ATOM   4226  HG1 THR C 279       4.916   5.695  -0.066  1.00  0.00           H  
ATOM   4227 1HG2 THR C 279       2.289   5.205   1.782  1.00  0.00           H  
ATOM   4228 2HG2 THR C 279       3.007   5.132   3.408  1.00  0.00           H  
ATOM   4229 3HG2 THR C 279       2.777   6.703   2.607  1.00  0.00           H  
ATOM   4230  N   ALA C 280       6.140   4.352   4.190  1.00  0.00           N  
ATOM   4231  CA  ALA C 280       6.125   3.535   5.394  1.00  0.00           C  
ATOM   4232  C   ALA C 280       6.738   4.359   6.508  1.00  0.00           C  
ATOM   4233  O   ALA C 280       6.233   4.381   7.629  1.00  0.00           O  
ATOM   4234  CB  ALA C 280       6.932   2.265   5.179  1.00  0.00           C  
ATOM   4235  H   ALA C 280       6.683   4.047   3.395  1.00  0.00           H  
ATOM   4236  HA  ALA C 280       5.090   3.265   5.607  1.00  0.00           H  
ATOM   4237 1HB  ALA C 280       6.912   1.663   6.087  1.00  0.00           H  
ATOM   4238 2HB  ALA C 280       6.500   1.695   4.356  1.00  0.00           H  
ATOM   4239 3HB  ALA C 280       7.961   2.525   4.939  1.00  0.00           H  
ATOM   4240  N   ALA C 281       7.830   5.043   6.183  1.00  0.00           N  
ATOM   4241  CA  ALA C 281       8.546   5.847   7.154  1.00  0.00           C  
ATOM   4242  C   ALA C 281       7.626   6.942   7.669  1.00  0.00           C  
ATOM   4243  O   ALA C 281       7.527   7.179   8.868  1.00  0.00           O  
ATOM   4244  CB  ALA C 281       9.766   6.466   6.512  1.00  0.00           C  
ATOM   4245  H   ALA C 281       8.170   5.001   5.233  1.00  0.00           H  
ATOM   4246  HA  ALA C 281       8.864   5.193   7.966  1.00  0.00           H  
ATOM   4247 1HB  ALA C 281      10.298   7.069   7.248  1.00  0.00           H  
ATOM   4248 2HB  ALA C 281      10.424   5.678   6.145  1.00  0.00           H  
ATOM   4249 3HB  ALA C 281       9.458   7.098   5.681  1.00  0.00           H  
ATOM   4250  N   LEU C 282       6.933   7.601   6.752  1.00  0.00           N  
ATOM   4251  CA  LEU C 282       6.001   8.658   7.121  1.00  0.00           C  
ATOM   4252  C   LEU C 282       4.802   8.172   7.942  1.00  0.00           C  
ATOM   4253  O   LEU C 282       4.385   8.837   8.891  1.00  0.00           O  
ATOM   4254  CB  LEU C 282       5.494   9.353   5.851  1.00  0.00           C  
ATOM   4255  CG  LEU C 282       6.264  10.610   5.428  1.00  0.00           C  
ATOM   4256  CD1 LEU C 282       6.072  11.699   6.475  1.00  0.00           C  
ATOM   4257  CD2 LEU C 282       7.737  10.270   5.256  1.00  0.00           C  
ATOM   4258  H   LEU C 282       7.051   7.368   5.777  1.00  0.00           H  
ATOM   4259  HA  LEU C 282       6.524   9.376   7.752  1.00  0.00           H  
ATOM   4260 1HB  LEU C 282       5.539   8.644   5.026  1.00  0.00           H  
ATOM   4261 2HB  LEU C 282       4.452   9.637   6.002  1.00  0.00           H  
ATOM   4262  HG  LEU C 282       5.864  10.981   4.484  1.00  0.00           H  
ATOM   4263 1HD1 LEU C 282       6.619  12.593   6.175  1.00  0.00           H  
ATOM   4264 2HD1 LEU C 282       5.012  11.937   6.564  1.00  0.00           H  
ATOM   4265 3HD1 LEU C 282       6.449  11.350   7.436  1.00  0.00           H  
ATOM   4266 1HD2 LEU C 282       8.284  11.164   4.955  1.00  0.00           H  
ATOM   4267 2HD2 LEU C 282       8.138   9.900   6.200  1.00  0.00           H  
ATOM   4268 3HD2 LEU C 282       7.845   9.502   4.490  1.00  0.00           H  
ATOM   4269  N   ALA C 283       4.246   7.018   7.575  1.00  0.00           N  
ATOM   4270  CA  ALA C 283       3.195   6.394   8.373  1.00  0.00           C  
ATOM   4271  C   ALA C 283       3.670   6.084   9.781  1.00  0.00           C  
ATOM   4272  O   ALA C 283       2.948   6.315  10.744  1.00  0.00           O  
ATOM   4273  CB  ALA C 283       2.708   5.119   7.705  1.00  0.00           C  
ATOM   4274  H   ALA C 283       4.556   6.564   6.728  1.00  0.00           H  
ATOM   4275  HA  ALA C 283       2.363   7.095   8.445  1.00  0.00           H  
ATOM   4276 1HB  ALA C 283       1.924   4.666   8.313  1.00  0.00           H  
ATOM   4277 2HB  ALA C 283       2.310   5.354   6.717  1.00  0.00           H  
ATOM   4278 3HB  ALA C 283       3.538   4.421   7.605  1.00  0.00           H  
ATOM   4279  N   THR C 284       4.884   5.561   9.902  1.00  0.00           N  
ATOM   4280  CA  THR C 284       5.470   5.314  11.213  1.00  0.00           C  
ATOM   4281  C   THR C 284       5.441   6.561  12.094  1.00  0.00           C  
ATOM   4282  O   THR C 284       5.100   6.487  13.275  1.00  0.00           O  
ATOM   4283  CB  THR C 284       6.920   4.813  11.080  1.00  0.00           C  
ATOM   4284  OG1 THR C 284       6.939   3.593  10.327  1.00  0.00           O  
ATOM   4285  CG2 THR C 284       7.528   4.567  12.452  1.00  0.00           C  
ATOM   4286  H   THR C 284       5.414   5.329   9.074  1.00  0.00           H  
ATOM   4287  HA  THR C 284       4.892   4.534  11.709  1.00  0.00           H  
ATOM   4288  HB  THR C 284       7.515   5.558  10.553  1.00  0.00           H  
ATOM   4289  HG1 THR C 284       7.475   3.712   9.539  1.00  0.00           H  
ATOM   4290 1HG2 THR C 284       8.553   4.214  12.338  1.00  0.00           H  
ATOM   4291 2HG2 THR C 284       7.525   5.496  13.022  1.00  0.00           H  
ATOM   4292 3HG2 THR C 284       6.942   3.816  12.980  1.00  0.00           H  
ATOM   4293  N   TRP C 285       5.800   7.703  11.517  1.00  0.00           N  
ATOM   4294  CA  TRP C 285       5.774   8.972  12.239  1.00  0.00           C  
ATOM   4295  C   TRP C 285       4.356   9.268  12.720  1.00  0.00           C  
ATOM   4296  O   TRP C 285       4.141   9.715  13.849  1.00  0.00           O  
ATOM   4297  CB  TRP C 285       6.272  10.112  11.348  1.00  0.00           C  
ATOM   4298  CG  TRP C 285       6.315  11.439  12.044  1.00  0.00           C  
ATOM   4299  CD1 TRP C 285       7.367  11.964  12.732  1.00  0.00           C  
ATOM   4300  CD2 TRP C 285       5.255  12.422  12.121  1.00  0.00           C  
ATOM   4301  NE1 TRP C 285       7.037  13.199  13.232  1.00  0.00           N  
ATOM   4302  CE2 TRP C 285       5.748  13.496  12.866  1.00  0.00           C  
ATOM   4303  CE3 TRP C 285       3.947  12.476  11.624  1.00  0.00           C  
ATOM   4304  CZ2 TRP C 285       4.980  14.619  13.132  1.00  0.00           C  
ATOM   4305  CZ3 TRP C 285       3.177  13.602  11.890  1.00  0.00           C  
ATOM   4306  CH2 TRP C 285       3.681  14.646  12.624  1.00  0.00           C  
ATOM   4307  H   TRP C 285       6.099   7.692  10.552  1.00  0.00           H  
ATOM   4308  HA  TRP C 285       6.436   8.893  13.101  1.00  0.00           H  
ATOM   4309 1HB  TRP C 285       7.274   9.881  10.987  1.00  0.00           H  
ATOM   4310 2HB  TRP C 285       5.623  10.203  10.477  1.00  0.00           H  
ATOM   4311  HD1 TRP C 285       8.330  11.474  12.867  1.00  0.00           H  
ATOM   4312  HE1 TRP C 285       7.642  13.794  13.780  1.00  0.00           H  
ATOM   4313  HE3 TRP C 285       3.542  11.651  11.038  1.00  0.00           H  
ATOM   4314  HZ2 TRP C 285       5.362  15.458  13.714  1.00  0.00           H  
ATOM   4315  HZ3 TRP C 285       2.159  13.636  11.500  1.00  0.00           H  
ATOM   4316  HH2 TRP C 285       3.050  15.514  12.814  1.00  0.00           H  
ATOM   4317  N   PHE C 286       3.392   9.021  11.842  1.00  0.00           N  
ATOM   4318  CA  PHE C 286       2.009   9.382  12.101  1.00  0.00           C  
ATOM   4319  C   PHE C 286       1.556   8.558  13.296  1.00  0.00           C  
ATOM   4320  O   PHE C 286       0.805   9.030  14.141  1.00  0.00           O  
ATOM   4321  CB  PHE C 286       1.118   9.113  10.887  1.00  0.00           C  
ATOM   4322  CG  PHE C 286       1.104  10.232   9.886  1.00  0.00           C  
ATOM   4323  CD1 PHE C 286       0.586  11.475  10.220  1.00  0.00           C  
ATOM   4324  CD2 PHE C 286       1.606  10.045   8.607  1.00  0.00           C  
ATOM   4325  CE1 PHE C 286       0.573  12.506   9.300  1.00  0.00           C  
ATOM   4326  CE2 PHE C 286       1.595  11.074   7.685  1.00  0.00           C  
ATOM   4327  CZ  PHE C 286       1.077  12.305   8.032  1.00  0.00           C  
ATOM   4328  H   PHE C 286       3.628   8.569  10.970  1.00  0.00           H  
ATOM   4329  HA  PHE C 286       1.964  10.452  12.312  1.00  0.00           H  
ATOM   4330 1HB  PHE C 286       1.455   8.209  10.382  1.00  0.00           H  
ATOM   4331 2HB  PHE C 286       0.095   8.940  11.218  1.00  0.00           H  
ATOM   4332  HD1 PHE C 286       0.189  11.634  11.223  1.00  0.00           H  
ATOM   4333  HD2 PHE C 286       2.015   9.072   8.333  1.00  0.00           H  
ATOM   4334  HE1 PHE C 286       0.163  13.477   9.576  1.00  0.00           H  
ATOM   4335  HE2 PHE C 286       1.994  10.914   6.684  1.00  0.00           H  
ATOM   4336  HZ  PHE C 286       1.066  13.117   7.306  1.00  0.00           H  
ATOM   4337  N   VAL C 287       2.042   7.320  13.343  1.00  0.00           N  
ATOM   4338  CA  VAL C 287       1.705   6.378  14.399  1.00  0.00           C  
ATOM   4339  C   VAL C 287       2.395   6.908  15.656  1.00  0.00           C  
ATOM   4340  O   VAL C 287       1.818   6.923  16.743  1.00  0.00           O  
ATOM   4341  CB  VAL C 287       2.188   4.954  14.068  1.00  0.00           C  
ATOM   4342  CG1 VAL C 287       1.975   4.029  15.257  1.00  0.00           C  
ATOM   4343  CG2 VAL C 287       1.456   4.432  12.841  1.00  0.00           C  
ATOM   4344  H   VAL C 287       2.671   7.031  12.608  1.00  0.00           H  
ATOM   4345  HA  VAL C 287       0.620   6.347  14.502  1.00  0.00           H  
ATOM   4346  HB  VAL C 287       3.259   4.980  13.869  1.00  0.00           H  
ATOM   4347 1HG1 VAL C 287       2.321   3.026  15.005  1.00  0.00           H  
ATOM   4348 2HG1 VAL C 287       2.536   4.402  16.113  1.00  0.00           H  
ATOM   4349 3HG1 VAL C 287       0.914   3.994  15.505  1.00  0.00           H  
ATOM   4350 1HG2 VAL C 287       1.803   3.425  12.612  1.00  0.00           H  
ATOM   4351 2HG2 VAL C 287       0.384   4.411  13.038  1.00  0.00           H  
ATOM   4352 3HG2 VAL C 287       1.656   5.086  11.992  1.00  0.00           H  
ATOM   4353  N   GLY C 288       3.641   7.353  15.485  1.00  0.00           N  
ATOM   4354  CA  GLY C 288       4.484   7.724  16.613  1.00  0.00           C  
ATOM   4355  C   GLY C 288       4.018   9.054  17.173  1.00  0.00           C  
ATOM   4356  O   GLY C 288       4.381   9.464  18.278  1.00  0.00           O  
ATOM   4357  H   GLY C 288       4.008   7.436  14.548  1.00  0.00           H  
ATOM   4358 1HA  GLY C 288       4.434   6.946  17.375  1.00  0.00           H  
ATOM   4359 2HA  GLY C 288       5.521   7.787  16.286  1.00  0.00           H  
ATOM   4360  N   ARG C 289       3.217   9.734  16.363  1.00  0.00           N  
ATOM   4361  CA  ARG C 289       2.607  11.008  16.702  1.00  0.00           C  
ATOM   4362  C   ARG C 289       1.500  10.652  17.686  1.00  0.00           C  
ATOM   4363  O   ARG C 289       1.230  11.377  18.651  1.00  0.00           O  
ATOM   4364  CB  ARG C 289       2.045  11.724  15.482  1.00  0.00           C  
ATOM   4365  CG  ARG C 289       1.382  13.061  15.774  1.00  0.00           C  
ATOM   4366  CD  ARG C 289       2.345  14.039  16.342  1.00  0.00           C  
ATOM   4367  NE  ARG C 289       1.730  15.337  16.569  1.00  0.00           N  
ATOM   4368  CZ  ARG C 289       2.287  16.333  17.284  1.00  0.00           C  
ATOM   4369  NH1 ARG C 289       3.470  16.166  17.834  1.00  0.00           N  
ATOM   4370  NH2 ARG C 289       1.646  17.479  17.433  1.00  0.00           N  
ATOM   4371  H   ARG C 289       3.031   9.325  15.458  1.00  0.00           H  
ATOM   4372  HA  ARG C 289       3.375  11.659  17.120  1.00  0.00           H  
ATOM   4373 1HB  ARG C 289       2.845  11.903  14.765  1.00  0.00           H  
ATOM   4374 2HB  ARG C 289       1.305  11.088  14.996  1.00  0.00           H  
ATOM   4375 1HG  ARG C 289       0.977  13.476  14.851  1.00  0.00           H  
ATOM   4376 2HG  ARG C 289       0.575  12.918  16.493  1.00  0.00           H  
ATOM   4377 1HD  ARG C 289       2.721  13.668  17.295  1.00  0.00           H  
ATOM   4378 2HD  ARG C 289       3.177  14.173  15.651  1.00  0.00           H  
ATOM   4379  HE  ARG C 289       0.819  15.503  16.162  1.00  0.00           H  
ATOM   4380 1HH1 ARG C 289       3.960  15.290  17.720  1.00  0.00           H  
ATOM   4381 2HH1 ARG C 289       3.888  16.912  18.370  1.00  0.00           H  
ATOM   4382 1HH2 ARG C 289       0.736  17.608  17.011  1.00  0.00           H  
ATOM   4383 2HH2 ARG C 289       2.063  18.225  17.969  1.00  0.00           H  
ATOM   4384  N   GLU C 290       0.847   9.529  17.392  1.00  0.00           N  
ATOM   4385  CA  GLU C 290      -0.388   9.116  18.047  1.00  0.00           C  
ATOM   4386  C   GLU C 290      -0.009   8.212  19.215  1.00  0.00           C  
ATOM   4387  O   GLU C 290      -0.774   8.043  20.163  1.00  0.00           O  
ATOM   4388  CB  GLU C 290      -1.318   8.387  17.075  1.00  0.00           C  
ATOM   4389  CG  GLU C 290      -1.881   9.264  15.966  1.00  0.00           C  
ATOM   4390  CD  GLU C 290      -2.772  10.360  16.482  1.00  0.00           C  
ATOM   4391  OE1 GLU C 290      -3.542  10.102  17.375  1.00  0.00           O  
ATOM   4392  OE2 GLU C 290      -2.682  11.456  15.982  1.00  0.00           O  
ATOM   4393  H   GLU C 290       1.243   8.941  16.673  1.00  0.00           H  
ATOM   4394  HA  GLU C 290      -0.923  10.009  18.372  1.00  0.00           H  
ATOM   4395 1HB  GLU C 290      -0.781   7.561  16.608  1.00  0.00           H  
ATOM   4396 2HB  GLU C 290      -2.158   7.962  17.624  1.00  0.00           H  
ATOM   4397 1HG  GLU C 290      -1.054   9.713  15.416  1.00  0.00           H  
ATOM   4398 2HG  GLU C 290      -2.444   8.640  15.274  1.00  0.00           H  
ATOM   4399  N   GLN C 291       1.182   7.629  19.126  1.00  0.00           N  
ATOM   4400  CA  GLN C 291       1.652   6.659  20.105  1.00  0.00           C  
ATOM   4401  C   GLN C 291       3.042   7.063  20.622  1.00  0.00           C  
ATOM   4402  O   GLN C 291       3.271   6.943  21.844  1.00  0.00           O  
ATOM   4403  OXT GLN C 291       3.868   7.480  19.858  1.00  0.00           O  
ATOM   4404  CB  GLN C 291       1.694   5.256  19.493  1.00  0.00           C  
ATOM   4405  CG  GLN C 291       2.129   4.169  20.461  1.00  0.00           C  
ATOM   4406  CD  GLN C 291       2.031   2.782  19.855  1.00  0.00           C  
ATOM   4407  OE1 GLN C 291       1.817   2.629  18.649  1.00  0.00           O  
ATOM   4408  NE2 GLN C 291       2.187   1.760  20.689  1.00  0.00           N  
ATOM   4409  H   GLN C 291       1.780   7.873  18.349  1.00  0.00           H  
ATOM   4410  HA  GLN C 291       0.941   6.630  20.931  1.00  0.00           H  
ATOM   4411 1HB  GLN C 291       0.706   4.994  19.115  1.00  0.00           H  
ATOM   4412 2HB  GLN C 291       2.382   5.248  18.648  1.00  0.00           H  
ATOM   4413 1HG  GLN C 291       3.166   4.344  20.747  1.00  0.00           H  
ATOM   4414 2HG  GLN C 291       1.488   4.203  21.342  1.00  0.00           H  
ATOM   4415 1HE2 GLN C 291       2.132   0.821  20.347  1.00  0.00           H  
ATOM   4416 2HE2 GLN C 291       2.359   1.928  21.660  1.00  0.00           H  
ATOM   4417  N   ALA D 292      -9.242  16.294  14.312  1.00  0.00           N  
ATOM   4418  CA  ALA D 292      -8.289  15.357  13.647  1.00  0.00           C  
ATOM   4419  C   ALA D 292      -7.045  16.101  13.173  1.00  0.00           C  
ATOM   4420  O   ALA D 292      -6.968  17.327  13.266  1.00  0.00           O  
ATOM   4421  CB  ALA D 292      -8.973  14.672  12.465  1.00  0.00           C  
ATOM   4422 1H   ALA D 292     -10.050  15.788  14.616  1.00  0.00           H  
ATOM   4423 2H   ALA D 292      -8.798  16.718  15.101  1.00  0.00           H  
ATOM   4424 3H   ALA D 292      -9.518  17.004  13.664  1.00  0.00           H  
ATOM   4425  HA  ALA D 292      -7.993  14.601  14.376  1.00  0.00           H  
ATOM   4426 1HB  ALA D 292      -8.272  13.990  11.984  1.00  0.00           H  
ATOM   4427 2HB  ALA D 292      -9.839  14.113  12.819  1.00  0.00           H  
ATOM   4428 3HB  ALA D 292      -9.296  15.424  11.747  1.00  0.00           H  
ATOM   4429  N   LEU D 293      -6.074  15.346  12.668  1.00  0.00           N  
ATOM   4430  CA  LEU D 293      -4.795  15.899  12.240  1.00  0.00           C  
ATOM   4431  C   LEU D 293      -4.058  14.892  11.368  1.00  0.00           C  
ATOM   4432  O   LEU D 293      -3.988  15.037  10.150  1.00  0.00           O  
ATOM   4433  CB  LEU D 293      -3.935  16.271  13.455  1.00  0.00           C  
ATOM   4434  CG  LEU D 293      -2.551  16.852  13.138  1.00  0.00           C  
ATOM   4435  CD1 LEU D 293      -2.711  18.148  12.354  1.00  0.00           C  
ATOM   4436  CD2 LEU D 293      -1.790  17.087  14.434  1.00  0.00           C  
ATOM   4437  H   LEU D 293      -6.234  14.352  12.579  1.00  0.00           H  
ATOM   4438  HA  LEU D 293      -4.984  16.809  11.672  1.00  0.00           H  
ATOM   4439 1HB  LEU D 293      -4.474  17.006  14.050  1.00  0.00           H  
ATOM   4440 2HB  LEU D 293      -3.788  15.378  14.063  1.00  0.00           H  
ATOM   4441  HG  LEU D 293      -1.996  16.151  12.513  1.00  0.00           H  
ATOM   4442 1HD1 LEU D 293      -1.728  18.560  12.129  1.00  0.00           H  
ATOM   4443 2HD1 LEU D 293      -3.241  17.947  11.423  1.00  0.00           H  
ATOM   4444 3HD1 LEU D 293      -3.277  18.864  12.948  1.00  0.00           H  
ATOM   4445 1HD2 LEU D 293      -0.806  17.499  14.208  1.00  0.00           H  
ATOM   4446 2HD2 LEU D 293      -2.343  17.789  15.059  1.00  0.00           H  
ATOM   4447 3HD2 LEU D 293      -1.674  16.142  14.965  1.00  0.00           H  
ATOM   4448  N   HIS D 294      -3.510  13.865  12.006  1.00  0.00           N  
ATOM   4449  CA  HIS D 294      -2.870  12.774  11.291  1.00  0.00           C  
ATOM   4450  C   HIS D 294      -3.708  12.345  10.094  1.00  0.00           C  
ATOM   4451  O   HIS D 294      -3.179  12.049   9.028  1.00  0.00           O  
ATOM   4452  CB  HIS D 294      -2.639  11.578  12.221  1.00  0.00           C  
ATOM   4453  CG  HIS D 294      -3.904  10.943  12.709  1.00  0.00           C  
ATOM   4454  ND1 HIS D 294      -4.696  11.515  13.683  1.00  0.00           N  
ATOM   4455  CD2 HIS D 294      -4.515   9.787  12.359  1.00  0.00           C  
ATOM   4456  CE1 HIS D 294      -5.740  10.737  13.910  1.00  0.00           C  
ATOM   4457  NE2 HIS D 294      -5.653   9.682  13.120  1.00  0.00           N  
ATOM   4458  H   HIS D 294      -3.539  13.842  13.015  1.00  0.00           H  
ATOM   4459  HA  HIS D 294      -1.893  13.097  10.933  1.00  0.00           H  
ATOM   4460 1HB  HIS D 294      -2.055  10.819  11.700  1.00  0.00           H  
ATOM   4461 2HB  HIS D 294      -2.061  11.897  13.088  1.00  0.00           H  
ATOM   4462  HD2 HIS D 294      -4.167   9.072  11.612  1.00  0.00           H  
ATOM   4463  HE1 HIS D 294      -6.537  10.932  14.627  1.00  0.00           H  
ATOM   4464  HE2 HIS D 294      -6.313   8.919  13.078  1.00  0.00           H  
ATOM   4465  N   TRP D 295      -5.023  12.323  10.285  1.00  0.00           N  
ATOM   4466  CA  TRP D 295      -5.963  11.987   9.223  1.00  0.00           C  
ATOM   4467  C   TRP D 295      -6.113  13.105   8.200  1.00  0.00           C  
ATOM   4468  O   TRP D 295      -6.066  12.859   6.995  1.00  0.00           O  
ATOM   4469  CB  TRP D 295      -7.334  11.662   9.820  1.00  0.00           C  
ATOM   4470  CG  TRP D 295      -8.356  11.271   8.795  1.00  0.00           C  
ATOM   4471  CD1 TRP D 295      -8.129  10.596   7.634  1.00  0.00           C  
ATOM   4472  CD2 TRP D 295      -9.780  11.531   8.836  1.00  0.00           C  
ATOM   4473  NE1 TRP D 295      -9.306  10.420   6.951  1.00  0.00           N  
ATOM   4474  CE2 TRP D 295     -10.328  10.984   7.673  1.00  0.00           C  
ATOM   4475  CE3 TRP D 295     -10.621  12.174   9.753  1.00  0.00           C  
ATOM   4476  CZ2 TRP D 295     -11.683  11.060   7.395  1.00  0.00           C  
ATOM   4477  CZ3 TRP D 295     -11.980  12.248   9.475  1.00  0.00           C  
ATOM   4478  CH2 TRP D 295     -12.497  11.704   8.326  1.00  0.00           C  
ATOM   4479  H   TRP D 295      -5.378  12.548  11.203  1.00  0.00           H  
ATOM   4480  HA  TRP D 295      -5.597  11.101   8.704  1.00  0.00           H  
ATOM   4481 1HB  TRP D 295      -7.235  10.844  10.534  1.00  0.00           H  
ATOM   4482 2HB  TRP D 295      -7.708  12.529  10.364  1.00  0.00           H  
ATOM   4483  HD1 TRP D 295      -7.154  10.248   7.296  1.00  0.00           H  
ATOM   4484  HE1 TRP D 295      -9.407   9.952   6.062  1.00  0.00           H  
ATOM   4485  HE3 TRP D 295     -10.216  12.605  10.669  1.00  0.00           H  
ATOM   4486  HZ2 TRP D 295     -12.113  10.634   6.487  1.00  0.00           H  
ATOM   4487  HZ3 TRP D 295     -12.628  12.751  10.194  1.00  0.00           H  
ATOM   4488  HH2 TRP D 295     -13.569  11.780   8.139  1.00  0.00           H  
ATOM   4489  N   ARG D 296      -6.296  14.331   8.679  1.00  0.00           N  
ATOM   4490  CA  ARG D 296      -6.463  15.468   7.785  1.00  0.00           C  
ATOM   4491  C   ARG D 296      -5.223  15.750   6.961  1.00  0.00           C  
ATOM   4492  O   ARG D 296      -5.287  16.473   5.969  1.00  0.00           O  
ATOM   4493  CB  ARG D 296      -6.821  16.716   8.580  1.00  0.00           C  
ATOM   4494  CG  ARG D 296      -8.197  16.691   9.224  1.00  0.00           C  
ATOM   4495  CD  ARG D 296      -8.426  17.885  10.078  1.00  0.00           C  
ATOM   4496  NE  ARG D 296      -9.732  17.853  10.717  1.00  0.00           N  
ATOM   4497  CZ  ARG D 296     -10.084  18.608  11.775  1.00  0.00           C  
ATOM   4498  NH1 ARG D 296      -9.220  19.448  12.301  1.00  0.00           N  
ATOM   4499  NH2 ARG D 296     -11.299  18.505  12.285  1.00  0.00           N  
ATOM   4500  H   ARG D 296      -6.320  14.482   9.678  1.00  0.00           H  
ATOM   4501  HA  ARG D 296      -7.272  15.245   7.089  1.00  0.00           H  
ATOM   4502 1HB  ARG D 296      -6.088  16.864   9.372  1.00  0.00           H  
ATOM   4503 2HB  ARG D 296      -6.777  17.588   7.927  1.00  0.00           H  
ATOM   4504 1HG  ARG D 296      -8.962  16.674   8.448  1.00  0.00           H  
ATOM   4505 2HG  ARG D 296      -8.292  15.801   9.847  1.00  0.00           H  
ATOM   4506 1HD  ARG D 296      -7.666  17.925  10.858  1.00  0.00           H  
ATOM   4507 2HD  ARG D 296      -8.367  18.785   9.468  1.00  0.00           H  
ATOM   4508  HE  ARG D 296     -10.424  17.219  10.341  1.00  0.00           H  
ATOM   4509 1HH1 ARG D 296      -8.291  19.526  11.911  1.00  0.00           H  
ATOM   4510 2HH1 ARG D 296      -9.484  20.014  13.094  1.00  0.00           H  
ATOM   4511 1HH2 ARG D 296     -11.964  17.860  11.881  1.00  0.00           H  
ATOM   4512 2HH2 ARG D 296     -11.563  19.071  13.078  1.00  0.00           H  
ATOM   4513  N   ALA D 297      -4.091  15.192   7.378  1.00  0.00           N  
ATOM   4514  CA  ALA D 297      -2.839  15.388   6.659  1.00  0.00           C  
ATOM   4515  C   ALA D 297      -3.012  14.840   5.249  1.00  0.00           C  
ATOM   4516  O   ALA D 297      -2.356  15.287   4.306  1.00  0.00           O  
ATOM   4517  CB  ALA D 297      -1.704  14.662   7.372  1.00  0.00           C  
ATOM   4518  H   ALA D 297      -4.096  14.620   8.210  1.00  0.00           H  
ATOM   4519  HA  ALA D 297      -2.621  16.456   6.643  1.00  0.00           H  
ATOM   4520 1HB  ALA D 297      -0.774  14.815   6.825  1.00  0.00           H  
ATOM   4521 2HB  ALA D 297      -1.600  15.054   8.383  1.00  0.00           H  
ATOM   4522 3HB  ALA D 297      -1.926  13.597   7.417  1.00  0.00           H  
ATOM   4523  N   ALA D 298      -3.912  13.868   5.123  1.00  0.00           N  
ATOM   4524  CA  ALA D 298      -4.243  13.265   3.838  1.00  0.00           C  
ATOM   4525  C   ALA D 298      -4.769  14.325   2.878  1.00  0.00           C  
ATOM   4526  O   ALA D 298      -4.353  14.384   1.721  1.00  0.00           O  
ATOM   4527  CB  ALA D 298      -5.288  12.169   4.031  1.00  0.00           C  
ATOM   4528  H   ALA D 298      -4.381  13.540   5.955  1.00  0.00           H  
ATOM   4529  HA  ALA D 298      -3.335  12.824   3.427  1.00  0.00           H  
ATOM   4530 1HB  ALA D 298      -5.530  11.723   3.066  1.00  0.00           H  
ATOM   4531 2HB  ALA D 298      -4.892  11.401   4.696  1.00  0.00           H  
ATOM   4532 3HB  ALA D 298      -6.189  12.598   4.468  1.00  0.00           H  
ATOM   4533  N   GLY D 299      -5.682  15.158   3.365  1.00  0.00           N  
ATOM   4534  CA  GLY D 299      -6.167  16.269   2.570  1.00  0.00           C  
ATOM   4535  C   GLY D 299      -5.069  17.257   2.220  1.00  0.00           C  
ATOM   4536  O   GLY D 299      -4.980  17.713   1.082  1.00  0.00           O  
ATOM   4537  H   GLY D 299      -6.047  15.024   4.297  1.00  0.00           H  
ATOM   4538 1HA  GLY D 299      -6.612  15.891   1.649  1.00  0.00           H  
ATOM   4539 2HA  GLY D 299      -6.953  16.791   3.116  1.00  0.00           H  
ATOM   4540  N   ALA D 300      -4.224  17.585   3.191  1.00  0.00           N  
ATOM   4541  CA  ALA D 300      -3.076  18.445   2.934  1.00  0.00           C  
ATOM   4542  C   ALA D 300      -2.127  17.864   1.903  1.00  0.00           C  
ATOM   4543  O   ALA D 300      -1.559  18.600   1.097  1.00  0.00           O  
ATOM   4544  CB  ALA D 300      -2.322  18.708   4.221  1.00  0.00           C  
ATOM   4545  H   ALA D 300      -4.377  17.234   4.126  1.00  0.00           H  
ATOM   4546  HA  ALA D 300      -3.443  19.392   2.538  1.00  0.00           H  
ATOM   4547 1HB  ALA D 300      -1.467  19.352   4.016  1.00  0.00           H  
ATOM   4548 2HB  ALA D 300      -2.983  19.200   4.935  1.00  0.00           H  
ATOM   4549 3HB  ALA D 300      -1.975  17.765   4.638  1.00  0.00           H  
ATOM   4550  N   ALA D 301      -1.944  16.550   1.936  1.00  0.00           N  
ATOM   4551  CA  ALA D 301      -1.122  15.879   0.938  1.00  0.00           C  
ATOM   4552  C   ALA D 301      -1.745  15.963  -0.436  1.00  0.00           C  
ATOM   4553  O   ALA D 301      -1.045  16.059  -1.437  1.00  0.00           O  
ATOM   4554  CB  ALA D 301      -0.924  14.436   1.307  1.00  0.00           C  
ATOM   4555  H   ALA D 301      -2.380  16.001   2.663  1.00  0.00           H  
ATOM   4556  HA  ALA D 301      -0.151  16.373   0.911  1.00  0.00           H  
ATOM   4557 1HB  ALA D 301      -0.307  13.949   0.551  1.00  0.00           H  
ATOM   4558 2HB  ALA D 301      -0.427  14.373   2.275  1.00  0.00           H  
ATOM   4559 3HB  ALA D 301      -1.891  13.939   1.362  1.00  0.00           H  
ATOM   4560  N   THR D 302      -3.069  15.908  -0.486  1.00  0.00           N  
ATOM   4561  CA  THR D 302      -3.758  16.107  -1.749  1.00  0.00           C  
ATOM   4562  C   THR D 302      -3.497  17.526  -2.237  1.00  0.00           C  
ATOM   4563  O   THR D 302      -3.286  17.740  -3.427  1.00  0.00           O  
ATOM   4564  CB  THR D 302      -5.272  15.860  -1.616  1.00  0.00           C  
ATOM   4565  OG1 THR D 302      -5.503  14.509  -1.193  1.00  0.00           O  
ATOM   4566  CG2 THR D 302      -5.971  16.097  -2.946  1.00  0.00           C  
ATOM   4567  H   THR D 302      -3.610  15.727   0.347  1.00  0.00           H  
ATOM   4568  HA  THR D 302      -3.378  15.383  -2.469  1.00  0.00           H  
ATOM   4569  HB  THR D 302      -5.687  16.536  -0.868  1.00  0.00           H  
ATOM   4570  HG1 THR D 302      -5.666  14.494  -0.247  1.00  0.00           H  
ATOM   4571 1HG2 THR D 302      -7.040  15.918  -2.832  1.00  0.00           H  
ATOM   4572 2HG2 THR D 302      -5.807  17.126  -3.264  1.00  0.00           H  
ATOM   4573 3HG2 THR D 302      -5.567  15.417  -3.695  1.00  0.00           H  
ATOM   4574  N   VAL D 303      -3.493  18.492  -1.323  1.00  0.00           N  
ATOM   4575  CA  VAL D 303      -3.191  19.864  -1.705  1.00  0.00           C  
ATOM   4576  C   VAL D 303      -1.778  19.918  -2.269  1.00  0.00           C  
ATOM   4577  O   VAL D 303      -1.529  20.571  -3.278  1.00  0.00           O  
ATOM   4578  CB  VAL D 303      -3.313  20.811  -0.497  1.00  0.00           C  
ATOM   4579  CG1 VAL D 303      -2.782  22.193  -0.848  1.00  0.00           C  
ATOM   4580  CG2 VAL D 303      -4.762  20.889  -0.043  1.00  0.00           C  
ATOM   4581  H   VAL D 303      -3.699  18.284  -0.357  1.00  0.00           H  
ATOM   4582  HA  VAL D 303      -3.918  20.182  -2.454  1.00  0.00           H  
ATOM   4583  HB  VAL D 303      -2.697  20.428   0.317  1.00  0.00           H  
ATOM   4584 1HG1 VAL D 303      -2.875  22.849   0.018  1.00  0.00           H  
ATOM   4585 2HG1 VAL D 303      -1.733  22.118  -1.135  1.00  0.00           H  
ATOM   4586 3HG1 VAL D 303      -3.358  22.604  -1.677  1.00  0.00           H  
ATOM   4587 1HG2 VAL D 303      -4.840  21.560   0.812  1.00  0.00           H  
ATOM   4588 2HG2 VAL D 303      -5.379  21.267  -0.859  1.00  0.00           H  
ATOM   4589 3HG2 VAL D 303      -5.108  19.895   0.242  1.00  0.00           H  
ATOM   4590  N   LEU D 304      -0.855  19.229  -1.606  1.00  0.00           N  
ATOM   4591  CA  LEU D 304       0.542  19.198  -2.025  1.00  0.00           C  
ATOM   4592  C   LEU D 304       0.603  18.628  -3.438  1.00  0.00           C  
ATOM   4593  O   LEU D 304       1.357  19.116  -4.279  1.00  0.00           O  
ATOM   4594  CB  LEU D 304       1.385  18.347  -1.067  1.00  0.00           C  
ATOM   4595  CG  LEU D 304       1.625  18.951   0.323  1.00  0.00           C  
ATOM   4596  CD1 LEU D 304       2.326  17.929   1.207  1.00  0.00           C  
ATOM   4597  CD2 LEU D 304       2.454  20.219   0.190  1.00  0.00           C  
ATOM   4598  H   LEU D 304      -1.134  18.710  -0.785  1.00  0.00           H  
ATOM   4599  HA  LEU D 304       0.937  20.212  -1.986  1.00  0.00           H  
ATOM   4600 1HB  LEU D 304       0.892  17.386  -0.930  1.00  0.00           H  
ATOM   4601 2HB  LEU D 304       2.359  18.171  -1.524  1.00  0.00           H  
ATOM   4602  HG  LEU D 304       0.667  19.190   0.786  1.00  0.00           H  
ATOM   4603 1HD1 LEU D 304       2.496  18.358   2.195  1.00  0.00           H  
ATOM   4604 2HD1 LEU D 304       1.703  17.040   1.301  1.00  0.00           H  
ATOM   4605 3HD1 LEU D 304       3.282  17.657   0.761  1.00  0.00           H  
ATOM   4606 1HD2 LEU D 304       2.623  20.649   1.178  1.00  0.00           H  
ATOM   4607 2HD2 LEU D 304       3.412  19.981  -0.271  1.00  0.00           H  
ATOM   4608 3HD2 LEU D 304       1.921  20.939  -0.432  1.00  0.00           H  
ATOM   4609  N   LEU D 305      -0.199  17.597  -3.694  1.00  0.00           N  
ATOM   4610  CA  LEU D 305      -0.278  16.993  -5.020  1.00  0.00           C  
ATOM   4611  C   LEU D 305      -0.689  18.027  -6.049  1.00  0.00           C  
ATOM   4612  O   LEU D 305      -0.097  18.113  -7.123  1.00  0.00           O  
ATOM   4613  CB  LEU D 305      -1.279  15.831  -5.023  1.00  0.00           C  
ATOM   4614  CG  LEU D 305      -1.356  15.023  -6.325  1.00  0.00           C  
ATOM   4615  CD1 LEU D 305      -2.314  15.706  -7.291  1.00  0.00           C  
ATOM   4616  CD2 LEU D 305       0.035  14.901  -6.930  1.00  0.00           C  
ATOM   4617  H   LEU D 305      -0.769  17.224  -2.949  1.00  0.00           H  
ATOM   4618  HA  LEU D 305       0.702  16.590  -5.275  1.00  0.00           H  
ATOM   4619 1HB  LEU D 305      -1.015  15.143  -4.222  1.00  0.00           H  
ATOM   4620 2HB  LEU D 305      -2.273  16.228  -4.820  1.00  0.00           H  
ATOM   4621  HG  LEU D 305      -1.748  14.028  -6.113  1.00  0.00           H  
ATOM   4622 1HD1 LEU D 305      -2.369  15.131  -8.216  1.00  0.00           H  
ATOM   4623 2HD1 LEU D 305      -3.306  15.762  -6.841  1.00  0.00           H  
ATOM   4624 3HD1 LEU D 305      -1.956  16.711  -7.509  1.00  0.00           H  
ATOM   4625 1HD2 LEU D 305      -0.019  14.326  -7.855  1.00  0.00           H  
ATOM   4626 2HD2 LEU D 305       0.428  15.895  -7.143  1.00  0.00           H  
ATOM   4627 3HD2 LEU D 305       0.695  14.394  -6.225  1.00  0.00           H  
ATOM   4628  N   VAL D 306      -1.714  18.804  -5.718  1.00  0.00           N  
ATOM   4629  CA  VAL D 306      -2.179  19.864  -6.600  1.00  0.00           C  
ATOM   4630  C   VAL D 306      -1.080  20.891  -6.822  1.00  0.00           C  
ATOM   4631  O   VAL D 306      -0.928  21.418  -7.922  1.00  0.00           O  
ATOM   4632  CB  VAL D 306      -3.419  20.557  -6.003  1.00  0.00           C  
ATOM   4633  CG1 VAL D 306      -3.777  21.796  -6.811  1.00  0.00           C  
ATOM   4634  CG2 VAL D 306      -4.587  19.583  -5.963  1.00  0.00           C  
ATOM   4635  H   VAL D 306      -2.182  18.658  -4.835  1.00  0.00           H  
ATOM   4636  HA  VAL D 306      -2.451  19.422  -7.559  1.00  0.00           H  
ATOM   4637  HB  VAL D 306      -3.186  20.889  -4.991  1.00  0.00           H  
ATOM   4638 1HG1 VAL D 306      -4.655  22.273  -6.375  1.00  0.00           H  
ATOM   4639 2HG1 VAL D 306      -2.940  22.494  -6.796  1.00  0.00           H  
ATOM   4640 3HG1 VAL D 306      -3.994  21.509  -7.839  1.00  0.00           H  
ATOM   4641 1HG2 VAL D 306      -5.459  20.080  -5.539  1.00  0.00           H  
ATOM   4642 2HG2 VAL D 306      -4.815  19.247  -6.974  1.00  0.00           H  
ATOM   4643 3HG2 VAL D 306      -4.323  18.724  -5.346  1.00  0.00           H  
ATOM   4644  N   ILE D 307      -0.320  21.187  -5.776  1.00  0.00           N  
ATOM   4645  CA  ILE D 307       0.715  22.199  -5.896  1.00  0.00           C  
ATOM   4646  C   ILE D 307       1.699  21.664  -6.931  1.00  0.00           C  
ATOM   4647  O   ILE D 307       2.155  22.405  -7.802  1.00  0.00           O  
ATOM   4648  CB  ILE D 307       1.422  22.475  -4.556  1.00  0.00           C  
ATOM   4649  CG1 ILE D 307       0.469  23.176  -3.584  1.00  0.00           C  
ATOM   4650  CG2 ILE D 307       2.673  23.312  -4.776  1.00  0.00           C  
ATOM   4651  CD1 ILE D 307       0.985  23.245  -2.165  1.00  0.00           C  
ATOM   4652  H   ILE D 307      -0.449  20.718  -4.890  1.00  0.00           H  
ATOM   4653  HA  ILE D 307       0.250  23.135  -6.203  1.00  0.00           H  
ATOM   4654  HB  ILE D 307       1.705  21.530  -4.092  1.00  0.00           H  
ATOM   4655 1HG1 ILE D 307       0.281  24.193  -3.929  1.00  0.00           H  
ATOM   4656 2HG1 ILE D 307      -0.488  22.654  -3.573  1.00  0.00           H  
ATOM   4657 1HG2 ILE D 307       3.159  23.498  -3.819  1.00  0.00           H  
ATOM   4658 2HG2 ILE D 307       3.357  22.776  -5.433  1.00  0.00           H  
ATOM   4659 3HG2 ILE D 307       2.399  24.262  -5.235  1.00  0.00           H  
ATOM   4660 1HD1 ILE D 307       0.255  23.755  -1.536  1.00  0.00           H  
ATOM   4661 2HD1 ILE D 307       1.147  22.235  -1.787  1.00  0.00           H  
ATOM   4662 3HD1 ILE D 307       1.925  23.794  -2.147  1.00  0.00           H  
ATOM   4663  N   VAL D 308       1.996  20.367  -6.842  1.00  0.00           N  
ATOM   4664  CA  VAL D 308       2.907  19.705  -7.778  1.00  0.00           C  
ATOM   4665  C   VAL D 308       2.376  19.833  -9.194  1.00  0.00           C  
ATOM   4666  O   VAL D 308       3.131  20.053 -10.137  1.00  0.00           O  
ATOM   4667  CB  VAL D 308       3.069  18.215  -7.422  1.00  0.00           C  
ATOM   4668  CG1 VAL D 308       3.803  17.479  -8.533  1.00  0.00           C  
ATOM   4669  CG2 VAL D 308       3.811  18.076  -6.102  1.00  0.00           C  
ATOM   4670  H   VAL D 308       1.574  19.827  -6.100  1.00  0.00           H  
ATOM   4671  HA  VAL D 308       3.891  20.165  -7.687  1.00  0.00           H  
ATOM   4672  HB  VAL D 308       2.082  17.762  -7.334  1.00  0.00           H  
ATOM   4673 1HG1 VAL D 308       3.909  16.427  -8.266  1.00  0.00           H  
ATOM   4674 2HG1 VAL D 308       3.236  17.561  -9.460  1.00  0.00           H  
ATOM   4675 3HG1 VAL D 308       4.791  17.919  -8.671  1.00  0.00           H  
ATOM   4676 1HG2 VAL D 308       3.922  17.020  -5.856  1.00  0.00           H  
ATOM   4677 2HG2 VAL D 308       4.797  18.534  -6.188  1.00  0.00           H  
ATOM   4678 3HG2 VAL D 308       3.248  18.574  -5.313  1.00  0.00           H  
ATOM   4679  N   LEU D 309       1.068  19.676  -9.334  1.00  0.00           N  
ATOM   4680  CA  LEU D 309       0.444  19.766 -10.632  1.00  0.00           C  
ATOM   4681  C   LEU D 309       0.700  21.164 -11.154  1.00  0.00           C  
ATOM   4682  O   LEU D 309       1.054  21.339 -12.318  1.00  0.00           O  
ATOM   4683  CB  LEU D 309      -1.061  19.485 -10.547  1.00  0.00           C  
ATOM   4684  CG  LEU D 309      -1.449  18.049 -10.169  1.00  0.00           C  
ATOM   4685  CD1 LEU D 309      -2.963  17.950 -10.036  1.00  0.00           C  
ATOM   4686  CD2 LEU D 309      -0.928  17.087 -11.226  1.00  0.00           C  
ATOM   4687  H   LEU D 309       0.493  19.490  -8.524  1.00  0.00           H  
ATOM   4688  HA  LEU D 309       0.872  18.999 -11.276  1.00  0.00           H  
ATOM   4689 1HB  LEU D 309      -1.498  20.152  -9.806  1.00  0.00           H  
ATOM   4690 2HB  LEU D 309      -1.512  19.705 -11.515  1.00  0.00           H  
ATOM   4691  HG  LEU D 309      -1.012  17.797  -9.202  1.00  0.00           H  
ATOM   4692 1HD1 LEU D 309      -3.238  16.930  -9.766  1.00  0.00           H  
ATOM   4693 2HD1 LEU D 309      -3.305  18.634  -9.260  1.00  0.00           H  
ATOM   4694 3HD1 LEU D 309      -3.429  18.213 -10.984  1.00  0.00           H  
ATOM   4695 1HD2 LEU D 309      -1.203  16.067 -10.956  1.00  0.00           H  
ATOM   4696 2HD2 LEU D 309      -1.366  17.337 -12.193  1.00  0.00           H  
ATOM   4697 3HD2 LEU D 309       0.157  17.166 -11.287  1.00  0.00           H  
ATOM   4698  N   LEU D 310       0.540  22.156 -10.282  1.00  0.00           N  
ATOM   4699  CA  LEU D 310       0.728  23.552 -10.661  1.00  0.00           C  
ATOM   4700  C   LEU D 310       2.172  23.838 -11.034  1.00  0.00           C  
ATOM   4701  O   LEU D 310       2.431  24.589 -11.972  1.00  0.00           O  
ATOM   4702  CB  LEU D 310       0.302  24.474  -9.511  1.00  0.00           C  
ATOM   4703  CG  LEU D 310      -1.198  24.487  -9.190  1.00  0.00           C  
ATOM   4704  CD1 LEU D 310      -1.441  25.308  -7.931  1.00  0.00           C  
ATOM   4705  CD2 LEU D 310      -1.966  25.059 -10.372  1.00  0.00           C  
ATOM   4706  H   LEU D 310       0.281  21.935  -9.331  1.00  0.00           H  
ATOM   4707  HA  LEU D 310       0.109  23.760 -11.533  1.00  0.00           H  
ATOM   4708 1HB  LEU D 310       0.831  24.172  -8.609  1.00  0.00           H  
ATOM   4709 2HB  LEU D 310       0.597  25.494  -9.757  1.00  0.00           H  
ATOM   4710  HG  LEU D 310      -1.537  23.469  -8.995  1.00  0.00           H  
ATOM   4711 1HD1 LEU D 310      -2.507  25.317  -7.702  1.00  0.00           H  
ATOM   4712 2HD1 LEU D 310      -0.896  24.865  -7.097  1.00  0.00           H  
ATOM   4713 3HD1 LEU D 310      -1.096  26.328  -8.090  1.00  0.00           H  
ATOM   4714 1HD2 LEU D 310      -3.032  25.068 -10.144  1.00  0.00           H  
ATOM   4715 2HD2 LEU D 310      -1.628  26.078 -10.567  1.00  0.00           H  
ATOM   4716 3HD2 LEU D 310      -1.788  24.443 -11.254  1.00  0.00           H  
ATOM   4717  N   ALA D 311       3.107  23.235 -10.308  1.00  0.00           N  
ATOM   4718  CA  ALA D 311       4.527  23.369 -10.615  1.00  0.00           C  
ATOM   4719  C   ALA D 311       4.820  22.932 -12.043  1.00  0.00           C  
ATOM   4720  O   ALA D 311       5.494  23.639 -12.790  1.00  0.00           O  
ATOM   4721  CB  ALA D 311       5.354  22.541  -9.641  1.00  0.00           C  
ATOM   4722  H   ALA D 311       2.825  22.668  -9.522  1.00  0.00           H  
ATOM   4723  HA  ALA D 311       4.799  24.419 -10.507  1.00  0.00           H  
ATOM   4724 1HB  ALA D 311       6.412  22.649  -9.880  1.00  0.00           H  
ATOM   4725 2HB  ALA D 311       5.174  22.889  -8.624  1.00  0.00           H  
ATOM   4726 3HB  ALA D 311       5.069  21.493  -9.722  1.00  0.00           H  
ATOM   4727  N   GLY D 312       4.318  21.759 -12.416  1.00  0.00           N  
ATOM   4728  CA  GLY D 312       4.464  21.292 -13.782  1.00  0.00           C  
ATOM   4729  C   GLY D 312       3.777  22.229 -14.752  1.00  0.00           C  
ATOM   4730  O   GLY D 312       4.312  22.541 -15.814  1.00  0.00           O  
ATOM   4731  H   GLY D 312       3.829  21.181 -11.748  1.00  0.00           H  
ATOM   4732 1HA  GLY D 312       5.523  21.215 -14.029  1.00  0.00           H  
ATOM   4733 2HA  GLY D 312       4.040  20.293 -13.872  1.00  0.00           H  
ATOM   4734  N   SER D 313       2.586  22.679 -14.380  1.00  0.00           N  
ATOM   4735  CA  SER D 313       1.782  23.535 -15.238  1.00  0.00           C  
ATOM   4736  C   SER D 313       2.529  24.812 -15.583  1.00  0.00           C  
ATOM   4737  O   SER D 313       2.416  25.337 -16.687  1.00  0.00           O  
ATOM   4738  CB  SER D 313       0.469  23.873 -14.559  1.00  0.00           C  
ATOM   4739  OG  SER D 313      -0.298  22.719 -14.348  1.00  0.00           O  
ATOM   4740  H   SER D 313       2.229  22.418 -13.472  1.00  0.00           H  
ATOM   4741  HA  SER D 313       1.550  22.988 -16.153  1.00  0.00           H  
ATOM   4742 1HB  SER D 313       0.667  24.361 -13.606  1.00  0.00           H  
ATOM   4743 2HB  SER D 313      -0.089  24.575 -15.177  1.00  0.00           H  
ATOM   4744  HG  SER D 313       0.265  21.980 -14.587  1.00  0.00           H  
ATOM   4745  N   TYR D 314       3.300  25.306 -14.624  1.00  0.00           N  
ATOM   4746  CA  TYR D 314       3.915  26.616 -14.745  1.00  0.00           C  
ATOM   4747  C   TYR D 314       5.363  26.565 -15.210  1.00  0.00           C  
ATOM   4748  O   TYR D 314       6.037  27.592 -15.276  1.00  0.00           O  
ATOM   4749  CB  TYR D 314       3.825  27.355 -13.407  1.00  0.00           C  
ATOM   4750  CG  TYR D 314       2.408  27.602 -12.940  1.00  0.00           C  
ATOM   4751  CD1 TYR D 314       1.375  27.672 -13.864  1.00  0.00           C  
ATOM   4752  CD2 TYR D 314       2.141  27.759 -11.588  1.00  0.00           C  
ATOM   4753  CE1 TYR D 314       0.081  27.898 -13.437  1.00  0.00           C  
ATOM   4754  CE2 TYR D 314       0.847  27.985 -11.162  1.00  0.00           C  
ATOM   4755  CZ  TYR D 314      -0.181  28.055 -12.081  1.00  0.00           C  
ATOM   4756  OH  TYR D 314      -1.470  28.280 -11.656  1.00  0.00           O  
ATOM   4757  H   TYR D 314       3.465  24.760 -13.790  1.00  0.00           H  
ATOM   4758  HA  TYR D 314       3.371  27.185 -15.500  1.00  0.00           H  
ATOM   4759 1HB  TYR D 314       4.342  26.779 -12.638  1.00  0.00           H  
ATOM   4760 2HB  TYR D 314       4.329  28.317 -13.489  1.00  0.00           H  
ATOM   4761  HD1 TYR D 314       1.585  27.549 -14.927  1.00  0.00           H  
ATOM   4762  HD2 TYR D 314       2.952  27.705 -10.863  1.00  0.00           H  
ATOM   4763  HE1 TYR D 314      -0.730  27.953 -14.163  1.00  0.00           H  
ATOM   4764  HE2 TYR D 314       0.637  28.109 -10.099  1.00  0.00           H  
ATOM   4765  HH  TYR D 314      -2.057  28.299 -12.415  1.00  0.00           H  
ATOM   4766  N   LEU D 315       5.841  25.365 -15.523  1.00  0.00           N  
ATOM   4767  CA  LEU D 315       7.229  25.174 -15.932  1.00  0.00           C  
ATOM   4768  C   LEU D 315       7.260  24.542 -17.313  1.00  0.00           C  
ATOM   4769  O   LEU D 315       8.139  24.834 -18.121  1.00  0.00           O  
ATOM   4770  CB  LEU D 315       7.977  24.288 -14.928  1.00  0.00           C  
ATOM   4771  CG  LEU D 315       8.162  24.880 -13.525  1.00  0.00           C  
ATOM   4772  CD1 LEU D 315       8.793  23.838 -12.612  1.00  0.00           C  
ATOM   4773  CD2 LEU D 315       9.027  26.128 -13.611  1.00  0.00           C  
ATOM   4774  H   LEU D 315       5.227  24.564 -15.476  1.00  0.00           H  
ATOM   4775  HA  LEU D 315       7.720  26.147 -15.954  1.00  0.00           H  
ATOM   4776 1HB  LEU D 315       7.436  23.349 -14.823  1.00  0.00           H  
ATOM   4777 2HB  LEU D 315       8.968  24.069 -15.328  1.00  0.00           H  
ATOM   4778  HG  LEU D 315       7.188  25.141 -13.110  1.00  0.00           H  
ATOM   4779 1HD1 LEU D 315       8.923  24.258 -11.615  1.00  0.00           H  
ATOM   4780 2HD1 LEU D 315       8.144  22.964 -12.554  1.00  0.00           H  
ATOM   4781 3HD1 LEU D 315       9.763  23.544 -13.012  1.00  0.00           H  
ATOM   4782 1HD2 LEU D 315       9.157  26.550 -12.613  1.00  0.00           H  
ATOM   4783 2HD2 LEU D 315      10.001  25.868 -14.025  1.00  0.00           H  
ATOM   4784 3HD2 LEU D 315       8.544  26.863 -14.255  1.00  0.00           H  
ATOM   4785  N   ALA D 316       6.301  23.664 -17.577  1.00  0.00           N  
ATOM   4786  CA  ALA D 316       6.238  22.991 -18.866  1.00  0.00           C  
ATOM   4787  C   ALA D 316       5.982  24.066 -19.916  1.00  0.00           C  
ATOM   4788  O   ALA D 316       6.534  24.025 -21.017  1.00  0.00           O  
ATOM   4789  CB  ALA D 316       5.110  21.966 -18.869  1.00  0.00           C  
ATOM   4790  H   ALA D 316       5.601  23.457 -16.879  1.00  0.00           H  
ATOM   4791  HA  ALA D 316       7.185  22.476 -19.026  1.00  0.00           H  
ATOM   4792 1HB  ALA D 316       5.073  21.469 -19.838  1.00  0.00           H  
ATOM   4793 2HB  ALA D 316       5.288  21.227 -18.088  1.00  0.00           H  
ATOM   4794 3HB  ALA D 316       4.162  22.468 -18.683  1.00  0.00           H  
ATOM   4795  N   VAL D 317       5.146  25.034 -19.558  1.00  0.00           N  
ATOM   4796  CA  VAL D 317       4.820  26.130 -20.454  1.00  0.00           C  
ATOM   4797  C   VAL D 317       6.116  26.804 -20.860  1.00  0.00           C  
ATOM   4798  O   VAL D 317       6.385  26.963 -22.045  1.00  0.00           O  
ATOM   4799  CB  VAL D 317       3.884  27.146 -19.773  1.00  0.00           C  
ATOM   4800  CG1 VAL D 317       3.776  28.413 -20.608  1.00  0.00           C  
ATOM   4801  CG2 VAL D 317       2.513  26.524 -19.558  1.00  0.00           C  
ATOM   4802  H   VAL D 317       4.726  25.007 -18.640  1.00  0.00           H  
ATOM   4803  HA  VAL D 317       4.289  25.725 -21.317  1.00  0.00           H  
ATOM   4804  HB  VAL D 317       4.310  27.430 -18.811  1.00  0.00           H  
ATOM   4805 1HG1 VAL D 317       3.111  29.121 -20.111  1.00  0.00           H  
ATOM   4806 2HG1 VAL D 317       4.764  28.861 -20.718  1.00  0.00           H  
ATOM   4807 3HG1 VAL D 317       3.375  28.169 -21.591  1.00  0.00           H  
ATOM   4808 1HG2 VAL D 317       1.856  27.248 -19.075  1.00  0.00           H  
ATOM   4809 2HG2 VAL D 317       2.089  26.235 -20.520  1.00  0.00           H  
ATOM   4810 3HG2 VAL D 317       2.608  25.642 -18.924  1.00  0.00           H  
ATOM   4811  N   LEU D 318       6.924  27.182 -19.874  1.00  0.00           N  
ATOM   4812  CA  LEU D 318       8.121  27.969 -20.138  1.00  0.00           C  
ATOM   4813  C   LEU D 318       9.184  27.175 -20.898  1.00  0.00           C  
ATOM   4814  O   LEU D 318       9.886  27.713 -21.755  1.00  0.00           O  
ATOM   4815  CB  LEU D 318       8.710  28.479 -18.816  1.00  0.00           C  
ATOM   4816  CG  LEU D 318       7.839  29.475 -18.041  1.00  0.00           C  
ATOM   4817  CD1 LEU D 318       8.475  29.760 -16.687  1.00  0.00           C  
ATOM   4818  CD2 LEU D 318       7.684  30.753 -18.852  1.00  0.00           C  
ATOM   4819  H   LEU D 318       6.707  26.920 -18.923  1.00  0.00           H  
ATOM   4820  HA  LEU D 318       7.848  28.811 -20.774  1.00  0.00           H  
ATOM   4821 1HB  LEU D 318       8.894  27.625 -18.167  1.00  0.00           H  
ATOM   4822 2HB  LEU D 318       9.663  28.964 -19.024  1.00  0.00           H  
ATOM   4823  HG  LEU D 318       6.856  29.038 -17.862  1.00  0.00           H  
ATOM   4824 1HD1 LEU D 318       7.856  30.468 -16.135  1.00  0.00           H  
ATOM   4825 2HD1 LEU D 318       8.555  28.832 -16.120  1.00  0.00           H  
ATOM   4826 3HD1 LEU D 318       9.467  30.184 -16.833  1.00  0.00           H  
ATOM   4827 1HD2 LEU D 318       7.064  31.461 -18.300  1.00  0.00           H  
ATOM   4828 2HD2 LEU D 318       8.666  31.192 -19.029  1.00  0.00           H  
ATOM   4829 3HD2 LEU D 318       7.211  30.523 -19.806  1.00  0.00           H  
ATOM   4830  N   ALA D 319       9.298  25.891 -20.578  1.00  0.00           N  
ATOM   4831  CA  ALA D 319      10.310  25.038 -21.185  1.00  0.00           C  
ATOM   4832  C   ALA D 319      10.033  24.963 -22.679  1.00  0.00           C  
ATOM   4833  O   ALA D 319      10.948  25.046 -23.492  1.00  0.00           O  
ATOM   4834  CB  ALA D 319      10.260  23.649 -20.573  1.00  0.00           C  
ATOM   4835  H   ALA D 319       8.666  25.497 -19.896  1.00  0.00           H  
ATOM   4836  HA  ALA D 319      11.287  25.478 -20.986  1.00  0.00           H  
ATOM   4837 1HB  ALA D 319      11.021  23.021 -21.035  1.00  0.00           H  
ATOM   4838 2HB  ALA D 319      10.446  23.716 -19.501  1.00  0.00           H  
ATOM   4839 3HB  ALA D 319       9.277  23.212 -20.744  1.00  0.00           H  
ATOM   4840  N   GLU D 320       8.757  24.816 -23.026  1.00  0.00           N  
ATOM   4841  CA  GLU D 320       8.334  24.699 -24.417  1.00  0.00           C  
ATOM   4842  C   GLU D 320       8.139  26.052 -25.098  1.00  0.00           C  
ATOM   4843  O   GLU D 320       8.285  26.164 -26.312  1.00  0.00           O  
ATOM   4844  CB  GLU D 320       7.033  23.896 -24.497  1.00  0.00           C  
ATOM   4845  CG  GLU D 320       7.150  22.460 -24.006  1.00  0.00           C  
ATOM   4846  CD  GLU D 320       8.202  21.675 -24.738  1.00  0.00           C  
ATOM   4847  OE1 GLU D 320       8.316  21.838 -25.929  1.00  0.00           O  
ATOM   4848  OE2 GLU D 320       8.892  20.910 -24.106  1.00  0.00           O  
ATOM   4849  H   GLU D 320       8.061  24.786 -22.296  1.00  0.00           H  
ATOM   4850  HA  GLU D 320       9.102  24.157 -24.968  1.00  0.00           H  
ATOM   4851 1HB  GLU D 320       6.263  24.390 -23.904  1.00  0.00           H  
ATOM   4852 2HB  GLU D 320       6.685  23.869 -25.529  1.00  0.00           H  
ATOM   4853 1HG  GLU D 320       7.394  22.468 -22.944  1.00  0.00           H  
ATOM   4854 2HG  GLU D 320       6.186  21.967 -24.125  1.00  0.00           H  
ATOM   4855  N   ARG D 321       7.801  27.067 -24.305  1.00  0.00           N  
ATOM   4856  CA  ARG D 321       7.634  28.446 -24.780  1.00  0.00           C  
ATOM   4857  C   ARG D 321       8.827  29.038 -25.528  1.00  0.00           C  
ATOM   4858  O   ARG D 321       8.659  29.672 -26.570  1.00  0.00           O  
ATOM   4859  CB  ARG D 321       7.318  29.352 -23.599  1.00  0.00           C  
ATOM   4860  CG  ARG D 321       7.109  30.816 -23.954  1.00  0.00           C  
ATOM   4861  CD  ARG D 321       6.761  31.627 -22.760  1.00  0.00           C  
ATOM   4862  NE  ARG D 321       6.611  33.036 -23.085  1.00  0.00           N  
ATOM   4863  CZ  ARG D 321       6.331  34.003 -22.190  1.00  0.00           C  
ATOM   4864  NH1 ARG D 321       6.172  33.697 -20.921  1.00  0.00           N  
ATOM   4865  NH2 ARG D 321       6.214  35.258 -22.587  1.00  0.00           N  
ATOM   4866  H   ARG D 321       7.655  26.863 -23.327  1.00  0.00           H  
ATOM   4867  HA  ARG D 321       6.823  28.466 -25.508  1.00  0.00           H  
ATOM   4868 1HB  ARG D 321       6.415  29.001 -23.102  1.00  0.00           H  
ATOM   4869 2HB  ARG D 321       8.131  29.302 -22.874  1.00  0.00           H  
ATOM   4870 1HG  ARG D 321       8.024  31.220 -24.389  1.00  0.00           H  
ATOM   4871 2HG  ARG D 321       6.295  30.902 -24.676  1.00  0.00           H  
ATOM   4872 1HD  ARG D 321       5.820  31.272 -22.340  1.00  0.00           H  
ATOM   4873 2HD  ARG D 321       7.549  31.531 -22.014  1.00  0.00           H  
ATOM   4874  HE  ARG D 321       6.726  33.310 -24.052  1.00  0.00           H  
ATOM   4875 1HH1 ARG D 321       6.261  32.738 -20.617  1.00  0.00           H  
ATOM   4876 2HH1 ARG D 321       5.962  34.422 -20.250  1.00  0.00           H  
ATOM   4877 1HH2 ARG D 321       6.336  35.493 -23.563  1.00  0.00           H  
ATOM   4878 2HH2 ARG D 321       6.004  35.982 -21.916  1.00  0.00           H  
ATOM   4879  N   GLY D 322      10.028  28.843 -24.996  1.00  0.00           N  
ATOM   4880  CA  GLY D 322      11.213  29.325 -25.682  1.00  0.00           C  
ATOM   4881  C   GLY D 322      11.937  28.228 -26.438  1.00  0.00           C  
ATOM   4882  O   GLY D 322      13.166  28.239 -26.521  1.00  0.00           O  
ATOM   4883  H   GLY D 322      10.132  28.361 -24.115  1.00  0.00           H  
ATOM   4884 1HA  GLY D 322      10.933  30.112 -26.383  1.00  0.00           H  
ATOM   4885 2HA  GLY D 322      11.897  29.767 -24.959  1.00  0.00           H  
ATOM   4886  N   ALA D 323      11.181  27.283 -26.992  1.00  0.00           N  
ATOM   4887  CA  ALA D 323      11.769  26.182 -27.746  1.00  0.00           C  
ATOM   4888  C   ALA D 323      10.851  25.678 -28.860  1.00  0.00           C  
ATOM   4889  O   ALA D 323       9.630  25.833 -28.794  1.00  0.00           O  
ATOM   4890  CB  ALA D 323      12.109  25.030 -26.797  1.00  0.00           C  
ATOM   4891  H   ALA D 323      10.177  27.328 -26.890  1.00  0.00           H  
ATOM   4892  HA  ALA D 323      12.686  26.543 -28.213  1.00  0.00           H  
ATOM   4893 1HB  ALA D 323      12.549  24.209 -27.363  1.00  0.00           H  
ATOM   4894 2HB  ALA D 323      12.820  25.375 -26.046  1.00  0.00           H  
ATOM   4895 3HB  ALA D 323      11.201  24.685 -26.305  1.00  0.00           H  
ATOM   4896  N   PRO D 324      11.440  25.077 -29.911  1.00  0.00           N  
ATOM   4897  CA  PRO D 324      10.739  24.508 -31.079  1.00  0.00           C  
ATOM   4898  C   PRO D 324       9.802  23.334 -30.758  1.00  0.00           C  
ATOM   4899  O   PRO D 324       9.019  22.899 -31.603  1.00  0.00           O  
ATOM   4900  CB  PRO D 324      11.877  24.063 -31.995  1.00  0.00           C  
ATOM   4901  CG  PRO D 324      13.078  24.837 -31.522  1.00  0.00           C  
ATOM   4902  CD  PRO D 324      12.917  24.972 -30.049  1.00  0.00           C  
ATOM   4903  HA  PRO D 324      10.138  25.295 -31.559  1.00  0.00           H  
ATOM   4904 1HB  PRO D 324      12.020  22.975 -31.916  1.00  0.00           H  
ATOM   4905 2HB  PRO D 324      11.623  24.278 -33.043  1.00  0.00           H  
ATOM   4906 1HG  PRO D 324      14.003  24.303 -31.788  1.00  0.00           H  
ATOM   4907 2HG  PRO D 324      13.121  25.815 -32.023  1.00  0.00           H  
ATOM   4908 1HD  PRO D 324      13.315  24.075 -29.552  1.00  0.00           H  
ATOM   4909 2HD  PRO D 324      13.444  25.873 -29.703  1.00  0.00           H  
ATOM   4910  N   GLY D 325       9.879  22.836 -29.529  1.00  0.00           N  
ATOM   4911  CA  GLY D 325       9.186  21.613 -29.181  1.00  0.00           C  
ATOM   4912  C   GLY D 325       7.690  21.680 -28.999  1.00  0.00           C  
ATOM   4913  O   GLY D 325       7.043  22.662 -29.358  1.00  0.00           O  
ATOM   4914  H   GLY D 325      10.424  23.310 -28.824  1.00  0.00           H  
ATOM   4915 1HA  GLY D 325       9.366  20.862 -29.951  1.00  0.00           H  
ATOM   4916 2HA  GLY D 325       9.589  21.220 -28.249  1.00  0.00           H  
ATOM   4917  N   ALA D 326       7.161  20.615 -28.404  1.00  0.00           N  
ATOM   4918  CA  ALA D 326       5.729  20.395 -28.261  1.00  0.00           C  
ATOM   4919  C   ALA D 326       5.018  21.511 -27.507  1.00  0.00           C  
ATOM   4920  O   ALA D 326       5.538  22.055 -26.528  1.00  0.00           O  
ATOM   4921  CB  ALA D 326       5.478  19.058 -27.569  1.00  0.00           C  
ATOM   4922  H   ALA D 326       7.803  19.928 -28.035  1.00  0.00           H  
ATOM   4923  HA  ALA D 326       5.289  20.371 -29.258  1.00  0.00           H  
ATOM   4924 1HB  ALA D 326       4.405  18.898 -27.464  1.00  0.00           H  
ATOM   4925 2HB  ALA D 326       5.909  18.254 -28.165  1.00  0.00           H  
ATOM   4926 3HB  ALA D 326       5.941  19.067 -26.584  1.00  0.00           H  
ATOM   4927  N   GLN D 327       3.817  21.835 -27.973  1.00  0.00           N  
ATOM   4928  CA  GLN D 327       2.989  22.882 -27.387  1.00  0.00           C  
ATOM   4929  C   GLN D 327       2.431  22.602 -25.997  1.00  0.00           C  
ATOM   4930  O   GLN D 327       1.277  22.192 -25.871  1.00  0.00           O  
ATOM   4931  CB  GLN D 327       1.823  23.184 -28.331  1.00  0.00           C  
ATOM   4932  CG  GLN D 327       2.240  23.785 -29.663  1.00  0.00           C  
ATOM   4933  CD  GLN D 327       1.056  24.057 -30.571  1.00  0.00           C  
ATOM   4934  OE1 GLN D 327      -0.091  23.763 -30.224  1.00  0.00           O  
ATOM   4935  NE2 GLN D 327       1.328  24.621 -31.743  1.00  0.00           N  
ATOM   4936  H   GLN D 327       3.471  21.324 -28.773  1.00  0.00           H  
ATOM   4937  HA  GLN D 327       3.603  23.771 -27.248  1.00  0.00           H  
ATOM   4938 1HB  GLN D 327       1.272  22.266 -28.535  1.00  0.00           H
[truncated: 126,728 more chars]
