# Supplementary material for: An Integrated Framework Advancing Membrane Protein Modeling and Design
Source: PLoS Comput Biol. 2015 Sep 1;11(9):e1004398. doi: 10.1371/journal.pcbi.1004398 (PMC4556676; doi:10.1371/journal.pcbi.1004398)
Supplement: S5 File — This protocol capture contains the steps, input files, and example output files necessary to run the MPdock protocol described in this manuscript. For simplification, we only describe docking of Glycophorin A in these files. The supplementary files are included with the Rosetta3 software suite under the directory Rosetta/demos/protocol_capture/MPdock. (GZ) [file pcbi.1004398.s005.gz › MPSymDock/example_refined_models/1bl8_tr_0004.pdb]

ATOM      1  N   ALA A   1     -16.998  -4.357  14.736  1.00  0.00           N  
ATOM      2  CA  ALA A   1     -15.773  -3.583  15.088  1.00  0.00           C  
ATOM      3  C   ALA A   1     -15.769  -2.231  14.385  1.00  0.00           C  
ATOM      4  O   ALA A   1     -16.795  -1.552  14.314  1.00  0.00           O  
ATOM      5  CB  ALA A   1     -14.527  -4.376  14.699  1.00  0.00           C  
ATOM      6 1H   ALA A   1     -16.981  -5.240  15.206  1.00  0.00           H  
ATOM      7 2H   ALA A   1     -17.809  -3.845  15.019  1.00  0.00           H  
ATOM      8 3H   ALA A   1     -17.026  -4.507  13.748  1.00  0.00           H  
ATOM      9  HA  ALA A   1     -15.771  -3.422  16.166  1.00  0.00           H  
ATOM     10 1HB  ALA A   1     -13.636  -3.804  14.959  1.00  0.00           H  
ATOM     11 2HB  ALA A   1     -14.518  -5.325  15.236  1.00  0.00           H  
ATOM     12 3HB  ALA A   1     -14.536  -4.566  13.627  1.00  0.00           H  
ATOM     13  N   LEU A   2     -14.605  -1.848  13.869  1.00  0.00           N  
ATOM     14  CA  LEU A   2     -14.437  -0.574  13.182  1.00  0.00           C  
ATOM     15  C   LEU A   2     -13.141  -0.582  12.384  1.00  0.00           C  
ATOM     16  O   LEU A   2     -13.152  -0.692  11.162  1.00  0.00           O  
ATOM     17  CB  LEU A   2     -14.426   0.584  14.189  1.00  0.00           C  
ATOM     18  CG  LEU A   2     -14.239   1.984  13.590  1.00  0.00           C  
ATOM     19  CD1 LEU A   2     -15.391   2.290  12.643  1.00  0.00           C  
ATOM     20  CD2 LEU A   2     -14.165   3.010  14.712  1.00  0.00           C  
ATOM     21  H   LEU A   2     -13.813  -2.467  13.958  1.00  0.00           H  
ATOM     22  HA  LEU A   2     -15.283  -0.427  12.513  1.00  0.00           H  
ATOM     23 1HB  LEU A   2     -15.369   0.580  14.733  1.00  0.00           H  
ATOM     24 2HB  LEU A   2     -13.618   0.417  14.902  1.00  0.00           H  
ATOM     25  HG  LEU A   2     -13.315   2.012  13.012  1.00  0.00           H  
ATOM     26 1HD1 LEU A   2     -15.258   3.285  12.218  1.00  0.00           H  
ATOM     27 2HD1 LEU A   2     -15.408   1.553  11.841  1.00  0.00           H  
ATOM     28 3HD1 LEU A   2     -16.332   2.253  13.191  1.00  0.00           H  
ATOM     29 1HD2 LEU A   2     -14.031   4.005  14.286  1.00  0.00           H  
ATOM     30 2HD2 LEU A   2     -15.089   2.984  15.290  1.00  0.00           H  
ATOM     31 3HD2 LEU A   2     -13.322   2.777  15.363  1.00  0.00           H  
ATOM     32  N   HIS A   3     -12.023  -0.467  13.088  1.00  0.00           N  
ATOM     33  CA  HIS A   3     -10.713  -0.492  12.459  1.00  0.00           C  
ATOM     34  C   HIS A   3     -10.419  -1.874  11.886  1.00  0.00           C  
ATOM     35  O   HIS A   3      -9.536  -2.031  11.050  1.00  0.00           O  
ATOM     36  CB  HIS A   3      -9.622  -0.098  13.459  1.00  0.00           C  
ATOM     37  CG  HIS A   3      -9.515  -1.026  14.629  1.00  0.00           C  
ATOM     38  ND1 HIS A   3     -10.590  -1.332  15.437  1.00  0.00           N  
ATOM     39  CD2 HIS A   3      -8.462  -1.715  15.127  1.00  0.00           C  
ATOM     40  CE1 HIS A   3     -10.202  -2.170  16.383  1.00  0.00           C  
ATOM     41  NE2 HIS A   3      -8.915  -2.418  16.217  1.00  0.00           N  
ATOM     42  H   HIS A   3     -12.084  -0.357  14.091  1.00  0.00           H  
ATOM     43  HA  HIS A   3     -10.684   0.237  11.650  1.00  0.00           H  
ATOM     44 1HB  HIS A   3      -8.656  -0.074  12.953  1.00  0.00           H  
ATOM     45 2HB  HIS A   3      -9.819   0.905  13.837  1.00  0.00           H  
ATOM     46  HD1 HIS A   3     -11.537  -1.043  15.295  1.00  0.00           H  
ATOM     47  HD2 HIS A   3      -7.416  -1.789  14.827  1.00  0.00           H  
ATOM     48  HE1 HIS A   3     -10.910  -2.534  17.126  1.00  0.00           H  
ATOM     49  N   TRP A   4     -11.176  -2.866  12.342  1.00  0.00           N  
ATOM     50  CA  TRP A   4     -11.128  -4.210  11.776  1.00  0.00           C  
ATOM     51  C   TRP A   4     -12.406  -4.576  11.034  1.00  0.00           C  
ATOM     52  O   TRP A   4     -12.698  -5.756  10.839  1.00  0.00           O  
ATOM     53  CB  TRP A   4     -10.876  -5.236  12.881  1.00  0.00           C  
ATOM     54  CG  TRP A   4      -9.533  -5.097  13.532  1.00  0.00           C  
ATOM     55  CD1 TRP A   4      -8.437  -4.475  13.014  1.00  0.00           C  
ATOM     56  CD2 TRP A   4      -9.136  -5.592  14.834  1.00  0.00           C  
ATOM     57  NE1 TRP A   4      -7.389  -4.549  13.898  1.00  0.00           N  
ATOM     58  CE2 TRP A   4      -7.799  -5.228  15.018  1.00  0.00           C  
ATOM     59  CE3 TRP A   4      -9.797  -6.303  15.842  1.00  0.00           C  
ATOM     60  CZ2 TRP A   4      -7.103  -5.551  16.171  1.00  0.00           C  
ATOM     61  CZ3 TRP A   4      -9.099  -6.626  17.000  1.00  0.00           C  
ATOM     62  CH2 TRP A   4      -7.787  -6.259  17.160  1.00  0.00           C  
ATOM     63  H   TRP A   4     -11.806  -2.677  13.108  1.00  0.00           H  
ATOM     64  HA  TRP A   4     -10.300  -4.258  11.069  1.00  0.00           H  
ATOM     65 1HB  TRP A   4     -11.642  -5.138  13.651  1.00  0.00           H  
ATOM     66 2HB  TRP A   4     -10.954  -6.242  12.469  1.00  0.00           H  
ATOM     67  HD1 TRP A   4      -8.398  -3.990  12.040  1.00  0.00           H  
ATOM     68  HE1 TRP A   4      -6.466  -4.167  13.749  1.00  0.00           H  
ATOM     69  HE3 TRP A   4     -10.840  -6.595  15.722  1.00  0.00           H  
ATOM     70  HZ2 TRP A   4      -6.060  -5.269  16.317  1.00  0.00           H  
ATOM     71  HZ3 TRP A   4      -9.621  -7.181  17.780  1.00  0.00           H  
ATOM     72  HH2 TRP A   4      -7.269  -6.529  18.081  1.00  0.00           H  
ATOM     73  N   ARG A   5     -13.168  -3.567  10.624  1.00  0.00           N  
ATOM     74  CA  ARG A   5     -14.413  -3.808   9.906  1.00  0.00           C  
ATOM     75  C   ARG A   5     -14.648  -2.805   8.794  1.00  0.00           C  
ATOM     76  O   ARG A   5     -14.693  -3.175   7.624  1.00  0.00           O  
ATOM     77  CB  ARG A   5     -15.593  -3.764  10.866  1.00  0.00           C  
ATOM     78  CG  ARG A   5     -16.957  -3.912  10.211  1.00  0.00           C  
ATOM     79  CD  ARG A   5     -18.059  -3.641  11.169  1.00  0.00           C  
ATOM     80  NE  ARG A   5     -17.902  -2.353  11.825  1.00  0.00           N  
ATOM     81  CZ  ARG A   5     -18.135  -1.162  11.240  1.00  0.00           C  
ATOM     82  NH1 ARG A   5     -18.534  -1.112   9.988  1.00  0.00           N  
ATOM     83  NH2 ARG A   5     -17.963  -0.044  11.924  1.00  0.00           N  
ATOM     84  H   ARG A   5     -12.884  -2.616  10.811  1.00  0.00           H  
ATOM     85  HA  ARG A   5     -14.362  -4.795   9.446  1.00  0.00           H  
ATOM     86 1HB  ARG A   5     -15.493  -4.560  11.602  1.00  0.00           H  
ATOM     87 2HB  ARG A   5     -15.588  -2.817  11.406  1.00  0.00           H  
ATOM     88 1HG  ARG A   5     -17.041  -3.208   9.383  1.00  0.00           H  
ATOM     89 2HG  ARG A   5     -17.071  -4.930   9.835  1.00  0.00           H  
ATOM     90 1HD  ARG A   5     -19.010  -3.639  10.637  1.00  0.00           H  
ATOM     91 2HD  ARG A   5     -18.073  -4.415  11.935  1.00  0.00           H  
ATOM     92  HE  ARG A   5     -17.596  -2.351  12.789  1.00  0.00           H  
ATOM     93 1HH1 ARG A   5     -18.666  -1.966   9.465  1.00  0.00           H  
ATOM     94 2HH1 ARG A   5     -18.709  -0.220   9.550  1.00  0.00           H  
ATOM     95 1HH2 ARG A   5     -17.656  -0.083  12.886  1.00  0.00           H  
ATOM     96 2HH2 ARG A   5     -18.138   0.847  11.485  1.00  0.00           H  
ATOM     97  N   ALA A   6     -14.814  -1.538   9.157  1.00  0.00           N  
ATOM     98  CA  ALA A   6     -15.118  -0.500   8.179  1.00  0.00           C  
ATOM     99  C   ALA A   6     -13.939  -0.392   7.216  1.00  0.00           C  
ATOM    100  O   ALA A   6     -14.113  -0.154   6.019  1.00  0.00           O  
ATOM    101  CB  ALA A   6     -15.353   0.833   8.879  1.00  0.00           C  
ATOM    102  H   ALA A   6     -14.727  -1.286  10.132  1.00  0.00           H  
ATOM    103  HA  ALA A   6     -16.028  -0.787   7.652  1.00  0.00           H  
ATOM    104 1HB  ALA A   6     -15.579   1.599   8.137  1.00  0.00           H  
ATOM    105 2HB  ALA A   6     -16.190   0.739   9.570  1.00  0.00           H  
ATOM    106 3HB  ALA A   6     -14.457   1.116   9.430  1.00  0.00           H  
ATOM    107  N   ALA A   7     -12.742  -0.573   7.763  1.00  0.00           N  
ATOM    108  CA  ALA A   7     -11.514  -0.558   6.987  1.00  0.00           C  
ATOM    109  C   ALA A   7     -11.565  -1.622   5.899  1.00  0.00           C  
ATOM    110  O   ALA A   7     -11.112  -1.397   4.777  1.00  0.00           O  
ATOM    111  CB  ALA A   7     -10.319  -0.802   7.899  1.00  0.00           C  
ATOM    112  H   ALA A   7     -12.691  -0.726   8.760  1.00  0.00           H  
ATOM    113  HA  ALA A   7     -11.416   0.425   6.526  1.00  0.00           H  
ATOM    114 1HB  ALA A   7      -9.402  -0.790   7.309  1.00  0.00           H  
ATOM    115 2HB  ALA A   7     -10.274  -0.020   8.657  1.00  0.00           H  
ATOM    116 3HB  ALA A   7     -10.425  -1.771   8.385  1.00  0.00           H  
ATOM    117  N   GLY A   8     -12.121  -2.782   6.235  1.00  0.00           N  
ATOM    118  CA  GLY A   8     -12.342  -3.811   5.239  1.00  0.00           C  
ATOM    119  C   GLY A   8     -13.521  -3.501   4.333  1.00  0.00           C  
ATOM    120  O   GLY A   8     -13.508  -3.845   3.152  1.00  0.00           O  
ATOM    121  H   GLY A   8     -12.395  -2.956   7.192  1.00  0.00           H  
ATOM    122 1HA  GLY A   8     -11.446  -3.926   4.629  1.00  0.00           H  
ATOM    123 2HA  GLY A   8     -12.517  -4.765   5.735  1.00  0.00           H  
ATOM    124  N   ALA A   9     -14.542  -2.845   4.877  1.00  0.00           N  
ATOM    125  CA  ALA A   9     -15.699  -2.458   4.081  1.00  0.00           C  
ATOM    126  C   ALA A   9     -15.350  -1.496   2.962  1.00  0.00           C  
ATOM    127  O   ALA A   9     -16.104  -1.360   2.001  1.00  0.00           O  
ATOM    128  CB  ALA A   9     -16.760  -1.836   4.969  1.00  0.00           C  
ATOM    129  H   ALA A   9     -14.518  -2.608   5.859  1.00  0.00           H  
ATOM    130  HA  ALA A   9     -16.107  -3.357   3.618  1.00  0.00           H  
ATOM    131 1HB  ALA A   9     -17.620  -1.551   4.363  1.00  0.00           H  
ATOM    132 2HB  ALA A   9     -17.071  -2.558   5.724  1.00  0.00           H  
ATOM    133 3HB  ALA A   9     -16.352  -0.953   5.458  1.00  0.00           H  
ATOM    134  N   ALA A  10     -14.214  -0.820   3.092  1.00  0.00           N  
ATOM    135  CA  ALA A  10     -13.711   0.024   2.017  1.00  0.00           C  
ATOM    136  C   ALA A  10     -13.524  -0.765   0.744  1.00  0.00           C  
ATOM    137  O   ALA A  10     -13.702  -0.242  -0.348  1.00  0.00           O  
ATOM    138  CB  ALA A  10     -12.406   0.651   2.409  1.00  0.00           C  
ATOM    139  H   ALA A  10     -13.687  -0.889   3.951  1.00  0.00           H  
ATOM    140  HA  ALA A  10     -14.441   0.814   1.837  1.00  0.00           H  
ATOM    141 1HB  ALA A  10     -12.044   1.279   1.594  1.00  0.00           H  
ATOM    142 2HB  ALA A  10     -12.549   1.262   3.301  1.00  0.00           H  
ATOM    143 3HB  ALA A  10     -11.676  -0.129   2.617  1.00  0.00           H  
ATOM    144  N   THR A  11     -13.142  -2.028   0.884  1.00  0.00           N  
ATOM    145  CA  THR A  11     -13.000  -2.878  -0.283  1.00  0.00           C  
ATOM    146  C   THR A  11     -14.384  -3.206  -0.829  1.00  0.00           C  
ATOM    147  O   THR A  11     -14.585  -3.227  -2.039  1.00  0.00           O  
ATOM    148  CB  THR A  11     -12.235  -4.172   0.048  1.00  0.00           C  
ATOM    149  OG1 THR A  11     -10.917  -3.847   0.509  1.00  0.00           O  
ATOM    150  CG2 THR A  11     -12.132  -5.061  -1.182  1.00  0.00           C  
ATOM    151  H   THR A  11     -12.947  -2.410   1.798  1.00  0.00           H  
ATOM    152  HA  THR A  11     -12.416  -2.342  -1.033  1.00  0.00           H  
ATOM    153  HB  THR A  11     -12.758  -4.712   0.837  1.00  0.00           H  
ATOM    154  HG1 THR A  11     -10.636  -3.017   0.116  1.00  0.00           H  
ATOM    155 1HG2 THR A  11     -11.589  -5.971  -0.929  1.00  0.00           H  
ATOM    156 2HG2 THR A  11     -13.132  -5.320  -1.528  1.00  0.00           H  
ATOM    157 3HG2 THR A  11     -11.601  -4.530  -1.971  1.00  0.00           H  
ATOM    158  N   VAL A  12     -15.347  -3.448   0.058  1.00  0.00           N  
ATOM    159  CA  VAL A  12     -16.722  -3.647  -0.385  1.00  0.00           C  
ATOM    160  C   VAL A  12     -17.185  -2.402  -1.133  1.00  0.00           C  
ATOM    161  O   VAL A  12     -17.834  -2.496  -2.169  1.00  0.00           O  
ATOM    162  CB  VAL A  12     -17.652  -3.917   0.813  1.00  0.00           C  
ATOM    163  CG1 VAL A  12     -19.107  -3.923   0.367  1.00  0.00           C  
ATOM    164  CG2 VAL A  12     -17.283  -5.240   1.467  1.00  0.00           C  
ATOM    165  H   VAL A  12     -15.136  -3.496   1.045  1.00  0.00           H  
ATOM    166  HA  VAL A  12     -16.752  -4.520  -1.039  1.00  0.00           H  
ATOM    167  HB  VAL A  12     -17.541  -3.110   1.536  1.00  0.00           H  
ATOM    168 1HG1 VAL A  12     -19.750  -4.115   1.226  1.00  0.00           H  
ATOM    169 2HG1 VAL A  12     -19.358  -2.955  -0.066  1.00  0.00           H  
ATOM    170 3HG1 VAL A  12     -19.256  -4.704  -0.379  1.00  0.00           H  
ATOM    171 1HG2 VAL A  12     -17.945  -5.424   2.313  1.00  0.00           H  
ATOM    172 2HG2 VAL A  12     -17.389  -6.047   0.741  1.00  0.00           H  
ATOM    173 3HG2 VAL A  12     -16.251  -5.199   1.815  1.00  0.00           H  
ATOM    174  N   LEU A  13     -16.851  -1.235  -0.593  1.00  0.00           N  
ATOM    175  CA  LEU A  13     -17.228   0.038  -1.195  1.00  0.00           C  
ATOM    176  C   LEU A  13     -16.536   0.153  -2.546  1.00  0.00           C  
ATOM    177  O   LEU A  13     -17.127   0.621  -3.516  1.00  0.00           O  
ATOM    178  CB  LEU A  13     -16.833   1.212  -0.291  1.00  0.00           C  
ATOM    179  CG  LEU A  13     -17.633   1.346   1.012  1.00  0.00           C  
ATOM    180  CD1 LEU A  13     -17.014   2.435   1.878  1.00  0.00           C  
ATOM    181  CD2 LEU A  13     -19.084   1.665   0.687  1.00  0.00           C  
ATOM    182  H   LEU A  13     -16.317  -1.235   0.264  1.00  0.00           H  
ATOM    183  HA  LEU A  13     -18.312   0.063  -1.302  1.00  0.00           H  
ATOM    184 1HB  LEU A  13     -15.783   1.109  -0.025  1.00  0.00           H  
ATOM    185 2HB  LEU A  13     -16.956   2.139  -0.851  1.00  0.00           H  
ATOM    186  HG  LEU A  13     -17.582   0.409   1.568  1.00  0.00           H  
ATOM    187 1HD1 LEU A  13     -17.582   2.530   2.804  1.00  0.00           H  
ATOM    188 2HD1 LEU A  13     -15.982   2.172   2.112  1.00  0.00           H  
ATOM    189 3HD1 LEU A  13     -17.035   3.382   1.341  1.00  0.00           H  
ATOM    190 1HD2 LEU A  13     -19.653   1.759   1.613  1.00  0.00           H  
ATOM    191 2HD2 LEU A  13     -19.136   2.602   0.132  1.00  0.00           H  
ATOM    192 3HD2 LEU A  13     -19.506   0.862   0.082  1.00  0.00           H  
ATOM    193  N   LEU A  14     -15.280  -0.284  -2.604  1.00  0.00           N  
ATOM    194  CA  LEU A  14     -14.504  -0.239  -3.838  1.00  0.00           C  
ATOM    195  C   LEU A  14     -15.241  -0.960  -4.956  1.00  0.00           C  
ATOM    196  O   LEU A  14     -15.323  -0.462  -6.078  1.00  0.00           O  
ATOM    197  CB  LEU A  14     -13.125  -0.877  -3.628  1.00  0.00           C  
ATOM    198  CG  LEU A  14     -12.241  -0.977  -4.877  1.00  0.00           C  
ATOM    199  CD1 LEU A  14     -11.987   0.418  -5.433  1.00  0.00           C  
ATOM    200  CD2 LEU A  14     -10.933  -1.669  -4.520  1.00  0.00           C  
ATOM    201  H   LEU A  14     -14.854  -0.657  -1.768  1.00  0.00           H  
ATOM    202  HA  LEU A  14     -14.353   0.804  -4.114  1.00  0.00           H  
ATOM    203 1HB  LEU A  14     -12.583  -0.295  -2.884  1.00  0.00           H  
ATOM    204 2HB  LEU A  14     -13.264  -1.885  -3.238  1.00  0.00           H  
ATOM    205  HG  LEU A  14     -12.758  -1.553  -5.644  1.00  0.00           H  
ATOM    206 1HD1 LEU A  14     -11.359   0.347  -6.321  1.00  0.00           H  
ATOM    207 2HD1 LEU A  14     -12.937   0.882  -5.698  1.00  0.00           H  
ATOM    208 3HD1 LEU A  14     -11.484   1.024  -4.681  1.00  0.00           H  
ATOM    209 1HD2 LEU A  14     -10.305  -1.741  -5.408  1.00  0.00           H  
ATOM    210 2HD2 LEU A  14     -10.414  -1.093  -3.754  1.00  0.00           H  
ATOM    211 3HD2 LEU A  14     -11.143  -2.670  -4.142  1.00  0.00           H  
ATOM    212  N   VAL A  15     -15.766  -2.139  -4.642  1.00  0.00           N  
ATOM    213  CA  VAL A  15     -16.565  -2.896  -5.593  1.00  0.00           C  
ATOM    214  C   VAL A  15     -17.745  -2.069  -6.058  1.00  0.00           C  
ATOM    215  O   VAL A  15     -18.090  -2.078  -7.231  1.00  0.00           O  
ATOM    216  CB  VAL A  15     -17.072  -4.205  -4.957  1.00  0.00           C  
ATOM    217  CG1 VAL A  15     -18.076  -4.888  -5.874  1.00  0.00           C  
ATOM    218  CG2 VAL A  15     -15.898  -5.125  -4.661  1.00  0.00           C  
ATOM    219  H   VAL A  15     -15.607  -2.520  -3.720  1.00  0.00           H  
ATOM    220  HA  VAL A  15     -15.940  -3.142  -6.453  1.00  0.00           H  
ATOM    221  HB  VAL A  15     -17.593  -3.969  -4.029  1.00  0.00           H  
ATOM    222 1HG1 VAL A  15     -18.424  -5.811  -5.409  1.00  0.00           H  
ATOM    223 2HG1 VAL A  15     -18.924  -4.225  -6.043  1.00  0.00           H  
ATOM    224 3HG1 VAL A  15     -17.600  -5.120  -6.826  1.00  0.00           H  
ATOM    225 1HG2 VAL A  15     -16.264  -6.048  -4.211  1.00  0.00           H  
ATOM    226 2HG2 VAL A  15     -15.374  -5.356  -5.589  1.00  0.00           H  
ATOM    227 3HG2 VAL A  15     -15.213  -4.631  -3.971  1.00  0.00           H  
ATOM    228  N   ILE A  16     -18.380  -1.364  -5.135  1.00  0.00           N  
ATOM    229  CA  ILE A  16     -19.525  -0.555  -5.509  1.00  0.00           C  
ATOM    230  C   ILE A  16     -18.992   0.504  -6.468  1.00  0.00           C  
ATOM    231  O   ILE A  16     -19.616   0.797  -7.485  1.00  0.00           O  
ATOM    232  CB  ILE A  16     -20.202   0.098  -4.290  1.00  0.00           C  
ATOM    233  CG1 ILE A  16     -20.857  -0.969  -3.409  1.00  0.00           C  
ATOM    234  CG2 ILE A  16     -21.228   1.126  -4.739  1.00  0.00           C  
ATOM    235  CD1 ILE A  16     -21.305  -0.456  -2.060  1.00  0.00           C  
ATOM    236  H   ILE A  16     -18.083  -1.378  -4.170  1.00  0.00           H  
ATOM    237  HA  ILE A  16     -20.269  -1.202  -5.972  1.00  0.00           H  
ATOM    238  HB  ILE A  16     -19.449   0.593  -3.678  1.00  0.00           H  
ATOM    239 1HG1 ILE A  16     -21.725  -1.382  -3.923  1.00  0.00           H  
ATOM    240 2HG1 ILE A  16     -20.155  -1.787  -3.245  1.00  0.00           H  
ATOM    241 1HG2 ILE A  16     -21.698   1.577  -3.865  1.00  0.00           H  
ATOM    242 2HG2 ILE A  16     -20.735   1.900  -5.325  1.00  0.00           H  
ATOM    243 3HG2 ILE A  16     -21.989   0.639  -5.348  1.00  0.00           H  
ATOM    244 1HD1 ILE A  16     -21.759  -1.269  -1.493  1.00  0.00           H  
ATOM    245 2HD1 ILE A  16     -20.445  -0.069  -1.513  1.00  0.00           H  
ATOM    246 3HD1 ILE A  16     -22.035   0.340  -2.198  1.00  0.00           H  
ATOM    247  N   VAL A  17     -17.820   1.053  -6.142  1.00  0.00           N  
ATOM    248  CA  VAL A  17     -17.205   2.125  -6.928  1.00  0.00           C  
ATOM    249  C   VAL A  17     -16.871   1.614  -8.313  1.00  0.00           C  
ATOM    250  O   VAL A  17     -16.978   2.341  -9.297  1.00  0.00           O  
ATOM    251  CB  VAL A  17     -15.924   2.641  -6.246  1.00  0.00           C  
ATOM    252  CG1 VAL A  17     -15.153   3.556  -7.186  1.00  0.00           C  
ATOM    253  CG2 VAL A  17     -16.279   3.367  -4.958  1.00  0.00           C  
ATOM    254  H   VAL A  17     -17.344   0.710  -5.320  1.00  0.00           H  
ATOM    255  HA  VAL A  17     -17.902   2.963  -6.975  1.00  0.00           H  
ATOM    256  HB  VAL A  17     -15.277   1.793  -6.020  1.00  0.00           H  
ATOM    257 1HG1 VAL A  17     -14.250   3.911  -6.688  1.00  0.00           H  
ATOM    258 2HG1 VAL A  17     -14.878   3.005  -8.085  1.00  0.00           H  
ATOM    259 3HG1 VAL A  17     -15.776   4.408  -7.457  1.00  0.00           H  
ATOM    260 1HG2 VAL A  17     -15.369   3.729  -4.481  1.00  0.00           H  
ATOM    261 2HG2 VAL A  17     -16.931   4.211  -5.183  1.00  0.00           H  
ATOM    262 3HG2 VAL A  17     -16.794   2.682  -4.284  1.00  0.00           H  
ATOM    263  N   LEU A  18     -16.443   0.360  -8.379  1.00  0.00           N  
ATOM    264  CA  LEU A  18     -16.095  -0.242  -9.649  1.00  0.00           C  
ATOM    265  C   LEU A  18     -17.343  -0.229 -10.513  1.00  0.00           C  
ATOM    266  O   LEU A  18     -17.289   0.129 -11.686  1.00  0.00           O  
ATOM    267  CB  LEU A  18     -15.579  -1.675  -9.461  1.00  0.00           C  
ATOM    268  CG  LEU A  18     -14.198  -1.804  -8.806  1.00  0.00           C  
ATOM    269  CD1 LEU A  18     -13.892  -3.273  -8.549  1.00  0.00           C  
ATOM    270  CD2 LEU A  18     -13.147  -1.176  -9.709  1.00  0.00           C  
ATOM    271  H   LEU A  18     -16.356  -0.187  -7.535  1.00  0.00           H  
ATOM    272  HA  LEU A  18     -15.279   0.329 -10.091  1.00  0.00           H  
ATOM    273 1HB  LEU A  18     -16.290  -2.222  -8.844  1.00  0.00           H  
ATOM    274 2HB  LEU A  18     -15.529  -2.157 -10.437  1.00  0.00           H  
ATOM    275  HG  LEU A  18     -14.202  -1.291  -7.843  1.00  0.00           H  
ATOM    276 1HD1 LEU A  18     -12.911  -3.365  -8.083  1.00  0.00           H  
ATOM    277 2HD1 LEU A  18     -14.649  -3.691  -7.885  1.00  0.00           H  
ATOM    278 3HD1 LEU A  18     -13.898  -3.816  -9.493  1.00  0.00           H  
ATOM    279 1HD2 LEU A  18     -12.165  -1.267  -9.243  1.00  0.00           H  
ATOM    280 2HD2 LEU A  18     -13.141  -1.689 -10.671  1.00  0.00           H  
ATOM    281 3HD2 LEU A  18     -13.380  -0.122  -9.861  1.00  0.00           H  
ATOM    282  N   LEU A  19     -18.471  -0.604  -9.920  1.00  0.00           N  
ATOM    283  CA  LEU A  19     -19.756  -0.554 -10.610  1.00  0.00           C  
ATOM    284  C   LEU A  19     -20.139   0.870 -10.977  1.00  0.00           C  
ATOM    285  O   LEU A  19     -20.602   1.121 -12.084  1.00  0.00           O  
ATOM    286  CB  LEU A  19     -20.851  -1.171  -9.732  1.00  0.00           C  
ATOM    287  CG  LEU A  19     -20.756  -2.687  -9.517  1.00  0.00           C  
ATOM    288  CD1 LEU A  19     -21.715  -3.105  -8.410  1.00  0.00           C  
ATOM    289  CD2 LEU A  19     -21.078  -3.406 -10.819  1.00  0.00           C  
ATOM    290  H   LEU A  19     -18.438  -0.931  -8.966  1.00  0.00           H  
ATOM    291  HA  LEU A  19     -19.674  -1.127 -11.533  1.00  0.00           H  
ATOM    292 1HB  LEU A  19     -20.821  -0.696  -8.753  1.00  0.00           H  
ATOM    293 2HB  LEU A  19     -21.820  -0.961 -10.186  1.00  0.00           H  
ATOM    294  HG  LEU A  19     -19.746  -2.947  -9.199  1.00  0.00           H  
ATOM    295 1HD1 LEU A  19     -21.647  -4.182  -8.257  1.00  0.00           H  
ATOM    296 2HD1 LEU A  19     -21.450  -2.591  -7.486  1.00  0.00           H  
ATOM    297 3HD1 LEU A  19     -22.734  -2.842  -8.693  1.00  0.00           H  
ATOM    298 1HD2 LEU A  19     -21.009  -4.484 -10.666  1.00  0.00           H  
ATOM    299 2HD2 LEU A  19     -22.088  -3.148 -11.137  1.00  0.00           H  
ATOM    300 3HD2 LEU A  19     -20.367  -3.103 -11.587  1.00  0.00           H  
ATOM    301  N   ALA A  20     -19.934   1.801 -10.052  1.00  0.00           N  
ATOM    302  CA  ALA A  20     -20.271   3.201 -10.283  1.00  0.00           C  
ATOM    303  C   ALA A  20     -19.522   3.751 -11.490  1.00  0.00           C  
ATOM    304  O   ALA A  20     -20.107   4.420 -12.339  1.00  0.00           O  
ATOM    305  CB  ALA A  20     -19.941   4.029  -9.047  1.00  0.00           C  
ATOM    306  H   ALA A  20     -19.533   1.532  -9.165  1.00  0.00           H  
ATOM    307  HA  ALA A  20     -21.342   3.264 -10.477  1.00  0.00           H  
ATOM    308 1HB  ALA A  20     -20.196   5.073  -9.230  1.00  0.00           H  
ATOM    309 2HB  ALA A  20     -20.513   3.659  -8.197  1.00  0.00           H  
ATOM    310 3HB  ALA A  20     -18.877   3.949  -8.830  1.00  0.00           H  
ATOM    311  N   GLY A  21     -18.225   3.471 -11.555  1.00  0.00           N  
ATOM    312  CA  GLY A  21     -17.420   3.949 -12.664  1.00  0.00           C  
ATOM    313  C   GLY A  21     -17.972   3.463 -13.989  1.00  0.00           C  
ATOM    314  O   GLY A  21     -18.027   4.210 -14.964  1.00  0.00           O  
ATOM    315  H   GLY A  21     -17.786   2.922 -10.830  1.00  0.00           H  
ATOM    316 1HA  GLY A  21     -17.396   5.039 -12.654  1.00  0.00           H  
ATOM    317 2HA  GLY A  21     -16.394   3.604 -12.545  1.00  0.00           H  
ATOM    318  N   SER A  22     -18.385   2.201 -14.018  1.00  0.00           N  
ATOM    319  CA  SER A  22     -18.939   1.598 -15.219  1.00  0.00           C  
ATOM    320  C   SER A  22     -20.208   2.310 -15.642  1.00  0.00           C  
ATOM    321  O   SER A  22     -20.560   2.330 -16.819  1.00  0.00           O  
ATOM    322  CB  SER A  22     -19.226   0.127 -14.986  1.00  0.00           C  
ATOM    323  OG  SER A  22     -20.283  -0.040 -14.082  1.00  0.00           O  
ATOM    324  H   SER A  22     -18.311   1.645 -13.178  1.00  0.00           H  
ATOM    325  HA  SER A  22     -18.195   1.664 -16.014  1.00  0.00           H  
ATOM    326 1HB  SER A  22     -19.474  -0.350 -15.933  1.00  0.00           H  
ATOM    327 2HB  SER A  22     -18.332  -0.361 -14.599  1.00  0.00           H  
ATOM    328  HG  SER A  22     -20.403  -0.989 -13.987  1.00  0.00           H  
ATOM    329  N   TYR A  23     -20.890   2.901 -14.672  1.00  0.00           N  
ATOM    330  CA  TYR A  23     -22.105   3.647 -14.944  1.00  0.00           C  
ATOM    331  C   TYR A  23     -21.962   5.141 -14.709  1.00  0.00           C  
ATOM    332  O   TYR A  23     -22.957   5.846 -14.551  1.00  0.00           O  
ATOM    333  CB  TYR A  23     -23.252   3.096 -14.093  1.00  0.00           C  
ATOM    334  CG  TYR A  23     -23.700   1.709 -14.497  1.00  0.00           C  
ATOM    335  CD1 TYR A  23     -23.327   0.611 -13.737  1.00  0.00           C  
ATOM    336  CD2 TYR A  23     -24.485   1.535 -15.627  1.00  0.00           C  
ATOM    337  CE1 TYR A  23     -23.736  -0.656 -14.106  1.00  0.00           C  
ATOM    338  CE2 TYR A  23     -24.895   0.269 -15.996  1.00  0.00           C  
ATOM    339  CZ  TYR A  23     -24.523  -0.824 -15.240  1.00  0.00           C  
ATOM    340  OH  TYR A  23     -24.931  -2.086 -15.607  1.00  0.00           O  
ATOM    341  H   TYR A  23     -20.558   2.833 -13.721  1.00  0.00           H  
ATOM    342  HA  TYR A  23     -22.356   3.526 -15.998  1.00  0.00           H  
ATOM    343 1HB  TYR A  23     -22.946   3.064 -13.047  1.00  0.00           H  
ATOM    344 2HB  TYR A  23     -24.110   3.764 -14.163  1.00  0.00           H  
ATOM    345  HD1 TYR A  23     -22.709   0.747 -12.848  1.00  0.00           H  
ATOM    346  HD2 TYR A  23     -24.778   2.399 -16.225  1.00  0.00           H  
ATOM    347  HE1 TYR A  23     -23.442  -1.519 -13.508  1.00  0.00           H  
ATOM    348  HE2 TYR A  23     -25.511   0.132 -16.885  1.00  0.00           H  
ATOM    349  HH  TYR A  23     -24.589  -2.727 -14.979  1.00  0.00           H  
ATOM    350  N   LEU A  24     -20.721   5.616 -14.677  1.00  0.00           N  
ATOM    351  CA  LEU A  24     -20.445   7.022 -14.389  1.00  0.00           C  
ATOM    352  C   LEU A  24     -19.665   7.629 -15.543  1.00  0.00           C  
ATOM    353  O   LEU A  24     -20.076   8.625 -16.134  1.00  0.00           O  
ATOM    354  CB  LEU A  24     -19.653   7.167 -13.084  1.00  0.00           C  
ATOM    355  CG  LEU A  24     -19.332   8.605 -12.656  1.00  0.00           C  
ATOM    356  CD1 LEU A  24     -20.629   9.366 -12.419  1.00  0.00           C  
ATOM    357  CD2 LEU A  24     -18.474   8.581 -11.400  1.00  0.00           C  
ATOM    358  H   LEU A  24     -19.949   4.990 -14.856  1.00  0.00           H  
ATOM    359  HA  LEU A  24     -21.395   7.543 -14.268  1.00  0.00           H  
ATOM    360 1HB  LEU A  24     -20.220   6.701 -12.280  1.00  0.00           H  
ATOM    361 2HB  LEU A  24     -18.708   6.634 -13.190  1.00  0.00           H  
ATOM    362  HG  LEU A  24     -18.790   9.110 -13.456  1.00  0.00           H  
ATOM    363 1HD1 LEU A  24     -20.401  10.388 -12.115  1.00  0.00           H  
ATOM    364 2HD1 LEU A  24     -21.214   9.383 -13.339  1.00  0.00           H  
ATOM    365 3HD1 LEU A  24     -21.201   8.873 -11.634  1.00  0.00           H  
ATOM    366 1HD2 LEU A  24     -18.245   9.603 -11.096  1.00  0.00           H  
ATOM    367 2HD2 LEU A  24     -19.015   8.077 -10.599  1.00  0.00           H  
ATOM    368 3HD2 LEU A  24     -17.546   8.047 -11.603  1.00  0.00           H  
ATOM    369  N   ALA A  25     -18.526   7.026 -15.856  1.00  0.00           N  
ATOM    370  CA  ALA A  25     -17.655   7.569 -16.885  1.00  0.00           C  
ATOM    371  C   ALA A  25     -18.384   7.405 -18.213  1.00  0.00           C  
ATOM    372  O   ALA A  25     -18.288   8.253 -19.103  1.00  0.00           O  
ATOM    373  CB  ALA A  25     -16.334   6.813 -16.908  1.00  0.00           C  
ATOM    374  H   ALA A  25     -18.254   6.179 -15.377  1.00  0.00           H  
ATOM    375  HA  ALA A  25     -17.461   8.615 -16.647  1.00  0.00           H  
ATOM    376 1HB  ALA A  25     -15.690   7.229 -17.683  1.00  0.00           H  
ATOM    377 2HB  ALA A  25     -15.843   6.909 -15.939  1.00  0.00           H  
ATOM    378 3HB  ALA A  25     -16.520   5.761 -17.118  1.00  0.00           H  
ATOM    379  N   VAL A  26     -19.120   6.305 -18.331  1.00  0.00           N  
ATOM    380  CA  VAL A  26     -19.712   5.922 -19.601  1.00  0.00           C  
ATOM    381  C   VAL A  26     -20.781   6.940 -19.947  1.00  0.00           C  
ATOM    382  O   VAL A  26     -21.097   7.134 -21.117  1.00  0.00           O  
ATOM    383  CB  VAL A  26     -20.328   4.512 -19.525  1.00  0.00           C  
ATOM    384  CG1 VAL A  26     -20.999   4.153 -20.843  1.00  0.00           C  
ATOM    385  CG2 VAL A  26     -19.253   3.496 -19.173  1.00  0.00           C  
ATOM    386  H   VAL A  26     -19.272   5.721 -17.521  1.00  0.00           H  
ATOM    387  HA  VAL A  26     -18.925   5.894 -20.355  1.00  0.00           H  
ATOM    388  HB  VAL A  26     -21.102   4.505 -18.758  1.00  0.00           H  
ATOM    389 1HG1 VAL A  26     -21.430   3.154 -20.771  1.00  0.00           H  
ATOM    390 2HG1 VAL A  26     -21.789   4.873 -21.057  1.00  0.00           H  
ATOM    391 3HG1 VAL A  26     -20.261   4.173 -21.644  1.00  0.00           H  
ATOM    392 1HG2 VAL A  26     -19.696   2.501 -19.121  1.00  0.00           H  
ATOM    393 2HG2 VAL A  26     -18.476   3.507 -19.938  1.00  0.00           H  
ATOM    394 3HG2 VAL A  26     -18.815   3.749 -18.207  1.00  0.00           H  
ATOM    395  N   LEU A  27     -21.325   7.602 -18.930  1.00  0.00           N  
ATOM    396  CA  LEU A  27     -22.362   8.605 -19.147  1.00  0.00           C  
ATOM    397  C   LEU A  27     -21.971   9.630 -20.215  1.00  0.00           C  
ATOM    398  O   LEU A  27     -22.827  10.170 -20.919  1.00  0.00           O  
ATOM    399  CB  LEU A  27     -22.667   9.330 -17.830  1.00  0.00           C  
ATOM    400  CG  LEU A  27     -23.285   8.466 -16.723  1.00  0.00           C  
ATOM    401  CD1 LEU A  27     -23.404   9.286 -15.446  1.00  0.00           C  
ATOM    402  CD2 LEU A  27     -24.646   7.959 -17.176  1.00  0.00           C  
ATOM    403  H   LEU A  27     -21.017   7.409 -17.988  1.00  0.00           H  
ATOM    404  HA  LEU A  27     -23.258   8.104 -19.513  1.00  0.00           H  
ATOM    405 1HB  LEU A  27     -21.740   9.751 -17.443  1.00  0.00           H  
ATOM    406 2HB  LEU A  27     -23.356  10.149 -18.035  1.00  0.00           H  
ATOM    407  HG  LEU A  27     -22.632   7.618 -16.515  1.00  0.00           H  
ATOM    408 1HD1 LEU A  27     -23.844   8.673 -14.659  1.00  0.00           H  
ATOM    409 2HD1 LEU A  27     -22.415   9.620 -15.134  1.00  0.00           H  
ATOM    410 3HD1 LEU A  27     -24.040  10.152 -15.627  1.00  0.00           H  
ATOM    411 1HD2 LEU A  27     -25.086   7.344 -16.390  1.00  0.00           H  
ATOM    412 2HD2 LEU A  27     -25.300   8.806 -17.383  1.00  0.00           H  
ATOM    413 3HD2 LEU A  27     -24.529   7.362 -18.080  1.00  0.00           H  
ATOM    414  N   ALA A  28     -20.674   9.889 -20.329  1.00  0.00           N  
ATOM    415  CA  ALA A  28     -20.161  10.815 -21.329  1.00  0.00           C  
ATOM    416  C   ALA A  28     -19.733  10.012 -22.543  1.00  0.00           C  
ATOM    417  O   ALA A  28     -20.087  10.341 -23.672  1.00  0.00           O  
ATOM    418  CB  ALA A  28     -18.977  11.591 -20.771  1.00  0.00           C  
ATOM    419  H   ALA A  28     -20.026   9.431 -19.705  1.00  0.00           H  
ATOM    420  HA  ALA A  28     -20.957  11.516 -21.580  1.00  0.00           H  
ATOM    421 1HB  ALA A  28     -18.603  12.279 -21.530  1.00  0.00           H  
ATOM    422 2HB  ALA A  28     -19.292  12.154 -19.893  1.00  0.00           H  
ATOM    423 3HB  ALA A  28     -18.186  10.896 -20.492  1.00  0.00           H  
ATOM    424  N   GLU A  29     -18.976   8.946 -22.295  1.00  0.00           N  
ATOM    425  CA  GLU A  29     -18.369   8.152 -23.358  1.00  0.00           C  
ATOM    426  C   GLU A  29     -19.394   7.565 -24.328  1.00  0.00           C  
ATOM    427  O   GLU A  29     -19.179   7.563 -25.540  1.00  0.00           O  
ATOM    428  CB  GLU A  29     -17.538   7.021 -22.748  1.00  0.00           C  
ATOM    429  CG  GLU A  29     -16.327   7.488 -21.953  1.00  0.00           C  
ATOM    430  CD  GLU A  29     -15.158   7.850 -22.826  1.00  0.00           C  
ATOM    431  OE1 GLU A  29     -14.824   7.076 -23.690  1.00  0.00           O  
ATOM    432  OE2 GLU A  29     -14.599   8.903 -22.628  1.00  0.00           O  
ATOM    433  H   GLU A  29     -18.820   8.682 -21.333  1.00  0.00           H  
ATOM    434  HA  GLU A  29     -17.701   8.795 -23.932  1.00  0.00           H  
ATOM    435 1HB  GLU A  29     -18.165   6.426 -22.084  1.00  0.00           H  
ATOM    436 2HB  GLU A  29     -17.184   6.361 -23.540  1.00  0.00           H  
ATOM    437 1HG  GLU A  29     -16.608   8.359 -21.361  1.00  0.00           H  
ATOM    438 2HG  GLU A  29     -16.030   6.697 -21.265  1.00  0.00           H  
ATOM    439  N   ARG A  30     -20.501   7.063 -23.784  1.00  0.00           N  
ATOM    440  CA  ARG A  30     -21.617   6.521 -24.565  1.00  0.00           C  
ATOM    441  C   ARG A  30     -22.155   7.430 -25.669  1.00  0.00           C  
ATOM    442  O   ARG A  30     -22.373   6.980 -26.795  1.00  0.00           O  
ATOM    443  CB  ARG A  30     -22.767   6.177 -23.630  1.00  0.00           C  
ATOM    444  CG  ARG A  30     -24.000   5.609 -24.316  1.00  0.00           C  
ATOM    445  CD  ARG A  30     -25.040   5.210 -23.333  1.00  0.00           C  
ATOM    446  NE  ARG A  30     -26.275   4.805 -23.985  1.00  0.00           N  
ATOM    447  CZ  ARG A  30     -27.315   4.222 -23.358  1.00  0.00           C  
ATOM    448  NH1 ARG A  30     -27.254   3.983 -22.066  1.00  0.00           N  
ATOM    449  NH2 ARG A  30     -28.397   3.891 -24.041  1.00  0.00           N  
ATOM    450  H   ARG A  30     -20.561   7.063 -22.776  1.00  0.00           H  
ATOM    451  HA  ARG A  30     -21.270   5.631 -25.091  1.00  0.00           H  
ATOM    452 1HB  ARG A  30     -22.433   5.446 -22.896  1.00  0.00           H  
ATOM    453 2HB  ARG A  30     -23.074   7.070 -23.087  1.00  0.00           H  
ATOM    454 1HG  ARG A  30     -24.426   6.362 -24.979  1.00  0.00           H  
ATOM    455 2HG  ARG A  30     -23.721   4.729 -24.896  1.00  0.00           H  
ATOM    456 1HD  ARG A  30     -24.677   4.371 -22.740  1.00  0.00           H  
ATOM    457 2HD  ARG A  30     -25.261   6.050 -22.676  1.00  0.00           H  
ATOM    458  HE  ARG A  30     -26.359   4.973 -24.978  1.00  0.00           H  
ATOM    459 1HH1 ARG A  30     -26.428   4.236 -21.544  1.00  0.00           H  
ATOM    460 2HH1 ARG A  30     -28.034   3.546 -21.597  1.00  0.00           H  
ATOM    461 1HH2 ARG A  30     -28.444   4.075 -25.034  1.00  0.00           H  
ATOM    462 2HH2 ARG A  30     -29.176   3.454 -23.571  1.00  0.00           H  
ATOM    463  N   GLY A  31     -22.378   8.700 -25.348  1.00  0.00           N  
ATOM    464  CA  GLY A  31     -22.881   9.627 -26.348  1.00  0.00           C  
ATOM    465  C   GLY A  31     -21.813  10.571 -26.860  1.00  0.00           C  
ATOM    466  O   GLY A  31     -22.105  11.725 -27.174  1.00  0.00           O  
ATOM    467  H   GLY A  31     -22.202   9.035 -24.412  1.00  0.00           H  
ATOM    468 1HA  GLY A  31     -23.290   9.067 -27.189  1.00  0.00           H  
ATOM    469 2HA  GLY A  31     -23.696  10.212 -25.925  1.00  0.00           H  
ATOM    470  N   ALA A  32     -20.577  10.082 -26.951  1.00  0.00           N  
ATOM    471  CA  ALA A  32     -19.458  10.917 -27.374  1.00  0.00           C  
ATOM    472  C   ALA A  32     -18.420  10.140 -28.189  1.00  0.00           C  
ATOM    473  O   ALA A  32     -18.400   8.907 -28.179  1.00  0.00           O  
ATOM    474  CB  ALA A  32     -18.790  11.542 -26.145  1.00  0.00           C  
ATOM    475  H   ALA A  32     -20.409   9.113 -26.721  1.00  0.00           H  
ATOM    476  HA  ALA A  32     -19.849  11.708 -28.013  1.00  0.00           H  
ATOM    477 1HB  ALA A  32     -17.954  12.165 -26.463  1.00  0.00           H  
ATOM    478 2HB  ALA A  32     -19.516  12.154 -25.609  1.00  0.00           H  
ATOM    479 3HB  ALA A  32     -18.426  10.753 -25.489  1.00  0.00           H  
ATOM    480  N   PRO A  33     -17.557  10.866 -28.926  1.00  0.00           N  
ATOM    481  CA  PRO A  33     -16.452  10.318 -29.732  1.00  0.00           C  
ATOM    482  C   PRO A  33     -15.434   9.483 -28.942  1.00  0.00           C  
ATOM    483  O   PRO A  33     -14.554   8.843 -29.521  1.00  0.00           O  
ATOM    484  CB  PRO A  33     -15.797  11.564 -30.326  1.00  0.00           C  
ATOM    485  CG  PRO A  33     -16.862  12.623 -30.272  1.00  0.00           C  
ATOM    486  CD  PRO A  33     -17.631  12.354 -29.028  1.00  0.00           C  
ATOM    487  HA  PRO A  33     -16.866   9.678 -30.525  1.00  0.00           H  
ATOM    488 1HB  PRO A  33     -14.904  11.834 -29.743  1.00  0.00           H  
ATOM    489 2HB  PRO A  33     -15.459  11.358 -31.353  1.00  0.00           H  
ATOM    490 1HG  PRO A  33     -16.403  13.623 -30.266  1.00  0.00           H  
ATOM    491 2HG  PRO A  33     -17.496  12.570 -31.169  1.00  0.00           H  
ATOM    492 1HD  PRO A  33     -17.139  12.850 -28.178  1.00  0.00           H  
ATOM    493 2HD  PRO A  33     -18.661  12.719 -29.148  1.00  0.00           H  
ATOM    494  N   GLY A  34     -15.570   9.481 -27.622  1.00  0.00           N  
ATOM    495  CA  GLY A  34     -14.680   8.702 -26.785  1.00  0.00           C  
ATOM    496  C   GLY A  34     -14.615   7.214 -27.025  1.00  0.00           C  
ATOM    497  O   GLY A  34     -15.199   6.693 -27.971  1.00  0.00           O  
ATOM    498  H   GLY A  34     -16.301  10.027 -27.188  1.00  0.00           H  
ATOM    499 1HA  GLY A  34     -13.661   9.073 -26.893  1.00  0.00           H  
ATOM    500 2HA  GLY A  34     -14.959   8.830 -25.740  1.00  0.00           H  
ATOM    501  N   ALA A  35     -13.902   6.541 -26.124  1.00  0.00           N  
ATOM    502  CA  ALA A  35     -13.499   5.151 -26.285  1.00  0.00           C  
ATOM    503  C   ALA A  35     -14.625   4.163 -25.999  1.00  0.00           C  
ATOM    504  O   ALA A  35     -15.767   4.551 -25.741  1.00  0.00           O  
ATOM    505  CB  ALA A  35     -12.302   4.855 -25.384  1.00  0.00           C  
ATOM    506  H   ALA A  35     -13.633   7.037 -25.286  1.00  0.00           H  
ATOM    507  HA  ALA A  35     -13.212   5.001 -27.326  1.00  0.00           H  
ATOM    508 1HB  ALA A  35     -12.003   3.814 -25.507  1.00  0.00           H  
ATOM    509 2HB  ALA A  35     -11.471   5.506 -25.657  1.00  0.00           H  
ATOM    510 3HB  ALA A  35     -12.576   5.033 -24.345  1.00  0.00           H  
ATOM    511  N   GLN A  36     -14.276   2.882 -26.037  1.00  0.00           N  
ATOM    512  CA  GLN A  36     -15.233   1.790 -25.905  1.00  0.00           C  
ATOM    513  C   GLN A  36     -15.753   1.518 -24.500  1.00  0.00           C  
ATOM    514  O   GLN A  36     -16.156   0.393 -24.204  1.00  0.00           O  
ATOM    515  CB  GLN A  36     -14.605   0.506 -26.452  1.00  0.00           C  
ATOM    516  CG  GLN A  36     -14.271   0.559 -27.933  1.00  0.00           C  
ATOM    517  CD  GLN A  36     -15.502   0.756 -28.797  1.00  0.00           C  
ATOM    518  OE1 GLN A  36     -16.485   0.020 -28.678  1.00  0.00           O  
ATOM    519  NE2 GLN A  36     -15.455   1.752 -29.674  1.00  0.00           N  
ATOM    520  H   GLN A  36     -13.298   2.666 -26.164  1.00  0.00           H  
ATOM    521  HA  GLN A  36     -16.129   2.045 -26.471  1.00  0.00           H  
ATOM    522 1HB  GLN A  36     -13.686   0.289 -25.907  1.00  0.00           H  
ATOM    523 2HB  GLN A  36     -15.286  -0.330 -26.290  1.00  0.00           H  
ATOM    524 1HG  GLN A  36     -13.591   1.391 -28.112  1.00  0.00           H  
ATOM    525 2HG  GLN A  36     -13.797  -0.380 -28.222  1.00  0.00           H  
ATOM    526 1HE2 GLN A  36     -16.237   1.930 -30.272  1.00  0.00           H  
ATOM    527 2HE2 GLN A  36     -14.637   2.325 -29.738  1.00  0.00           H  
ATOM    528  N   LEU A  37     -15.743   2.523 -23.628  1.00  0.00           N  
ATOM    529  CA  LEU A  37     -16.365   2.370 -22.312  1.00  0.00           C  
ATOM    530  C   LEU A  37     -17.862   2.437 -22.569  1.00  0.00           C  
ATOM    531  O   LEU A  37     -18.683   2.092 -21.723  1.00  0.00           O  
ATOM    532  CB  LEU A  37     -15.923   3.468 -21.337  1.00  0.00           C  
ATOM    533  CG  LEU A  37     -14.424   3.508 -21.015  1.00  0.00           C  
ATOM    534  CD1 LEU A  37     -14.144   4.640 -20.036  1.00  0.00           C  
ATOM    535  CD2 LEU A  37     -13.993   2.168 -20.439  1.00  0.00           C  
ATOM    536  H   LEU A  37     -15.305   3.402 -23.865  1.00  0.00           H  
ATOM    537  HA  LEU A  37     -16.046   1.419 -21.887  1.00  0.00           H  
ATOM    538 1HB  LEU A  37     -16.198   4.435 -21.755  1.00  0.00           H  
ATOM    539 2HB  LEU A  37     -16.460   3.336 -20.398  1.00  0.00           H  
ATOM    540  HG  LEU A  37     -13.861   3.709 -21.927  1.00  0.00           H  
ATOM    541 1HD1 LEU A  37     -13.079   4.668 -19.807  1.00  0.00           H  
ATOM    542 2HD1 LEU A  37     -14.444   5.589 -20.481  1.00  0.00           H  
ATOM    543 3HD1 LEU A  37     -14.707   4.475 -19.118  1.00  0.00           H  
ATOM    544 1HD2 LEU A  37     -12.926   2.196 -20.211  1.00  0.00           H  
ATOM    545 2HD2 LEU A  37     -14.554   1.966 -19.526  1.00  0.00           H  
ATOM    546 3HD2 LEU A  37     -14.187   1.379 -21.166  1.00  0.00           H  
ATOM    547  N   ILE A  38     -18.188   2.906 -23.766  1.00  0.00           N  
ATOM    548  CA  ILE A  38     -19.535   2.896 -24.297  1.00  0.00           C  
ATOM    549  C   ILE A  38     -20.225   1.598 -23.886  1.00  0.00           C  
ATOM    550  O   ILE A  38     -21.398   1.595 -23.515  1.00  0.00           O  
ATOM    551  CB  ILE A  38     -19.534   3.034 -25.831  1.00  0.00           C  
ATOM    552  CG1 ILE A  38     -18.987   4.403 -26.243  1.00  0.00           C  
ATOM    553  CG2 ILE A  38     -20.935   2.828 -26.385  1.00  0.00           C  
ATOM    554  CD1 ILE A  38     -18.632   4.502 -27.709  1.00  0.00           C  
ATOM    555  H   ILE A  38     -17.441   3.290 -24.328  1.00  0.00           H  
ATOM    556  HA  ILE A  38     -20.070   3.758 -23.901  1.00  0.00           H  
ATOM    557  HB  ILE A  38     -18.869   2.286 -26.262  1.00  0.00           H  
ATOM    558 1HG1 ILE A  38     -19.725   5.172 -26.018  1.00  0.00           H  
ATOM    559 2HG1 ILE A  38     -18.093   4.628 -25.660  1.00  0.00           H  
ATOM    560 1HG2 ILE A  38     -20.916   2.929 -27.469  1.00  0.00           H  
ATOM    561 2HG2 ILE A  38     -21.288   1.832 -26.120  1.00  0.00           H  
ATOM    562 3HG2 ILE A  38     -21.607   3.575 -25.962  1.00  0.00           H  
ATOM    563 1HD1 ILE A  38     -18.251   5.501 -27.924  1.00  0.00           H  
ATOM    564 2HD1 ILE A  38     -17.867   3.763 -27.949  1.00  0.00           H  
ATOM    565 3HD1 ILE A  38     -19.519   4.315 -28.312  1.00  0.00           H  
ATOM    566  N   THR A  39     -19.485   0.497 -23.955  1.00  0.00           N  
ATOM    567  CA  THR A  39     -20.002  -0.797 -23.533  1.00  0.00           C  
ATOM    568  C   THR A  39     -19.855  -0.923 -22.029  1.00  0.00           C  
ATOM    569  O   THR A  39     -18.741  -0.911 -21.503  1.00  0.00           O  
ATOM    570  CB  THR A  39     -19.275  -1.959 -24.235  1.00  0.00           C  
ATOM    571  OG1 THR A  39     -19.455  -1.852 -25.653  1.00  0.00           O  
ATOM    572  CG2 THR A  39     -19.821  -3.296 -23.758  1.00  0.00           C  
ATOM    573  H   THR A  39     -18.541   0.558 -24.310  1.00  0.00           H  
ATOM    574  HA  THR A  39     -21.050  -0.864 -23.827  1.00  0.00           H  
ATOM    575  HB  THR A  39     -18.209  -1.909 -24.012  1.00  0.00           H  
ATOM    576  HG1 THR A  39     -18.670  -1.462 -26.046  1.00  0.00           H  
ATOM    577 1HG2 THR A  39     -19.295  -4.106 -24.264  1.00  0.00           H  
ATOM    578 2HG2 THR A  39     -19.676  -3.386 -22.682  1.00  0.00           H  
ATOM    579 3HG2 THR A  39     -20.885  -3.357 -23.986  1.00  0.00           H  
ATOM    580  N   TYR A  40     -20.982  -1.034 -21.338  1.00  0.00           N  
ATOM    581  CA  TYR A  40     -20.995  -0.933 -19.888  1.00  0.00           C  
ATOM    582  C   TYR A  40     -20.304  -2.121 -19.225  1.00  0.00           C  
ATOM    583  O   TYR A  40     -19.468  -1.937 -18.340  1.00  0.00           O  
ATOM    584  CB  TYR A  40     -22.434  -0.810 -19.382  1.00  0.00           C  
ATOM    585  CG  TYR A  40     -23.047   0.554 -19.612  1.00  0.00           C  
ATOM    586  CD1 TYR A  40     -23.703   0.827 -20.804  1.00  0.00           C  
ATOM    587  CD2 TYR A  40     -22.955   1.530 -18.632  1.00  0.00           C  
ATOM    588  CE1 TYR A  40     -24.263   2.072 -21.014  1.00  0.00           C  
ATOM    589  CE2 TYR A  40     -23.515   2.775 -18.842  1.00  0.00           C  
ATOM    590  CZ  TYR A  40     -24.167   3.047 -20.028  1.00  0.00           C  
ATOM    591  OH  TYR A  40     -24.725   4.287 -20.237  1.00  0.00           O  
ATOM    592  H   TYR A  40     -21.851  -1.193 -21.828  1.00  0.00           H  
ATOM    593  HA  TYR A  40     -20.444  -0.038 -19.599  1.00  0.00           H  
ATOM    594 1HB  TYR A  40     -23.060  -1.553 -19.878  1.00  0.00           H  
ATOM    595 2HB  TYR A  40     -22.463  -1.019 -18.313  1.00  0.00           H  
ATOM    596  HD1 TYR A  40     -23.775   0.059 -21.574  1.00  0.00           H  
ATOM    597  HD2 TYR A  40     -22.439   1.316 -17.696  1.00  0.00           H  
ATOM    598  HE1 TYR A  40     -24.777   2.287 -21.950  1.00  0.00           H  
ATOM    599  HE2 TYR A  40     -23.442   3.543 -18.072  1.00  0.00           H  
ATOM    600  HH  TYR A  40     -24.500   4.866 -19.505  1.00  0.00           H  
ATOM    601  N   PRO A  41     -20.636  -3.354 -19.648  1.00  0.00           N  
ATOM    602  CA  PRO A  41     -19.927  -4.541 -19.147  1.00  0.00           C  
ATOM    603  C   PRO A  41     -18.406  -4.404 -19.215  1.00  0.00           C  
ATOM    604  O   PRO A  41     -17.691  -4.824 -18.296  1.00  0.00           O  
ATOM    605  CB  PRO A  41     -20.425  -5.648 -20.082  1.00  0.00           C  
ATOM    606  CG  PRO A  41     -21.804  -5.222 -20.451  1.00  0.00           C  
ATOM    607  CD  PRO A  41     -21.699  -3.731 -20.636  1.00  0.00           C  
ATOM    608  HA  PRO A  41     -20.213  -4.719 -18.100  1.00  0.00           H  
ATOM    609 1HB  PRO A  41     -19.757  -5.734 -20.952  1.00  0.00           H  
ATOM    610 2HB  PRO A  41     -20.402  -6.618 -19.563  1.00  0.00           H  
ATOM    611 1HG  PRO A  41     -22.130  -5.740 -21.365  1.00  0.00           H  
ATOM    612 2HG  PRO A  41     -22.513  -5.501 -19.658  1.00  0.00           H  
ATOM    613 1HD  PRO A  41     -21.393  -3.510 -21.670  1.00  0.00           H  
ATOM    614 2HD  PRO A  41     -22.668  -3.263 -20.409  1.00  0.00           H  
ATOM    615  N   ARG A  42     -17.924  -3.815 -20.311  1.00  0.00           N  
ATOM    616  CA  ARG A  42     -16.496  -3.619 -20.532  1.00  0.00           C  
ATOM    617  C   ARG A  42     -15.987  -2.496 -19.647  1.00  0.00           C  
ATOM    618  O   ARG A  42     -14.860  -2.541 -19.167  1.00  0.00           O  
ATOM    619  CB  ARG A  42     -16.209  -3.290 -21.990  1.00  0.00           C  
ATOM    620  CG  ARG A  42     -16.465  -4.428 -22.965  1.00  0.00           C  
ATOM    621  CD  ARG A  42     -15.528  -5.560 -22.746  1.00  0.00           C  
ATOM    622  NE  ARG A  42     -14.142  -5.160 -22.932  1.00  0.00           N  
ATOM    623  CZ  ARG A  42     -13.527  -5.066 -24.127  1.00  0.00           C  
ATOM    624  NH1 ARG A  42     -14.187  -5.345 -25.230  1.00  0.00           N  
ATOM    625  NH2 ARG A  42     -12.261  -4.693 -24.191  1.00  0.00           N  
ATOM    626  H   ARG A  42     -18.579  -3.495 -21.010  1.00  0.00           H  
ATOM    627  HA  ARG A  42     -15.978  -4.546 -20.287  1.00  0.00           H  
ATOM    628 1HB  ARG A  42     -16.824  -2.446 -22.300  1.00  0.00           H  
ATOM    629 2HB  ARG A  42     -15.166  -2.992 -22.097  1.00  0.00           H  
ATOM    630 1HG  ARG A  42     -17.483  -4.796 -22.836  1.00  0.00           H  
ATOM    631 2HG  ARG A  42     -16.336  -4.069 -23.986  1.00  0.00           H  
ATOM    632 1HD  ARG A  42     -15.641  -5.934 -21.729  1.00  0.00           H  
ATOM    633 2HD  ARG A  42     -15.751  -6.358 -23.453  1.00  0.00           H  
ATOM    634  HE  ARG A  42     -13.602  -4.938 -22.107  1.00  0.00           H  
ATOM    635 1HH1 ARG A  42     -15.155  -5.630 -25.181  1.00  0.00           H  
ATOM    636 2HH1 ARG A  42     -13.726  -5.274 -26.125  1.00  0.00           H  
ATOM    637 1HH2 ARG A  42     -11.754  -4.479 -23.344  1.00  0.00           H  
ATOM    638 2HH2 ARG A  42     -11.801  -4.623 -25.086  1.00  0.00           H  
ATOM    639  N   ALA A  43     -16.821  -1.487 -19.433  1.00  0.00           N  
ATOM    640  CA  ALA A  43     -16.428  -0.359 -18.607  1.00  0.00           C  
ATOM    641  C   ALA A  43     -16.178  -0.844 -17.178  1.00  0.00           C  
ATOM    642  O   ALA A  43     -15.308  -0.319 -16.482  1.00  0.00           O  
ATOM    643  CB  ALA A  43     -17.511   0.708 -18.622  1.00  0.00           C  
ATOM    644  H   ALA A  43     -17.742  -1.496 -19.847  1.00  0.00           H  
ATOM    645  HA  ALA A  43     -15.512   0.061 -19.021  1.00  0.00           H  
ATOM    646 1HB  ALA A  43     -17.204   1.548 -17.999  1.00  0.00           H  
ATOM    647 2HB  ALA A  43     -17.667   1.053 -19.645  1.00  0.00           H  
ATOM    648 3HB  ALA A  43     -18.439   0.289 -18.236  1.00  0.00           H  
ATOM    649  N   LEU A  44     -16.942  -1.850 -16.753  1.00  0.00           N  
ATOM    650  CA  LEU A  44     -16.746  -2.485 -15.449  1.00  0.00           C  
ATOM    651  C   LEU A  44     -15.343  -3.060 -15.334  1.00  0.00           C  
ATOM    652  O   LEU A  44     -14.651  -2.862 -14.337  1.00  0.00           O  
ATOM    653  CB  LEU A  44     -17.780  -3.597 -15.233  1.00  0.00           C  
ATOM    654  CG  LEU A  44     -17.657  -4.374 -13.916  1.00  0.00           C  
ATOM    655  CD1 LEU A  44     -17.779  -3.410 -12.744  1.00  0.00           C  
ATOM    656  CD2 LEU A  44     -18.734  -5.447 -13.857  1.00  0.00           C  
ATOM    657  H   LEU A  44     -17.681  -2.183 -17.356  1.00  0.00           H  
ATOM    658  HA  LEU A  44     -16.921  -1.741 -14.672  1.00  0.00           H  
ATOM    659 1HB  LEU A  44     -18.776  -3.157 -15.266  1.00  0.00           H  
ATOM    660 2HB  LEU A  44     -17.695  -4.314 -16.050  1.00  0.00           H  
ATOM    661  HG  LEU A  44     -16.674  -4.843 -13.861  1.00  0.00           H  
ATOM    662 1HD1 LEU A  44     -17.691  -3.962 -11.808  1.00  0.00           H  
ATOM    663 2HD1 LEU A  44     -16.985  -2.665 -12.801  1.00  0.00           H  
ATOM    664 3HD1 LEU A  44     -18.748  -2.913 -12.782  1.00  0.00           H  
ATOM    665 1HD2 LEU A  44     -18.646  -6.000 -12.921  1.00  0.00           H  
ATOM    666 2HD2 LEU A  44     -19.717  -4.979 -13.910  1.00  0.00           H  
ATOM    667 3HD2 LEU A  44     -18.612  -6.132 -14.696  1.00  0.00           H  
ATOM    668  N   TRP A  45     -14.950  -3.794 -16.371  1.00  0.00           N  
ATOM    669  CA  TRP A  45     -13.615  -4.369 -16.467  1.00  0.00           C  
ATOM    670  C   TRP A  45     -12.570  -3.258 -16.501  1.00  0.00           C  
ATOM    671  O   TRP A  45     -11.513  -3.377 -15.886  1.00  0.00           O  
ATOM    672  CB  TRP A  45     -13.491  -5.241 -17.718  1.00  0.00           C  
ATOM    673  CG  TRP A  45     -12.300  -6.150 -17.698  1.00  0.00           C  
ATOM    674  CD1 TRP A  45     -12.268  -7.443 -17.269  1.00  0.00           C  
ATOM    675  CD2 TRP A  45     -10.953  -5.838 -18.130  1.00  0.00           C  
ATOM    676  NE1 TRP A  45     -11.001  -7.954 -17.401  1.00  0.00           N  
ATOM    677  CE2 TRP A  45     -10.184  -6.986 -17.928  1.00  0.00           C  
ATOM    678  CE3 TRP A  45     -10.349  -4.693 -18.664  1.00  0.00           C  
ATOM    679  CZ2 TRP A  45      -8.834  -7.028 -18.239  1.00  0.00           C  
ATOM    680  CZ3 TRP A  45      -8.996  -4.736 -18.977  1.00  0.00           C  
ATOM    681  CH2 TRP A  45      -8.259  -5.874 -18.771  1.00  0.00           C  
ATOM    682  H   TRP A  45     -15.609  -3.955 -17.119  1.00  0.00           H  
ATOM    683  HA  TRP A  45     -13.438  -4.981 -15.583  1.00  0.00           H  
ATOM    684 1HB  TRP A  45     -14.387  -5.853 -17.825  1.00  0.00           H  
ATOM    685 2HB  TRP A  45     -13.422  -4.605 -18.600  1.00  0.00           H  
ATOM    686  HD1 TRP A  45     -13.123  -7.991 -16.877  1.00  0.00           H  
ATOM    687  HE1 TRP A  45     -10.715  -8.890 -17.151  1.00  0.00           H  
ATOM    688  HE3 TRP A  45     -10.931  -3.787 -18.833  1.00  0.00           H  
ATOM    689  HZ2 TRP A  45      -8.231  -7.923 -18.082  1.00  0.00           H  
ATOM    690  HZ3 TRP A  45      -8.533  -3.840 -19.392  1.00  0.00           H  
ATOM    691  HH2 TRP A  45      -7.199  -5.873 -19.028  1.00  0.00           H  
ATOM    692  N   TRP A  46     -12.874  -2.172 -17.207  1.00  0.00           N  
ATOM    693  CA  TRP A  46     -11.982  -1.017 -17.225  1.00  0.00           C  
ATOM    694  C   TRP A  46     -11.755  -0.529 -15.809  1.00  0.00           C  
ATOM    695  O   TRP A  46     -10.624  -0.233 -15.416  1.00  0.00           O  
ATOM    696  CB  TRP A  46     -12.566   0.112 -18.077  1.00  0.00           C  
ATOM    697  CG  TRP A  46     -12.001   1.461 -17.752  1.00  0.00           C  
ATOM    698  CD1 TRP A  46     -10.761   1.925 -18.074  1.00  0.00           C  
ATOM    699  CD2 TRP A  46     -12.657   2.534 -17.034  1.00  0.00           C  
ATOM    700  NE1 TRP A  46     -10.599   3.206 -17.608  1.00  0.00           N  
ATOM    701  CE2 TRP A  46     -11.750   3.596 -16.970  1.00  0.00           C  
ATOM    702  CE3 TRP A  46     -13.921   2.677 -16.449  1.00  0.00           C  
ATOM    703  CZ2 TRP A  46     -12.063   4.791 -16.342  1.00  0.00           C  
ATOM    704  CZ3 TRP A  46     -14.235   3.876 -15.821  1.00  0.00           C  
ATOM    705  CH2 TRP A  46     -13.330   4.906 -15.770  1.00  0.00           C  
ATOM    706  H   TRP A  46     -13.731  -2.141 -17.739  1.00  0.00           H  
ATOM    707  HA  TRP A  46     -11.043  -1.313 -17.691  1.00  0.00           H  
ATOM    708 1HB  TRP A  46     -12.377  -0.094 -19.131  1.00  0.00           H  
ATOM    709 2HB  TRP A  46     -13.646   0.150 -17.940  1.00  0.00           H  
ATOM    710  HD1 TRP A  46     -10.008   1.361 -18.622  1.00  0.00           H  
ATOM    711  HE1 TRP A  46      -9.769   3.771 -17.716  1.00  0.00           H  
ATOM    712  HE3 TRP A  46     -14.645   1.864 -16.490  1.00  0.00           H  
ATOM    713  HZ2 TRP A  46     -11.357   5.620 -16.291  1.00  0.00           H  
ATOM    714  HZ3 TRP A  46     -15.222   3.979 -15.368  1.00  0.00           H  
ATOM    715  HH2 TRP A  46     -13.609   5.833 -15.269  1.00  0.00           H  
ATOM    716  N   SER A  47     -12.846  -0.422 -15.058  1.00  0.00           N  
ATOM    717  CA  SER A  47     -12.794   0.129 -13.714  1.00  0.00           C  
ATOM    718  C   SER A  47     -11.690  -0.604 -12.963  1.00  0.00           C  
ATOM    719  O   SER A  47     -10.916   0.000 -12.221  1.00  0.00           O  
ATOM    720  CB  SER A  47     -14.125  -0.030 -13.006  1.00  0.00           C  
ATOM    721  OG  SER A  47     -15.129   0.700 -13.655  1.00  0.00           O  
ATOM    722  H   SER A  47     -13.733  -0.731 -15.429  1.00  0.00           H  
ATOM    723  HA  SER A  47     -12.600   1.200 -13.786  1.00  0.00           H  
ATOM    724 1HB  SER A  47     -14.398  -1.085 -12.978  1.00  0.00           H  
ATOM    725 2HB  SER A  47     -14.032   0.311 -11.976  1.00  0.00           H  
ATOM    726  HG  SER A  47     -14.727   1.534 -13.910  1.00  0.00           H  
ATOM    727  N   VAL A  48     -11.620  -1.914 -13.180  1.00  0.00           N  
ATOM    728  CA  VAL A  48     -10.577  -2.737 -12.589  1.00  0.00           C  
ATOM    729  C   VAL A  48      -9.190  -2.441 -13.148  1.00  0.00           C  
ATOM    730  O   VAL A  48      -8.237  -2.296 -12.380  1.00  0.00           O  
ATOM    731  CB  VAL A  48     -10.901  -4.226 -12.817  1.00  0.00           C  
ATOM    732  CG1 VAL A  48      -9.745  -5.099 -12.352  1.00  0.00           C  
ATOM    733  CG2 VAL A  48     -12.183  -4.595 -12.086  1.00  0.00           C  
ATOM    734  H   VAL A  48     -12.313  -2.348 -13.773  1.00  0.00           H  
ATOM    735  HA  VAL A  48     -10.542  -2.535 -11.517  1.00  0.00           H  
ATOM    736  HB  VAL A  48     -11.027  -4.401 -13.885  1.00  0.00           H  
ATOM    737 1HG1 VAL A  48      -9.990  -6.148 -12.521  1.00  0.00           H  
ATOM    738 2HG1 VAL A  48      -8.846  -4.843 -12.913  1.00  0.00           H  
ATOM    739 3HG1 VAL A  48      -9.569  -4.935 -11.289  1.00  0.00           H  
ATOM    740 1HG2 VAL A  48     -12.406  -5.649 -12.253  1.00  0.00           H  
ATOM    741 2HG2 VAL A  48     -12.059  -4.414 -11.019  1.00  0.00           H  
ATOM    742 3HG2 VAL A  48     -13.005  -3.987 -12.464  1.00  0.00           H  
ATOM    743  N   GLU A  49      -9.071  -2.359 -14.476  1.00  0.00           N  
ATOM    744  CA  GLU A  49      -7.783  -2.067 -15.112  1.00  0.00           C  
ATOM    745  C   GLU A  49      -7.225  -0.776 -14.526  1.00  0.00           C  
ATOM    746  O   GLU A  49      -6.015  -0.633 -14.343  1.00  0.00           O  
ATOM    747  CB  GLU A  49      -7.932  -1.942 -16.630  1.00  0.00           C  
ATOM    748  CG  GLU A  49      -6.618  -1.763 -17.378  1.00  0.00           C  
ATOM    749  CD  GLU A  49      -6.802  -1.661 -18.866  1.00  0.00           C  
ATOM    750  OE1 GLU A  49      -7.885  -1.335 -19.291  1.00  0.00           O  
ATOM    751  OE2 GLU A  49      -5.859  -1.910 -19.580  1.00  0.00           O  
ATOM    752  H   GLU A  49      -9.885  -2.502 -15.056  1.00  0.00           H  
ATOM    753  HA  GLU A  49      -7.102  -2.894 -14.910  1.00  0.00           H  
ATOM    754 1HB  GLU A  49      -8.422  -2.833 -17.022  1.00  0.00           H  
ATOM    755 2HB  GLU A  49      -8.569  -1.088 -16.863  1.00  0.00           H  
ATOM    756 1HG  GLU A  49      -6.129  -0.857 -17.021  1.00  0.00           H  
ATOM    757 2HG  GLU A  49      -5.967  -2.607 -17.154  1.00  0.00           H  
ATOM    758  N   THR A  50      -8.122   0.155 -14.215  1.00  0.00           N  
ATOM    759  CA  THR A  50      -7.722   1.479 -13.761  1.00  0.00           C  
ATOM    760  C   THR A  50      -7.488   1.499 -12.246  1.00  0.00           C  
ATOM    761  O   THR A  50      -6.487   2.041 -11.759  1.00  0.00           O  
ATOM    762  CB  THR A  50      -8.779   2.533 -14.140  1.00  0.00           C  
ATOM    763  OG1 THR A  50      -8.973   2.529 -15.560  1.00  0.00           O  
ATOM    764  CG2 THR A  50      -8.335   3.918 -13.696  1.00  0.00           C  
ATOM    765  H   THR A  50      -9.105  -0.061 -14.296  1.00  0.00           H  
ATOM    766  HA  THR A  50      -6.801   1.757 -14.274  1.00  0.00           H  
ATOM    767  HB  THR A  50      -9.725   2.288 -13.657  1.00  0.00           H  
ATOM    768  HG1 THR A  50      -8.144   2.737 -15.997  1.00  0.00           H  
ATOM    769 1HG2 THR A  50      -9.095   4.649 -13.972  1.00  0.00           H  
ATOM    770 2HG2 THR A  50      -8.198   3.927 -12.615  1.00  0.00           H  
ATOM    771 3HG2 THR A  50      -7.394   4.171 -14.183  1.00  0.00           H  
ATOM    772  N   ALA A  51      -8.432   0.907 -11.518  1.00  0.00           N  
ATOM    773  CA  ALA A  51      -8.443   0.928 -10.062  1.00  0.00           C  
ATOM    774  C   ALA A  51      -7.379   0.015  -9.475  1.00  0.00           C  
ATOM    775  O   ALA A  51      -6.839   0.290  -8.411  1.00  0.00           O  
ATOM    776  CB  ALA A  51      -9.817   0.522  -9.552  1.00  0.00           C  
ATOM    777  H   ALA A  51      -9.171   0.423 -12.008  1.00  0.00           H  
ATOM    778  HA  ALA A  51      -8.226   1.945  -9.737  1.00  0.00           H  
ATOM    779 1HB  ALA A  51      -9.821   0.540  -8.462  1.00  0.00           H  
ATOM    780 2HB  ALA A  51     -10.565   1.220  -9.929  1.00  0.00           H  
ATOM    781 3HB  ALA A  51     -10.052  -0.482  -9.899  1.00  0.00           H  
ATOM    782  N   THR A  52      -7.091  -1.083 -10.158  1.00  0.00           N  
ATOM    783  CA  THR A  52      -6.061  -1.990  -9.690  1.00  0.00           C  
ATOM    784  C   THR A  52      -4.757  -1.463 -10.232  1.00  0.00           C  
ATOM    785  O   THR A  52      -3.680  -1.925  -9.842  1.00  0.00           O  
ATOM    786  CB  THR A  52      -6.297  -3.441 -10.148  1.00  0.00           C  
ATOM    787  OG1 THR A  52      -6.365  -3.488 -11.579  1.00  0.00           O  
ATOM    788  CG2 THR A  52      -7.594  -3.981  -9.564  1.00  0.00           C  
ATOM    789  H   THR A  52      -7.586  -1.299 -11.011  1.00  0.00           H  
ATOM    790  HA  THR A  52      -6.130  -2.061  -8.604  1.00  0.00           H  
ATOM    791  HB  THR A  52      -5.468  -4.067  -9.817  1.00  0.00           H  
ATOM    792  HG1 THR A  52      -6.260  -2.601 -11.933  1.00  0.00           H  
ATOM    793 1HG2 THR A  52      -7.744  -5.007  -9.899  1.00  0.00           H  
ATOM    794 2HG2 THR A  52      -7.540  -3.957  -8.476  1.00  0.00           H  
ATOM    795 3HG2 THR A  52      -8.427  -3.365  -9.900  1.00  0.00           H  
ATOM    796  N   THR A  53      -4.876  -0.476 -11.123  1.00  0.00           N  
ATOM    797  CA  THR A  53      -3.756   0.304 -11.648  1.00  0.00           C  
ATOM    798  C   THR A  53      -2.791  -0.639 -12.346  1.00  0.00           C  
ATOM    799  O   THR A  53      -1.631  -0.787 -11.979  1.00  0.00           O  
ATOM    800  CB  THR A  53      -3.027   1.082 -10.538  1.00  0.00           C  
ATOM    801  OG1 THR A  53      -2.219   0.181  -9.770  1.00  0.00           O  
ATOM    802  CG2 THR A  53      -4.028   1.767  -9.621  1.00  0.00           C  
ATOM    803  H   THR A  53      -5.812  -0.270 -11.444  1.00  0.00           H  
ATOM    804  HA  THR A  53      -4.141   1.013 -12.381  1.00  0.00           H  
ATOM    805  HB  THR A  53      -2.379   1.836 -10.987  1.00  0.00           H  
ATOM    806  HG1 THR A  53      -2.513  -0.721  -9.922  1.00  0.00           H  
ATOM    807 1HG2 THR A  53      -3.495   2.313  -8.843  1.00  0.00           H  
ATOM    808 2HG2 THR A  53      -4.636   2.462 -10.200  1.00  0.00           H  
ATOM    809 3HG2 THR A  53      -4.672   1.018  -9.162  1.00  0.00           H  
ATOM    810  N   VAL A  54      -3.320  -1.304 -13.357  1.00  0.00           N  
ATOM    811  CA  VAL A  54      -2.553  -2.210 -14.180  1.00  0.00           C  
ATOM    812  C   VAL A  54      -2.292  -1.449 -15.478  1.00  0.00           C  
ATOM    813  O   VAL A  54      -1.146  -1.227 -15.874  1.00  0.00           O  
ATOM    814  CB  VAL A  54      -3.318  -3.519 -14.451  1.00  0.00           C  
ATOM    815  CG1 VAL A  54      -2.510  -4.429 -15.365  1.00  0.00           C  
ATOM    816  CG2 VAL A  54      -3.633  -4.217 -13.136  1.00  0.00           C  
ATOM    817  H   VAL A  54      -4.300  -1.168 -13.557  1.00  0.00           H  
ATOM    818  HA  VAL A  54      -1.642  -2.478 -13.643  1.00  0.00           H  
ATOM    819  HB  VAL A  54      -4.248  -3.285 -14.970  1.00  0.00           H  
ATOM    820 1HG1 VAL A  54      -3.066  -5.349 -15.546  1.00  0.00           H  
ATOM    821 2HG1 VAL A  54      -2.328  -3.923 -16.313  1.00  0.00           H  
ATOM    822 3HG1 VAL A  54      -1.559  -4.668 -14.891  1.00  0.00           H  
ATOM    823 1HG2 VAL A  54      -4.174  -5.141 -13.335  1.00  0.00           H  
ATOM    824 2HG2 VAL A  54      -2.703  -4.446 -12.614  1.00  0.00           H  
ATOM    825 3HG2 VAL A  54      -4.246  -3.564 -12.515  1.00  0.00           H  
ATOM    826  N   GLY A  55      -3.385  -1.036 -16.117  1.00  0.00           N  
ATOM    827  CA  GLY A  55      -3.320  -0.284 -17.359  1.00  0.00           C  
ATOM    828  C   GLY A  55      -2.563  -0.978 -18.464  1.00  0.00           C  
ATOM    829  O   GLY A  55      -1.460  -0.571 -18.814  1.00  0.00           O  
ATOM    830  H   GLY A  55      -4.288  -1.255 -15.721  1.00  0.00           H  
ATOM    831 1HA  GLY A  55      -4.330  -0.082 -17.716  1.00  0.00           H  
ATOM    832 2HA  GLY A  55      -2.845   0.679 -17.177  1.00  0.00           H  
ATOM    833  N   TYR A  56      -3.156  -2.027 -19.019  1.00  0.00           N  
ATOM    834  CA  TYR A  56      -2.483  -2.797 -20.052  1.00  0.00           C  
ATOM    835  C   TYR A  56      -2.542  -2.043 -21.355  1.00  0.00           C  
ATOM    836  O   TYR A  56      -1.533  -1.906 -22.032  1.00  0.00           O  
ATOM    837  CB  TYR A  56      -3.109  -4.185 -20.205  1.00  0.00           C  
ATOM    838  CG  TYR A  56      -2.338  -5.283 -19.508  1.00  0.00           C  
ATOM    839  CD1 TYR A  56      -2.869  -5.896 -18.382  1.00  0.00           C  
ATOM    840  CD2 TYR A  56      -1.100  -5.676 -19.993  1.00  0.00           C  
ATOM    841  CE1 TYR A  56      -2.164  -6.900 -17.745  1.00  0.00           C  
ATOM    842  CE2 TYR A  56      -0.395  -6.679 -19.356  1.00  0.00           C  
ATOM    843  CZ  TYR A  56      -0.923  -7.290 -18.236  1.00  0.00           C  
ATOM    844  OH  TYR A  56      -0.222  -8.289 -17.602  1.00  0.00           O  
ATOM    845  H   TYR A  56      -4.084  -2.301 -18.728  1.00  0.00           H  
ATOM    846  HA  TYR A  56      -1.444  -2.942 -19.754  1.00  0.00           H  
ATOM    847 1HB  TYR A  56      -4.123  -4.173 -19.803  1.00  0.00           H  
ATOM    848 2HB  TYR A  56      -3.179  -4.437 -21.263  1.00  0.00           H  
ATOM    849  HD1 TYR A  56      -3.842  -5.587 -18.001  1.00  0.00           H  
ATOM    850  HD2 TYR A  56      -0.682  -5.194 -20.876  1.00  0.00           H  
ATOM    851  HE1 TYR A  56      -2.581  -7.381 -16.861  1.00  0.00           H  
ATOM    852  HE2 TYR A  56       0.579  -6.988 -19.736  1.00  0.00           H  
ATOM    853  HH  TYR A  56      -0.762  -8.663 -16.902  1.00  0.00           H  
ATOM    854  N   GLY A  57      -3.730  -1.539 -21.682  1.00  0.00           N  
ATOM    855  CA  GLY A  57      -3.929  -0.851 -22.944  1.00  0.00           C  
ATOM    856  C   GLY A  57      -5.237  -1.314 -23.563  1.00  0.00           C  
ATOM    857  O   GLY A  57      -5.459  -1.197 -24.772  1.00  0.00           O  
ATOM    858  H   GLY A  57      -4.508  -1.635 -21.046  1.00  0.00           H  
ATOM    859 1HA  GLY A  57      -3.942   0.225 -22.773  1.00  0.00           H  
ATOM    860 2HA  GLY A  57      -3.092  -1.061 -23.608  1.00  0.00           H  
ATOM    861  N   ASP A  58      -6.104  -1.848 -22.709  1.00  0.00           N  
ATOM    862  CA  ASP A  58      -7.392  -2.382 -23.119  1.00  0.00           C  
ATOM    863  C   ASP A  58      -8.406  -1.249 -23.244  1.00  0.00           C  
ATOM    864  O   ASP A  58      -8.853  -0.931 -24.344  1.00  0.00           O  
ATOM    865  CB  ASP A  58      -7.890  -3.427 -22.118  1.00  0.00           C  
ATOM    866  CG  ASP A  58      -9.048  -4.257 -22.655  1.00  0.00           C  
ATOM    867  OD1 ASP A  58      -8.853  -4.958 -23.620  1.00  0.00           O  
ATOM    868  OD2 ASP A  58     -10.115  -4.183 -22.095  1.00  0.00           O  
ATOM    869  H   ASP A  58      -5.846  -1.880 -21.733  1.00  0.00           H  
ATOM    870  HA  ASP A  58      -7.267  -2.889 -24.076  1.00  0.00           H  
ATOM    871 1HB  ASP A  58      -7.072  -4.098 -21.855  1.00  0.00           H  
ATOM    872 2HB  ASP A  58      -8.212  -2.930 -21.202  1.00  0.00           H  
ATOM    873  N   LEU A  59      -8.768  -0.650 -22.111  1.00  0.00           N  
ATOM    874  CA  LEU A  59      -9.789   0.392 -22.076  1.00  0.00           C  
ATOM    875  C   LEU A  59      -9.317   1.631 -21.315  1.00  0.00           C  
ATOM    876  O   LEU A  59      -8.554   1.520 -20.353  1.00  0.00           O  
ATOM    877  CB  LEU A  59     -11.069  -0.153 -21.428  1.00  0.00           C  
ATOM    878  CG  LEU A  59     -11.746  -1.315 -22.166  1.00  0.00           C  
ATOM    879  CD1 LEU A  59     -12.760  -1.980 -21.245  1.00  0.00           C  
ATOM    880  CD2 LEU A  59     -12.414  -0.793 -23.430  1.00  0.00           C  
ATOM    881  H   LEU A  59      -8.319  -0.929 -21.250  1.00  0.00           H  
ATOM    882  HA  LEU A  59     -10.023   0.682 -23.099  1.00  0.00           H  
ATOM    883 1HB  LEU A  59     -10.831  -0.494 -20.422  1.00  0.00           H  
ATOM    884 2HB  LEU A  59     -11.793   0.659 -21.353  1.00  0.00           H  
ATOM    885  HG  LEU A  59     -10.997  -2.062 -22.433  1.00  0.00           H  
ATOM    886 1HD1 LEU A  59     -13.240  -2.806 -21.770  1.00  0.00           H  
ATOM    887 2HD1 LEU A  59     -12.251  -2.361 -20.359  1.00  0.00           H  
ATOM    888 3HD1 LEU A  59     -13.513  -1.252 -20.948  1.00  0.00           H  
ATOM    889 1HD2 LEU A  59     -12.894  -1.620 -23.955  1.00  0.00           H  
ATOM    890 2HD2 LEU A  59     -13.163  -0.048 -23.164  1.00  0.00           H  
ATOM    891 3HD2 LEU A  59     -11.664  -0.339 -24.077  1.00  0.00           H  
ATOM    892  N   TYR A  60      -9.779   2.801 -21.760  1.00  0.00           N  
ATOM    893  CA  TYR A  60      -9.450   4.087 -21.145  1.00  0.00           C  
ATOM    894  C   TYR A  60     -10.300   5.245 -21.678  1.00  0.00           C  
ATOM    895  O   TYR A  60     -10.548   5.359 -22.880  1.00  0.00           O  
ATOM    896  CB  TYR A  60      -7.965   4.396 -21.349  1.00  0.00           C  
ATOM    897  CG  TYR A  60      -7.425   5.448 -20.406  1.00  0.00           C  
ATOM    898  CD1 TYR A  60      -7.090   5.106 -19.104  1.00  0.00           C  
ATOM    899  CD2 TYR A  60      -7.265   6.755 -20.842  1.00  0.00           C  
ATOM    900  CE1 TYR A  60      -6.597   6.066 -18.242  1.00  0.00           C  
ATOM    901  CE2 TYR A  60      -6.772   7.715 -19.981  1.00  0.00           C  
ATOM    902  CZ  TYR A  60      -6.439   7.375 -18.686  1.00  0.00           C  
ATOM    903  OH  TYR A  60      -5.948   8.331 -17.828  1.00  0.00           O  
ATOM    904  H   TYR A  60     -10.387   2.782 -22.566  1.00  0.00           H  
ATOM    905  HA  TYR A  60      -9.656   4.023 -20.077  1.00  0.00           H  
ATOM    906 1HB  TYR A  60      -7.381   3.485 -21.213  1.00  0.00           H  
ATOM    907 2HB  TYR A  60      -7.802   4.739 -22.371  1.00  0.00           H  
ATOM    908  HD1 TYR A  60      -7.216   4.078 -18.761  1.00  0.00           H  
ATOM    909  HD2 TYR A  60      -7.530   7.024 -21.865  1.00  0.00           H  
ATOM    910  HE1 TYR A  60      -6.333   5.797 -17.220  1.00  0.00           H  
ATOM    911  HE2 TYR A  60      -6.647   8.743 -20.324  1.00  0.00           H  
ATOM    912  HH  TYR A  60      -5.768   7.932 -16.973  1.00  0.00           H  
ATOM    913  N   PRO A  61     -10.772   6.122 -20.783  1.00  0.00           N  
ATOM    914  CA  PRO A  61     -11.634   7.212 -21.240  1.00  0.00           C  
ATOM    915  C   PRO A  61     -10.901   8.283 -22.047  1.00  0.00           C  
ATOM    916  O   PRO A  61      -9.686   8.453 -21.933  1.00  0.00           O  
ATOM    917  CB  PRO A  61     -12.166   7.783 -19.922  1.00  0.00           C  
ATOM    918  CG  PRO A  61     -11.109   7.449 -18.925  1.00  0.00           C  
ATOM    919  CD  PRO A  61     -10.627   6.083 -19.336  1.00  0.00           C  
ATOM    920  HA  PRO A  61     -12.427   6.801 -21.882  1.00  0.00           H  
ATOM    921 1HB  PRO A  61     -12.333   8.866 -20.020  1.00  0.00           H  
ATOM    922 2HB  PRO A  61     -13.139   7.329 -19.681  1.00  0.00           H  
ATOM    923 1HG  PRO A  61     -10.311   8.205 -18.950  1.00  0.00           H  
ATOM    924 2HG  PRO A  61     -11.528   7.462 -17.908  1.00  0.00           H  
ATOM    925 1HD  PRO A  61      -9.578   5.957 -19.029  1.00  0.00           H  
ATOM    926 2HD  PRO A  61     -11.262   5.314 -18.871  1.00  0.00           H  
ATOM    927  N   VAL A  62     -11.664   8.993 -22.870  1.00  0.00           N  
ATOM    928  CA  VAL A  62     -11.130  10.024 -23.747  1.00  0.00           C  
ATOM    929  C   VAL A  62     -11.683  11.354 -23.271  1.00  0.00           C  
ATOM    930  O   VAL A  62     -10.978  12.360 -23.238  1.00  0.00           O  
ATOM    931  CB  VAL A  62     -11.527   9.776 -25.214  1.00  0.00           C  
ATOM    932  CG1 VAL A  62     -11.046  10.918 -26.097  1.00  0.00           C  
ATOM    933  CG2 VAL A  62     -10.954   8.450 -25.689  1.00  0.00           C  
ATOM    934  H   VAL A  62     -12.656   8.802 -22.882  1.00  0.00           H  
ATOM    935  HA  VAL A  62     -10.041   9.979 -23.711  1.00  0.00           H  
ATOM    936  HB  VAL A  62     -12.615   9.751 -25.287  1.00  0.00           H  
ATOM    937 1HG1 VAL A  62     -11.335  10.727 -27.130  1.00  0.00           H  
ATOM    938 2HG1 VAL A  62     -11.496  11.852 -25.761  1.00  0.00           H  
ATOM    939 3HG1 VAL A  62      -9.960  10.995 -26.033  1.00  0.00           H  
ATOM    940 1HG2 VAL A  62     -11.240   8.281 -26.727  1.00  0.00           H  
ATOM    941 2HG2 VAL A  62      -9.867   8.474 -25.610  1.00  0.00           H  
ATOM    942 3HG2 VAL A  62     -11.345   7.642 -25.069  1.00  0.00           H  
ATOM    943  N   THR A  63     -12.964  11.346 -22.921  1.00  0.00           N  
ATOM    944  CA  THR A  63     -13.647  12.542 -22.471  1.00  0.00           C  
ATOM    945  C   THR A  63     -12.969  12.952 -21.171  1.00  0.00           C  
ATOM    946  O   THR A  63     -12.504  12.091 -20.424  1.00  0.00           O  
ATOM    947  CB  THR A  63     -15.155  12.313 -22.258  1.00  0.00           C  
ATOM    948  OG1 THR A  63     -15.351  11.296 -21.267  1.00  0.00           O  
ATOM    949  CG2 THR A  63     -15.818  11.883 -23.558  1.00  0.00           C  
ATOM    950  H   THR A  63     -13.475  10.476 -22.972  1.00  0.00           H  
ATOM    951  HA  THR A  63     -13.608  13.284 -23.268  1.00  0.00           H  
ATOM    952  HB  THR A  63     -15.618  13.235 -21.908  1.00  0.00           H  
ATOM    953  HG1 THR A  63     -15.158  10.436 -21.649  1.00  0.00           H  
ATOM    954 1HG2 THR A  63     -16.883  11.726 -23.389  1.00  0.00           H  
ATOM    955 2HG2 THR A  63     -15.680  12.659 -24.310  1.00  0.00           H  
ATOM    956 3HG2 THR A  63     -15.366  10.956 -23.907  1.00  0.00           H  
ATOM    957  N   LEU A  64     -12.909  14.249 -20.892  1.00  0.00           N  
ATOM    958  CA  LEU A  64     -12.299  14.701 -19.646  1.00  0.00           C  
ATOM    959  C   LEU A  64     -13.134  14.200 -18.475  1.00  0.00           C  
ATOM    960  O   LEU A  64     -12.608  13.899 -17.404  1.00  0.00           O  
ATOM    961  CB  LEU A  64     -12.199  16.231 -19.610  1.00  0.00           C  
ATOM    962  CG  LEU A  64     -11.231  16.859 -20.621  1.00  0.00           C  
ATOM    963  CD1 LEU A  64     -11.358  18.375 -20.573  1.00  0.00           C  
ATOM    964  CD2 LEU A  64      -9.810  16.419 -20.305  1.00  0.00           C  
ATOM    965  H   LEU A  64     -13.283  14.934 -21.534  1.00  0.00           H  
ATOM    966  HA  LEU A  64     -11.289  14.296 -19.589  1.00  0.00           H  
ATOM    967 1HB  LEU A  64     -13.187  16.648 -19.795  1.00  0.00           H  
ATOM    968 2HB  LEU A  64     -11.879  16.535 -18.613  1.00  0.00           H  
ATOM    969  HG  LEU A  64     -11.496  16.534 -21.628  1.00  0.00           H  
ATOM    970 1HD1 LEU A  64     -10.671  18.821 -21.292  1.00  0.00           H  
ATOM    971 2HD1 LEU A  64     -12.379  18.663 -20.822  1.00  0.00           H  
ATOM    972 3HD1 LEU A  64     -11.115  18.729 -19.572  1.00  0.00           H  
ATOM    973 1HD2 LEU A  64      -9.122  16.864 -21.024  1.00  0.00           H  
ATOM    974 2HD2 LEU A  64      -9.543  16.744 -19.299  1.00  0.00           H  
ATOM    975 3HD2 LEU A  64      -9.743  15.332 -20.364  1.00  0.00           H  
ATOM    976  N   TRP A  65     -14.442  14.103 -18.699  1.00  0.00           N  
ATOM    977  CA  TRP A  65     -15.356  13.539 -17.717  1.00  0.00           C  
ATOM    978  C   TRP A  65     -14.878  12.149 -17.307  1.00  0.00           C  
ATOM    979  O   TRP A  65     -14.642  11.878 -16.129  1.00  0.00           O  
ATOM    980  CB  TRP A  65     -16.776  13.460 -18.281  1.00  0.00           C  
ATOM    981  CG  TRP A  65     -17.720  12.680 -17.418  1.00  0.00           C  
ATOM    982  CD1 TRP A  65     -18.015  11.354 -17.525  1.00  0.00           C  
ATOM    983  CD2 TRP A  65     -18.502  13.176 -16.305  1.00  0.00           C  
ATOM    984  NE1 TRP A  65     -18.923  10.992 -16.561  1.00  0.00           N  
ATOM    985  CE2 TRP A  65     -19.231  12.094 -15.804  1.00  0.00           C  
ATOM    986  CE3 TRP A  65     -18.639  14.433 -15.702  1.00  0.00           C  
ATOM    987  CZ2 TRP A  65     -20.092  12.226 -14.726  1.00  0.00           C  
ATOM    988  CZ3 TRP A  65     -19.501  14.564 -14.620  1.00  0.00           C  
ATOM    989  CH2 TRP A  65     -20.208  13.489 -14.145  1.00  0.00           C  
ATOM    990  H   TRP A  65     -14.809  14.434 -19.580  1.00  0.00           H  
ATOM    991  HA  TRP A  65     -15.376  14.194 -16.846  1.00  0.00           H  
ATOM    992 1HB  TRP A  65     -17.175  14.467 -18.403  1.00  0.00           H  
ATOM    993 2HB  TRP A  65     -16.750  12.997 -19.267  1.00  0.00           H  
ATOM    994  HD1 TRP A  65     -17.592  10.679 -18.267  1.00  0.00           H  
ATOM    995  HE1 TRP A  65     -19.304  10.066 -16.429  1.00  0.00           H  
ATOM    996  HE3 TRP A  65     -18.078  15.290 -16.074  1.00  0.00           H  
ATOM    997  HZ2 TRP A  65     -20.662  11.384 -14.334  1.00  0.00           H  
ATOM    998  HZ3 TRP A  65     -19.602  15.546 -14.157  1.00  0.00           H  
ATOM    999  HH2 TRP A  65     -20.875  13.627 -13.293  1.00  0.00           H  
ATOM   1000  N   GLY A  66     -14.738  11.270 -18.288  1.00  0.00           N  
ATOM   1001  CA  GLY A  66     -14.341   9.910 -17.995  1.00  0.00           C  
ATOM   1002  C   GLY A  66     -12.977   9.879 -17.346  1.00  0.00           C  
ATOM   1003  O   GLY A  66     -12.741   9.072 -16.448  1.00  0.00           O  
ATOM   1004  H   GLY A  66     -14.905  11.537 -19.247  1.00  0.00           H  
ATOM   1005 1HA  GLY A  66     -15.078   9.451 -17.335  1.00  0.00           H  
ATOM   1006 2HA  GLY A  66     -14.328   9.329 -18.916  1.00  0.00           H  
ATOM   1007  N   ARG A  67     -12.080  10.756 -17.799  1.00  0.00           N  
ATOM   1008  CA  ARG A  67     -10.714  10.804 -17.275  1.00  0.00           C  
ATOM   1009  C   ARG A  67     -10.739  11.232 -15.815  1.00  0.00           C  
ATOM   1010  O   ARG A  67      -9.896  10.820 -15.016  1.00  0.00           O  
ATOM   1011  CB  ARG A  67      -9.853  11.769 -18.077  1.00  0.00           C  
ATOM   1012  CG  ARG A  67      -9.502  11.299 -19.479  1.00  0.00           C  
ATOM   1013  CD  ARG A  67      -8.805  12.357 -20.255  1.00  0.00           C  
ATOM   1014  NE  ARG A  67      -8.566  11.953 -21.631  1.00  0.00           N  
ATOM   1015  CZ  ARG A  67      -7.455  11.323 -22.061  1.00  0.00           C  
ATOM   1016  NH1 ARG A  67      -6.493  11.034 -21.213  1.00  0.00           N  
ATOM   1017  NH2 ARG A  67      -7.333  10.997 -23.336  1.00  0.00           N  
ATOM   1018  H   ARG A  67     -12.353  11.405 -18.523  1.00  0.00           H  
ATOM   1019  HA  ARG A  67     -10.278   9.807 -17.355  1.00  0.00           H  
ATOM   1020 1HB  ARG A  67     -10.368  12.724 -18.169  1.00  0.00           H  
ATOM   1021 2HB  ARG A  67      -8.919  11.950 -17.546  1.00  0.00           H  
ATOM   1022 1HG  ARG A  67      -8.846  10.430 -19.418  1.00  0.00           H  
ATOM   1023 2HG  ARG A  67     -10.414  11.028 -20.012  1.00  0.00           H  
ATOM   1024 1HD  ARG A  67      -9.414  13.261 -20.266  1.00  0.00           H  
ATOM   1025 2HD  ARG A  67      -7.843  12.574 -19.791  1.00  0.00           H  
ATOM   1026  HE  ARG A  67      -9.284  12.159 -22.313  1.00  0.00           H  
ATOM   1027 1HH1 ARG A  67      -6.587  11.283 -20.239  1.00  0.00           H  
ATOM   1028 2HH1 ARG A  67      -5.661  10.562 -21.536  1.00  0.00           H  
ATOM   1029 1HH2 ARG A  67      -8.072  11.220 -23.988  1.00  0.00           H  
ATOM   1030 2HH2 ARG A  67      -6.501  10.525 -23.659  1.00  0.00           H  
ATOM   1031  N   CYS A  68     -11.712  12.068 -15.472  1.00  0.00           N  
ATOM   1032  CA  CYS A  68     -11.858  12.508 -14.097  1.00  0.00           C  
ATOM   1033  C   CYS A  68     -12.245  11.284 -13.296  1.00  0.00           C  
ATOM   1034  O   CYS A  68     -11.679  11.022 -12.235  1.00  0.00           O  
ATOM   1035  CB  CYS A  68     -12.922  13.596 -13.955  1.00  0.00           C  
ATOM   1036  SG  CYS A  68     -13.065  14.276 -12.285  1.00  0.00           S  
ATOM   1037  H   CYS A  68     -12.361  12.405 -16.168  1.00  0.00           H  
ATOM   1038  HA  CYS A  68     -10.913  12.943 -13.770  1.00  0.00           H  
ATOM   1039 1HB  CYS A  68     -12.695  14.418 -14.635  1.00  0.00           H  
ATOM   1040 2HB  CYS A  68     -13.894  13.195 -14.240  1.00  0.00           H  
ATOM   1041  HG  CYS A  68     -14.038  15.137 -12.568  1.00  0.00           H  
ATOM   1042  N   VAL A  69     -13.205  10.529 -13.824  1.00  0.00           N  
ATOM   1043  CA  VAL A  69     -13.698   9.338 -13.148  1.00  0.00           C  
ATOM   1044  C   VAL A  69     -12.570   8.311 -13.004  1.00  0.00           C  
ATOM   1045  O   VAL A  69     -12.497   7.578 -12.007  1.00  0.00           O  
ATOM   1046  CB  VAL A  69     -14.870   8.720 -13.934  1.00  0.00           C  
ATOM   1047  CG1 VAL A  69     -15.279   7.389 -13.321  1.00  0.00           C  
ATOM   1048  CG2 VAL A  69     -16.044   9.686 -13.958  1.00  0.00           C  
ATOM   1049  H   VAL A  69     -13.601  10.789 -14.716  1.00  0.00           H  
ATOM   1050  HA  VAL A  69     -14.054   9.624 -12.158  1.00  0.00           H  
ATOM   1051  HB  VAL A  69     -14.544   8.517 -14.954  1.00  0.00           H  
ATOM   1052 1HG1 VAL A  69     -16.108   6.966 -13.888  1.00  0.00           H  
ATOM   1053 2HG1 VAL A  69     -14.434   6.701 -13.347  1.00  0.00           H  
ATOM   1054 3HG1 VAL A  69     -15.590   7.544 -12.288  1.00  0.00           H  
ATOM   1055 1HG2 VAL A  69     -16.869   9.243 -14.515  1.00  0.00           H  
ATOM   1056 2HG2 VAL A  69     -16.366   9.893 -12.937  1.00  0.00           H  
ATOM   1057 3HG2 VAL A  69     -15.740  10.616 -14.438  1.00  0.00           H  
ATOM   1058  N   ALA A  70     -11.685   8.263 -13.997  1.00  0.00           N  
ATOM   1059  CA  ALA A  70     -10.542   7.367 -13.934  1.00  0.00           C  
ATOM   1060  C   ALA A  70      -9.754   7.678 -12.658  1.00  0.00           C  
ATOM   1061  O   ALA A  70      -9.377   6.774 -11.904  1.00  0.00           O  
ATOM   1062  CB  ALA A  70      -9.665   7.552 -15.160  1.00  0.00           C  
ATOM   1063  H   ALA A  70     -11.804   8.853 -14.808  1.00  0.00           H  
ATOM   1064  HA  ALA A  70     -10.915   6.343 -13.916  1.00  0.00           H  
ATOM   1065 1HB  ALA A  70      -8.812   6.876 -15.102  1.00  0.00           H  
ATOM   1066 2HB  ALA A  70     -10.243   7.331 -16.057  1.00  0.00           H  
ATOM   1067 3HB  ALA A  70      -9.311   8.581 -15.201  1.00  0.00           H  
ATOM   1068  N   VAL A  71      -9.519   8.966 -12.419  1.00  0.00           N  
ATOM   1069  CA  VAL A  71      -8.791   9.397 -11.232  1.00  0.00           C  
ATOM   1070  C   VAL A  71      -9.509   8.910  -9.980  1.00  0.00           C  
ATOM   1071  O   VAL A  71      -8.883   8.436  -9.034  1.00  0.00           O  
ATOM   1072  CB  VAL A  71      -8.670  10.932 -11.196  1.00  0.00           C  
ATOM   1073  CG1 VAL A  71      -8.143  11.394  -9.845  1.00  0.00           C  
ATOM   1074  CG2 VAL A  71      -7.760  11.405 -12.320  1.00  0.00           C  
ATOM   1075  H   VAL A  71      -9.850   9.661 -13.073  1.00  0.00           H  
ATOM   1076  HA  VAL A  71      -7.786   8.977 -11.270  1.00  0.00           H  
ATOM   1077  HB  VAL A  71      -9.661  11.369 -11.321  1.00  0.00           H  
ATOM   1078 1HG1 VAL A  71      -8.064  12.481  -9.838  1.00  0.00           H  
ATOM   1079 2HG1 VAL A  71      -8.828  11.075  -9.060  1.00  0.00           H  
ATOM   1080 3HG1 VAL A  71      -7.160  10.958  -9.670  1.00  0.00           H  
ATOM   1081 1HG2 VAL A  71      -7.680  12.492 -12.289  1.00  0.00           H  
ATOM   1082 2HG2 VAL A  71      -6.771  10.964 -12.198  1.00  0.00           H  
ATOM   1083 3HG2 VAL A  71      -8.178  11.100 -13.279  1.00  0.00           H  
ATOM   1084  N   VAL A  72     -10.829   9.029  -9.983  1.00  0.00           N  
ATOM   1085  CA  VAL A  72     -11.619   8.646  -8.830  1.00  0.00           C  
ATOM   1086  C   VAL A  72     -11.345   7.203  -8.437  1.00  0.00           C  
ATOM   1087  O   VAL A  72     -11.068   6.912  -7.276  1.00  0.00           O  
ATOM   1088  CB  VAL A  72     -13.120   8.821  -9.128  1.00  0.00           C  
ATOM   1089  CG1 VAL A  72     -13.959   8.222  -8.009  1.00  0.00           C  
ATOM   1090  CG2 VAL A  72     -13.442  10.296  -9.313  1.00  0.00           C  
ATOM   1091  H   VAL A  72     -11.297   9.393 -10.801  1.00  0.00           H  
ATOM   1092  HA  VAL A  72     -11.361   9.304  -7.999  1.00  0.00           H  
ATOM   1093  HB  VAL A  72     -13.365   8.277 -10.040  1.00  0.00           H  
ATOM   1094 1HG1 VAL A  72     -15.017   8.354  -8.236  1.00  0.00           H  
ATOM   1095 2HG1 VAL A  72     -13.738   7.158  -7.918  1.00  0.00           H  
ATOM   1096 3HG1 VAL A  72     -13.725   8.723  -7.070  1.00  0.00           H  
ATOM   1097 1HG2 VAL A  72     -14.505  10.412  -9.524  1.00  0.00           H  
ATOM   1098 2HG2 VAL A  72     -13.191  10.840  -8.403  1.00  0.00           H  
ATOM   1099 3HG2 VAL A  72     -12.861  10.693 -10.146  1.00  0.00           H  
ATOM   1100  N   VAL A  73     -11.425   6.297  -9.406  1.00  0.00           N  
ATOM   1101  CA  VAL A  73     -11.285   4.879  -9.111  1.00  0.00           C  
ATOM   1102  C   VAL A  73      -9.825   4.505  -8.869  1.00  0.00           C  
ATOM   1103  O   VAL A  73      -9.532   3.517  -8.194  1.00  0.00           O  
ATOM   1104  CB  VAL A  73     -11.844   4.037 -10.273  1.00  0.00           C  
ATOM   1105  CG1 VAL A  73     -13.315   4.351 -10.498  1.00  0.00           C  
ATOM   1106  CG2 VAL A  73     -11.037   4.296 -11.536  1.00  0.00           C  
ATOM   1107  H   VAL A  73     -11.584   6.587 -10.360  1.00  0.00           H  
ATOM   1108  HA  VAL A  73     -11.844   4.658  -8.201  1.00  0.00           H  
ATOM   1109  HB  VAL A  73     -11.778   2.981 -10.009  1.00  0.00           H  
ATOM   1110 1HG1 VAL A  73     -13.694   3.746 -11.323  1.00  0.00           H  
ATOM   1111 2HG1 VAL A  73     -13.879   4.124  -9.593  1.00  0.00           H  
ATOM   1112 3HG1 VAL A  73     -13.429   5.407 -10.742  1.00  0.00           H  
ATOM   1113 1HG2 VAL A  73     -11.438   3.697 -12.353  1.00  0.00           H  
ATOM   1114 2HG2 VAL A  73     -11.099   5.353 -11.796  1.00  0.00           H  
ATOM   1115 3HG2 VAL A  73      -9.995   4.025 -11.364  1.00  0.00           H  
ATOM   1116  N   MET A  74      -8.909   5.294  -9.417  1.00  0.00           N  
ATOM   1117  CA  MET A  74      -7.508   5.133  -9.076  1.00  0.00           C  
ATOM   1118  C   MET A  74      -7.309   5.312  -7.584  1.00  0.00           C  
ATOM   1119  O   MET A  74      -6.706   4.461  -6.941  1.00  0.00           O  
ATOM   1120  CB  MET A  74      -6.651   6.126  -9.858  1.00  0.00           C  
ATOM   1121  CG  MET A  74      -6.517   5.811 -11.341  1.00  0.00           C  
ATOM   1122  SD  MET A  74      -5.562   7.055 -12.233  1.00  0.00           S  
ATOM   1123  CE  MET A  74      -5.959   6.636 -13.927  1.00  0.00           C  
ATOM   1124  H   MET A  74      -9.176   6.012 -10.074  1.00  0.00           H  
ATOM   1125  HA  MET A  74      -7.194   4.132  -9.370  1.00  0.00           H  
ATOM   1126 1HB  MET A  74      -7.075   7.125  -9.765  1.00  0.00           H  
ATOM   1127 2HB  MET A  74      -5.647   6.156  -9.431  1.00  0.00           H  
ATOM   1128 1HG  MET A  74      -6.027   4.846 -11.466  1.00  0.00           H  
ATOM   1129 2HG  MET A  74      -7.508   5.751 -11.791  1.00  0.00           H  
ATOM   1130 1HE  MET A  74      -5.442   7.319 -14.602  1.00  0.00           H  
ATOM   1131 2HE  MET A  74      -5.643   5.613 -14.133  1.00  0.00           H  
ATOM   1132 3HE  MET A  74      -7.035   6.721 -14.081  1.00  0.00           H  
ATOM   1133  N   VAL A  75      -7.814   6.409  -7.025  1.00  0.00           N  
ATOM   1134  CA  VAL A  75      -7.612   6.679  -5.602  1.00  0.00           C  
ATOM   1135  C   VAL A  75      -8.348   5.641  -4.770  1.00  0.00           C  
ATOM   1136  O   VAL A  75      -7.813   5.130  -3.791  1.00  0.00           O  
ATOM   1137  CB  VAL A  75      -8.117   8.087  -5.235  1.00  0.00           C  
ATOM   1138  CG1 VAL A  75      -8.068   8.295  -3.729  1.00  0.00           C  
ATOM   1139  CG2 VAL A  75      -7.283   9.139  -5.952  1.00  0.00           C  
ATOM   1140  H   VAL A  75      -8.343   7.067  -7.580  1.00  0.00           H  
ATOM   1141  HA  VAL A  75      -6.545   6.612  -5.385  1.00  0.00           H  
ATOM   1142  HB  VAL A  75      -9.159   8.180  -5.540  1.00  0.00           H  
ATOM   1143 1HG1 VAL A  75      -8.429   9.295  -3.488  1.00  0.00           H  
ATOM   1144 2HG1 VAL A  75      -8.700   7.554  -3.239  1.00  0.00           H  
ATOM   1145 3HG1 VAL A  75      -7.042   8.186  -3.379  1.00  0.00           H  
ATOM   1146 1HG2 VAL A  75      -7.646  10.132  -5.689  1.00  0.00           H  
ATOM   1147 2HG2 VAL A  75      -6.239   9.042  -5.652  1.00  0.00           H  
ATOM   1148 3HG2 VAL A  75      -7.365   8.996  -7.029  1.00  0.00           H  
ATOM   1149  N   ALA A  76      -9.571   5.323  -5.177  1.00  0.00           N  
ATOM   1150  CA  ALA A  76     -10.404   4.397  -4.432  1.00  0.00           C  
ATOM   1151  C   ALA A  76      -9.660   3.083  -4.292  1.00  0.00           C  
ATOM   1152  O   ALA A  76      -9.590   2.512  -3.212  1.00  0.00           O  
ATOM   1153  CB  ALA A  76     -11.712   4.171  -5.163  1.00  0.00           C  
ATOM   1154  H   ALA A  76      -9.931   5.735  -6.026  1.00  0.00           H  
ATOM   1155  HA  ALA A  76     -10.613   4.838  -3.457  1.00  0.00           H  
ATOM   1156 1HB  ALA A  76     -12.331   3.475  -4.596  1.00  0.00           H  
ATOM   1157 2HB  ALA A  76     -12.238   5.120  -5.269  1.00  0.00           H  
ATOM   1158 3HB  ALA A  76     -11.511   3.756  -6.149  1.00  0.00           H  
ATOM   1159  N   GLY A  77      -9.093   2.613  -5.394  1.00  0.00           N  
ATOM   1160  CA  GLY A  77      -8.388   1.346  -5.374  1.00  0.00           C  
ATOM   1161  C   GLY A  77      -7.149   1.344  -4.491  1.00  0.00           C  
ATOM   1162  O   GLY A  77      -6.982   0.450  -3.658  1.00  0.00           O  
ATOM   1163  H   GLY A  77      -9.147   3.133  -6.259  1.00  0.00           H  
ATOM   1164 1HA  GLY A  77      -9.059   0.562  -5.024  1.00  0.00           H  
ATOM   1165 2HA  GLY A  77      -8.087   1.082  -6.387  1.00  0.00           H  
ATOM   1166  N   ILE A  78      -6.273   2.328  -4.672  1.00  0.00           N  
ATOM   1167  CA  ILE A  78      -5.018   2.370  -3.924  1.00  0.00           C  
ATOM   1168  C   ILE A  78      -5.352   2.500  -2.453  1.00  0.00           C  
ATOM   1169  O   ILE A  78      -4.779   1.819  -1.604  1.00  0.00           O  
ATOM   1170  CB  ILE A  78      -4.122   3.540  -4.369  1.00  0.00           C  
ATOM   1171  CG1 ILE A  78      -3.652   3.334  -5.811  1.00  0.00           C  
ATOM   1172  CG2 ILE A  78      -2.931   3.683  -3.433  1.00  0.00           C  
ATOM   1173  CD1 ILE A  78      -2.801   2.100  -6.006  1.00  0.00           C  
ATOM   1174  H   ILE A  78      -6.473   3.061  -5.338  1.00  0.00           H  
ATOM   1175  HA  ILE A  78      -4.451   1.468  -4.150  1.00  0.00           H  
ATOM   1176  HB  ILE A  78      -4.697   4.465  -4.354  1.00  0.00           H  
ATOM   1177 1HG1 ILE A  78      -4.517   3.260  -6.469  1.00  0.00           H  
ATOM   1178 2HG1 ILE A  78      -3.072   4.200  -6.132  1.00  0.00           H  
ATOM   1179 1HG2 ILE A  78      -2.308   4.514  -3.762  1.00  0.00           H  
ATOM   1180 2HG2 ILE A  78      -3.285   3.875  -2.421  1.00  0.00           H  
ATOM   1181 3HG2 ILE A  78      -2.346   2.764  -3.445  1.00  0.00           H  
ATOM   1182 1HD1 ILE A  78      -2.507   2.022  -7.053  1.00  0.00           H  
ATOM   1183 2HD1 ILE A  78      -1.909   2.170  -5.382  1.00  0.00           H  
ATOM   1184 3HD1 ILE A  78      -3.373   1.216  -5.725  1.00  0.00           H  
ATOM   1185  N   THR A  79      -6.301   3.384  -2.176  1.00  0.00           N  
ATOM   1186  CA  THR A  79      -6.770   3.644  -0.829  1.00  0.00           C  
ATOM   1187  C   THR A  79      -7.287   2.389  -0.133  1.00  0.00           C  
ATOM   1188  O   THR A  79      -6.929   2.126   1.009  1.00  0.00           O  
ATOM   1189  CB  THR A  79      -7.876   4.715  -0.841  1.00  0.00           C  
ATOM   1190  OG1 THR A  79      -7.352   5.942  -1.367  1.00  0.00           O  
ATOM   1191  CG2 THR A  79      -8.402   4.955   0.566  1.00  0.00           C  
ATOM   1192  H   THR A  79      -6.710   3.894  -2.946  1.00  0.00           H  
ATOM   1193  HA  THR A  79      -5.929   3.998  -0.233  1.00  0.00           H  
ATOM   1194  HB  THR A  79      -8.696   4.384  -1.478  1.00  0.00           H  
ATOM   1195  HG1 THR A  79      -6.624   6.240  -0.816  1.00  0.00           H  
ATOM   1196 1HG2 THR A  79      -9.183   5.714   0.538  1.00  0.00           H  
ATOM   1197 2HG2 THR A  79      -8.812   4.027   0.964  1.00  0.00           H  
ATOM   1198 3HG2 THR A  79      -7.588   5.296   1.205  1.00  0.00           H  
ATOM   1199  N   SER A  80      -8.121   1.614  -0.813  1.00  0.00           N  
ATOM   1200  CA  SER A  80      -8.674   0.413  -0.200  1.00  0.00           C  
ATOM   1201  C   SER A  80      -7.570  -0.571   0.184  1.00  0.00           C  
ATOM   1202  O   SER A  80      -7.547  -1.087   1.302  1.00  0.00           O  
ATOM   1203  CB  SER A  80      -9.652  -0.251  -1.149  1.00  0.00           C  
ATOM   1204  OG  SER A  80     -10.205  -1.403  -0.573  1.00  0.00           O  
ATOM   1205  H   SER A  80      -8.382   1.846  -1.761  1.00  0.00           H  
ATOM   1206  HA  SER A  80      -9.211   0.703   0.705  1.00  0.00           H  
ATOM   1207 1HB  SER A  80     -10.446   0.450  -1.402  1.00  0.00           H  
ATOM   1208 2HB  SER A  80      -9.140  -0.514  -2.073  1.00  0.00           H  
ATOM   1209  HG  SER A  80     -10.503  -1.145   0.302  1.00  0.00           H  
ATOM   1210  N   PHE A  81      -6.651  -0.830  -0.739  1.00  0.00           N  
ATOM   1211  CA  PHE A  81      -5.601  -1.802  -0.482  1.00  0.00           C  
ATOM   1212  C   PHE A  81      -4.749  -1.418   0.713  1.00  0.00           C  
ATOM   1213  O   PHE A  81      -4.417  -2.264   1.541  1.00  0.00           O  
ATOM   1214  CB  PHE A  81      -4.707  -1.955  -1.714  1.00  0.00           C  
ATOM   1215  CG  PHE A  81      -5.292  -2.837  -2.781  1.00  0.00           C  
ATOM   1216  CD1 PHE A  81      -5.578  -2.330  -4.040  1.00  0.00           C  
ATOM   1217  CD2 PHE A  81      -5.559  -4.174  -2.527  1.00  0.00           C  
ATOM   1218  CE1 PHE A  81      -6.117  -3.141  -5.022  1.00  0.00           C  
ATOM   1219  CE2 PHE A  81      -6.096  -4.986  -3.507  1.00  0.00           C  
ATOM   1220  CZ  PHE A  81      -6.375  -4.468  -4.755  1.00  0.00           C  
ATOM   1221  H   PHE A  81      -6.673  -0.353  -1.630  1.00  0.00           H  
ATOM   1222  HA  PHE A  81      -6.066  -2.759  -0.242  1.00  0.00           H  
ATOM   1223 1HB  PHE A  81      -4.517  -0.975  -2.150  1.00  0.00           H  
ATOM   1224 2HB  PHE A  81      -3.746  -2.373  -1.417  1.00  0.00           H  
ATOM   1225  HD1 PHE A  81      -5.372  -1.281  -4.250  1.00  0.00           H  
ATOM   1226  HD2 PHE A  81      -5.339  -4.583  -1.540  1.00  0.00           H  
ATOM   1227  HE1 PHE A  81      -6.336  -2.729  -6.006  1.00  0.00           H  
ATOM   1228  HE2 PHE A  81      -6.300  -6.036  -3.295  1.00  0.00           H  
ATOM   1229  HZ  PHE A  81      -6.800  -5.107  -5.528  1.00  0.00           H  
ATOM   1230  N   GLY A  82      -4.405  -0.138   0.803  1.00  0.00           N  
ATOM   1231  CA  GLY A  82      -3.584   0.329   1.906  1.00  0.00           C  
ATOM   1232  C   GLY A  82      -4.358   0.328   3.208  1.00  0.00           C  
ATOM   1233  O   GLY A  82      -3.854  -0.106   4.246  1.00  0.00           O  
ATOM   1234  H   GLY A  82      -4.711   0.522   0.103  1.00  0.00           H  
ATOM   1235 1HA  GLY A  82      -2.705  -0.309   2.002  1.00  0.00           H  
ATOM   1236 2HA  GLY A  82      -3.228   1.336   1.693  1.00  0.00           H  
ATOM   1237  N   LEU A  83      -5.591   0.816   3.152  1.00  0.00           N  
ATOM   1238  CA  LEU A  83      -6.410   0.936   4.344  1.00  0.00           C  
ATOM   1239  C   LEU A  83      -6.577  -0.433   4.988  1.00  0.00           C  
ATOM   1240  O   LEU A  83      -6.457  -0.572   6.204  1.00  0.00           O  
ATOM   1241  CB  LEU A  83      -7.781   1.530   3.999  1.00  0.00           C  
ATOM   1242  CG  LEU A  83      -8.702   1.816   5.193  1.00  0.00           C  
ATOM   1243  CD1 LEU A  83      -8.058   2.861   6.093  1.00  0.00           C  
ATOM   1244  CD2 LEU A  83     -10.057   2.289   4.687  1.00  0.00           C  
ATOM   1245  H   LEU A  83      -5.970   1.112   2.264  1.00  0.00           H  
ATOM   1246  HA  LEU A  83      -5.916   1.617   5.036  1.00  0.00           H  
ATOM   1247 1HB  LEU A  83      -7.630   2.467   3.466  1.00  0.00           H  
ATOM   1248 2HB  LEU A  83      -8.303   0.839   3.337  1.00  0.00           H  
ATOM   1249  HG  LEU A  83      -8.831   0.905   5.779  1.00  0.00           H  
ATOM   1250 1HD1 LEU A  83      -8.712   3.064   6.941  1.00  0.00           H  
ATOM   1251 2HD1 LEU A  83      -7.100   2.489   6.455  1.00  0.00           H  
ATOM   1252 3HD1 LEU A  83      -7.901   3.780   5.528  1.00  0.00           H  
ATOM   1253 1HD2 LEU A  83     -10.711   2.491   5.536  1.00  0.00           H  
ATOM   1254 2HD2 LEU A  83      -9.929   3.200   4.102  1.00  0.00           H  
ATOM   1255 3HD2 LEU A  83     -10.502   1.515   4.062  1.00  0.00           H  
ATOM   1256  N   VAL A  84      -6.848  -1.444   4.169  1.00  0.00           N  
ATOM   1257  CA  VAL A  84      -6.995  -2.804   4.671  1.00  0.00           C  
ATOM   1258  C   VAL A  84      -5.669  -3.325   5.204  1.00  0.00           C  
ATOM   1259  O   VAL A  84      -5.634  -4.055   6.193  1.00  0.00           O  
ATOM   1260  CB  VAL A  84      -7.503  -3.738   3.557  1.00  0.00           C  
ATOM   1261  CG1 VAL A  84      -7.459  -5.188   4.016  1.00  0.00           C  
ATOM   1262  CG2 VAL A  84      -8.915  -3.343   3.154  1.00  0.00           C  
ATOM   1263  H   VAL A  84      -6.954  -1.271   3.179  1.00  0.00           H  
ATOM   1264  HA  VAL A  84      -7.731  -2.798   5.476  1.00  0.00           H  
ATOM   1265  HB  VAL A  84      -6.841  -3.654   2.695  1.00  0.00           H  
ATOM   1266 1HG1 VAL A  84      -7.821  -5.835   3.216  1.00  0.00           H  
ATOM   1267 2HG1 VAL A  84      -6.433  -5.460   4.265  1.00  0.00           H  
ATOM   1268 3HG1 VAL A  84      -8.091  -5.311   4.895  1.00  0.00           H  
ATOM   1269 1HG2 VAL A  84      -9.268  -4.007   2.365  1.00  0.00           H  
ATOM   1270 2HG2 VAL A  84      -9.576  -3.422   4.018  1.00  0.00           H  
ATOM   1271 3HG2 VAL A  84      -8.916  -2.316   2.790  1.00  0.00           H  
ATOM   1272  N   THR A  85      -4.577  -2.959   4.546  1.00  0.00           N  
ATOM   1273  CA  THR A  85      -3.272  -3.413   4.999  1.00  0.00           C  
ATOM   1274  C   THR A  85      -3.110  -2.932   6.424  1.00  0.00           C  
ATOM   1275  O   THR A  85      -2.672  -3.685   7.293  1.00  0.00           O  
ATOM   1276  CB  THR A  85      -2.127  -2.886   4.114  1.00  0.00           C  
ATOM   1277  OG1 THR A  85      -2.275  -3.397   2.783  1.00  0.00           O  
ATOM   1278  CG2 THR A  85      -0.780  -3.317   4.672  1.00  0.00           C  
ATOM   1279  H   THR A  85      -4.635  -2.366   3.730  1.00  0.00           H  
ATOM   1280  HA  THR A  85      -3.237  -4.500   4.917  1.00  0.00           H  
ATOM   1281  HB  THR A  85      -2.168  -1.797   4.077  1.00  0.00           H  
ATOM   1282  HG1 THR A  85      -2.368  -2.665   2.168  1.00  0.00           H  
ATOM   1283 1HG2 THR A  85       0.017  -2.935   4.035  1.00  0.00           H  
ATOM   1284 2HG2 THR A  85      -0.660  -2.920   5.680  1.00  0.00           H  
ATOM   1285 3HG2 THR A  85      -0.730  -4.405   4.702  1.00  0.00           H  
ATOM   1286  N   ALA A  86      -3.468  -1.671   6.654  1.00  0.00           N  
ATOM   1287  CA  ALA A  86      -3.273  -1.045   7.957  1.00  0.00           C  
ATOM   1288  C   ALA A  86      -4.107  -1.816   8.958  1.00  0.00           C  
ATOM   1289  O   ALA A  86      -3.643  -2.149  10.046  1.00  0.00           O  
ATOM   1290  CB  ALA A  86      -3.715   0.407   7.915  1.00  0.00           C  
ATOM   1291  H   ALA A  86      -3.886  -1.133   5.908  1.00  0.00           H  
ATOM   1292  HA  ALA A  86      -2.210  -1.084   8.196  1.00  0.00           H  
ATOM   1293 1HB  ALA A  86      -3.565   0.863   8.893  1.00  0.00           H  
ATOM   1294 2HB  ALA A  86      -3.128   0.945   7.170  1.00  0.00           H  
ATOM   1295 3HB  ALA A  86      -4.770   0.458   7.650  1.00  0.00           H  
ATOM   1296  N   ALA A  87      -5.343  -2.102   8.568  1.00  0.00           N  
ATOM   1297  CA  ALA A  87      -6.277  -2.795   9.436  1.00  0.00           C  
ATOM   1298  C   ALA A  87      -5.688  -4.140   9.825  1.00  0.00           C  
ATOM   1299  O   ALA A  87      -5.648  -4.499  10.997  1.00  0.00           O  
ATOM   1300  CB  ALA A  87      -7.596  -3.001   8.715  1.00  0.00           C  
ATOM   1301  H   ALA A  87      -5.641  -1.831   7.642  1.00  0.00           H  
ATOM   1302  HA  ALA A  87      -6.445  -2.174  10.317  1.00  0.00           H  
ATOM   1303 1HB  ALA A  87      -8.293  -3.521   9.373  1.00  0.00           H  
ATOM   1304 2HB  ALA A  87      -8.014  -2.034   8.437  1.00  0.00           H  
ATOM   1305 3HB  ALA A  87      -7.431  -3.596   7.819  1.00  0.00           H  
ATOM   1306  N   LEU A  88      -5.216  -4.877   8.830  1.00  0.00           N  
ATOM   1307  CA  LEU A  88      -4.658  -6.202   9.063  1.00  0.00           C  
ATOM   1308  C   LEU A  88      -3.363  -6.197   9.880  1.00  0.00           C  
ATOM   1309  O   LEU A  88      -3.122  -7.109  10.672  1.00  0.00           O  
ATOM   1310  CB  LEU A  88      -4.402  -6.887   7.716  1.00  0.00           C  
ATOM   1311  CG  LEU A  88      -5.653  -7.264   6.912  1.00  0.00           C  
ATOM   1312  CD1 LEU A  88      -5.240  -7.776   5.538  1.00  0.00           C  
ATOM   1313  CD2 LEU A  88      -6.446  -8.317   7.672  1.00  0.00           C  
ATOM   1314  H   LEU A  88      -5.243  -4.514   7.888  1.00  0.00           H  
ATOM   1315  HA  LEU A  88      -5.375  -6.782   9.644  1.00  0.00           H  
ATOM   1316 1HB  LEU A  88      -3.799  -6.224   7.098  1.00  0.00           H  
ATOM   1317 2HB  LEU A  88      -3.834  -7.801   7.893  1.00  0.00           H  
ATOM   1318  HG  LEU A  88      -6.272  -6.379   6.766  1.00  0.00           H  
ATOM   1319 1HD1 LEU A  88      -6.129  -8.044   4.967  1.00  0.00           H  
ATOM   1320 2HD1 LEU A  88      -4.691  -6.996   5.010  1.00  0.00           H  
ATOM   1321 3HD1 LEU A  88      -4.605  -8.653   5.653  1.00  0.00           H  
ATOM   1322 1HD2 LEU A  88      -7.336  -8.585   7.101  1.00  0.00           H  
ATOM   1323 2HD2 LEU A  88      -5.829  -9.204   7.817  1.00  0.00           H  
ATOM   1324 3HD2 LEU A  88      -6.744  -7.919   8.642  1.00  0.00           H  
ATOM   1325  N   ALA A  89      -2.530  -5.178   9.687  1.00  0.00           N  
ATOM   1326  CA  ALA A  89      -1.325  -5.020  10.492  1.00  0.00           C  
ATOM   1327  C   ALA A  89      -1.644  -4.969  11.974  1.00  0.00           C  
ATOM   1328  O   ALA A  89      -1.000  -5.643  12.772  1.00  0.00           O  
ATOM   1329  CB  ALA A  89      -0.579  -3.763  10.084  1.00  0.00           C  
ATOM   1330  H   ALA A  89      -2.734  -4.499   8.968  1.00  0.00           H  
ATOM   1331  HA  ALA A  89      -0.685  -5.884  10.316  1.00  0.00           H  
ATOM   1332 1HB  ALA A  89       0.319  -3.659  10.694  1.00  0.00           H  
ATOM   1333 2HB  ALA A  89      -0.297  -3.832   9.033  1.00  0.00           H  
ATOM   1334 3HB  ALA A  89      -1.220  -2.896  10.231  1.00  0.00           H  
ATOM   1335  N   THR A  90      -2.636  -4.166  12.347  1.00  0.00           N  
ATOM   1336  CA  THR A  90      -3.031  -4.052  13.747  1.00  0.00           C  
ATOM   1337  C   THR A  90      -3.829  -5.265  14.213  1.00  0.00           C  
ATOM   1338  O   THR A  90      -3.865  -5.572  15.402  1.00  0.00           O  
ATOM   1339  CB  THR A  90      -3.856  -2.773  13.984  1.00  0.00           C  
ATOM   1340  OG1 THR A  90      -5.077  -2.844  13.236  1.00  0.00           O  
ATOM   1341  CG2 THR A  90      -3.071  -1.544  13.550  1.00  0.00           C  
ATOM   1342  H   THR A  90      -3.128  -3.624  11.651  1.00  0.00           H  
ATOM   1343  HA  THR A  90      -2.129  -3.985  14.356  1.00  0.00           H  
ATOM   1344  HB  THR A  90      -4.098  -2.687  15.043  1.00  0.00           H  
ATOM   1345  HG1 THR A  90      -4.990  -2.326  12.432  1.00  0.00           H  
ATOM   1346 1HG2 THR A  90      -3.669  -0.650  13.725  1.00  0.00           H  
ATOM   1347 2HG2 THR A  90      -2.147  -1.481  14.125  1.00  0.00           H  
ATOM   1348 3HG2 THR A  90      -2.834  -1.620  12.490  1.00  0.00           H  
ATOM   1349  N   TRP A  91      -4.469  -5.952  13.272  1.00  0.00           N  
ATOM   1350  CA  TRP A  91      -5.124  -7.225  13.562  1.00  0.00           C  
ATOM   1351  C   TRP A  91      -4.096  -8.240  14.051  1.00  0.00           C  
ATOM   1352  O   TRP A  91      -4.347  -9.011  14.977  1.00  0.00           O  
ATOM   1353  CB  TRP A  91      -5.837  -7.762  12.319  1.00  0.00           C  
ATOM   1354  CG  TRP A  91      -6.610  -9.022  12.571  1.00  0.00           C  
ATOM   1355  CD1 TRP A  91      -7.893  -9.115  13.020  1.00  0.00           C  
ATOM   1356  CD2 TRP A  91      -6.150 -10.383  12.387  1.00  0.00           C  
ATOM   1357  NE1 TRP A  91      -8.262 -10.433  13.129  1.00  0.00           N  
ATOM   1358  CE2 TRP A  91      -7.208 -11.222  12.745  1.00  0.00           C  
ATOM   1359  CE3 TRP A  91      -4.943 -10.946  11.954  1.00  0.00           C  
ATOM   1360  CZ2 TRP A  91      -7.101 -12.603  12.686  1.00  0.00           C  
ATOM   1361  CZ3 TRP A  91      -4.836 -12.331  11.893  1.00  0.00           C  
ATOM   1362  CH2 TRP A  91      -5.888 -13.137  12.250  1.00  0.00           C  
ATOM   1363  H   TRP A  91      -4.504  -5.584  12.332  1.00  0.00           H  
ATOM   1364  HA  TRP A  91      -5.868  -7.062  14.341  1.00  0.00           H  
ATOM   1365 1HB  TRP A  91      -6.526  -7.008  11.940  1.00  0.00           H  
ATOM   1366 2HB  TRP A  91      -5.105  -7.960  11.537  1.00  0.00           H  
ATOM   1367  HD1 TRP A  91      -8.533  -8.267  13.257  1.00  0.00           H  
ATOM   1368  HE1 TRP A  91      -9.162 -10.768  13.442  1.00  0.00           H  
ATOM   1369  HE3 TRP A  91      -4.106 -10.311  11.667  1.00  0.00           H  
ATOM   1370  HZ2 TRP A  91      -7.924 -13.260  12.965  1.00  0.00           H  
ATOM   1371  HZ3 TRP A  91      -3.893 -12.761  11.556  1.00  0.00           H  
ATOM   1372  HH2 TRP A  91      -5.770 -14.219  12.190  1.00  0.00           H  
ATOM   1373  N   PHE A  92      -2.935  -8.234  13.404  1.00  0.00           N  
ATOM   1374  CA  PHE A  92      -1.854  -9.140  13.758  1.00  0.00           C  
ATOM   1375  C   PHE A  92      -1.399  -8.759  15.159  1.00  0.00           C  
ATOM   1376  O   PHE A  92      -1.122  -9.616  15.991  1.00  0.00           O  
ATOM   1377  CB  PHE A  92      -0.693  -9.048  12.767  1.00  0.00           C  
ATOM   1378  CG  PHE A  92      -0.951  -9.751  11.465  1.00  0.00           C  
ATOM   1379  CD1 PHE A  92      -0.900  -9.059  10.264  1.00  0.00           C  
ATOM   1380  CD2 PHE A  92      -1.245 -11.106  11.438  1.00  0.00           C  
ATOM   1381  CE1 PHE A  92      -1.137  -9.706   9.065  1.00  0.00           C  
ATOM   1382  CE2 PHE A  92      -1.481 -11.755  10.241  1.00  0.00           C  
ATOM   1383  CZ  PHE A  92      -1.427 -11.053   9.054  1.00  0.00           C  
ATOM   1384  H   PHE A  92      -2.800  -7.581  12.646  1.00  0.00           H  
ATOM   1385  HA  PHE A  92      -2.235 -10.162  13.727  1.00  0.00           H  
ATOM   1386 1HB  PHE A  92      -0.481  -8.001  12.551  1.00  0.00           H  
ATOM   1387 2HB  PHE A  92       0.202  -9.477  13.214  1.00  0.00           H  
ATOM   1388  HD1 PHE A  92      -0.670  -7.994  10.273  1.00  0.00           H  
ATOM   1389  HD2 PHE A  92      -1.288 -11.661  12.376  1.00  0.00           H  
ATOM   1390  HE1 PHE A  92      -1.094  -9.149   8.129  1.00  0.00           H  
ATOM   1391  HE2 PHE A  92      -1.710 -12.821  10.234  1.00  0.00           H  
ATOM   1392  HZ  PHE A  92      -1.615 -11.563   8.110  1.00  0.00           H  
ATOM   1393  N   VAL A  93      -1.338  -7.451  15.396  1.00  0.00           N  
ATOM   1394  CA  VAL A  93      -0.893  -6.900  16.666  1.00  0.00           C  
ATOM   1395  C   VAL A  93      -1.901  -7.400  17.706  1.00  0.00           C  
ATOM   1396  O   VAL A  93      -1.539  -7.744  18.832  1.00  0.00           O  
ATOM   1397  CB  VAL A  93      -0.853  -5.360  16.635  1.00  0.00           C  
ATOM   1398  CG1 VAL A  93      -0.646  -4.805  18.036  1.00  0.00           C  
ATOM   1399  CG2 VAL A  93       0.251  -4.890  15.699  1.00  0.00           C  
ATOM   1400  H   VAL A  93      -1.614  -6.822  14.656  1.00  0.00           H  
ATOM   1401  HA  VAL A  93       0.120  -7.254  16.861  1.00  0.00           H  
ATOM   1402  HB  VAL A  93      -1.814  -4.988  16.280  1.00  0.00           H  
ATOM   1403 1HG1 VAL A  93      -0.620  -3.716  17.995  1.00  0.00           H  
ATOM   1404 2HG1 VAL A  93      -1.466  -5.124  18.679  1.00  0.00           H  
ATOM   1405 3HG1 VAL A  93       0.297  -5.175  18.438  1.00  0.00           H  
ATOM   1406 1HG2 VAL A  93       0.273  -3.801  15.682  1.00  0.00           H  
ATOM   1407 2HG2 VAL A  93       1.211  -5.268  16.051  1.00  0.00           H  
ATOM   1408 3HG2 VAL A  93       0.060  -5.265  14.694  1.00  0.00           H  
ATOM   1409  N   GLY A  94      -3.173  -7.450  17.304  1.00  0.00           N  
ATOM   1410  CA  GLY A  94      -4.259  -7.735  18.231  1.00  0.00           C  
ATOM   1411  C   GLY A  94      -4.513  -9.228  18.256  1.00  0.00           C  
ATOM   1412  O   GLY A  94      -5.551  -9.711  18.709  1.00  0.00           O  
ATOM   1413  H   GLY A  94      -3.387  -7.286  16.331  1.00  0.00           H  
ATOM   1414 1HA  GLY A  94      -3.995  -7.372  19.224  1.00  0.00           H  
ATOM   1415 2HA  GLY A  94      -5.154  -7.197  17.919  1.00  0.00           H  
ATOM   1416  N   ARG A  95      -3.537  -9.950  17.727  1.00  0.00           N  
ATOM   1417  CA  ARG A  95      -3.501 -11.400  17.746  1.00  0.00           C  
ATOM   1418  C   ARG A  95      -2.095 -11.745  18.230  1.00  0.00           C  
ATOM   1419  O   ARG A  95      -1.518 -12.778  17.871  1.00  0.00           O  
ATOM   1420  CB  ARG A  95      -3.771 -12.000  16.374  1.00  0.00           C  
ATOM   1421  CG  ARG A  95      -5.187 -11.802  15.857  1.00  0.00           C  
ATOM   1422  CD  ARG A  95      -6.178 -12.554  16.668  1.00  0.00           C  
ATOM   1423  NE  ARG A  95      -7.527 -12.413  16.143  1.00  0.00           N  
ATOM   1424  CZ  ARG A  95      -8.372 -11.414  16.465  1.00  0.00           C  
ATOM   1425  NH1 ARG A  95      -7.995 -10.479  17.308  1.00  0.00           N  
ATOM   1426  NH2 ARG A  95      -9.582 -11.374  15.933  1.00  0.00           N  
ATOM   1427  H   ARG A  95      -2.780  -9.445  17.289  1.00  0.00           H  
ATOM   1428  HA  ARG A  95      -4.291 -11.757  18.407  1.00  0.00           H  
ATOM   1429 1HB  ARG A  95      -3.090 -11.563  15.645  1.00  0.00           H  
ATOM   1430 2HB  ARG A  95      -3.577 -13.072  16.401  1.00  0.00           H  
ATOM   1431 1HG  ARG A  95      -5.444 -10.743  15.896  1.00  0.00           H  
ATOM   1432 2HG  ARG A  95      -5.250 -12.152  14.826  1.00  0.00           H  
ATOM   1433 1HD  ARG A  95      -5.921 -13.613  16.666  1.00  0.00           H  
ATOM   1434 2HD  ARG A  95      -6.170 -12.180  17.691  1.00  0.00           H  
ATOM   1435  HE  ARG A  95      -7.854 -13.113  15.491  1.00  0.00           H  
ATOM   1436 1HH1 ARG A  95      -7.070 -10.509  17.715  1.00  0.00           H  
ATOM   1437 2HH1 ARG A  95      -8.628  -9.731  17.549  1.00  0.00           H  
ATOM   1438 1HH2 ARG A  95      -9.872 -12.093  15.284  1.00  0.00           H  
ATOM   1439 2HH2 ARG A  95     -10.215 -10.626  16.173  1.00  0.00           H  
ATOM   1440  N   GLU A  96      -1.552 -10.832  19.031  1.00  0.00           N  
ATOM   1441  CA  GLU A  96      -0.352 -11.063  19.826  1.00  0.00           C  
ATOM   1442  C   GLU A  96      -0.793 -11.359  21.257  1.00  0.00           C  
ATOM   1443  O   GLU A  96       0.026 -11.615  22.136  1.00  0.00           O  
ATOM   1444  CB  GLU A  96       0.585  -9.854  19.786  1.00  0.00           C  
ATOM   1445  CG  GLU A  96       1.095  -9.501  18.396  1.00  0.00           C  
ATOM   1446  CD  GLU A  96       1.905 -10.603  17.772  1.00  0.00           C  
ATOM   1447  OE1 GLU A  96       2.693 -11.201  18.465  1.00  0.00           O  
ATOM   1448  OE2 GLU A  96       1.735 -10.848  16.601  1.00  0.00           O  
ATOM   1449  H   GLU A  96      -2.008  -9.932  19.080  1.00  0.00           H  
ATOM   1450  HA  GLU A  96       0.199 -11.895  19.386  1.00  0.00           H  
ATOM   1451 1HB  GLU A  96       0.069  -8.981  20.185  1.00  0.00           H  
ATOM   1452 2HB  GLU A  96       1.449 -10.042  20.422  1.00  0.00           H  
ATOM   1453 1HG  GLU A  96       0.244  -9.282  17.752  1.00  0.00           H  
ATOM   1454 2HG  GLU A  96       1.706  -8.601  18.463  1.00  0.00           H  
ATOM   1455  N   GLN A  97      -2.101 -11.311  21.471  1.00  0.00           N  
ATOM   1456  CA  GLN A  97      -2.687 -11.519  22.783  1.00  0.00           C  
ATOM   1457  C   GLN A  97      -2.446 -12.962  23.247  1.00  0.00           C  
ATOM   1458  O   GLN A  97      -2.124 -13.152  24.441  1.00  0.00           O  
ATOM   1459  OXT GLN A  97      -2.568 -13.870  22.472  1.00  0.00           O  
ATOM   1460  CB  GLN A  97      -4.186 -11.208  22.758  1.00  0.00           C  
ATOM   1461  CG  GLN A  97      -4.517  -9.763  22.428  1.00  0.00           C  
ATOM   1462  CD  GLN A  97      -6.001  -9.470  22.534  1.00  0.00           C  
ATOM   1463  OE1 GLN A  97      -6.570  -9.459  23.630  1.00  0.00           O  
ATOM   1464  NE2 GLN A  97      -6.639  -9.229  21.394  1.00  0.00           N  
ATOM   1465  H   GLN A  97      -2.708 -11.121  20.686  1.00  0.00           H  
ATOM   1466  HA  GLN A  97      -2.222 -10.826  23.484  1.00  0.00           H  
ATOM   1467 1HB  GLN A  97      -4.677 -11.842  22.019  1.00  0.00           H  
ATOM   1468 2HB  GLN A  97      -4.623 -11.440  23.729  1.00  0.00           H  
ATOM   1469 1HG  GLN A  97      -3.989  -9.112  23.125  1.00  0.00           H  
ATOM   1470 2HG  GLN A  97      -4.199  -9.552  21.407  1.00  0.00           H  
ATOM   1471 1HE2 GLN A  97      -7.620  -9.029  21.402  1.00  0.00           H  
ATOM   1472 2HE2 GLN A  97      -6.140  -9.247  20.528  1.00  0.00           H  
ATOM   1473  N   ALA B  98       2.943 -18.689  14.839  1.00  0.00           N  
ATOM   1474  CA  ALA B  98       3.025 -17.203  14.721  1.00  0.00           C  
ATOM   1475  C   ALA B  98       2.122 -16.697  13.602  1.00  0.00           C  
ATOM   1476  O   ALA B  98       1.383 -17.468  12.986  1.00  0.00           O  
ATOM   1477  CB  ALA B  98       4.468 -16.785  14.461  1.00  0.00           C  
ATOM   1478 1H   ALA B  98       3.541 -18.999  15.578  1.00  0.00           H  
ATOM   1479 2H   ALA B  98       2.000 -18.956  15.040  1.00  0.00           H  
ATOM   1480 3H   ALA B  98       3.232 -19.109  13.979  1.00  0.00           H  
ATOM   1481  HA  ALA B  98       2.690 -16.770  15.664  1.00  0.00           H  
ATOM   1482 1HB  ALA B  98       4.523 -15.700  14.376  1.00  0.00           H  
ATOM   1483 2HB  ALA B  98       5.097 -17.117  15.288  1.00  0.00           H  
ATOM   1484 3HB  ALA B  98       4.817 -17.240  13.535  1.00  0.00           H  
ATOM   1485  N   LEU B  99       2.188 -15.393  13.347  1.00  0.00           N  
ATOM   1486  CA  LEU B  99       1.432 -14.768  12.269  1.00  0.00           C  
ATOM   1487  C   LEU B  99       2.268 -13.672  11.617  1.00  0.00           C  
ATOM   1488  O   LEU B  99       2.536 -13.706  10.419  1.00  0.00           O  
ATOM   1489  CB  LEU B  99       0.118 -14.181  12.800  1.00  0.00           C  
ATOM   1490  CG  LEU B  99      -0.920 -15.203  13.280  1.00  0.00           C  
ATOM   1491  CD1 LEU B  99      -2.086 -14.474  13.935  1.00  0.00           C  
ATOM   1492  CD2 LEU B  99      -1.392 -16.040  12.100  1.00  0.00           C  
ATOM   1493  H   LEU B  99       2.784 -14.820  13.927  1.00  0.00           H  
ATOM   1494  HA  LEU B  99       1.184 -15.532  11.533  1.00  0.00           H  
ATOM   1495 1HB  LEU B  99       0.345 -13.523  13.637  1.00  0.00           H  
ATOM   1496 2HB  LEU B  99      -0.342 -13.587  12.011  1.00  0.00           H  
ATOM   1497  HG  LEU B  99      -0.471 -15.855  14.030  1.00  0.00           H  
ATOM   1498 1HD1 LEU B  99      -2.824 -15.201  14.276  1.00  0.00           H  
ATOM   1499 2HD1 LEU B  99      -1.723 -13.900  14.787  1.00  0.00           H  
ATOM   1500 3HD1 LEU B  99      -2.546 -13.802  13.212  1.00  0.00           H  
ATOM   1501 1HD2 LEU B  99      -2.130 -16.767  12.441  1.00  0.00           H  
ATOM   1502 2HD2 LEU B  99      -1.843 -15.390  11.350  1.00  0.00           H  
ATOM   1503 3HD2 LEU B  99      -0.542 -16.564  11.663  1.00  0.00           H  
ATOM   1504  N   HIS B 100       2.677 -12.699  12.421  1.00  0.00           N  
ATOM   1505  CA  HIS B 100       3.416 -11.555  11.917  1.00  0.00           C  
ATOM   1506  C   HIS B 100       4.682 -12.005  11.203  1.00  0.00           C  
ATOM   1507  O   HIS B 100       5.205 -11.300  10.349  1.00  0.00           O  
ATOM   1508  CB  HIS B 100       3.774 -10.595  13.056  1.00  0.00           C  
ATOM   1509  CG  HIS B 100       4.629 -11.214  14.118  1.00  0.00           C  
ATOM   1510  ND1 HIS B 100       4.129 -11.594  15.346  1.00  0.00           N  
ATOM   1511  CD2 HIS B 100       5.948 -11.517  14.137  1.00  0.00           C  
ATOM   1512  CE1 HIS B 100       5.106 -12.106  16.075  1.00  0.00           C  
ATOM   1513  NE2 HIS B 100       6.218 -12.071  15.365  1.00  0.00           N  
ATOM   1514  H   HIS B 100       2.470 -12.755  13.408  1.00  0.00           H  
ATOM   1515  HA  HIS B 100       2.794 -11.000  11.216  1.00  0.00           H  
ATOM   1516 1HB  HIS B 100       4.304  -9.732  12.651  1.00  0.00           H  
ATOM   1517 2HB  HIS B 100       2.861 -10.228  13.523  1.00  0.00           H  
ATOM   1518  HD1 HIS B 100       3.169 -11.573  15.627  1.00  0.00           H  
ATOM   1519  HD2 HIS B 100       6.745 -11.401  13.403  1.00  0.00           H  
ATOM   1520  HE1 HIS B 100       4.913 -12.469  17.085  1.00  0.00           H  
ATOM   1521  N   TRP B 101       5.157 -13.192  11.555  1.00  0.00           N  
ATOM   1522  CA  TRP B 101       6.313 -13.794  10.901  1.00  0.00           C  
ATOM   1523  C   TRP B 101       5.937 -15.000  10.053  1.00  0.00           C  
ATOM   1524  O   TRP B 101       6.408 -15.139   8.925  1.00  0.00           O  
ATOM   1525  CB  TRP B 101       7.348 -14.215  11.946  1.00  0.00           C  
ATOM   1526  CG  TRP B 101       8.698 -14.512  11.366  1.00  0.00           C  
ATOM   1527  CD1 TRP B 101       9.348 -15.709  11.386  1.00  0.00           C  
ATOM   1528  CD2 TRP B 101       9.574 -13.591  10.672  1.00  0.00           C  
ATOM   1529  NE1 TRP B 101      10.563 -15.598  10.757  1.00  0.00           N  
ATOM   1530  CE2 TRP B 101      10.717 -14.309  10.312  1.00  0.00           C  
ATOM   1531  CE3 TRP B 101       9.479 -12.236  10.331  1.00  0.00           C  
ATOM   1532  CZ2 TRP B 101      11.768 -13.720   9.628  1.00  0.00           C  
ATOM   1533  CZ3 TRP B 101      10.533 -11.645   9.644  1.00  0.00           C  
ATOM   1534  CH2 TRP B 101      11.647 -12.369   9.301  1.00  0.00           C  
ATOM   1535  H   TRP B 101       4.700 -13.692  12.304  1.00  0.00           H  
ATOM   1536  HA  TRP B 101       6.770 -13.049  10.251  1.00  0.00           H  
ATOM   1537 1HB  TRP B 101       7.460 -13.423  12.687  1.00  0.00           H  
ATOM   1538 2HB  TRP B 101       6.996 -15.105  12.469  1.00  0.00           H  
ATOM   1539  HD1 TRP B 101       8.960 -16.621  11.836  1.00  0.00           H  
ATOM   1540  HE1 TRP B 101      11.236 -16.342  10.640  1.00  0.00           H  
ATOM   1541  HE3 TRP B 101       8.596 -11.658  10.599  1.00  0.00           H  
ATOM   1542  HZ2 TRP B 101      12.662 -14.277   9.347  1.00  0.00           H  
ATOM   1543  HZ3 TRP B 101      10.452 -10.590   9.383  1.00  0.00           H  
ATOM   1544  HH2 TRP B 101      12.455 -11.874   8.761  1.00  0.00           H  
ATOM   1545  N   ARG B 102       5.099 -15.874  10.597  1.00  0.00           N  
ATOM   1546  CA  ARG B 102       4.709 -17.083   9.884  1.00  0.00           C  
ATOM   1547  C   ARG B 102       3.749 -16.802   8.741  1.00  0.00           C  
ATOM   1548  O   ARG B 102       3.965 -17.259   7.620  1.00  0.00           O  
ATOM   1549  CB  ARG B 102       4.061 -18.073  10.841  1.00  0.00           C  
ATOM   1550  CG  ARG B 102       3.674 -19.405  10.218  1.00  0.00           C  
ATOM   1551  CD  ARG B 102       3.005 -20.297  11.200  1.00  0.00           C  
ATOM   1552  NE  ARG B 102       1.712 -19.776  11.612  1.00  0.00           N  
ATOM   1553  CZ  ARG B 102       0.574 -19.905  10.903  1.00  0.00           C  
ATOM   1554  NH1 ARG B 102       0.586 -20.537   9.750  1.00  0.00           N  
ATOM   1555  NH2 ARG B 102      -0.554 -19.395  11.365  1.00  0.00           N  
ATOM   1556  H   ARG B 102       4.723 -15.704  11.519  1.00  0.00           H  
ATOM   1557  HA  ARG B 102       5.603 -17.535   9.454  1.00  0.00           H  
ATOM   1558 1HB  ARG B 102       4.742 -18.281  11.665  1.00  0.00           H  
ATOM   1559 2HB  ARG B 102       3.159 -17.633  11.265  1.00  0.00           H  
ATOM   1560 1HG  ARG B 102       2.988 -19.233   9.388  1.00  0.00           H  
ATOM   1561 2HG  ARG B 102       4.569 -19.909   9.851  1.00  0.00           H  
ATOM   1562 1HD  ARG B 102       2.851 -21.279  10.753  1.00  0.00           H  
ATOM   1563 2HD  ARG B 102       3.631 -20.397  12.086  1.00  0.00           H  
ATOM   1564  HE  ARG B 102       1.663 -19.283  12.494  1.00  0.00           H  
ATOM   1565 1HH1 ARG B 102       1.448 -20.927   9.397  1.00  0.00           H  
ATOM   1566 2HH1 ARG B 102      -0.267 -20.634   9.219  1.00  0.00           H  
ATOM   1567 1HH2 ARG B 102      -0.563 -18.908  12.251  1.00  0.00           H  
ATOM   1568 2HH2 ARG B 102      -1.407 -19.491  10.834  1.00  0.00           H  
ATOM   1569  N   ALA B 103       2.685 -16.061   9.027  1.00  0.00           N  
ATOM   1570  CA  ALA B 103       1.653 -15.801   8.032  1.00  0.00           C  
ATOM   1571  C   ALA B 103       2.233 -14.859   6.982  1.00  0.00           C  
ATOM   1572  O   ALA B 103       1.808 -14.854   5.827  1.00  0.00           O  
ATOM   1573  CB  ALA B 103       0.434 -15.170   8.691  1.00  0.00           C  
ATOM   1574  H   ALA B 103       2.586 -15.669   9.953  1.00  0.00           H  
ATOM   1575  HA  ALA B 103       1.363 -16.753   7.587  1.00  0.00           H  
ATOM   1576 1HB  ALA B 103      -0.330 -14.980   7.937  1.00  0.00           H  
ATOM   1577 2HB  ALA B 103       0.037 -15.848   9.447  1.00  0.00           H  
ATOM   1578 3HB  ALA B 103       0.720 -14.231   9.161  1.00  0.00           H  
ATOM   1579  N   ALA B 104       3.213 -14.067   7.406  1.00  0.00           N  
ATOM   1580  CA  ALA B 104       4.011 -13.251   6.504  1.00  0.00           C  
ATOM   1581  C   ALA B 104       4.608 -14.115   5.401  1.00  0.00           C  
ATOM   1582  O   ALA B 104       4.428 -13.831   4.217  1.00  0.00           O  
ATOM   1583  CB  ALA B 104       5.120 -12.551   7.281  1.00  0.00           C  
ATOM   1584  H   ALA B 104       3.405 -14.037   8.397  1.00  0.00           H  
ATOM   1585  HA  ALA B 104       3.358 -12.499   6.060  1.00  0.00           H  
ATOM   1586 1HB  ALA B 104       5.713 -11.942   6.600  1.00  0.00           H  
ATOM   1587 2HB  ALA B 104       4.681 -11.914   8.049  1.00  0.00           H  
ATOM   1588 3HB  ALA B 104       5.760 -13.296   7.752  1.00  0.00           H  
ATOM   1589  N   GLY B 105       5.319 -15.167   5.797  1.00  0.00           N  
ATOM   1590  CA  GLY B 105       5.829 -16.120   4.830  1.00  0.00           C  
ATOM   1591  C   GLY B 105       4.724 -16.780   4.026  1.00  0.00           C  
ATOM   1592  O   GLY B 105       4.849 -16.944   2.814  1.00  0.00           O  
ATOM   1593  H   GLY B 105       5.510 -15.311   6.778  1.00  0.00           H  
ATOM   1594 1HA  GLY B 105       6.513 -15.615   4.147  1.00  0.00           H  
ATOM   1595 2HA  GLY B 105       6.402 -16.890   5.346  1.00  0.00           H  
ATOM   1596  N   ALA B 106       3.635 -17.153   4.693  1.00  0.00           N  
ATOM   1597  CA  ALA B 106       2.497 -17.749   4.005  1.00  0.00           C  
ATOM   1598  C   ALA B 106       1.907 -16.833   2.946  1.00  0.00           C  
ATOM   1599  O   ALA B 106       1.462 -17.299   1.897  1.00  0.00           O  
ATOM   1600  CB  ALA B 106       1.421 -18.127   5.001  1.00  0.00           C  
ATOM   1601  H   ALA B 106       3.591 -17.021   5.693  1.00  0.00           H  
ATOM   1602  HA  ALA B 106       2.843 -18.651   3.498  1.00  0.00           H  
ATOM   1603 1HB  ALA B 106       0.577 -18.572   4.474  1.00  0.00           H  
ATOM   1604 2HB  ALA B 106       1.823 -18.846   5.715  1.00  0.00           H  
ATOM   1605 3HB  ALA B 106       1.089 -17.237   5.532  1.00  0.00           H  
ATOM   1606  N   ALA B 107       1.891 -15.536   3.226  1.00  0.00           N  
ATOM   1607  CA  ALA B 107       1.408 -14.562   2.256  1.00  0.00           C  
ATOM   1608  C   ALA B 107       2.275 -14.548   1.020  1.00  0.00           C  
ATOM   1609  O   ALA B 107       1.778 -14.390  -0.087  1.00  0.00           O  
ATOM   1610  CB  ALA B 107       1.384 -13.187   2.864  1.00  0.00           C  
ATOM   1611  H   ALA B 107       2.218 -15.213   4.125  1.00  0.00           H  
ATOM   1612  HA  ALA B 107       0.393 -14.841   1.972  1.00  0.00           H  
ATOM   1613 1HB  ALA B 107       1.021 -12.470   2.128  1.00  0.00           H  
ATOM   1614 2HB  ALA B 107       0.722 -13.184   3.731  1.00  0.00           H  
ATOM   1615 3HB  ALA B 107       2.390 -12.909   3.176  1.00  0.00           H  
ATOM   1616  N   THR B 108       3.578 -14.693   1.212  1.00  0.00           N  
ATOM   1617  CA  THR B 108       4.467 -14.815   0.074  1.00  0.00           C  
ATOM   1618  C   THR B 108       4.116 -16.082  -0.697  1.00  0.00           C  
ATOM   1619  O   THR B 108       4.103 -16.075  -1.926  1.00  0.00           O  
ATOM   1620  CB  THR B 108       5.944 -14.847   0.510  1.00  0.00           C  
ATOM   1621  OG1 THR B 108       6.270 -13.627   1.190  1.00  0.00           O  
ATOM   1622  CG2 THR B 108       6.853 -15.008  -0.698  1.00  0.00           C  
ATOM   1623  H   THR B 108       3.966 -14.719   2.145  1.00  0.00           H  
ATOM   1624  HA  THR B 108       4.339 -13.938  -0.561  1.00  0.00           H  
ATOM   1625  HB  THR B 108       6.104 -15.681   1.193  1.00  0.00           H  
ATOM   1626  HG1 THR B 108       6.838 -13.822   1.939  1.00  0.00           H  
ATOM   1627 1HG2 THR B 108       7.893 -15.029  -0.371  1.00  0.00           H  
ATOM   1628 2HG2 THR B 108       6.615 -15.940  -1.211  1.00  0.00           H  
ATOM   1629 3HG2 THR B 108       6.705 -14.172  -1.380  1.00  0.00           H  
ATOM   1630  N   VAL B 109       3.815 -17.164   0.016  1.00  0.00           N  
ATOM   1631  CA  VAL B 109       3.433 -18.402  -0.654  1.00  0.00           C  
ATOM   1632  C   VAL B 109       2.148 -18.161  -1.437  1.00  0.00           C  
ATOM   1633  O   VAL B 109       2.005 -18.620  -2.565  1.00  0.00           O  
ATOM   1634  CB  VAL B 109       3.221 -19.537   0.366  1.00  0.00           C  
ATOM   1635  CG1 VAL B 109       2.625 -20.760  -0.315  1.00  0.00           C  
ATOM   1636  CG2 VAL B 109       4.542 -19.883   1.036  1.00  0.00           C  
ATOM   1637  H   VAL B 109       3.848 -17.140   1.025  1.00  0.00           H  
ATOM   1638  HA  VAL B 109       4.241 -18.697  -1.323  1.00  0.00           H  
ATOM   1639  HB  VAL B 109       2.506 -19.208   1.119  1.00  0.00           H  
ATOM   1640 1HG1 VAL B 109       2.482 -21.552   0.420  1.00  0.00           H  
ATOM   1641 2HG1 VAL B 109       1.664 -20.498  -0.757  1.00  0.00           H  
ATOM   1642 3HG1 VAL B 109       3.301 -21.108  -1.095  1.00  0.00           H  
ATOM   1643 1HG2 VAL B 109       4.385 -20.686   1.756  1.00  0.00           H  
ATOM   1644 2HG2 VAL B 109       5.259 -20.207   0.282  1.00  0.00           H  
ATOM   1645 3HG2 VAL B 109       4.930 -19.004   1.552  1.00  0.00           H  
ATOM   1646  N   LEU B 110       1.211 -17.444  -0.821  1.00  0.00           N  
ATOM   1647  CA  LEU B 110      -0.086 -17.171  -1.432  1.00  0.00           C  
ATOM   1648  C   LEU B 110       0.147 -16.417  -2.735  1.00  0.00           C  
ATOM   1649  O   LEU B 110      -0.485 -16.709  -3.750  1.00  0.00           O  
ATOM   1650  CB  LEU B 110      -0.975 -16.349  -0.490  1.00  0.00           C  
ATOM   1651  CG  LEU B 110      -1.539 -17.105   0.720  1.00  0.00           C  
ATOM   1652  CD1 LEU B 110      -2.248 -16.125   1.645  1.00  0.00           C  
ATOM   1653  CD2 LEU B 110      -2.491 -18.192   0.242  1.00  0.00           C  
ATOM   1654  H   LEU B 110       1.409 -17.079   0.099  1.00  0.00           H  
ATOM   1655  HA  LEU B 110      -0.591 -18.120  -1.610  1.00  0.00           H  
ATOM   1656 1HB  LEU B 110      -0.398 -15.506  -0.115  1.00  0.00           H  
ATOM   1657 2HB  LEU B 110      -1.819 -15.960  -1.060  1.00  0.00           H  
ATOM   1658  HG  LEU B 110      -0.721 -17.559   1.279  1.00  0.00           H  
ATOM   1659 1HD1 LEU B 110      -2.648 -16.662   2.505  1.00  0.00           H  
ATOM   1660 2HD1 LEU B 110      -1.540 -15.371   1.988  1.00  0.00           H  
ATOM   1661 3HD1 LEU B 110      -3.063 -15.642   1.108  1.00  0.00           H  
ATOM   1662 1HD2 LEU B 110      -2.891 -18.729   1.102  1.00  0.00           H  
ATOM   1663 2HD2 LEU B 110      -3.310 -17.738  -0.316  1.00  0.00           H  
ATOM   1664 3HD2 LEU B 110      -1.954 -18.887  -0.403  1.00  0.00           H  
ATOM   1665  N   LEU B 111       1.062 -15.452  -2.701  1.00  0.00           N  
ATOM   1666  CA  LEU B 111       1.428 -14.692  -3.894  1.00  0.00           C  
ATOM   1667  C   LEU B 111       1.818 -15.630  -5.019  1.00  0.00           C  
ATOM   1668  O   LEU B 111       1.352 -15.486  -6.147  1.00  0.00           O  
ATOM   1669  CB  LEU B 111       2.588 -13.736  -3.590  1.00  0.00           C  
ATOM   1670  CG  LEU B 111       3.089 -12.899  -4.774  1.00  0.00           C  
ATOM   1671  CD1 LEU B 111       1.966 -11.999  -5.271  1.00  0.00           C  
ATOM   1672  CD2 LEU B 111       4.296 -12.079  -4.342  1.00  0.00           C  
ATOM   1673  H   LEU B 111       1.517 -15.240  -1.824  1.00  0.00           H  
ATOM   1674  HA  LEU B 111       0.571 -14.092  -4.198  1.00  0.00           H  
ATOM   1675 1HB  LEU B 111       2.275 -13.047  -2.807  1.00  0.00           H  
ATOM   1676 2HB  LEU B 111       3.430 -14.319  -3.216  1.00  0.00           H  
ATOM   1677  HG  LEU B 111       3.373 -13.561  -5.593  1.00  0.00           H  
ATOM   1678 1HD1 LEU B 111       2.321 -11.405  -6.113  1.00  0.00           H  
ATOM   1679 2HD1 LEU B 111       1.123 -12.612  -5.591  1.00  0.00           H  
ATOM   1680 3HD1 LEU B 111       1.648 -11.336  -4.467  1.00  0.00           H  
ATOM   1681 1HD2 LEU B 111       4.652 -11.485  -5.184  1.00  0.00           H  
ATOM   1682 2HD2 LEU B 111       4.012 -11.416  -3.525  1.00  0.00           H  
ATOM   1683 3HD2 LEU B 111       5.089 -12.748  -4.009  1.00  0.00           H  
ATOM   1684  N   VAL B 112       2.684 -16.587  -4.705  1.00  0.00           N  
ATOM   1685  CA  VAL B 112       3.135 -17.556  -5.688  1.00  0.00           C  
ATOM   1686  C   VAL B 112       1.965 -18.381  -6.189  1.00  0.00           C  
ATOM   1687  O   VAL B 112       1.884 -18.699  -7.373  1.00  0.00           O  
ATOM   1688  CB  VAL B 112       4.201 -18.487  -5.081  1.00  0.00           C  
ATOM   1689  CG1 VAL B 112       4.529 -19.620  -6.042  1.00  0.00           C  
ATOM   1690  CG2 VAL B 112       5.451 -17.690  -4.740  1.00  0.00           C  
ATOM   1691  H   VAL B 112       3.038 -16.644  -3.761  1.00  0.00           H  
ATOM   1692  HA  VAL B 112       3.575 -17.017  -6.528  1.00  0.00           H  
ATOM   1693  HB  VAL B 112       3.800 -18.940  -4.174  1.00  0.00           H  
ATOM   1694 1HG1 VAL B 112       5.283 -20.268  -5.596  1.00  0.00           H  
ATOM   1695 2HG1 VAL B 112       3.627 -20.198  -6.243  1.00  0.00           H  
ATOM   1696 3HG1 VAL B 112       4.912 -19.206  -6.974  1.00  0.00           H  
ATOM   1697 1HG2 VAL B 112       6.200 -18.355  -4.310  1.00  0.00           H  
ATOM   1698 2HG2 VAL B 112       5.849 -17.232  -5.645  1.00  0.00           H  
ATOM   1699 3HG2 VAL B 112       5.201 -16.911  -4.019  1.00  0.00           H  
ATOM   1700  N   ILE B 113       1.062 -18.743  -5.288  1.00  0.00           N  
ATOM   1701  CA  ILE B 113      -0.045 -19.598  -5.678  1.00  0.00           C  
ATOM   1702  C   ILE B 113      -0.836 -18.808  -6.717  1.00  0.00           C  
ATOM   1703  O   ILE B 113      -1.242 -19.351  -7.745  1.00  0.00           O  
ATOM   1704  CB  ILE B 113      -0.935 -19.981  -4.482  1.00  0.00           C  
ATOM   1705  CG1 ILE B 113      -0.181 -20.918  -3.534  1.00  0.00           C  
ATOM   1706  CG2 ILE B 113      -2.223 -20.631  -4.964  1.00  0.00           C  
ATOM   1707  CD1 ILE B 113      -0.869 -21.124  -2.204  1.00  0.00           C  
ATOM   1708  H   ILE B 113       1.131 -18.434  -4.329  1.00  0.00           H  
ATOM   1709  HA  ILE B 113       0.360 -20.526  -6.080  1.00  0.00           H  
ATOM   1710  HB  ILE B 113      -1.181 -19.087  -3.911  1.00  0.00           H  
ATOM   1711 1HG1 ILE B 113      -0.055 -21.891  -4.008  1.00  0.00           H  
ATOM   1712 2HG1 ILE B 113       0.815 -20.517  -3.343  1.00  0.00           H  
ATOM   1713 1HG2 ILE B 113      -2.840 -20.896  -4.106  1.00  0.00           H  
ATOM   1714 2HG2 ILE B 113      -2.766 -19.933  -5.599  1.00  0.00           H  
ATOM   1715 3HG2 ILE B 113      -1.986 -21.530  -5.533  1.00  0.00           H  
ATOM   1716 1HD1 ILE B 113      -0.275 -21.798  -1.587  1.00  0.00           H  
ATOM   1717 2HD1 ILE B 113      -0.974 -20.165  -1.696  1.00  0.00           H  
ATOM   1718 3HD1 ILE B 113      -1.855 -21.557  -2.368  1.00  0.00           H  
ATOM   1719  N   VAL B 114      -1.026 -17.517  -6.447  1.00  0.00           N  
ATOM   1720  CA  VAL B 114      -1.762 -16.629  -7.345  1.00  0.00           C  
ATOM   1721  C   VAL B 114      -1.086 -16.598  -8.703  1.00  0.00           C  
ATOM   1722  O   VAL B 114      -1.742 -16.629  -9.740  1.00  0.00           O  
ATOM   1723  CB  VAL B 114      -1.831 -15.202  -6.770  1.00  0.00           C  
ATOM   1724  CG1 VAL B 114      -2.369 -14.233  -7.812  1.00  0.00           C  
ATOM   1725  CG2 VAL B 114      -2.700 -15.188  -5.522  1.00  0.00           C  
ATOM   1726  H   VAL B 114      -0.644 -17.143  -5.590  1.00  0.00           H  
ATOM   1727  HA  VAL B 114      -2.787 -16.993  -7.427  1.00  0.00           H  
ATOM   1728  HB  VAL B 114      -0.823 -14.874  -6.515  1.00  0.00           H  
ATOM   1729 1HG1 VAL B 114      -2.411 -13.229  -7.389  1.00  0.00           H  
ATOM   1730 2HG1 VAL B 114      -1.712 -14.233  -8.682  1.00  0.00           H  
ATOM   1731 3HG1 VAL B 114      -3.370 -14.541  -8.113  1.00  0.00           H  
ATOM   1732 1HG2 VAL B 114      -2.744 -14.176  -5.120  1.00  0.00           H  
ATOM   1733 2HG2 VAL B 114      -3.707 -15.522  -5.775  1.00  0.00           H  
ATOM   1734 3HG2 VAL B 114      -2.274 -15.857  -4.774  1.00  0.00           H  
ATOM   1735  N   LEU B 115       0.238 -16.517  -8.683  1.00  0.00           N  
ATOM   1736  CA  LEU B 115       0.995 -16.433  -9.911  1.00  0.00           C  
ATOM   1737  C   LEU B 115       0.764 -17.726 -10.669  1.00  0.00           C  
ATOM   1738  O   LEU B 115       0.569 -17.711 -11.884  1.00  0.00           O  
ATOM   1739  CB  LEU B 115       2.488 -16.225  -9.629  1.00  0.00           C  
ATOM   1740  CG  LEU B 115       2.863 -14.888  -8.977  1.00  0.00           C  
ATOM   1741  CD1 LEU B 115       4.347 -14.886  -8.637  1.00  0.00           C  
ATOM   1742  CD2 LEU B 115       2.517 -13.747  -9.922  1.00  0.00           C  
ATOM   1743  H   LEU B 115       0.729 -16.513  -7.801  1.00  0.00           H  
ATOM   1744  HA  LEU B 115       0.654 -15.560 -10.467  1.00  0.00           H  
ATOM   1745 1HB  LEU B 115       2.832 -17.022  -8.972  1.00  0.00           H  
ATOM   1746 2HB  LEU B 115       3.033 -16.299 -10.570  1.00  0.00           H  
ATOM   1747  HG  LEU B 115       2.307 -14.769  -8.046  1.00  0.00           H  
ATOM   1748 1HD1 LEU B 115       4.613 -13.936  -8.173  1.00  0.00           H  
ATOM   1749 2HD1 LEU B 115       4.563 -15.700  -7.945  1.00  0.00           H  
ATOM   1750 3HD1 LEU B 115       4.929 -15.020  -9.548  1.00  0.00           H  
ATOM   1751 1HD2 LEU B 115       2.782 -12.797  -9.458  1.00  0.00           H  
ATOM   1752 2HD2 LEU B 115       3.073 -13.864 -10.853  1.00  0.00           H  
ATOM   1753 3HD2 LEU B 115       1.447 -13.761 -10.134  1.00  0.00           H  
ATOM   1754  N   LEU B 116       0.768 -18.841  -9.943  1.00  0.00           N  
ATOM   1755  CA  LEU B 116       0.552 -20.150 -10.545  1.00  0.00           C  
ATOM   1756  C   LEU B 116      -0.844 -20.269 -11.135  1.00  0.00           C  
ATOM   1757  O   LEU B 116      -1.016 -20.853 -12.201  1.00  0.00           O  
ATOM   1758  CB  LEU B 116       0.766 -21.254  -9.501  1.00  0.00           C  
ATOM   1759  CG  LEU B 116       2.216 -21.471  -9.050  1.00  0.00           C  
ATOM   1760  CD1 LEU B 116       2.243 -22.448  -7.883  1.00  0.00           C  
ATOM   1761  CD2 LEU B 116       3.038 -21.992 -10.219  1.00  0.00           C  
ATOM   1762  H   LEU B 116       0.925 -18.777  -8.948  1.00  0.00           H  
ATOM   1763  HA  LEU B 116       1.272 -20.283 -11.352  1.00  0.00           H  
ATOM   1764 1HB  LEU B 116       0.176 -21.014  -8.618  1.00  0.00           H  
ATOM   1765 2HB  LEU B 116       0.401 -22.195  -9.911  1.00  0.00           H  
ATOM   1766  HG  LEU B 116       2.635 -20.526  -8.704  1.00  0.00           H  
ATOM   1767 1HD1 LEU B 116       3.274 -22.603  -7.562  1.00  0.00           H  
ATOM   1768 2HD1 LEU B 116       1.663 -22.042  -7.054  1.00  0.00           H  
ATOM   1769 3HD1 LEU B 116       1.814 -23.400  -8.194  1.00  0.00           H  
ATOM   1770 1HD2 LEU B 116       4.069 -22.146  -9.898  1.00  0.00           H  
ATOM   1771 2HD2 LEU B 116       2.621 -22.938 -10.565  1.00  0.00           H  
ATOM   1772 3HD2 LEU B 116       3.016 -21.267 -11.032  1.00  0.00           H  
ATOM   1773  N   ALA B 117      -1.832 -19.705 -10.448  1.00  0.00           N  
ATOM   1774  CA  ALA B 117      -3.208 -19.708 -10.936  1.00  0.00           C  
ATOM   1775  C   ALA B 117      -3.293 -19.099 -12.330  1.00  0.00           C  
ATOM   1776  O   ALA B 117      -3.980 -19.624 -13.205  1.00  0.00           O  
ATOM   1777  CB  ALA B 117      -4.104 -18.934  -9.979  1.00  0.00           C  
ATOM   1778  H   ALA B 117      -1.625 -19.262  -9.564  1.00  0.00           H  
ATOM   1779  HA  ALA B 117      -3.548 -20.742 -10.984  1.00  0.00           H  
ATOM   1780 1HB  ALA B 117      -5.128 -18.943 -10.353  1.00  0.00           H  
ATOM   1781 2HB  ALA B 117      -4.074 -19.401  -8.995  1.00  0.00           H  
ATOM   1782 3HB  ALA B 117      -3.754 -17.906  -9.904  1.00  0.00           H  
ATOM   1783  N   GLY B 118      -2.596 -17.986 -12.530  1.00  0.00           N  
ATOM   1784  CA  GLY B 118      -2.520 -17.391 -13.851  1.00  0.00           C  
ATOM   1785  C   GLY B 118      -1.912 -18.355 -14.848  1.00  0.00           C  
ATOM   1786  O   GLY B 118      -2.414 -18.515 -15.959  1.00  0.00           O  
ATOM   1787  H   GLY B 118      -2.112 -17.542 -11.762  1.00  0.00           H  
ATOM   1788 1HA  GLY B 118      -3.519 -17.103 -14.179  1.00  0.00           H  
ATOM   1789 2HA  GLY B 118      -1.922 -16.482 -13.807  1.00  0.00           H  
ATOM   1790  N   SER B 119      -0.827 -19.003 -14.442  1.00  0.00           N  
ATOM   1791  CA  SER B 119      -0.100 -19.914 -15.312  1.00  0.00           C  
ATOM   1792  C   SER B 119      -0.952 -21.120 -15.655  1.00  0.00           C  
ATOM   1793  O   SER B 119      -0.711 -21.805 -16.646  1.00  0.00           O  
ATOM   1794  CB  SER B 119       1.187 -20.362 -14.647  1.00  0.00           C  
ATOM   1795  OG  SER B 119       0.924 -21.228 -13.578  1.00  0.00           O  
ATOM   1796  H   SER B 119      -0.498 -18.857 -13.498  1.00  0.00           H  
ATOM   1797  HA  SER B 119       0.168 -19.380 -16.224  1.00  0.00           H  
ATOM   1798 1HB  SER B 119       1.818 -20.865 -15.380  1.00  0.00           H  
ATOM   1799 2HB  SER B 119       1.733 -19.491 -14.288  1.00  0.00           H  
ATOM   1800  HG  SER B 119       1.371 -22.052 -13.788  1.00  0.00           H  
ATOM   1801  N   TYR B 120      -1.955 -21.374 -14.826  1.00  0.00           N  
ATOM   1802  CA  TYR B 120      -2.839 -22.507 -15.032  1.00  0.00           C  
ATOM   1803  C   TYR B 120      -4.254 -22.103 -15.420  1.00  0.00           C  
ATOM   1804  O   TYR B 120      -5.178 -22.909 -15.341  1.00  0.00           O  
ATOM   1805  CB  TYR B 120      -2.874 -23.372 -13.770  1.00  0.00           C  
ATOM   1806  CG  TYR B 120      -1.527 -23.939 -13.381  1.00  0.00           C  
ATOM   1807  CD1 TYR B 120      -0.748 -24.587 -14.329  1.00  0.00           C  
ATOM   1808  CD2 TYR B 120      -1.071 -23.813 -12.078  1.00  0.00           C  
ATOM   1809  CE1 TYR B 120       0.483 -25.105 -13.974  1.00  0.00           C  
ATOM   1810  CE2 TYR B 120       0.160 -24.331 -11.723  1.00  0.00           C  
ATOM   1811  CZ  TYR B 120       0.935 -24.975 -12.666  1.00  0.00           C  
ATOM   1812  OH  TYR B 120       2.160 -25.492 -12.313  1.00  0.00           O  
ATOM   1813  H   TYR B 120      -2.109 -20.766 -14.034  1.00  0.00           H  
ATOM   1814  HA  TYR B 120      -2.452 -23.102 -15.859  1.00  0.00           H  
ATOM   1815 1HB  TYR B 120      -3.248 -22.780 -12.933  1.00  0.00           H  
ATOM   1816 2HB  TYR B 120      -3.564 -24.203 -13.917  1.00  0.00           H  
ATOM   1817  HD1 TYR B 120      -1.106 -24.686 -15.354  1.00  0.00           H  
ATOM   1818  HD2 TYR B 120      -1.683 -23.305 -11.333  1.00  0.00           H  
ATOM   1819  HE1 TYR B 120       1.095 -25.614 -14.719  1.00  0.00           H  
ATOM   1820  HE2 TYR B 120       0.518 -24.232 -10.698  1.00  0.00           H  
ATOM   1821  HH  TYR B 120       2.566 -25.903 -13.080  1.00  0.00           H  
ATOM   1822  N   LEU B 121      -4.421 -20.852 -15.830  1.00  0.00           N  
ATOM   1823  CA  LEU B 121      -5.734 -20.342 -16.212  1.00  0.00           C  
ATOM   1824  C   LEU B 121      -5.576 -19.387 -17.386  1.00  0.00           C  
ATOM   1825  O   LEU B 121      -6.167 -19.583 -18.445  1.00  0.00           O  
ATOM   1826  CB  LEU B 121      -6.405 -19.625 -15.033  1.00  0.00           C  
ATOM   1827  CG  LEU B 121      -6.790 -20.515 -13.845  1.00  0.00           C  
ATOM   1828  CD1 LEU B 121      -7.267 -19.644 -12.691  1.00  0.00           C  
ATOM   1829  CD2 LEU B 121      -7.872 -21.495 -14.275  1.00  0.00           C  
ATOM   1830  H   LEU B 121      -3.622 -20.237 -15.880  1.00  0.00           H  
ATOM   1831  HA  LEU B 121      -6.363 -21.185 -16.496  1.00  0.00           H  
ATOM   1832 1HB  LEU B 121      -5.729 -18.855 -14.665  1.00  0.00           H  
ATOM   1833 2HB  LEU B 121      -7.313 -19.140 -15.393  1.00  0.00           H  
ATOM   1834  HG  LEU B 121      -5.914 -21.068 -13.506  1.00  0.00           H  
ATOM   1835 1HD1 LEU B 121      -7.541 -20.277 -11.847  1.00  0.00           H  
ATOM   1836 2HD1 LEU B 121      -6.467 -18.967 -12.392  1.00  0.00           H  
ATOM   1837 3HD1 LEU B 121      -8.135 -19.066 -13.007  1.00  0.00           H  
ATOM   1838 1HD2 LEU B 121      -8.146 -22.129 -13.430  1.00  0.00           H  
ATOM   1839 2HD2 LEU B 121      -8.749 -20.943 -14.613  1.00  0.00           H  
ATOM   1840 3HD2 LEU B 121      -7.498 -22.116 -15.089  1.00  0.00           H  
ATOM   1841  N   ALA B 122      -4.779 -18.345 -17.189  1.00  0.00           N  
ATOM   1842  CA  ALA B 122      -4.635 -17.313 -18.204  1.00  0.00           C  
ATOM   1843  C   ALA B 122      -4.032 -17.983 -19.429  1.00  0.00           C  
ATOM   1844  O   ALA B 122      -4.357 -17.641 -20.565  1.00  0.00           O  
ATOM   1845  CB  ALA B 122      -3.720 -16.204 -17.699  1.00  0.00           C  
ATOM   1846  H   ALA B 122      -4.263 -18.261 -16.325  1.00  0.00           H  
ATOM   1847  HA  ALA B 122      -5.621 -16.895 -18.405  1.00  0.00           H  
ATOM   1848 1HB  ALA B 122      -3.620 -15.437 -18.467  1.00  0.00           H  
ATOM   1849 2HB  ALA B 122      -4.147 -15.762 -16.799  1.00  0.00           H  
ATOM   1850 3HB  ALA B 122      -2.740 -16.618 -17.470  1.00  0.00           H  
ATOM   1851  N   VAL B 123      -3.153 -18.949 -19.185  1.00  0.00           N  
ATOM   1852  CA  VAL B 123      -2.571 -19.736 -20.259  1.00  0.00           C  
ATOM   1853  C   VAL B 123      -3.700 -20.355 -21.058  1.00  0.00           C  
ATOM   1854  O   VAL B 123      -3.792 -20.151 -22.263  1.00  0.00           O  
ATOM   1855  CB  VAL B 123      -1.650 -20.839 -19.703  1.00  0.00           C  
ATOM   1856  CG1 VAL B 123      -1.278 -21.825 -20.801  1.00  0.00           C  
ATOM   1857  CG2 VAL B 123      -0.404 -20.216 -19.093  1.00  0.00           C  
ATOM   1858  H   VAL B 123      -2.883 -19.141 -18.231  1.00  0.00           H  
ATOM   1859  HA  VAL B 123      -1.956 -19.080 -20.875  1.00  0.00           H  
ATOM   1860  HB  VAL B 123      -2.189 -21.399 -18.938  1.00  0.00           H  
ATOM   1861 1HG1 VAL B 123      -0.628 -22.598 -20.391  1.00  0.00           H  
ATOM   1862 2HG1 VAL B 123      -2.183 -22.286 -21.198  1.00  0.00           H  
ATOM   1863 3HG1 VAL B 123      -0.756 -21.300 -21.600  1.00  0.00           H  
ATOM   1864 1HG2 VAL B 123       0.241 -21.001 -18.702  1.00  0.00           H  
ATOM   1865 2HG2 VAL B 123       0.131 -19.652 -19.857  1.00  0.00           H  
ATOM   1866 3HG2 VAL B 123      -0.692 -19.546 -18.283  1.00  0.00           H  
ATOM   1867  N   LEU B 124      -4.572 -21.099 -20.381  1.00  0.00           N  
ATOM   1868  CA  LEU B 124      -5.611 -21.856 -21.065  1.00  0.00           C  
ATOM   1869  C   LEU B 124      -6.566 -20.955 -21.849  1.00  0.00           C  
ATOM   1870  O   LEU B 124      -7.123 -21.360 -22.870  1.00  0.00           O  
ATOM   1871  CB  LEU B 124      -6.407 -22.683 -20.047  1.00  0.00           C  
ATOM   1872  CG  LEU B 124      -5.628 -23.803 -19.345  1.00  0.00           C  
ATOM   1873  CD1 LEU B 124      -6.500 -24.429 -18.266  1.00  0.00           C  
ATOM   1874  CD2 LEU B 124      -5.196 -24.841 -20.370  1.00  0.00           C  
ATOM   1875  H   LEU B 124      -4.514 -21.142 -19.374  1.00  0.00           H  
ATOM   1876  HA  LEU B 124      -5.137 -22.519 -21.788  1.00  0.00           H  
ATOM   1877 1HB  LEU B 124      -6.788 -22.013 -19.278  1.00  0.00           H  
ATOM   1878 2HB  LEU B 124      -7.256 -23.139 -20.556  1.00  0.00           H  
ATOM   1879  HG  LEU B 124      -4.746 -23.384 -18.859  1.00  0.00           H  
ATOM   1880 1HD1 LEU B 124      -5.946 -25.225 -17.767  1.00  0.00           H  
ATOM   1881 2HD1 LEU B 124      -6.778 -23.669 -17.535  1.00  0.00           H  
ATOM   1882 3HD1 LEU B 124      -7.399 -24.844 -18.720  1.00  0.00           H  
ATOM   1883 1HD2 LEU B 124      -4.641 -25.636 -19.871  1.00  0.00           H  
ATOM   1884 2HD2 LEU B 124      -6.077 -25.261 -20.855  1.00  0.00           H  
ATOM   1885 3HD2 LEU B 124      -4.560 -24.369 -21.119  1.00  0.00           H  
ATOM   1886  N   ALA B 125      -6.751 -19.734 -21.366  1.00  0.00           N  
ATOM   1887  CA  ALA B 125      -7.691 -18.802 -21.974  1.00  0.00           C  
ATOM   1888  C   ALA B 125      -7.304 -18.620 -23.437  1.00  0.00           C  
ATOM   1889  O   ALA B 125      -8.164 -18.459 -24.300  1.00  0.00           O  
ATOM   1890  CB  ALA B 125      -7.648 -17.464 -21.249  1.00  0.00           C  
ATOM   1891  H   ALA B 125      -6.226 -19.443 -20.553  1.00  0.00           H  
ATOM   1892  HA  ALA B 125      -8.692 -19.223 -21.883  1.00  0.00           H  
ATOM   1893 1HB  ALA B 125      -8.355 -16.776 -21.713  1.00  0.00           H  
ATOM   1894 2HB  ALA B 125      -7.916 -17.609 -20.202  1.00  0.00           H  
ATOM   1895 3HB  ALA B 125      -6.643 -17.048 -21.311  1.00  0.00           H  
ATOM   1896  N   GLU B 126      -6.000 -18.660 -23.702  1.00  0.00           N  
ATOM   1897  CA  GLU B 126      -5.461 -18.411 -25.035  1.00  0.00           C  
ATOM   1898  C   GLU B 126      -4.858 -19.659 -25.679  1.00  0.00           C  
ATOM   1899  O   GLU B 126      -4.797 -19.760 -26.903  1.00  0.00           O  
ATOM   1900  CB  GLU B 126      -4.401 -17.309 -24.968  1.00  0.00           C  
ATOM   1901  CG  GLU B 126      -4.872 -16.023 -24.303  1.00  0.00           C  
ATOM   1902  CD  GLU B 126      -6.032 -15.386 -25.017  1.00  0.00           C  
ATOM   1903  OE1 GLU B 126      -5.920 -15.145 -26.195  1.00  0.00           O  
ATOM   1904  OE2 GLU B 126      -7.031 -15.140 -24.383  1.00  0.00           O  
ATOM   1905  H   GLU B 126      -5.364 -18.871 -22.946  1.00  0.00           H  
ATOM   1906  HA  GLU B 126      -6.271 -18.064 -25.677  1.00  0.00           H  
ATOM   1907 1HB  GLU B 126      -3.533 -17.671 -24.417  1.00  0.00           H  
ATOM   1908 2HB  GLU B 126      -4.069 -17.062 -25.976  1.00  0.00           H  
ATOM   1909 1HG  GLU B 126      -5.168 -16.243 -23.278  1.00  0.00           H  
ATOM   1910 2HG  GLU B 126      -4.041 -15.319 -24.269  1.00  0.00           H  
ATOM   1911  N   ARG B 127      -4.411 -20.596 -24.845  1.00  0.00           N  
ATOM   1912  CA  ARG B 127      -3.798 -21.848 -25.290  1.00  0.00           C  
ATOM   1913  C   ARG B 127      -4.694 -22.767 -26.120  1.00  0.00           C  
ATOM   1914  O   ARG B 127      -4.214 -23.471 -27.008  1.00  0.00           O  
ATOM   1915  CB  ARG B 127      -3.310 -22.629 -24.079  1.00  0.00           C  
ATOM   1916  CG  ARG B 127      -2.509 -23.880 -24.404  1.00  0.00           C  
ATOM   1917  CD  ARG B 127      -1.845 -24.436 -23.197  1.00  0.00           C  
ATOM   1918  NE  ARG B 127      -1.139 -25.673 -23.488  1.00  0.00           N  
ATOM   1919  CZ  ARG B 127       0.117 -25.742 -23.969  1.00  0.00           C  
ATOM   1920  NH1 ARG B 127       0.791 -24.638 -24.208  1.00  0.00           N  
ATOM   1921  NH2 ARG B 127       0.673 -26.918 -24.202  1.00  0.00           N  
ATOM   1922  H   ARG B 127      -4.507 -20.419 -23.856  1.00  0.00           H  
ATOM   1923  HA  ARG B 127      -2.969 -21.610 -25.956  1.00  0.00           H  
ATOM   1924 1HB  ARG B 127      -2.683 -21.987 -23.461  1.00  0.00           H  
ATOM   1925 2HB  ARG B 127      -4.164 -22.932 -23.473  1.00  0.00           H  
ATOM   1926 1HG  ARG B 127      -3.174 -24.642 -24.811  1.00  0.00           H  
ATOM   1927 2HG  ARG B 127      -1.740 -23.639 -25.138  1.00  0.00           H  
ATOM   1928 1HD  ARG B 127      -1.125 -23.714 -22.813  1.00  0.00           H  
ATOM   1929 2HD  ARG B 127      -2.594 -24.642 -22.433  1.00  0.00           H  
ATOM   1930  HE  ARG B 127      -1.625 -26.543 -23.317  1.00  0.00           H  
ATOM   1931 1HH1 ARG B 127       0.367 -23.739 -24.030  1.00  0.00           H  
ATOM   1932 2HH1 ARG B 127       1.733 -24.690 -24.569  1.00  0.00           H  
ATOM   1933 1HH2 ARG B 127       0.155 -27.767 -24.018  1.00  0.00           H  
ATOM   1934 2HH2 ARG B 127       1.614 -26.970 -24.562  1.00  0.00           H  
ATOM   1935  N   GLY B 128      -5.991 -22.769 -25.825  1.00  0.00           N  
ATOM   1936  CA  GLY B 128      -6.932 -23.451 -26.695  1.00  0.00           C  
ATOM   1937  C   GLY B 128      -7.570 -22.521 -27.708  1.00  0.00           C  
ATOM   1938  O   GLY B 128      -8.730 -22.710 -28.079  1.00  0.00           O  
ATOM   1939  H   GLY B 128      -6.334 -22.301 -24.999  1.00  0.00           H  
ATOM   1940 1HA  GLY B 128      -6.422 -24.255 -27.225  1.00  0.00           H  
ATOM   1941 2HA  GLY B 128      -7.716 -23.910 -26.093  1.00  0.00           H  
ATOM   1942  N   ALA B 129      -6.817 -21.521 -28.160  1.00  0.00           N  
ATOM   1943  CA  ALA B 129      -7.341 -20.537 -29.102  1.00  0.00           C  
ATOM   1944  C   ALA B 129      -6.239 -19.873 -29.929  1.00  0.00           C  
ATOM   1945  O   ALA B 129      -5.058 -19.930 -29.572  1.00  0.00           O  
ATOM   1946  CB  ALA B 129      -8.132 -19.471 -28.348  1.00  0.00           C  
ATOM   1947  H   ALA B 129      -5.861 -21.440 -27.844  1.00  0.00           H  
ATOM   1948  HA  ALA B 129      -8.005 -21.052 -29.796  1.00  0.00           H  
ATOM   1949 1HB  ALA B 129      -8.521 -18.738 -29.056  1.00  0.00           H  
ATOM   1950 2HB  ALA B 129      -8.962 -19.939 -27.819  1.00  0.00           H  
ATOM   1951 3HB  ALA B 129      -7.480 -18.972 -27.632  1.00  0.00           H  
ATOM   1952  N   PRO B 130      -6.621 -19.246 -31.061  1.00  0.00           N  
ATOM   1953  CA  PRO B 130      -5.728 -18.513 -31.977  1.00  0.00           C  
ATOM   1954  C   PRO B 130      -5.130 -17.226 -31.389  1.00  0.00           C  
ATOM   1955  O   PRO B 130      -4.357 -16.529 -32.051  1.00  0.00           O  
ATOM   1956  CB  PRO B 130      -6.623 -18.206 -33.177  1.00  0.00           C  
ATOM   1957  CG  PRO B 130      -7.803 -19.119 -33.022  1.00  0.00           C  
ATOM   1958  CD  PRO B 130      -8.009 -19.261 -31.554  1.00  0.00           C  
ATOM   1959  HA  PRO B 130      -4.893 -19.168 -32.270  1.00  0.00           H  
ATOM   1960 1HB  PRO B 130      -6.909 -17.144 -33.171  1.00  0.00           H  
ATOM   1961 2HB  PRO B 130      -6.073 -18.385 -34.113  1.00  0.00           H  
ATOM   1962 1HG  PRO B 130      -8.683 -18.690 -33.523  1.00  0.00           H  
ATOM   1963 2HG  PRO B 130      -7.601 -20.085 -33.507  1.00  0.00           H  
ATOM   1964 1HD  PRO B 130      -8.596 -18.409 -31.181  1.00  0.00           H  
ATOM   1965 2HD  PRO B 130      -8.527 -20.209 -31.346  1.00  0.00           H  
ATOM   1966  N   GLY B 131      -5.477 -16.927 -30.143  1.00  0.00           N  
ATOM   1967  CA  GLY B 131      -5.141 -15.639 -29.572  1.00  0.00           C  
ATOM   1968  C   GLY B 131      -3.728 -15.431 -29.094  1.00  0.00           C  
ATOM   1969  O   GLY B 131      -2.766 -15.838 -29.744  1.00  0.00           O  
ATOM   1970  H   GLY B 131      -5.980 -17.598 -29.581  1.00  0.00           H  
ATOM   1971 1HA  GLY B 131      -5.333 -14.855 -30.305  1.00  0.00           H  
ATOM   1972 2HA  GLY B 131      -5.784 -15.442 -28.715  1.00  0.00           H  
ATOM   1973  N   ALA B 132      -3.628 -14.805 -27.924  1.00  0.00           N  
ATOM   1974  CA  ALA B 132      -2.392 -14.236 -27.411  1.00  0.00           C  
ATOM   1975  C   ALA B 132      -1.378 -15.288 -26.975  1.00  0.00           C  
ATOM   1976  O   ALA B 132      -1.706 -16.467 -26.822  1.00  0.00           O  
ATOM   1977  CB  ALA B 132      -2.699 -13.296 -26.250  1.00  0.00           C  
ATOM   1978  H   ALA B 132      -4.471 -14.730 -27.371  1.00  0.00           H  
ATOM   1979  HA  ALA B 132      -1.921 -13.670 -28.215  1.00  0.00           H  
ATOM   1980 1HB  ALA B 132      -1.770 -12.872 -25.870  1.00  0.00           H  
ATOM   1981 2HB  ALA B 132      -3.350 -12.493 -26.595  1.00  0.00           H  
ATOM   1982 3HB  ALA B 132      -3.197 -13.850 -25.456  1.00  0.00           H  
ATOM   1983  N   GLN B 133      -0.147 -14.834 -26.765  1.00  0.00           N  
ATOM   1984  CA  GLN B 133       0.972 -15.698 -26.409  1.00  0.00           C  
ATOM   1985  C   GLN B 133       0.896 -16.363 -25.041  1.00  0.00           C  
ATOM   1986  O   GLN B 133       1.850 -17.023 -24.628  1.00  0.00           O  
ATOM   1987  CB  GLN B 133       2.272 -14.893 -26.491  1.00  0.00           C  
ATOM   1988  CG  GLN B 133       2.639 -14.446 -27.896  1.00  0.00           C  
ATOM   1989  CD  GLN B 133       3.905 -13.612 -27.926  1.00  0.00           C  
ATOM   1990  OE1 GLN B 133       4.229 -12.914 -26.961  1.00  0.00           O  
ATOM   1991  NE2 GLN B 133       4.631 -13.680 -29.036  1.00  0.00           N  
ATOM   1992  H   GLN B 133       0.009 -13.840 -26.858  1.00  0.00           H  
ATOM   1993  HA  GLN B 133       0.999 -16.534 -27.107  1.00  0.00           H  
ATOM   1994 1HB  GLN B 133       2.190 -14.004 -25.866  1.00  0.00           H  
ATOM   1995 2HB  GLN B 133       3.096 -15.491 -26.103  1.00  0.00           H  
ATOM   1996 1HG  GLN B 133       2.795 -15.327 -28.518  1.00  0.00           H  
ATOM   1997 2HG  GLN B 133       1.824 -13.844 -28.299  1.00  0.00           H  
ATOM   1998 1HE2 GLN B 133       5.478 -13.151 -29.114  1.00  0.00           H  
ATOM   1999 2HE2 GLN B 133       4.332 -14.258 -29.795  1.00  0.00           H  
ATOM   2000  N   LEU B 134      -0.217 -16.196 -24.334  1.00  0.00           N  
ATOM   2001  CA  LEU B 134      -0.341 -16.789 -23.005  1.00  0.00           C  
ATOM   2002  C   LEU B 134      -0.398 -18.291 -23.239  1.00  0.00           C  
ATOM   2003  O   LEU B 134      -0.204 -19.102 -22.335  1.00  0.00           O  
ATOM   2004  CB  LEU B 134      -1.595 -16.296 -22.272  1.00  0.00           C  
ATOM   2005  CG  LEU B 134      -1.624 -14.799 -21.936  1.00  0.00           C  
ATOM   2006  CD1 LEU B 134      -2.977 -14.439 -21.337  1.00  0.00           C  
ATOM   2007  CD2 LEU B 134      -0.495 -14.474 -20.969  1.00  0.00           C  
ATOM   2008  H   LEU B 134      -0.987 -15.659 -24.707  1.00  0.00           H  
ATOM   2009  HA  LEU B 134       0.520 -16.486 -22.410  1.00  0.00           H  
ATOM   2010 1HB  LEU B 134      -2.466 -16.513 -22.889  1.00  0.00           H  
ATOM   2011 2HB  LEU B 134      -1.692 -16.848 -21.337  1.00  0.00           H  
ATOM   2012  HG  LEU B 134      -1.498 -14.218 -22.850  1.00  0.00           H  
ATOM   2013 1HD1 LEU B 134      -2.998 -13.376 -21.098  1.00  0.00           H  
ATOM   2014 2HD1 LEU B 134      -3.765 -14.664 -22.057  1.00  0.00           H  
ATOM   2015 3HD1 LEU B 134      -3.139 -15.018 -20.429  1.00  0.00           H  
ATOM   2016 1HD2 LEU B 134      -0.515 -13.410 -20.731  1.00  0.00           H  
ATOM   2017 2HD2 LEU B 134      -0.620 -15.054 -20.055  1.00  0.00           H  
ATOM   2018 3HD2 LEU B 134       0.461 -14.725 -21.430  1.00  0.00           H  
ATOM   2019  N   ILE B 135      -0.686 -18.635 -24.487  1.00  0.00           N  
ATOM   2020  CA  ILE B 135      -0.558 -19.984 -24.998  1.00  0.00           C  
ATOM   2021  C   ILE B 135       0.652 -20.652 -24.349  1.00  0.00           C  
ATOM   2022  O   ILE B 135       0.558 -21.761 -23.827  1.00  0.00           O  
ATOM   2023  CB  ILE B 135      -0.411 -19.989 -26.530  1.00  0.00           C  
ATOM   2024  CG1 ILE B 135      -1.705 -19.509 -27.193  1.00  0.00           C  
ATOM   2025  CG2 ILE B 135      -0.040 -21.379 -27.024  1.00  0.00           C  
ATOM   2026  CD1 ILE B 135      -1.540 -19.119 -28.644  1.00  0.00           C  
ATOM   2027  H   ILE B 135      -1.011 -17.904 -25.103  1.00  0.00           H  
ATOM   2028  HA  ILE B 135      -1.472 -20.529 -24.765  1.00  0.00           H  
ATOM   2029  HB  ILE B 135       0.371 -19.289 -26.823  1.00  0.00           H  
ATOM   2030 1HG1 ILE B 135      -2.457 -20.296 -27.134  1.00  0.00           H  
ATOM   2031 2HG1 ILE B 135      -2.093 -18.646 -26.651  1.00  0.00           H  
ATOM   2032 1HG2 ILE B 135       0.059 -21.365 -28.109  1.00  0.00           H  
ATOM   2033 2HG2 ILE B 135       0.906 -21.683 -26.577  1.00  0.00           H  
ATOM   2034 3HG2 ILE B 135      -0.820 -22.086 -26.740  1.00  0.00           H  
ATOM   2035 1HD1 ILE B 135      -2.500 -18.790 -29.043  1.00  0.00           H  
ATOM   2036 2HD1 ILE B 135      -0.817 -18.307 -28.722  1.00  0.00           H  
ATOM   2037 3HD1 ILE B 135      -1.186 -19.978 -29.213  1.00  0.00           H  
ATOM   2038  N   THR B 136       1.789 -19.969 -24.390  1.00  0.00           N  
ATOM   2039  CA  THR B 136       3.031 -20.521 -23.864  1.00  0.00           C  
ATOM   2040  C   THR B 136       3.080 -20.292 -22.365  1.00  0.00           C  
ATOM   2041  O   THR B 136       2.795 -19.191 -21.885  1.00  0.00           O  
ATOM   2042  CB  THR B 136       4.266 -19.892 -24.535  1.00  0.00           C  
ATOM   2043  OG1 THR B 136       4.262 -20.202 -25.935  1.00  0.00           O  
ATOM   2044  CG2 THR B 136       5.544 -20.423 -23.905  1.00  0.00           C  
ATOM   2045  H   THR B 136       1.795 -19.044 -24.795  1.00  0.00           H  
ATOM   2046  HA  THR B 136       3.063 -21.586 -24.097  1.00  0.00           H  
ATOM   2047  HB  THR B 136       4.232 -18.809 -24.417  1.00  0.00           H  
ATOM   2048  HG1 THR B 136       3.928 -19.449 -26.428  1.00  0.00           H  
ATOM   2049 1HG2 THR B 136       6.406 -19.967 -24.392  1.00  0.00           H  
ATOM   2050 2HG2 THR B 136       5.556 -20.178 -22.843  1.00  0.00           H  
ATOM   2051 3HG2 THR B 136       5.589 -21.504 -24.029  1.00  0.00           H  
ATOM   2052  N   TYR B 137       3.430 -21.337 -21.627  1.00  0.00           N  
ATOM   2053  CA  TYR B 137       3.381 -21.286 -20.174  1.00  0.00           C  
ATOM   2054  C   TYR B 137       4.405 -20.311 -19.602  1.00  0.00           C  
ATOM   2055  O   TYR B 137       4.039 -19.359 -18.914  1.00  0.00           O  
ATOM   2056  CB  TYR B 137       3.601 -22.683 -19.589  1.00  0.00           C  
ATOM   2057  CG  TYR B 137       2.331 -23.495 -19.453  1.00  0.00           C  
ATOM   2058  CD1 TYR B 137       1.907 -24.299 -20.500  1.00  0.00           C  
ATOM   2059  CD2 TYR B 137       1.591 -23.434 -18.282  1.00  0.00           C  
ATOM   2060  CE1 TYR B 137       0.747 -25.040 -20.376  1.00  0.00           C  
ATOM   2061  CE2 TYR B 137       0.432 -24.175 -18.158  1.00  0.00           C  
ATOM   2062  CZ  TYR B 137       0.010 -24.975 -19.199  1.00  0.00           C  
ATOM   2063  OH  TYR B 137      -1.145 -25.713 -19.076  1.00  0.00           O  
ATOM   2064  H   TYR B 137       3.736 -22.187 -22.079  1.00  0.00           H  
ATOM   2065  HA  TYR B 137       2.395 -20.931 -19.872  1.00  0.00           H  
ATOM   2066 1HB  TYR B 137       4.294 -23.239 -20.223  1.00  0.00           H  
ATOM   2067 2HB  TYR B 137       4.056 -22.598 -18.603  1.00  0.00           H  
ATOM   2068  HD1 TYR B 137       2.489 -24.347 -21.421  1.00  0.00           H  
ATOM   2069  HD2 TYR B 137       1.924 -22.801 -17.459  1.00  0.00           H  
ATOM   2070  HE1 TYR B 137       0.414 -25.672 -21.199  1.00  0.00           H  
ATOM   2071  HE2 TYR B 137      -0.150 -24.126 -17.237  1.00  0.00           H  
ATOM   2072  HH  TYR B 137      -1.293 -26.210 -19.884  1.00  0.00           H  
ATOM   2073  N   PRO B 138       5.701 -20.529 -19.884  1.00  0.00           N  
ATOM   2074  CA  PRO B 138       6.739 -19.575 -19.465  1.00  0.00           C  
ATOM   2075  C   PRO B 138       6.376 -18.121 -19.770  1.00  0.00           C  
ATOM   2076  O   PRO B 138       6.637 -17.221 -18.965  1.00  0.00           O  
ATOM   2077  CB  PRO B 138       7.956 -20.025 -20.279  1.00  0.00           C  
ATOM   2078  CG  PRO B 138       7.791 -21.501 -20.399  1.00  0.00           C  
ATOM   2079  CD  PRO B 138       6.314 -21.696 -20.620  1.00  0.00           C  
ATOM   2080  HA  PRO B 138       6.902 -19.671 -18.381  1.00  0.00           H  
ATOM   2081 1HB  PRO B 138       7.965 -19.516 -21.255  1.00  0.00           H  
ATOM   2082 2HB  PRO B 138       8.883 -19.740 -19.760  1.00  0.00           H  
ATOM   2083 1HG  PRO B 138       8.398 -21.886 -21.231  1.00  0.00           H  
ATOM   2084 2HG  PRO B 138       8.151 -21.999 -19.486  1.00  0.00           H  
ATOM   2085 1HD  PRO B 138       6.096 -21.653 -21.697  1.00  0.00           H  
ATOM   2086 2HD  PRO B 138       6.004 -22.664 -20.199  1.00  0.00           H  
ATOM   2087  N   ARG B 139       5.776 -17.906 -20.940  1.00  0.00           N  
ATOM   2088  CA  ARG B 139       5.354 -16.580 -21.372  1.00  0.00           C  
ATOM   2089  C   ARG B 139       4.353 -16.013 -20.385  1.00  0.00           C  
ATOM   2090  O   ARG B 139       4.444 -14.852 -19.995  1.00  0.00           O  
ATOM   2091  CB  ARG B 139       4.731 -16.629 -22.760  1.00  0.00           C  
ATOM   2092  CG  ARG B 139       4.182 -15.303 -23.262  1.00  0.00           C  
ATOM   2093  CD  ARG B 139       5.270 -14.372 -23.656  1.00  0.00           C  
ATOM   2094  NE  ARG B 139       5.938 -14.803 -24.874  1.00  0.00           N  
ATOM   2095  CZ  ARG B 139       7.013 -14.195 -25.413  1.00  0.00           C  
ATOM   2096  NH1 ARG B 139       7.528 -13.134 -24.832  1.00  0.00           N  
ATOM   2097  NH2 ARG B 139       7.548 -14.665 -26.526  1.00  0.00           N  
ATOM   2098  H   ARG B 139       5.611 -18.697 -21.547  1.00  0.00           H  
ATOM   2099  HA  ARG B 139       6.232 -15.934 -21.415  1.00  0.00           H  
ATOM   2100 1HB  ARG B 139       5.473 -16.972 -23.479  1.00  0.00           H  
ATOM   2101 2HB  ARG B 139       3.913 -17.349 -22.766  1.00  0.00           H  
ATOM   2102 1HG  ARG B 139       3.548 -15.478 -24.132  1.00  0.00           H  
ATOM   2103 2HG  ARG B 139       3.595 -14.831 -22.474  1.00  0.00           H  
ATOM   2104 1HD  ARG B 139       4.855 -13.379 -23.828  1.00  0.00           H  
ATOM   2105 2HD  ARG B 139       6.013 -14.322 -22.860  1.00  0.00           H  
ATOM   2106  HE  ARG B 139       5.570 -15.616 -25.350  1.00  0.00           H  
ATOM   2107 1HH1 ARG B 139       7.119 -12.775 -23.981  1.00  0.00           H  
ATOM   2108 2HH1 ARG B 139       8.334 -12.679 -25.236  1.00  0.00           H  
ATOM   2109 1HH2 ARG B 139       7.152 -15.480 -26.973  1.00  0.00           H  
ATOM   2110 2HH2 ARG B 139       8.353 -14.209 -26.930  1.00  0.00           H  
ATOM   2111  N   ALA B 140       3.392 -16.835 -19.982  1.00  0.00           N  
ATOM   2112  CA  ALA B 140       2.325 -16.367 -19.109  1.00  0.00           C  
ATOM   2113  C   ALA B 140       2.825 -16.357 -17.666  1.00  0.00           C  
ATOM   2114  O   ALA B 140       2.221 -15.725 -16.802  1.00  0.00           O  
ATOM   2115  CB  ALA B 140       1.104 -17.268 -19.243  1.00  0.00           C  
ATOM   2116  H   ALA B 140       3.395 -17.800 -20.281  1.00  0.00           H  
ATOM   2117  HA  ALA B 140       2.056 -15.356 -19.416  1.00  0.00           H  
ATOM   2118 1HB  ALA B 140       0.312 -16.908 -18.586  1.00  0.00           H  
ATOM   2119 2HB  ALA B 140       0.752 -17.254 -20.275  1.00  0.00           H  
ATOM   2120 3HB  ALA B 140       1.370 -18.286 -18.965  1.00  0.00           H  
ATOM   2121  N   LEU B 141       3.932 -17.055 -17.417  1.00  0.00           N  
ATOM   2122  CA  LEU B 141       4.513 -17.157 -16.077  1.00  0.00           C  
ATOM   2123  C   LEU B 141       4.904 -15.786 -15.554  1.00  0.00           C  
ATOM   2124  O   LEU B 141       4.498 -15.380 -14.466  1.00  0.00           O  
ATOM   2125  CB  LEU B 141       5.743 -18.073 -16.093  1.00  0.00           C  
ATOM   2126  CG  LEU B 141       6.459 -18.250 -14.748  1.00  0.00           C  
ATOM   2127  CD1 LEU B 141       5.504 -18.883 -13.744  1.00  0.00           C  
ATOM   2128  CD2 LEU B 141       7.698 -19.111 -14.941  1.00  0.00           C  
ATOM   2129  H   LEU B 141       4.382 -17.530 -18.186  1.00  0.00           H  
ATOM   2130  HA  LEU B 141       3.784 -17.626 -15.418  1.00  0.00           H  
ATOM   2131 1HB  LEU B 141       5.437 -19.059 -16.438  1.00  0.00           H  
ATOM   2132 2HB  LEU B 141       6.466 -17.671 -16.803  1.00  0.00           H  
ATOM   2133  HG  LEU B 141       6.751 -17.274 -14.360  1.00  0.00           H  
ATOM   2134 1HD1 LEU B 141       6.012 -19.009 -12.788  1.00  0.00           H  
ATOM   2135 2HD1 LEU B 141       4.636 -18.237 -13.610  1.00  0.00           H  
ATOM   2136 3HD1 LEU B 141       5.181 -19.855 -14.113  1.00  0.00           H  
ATOM   2137 1HD2 LEU B 141       8.207 -19.236 -13.985  1.00  0.00           H  
ATOM   2138 2HD2 LEU B 141       7.406 -20.087 -15.328  1.00  0.00           H  
ATOM   2139 3HD2 LEU B 141       8.371 -18.626 -15.649  1.00  0.00           H  
ATOM   2140  N   TRP B 142       5.716 -15.091 -16.344  1.00  0.00           N  
ATOM   2141  CA  TRP B 142       6.177 -13.750 -16.012  1.00  0.00           C  
ATOM   2142  C   TRP B 142       5.052 -12.744 -16.232  1.00  0.00           C  
ATOM   2143  O   TRP B 142       5.046 -11.679 -15.625  1.00  0.00           O  
ATOM   2144  CB  TRP B 142       7.391 -13.370 -16.862  1.00  0.00           C  
ATOM   2145  CG  TRP B 142       7.083 -13.244 -18.323  1.00  0.00           C  
ATOM   2146  CD1 TRP B 142       7.347 -14.164 -19.294  1.00  0.00           C  
ATOM   2147  CD2 TRP B 142       6.447 -12.128 -18.991  1.00  0.00           C  
ATOM   2148  NE1 TRP B 142       6.922 -13.699 -20.514  1.00  0.00           N  
ATOM   2149  CE2 TRP B 142       6.368 -12.455 -20.347  1.00  0.00           C  
ATOM   2150  CE3 TRP B 142       5.946 -10.896 -18.553  1.00  0.00           C  
ATOM   2151  CZ2 TRP B 142       5.808 -11.594 -21.278  1.00  0.00           C  
ATOM   2152  CZ3 TRP B 142       5.384 -10.033 -19.487  1.00  0.00           C  
ATOM   2153  CH2 TRP B 142       5.316 -10.375 -20.814  1.00  0.00           C  
ATOM   2154  H   TRP B 142       6.021 -15.516 -17.207  1.00  0.00           H  
ATOM   2155  HA  TRP B 142       6.458 -13.731 -14.959  1.00  0.00           H  
ATOM   2156 1HB  TRP B 142       7.796 -12.419 -16.514  1.00  0.00           H  
ATOM   2157 2HB  TRP B 142       8.171 -14.121 -16.739  1.00  0.00           H  
ATOM   2158  HD1 TRP B 142       7.824 -15.128 -19.125  1.00  0.00           H  
ATOM   2159  HE1 TRP B 142       7.004 -14.191 -21.392  1.00  0.00           H  
ATOM   2160  HE3 TRP B 142       5.995 -10.620 -17.500  1.00  0.00           H  
ATOM   2161  HZ2 TRP B 142       5.746 -11.847 -22.337  1.00  0.00           H  
ATOM   2162  HZ3 TRP B 142       4.997  -9.075 -19.137  1.00  0.00           H  
ATOM   2163  HH2 TRP B 142       4.868  -9.674 -21.519  1.00  0.00           H  
ATOM   2164  N   TRP B 143       4.095 -13.090 -17.088  1.00  0.00           N  
ATOM   2165  CA  TRP B 143       2.904 -12.262 -17.262  1.00  0.00           C  
ATOM   2166  C   TRP B 143       2.110 -12.231 -15.967  1.00  0.00           C  
ATOM   2167  O   TRP B 143       1.574 -11.193 -15.575  1.00  0.00           O  
ATOM   2168  CB  TRP B 143       2.029 -12.795 -18.398  1.00  0.00           C  
ATOM   2169  CG  TRP B 143       0.761 -12.019 -18.591  1.00  0.00           C  
ATOM   2170  CD1 TRP B 143       0.580 -10.944 -19.408  1.00  0.00           C  
ATOM   2171  CD2 TRP B 143      -0.516 -12.257 -17.951  1.00  0.00           C  
ATOM   2172  NE1 TRP B 143      -0.716 -10.497 -19.321  1.00  0.00           N  
ATOM   2173  CE2 TRP B 143      -1.401 -11.290 -18.435  1.00  0.00           C  
ATOM   2174  CE3 TRP B 143      -0.973 -13.200 -17.021  1.00  0.00           C  
ATOM   2175  CZ2 TRP B 143      -2.722 -11.232 -18.021  1.00  0.00           C  
ATOM   2176  CZ3 TRP B 143      -2.298 -13.142 -16.607  1.00  0.00           C  
ATOM   2177  CH2 TRP B 143      -3.150 -12.183 -17.095  1.00  0.00           C  
ATOM   2178  H   TRP B 143       4.188 -13.937 -17.630  1.00  0.00           H  
ATOM   2179  HA  TRP B 143       3.219 -11.259 -17.551  1.00  0.00           H  
ATOM   2180 1HB  TRP B 143       2.591 -12.772 -19.332  1.00  0.00           H  
ATOM   2181 2HB  TRP B 143       1.768 -13.834 -18.199  1.00  0.00           H  
ATOM   2182  HD1 TRP B 143       1.350 -10.504 -20.038  1.00  0.00           H  
ATOM   2183  HE1 TRP B 143      -1.102  -9.712 -19.826  1.00  0.00           H  
ATOM   2184  HE3 TRP B 143      -0.301 -13.965 -16.633  1.00  0.00           H  
ATOM   2185  HZ2 TRP B 143      -3.414 -10.478 -18.397  1.00  0.00           H  
ATOM   2186  HZ3 TRP B 143      -2.646 -13.879 -15.883  1.00  0.00           H  
ATOM   2187  HH2 TRP B 143      -4.184 -12.167 -16.749  1.00  0.00           H  
ATOM   2188  N   SER B 144       2.021 -13.390 -15.323  1.00  0.00           N  
ATOM   2189  CA  SER B 144       1.267 -13.523 -14.088  1.00  0.00           C  
ATOM   2190  C   SER B 144       1.799 -12.478 -13.123  1.00  0.00           C  
ATOM   2191  O   SER B 144       1.038 -11.764 -12.478  1.00  0.00           O  
ATOM   2192  CB  SER B 144       1.408 -14.916 -13.506  1.00  0.00           C  
ATOM   2193  OG  SER B 144       0.841 -15.875 -14.355  1.00  0.00           O  
ATOM   2194  H   SER B 144       2.491 -14.200 -15.703  1.00  0.00           H  
ATOM   2195  HA  SER B 144       0.209 -13.382 -14.312  1.00  0.00           H  
ATOM   2196 1HB  SER B 144       2.463 -15.141 -13.352  1.00  0.00           H  
ATOM   2197 2HB  SER B 144       0.920 -14.954 -12.532  1.00  0.00           H  
ATOM   2198  HG  SER B 144       1.308 -15.799 -15.190  1.00  0.00           H  
ATOM   2199  N   VAL B 145       3.120 -12.387 -13.048  1.00  0.00           N  
ATOM   2200  CA  VAL B 145       3.775 -11.352 -12.269  1.00  0.00           C  
ATOM   2201  C   VAL B 145       3.480  -9.942 -12.780  1.00  0.00           C  
ATOM   2202  O   VAL B 145       3.228  -9.036 -11.983  1.00  0.00           O  
ATOM   2203  CB  VAL B 145       5.298 -11.582 -12.278  1.00  0.00           C  
ATOM   2204  CG1 VAL B 145       6.017 -10.412 -11.624  1.00  0.00           C  
ATOM   2205  CG2 VAL B 145       5.628 -12.885 -11.566  1.00  0.00           C  
ATOM   2206  H   VAL B 145       3.686 -13.058 -13.548  1.00  0.00           H  
ATOM   2207  HA  VAL B 145       3.405 -11.404 -11.244  1.00  0.00           H  
ATOM   2208  HB  VAL B 145       5.642 -11.634 -13.311  1.00  0.00           H  
ATOM   2209 1HG1 VAL B 145       7.093 -10.592 -11.640  1.00  0.00           H  
ATOM   2210 2HG1 VAL B 145       5.795  -9.496 -12.172  1.00  0.00           H  
ATOM   2211 3HG1 VAL B 145       5.682 -10.310 -10.592  1.00  0.00           H  
ATOM   2212 1HG2 VAL B 145       6.707 -13.042 -11.577  1.00  0.00           H  
ATOM   2213 2HG2 VAL B 145       5.279 -12.835 -10.535  1.00  0.00           H  
ATOM   2214 3HG2 VAL B 145       5.136 -13.713 -12.076  1.00  0.00           H  
ATOM   2215  N   GLU B 146       3.523  -9.751 -14.096  1.00  0.00           N  
ATOM   2216  CA  GLU B 146       3.210  -8.450 -14.690  1.00  0.00           C  
ATOM   2217  C   GLU B 146       1.863  -7.984 -14.167  1.00  0.00           C  
ATOM   2218  O   GLU B 146       1.722  -6.854 -13.705  1.00  0.00           O  
ATOM   2219  CB  GLU B 146       3.187  -8.528 -16.218  1.00  0.00           C  
ATOM   2220  CG  GLU B 146       2.968  -7.192 -16.913  1.00  0.00           C  
ATOM   2221  CD  GLU B 146       2.855  -7.321 -18.407  1.00  0.00           C  
ATOM   2222  OE1 GLU B 146       2.701  -8.422 -18.879  1.00  0.00           O  
ATOM   2223  OE2 GLU B 146       2.923  -6.317 -19.076  1.00  0.00           O  
ATOM   2224  H   GLU B 146       3.778 -10.519 -14.701  1.00  0.00           H  
ATOM   2225  HA  GLU B 146       3.990  -7.743 -14.405  1.00  0.00           H  
ATOM   2226 1HB  GLU B 146       4.130  -8.941 -16.575  1.00  0.00           H  
ATOM   2227 2HB  GLU B 146       2.393  -9.204 -16.536  1.00  0.00           H  
ATOM   2228 1HG  GLU B 146       2.055  -6.739 -16.529  1.00  0.00           H  
ATOM   2229 2HG  GLU B 146       3.799  -6.529 -16.672  1.00  0.00           H  
ATOM   2230  N   THR B 147       0.879  -8.873 -14.227  1.00  0.00           N  
ATOM   2231  CA  THR B 147      -0.488  -8.525 -13.860  1.00  0.00           C  
ATOM   2232  C   THR B 147      -0.610  -8.298 -12.351  1.00  0.00           C  
ATOM   2233  O   THR B 147      -1.244  -7.336 -11.902  1.00  0.00           O  
ATOM   2234  CB  THR B 147      -1.475  -9.621 -14.304  1.00  0.00           C  
ATOM   2235  OG1 THR B 147      -1.399  -9.788 -15.726  1.00  0.00           O  
ATOM   2236  CG2 THR B 147      -2.898  -9.246 -13.917  1.00  0.00           C  
ATOM   2237  H   THR B 147       1.082  -9.813 -14.536  1.00  0.00           H  
ATOM   2238  HA  THR B 147      -0.769  -7.616 -14.392  1.00  0.00           H  
ATOM   2239  HB  THR B 147      -1.211 -10.564 -13.826  1.00  0.00           H  
ATOM   2240  HG1 THR B 147      -2.199  -9.446 -16.131  1.00  0.00           H  
ATOM   2241 1HG2 THR B 147      -3.581 -10.032 -14.238  1.00  0.00           H  
ATOM   2242 2HG2 THR B 147      -2.962  -9.129 -12.835  1.00  0.00           H  
ATOM   2243 3HG2 THR B 147      -3.171  -8.309 -14.400  1.00  0.00           H  
ATOM   2244  N   ALA B 148       0.002  -9.202 -11.585  1.00  0.00           N  
ATOM   2245  CA  ALA B 148      -0.034  -9.171 -10.130  1.00  0.00           C  
ATOM   2246  C   ALA B 148       0.668  -7.944  -9.574  1.00  0.00           C  
ATOM   2247  O   ALA B 148       0.291  -7.429  -8.528  1.00  0.00           O  
ATOM   2248  CB  ALA B 148       0.603 -10.430  -9.571  1.00  0.00           C  
ATOM   2249  H   ALA B 148       0.513  -9.940 -12.049  1.00  0.00           H  
ATOM   2250  HA  ALA B 148      -1.078  -9.129  -9.818  1.00  0.00           H  
ATOM   2251 1HB  ALA B 148       0.572 -10.401  -8.482  1.00  0.00           H  
ATOM   2252 2HB  ALA B 148       0.054 -11.303  -9.926  1.00  0.00           H  
ATOM   2253 3HB  ALA B 148       1.638 -10.493  -9.904  1.00  0.00           H  
ATOM   2254  N   THR B 149       1.701  -7.487 -10.263  1.00  0.00           N  
ATOM   2255  CA  THR B 149       2.463  -6.348  -9.778  1.00  0.00           C  
ATOM   2256  C   THR B 149       1.899  -5.129 -10.470  1.00  0.00           C  
ATOM   2257  O   THR B 149       2.224  -3.992 -10.120  1.00  0.00           O  
ATOM   2258  CB  THR B 149       3.971  -6.484 -10.057  1.00  0.00           C  
ATOM   2259  OG1 THR B 149       4.186  -6.655 -11.464  1.00  0.00           O  
ATOM   2260  CG2 THR B 149       4.546  -7.678  -9.311  1.00  0.00           C  
ATOM   2261  H   THR B 149       1.970  -7.925 -11.133  1.00  0.00           H  
ATOM   2262  HA  THR B 149       2.410  -6.335  -8.689  1.00  0.00           H  
ATOM   2263  HB  THR B 149       4.484  -5.579  -9.733  1.00  0.00           H  
ATOM   2264  HG1 THR B 149       3.340  -6.657 -11.918  1.00  0.00           H  
ATOM   2265 1HG2 THR B 149       5.612  -7.759  -9.520  1.00  0.00           H  
ATOM   2266 2HG2 THR B 149       4.394  -7.546  -8.240  1.00  0.00           H  
ATOM   2267 3HG2 THR B 149       4.043  -8.588  -9.638  1.00  0.00           H  
ATOM   2268  N   THR B 150       1.032  -5.396 -11.443  1.00  0.00           N  
ATOM   2269  CA  THR B 150       0.203  -4.390 -12.101  1.00  0.00           C  
ATOM   2270  C   THR B 150       1.110  -3.381 -12.788  1.00  0.00           C  
ATOM   2271  O   THR B 150       1.106  -2.191 -12.499  1.00  0.00           O  
ATOM   2272  CB  THR B 150      -0.728  -3.676 -11.105  1.00  0.00           C  
ATOM   2273  OG1 THR B 150       0.036  -2.774 -10.294  1.00  0.00           O  
ATOM   2274  CG2 THR B 150      -1.429  -4.687 -10.210  1.00  0.00           C  
ATOM   2275  H   THR B 150       0.956  -6.361 -11.732  1.00  0.00           H  
ATOM   2276  HA  THR B 150      -0.406  -4.885 -12.858  1.00  0.00           H  
ATOM   2277  HB  THR B 150      -1.477  -3.104 -11.653  1.00  0.00           H  
ATOM   2278  HG1 THR B 150       0.972  -2.935 -10.434  1.00  0.00           H  
ATOM   2279 1HG2 THR B 150      -2.084  -4.164  -9.513  1.00  0.00           H  
ATOM   2280 2HG2 THR B 150      -2.020  -5.367 -10.824  1.00  0.00           H  
ATOM   2281 3HG2 THR B 150      -0.686  -5.255  -9.653  1.00  0.00           H  
ATOM   2282  N   VAL B 151       1.916  -3.906 -13.698  1.00  0.00           N  
ATOM   2283  CA  VAL B 151       2.826  -3.109 -14.489  1.00  0.00           C  
ATOM   2284  C   VAL B 151       2.033  -2.711 -15.731  1.00  0.00           C  
ATOM   2285  O   VAL B 151       1.741  -1.538 -15.955  1.00  0.00           O  
ATOM   2286  CB  VAL B 151       4.092  -3.900 -14.870  1.00  0.00           C  
ATOM   2287  CG1 VAL B 151       4.975  -3.076 -15.795  1.00  0.00           C  
ATOM   2288  CG2 VAL B 151       4.850  -4.300 -13.614  1.00  0.00           C  
ATOM   2289  H   VAL B 151       1.888  -4.905 -13.838  1.00  0.00           H  
ATOM   2290  HA  VAL B 151       3.152  -2.258 -13.890  1.00  0.00           H  
ATOM   2291  HB  VAL B 151       3.798  -4.795 -15.419  1.00  0.00           H  
ATOM   2292 1HG1 VAL B 151       5.865  -3.651 -16.055  1.00  0.00           H  
ATOM   2293 2HG1 VAL B 151       4.424  -2.832 -16.703  1.00  0.00           H  
ATOM   2294 3HG1 VAL B 151       5.272  -2.157 -15.291  1.00  0.00           H  
ATOM   2295 1HG2 VAL B 151       5.744  -4.859 -13.892  1.00  0.00           H  
ATOM   2296 2HG2 VAL B 151       5.139  -3.405 -13.063  1.00  0.00           H  
ATOM   2297 3HG2 VAL B 151       4.213  -4.923 -12.987  1.00  0.00           H  
ATOM   2298  N   GLY B 152       1.675  -3.722 -16.518  1.00  0.00           N  
ATOM   2299  CA  GLY B 152       0.833  -3.534 -17.687  1.00  0.00           C  
ATOM   2300  C   GLY B 152       1.551  -2.958 -18.883  1.00  0.00           C  
ATOM   2301  O   GLY B 152       1.221  -1.870 -19.343  1.00  0.00           O  
ATOM   2302  H   GLY B 152       2.002  -4.650 -16.292  1.00  0.00           H  
ATOM   2303 1HA  GLY B 152       0.399  -4.490 -17.981  1.00  0.00           H  
ATOM   2304 2HA  GLY B 152       0.006  -2.870 -17.436  1.00  0.00           H  
ATOM   2305  N   TYR B 153       2.531  -3.691 -19.393  1.00  0.00           N  
ATOM   2306  CA  TYR B 153       3.252  -3.246 -20.575  1.00  0.00           C  
ATOM   2307  C   TYR B 153       2.272  -2.976 -21.682  1.00  0.00           C  
ATOM   2308  O   TYR B 153       2.312  -1.918 -22.293  1.00  0.00           O  
ATOM   2309  CB  TYR B 153       4.288  -4.282 -21.017  1.00  0.00           C  
ATOM   2310  CG  TYR B 153       5.502  -4.354 -20.117  1.00  0.00           C  
ATOM   2311  CD1 TYR B 153       5.959  -3.211 -19.477  1.00  0.00           C  
ATOM   2312  CD2 TYR B 153       6.157  -5.562 -19.932  1.00  0.00           C  
ATOM   2313  CE1 TYR B 153       7.068  -3.277 -18.655  1.00  0.00           C  
ATOM   2314  CE2 TYR B 153       7.265  -5.628 -19.110  1.00  0.00           C  
ATOM   2315  CZ  TYR B 153       7.720  -4.492 -18.473  1.00  0.00           C  
ATOM   2316  OH  TYR B 153       8.824  -4.557 -17.654  1.00  0.00           O  
ATOM   2317  H   TYR B 153       2.787  -4.568 -18.963  1.00  0.00           H  
ATOM   2318  HA  TYR B 153       3.792  -2.331 -20.327  1.00  0.00           H  
ATOM   2319 1HB  TYR B 153       3.826  -5.269 -21.046  1.00  0.00           H  
ATOM   2320 2HB  TYR B 153       4.627  -4.050 -22.027  1.00  0.00           H  
ATOM   2321  HD1 TYR B 153       5.444  -2.262 -19.622  1.00  0.00           H  
ATOM   2322  HD2 TYR B 153       5.798  -6.459 -20.436  1.00  0.00           H  
ATOM   2323  HE1 TYR B 153       7.427  -2.380 -18.152  1.00  0.00           H  
ATOM   2324  HE2 TYR B 153       7.781  -6.578 -18.965  1.00  0.00           H  
ATOM   2325  HH  TYR B 153       9.104  -5.472 -17.569  1.00  0.00           H  
ATOM   2326  N   GLY B 154       1.382  -3.935 -21.916  1.00  0.00           N  
ATOM   2327  CA  GLY B 154       0.388  -3.793 -22.964  1.00  0.00           C  
ATOM   2328  C   GLY B 154       0.814  -4.617 -24.169  1.00  0.00           C  
ATOM   2329  O   GLY B 154       0.180  -4.594 -25.225  1.00  0.00           O  
ATOM   2330  H   GLY B 154       1.393  -4.778 -21.360  1.00  0.00           H  
ATOM   2331 1HA  GLY B 154      -0.582  -4.125 -22.593  1.00  0.00           H  
ATOM   2332 2HA  GLY B 154       0.289  -2.742 -23.230  1.00  0.00           H  
ATOM   2333  N   ASP B 155       1.909  -5.347 -23.990  1.00  0.00           N  
ATOM   2334  CA  ASP B 155       2.489  -6.174 -25.041  1.00  0.00           C  
ATOM   2335  C   ASP B 155       2.046  -7.627 -24.863  1.00  0.00           C  
ATOM   2336  O   ASP B 155       2.517  -8.514 -25.567  1.00  0.00           O  
ATOM   2337  CB  ASP B 155       4.016  -6.083 -25.023  1.00  0.00           C  
ATOM   2338  CG  ASP B 155       4.632  -6.684 -23.767  1.00  0.00           C  
ATOM   2339  OD1 ASP B 155       3.899  -6.971 -22.849  1.00  0.00           O  
ATOM   2340  OD2 ASP B 155       5.827  -6.851 -23.736  1.00  0.00           O  
ATOM   2341  H   ASP B 155       2.353  -5.321 -23.083  1.00  0.00           H  
ATOM   2342  HA  ASP B 155       2.156  -5.791 -26.006  1.00  0.00           H  
ATOM   2343 1HB  ASP B 155       4.422  -6.602 -25.892  1.00  0.00           H  
ATOM   2344 2HB  ASP B 155       4.320  -5.038 -25.095  1.00  0.00           H  
ATOM   2345  N   LEU B 156       1.145  -7.860 -23.910  1.00  0.00           N  
ATOM   2346  CA  LEU B 156       0.592  -9.190 -23.667  1.00  0.00           C  
ATOM   2347  C   LEU B 156      -0.536  -9.162 -22.636  1.00  0.00           C  
ATOM   2348  O   LEU B 156      -0.328  -8.767 -21.486  1.00  0.00           O  
ATOM   2349  CB  LEU B 156       1.700 -10.138 -23.191  1.00  0.00           C  
ATOM   2350  CG  LEU B 156       1.253 -11.566 -22.853  1.00  0.00           C  
ATOM   2351  CD1 LEU B 156       0.751 -12.254 -24.115  1.00  0.00           C  
ATOM   2352  CD2 LEU B 156       2.417 -12.331 -22.240  1.00  0.00           C  
ATOM   2353  H   LEU B 156       0.837  -7.087 -23.337  1.00  0.00           H  
ATOM   2354  HA  LEU B 156       0.195  -9.575 -24.605  1.00  0.00           H  
ATOM   2355 1HB  LEU B 156       2.459 -10.204 -23.969  1.00  0.00           H  
ATOM   2356 2HB  LEU B 156       2.161  -9.715 -22.299  1.00  0.00           H  
ATOM   2357  HG  LEU B 156       0.428 -11.530 -22.141  1.00  0.00           H  
ATOM   2358 1HD1 LEU B 156       0.433 -13.269 -23.874  1.00  0.00           H  
ATOM   2359 2HD1 LEU B 156      -0.094 -11.697 -24.521  1.00  0.00           H  
ATOM   2360 3HD1 LEU B 156       1.551 -12.290 -24.853  1.00  0.00           H  
ATOM   2361 1HD2 LEU B 156       2.100 -13.345 -21.999  1.00  0.00           H  
ATOM   2362 2HD2 LEU B 156       3.243 -12.368 -22.951  1.00  0.00           H  
ATOM   2363 3HD2 LEU B 156       2.745 -11.827 -21.330  1.00  0.00           H  
ATOM   2364  N   TYR B 157      -1.726  -9.584 -23.068  1.00  0.00           N  
ATOM   2365  CA  TYR B 157      -2.876  -9.807 -22.188  1.00  0.00           C  
ATOM   2366  C   TYR B 157      -3.975 -10.667 -22.830  1.00  0.00           C  
ATOM   2367  O   TYR B 157      -4.047 -10.810 -24.050  1.00  0.00           O  
ATOM   2368  CB  TYR B 157      -3.461  -8.463 -21.749  1.00  0.00           C  
ATOM   2369  CG  TYR B 157      -3.813  -7.545 -22.899  1.00  0.00           C  
ATOM   2370  CD1 TYR B 157      -5.071  -7.612 -23.479  1.00  0.00           C  
ATOM   2371  CD2 TYR B 157      -2.878  -6.637 -23.373  1.00  0.00           C  
ATOM   2372  CE1 TYR B 157      -5.393  -6.774 -24.529  1.00  0.00           C  
ATOM   2373  CE2 TYR B 157      -3.199  -5.800 -24.423  1.00  0.00           C  
ATOM   2374  CZ  TYR B 157      -4.451  -5.866 -25.000  1.00  0.00           C  
ATOM   2375  OH  TYR B 157      -4.772  -5.031 -26.046  1.00  0.00           O  
ATOM   2376  H   TYR B 157      -1.824  -9.756 -24.059  1.00  0.00           H  
ATOM   2377  HA  TYR B 157      -2.538 -10.354 -21.308  1.00  0.00           H  
ATOM   2378 1HB  TYR B 157      -4.363  -8.633 -21.160  1.00  0.00           H  
ATOM   2379 2HB  TYR B 157      -2.745  -7.947 -21.109  1.00  0.00           H  
ATOM   2380  HD1 TYR B 157      -5.806  -8.325 -23.106  1.00  0.00           H  
ATOM   2381  HD2 TYR B 157      -1.889  -6.586 -22.918  1.00  0.00           H  
ATOM   2382  HE1 TYR B 157      -6.381  -6.826 -24.984  1.00  0.00           H  
ATOM   2383  HE2 TYR B 157      -2.464  -5.086 -24.796  1.00  0.00           H  
ATOM   2384  HH  TYR B 157      -5.673  -5.205 -26.328  1.00  0.00           H  
ATOM   2385  N   PRO B 158      -4.845 -11.264 -22.005  1.00  0.00           N  
ATOM   2386  CA  PRO B 158      -5.820 -12.203 -22.555  1.00  0.00           C  
ATOM   2387  C   PRO B 158      -6.937 -11.530 -23.347  1.00  0.00           C  
ATOM   2388  O   PRO B 158      -7.237 -10.349 -23.159  1.00  0.00           O  
ATOM   2389  CB  PRO B 158      -6.367 -12.883 -21.296  1.00  0.00           C  
ATOM   2390  CG  PRO B 158      -6.162 -11.874 -20.217  1.00  0.00           C  
ATOM   2391  CD  PRO B 158      -4.841 -11.234 -20.549  1.00  0.00           C  
ATOM   2392  HA  PRO B 158      -5.307 -12.903 -23.230  1.00  0.00           H  
ATOM   2393 1HB  PRO B 158      -7.425 -13.145 -21.439  1.00  0.00           H  
ATOM   2394 2HB  PRO B 158      -5.825 -13.822 -21.110  1.00  0.00           H  
ATOM   2395 1HG  PRO B 158      -6.993 -11.153 -20.209  1.00  0.00           H  
ATOM   2396 2HG  PRO B 158      -6.159 -12.366 -19.233  1.00  0.00           H  
ATOM   2397 1HD  PRO B 158      -4.821 -10.207 -20.156  1.00  0.00           H  
ATOM   2398 2HD  PRO B 158      -4.024 -11.831 -20.117  1.00  0.00           H  
ATOM   2399  N   VAL B 159      -7.540 -12.304 -24.243  1.00  0.00           N  
ATOM   2400  CA  VAL B 159      -8.602 -11.822 -25.115  1.00  0.00           C  
ATOM   2401  C   VAL B 159      -9.888 -12.489 -24.672  1.00  0.00           C  
ATOM   2402  O   VAL B 159     -10.936 -11.856 -24.592  1.00  0.00           O  
ATOM   2403  CB  VAL B 159      -8.311 -12.151 -26.591  1.00  0.00           C  
ATOM   2404  CG1 VAL B 159      -9.471 -11.712 -27.473  1.00  0.00           C  
ATOM   2405  CG2 VAL B 159      -7.018 -11.480 -27.027  1.00  0.00           C  
ATOM   2406  H   VAL B 159      -7.243 -13.267 -24.316  1.00  0.00           H  
ATOM   2407  HA  VAL B 159      -8.639 -10.734 -25.044  1.00  0.00           H  
ATOM   2408  HB  VAL B 159      -8.215 -13.232 -26.700  1.00  0.00           H  
ATOM   2409 1HG1 VAL B 159      -9.249 -11.953 -28.513  1.00  0.00           H  
ATOM   2410 2HG1 VAL B 159     -10.378 -12.232 -27.166  1.00  0.00           H  
ATOM   2411 3HG1 VAL B 159      -9.616 -10.637 -27.373  1.00  0.00           H  
ATOM   2412 1HG2 VAL B 159      -6.819 -11.718 -28.071  1.00  0.00           H  
ATOM   2413 2HG2 VAL B 159      -7.112 -10.400 -26.912  1.00  0.00           H  
ATOM   2414 3HG2 VAL B 159      -6.195 -11.840 -26.409  1.00  0.00           H  
ATOM   2415  N   THR B 160      -9.793 -13.784 -24.401  1.00  0.00           N  
ATOM   2416  CA  THR B 160     -10.922 -14.555 -23.914  1.00  0.00           C  
ATOM   2417  C   THR B 160     -11.398 -13.850 -22.655  1.00  0.00           C  
ATOM   2418  O   THR B 160     -10.595 -13.577 -21.763  1.00  0.00           O  
ATOM   2419  CB  THR B 160     -10.552 -16.020 -23.619  1.00  0.00           C  
ATOM   2420  OG1 THR B 160     -10.034 -16.634 -24.807  1.00  0.00           O  
ATOM   2421  CG2 THR B 160     -11.773 -16.794 -23.144  1.00  0.00           C  
ATOM   2422  H   THR B 160      -8.905 -14.245 -24.540  1.00  0.00           H  
ATOM   2423  HA  THR B 160     -11.660 -14.631 -24.713  1.00  0.00           H  
ATOM   2424  HB  THR B 160      -9.785 -16.053 -22.846  1.00  0.00           H  
ATOM   2425  HG1 THR B 160      -9.438 -17.346 -24.564  1.00  0.00           H  
ATOM   2426 1HG2 THR B 160     -11.492 -17.827 -22.940  1.00  0.00           H  
ATOM   2427 2HG2 THR B 160     -12.162 -16.337 -22.235  1.00  0.00           H  
ATOM   2428 3HG2 THR B 160     -12.540 -16.773 -23.917  1.00  0.00           H  
ATOM   2429  N   LEU B 161     -12.690 -13.549 -22.570  1.00  0.00           N  
ATOM   2430  CA  LEU B 161     -13.193 -12.793 -21.428  1.00  0.00           C  
ATOM   2431  C   LEU B 161     -12.895 -13.572 -20.149  1.00  0.00           C  
ATOM   2432  O   LEU B 161     -12.533 -12.992 -19.125  1.00  0.00           O  
ATOM   2433  CB  LEU B 161     -14.700 -12.543 -21.561  1.00  0.00           C  
ATOM   2434  CG  LEU B 161     -15.338 -11.712 -20.440  1.00  0.00           C  
ATOM   2435  CD1 LEU B 161     -14.670 -10.345 -20.378  1.00  0.00           C  
ATOM   2436  CD2 LEU B 161     -16.832 -11.580 -20.693  1.00  0.00           C  
ATOM   2437  H   LEU B 161     -13.336 -13.839 -23.291  1.00  0.00           H  
ATOM   2438  HA  LEU B 161     -12.693 -11.825 -21.408  1.00  0.00           H  
ATOM   2439 1HB  LEU B 161     -14.885 -12.026 -22.502  1.00  0.00           H  
ATOM   2440 2HB  LEU B 161     -15.211 -13.505 -21.592  1.00  0.00           H  
ATOM   2441  HG  LEU B 161     -15.174 -12.207 -19.482  1.00  0.00           H  
ATOM   2442 1HD1 LEU B 161     -15.123  -9.755 -19.581  1.00  0.00           H  
ATOM   2443 2HD1 LEU B 161     -13.606 -10.468 -20.177  1.00  0.00           H  
ATOM   2444 3HD1 LEU B 161     -14.803  -9.832 -21.330  1.00  0.00           H  
ATOM   2445 1HD2 LEU B 161     -17.286 -10.990 -19.896  1.00  0.00           H  
ATOM   2446 2HD2 LEU B 161     -16.997 -11.084 -21.650  1.00  0.00           H  
ATOM   2447 3HD2 LEU B 161     -17.287 -12.571 -20.715  1.00  0.00           H  
ATOM   2448  N   TRP B 162     -13.040 -14.892 -20.228  1.00  0.00           N  
ATOM   2449  CA  TRP B 162     -12.771 -15.770 -19.101  1.00  0.00           C  
ATOM   2450  C   TRP B 162     -11.349 -15.540 -18.604  1.00  0.00           C  
ATOM   2451  O   TRP B 162     -11.108 -15.420 -17.404  1.00  0.00           O  
ATOM   2452  CB  TRP B 162     -12.959 -17.236 -19.497  1.00  0.00           C  
ATOM   2453  CG  TRP B 162     -12.588 -18.201 -18.412  1.00  0.00           C  
ATOM   2454  CD1 TRP B 162     -13.327 -18.511 -17.310  1.00  0.00           C  
ATOM   2455  CD2 TRP B 162     -11.379 -18.992 -18.320  1.00  0.00           C  
ATOM   2456  NE1 TRP B 162     -12.664 -19.435 -16.540  1.00  0.00           N  
ATOM   2457  CE2 TRP B 162     -11.471 -19.742 -17.144  1.00  0.00           C  
ATOM   2458  CE3 TRP B 162     -10.244 -19.123 -19.129  1.00  0.00           C  
ATOM   2459  CZ2 TRP B 162     -10.469 -20.614 -16.750  1.00  0.00           C  
ATOM   2460  CZ3 TRP B 162      -9.239 -19.999 -18.735  1.00  0.00           C  
ATOM   2461  CH2 TRP B 162      -9.350 -20.725 -17.576  1.00  0.00           C  
ATOM   2462  H   TRP B 162     -13.346 -15.294 -21.103  1.00  0.00           H  
ATOM   2463  HA  TRP B 162     -13.482 -15.542 -18.308  1.00  0.00           H  
ATOM   2464 1HB  TRP B 162     -14.000 -17.408 -19.769  1.00  0.00           H  
ATOM   2465 2HB  TRP B 162     -12.351 -17.456 -20.374  1.00  0.00           H  
ATOM   2466  HD1 TRP B 162     -14.301 -18.087 -17.073  1.00  0.00           H  
ATOM   2467  HE1 TRP B 162     -12.998 -19.825 -15.671  1.00  0.00           H  
ATOM   2468  HE3 TRP B 162     -10.152 -18.551 -20.052  1.00  0.00           H  
ATOM   2469  HZ2 TRP B 162     -10.538 -21.200 -15.833  1.00  0.00           H  
ATOM   2470  HZ3 TRP B 162      -8.358 -20.094 -19.370  1.00  0.00           H  
ATOM   2471  HH2 TRP B 162      -8.543 -21.403 -17.296  1.00  0.00           H  
ATOM   2472  N   GLY B 163     -10.410 -15.482 -19.536  1.00  0.00           N  
ATOM   2473  CA  GLY B 163      -9.033 -15.234 -19.163  1.00  0.00           C  
ATOM   2474  C   GLY B 163      -8.873 -13.844 -18.588  1.00  0.00           C  
ATOM   2475  O   GLY B 163      -8.064 -13.640 -17.685  1.00  0.00           O  
ATOM   2476  H   GLY B 163     -10.641 -15.607 -20.511  1.00  0.00           H  
ATOM   2477 1HA  GLY B 163      -8.715 -15.978 -18.431  1.00  0.00           H  
ATOM   2478 2HA  GLY B 163      -8.393 -15.350 -20.037  1.00  0.00           H  
ATOM   2479  N   ARG B 164      -9.650 -12.891 -19.107  1.00  0.00           N  
ATOM   2480  CA  ARG B 164      -9.611 -11.510 -18.623  1.00  0.00           C  
ATOM   2481  C   ARG B 164     -10.208 -11.443 -17.225  1.00  0.00           C  
ATOM   2482  O   ARG B 164      -9.854 -10.581 -16.423  1.00  0.00           O  
ATOM   2483  CB  ARG B 164     -10.379 -10.580 -19.552  1.00  0.00           C  
ATOM   2484  CG  ARG B 164      -9.731 -10.353 -20.908  1.00  0.00           C  
ATOM   2485  CD  ARG B 164     -10.567  -9.486 -21.778  1.00  0.00           C  
ATOM   2486  NE  ARG B 164      -9.928  -9.226 -23.058  1.00  0.00           N  
ATOM   2487  CZ  ARG B 164     -10.492  -8.533 -24.067  1.00  0.00           C  
ATOM   2488  NH1 ARG B 164     -11.702  -8.039 -23.930  1.00  0.00           N  
ATOM   2489  NH2 ARG B 164      -9.827  -8.350 -25.195  1.00  0.00           N  
ATOM   2490  H   ARG B 164     -10.283 -13.132 -19.857  1.00  0.00           H  
ATOM   2491  HA  ARG B 164      -8.571 -11.183 -18.593  1.00  0.00           H  
ATOM   2492 1HB  ARG B 164     -11.376 -10.982 -19.726  1.00  0.00           H  
ATOM   2493 2HB  ARG B 164     -10.497  -9.607 -19.076  1.00  0.00           H  
ATOM   2494 1HG  ARG B 164      -8.763  -9.870 -20.773  1.00  0.00           H  
ATOM   2495 2HG  ARG B 164      -9.592 -11.311 -21.410  1.00  0.00           H  
ATOM   2496 1HD  ARG B 164     -11.522  -9.975 -21.967  1.00  0.00           H  
ATOM   2497 2HD  ARG B 164     -10.739  -8.532 -21.283  1.00  0.00           H  
ATOM   2498  HE  ARG B 164      -8.996  -9.590 -23.201  1.00  0.00           H  
ATOM   2499 1HH1 ARG B 164     -12.210  -8.179 -23.068  1.00  0.00           H  
ATOM   2500 2HH1 ARG B 164     -12.125  -7.520 -24.686  1.00  0.00           H  
ATOM   2501 1HH2 ARG B 164      -8.897  -8.730 -25.301  1.00  0.00           H  
ATOM   2502 2HH2 ARG B 164     -10.249  -7.831 -25.951  1.00  0.00           H  
ATOM   2503  N   CYS B 165     -11.118 -12.362 -16.935  1.00  0.00           N  
ATOM   2504  CA  CYS B 165     -11.733 -12.406 -15.622  1.00  0.00           C  
ATOM   2505  C   CYS B 165     -10.670 -12.917 -14.674  1.00  0.00           C  
ATOM   2506  O   CYS B 165     -10.512 -12.396 -13.573  1.00  0.00           O  
ATOM   2507  CB  CYS B 165     -12.958 -13.320 -15.594  1.00  0.00           C  
ATOM   2508  SG  CYS B 165     -14.369 -12.692 -16.536  1.00  0.00           S  
ATOM   2509  H   CYS B 165     -11.392 -13.043 -17.630  1.00  0.00           H  
ATOM   2510  HA  CYS B 165     -12.080 -11.404 -15.370  1.00  0.00           H  
ATOM   2511 1HB  CYS B 165     -12.692 -14.298 -15.996  1.00  0.00           H  
ATOM   2512 2HB  CYS B 165     -13.279 -13.466 -14.563  1.00  0.00           H  
ATOM   2513  HG  CYS B 165     -15.177 -13.715 -16.274  1.00  0.00           H  
ATOM   2514  N   VAL B 166      -9.933 -13.928 -15.121  1.00  0.00           N  
ATOM   2515  CA  VAL B 166      -8.826 -14.468 -14.344  1.00  0.00           C  
ATOM   2516  C   VAL B 166      -7.805 -13.371 -14.063  1.00  0.00           C  
ATOM   2517  O   VAL B 166      -7.258 -13.279 -12.955  1.00  0.00           O  
ATOM   2518  CB  VAL B 166      -8.148 -15.627 -15.098  1.00  0.00           C  
ATOM   2519  CG1 VAL B 166      -6.850 -16.024 -14.411  1.00  0.00           C  
ATOM   2520  CG2 VAL B 166      -9.097 -16.813 -15.185  1.00  0.00           C  
ATOM   2521  H   VAL B 166     -10.146 -14.334 -16.021  1.00  0.00           H  
ATOM   2522  HA  VAL B 166      -9.217 -14.847 -13.399  1.00  0.00           H  
ATOM   2523  HB  VAL B 166      -7.891 -15.293 -16.103  1.00  0.00           H  
ATOM   2524 1HG1 VAL B 166      -6.384 -16.844 -14.958  1.00  0.00           H  
ATOM   2525 2HG1 VAL B 166      -6.173 -15.170 -14.393  1.00  0.00           H  
ATOM   2526 3HG1 VAL B 166      -7.061 -16.343 -13.391  1.00  0.00           H  
ATOM   2527 1HG2 VAL B 166      -8.611 -17.629 -15.720  1.00  0.00           H  
ATOM   2528 2HG2 VAL B 166      -9.359 -17.144 -14.179  1.00  0.00           H  
ATOM   2529 3HG2 VAL B 166     -10.001 -16.518 -15.717  1.00  0.00           H  
ATOM   2530  N   ALA B 167      -7.552 -12.532 -15.060  1.00  0.00           N  
ATOM   2531  CA  ALA B 167      -6.629 -11.422 -14.874  1.00  0.00           C  
ATOM   2532  C   ALA B 167      -7.108 -10.576 -13.684  1.00  0.00           C  
ATOM   2533  O   ALA B 167      -6.333 -10.238 -12.780  1.00  0.00           O  
ATOM   2534  CB  ALA B 167      -6.571 -10.576 -16.136  1.00  0.00           C  
ATOM   2535  H   ALA B 167      -7.998 -12.656 -15.958  1.00  0.00           H  
ATOM   2536  HA  ALA B 167      -5.639 -11.834 -14.676  1.00  0.00           H  
ATOM   2537 1HB  ALA B 167      -5.877  -9.748 -15.988  1.00  0.00           H  
ATOM   2538 2HB  ALA B 167      -6.230 -11.189 -16.970  1.00  0.00           H  
ATOM   2539 3HB  ALA B 167      -7.562 -10.183 -16.357  1.00  0.00           H  
ATOM   2540  N   VAL B 168      -8.396 -10.244 -13.689  1.00  0.00           N  
ATOM   2541  CA  VAL B 168      -8.976  -9.434 -12.626  1.00  0.00           C  
ATOM   2542  C   VAL B 168      -8.681 -10.075 -11.277  1.00  0.00           C  
ATOM   2543  O   VAL B 168      -8.304  -9.400 -10.324  1.00  0.00           O  
ATOM   2544  CB  VAL B 168     -10.498  -9.295 -12.815  1.00  0.00           C  
ATOM   2545  CG1 VAL B 168     -11.132  -8.669 -11.582  1.00  0.00           C  
ATOM   2546  CG2 VAL B 168     -10.792  -8.463 -14.054  1.00  0.00           C  
ATOM   2547  H   VAL B 168      -8.987 -10.558 -14.445  1.00  0.00           H  
ATOM   2548  HA  VAL B 168      -8.534  -8.438 -12.669  1.00  0.00           H  
ATOM   2549  HB  VAL B 168     -10.933 -10.288 -12.931  1.00  0.00           H  
ATOM   2550 1HG1 VAL B 168     -12.208  -8.578 -11.732  1.00  0.00           H  
ATOM   2551 2HG1 VAL B 168     -10.940  -9.299 -10.714  1.00  0.00           H  
ATOM   2552 3HG1 VAL B 168     -10.705  -7.680 -11.415  1.00  0.00           H  
ATOM   2553 1HG2 VAL B 168     -11.870  -8.369 -14.181  1.00  0.00           H  
ATOM   2554 2HG2 VAL B 168     -10.352  -7.472 -13.940  1.00  0.00           H  
ATOM   2555 3HG2 VAL B 168     -10.364  -8.951 -14.930  1.00  0.00           H  
ATOM   2556  N   VAL B 169      -8.850 -11.388 -11.205  1.00  0.00           N  
ATOM   2557  CA  VAL B 169      -8.664 -12.100  -9.955  1.00  0.00           C  
ATOM   2558  C   VAL B 169      -7.256 -11.902  -9.417  1.00  0.00           C  
ATOM   2559  O   VAL B 169      -7.074 -11.550  -8.248  1.00  0.00           O  
ATOM   2560  CB  VAL B 169      -8.931 -13.604 -10.152  1.00  0.00           C  
ATOM   2561  CG1 VAL B 169      -8.524 -14.384  -8.911  1.00  0.00           C  
ATOM   2562  CG2 VAL B 169     -10.399 -13.831 -10.475  1.00  0.00           C  
ATOM   2563  H   VAL B 169      -9.112 -11.905 -12.031  1.00  0.00           H  
ATOM   2564  HA  VAL B 169      -9.387 -11.722  -9.231  1.00  0.00           H  
ATOM   2565  HB  VAL B 169      -8.316 -13.967 -10.975  1.00  0.00           H  
ATOM   2566 1HG1 VAL B 169      -8.720 -15.445  -9.068  1.00  0.00           H  
ATOM   2567 2HG1 VAL B 169      -7.462 -14.236  -8.719  1.00  0.00           H  
ATOM   2568 3HG1 VAL B 169      -9.101 -14.033  -8.055  1.00  0.00           H  
ATOM   2569 1HG2 VAL B 169     -10.581 -14.896 -10.614  1.00  0.00           H  
ATOM   2570 2HG2 VAL B 169     -11.014 -13.462  -9.654  1.00  0.00           H  
ATOM   2571 3HG2 VAL B 169     -10.658 -13.297 -11.390  1.00  0.00           H  
ATOM   2572  N   VAL B 170      -6.260 -12.127 -10.270  1.00  0.00           N  
ATOM   2573  CA  VAL B 170      -4.877 -12.115  -9.817  1.00  0.00           C  
ATOM   2574  C   VAL B 170      -4.371 -10.685  -9.634  1.00  0.00           C  
ATOM   2575  O   VAL B 170      -3.396 -10.448  -8.923  1.00  0.00           O  
ATOM   2576  CB  VAL B 170      -3.979 -12.851 -10.829  1.00  0.00           C  
ATOM   2577  CG1 VAL B 170      -4.431 -14.295 -10.990  1.00  0.00           C  
ATOM   2578  CG2 VAL B 170      -4.002 -12.126 -12.165  1.00  0.00           C  
ATOM   2579  H   VAL B 170      -6.458 -12.310 -11.243  1.00  0.00           H  
ATOM   2580  HA  VAL B 170      -4.824 -12.619  -8.851  1.00  0.00           H  
ATOM   2581  HB  VAL B 170      -2.959 -12.875 -10.445  1.00  0.00           H  
ATOM   2582 1HG1 VAL B 170      -3.785 -14.801 -11.708  1.00  0.00           H  
ATOM   2583 2HG1 VAL B 170      -4.372 -14.804 -10.028  1.00  0.00           H  
ATOM   2584 3HG1 VAL B 170      -5.459 -14.316 -11.351  1.00  0.00           H  
ATOM   2585 1HG2 VAL B 170      -3.364 -12.652 -12.875  1.00  0.00           H  
ATOM   2586 2HG2 VAL B 170      -5.023 -12.098 -12.546  1.00  0.00           H  
ATOM   2587 3HG2 VAL B 170      -3.635 -11.108 -12.034  1.00  0.00           H  
ATOM   2588  N   MET B 171      -5.039  -9.732 -10.271  1.00  0.00           N  
ATOM   2589  CA  MET B 171      -4.762  -8.340  -9.988  1.00  0.00           C  
ATOM   2590  C   MET B 171      -4.967  -8.051  -8.511  1.00  0.00           C  
ATOM   2591  O   MET B 171      -4.073  -7.526  -7.854  1.00  0.00           O  
ATOM   2592  CB  MET B 171      -5.648  -7.437 -10.844  1.00  0.00           C  
ATOM   2593  CG  MET B 171      -5.271  -7.400 -12.319  1.00  0.00           C  
ATOM   2594  SD  MET B 171      -6.452  -6.468 -13.315  1.00  0.00           S  
ATOM   2595  CE  MET B 171      -5.855  -6.821 -14.965  1.00  0.00           C  
ATOM   2596  H   MET B 171      -5.743  -9.964 -10.957  1.00  0.00           H  
ATOM   2597  HA  MET B 171      -3.726  -8.131 -10.257  1.00  0.00           H  
ATOM   2598 1HB  MET B 171      -6.683  -7.769 -10.772  1.00  0.00           H  
ATOM   2599 2HB  MET B 171      -5.604  -6.416 -10.463  1.00  0.00           H  
ATOM   2600 1HG  MET B 171      -4.289  -6.943 -12.432  1.00  0.00           H  
ATOM   2601 2HG  MET B 171      -5.221  -8.417 -12.707  1.00  0.00           H  
ATOM   2602 1HE  MET B 171      -6.484  -6.313 -15.696  1.00  0.00           H  
ATOM   2603 2HE  MET B 171      -4.827  -6.469 -15.064  1.00  0.00           H  
ATOM   2604 3HE  MET B 171      -5.889  -7.896 -15.142  1.00  0.00           H  
ATOM   2605  N   VAL B 172      -6.140  -8.393  -7.982  1.00  0.00           N  
ATOM   2606  CA  VAL B 172      -6.437  -8.083  -6.586  1.00  0.00           C  
ATOM   2607  C   VAL B 172      -5.637  -9.001  -5.677  1.00  0.00           C  
ATOM   2608  O   VAL B 172      -5.030  -8.548  -4.711  1.00  0.00           O  
ATOM   2609  CB  VAL B 172      -7.940  -8.249  -6.295  1.00  0.00           C  
ATOM   2610  CG1 VAL B 172      -8.217  -8.080  -4.808  1.00  0.00           C  
ATOM   2611  CG2 VAL B 172      -8.739  -7.243  -7.109  1.00  0.00           C  
ATOM   2612  H   VAL B 172      -6.836  -8.869  -8.539  1.00  0.00           H  
ATOM   2613  HA  VAL B 172      -6.146  -7.050  -6.391  1.00  0.00           H  
ATOM   2614  HB  VAL B 172      -8.244  -9.260  -6.566  1.00  0.00           H  
ATOM   2615 1HG1 VAL B 172      -9.284  -8.201  -4.621  1.00  0.00           H  
ATOM   2616 2HG1 VAL B 172      -7.663  -8.833  -4.248  1.00  0.00           H  
ATOM   2617 3HG1 VAL B 172      -7.903  -7.086  -4.490  1.00  0.00           H  
ATOM   2618 1HG2 VAL B 172      -9.801  -7.366  -6.899  1.00  0.00           H  
ATOM   2619 2HG2 VAL B 172      -8.431  -6.231  -6.842  1.00  0.00           H  
ATOM   2620 3HG2 VAL B 172      -8.558  -7.408  -8.171  1.00  0.00           H  
ATOM   2621  N   ALA B 173      -5.629 -10.289  -6.005  1.00  0.00           N  
ATOM   2622  CA  ALA B 173      -5.033 -11.290  -5.132  1.00  0.00           C  
ATOM   2623  C   ALA B 173      -3.544 -10.998  -5.000  1.00  0.00           C  
ATOM   2624  O   ALA B 173      -2.974 -11.091  -3.921  1.00  0.00           O  
ATOM   2625  CB  ALA B 173      -5.238 -12.676  -5.716  1.00  0.00           C  
ATOM   2626  H   ALA B 173      -6.044 -10.582  -6.877  1.00  0.00           H  
ATOM   2627  HA  ALA B 173      -5.531 -11.235  -4.164  1.00  0.00           H  
ATOM   2628 1HB  ALA B 173      -4.789 -13.419  -5.056  1.00  0.00           H  
ATOM   2629 2HB  ALA B 173      -6.305 -12.876  -5.814  1.00  0.00           H  
ATOM   2630 3HB  ALA B 173      -4.767 -12.731  -6.696  1.00  0.00           H  
ATOM   2631  N   GLY B 174      -2.922 -10.627  -6.109  1.00  0.00           N  
ATOM   2632  CA  GLY B 174      -1.510 -10.312  -6.084  1.00  0.00           C  
ATOM   2633  C   GLY B 174      -1.164  -9.124  -5.201  1.00  0.00           C  
ATOM   2634  O   GLY B 174      -0.244  -9.209  -4.389  1.00  0.00           O  
ATOM   2635  H   GLY B 174      -3.426 -10.559  -6.981  1.00  0.00           H  
ATOM   2636 1HA  GLY B 174      -0.950 -11.178  -5.731  1.00  0.00           H  
ATOM   2637 2HA  GLY B 174      -1.167 -10.100  -7.096  1.00  0.00           H  
ATOM   2638  N   ILE B 175      -1.883  -8.015  -5.360  1.00  0.00           N  
ATOM   2639  CA  ILE B 175      -1.599  -6.817  -4.574  1.00  0.00           C  
ATOM   2640  C   ILE B 175      -1.912  -7.111  -3.118  1.00  0.00           C  
ATOM   2641  O   ILE B 175      -1.199  -6.691  -2.207  1.00  0.00           O  
ATOM   2642  CB  ILE B 175      -2.422  -5.609  -5.057  1.00  0.00           C  
ATOM   2643  CG1 ILE B 175      -2.007  -5.214  -6.477  1.00  0.00           C  
ATOM   2644  CG2 ILE B 175      -2.254  -4.435  -4.104  1.00  0.00           C  
ATOM   2645  CD1 ILE B 175      -0.550  -4.829  -6.602  1.00  0.00           C  
ATOM   2646  H   ILE B 175      -2.636  -7.995  -6.033  1.00  0.00           H  
ATOM   2647  HA  ILE B 175      -0.557  -6.541  -4.728  1.00  0.00           H  
ATOM   2648  HB  ILE B 175      -3.476  -5.881  -5.102  1.00  0.00           H  
ATOM   2649 1HG1 ILE B 175      -2.200  -6.043  -7.156  1.00  0.00           H  
ATOM   2650 2HG1 ILE B 175      -2.611  -4.370  -6.811  1.00  0.00           H  
ATOM   2651 1HG2 ILE B 175      -2.842  -3.590  -4.461  1.00  0.00           H  
ATOM   2652 2HG2 ILE B 175      -2.597  -4.722  -3.111  1.00  0.00           H  
ATOM   2653 3HG2 ILE B 175      -1.203  -4.152  -4.057  1.00  0.00           H  
ATOM   2654 1HD1 ILE B 175      -0.332  -4.561  -7.636  1.00  0.00           H  
ATOM   2655 2HD1 ILE B 175      -0.342  -3.976  -5.955  1.00  0.00           H  
ATOM   2656 3HD1 ILE B 175       0.075  -5.670  -6.306  1.00  0.00           H  
ATOM   2657  N   THR B 176      -2.995  -7.851  -2.919  1.00  0.00           N  
ATOM   2658  CA  THR B 176      -3.417  -8.302  -1.611  1.00  0.00           C  
ATOM   2659  C   THR B 176      -2.330  -9.088  -0.891  1.00  0.00           C  
ATOM   2660  O   THR B 176      -2.089  -8.863   0.287  1.00  0.00           O  
ATOM   2661  CB  THR B 176      -4.688  -9.163  -1.720  1.00  0.00           C  
ATOM   2662  OG1 THR B 176      -5.752  -8.382  -2.280  1.00  0.00           O  
ATOM   2663  CG2 THR B 176      -5.107  -9.672  -0.349  1.00  0.00           C  
ATOM   2664  H   THR B 176      -3.543  -8.106  -3.728  1.00  0.00           H  
ATOM   2665  HA  THR B 176      -3.633  -7.427  -0.997  1.00  0.00           H  
ATOM   2666  HB  THR B 176      -4.497 -10.014  -2.374  1.00  0.00           H  
ATOM   2667  HG1 THR B 176      -6.543  -8.921  -2.347  1.00  0.00           H  
ATOM   2668 1HG2 THR B 176      -6.007 -10.279  -0.445  1.00  0.00           H  
ATOM   2669 2HG2 THR B 176      -4.305 -10.276   0.075  1.00  0.00           H  
ATOM   2670 3HG2 THR B 176      -5.309  -8.826   0.307  1.00  0.00           H  
ATOM   2671  N   SER B 177      -1.664 -10.001  -1.585  1.00  0.00           N  
ATOM   2672  CA  SER B 177      -0.575 -10.743  -0.967  1.00  0.00           C  
ATOM   2673  C   SER B 177       0.543  -9.805  -0.512  1.00  0.00           C  
ATOM   2674  O   SER B 177       1.109  -9.977   0.566  1.00  0.00           O  
ATOM   2675  CB  SER B 177      -0.026 -11.768  -1.941  1.00  0.00           C  
ATOM   2676  OG  SER B 177      -0.983 -12.751  -2.227  1.00  0.00           O  
ATOM   2677  H   SER B 177      -1.905 -10.192  -2.548  1.00  0.00           H  
ATOM   2678  HA  SER B 177      -0.965 -11.268  -0.094  1.00  0.00           H  
ATOM   2679 1HB  SER B 177       0.274 -11.269  -2.862  1.00  0.00           H  
ATOM   2680 2HB  SER B 177       0.862 -12.233  -1.516  1.00  0.00           H  
ATOM   2681  HG  SER B 177      -1.364 -12.510  -3.075  1.00  0.00           H  
ATOM   2682  N   PHE B 178       0.860  -8.805  -1.326  1.00  0.00           N  
ATOM   2683  CA  PHE B 178       1.836  -7.806  -0.922  1.00  0.00           C  
ATOM   2684  C   PHE B 178       1.398  -7.052   0.318  1.00  0.00           C  
ATOM   2685  O   PHE B 178       2.214  -6.746   1.181  1.00  0.00           O  
ATOM   2686  CB  PHE B 178       2.081  -6.813  -2.060  1.00  0.00           C  
ATOM   2687  CG  PHE B 178       2.963  -7.349  -3.152  1.00  0.00           C  
ATOM   2688  CD1 PHE B 178       2.454  -7.587  -4.420  1.00  0.00           C  
ATOM   2689  CD2 PHE B 178       4.302  -7.616  -2.913  1.00  0.00           C  
ATOM   2690  CE1 PHE B 178       3.265  -8.079  -5.425  1.00  0.00           C  
ATOM   2691  CE2 PHE B 178       5.115  -8.108  -3.916  1.00  0.00           C  
ATOM   2692  CZ  PHE B 178       4.595  -8.340  -5.174  1.00  0.00           C  
ATOM   2693  H   PHE B 178       0.425  -8.729  -2.234  1.00  0.00           H  
ATOM   2694  HA  PHE B 178       2.769  -8.314  -0.672  1.00  0.00           H  
ATOM   2695 1HB  PHE B 178       1.128  -6.526  -2.503  1.00  0.00           H  
ATOM   2696 2HB  PHE B 178       2.542  -5.910  -1.663  1.00  0.00           H  
ATOM   2697  HD1 PHE B 178       1.403  -7.380  -4.620  1.00  0.00           H  
ATOM   2698  HD2 PHE B 178       4.713  -7.434  -1.920  1.00  0.00           H  
ATOM   2699  HE1 PHE B 178       2.852  -8.262  -6.417  1.00  0.00           H  
ATOM   2700  HE2 PHE B 178       6.167  -8.313  -3.715  1.00  0.00           H  
ATOM   2701  HZ  PHE B 178       5.235  -8.729  -5.965  1.00  0.00           H  
ATOM   2702  N   GLY B 179       0.106  -6.762   0.408  1.00  0.00           N  
ATOM   2703  CA  GLY B 179      -0.419  -6.086   1.582  1.00  0.00           C  
ATOM   2704  C   GLY B 179      -0.334  -6.969   2.809  1.00  0.00           C  
ATOM   2705  O   GLY B 179      -0.033  -6.496   3.904  1.00  0.00           O  
ATOM   2706  H   GLY B 179      -0.526  -7.010  -0.341  1.00  0.00           H  
ATOM   2707 1HA  GLY B 179       0.142  -5.167   1.753  1.00  0.00           H  
ATOM   2708 2HA  GLY B 179      -1.455  -5.802   1.406  1.00  0.00           H  
ATOM   2709  N   LEU B 180      -0.601  -8.256   2.621  1.00  0.00           N  
ATOM   2710  CA  LEU B 180      -0.558  -9.205   3.716  1.00  0.00           C  
ATOM   2711  C   LEU B 180       0.848  -9.249   4.300  1.00  0.00           C  
ATOM   2712  O   LEU B 180       1.021  -9.288   5.517  1.00  0.00           O  
ATOM   2713  CB  LEU B 180      -0.976 -10.601   3.236  1.00  0.00           C  
ATOM   2714  CG  LEU B 180      -2.465 -10.774   2.910  1.00  0.00           C  
ATOM   2715  CD1 LEU B 180      -2.687 -12.128   2.250  1.00  0.00           C  
ATOM   2716  CD2 LEU B 180      -3.283 -10.647   4.186  1.00  0.00           C  
ATOM   2717  H   LEU B 180      -0.839  -8.583   1.696  1.00  0.00           H  
ATOM   2718  HA  LEU B 180      -1.270  -8.888   4.477  1.00  0.00           H  
ATOM   2719 1HB  LEU B 180      -0.410 -10.843   2.338  1.00  0.00           H  
ATOM   2720 2HB  LEU B 180      -0.720 -11.326   4.009  1.00  0.00           H  
ATOM   2721  HG  LEU B 180      -2.774 -10.004   2.202  1.00  0.00           H  
ATOM   2722 1HD1 LEU B 180      -3.745 -12.251   2.018  1.00  0.00           H  
ATOM   2723 2HD1 LEU B 180      -2.105 -12.184   1.330  1.00  0.00           H  
ATOM   2724 3HD1 LEU B 180      -2.370 -12.919   2.929  1.00  0.00           H  
ATOM   2725 1HD2 LEU B 180      -4.341 -10.769   3.954  1.00  0.00           H  
ATOM   2726 2HD2 LEU B 180      -2.975 -11.417   4.894  1.00  0.00           H  
ATOM   2727 3HD2 LEU B 180      -3.119  -9.663   4.627  1.00  0.00           H  
ATOM   2728  N   VAL B 181       1.852  -9.241   3.430  1.00  0.00           N  
ATOM   2729  CA  VAL B 181       3.242  -9.238   3.876  1.00  0.00           C  
ATOM   2730  C   VAL B 181       3.569  -7.939   4.597  1.00  0.00           C  
ATOM   2731  O   VAL B 181       4.210  -7.956   5.644  1.00  0.00           O  
ATOM   2732  CB  VAL B 181       4.194  -9.414   2.679  1.00  0.00           C  
ATOM   2733  CG1 VAL B 181       5.638  -9.207   3.111  1.00  0.00           C  
ATOM   2734  CG2 VAL B 181       4.007 -10.794   2.067  1.00  0.00           C  
ATOM   2735  H   VAL B 181       1.653  -9.237   2.440  1.00  0.00           H  
ATOM   2736  HA  VAL B 181       3.388 -10.077   4.558  1.00  0.00           H  
ATOM   2737  HB  VAL B 181       3.969  -8.651   1.933  1.00  0.00           H  
ATOM   2738 1HG1 VAL B 181       6.297  -9.335   2.252  1.00  0.00           H  
ATOM   2739 2HG1 VAL B 181       5.756  -8.200   3.512  1.00  0.00           H  
ATOM   2740 3HG1 VAL B 181       5.896  -9.937   3.878  1.00  0.00           H  
ATOM   2741 1HG2 VAL B 181       4.682 -10.911   1.220  1.00  0.00           H  
ATOM   2742 2HG2 VAL B 181       4.225 -11.556   2.815  1.00  0.00           H  
ATOM   2743 3HG2 VAL B 181       2.977 -10.904   1.727  1.00  0.00           H  
ATOM   2744  N   THR B 182       3.141  -6.815   4.034  1.00  0.00           N  
ATOM   2745  CA  THR B 182       3.457  -5.530   4.635  1.00  0.00           C  
ATOM   2746  C   THR B 182       2.841  -5.527   6.017  1.00  0.00           C  
ATOM   2747  O   THR B 182       3.478  -5.126   6.987  1.00  0.00           O  
ATOM   2748  CB  THR B 182       2.928  -4.347   3.803  1.00  0.00           C  
ATOM   2749  OG1 THR B 182       3.571  -4.336   2.522  1.00  0.00           O  
ATOM   2750  CG2 THR B 182       3.200  -3.031   4.515  1.00  0.00           C  
ATOM   2751  H   THR B 182       2.594  -6.840   3.185  1.00  0.00           H  
ATOM   2752  HA  THR B 182       4.541  -5.417   4.662  1.00  0.00           H  
ATOM   2753  HB  THR B 182       1.854  -4.458   3.655  1.00  0.00           H  
ATOM   2754  HG1 THR B 182       2.986  -4.726   1.868  1.00  0.00           H  
ATOM   2755 1HG2 THR B 182       2.819  -2.206   3.912  1.00  0.00           H  
ATOM   2756 2HG2 THR B 182       2.703  -3.032   5.485  1.00  0.00           H  
ATOM   2757 3HG2 THR B 182       4.273  -2.909   4.657  1.00  0.00           H  
ATOM   2758  N   ALA B 183       1.593  -5.978   6.097  1.00  0.00           N  
ATOM   2759  CA  ALA B 183       0.823  -5.884   7.328  1.00  0.00           C  
ATOM   2760  C   ALA B 183       1.559  -6.688   8.383  1.00  0.00           C  
ATOM   2761  O   ALA B 183       1.787  -6.214   9.495  1.00  0.00           O  
ATOM   2762  CB  ALA B 183      -0.569  -6.447   7.123  1.00  0.00           C  
ATOM   2763  H   ALA B 183       1.168  -6.398   5.282  1.00  0.00           H  
ATOM   2764  HA  ALA B 183       0.742  -4.831   7.598  1.00  0.00           H  
ATOM   2765 1HB  ALA B 183      -1.134  -6.370   8.052  1.00  0.00           H  
ATOM   2766 2HB  ALA B 183      -1.078  -5.883   6.341  1.00  0.00           H  
ATOM   2767 3HB  ALA B 183      -0.498  -7.493   6.827  1.00  0.00           H  
ATOM   2768  N   ALA B 184       1.932  -7.909   8.019  1.00  0.00           N  
ATOM   2769  CA  ALA B 184       2.521  -8.842   8.964  1.00  0.00           C  
ATOM   2770  C   ALA B 184       3.849  -8.285   9.451  1.00  0.00           C  
ATOM   2771  O   ALA B 184       4.144  -8.298  10.641  1.00  0.00           O  
ATOM   2772  CB  ALA B 184       2.741 -10.186   8.294  1.00  0.00           C  
ATOM   2773  H   ALA B 184       1.802  -8.197   7.059  1.00  0.00           H  
ATOM   2774  HA  ALA B 184       1.826  -8.966   9.795  1.00  0.00           H  
ATOM   2775 1HB  ALA B 184       3.183 -10.881   9.008  1.00  0.00           H  
ATOM   2776 2HB  ALA B 184       1.786 -10.581   7.948  1.00  0.00           H  
ATOM   2777 3HB  ALA B 184       3.412 -10.064   7.445  1.00  0.00           H  
ATOM   2778  N   LEU B 185       4.643  -7.777   8.522  1.00  0.00           N  
ATOM   2779  CA  LEU B 185       5.949  -7.227   8.851  1.00  0.00           C  
ATOM   2780  C   LEU B 185       5.894  -6.035   9.805  1.00  0.00           C  
ATOM   2781  O   LEU B 185       6.753  -5.897  10.673  1.00  0.00           O  
ATOM   2782  CB  LEU B 185       6.663  -6.809   7.560  1.00  0.00           C  
ATOM   2783  CG  LEU B 185       7.172  -7.957   6.679  1.00  0.00           C  
ATOM   2784  CD1 LEU B 185       7.729  -7.391   5.380  1.00  0.00           C  
ATOM   2785  CD2 LEU B 185       8.233  -8.744   7.433  1.00  0.00           C  
ATOM   2786  H   LEU B 185       4.335  -7.771   7.561  1.00  0.00           H  
ATOM   2787  HA  LEU B 185       6.527  -7.995   9.364  1.00  0.00           H  
ATOM   2788 1HB  LEU B 185       5.977  -6.211   6.962  1.00  0.00           H  
ATOM   2789 2HB  LEU B 185       7.519  -6.187   7.822  1.00  0.00           H  
ATOM   2790  HG  LEU B 185       6.341  -8.617   6.426  1.00  0.00           H  
ATOM   2791 1HD1 LEU B 185       8.091  -8.207   4.753  1.00  0.00           H  
ATOM   2792 2HD1 LEU B 185       6.944  -6.850   4.852  1.00  0.00           H  
ATOM   2793 3HD1 LEU B 185       8.552  -6.713   5.602  1.00  0.00           H  
ATOM   2794 1HD2 LEU B 185       8.594  -9.560   6.807  1.00  0.00           H  
ATOM   2795 2HD2 LEU B 185       9.064  -8.085   7.685  1.00  0.00           H  
ATOM   2796 3HD2 LEU B 185       7.802  -9.151   8.348  1.00  0.00           H  
ATOM   2797  N   ALA B 186       4.894  -5.173   9.642  1.00  0.00           N  
ATOM   2798  CA  ALA B 186       4.695  -4.057  10.563  1.00  0.00           C  
ATOM   2799  C   ALA B 186       4.544  -4.532  11.995  1.00  0.00           C  
ATOM   2800  O   ALA B 186       5.104  -3.935  12.908  1.00  0.00           O  
ATOM   2801  CB  ALA B 186       3.471  -3.247  10.164  1.00  0.00           C  
ATOM   2802  H   ALA B 186       4.258  -5.289   8.866  1.00  0.00           H  
ATOM   2803  HA  ALA B 186       5.574  -3.414  10.512  1.00  0.00           H  
ATOM   2804 1HB  ALA B 186       3.338  -2.420  10.862  1.00  0.00           H  
ATOM   2805 2HB  ALA B 186       3.607  -2.853   9.157  1.00  0.00           H  
ATOM   2806 3HB  ALA B 186       2.589  -3.886  10.187  1.00  0.00           H  
ATOM   2807  N   THR B 187       3.784  -5.605  12.194  1.00  0.00           N  
ATOM   2808  CA  THR B 187       3.634  -6.190  13.521  1.00  0.00           C  
ATOM   2809  C   THR B 187       4.938  -6.798  14.024  1.00  0.00           C  
ATOM   2810  O   THR B 187       5.275  -6.671  15.202  1.00  0.00           O  
ATOM   2811  CB  THR B 187       2.532  -7.266  13.526  1.00  0.00           C  
ATOM   2812  OG1 THR B 187       1.280  -6.673  13.158  1.00  0.00           O  
ATOM   2813  CG2 THR B 187       2.405  -7.894  14.906  1.00  0.00           C  
ATOM   2814  H   THR B 187       3.300  -6.025  11.413  1.00  0.00           H  
ATOM   2815  HA  THR B 187       3.332  -5.404  14.214  1.00  0.00           H  
ATOM   2816  HB  THR B 187       2.777  -8.042  12.801  1.00  0.00           H  
ATOM   2817  HG1 THR B 187       1.441  -5.845  12.698  1.00  0.00           H  
ATOM   2818 1HG2 THR B 187       1.622  -8.652  14.890  1.00  0.00           H  
ATOM   2819 2HG2 THR B 187       3.352  -8.356  15.183  1.00  0.00           H  
ATOM   2820 3HG2 THR B 187       2.150  -7.124  15.633  1.00  0.00           H  
ATOM   2821  N   TRP B 188       5.668  -7.461  13.134  1.00  0.00           N  
ATOM   2822  CA  TRP B 188       6.959  -8.054  13.484  1.00  0.00           C  
ATOM   2823  C   TRP B 188       7.921  -6.971  13.967  1.00  0.00           C  
ATOM   2824  O   TRP B 188       8.643  -7.146  14.949  1.00  0.00           O  
ATOM   2825  CB  TRP B 188       7.561  -8.787  12.284  1.00  0.00           C  
ATOM   2826  CG  TRP B 188       8.935  -9.327  12.540  1.00  0.00           C  
ATOM   2827  CD1 TRP B 188       9.260 -10.388  13.331  1.00  0.00           C  
ATOM   2828  CD2 TRP B 188      10.185  -8.831  12.001  1.00  0.00           C  
ATOM   2829  NE1 TRP B 188      10.619 -10.586  13.322  1.00  0.00           N  
ATOM   2830  CE2 TRP B 188      11.200  -9.643  12.513  1.00  0.00           C  
ATOM   2831  CE3 TRP B 188      10.517  -7.779  11.138  1.00  0.00           C  
ATOM   2832  CZ2 TRP B 188      12.533  -9.439  12.194  1.00  0.00           C  
ATOM   2833  CZ3 TRP B 188      11.854  -7.576  10.817  1.00  0.00           C  
ATOM   2834  CH2 TRP B 188      12.835  -8.385  11.331  1.00  0.00           C  
ATOM   2835  H   TRP B 188       5.322  -7.558  12.191  1.00  0.00           H  
ATOM   2836  HA  TRP B 188       6.802  -8.776  14.286  1.00  0.00           H  
ATOM   2837 1HB  TRP B 188       6.913  -9.618  12.003  1.00  0.00           H  
ATOM   2838 2HB  TRP B 188       7.612  -8.109  11.432  1.00  0.00           H  
ATOM   2839  HD1 TRP B 188       8.546 -10.992  13.888  1.00  0.00           H  
ATOM   2840  HE1 TRP B 188      11.111 -11.307  13.829  1.00  0.00           H  
ATOM   2841  HE3 TRP B 188       9.741  -7.135  10.725  1.00  0.00           H  
ATOM   2842  HZ2 TRP B 188      13.328 -10.071  12.592  1.00  0.00           H  
ATOM   2843  HZ3 TRP B 188      12.104  -6.754  10.145  1.00  0.00           H  
ATOM   2844  HH2 TRP B 188      13.874  -8.197  11.058  1.00  0.00           H  
ATOM   2845  N   PHE B 189       7.925  -5.850  13.254  1.00  0.00           N  
ATOM   2846  CA  PHE B 189       8.831  -4.754  13.545  1.00  0.00           C  
ATOM   2847  C   PHE B 189       8.569  -4.337  14.981  1.00  0.00           C  
ATOM   2848  O   PHE B 189       9.455  -4.373  15.830  1.00  0.00           O  
ATOM   2849  CB  PHE B 189       8.619  -3.577  12.591  1.00  0.00           C  
ATOM   2850  CG  PHE B 189       9.315  -3.736  11.269  1.00  0.00           C  
ATOM   2851  CD1 PHE B 189      10.659  -4.075  11.213  1.00  0.00           C  
ATOM   2852  CD2 PHE B 189       8.628  -3.546  10.080  1.00  0.00           C  
ATOM   2853  CE1 PHE B 189      11.300  -4.221   9.998  1.00  0.00           C  
ATOM   2854  CE2 PHE B 189       9.266  -3.692   8.864  1.00  0.00           C  
ATOM   2855  CZ  PHE B 189      10.604  -4.030   8.823  1.00  0.00           C  
ATOM   2856  H   PHE B 189       7.276  -5.761  12.485  1.00  0.00           H  
ATOM   2857  HA  PHE B 189       9.855  -5.107  13.413  1.00  0.00           H  
ATOM   2858 1HB  PHE B 189       7.554  -3.450  12.402  1.00  0.00           H  
ATOM   2859 2HB  PHE B 189       8.980  -2.661  13.058  1.00  0.00           H  
ATOM   2860  HD1 PHE B 189      11.209  -4.227  12.142  1.00  0.00           H  
ATOM   2861  HD2 PHE B 189       7.572  -3.279  10.112  1.00  0.00           H  
ATOM   2862  HE1 PHE B 189      12.357  -4.487   9.968  1.00  0.00           H  
ATOM   2863  HE2 PHE B 189       8.715  -3.541   7.936  1.00  0.00           H  
ATOM   2864  HZ  PHE B 189      11.109  -4.144   7.865  1.00  0.00           H  
ATOM   2865  N   VAL B 190       7.322  -3.942  15.233  1.00  0.00           N  
ATOM   2866  CA  VAL B 190       6.929  -3.312  16.487  1.00  0.00           C  
ATOM   2867  C   VAL B 190       6.981  -4.421  17.539  1.00  0.00           C  
ATOM   2868  O   VAL B 190       7.148  -4.158  18.729  1.00  0.00           O  
ATOM   2869  CB  VAL B 190       5.516  -2.704  16.402  1.00  0.00           C  
ATOM   2870  CG1 VAL B 190       4.463  -3.802  16.411  1.00  0.00           C  
ATOM   2871  CG2 VAL B 190       5.298  -1.737  17.556  1.00  0.00           C  
ATOM   2872  H   VAL B 190       6.626  -4.091  14.517  1.00  0.00           H  
ATOM   2873  HA  VAL B 190       7.624  -2.499  16.699  1.00  0.00           H  
ATOM   2874  HB  VAL B 190       5.416  -2.171  15.456  1.00  0.00           H  
ATOM   2875 1HG1 VAL B 190       3.470  -3.355  16.350  1.00  0.00           H  
ATOM   2876 2HG1 VAL B 190       4.616  -4.461  15.557  1.00  0.00           H  
ATOM   2877 3HG1 VAL B 190       4.545  -4.377  17.334  1.00  0.00           H  
ATOM   2878 1HG2 VAL B 190       4.297  -1.311  17.489  1.00  0.00           H  
ATOM   2879 2HG2 VAL B 190       5.403  -2.269  18.501  1.00  0.00           H  
ATOM   2880 3HG2 VAL B 190       6.037  -0.937  17.505  1.00  0.00           H  
ATOM   2881  N   GLY B 191       6.860  -5.666  17.076  1.00  0.00           N  
ATOM   2882  CA  GLY B 191       6.726  -6.808  17.972  1.00  0.00           C  
ATOM   2883  C   GLY B 191       8.095  -7.421  18.214  1.00  0.00           C  
ATOM   2884  O   GLY B 191       8.235  -8.531  18.729  1.00  0.00           O  
ATOM   2885  H   GLY B 191       6.860  -5.821  16.078  1.00  0.00           H  
ATOM   2886 1HA  GLY B 191       6.280  -6.483  18.912  1.00  0.00           H  
ATOM   2887 2HA  GLY B 191       6.050  -7.539  17.531  1.00  0.00           H  
ATOM   2888  N   ARG B 192       9.105  -6.669  17.796  1.00  0.00           N  
ATOM   2889  CA  ARG B 192      10.501  -6.988  18.028  1.00  0.00           C  
ATOM   2890  C   ARG B 192      11.115  -5.683  18.523  1.00  0.00           C  
ATOM   2891  O   ARG B 192      12.269  -5.354  18.226  1.00  0.00           O  
ATOM   2892  CB  ARG B 192      11.199  -7.480  16.769  1.00  0.00           C  
ATOM   2893  CG  ARG B 192      10.709  -8.822  16.248  1.00  0.00           C  
ATOM   2894  CD  ARG B 192      11.043  -9.928  17.182  1.00  0.00           C  
ATOM   2895  NE  ARG B 192      10.654 -11.223  16.649  1.00  0.00           N  
ATOM   2896  CZ  ARG B 192       9.429 -11.768  16.781  1.00  0.00           C  
ATOM   2897  NH1 ARG B 192       8.487 -11.119  17.430  1.00  0.00           N  
ATOM   2898  NH2 ARG B 192       9.174 -12.955  16.259  1.00  0.00           N  
ATOM   2899  H   ARG B 192       8.871  -5.829  17.288  1.00  0.00           H  
ATOM   2900  HA  ARG B 192      10.554  -7.802  18.752  1.00  0.00           H  
ATOM   2901 1HB  ARG B 192      11.067  -6.749  15.972  1.00  0.00           H  
ATOM   2902 2HB  ARG B 192      12.269  -7.569  16.957  1.00  0.00           H  
ATOM   2903 1HG  ARG B 192       9.626  -8.791  16.126  1.00  0.00           H  
ATOM   2904 2HG  ARG B 192      11.177  -9.032  15.286  1.00  0.00           H  
ATOM   2905 1HD  ARG B 192      12.118  -9.941  17.360  1.00  0.00           H  
ATOM   2906 2HD  ARG B 192      10.521  -9.777  18.126  1.00  0.00           H  
ATOM   2907  HE  ARG B 192      11.352 -11.753  16.143  1.00  0.00           H  
ATOM   2908 1HH1 ARG B 192       8.682 -10.212  17.829  1.00  0.00           H  
ATOM   2909 2HH1 ARG B 192       7.569 -11.528  17.529  1.00  0.00           H  
ATOM   2910 1HH2 ARG B 192       9.898 -13.454  15.760  1.00  0.00           H  
ATOM   2911 2HH2 ARG B 192       8.256 -13.363  16.358  1.00  0.00           H  
ATOM   2912  N   GLU B 193      10.294  -4.937  19.260  1.00  0.00           N  
ATOM   2913  CA  GLU B 193      10.678  -3.667  19.864  1.00  0.00           C  
ATOM   2914  C   GLU B 193       9.898  -3.523  21.169  1.00  0.00           C  
ATOM   2915  O   GLU B 193      10.452  -3.146  22.202  1.00  0.00           O  
ATOM   2916  CB  GLU B 193      10.389  -2.493  18.926  1.00  0.00           C  
ATOM   2917  CG  GLU B 193      11.286  -2.434  17.698  1.00  0.00           C  
ATOM   2918  CD  GLU B 193      11.005  -1.243  16.825  1.00  0.00           C  
ATOM   2919  OE1 GLU B 193      10.200  -0.427  17.206  1.00  0.00           O  
ATOM   2920  OE2 GLU B 193      11.596  -1.149  15.775  1.00  0.00           O  
ATOM   2921  H   GLU B 193       9.356  -5.284  19.399  1.00  0.00           H  
ATOM   2922  HA  GLU B 193      11.757  -3.671  20.023  1.00  0.00           H  
ATOM   2923 1HB  GLU B 193       9.355  -2.548  18.583  1.00  0.00           H  
ATOM   2924 2HB  GLU B 193      10.504  -1.556  19.470  1.00  0.00           H  
ATOM   2925 1HG  GLU B 193      12.326  -2.395  18.022  1.00  0.00           H  
ATOM   2926 2HG  GLU B 193      11.150  -3.345  17.117  1.00  0.00           H  
ATOM   2927  N   GLN B 194       8.605  -3.828  21.102  1.00  0.00           N  
ATOM   2928  CA  GLN B 194       7.731  -3.788  22.265  1.00  0.00           C  
ATOM   2929  C   GLN B 194       7.502  -5.212  22.797  1.00  0.00           C  
ATOM   2930  O   GLN B 194       7.521  -5.387  24.035  1.00  0.00           O  
ATOM   2931  OXT GLN B 194       7.312  -6.115  22.030  1.00  0.00           O  
ATOM   2932  CB  GLN B 194       6.397  -3.125  21.913  1.00  0.00           C  
ATOM   2933  CG  GLN B 194       6.512  -1.660  21.528  1.00  0.00           C  
ATOM   2934  CD  GLN B 194       5.167  -1.039  21.204  1.00  0.00           C  
ATOM   2935  OE1 GLN B 194       4.147  -1.731  21.140  1.00  0.00           O  
ATOM   2936  NE2 GLN B 194       5.156   0.273  20.996  1.00  0.00           N  
ATOM   2937  H   GLN B 194       8.222  -4.096  20.207  1.00  0.00           H  
ATOM   2938  HA  GLN B 194       8.204  -3.174  23.032  1.00  0.00           H  
ATOM   2939 1HB  GLN B 194       5.935  -3.656  21.081  1.00  0.00           H  
ATOM   2940 2HB  GLN B 194       5.720  -3.196  22.764  1.00  0.00           H  
ATOM   2941 1HG  GLN B 194       6.951  -1.109  22.360  1.00  0.00           H  
ATOM   2942 2HG  GLN B 194       7.149  -1.575  20.647  1.00  0.00           H  
ATOM   2943 1HE2 GLN B 194       4.297   0.738  20.778  1.00  0.00           H  
ATOM   2944 2HE2 GLN B 194       6.006   0.796  21.058  1.00  0.00           H  
ATOM   2945  N   ALA C 195      16.899   0.532  17.519  1.00  0.00           N  
ATOM   2946  CA  ALA C 195      15.554  -0.100  17.382  1.00  0.00           C  
ATOM   2947  C   ALA C 195      15.593  -1.236  16.368  1.00  0.00           C  
ATOM   2948  O   ALA C 195      16.283  -2.240  16.568  1.00  0.00           O  
ATOM   2949  CB  ALA C 195      14.527   0.950  16.952  1.00  0.00           C  
ATOM   2950 1H   ALA C 195      16.853   1.274  18.187  1.00  0.00           H  
ATOM   2951 2H   ALA C 195      17.560  -0.152  17.826  1.00  0.00           H  
ATOM   2952 3H   ALA C 195      17.187   0.899  16.634  1.00  0.00           H  
ATOM   2953  HA  ALA C 195      15.269  -0.502  18.354  1.00  0.00           H  
ATOM   2954 1HB  ALA C 195      13.548   0.482  16.854  1.00  0.00           H  
ATOM   2955 2HB  ALA C 195      14.479   1.740  17.701  1.00  0.00           H  
ATOM   2956 3HB  ALA C 195      14.822   1.377  15.995  1.00  0.00           H  
ATOM   2957  N   LEU C 196      14.845  -1.071  15.281  1.00  0.00           N  
ATOM   2958  CA  LEU C 196      14.740  -2.087  14.241  1.00  0.00           C  
ATOM   2959  C   LEU C 196      14.145  -1.478  12.981  1.00  0.00           C  
ATOM   2960  O   LEU C 196      14.844  -1.247  11.998  1.00  0.00           O  
ATOM   2961  CB  LEU C 196      13.874  -3.260  14.718  1.00  0.00           C  
ATOM   2962  CG  LEU C 196      13.676  -4.395  13.705  1.00  0.00           C  
ATOM   2963  CD1 LEU C 196      15.025  -5.013  13.364  1.00  0.00           C  
ATOM   2964  CD2 LEU C 196      12.729  -5.435  14.287  1.00  0.00           C  
ATOM   2965  H   LEU C 196      14.333  -0.207  15.177  1.00  0.00           H  
ATOM   2966  HA  LEU C 196      15.738  -2.472  14.032  1.00  0.00           H  
ATOM   2967 1HB  LEU C 196      14.329  -3.687  15.610  1.00  0.00           H  
ATOM   2968 2HB  LEU C 196      12.889  -2.878  14.985  1.00  0.00           H  
ATOM   2969  HG  LEU C 196      13.251  -3.992  12.785  1.00  0.00           H  
ATOM   2970 1HD1 LEU C 196      14.884  -5.819  12.644  1.00  0.00           H  
ATOM   2971 2HD1 LEU C 196      15.675  -4.252  12.932  1.00  0.00           H  
ATOM   2972 3HD1 LEU C 196      15.482  -5.410  14.269  1.00  0.00           H  
ATOM   2973 1HD2 LEU C 196      12.588  -6.241  13.567  1.00  0.00           H  
ATOM   2974 2HD2 LEU C 196      13.154  -5.839  15.206  1.00  0.00           H  
ATOM   2975 3HD2 LEU C 196      11.768  -4.970  14.505  1.00  0.00           H  
ATOM   2976  N   HIS C 197      12.845  -1.217  13.018  1.00  0.00           N  
ATOM   2977  CA  HIS C 197      12.120  -0.767  11.842  1.00  0.00           C  
ATOM   2978  C   HIS C 197      12.888   0.336  11.124  1.00  0.00           C  
ATOM   2979  O   HIS C 197      12.923   0.380   9.899  1.00  0.00           O  
ATOM   2980  CB  HIS C 197      10.724  -0.267  12.225  1.00  0.00           C  
ATOM   2981  CG  HIS C 197      10.734   1.021  12.988  1.00  0.00           C  
ATOM   2982  ND1 HIS C 197      11.037   1.087  14.332  1.00  0.00           N  
ATOM   2983  CD2 HIS C 197      10.479   2.292  12.597  1.00  0.00           C  
ATOM   2984  CE1 HIS C 197      10.968   2.344  14.735  1.00  0.00           C  
ATOM   2985  NE2 HIS C 197      10.631   3.094  13.701  1.00  0.00           N  
ATOM   2986  H   HIS C 197      12.345  -1.336  13.888  1.00  0.00           H  
ATOM   2987  HA  HIS C 197      11.986  -1.602  11.156  1.00  0.00           H  
ATOM   2988 1HB  HIS C 197      10.129  -0.123  11.322  1.00  0.00           H  
ATOM   2989 2HB  HIS C 197      10.221  -1.019  12.832  1.00  0.00           H  
ATOM   2990  HD1 HIS C 197      11.345   0.328  14.907  1.00  0.00           H  
ATOM   2991  HD2 HIS C 197      10.200   2.730  11.638  1.00  0.00           H  
ATOM   2992  HE1 HIS C 197      11.175   2.607  15.772  1.00  0.00           H  
ATOM   2993  N   TRP C 198      13.505   1.217  11.903  1.00  0.00           N  
ATOM   2994  CA  TRP C 198      14.228   2.361  11.366  1.00  0.00           C  
ATOM   2995  C   TRP C 198      15.367   1.946  10.447  1.00  0.00           C  
ATOM   2996  O   TRP C 198      15.526   2.504   9.359  1.00  0.00           O  
ATOM   2997  CB  TRP C 198      14.784   3.213  12.509  1.00  0.00           C  
ATOM   2998  CG  TRP C 198      15.538   4.421  12.042  1.00  0.00           C  
ATOM   2999  CD1 TRP C 198      15.010   5.631  11.703  1.00  0.00           C  
ATOM   3000  CD2 TRP C 198      16.970   4.544  11.860  1.00  0.00           C  
ATOM   3001  NE1 TRP C 198      16.008   6.493  11.323  1.00  0.00           N  
ATOM   3002  CE2 TRP C 198      17.214   5.845  11.415  1.00  0.00           C  
ATOM   3003  CE3 TRP C 198      18.046   3.666  12.038  1.00  0.00           C  
ATOM   3004  CZ2 TRP C 198      18.495   6.298  11.140  1.00  0.00           C  
ATOM   3005  CZ3 TRP C 198      19.331   4.120  11.763  1.00  0.00           C  
ATOM   3006  CH2 TRP C 198      19.549   5.403  11.327  1.00  0.00           C  
ATOM   3007  H   TRP C 198      13.468   1.083  12.903  1.00  0.00           H  
ATOM   3008  HA  TRP C 198      13.531   2.973  10.794  1.00  0.00           H  
ATOM   3009 1HB  TRP C 198      13.965   3.545  13.147  1.00  0.00           H  
ATOM   3010 2HB  TRP C 198      15.452   2.608  13.122  1.00  0.00           H  
ATOM   3011  HD1 TRP C 198      13.950   5.877  11.730  1.00  0.00           H  
ATOM   3012  HE1 TRP C 198      15.878   7.449  11.024  1.00  0.00           H  
ATOM   3013  HE3 TRP C 198      17.879   2.648  12.387  1.00  0.00           H  
ATOM   3014  HZ2 TRP C 198      18.688   7.313  10.791  1.00  0.00           H  
ATOM   3015  HZ3 TRP C 198      20.164   3.431  11.904  1.00  0.00           H  
ATOM   3016  HH2 TRP C 198      20.569   5.726  11.121  1.00  0.00           H  
ATOM   3017  N   ARG C 199      16.164   0.975  10.880  1.00  0.00           N  
ATOM   3018  CA  ARG C 199      17.215   0.429  10.032  1.00  0.00           C  
ATOM   3019  C   ARG C 199      16.668  -0.281   8.809  1.00  0.00           C  
ATOM   3020  O   ARG C 199      17.247  -0.194   7.728  1.00  0.00           O  
ATOM   3021  CB  ARG C 199      18.078  -0.544  10.822  1.00  0.00           C  
ATOM   3022  CG  ARG C 199      18.928   0.093  11.910  1.00  0.00           C  
ATOM   3023  CD  ARG C 199      19.904  -0.871  12.479  1.00  0.00           C  
ATOM   3024  NE  ARG C 199      19.247  -2.038  13.045  1.00  0.00           N  
ATOM   3025  CZ  ARG C 199      18.716  -2.092  14.281  1.00  0.00           C  
ATOM   3026  NH1 ARG C 199      18.772  -1.040  15.068  1.00  0.00           N  
ATOM   3027  NH2 ARG C 199      18.138  -3.203  14.704  1.00  0.00           N  
ATOM   3028  H   ARG C 199      16.044   0.607  11.813  1.00  0.00           H  
ATOM   3029  HA  ARG C 199      17.835   1.252   9.676  1.00  0.00           H  
ATOM   3030 1HB  ARG C 199      17.443  -1.291  11.295  1.00  0.00           H  
ATOM   3031 2HB  ARG C 199      18.750  -1.068  10.143  1.00  0.00           H  
ATOM   3032 1HG  ARG C 199      19.481   0.935  11.493  1.00  0.00           H  
ATOM   3033 2HG  ARG C 199      18.284   0.446  12.716  1.00  0.00           H  
ATOM   3034 1HD  ARG C 199      20.582  -1.208  11.695  1.00  0.00           H  
ATOM   3035 2HD  ARG C 199      20.476  -0.386  13.269  1.00  0.00           H  
ATOM   3036  HE  ARG C 199      19.184  -2.867  12.469  1.00  0.00           H  
ATOM   3037 1HH1 ARG C 199      19.213  -0.191  14.744  1.00  0.00           H  
ATOM   3038 2HH1 ARG C 199      18.373  -1.080  15.995  1.00  0.00           H  
ATOM   3039 1HH2 ARG C 199      18.094  -4.012  14.100  1.00  0.00           H  
ATOM   3040 2HH2 ARG C 199      17.740  -3.243  15.631  1.00  0.00           H  
ATOM   3041  N   ALA C 200      15.562  -0.995   8.982  1.00  0.00           N  
ATOM   3042  CA  ALA C 200      14.974  -1.755   7.886  1.00  0.00           C  
ATOM   3043  C   ALA C 200      14.468  -0.768   6.842  1.00  0.00           C  
ATOM   3044  O   ALA C 200      14.582  -1.002   5.635  1.00  0.00           O  
ATOM   3045  CB  ALA C 200      13.826  -2.614   8.400  1.00  0.00           C  
ATOM   3046  H   ALA C 200      15.118  -1.014   9.889  1.00  0.00           H  
ATOM   3047  HA  ALA C 200      15.745  -2.404   7.472  1.00  0.00           H  
ATOM   3048 1HB  ALA C 200      13.394  -3.177   7.573  1.00  0.00           H  
ATOM   3049 2HB  ALA C 200      14.200  -3.306   9.155  1.00  0.00           H  
ATOM   3050 3HB  ALA C 200      13.063  -1.974   8.841  1.00  0.00           H  
ATOM   3051  N   ALA C 201      13.912   0.340   7.328  1.00  0.00           N  
ATOM   3052  CA  ALA C 201      13.378   1.392   6.475  1.00  0.00           C  
ATOM   3053  C   ALA C 201      14.462   1.928   5.548  1.00  0.00           C  
ATOM   3054  O   ALA C 201      14.263   2.030   4.338  1.00  0.00           O  
ATOM   3055  CB  ALA C 201      12.820   2.523   7.331  1.00  0.00           C  
ATOM   3056  H   ALA C 201      13.864   0.448   8.331  1.00  0.00           H  
ATOM   3057  HA  ALA C 201      12.572   0.966   5.877  1.00  0.00           H  
ATOM   3058 1HB  ALA C 201      12.422   3.305   6.685  1.00  0.00           H  
ATOM   3059 2HB  ALA C 201      12.023   2.138   7.968  1.00  0.00           H  
ATOM   3060 3HB  ALA C 201      13.614   2.934   7.952  1.00  0.00           H  
ATOM   3061  N   GLY C 202      15.609   2.271   6.125  1.00  0.00           N  
ATOM   3062  CA  GLY C 202      16.732   2.708   5.321  1.00  0.00           C  
ATOM   3063  C   GLY C 202      17.204   1.638   4.353  1.00  0.00           C  
ATOM   3064  O   GLY C 202      17.447   1.925   3.182  1.00  0.00           O  
ATOM   3065  H   GLY C 202      15.709   2.229   7.129  1.00  0.00           H  
ATOM   3066 1HA  GLY C 202      16.452   3.599   4.758  1.00  0.00           H  
ATOM   3067 2HA  GLY C 202      17.559   2.987   5.973  1.00  0.00           H  
ATOM   3068  N   ALA C 203      17.326   0.402   4.830  1.00  0.00           N  
ATOM   3069  CA  ALA C 203      17.748  -0.697   3.971  1.00  0.00           C  
ATOM   3070  C   ALA C 203      16.793  -0.943   2.820  1.00  0.00           C  
ATOM   3071  O   ALA C 203      17.220  -1.275   1.714  1.00  0.00           O  
ATOM   3072  CB  ALA C 203      17.896  -1.971   4.783  1.00  0.00           C  
ATOM   3073  H   ALA C 203      17.124   0.217   5.802  1.00  0.00           H  
ATOM   3074  HA  ALA C 203      18.715  -0.438   3.539  1.00  0.00           H  
ATOM   3075 1HB  ALA C 203      18.212  -2.784   4.129  1.00  0.00           H  
ATOM   3076 2HB  ALA C 203      18.643  -1.821   5.562  1.00  0.00           H  
ATOM   3077 3HB  ALA C 203      16.941  -2.224   5.240  1.00  0.00           H  
ATOM   3078  N   ALA C 204      15.500  -0.794   3.080  1.00  0.00           N  
ATOM   3079  CA  ALA C 204      14.496  -0.984   2.045  1.00  0.00           C  
ATOM   3080  C   ALA C 204      14.585   0.096   0.991  1.00  0.00           C  
ATOM   3081  O   ALA C 204      14.377  -0.163  -0.188  1.00  0.00           O  
ATOM   3082  CB  ALA C 204      13.117  -0.982   2.645  1.00  0.00           C  
ATOM   3083  H   ALA C 204      15.203  -0.543   4.013  1.00  0.00           H  
ATOM   3084  HA  ALA C 204      14.674  -1.951   1.574  1.00  0.00           H  
ATOM   3085 1HB  ALA C 204      12.377  -1.125   1.858  1.00  0.00           H  
ATOM   3086 2HB  ALA C 204      13.035  -1.790   3.372  1.00  0.00           H  
ATOM   3087 3HB  ALA C 204      12.938  -0.029   3.141  1.00  0.00           H  
ATOM   3088  N   THR C 205      14.878   1.315   1.421  1.00  0.00           N  
ATOM   3089  CA  THR C 205      15.063   2.393   0.470  1.00  0.00           C  
ATOM   3090  C   THR C 205      16.290   2.096  -0.385  1.00  0.00           C  
ATOM   3091  O   THR C 205      16.248   2.245  -1.604  1.00  0.00           O  
ATOM   3092  CB  THR C 205      15.221   3.752   1.177  1.00  0.00           C  
ATOM   3093  OG1 THR C 205      14.037   4.040   1.933  1.00  0.00           O  
ATOM   3094  CG2 THR C 205      15.450   4.860   0.160  1.00  0.00           C  
ATOM   3095  H   THR C 205      14.977   1.506   2.408  1.00  0.00           H  
ATOM   3096  HA  THR C 205      14.173   2.459  -0.156  1.00  0.00           H  
ATOM   3097  HB  THR C 205      16.070   3.711   1.859  1.00  0.00           H  
ATOM   3098  HG1 THR C 205      14.283   4.437   2.772  1.00  0.00           H  
ATOM   3099 1HG2 THR C 205      15.560   5.812   0.678  1.00  0.00           H  
ATOM   3100 2HG2 THR C 205      16.356   4.649  -0.408  1.00  0.00           H  
ATOM   3101 3HG2 THR C 205      14.600   4.912  -0.519  1.00  0.00           H  
ATOM   3102  N   VAL C 206      17.376   1.658   0.245  1.00  0.00           N  
ATOM   3103  CA  VAL C 206      18.577   1.322  -0.510  1.00  0.00           C  
ATOM   3104  C   VAL C 206      18.264   0.155  -1.438  1.00  0.00           C  
ATOM   3105  O   VAL C 206      18.694   0.132  -2.586  1.00  0.00           O  
ATOM   3106  CB  VAL C 206      19.734   0.948   0.435  1.00  0.00           C  
ATOM   3107  CG1 VAL C 206      20.910   0.396  -0.356  1.00  0.00           C  
ATOM   3108  CG2 VAL C 206      20.153   2.164   1.247  1.00  0.00           C  
ATOM   3109  H   VAL C 206      17.381   1.553   1.250  1.00  0.00           H  
ATOM   3110  HA  VAL C 206      18.881   2.198  -1.084  1.00  0.00           H  
ATOM   3111  HB  VAL C 206      19.400   0.158   1.108  1.00  0.00           H  
ATOM   3112 1HG1 VAL C 206      21.719   0.136   0.327  1.00  0.00           H  
ATOM   3113 2HG1 VAL C 206      20.596  -0.494  -0.901  1.00  0.00           H  
ATOM   3114 3HG1 VAL C 206      21.260   1.150  -1.061  1.00  0.00           H  
ATOM   3115 1HG2 VAL C 206      20.971   1.892   1.913  1.00  0.00           H  
ATOM   3116 2HG2 VAL C 206      20.481   2.956   0.573  1.00  0.00           H  
ATOM   3117 3HG2 VAL C 206      19.307   2.517   1.837  1.00  0.00           H  
ATOM   3118  N   LEU C 207      17.518  -0.819  -0.928  1.00  0.00           N  
ATOM   3119  CA  LEU C 207      17.150  -2.003  -1.696  1.00  0.00           C  
ATOM   3120  C   LEU C 207      16.464  -1.549  -2.977  1.00  0.00           C  
ATOM   3121  O   LEU C 207      16.822  -1.986  -4.068  1.00  0.00           O  
ATOM   3122  CB  LEU C 207      16.222  -2.917  -0.887  1.00  0.00           C  
ATOM   3123  CG  LEU C 207      15.717  -4.167  -1.618  1.00  0.00           C  
ATOM   3124  CD1 LEU C 207      16.899  -5.051  -1.990  1.00  0.00           C  
ATOM   3125  CD2 LEU C 207      14.735  -4.915  -0.727  1.00  0.00           C  
ATOM   3126  H   LEU C 207      17.197  -0.731   0.025  1.00  0.00           H  
ATOM   3127  HA  LEU C 207      18.055  -2.571  -1.909  1.00  0.00           H  
ATOM   3128 1HB  LEU C 207      16.750  -3.246   0.006  1.00  0.00           H  
ATOM   3129 2HB  LEU C 207      15.351  -2.340  -0.576  1.00  0.00           H  
ATOM   3130  HG  LEU C 207      15.217  -3.873  -2.541  1.00  0.00           H  
ATOM   3131 1HD1 LEU C 207      16.541  -5.939  -2.510  1.00  0.00           H  
ATOM   3132 2HD1 LEU C 207      17.575  -4.498  -2.643  1.00  0.00           H  
ATOM   3133 3HD1 LEU C 207      17.430  -5.349  -1.086  1.00  0.00           H  
ATOM   3134 1HD2 LEU C 207      14.375  -5.803  -1.247  1.00  0.00           H  
ATOM   3135 2HD2 LEU C 207      15.234  -5.211   0.196  1.00  0.00           H  
ATOM   3136 3HD2 LEU C 207      13.891  -4.266  -0.491  1.00  0.00           H  
ATOM   3137  N   LEU C 208      15.479  -0.665  -2.837  1.00  0.00           N  
ATOM   3138  CA  LEU C 208      14.743  -0.145  -3.984  1.00  0.00           C  
ATOM   3139  C   LEU C 208      15.703   0.364  -5.047  1.00  0.00           C  
ATOM   3140  O   LEU C 208      15.550   0.064  -6.233  1.00  0.00           O  
ATOM   3141  CB  LEU C 208      13.802   0.986  -3.550  1.00  0.00           C  
ATOM   3142  CG  LEU C 208      12.960   1.616  -4.667  1.00  0.00           C  
ATOM   3143  CD1 LEU C 208      12.032   0.563  -5.259  1.00  0.00           C  
ATOM   3144  CD2 LEU C 208      12.169   2.788  -4.107  1.00  0.00           C  
ATOM   3145  H   LEU C 208      15.235  -0.346  -1.910  1.00  0.00           H  
ATOM   3146  HA  LEU C 208      14.134  -0.948  -4.397  1.00  0.00           H  
ATOM   3147 1HB  LEU C 208      13.117   0.598  -2.798  1.00  0.00           H  
ATOM   3148 2HB  LEU C 208      14.397   1.779  -3.097  1.00  0.00           H  
ATOM   3149  HG  LEU C 208      13.616   1.968  -5.464  1.00  0.00           H  
ATOM   3150 1HD1 LEU C 208      11.434   1.011  -6.053  1.00  0.00           H  
ATOM   3151 2HD1 LEU C 208      12.625  -0.254  -5.670  1.00  0.00           H  
ATOM   3152 3HD1 LEU C 208      11.373   0.180  -4.481  1.00  0.00           H  
ATOM   3153 1HD2 LEU C 208      11.570   3.237  -4.901  1.00  0.00           H  
ATOM   3154 2HD2 LEU C 208      11.511   2.437  -3.311  1.00  0.00           H  
ATOM   3155 3HD2 LEU C 208      12.857   3.533  -3.706  1.00  0.00           H  
ATOM   3156  N   VAL C 209      16.688   1.145  -4.614  1.00  0.00           N  
ATOM   3157  CA  VAL C 209      17.694   1.672  -5.522  1.00  0.00           C  
ATOM   3158  C   VAL C 209      18.482   0.537  -6.149  1.00  0.00           C  
ATOM   3159  O   VAL C 209      18.798   0.573  -7.335  1.00  0.00           O  
ATOM   3160  CB  VAL C 209      18.654   2.617  -4.776  1.00  0.00           C  
ATOM   3161  CG1 VAL C 209      19.816   3.013  -5.674  1.00  0.00           C  
ATOM   3162  CG2 VAL C 209      17.900   3.847  -4.295  1.00  0.00           C  
ATOM   3163  H   VAL C 209      16.740   1.378  -3.633  1.00  0.00           H  
ATOM   3164  HA  VAL C 209      17.189   2.230  -6.311  1.00  0.00           H  
ATOM   3165  HB  VAL C 209      19.075   2.090  -3.919  1.00  0.00           H  
ATOM   3166 1HG1 VAL C 209      20.485   3.681  -5.130  1.00  0.00           H  
ATOM   3167 2HG1 VAL C 209      20.363   2.120  -5.977  1.00  0.00           H  
ATOM   3168 3HG1 VAL C 209      19.435   3.524  -6.558  1.00  0.00           H  
ATOM   3169 1HG2 VAL C 209      18.585   4.511  -3.768  1.00  0.00           H  
ATOM   3170 2HG2 VAL C 209      17.475   4.371  -5.151  1.00  0.00           H  
ATOM   3171 3HG2 VAL C 209      17.099   3.543  -3.621  1.00  0.00           H  
ATOM   3172  N   ILE C 210      18.816  -0.469  -5.351  1.00  0.00           N  
ATOM   3173  CA  ILE C 210      19.619  -1.565  -5.864  1.00  0.00           C  
ATOM   3174  C   ILE C 210      18.792  -2.201  -6.976  1.00  0.00           C  
ATOM   3175  O   ILE C 210      19.312  -2.512  -8.045  1.00  0.00           O  
ATOM   3176  CB  ILE C 210      19.963  -2.597  -4.774  1.00  0.00           C  
ATOM   3177  CG1 ILE C 210      20.930  -1.992  -3.753  1.00  0.00           C  
ATOM   3178  CG2 ILE C 210      20.558  -3.850  -5.398  1.00  0.00           C  
ATOM   3179  CD1 ILE C 210      21.099  -2.827  -2.504  1.00  0.00           C  
ATOM   3180  H   ILE C 210      18.520  -0.486  -4.385  1.00  0.00           H  
ATOM   3181  HA  ILE C 210      20.564  -1.162  -6.225  1.00  0.00           H  
ATOM   3182  HB  ILE C 210      19.059  -2.867  -4.231  1.00  0.00           H  
ATOM   3183 1HG1 ILE C 210      21.909  -1.862  -4.211  1.00  0.00           H  
ATOM   3184 2HG1 ILE C 210      20.575  -1.005  -3.456  1.00  0.00           H  
ATOM   3185 1HG2 ILE C 210      20.796  -4.569  -4.614  1.00  0.00           H  
ATOM   3186 2HG2 ILE C 210      19.838  -4.290  -6.087  1.00  0.00           H  
ATOM   3187 3HG2 ILE C 210      21.467  -3.591  -5.940  1.00  0.00           H  
ATOM   3188 1HD1 ILE C 210      21.798  -2.334  -1.828  1.00  0.00           H  
ATOM   3189 2HD1 ILE C 210      20.134  -2.941  -2.008  1.00  0.00           H  
ATOM   3190 3HD1 ILE C 210      21.487  -3.809  -2.773  1.00  0.00           H  
ATOM   3191  N   VAL C 211      17.494  -2.364  -6.719  1.00  0.00           N  
ATOM   3192  CA  VAL C 211      16.582  -3.003  -7.664  1.00  0.00           C  
ATOM   3193  C   VAL C 211      16.585  -2.235  -8.969  1.00  0.00           C  
ATOM   3194  O   VAL C 211      16.623  -2.822 -10.048  1.00  0.00           O  
ATOM   3195  CB  VAL C 211      15.150  -3.053  -7.098  1.00  0.00           C  
ATOM   3196  CG1 VAL C 211      14.167  -3.488  -8.175  1.00  0.00           C  
ATOM   3197  CG2 VAL C 211      15.097  -3.997  -5.907  1.00  0.00           C  
ATOM   3198  H   VAL C 211      17.134  -2.031  -5.836  1.00  0.00           H  
ATOM   3199  HA  VAL C 211      16.904  -4.034  -7.813  1.00  0.00           H  
ATOM   3200  HB  VAL C 211      14.859  -2.051  -6.782  1.00  0.00           H  
ATOM   3201 1HG1 VAL C 211      13.160  -3.517  -7.757  1.00  0.00           H  
ATOM   3202 2HG1 VAL C 211      14.195  -2.778  -9.001  1.00  0.00           H  
ATOM   3203 3HG1 VAL C 211      14.438  -4.479  -8.537  1.00  0.00           H  
ATOM   3204 1HG2 VAL C 211      14.083  -4.028  -5.511  1.00  0.00           H  
ATOM   3205 2HG2 VAL C 211      15.395  -4.998  -6.222  1.00  0.00           H  
ATOM   3206 3HG2 VAL C 211      15.778  -3.644  -5.132  1.00  0.00           H  
ATOM   3207  N   LEU C 212      16.525  -0.915  -8.857  1.00  0.00           N  
ATOM   3208  CA  LEU C 212      16.482  -0.076 -10.032  1.00  0.00           C  
ATOM   3209  C   LEU C 212      17.762  -0.316 -10.814  1.00  0.00           C  
ATOM   3210  O   LEU C 212      17.731  -0.489 -12.036  1.00  0.00           O  
ATOM   3211  CB  LEU C 212      16.348   1.404  -9.650  1.00  0.00           C  
ATOM   3212  CG  LEU C 212      15.010   1.810  -9.020  1.00  0.00           C  
ATOM   3213  CD1 LEU C 212      15.103   3.241  -8.507  1.00  0.00           C  
ATOM   3214  CD2 LEU C 212      13.900   1.670 -10.052  1.00  0.00           C  
ATOM   3215  H   LEU C 212      16.510  -0.484  -7.944  1.00  0.00           H  
ATOM   3216  HA  LEU C 212      15.594  -0.334 -10.609  1.00  0.00           H  
ATOM   3217 1HB  LEU C 212      17.136   1.651  -8.940  1.00  0.00           H  
ATOM   3218 2HB  LEU C 212      16.491   2.009 -10.545  1.00  0.00           H  
ATOM   3219  HG  LEU C 212      14.797   1.163  -8.169  1.00  0.00           H  
ATOM   3220 1HD1 LEU C 212      14.151   3.529  -8.060  1.00  0.00           H  
ATOM   3221 2HD1 LEU C 212      15.891   3.308  -7.757  1.00  0.00           H  
ATOM   3222 3HD1 LEU C 212      15.332   3.910  -9.336  1.00  0.00           H  
ATOM   3223 1HD2 LEU C 212      12.949   1.958  -9.605  1.00  0.00           H  
ATOM   3224 2HD2 LEU C 212      14.112   2.317 -10.904  1.00  0.00           H  
ATOM   3225 3HD2 LEU C 212      13.845   0.635 -10.388  1.00  0.00           H  
ATOM   3226  N   LEU C 213      18.885  -0.350 -10.099  1.00  0.00           N  
ATOM   3227  CA  LEU C 213      20.186  -0.536 -10.726  1.00  0.00           C  
ATOM   3228  C   LEU C 213      20.330  -1.933 -11.304  1.00  0.00           C  
ATOM   3229  O   LEU C 213      20.939  -2.108 -12.353  1.00  0.00           O  
ATOM   3230  CB  LEU C 213      21.305  -0.282  -9.708  1.00  0.00           C  
ATOM   3231  CG  LEU C 213      21.439   1.164  -9.214  1.00  0.00           C  
ATOM   3232  CD1 LEU C 213      22.481   1.228  -8.105  1.00  0.00           C  
ATOM   3233  CD2 LEU C 213      21.823   2.066 -10.378  1.00  0.00           C  
ATOM   3234  H   LEU C 213      18.833  -0.243  -9.096  1.00  0.00           H  
ATOM   3235  HA  LEU C 213      20.281   0.178 -11.544  1.00  0.00           H  
ATOM   3236 1HB  LEU C 213      21.134  -0.914  -8.839  1.00  0.00           H  
ATOM   3237 2HB  LEU C 213      22.256  -0.567 -10.158  1.00  0.00           H  
ATOM   3238  HG  LEU C 213      20.488   1.496  -8.797  1.00  0.00           H  
ATOM   3239 1HD1 LEU C 213      22.576   2.256  -7.754  1.00  0.00           H  
ATOM   3240 2HD1 LEU C 213      22.172   0.590  -7.278  1.00  0.00           H  
ATOM   3241 3HD1 LEU C 213      23.441   0.886  -8.489  1.00  0.00           H  
ATOM   3242 1HD2 LEU C 213      21.917   3.094 -10.027  1.00  0.00           H  
ATOM   3243 2HD2 LEU C 213      22.775   1.736 -10.795  1.00  0.00           H  
ATOM   3244 3HD2 LEU C 213      21.052   2.014 -11.147  1.00  0.00           H  
ATOM   3245  N   ALA C 214      19.757  -2.922 -10.626  1.00  0.00           N  
ATOM   3246  CA  ALA C 214      19.850  -4.308 -11.066  1.00  0.00           C  
ATOM   3247  C   ALA C 214      19.325  -4.464 -12.487  1.00  0.00           C  
ATOM   3248  O   ALA C 214      19.996  -5.028 -13.348  1.00  0.00           O  
ATOM   3249  CB  ALA C 214      19.066  -5.210 -10.124  1.00  0.00           C  
ATOM   3250  H   ALA C 214      19.244  -2.707  -9.783  1.00  0.00           H  
ATOM   3251  HA  ALA C 214      20.900  -4.600 -11.046  1.00  0.00           H  
ATOM   3252 1HB  ALA C 214      19.142  -6.244 -10.463  1.00  0.00           H  
ATOM   3253 2HB  ALA C 214      19.475  -5.127  -9.117  1.00  0.00           H  
ATOM   3254 3HB  ALA C 214      18.020  -4.907 -10.117  1.00  0.00           H  
ATOM   3255  N   GLY C 215      18.117  -3.964 -12.724  1.00  0.00           N  
ATOM   3256  CA  GLY C 215      17.555  -3.999 -14.062  1.00  0.00           C  
ATOM   3257  C   GLY C 215      18.407  -3.205 -15.028  1.00  0.00           C  
ATOM   3258  O   GLY C 215      18.634  -3.625 -16.164  1.00  0.00           O  
ATOM   3259  H   GLY C 215      17.578  -3.555 -11.975  1.00  0.00           H  
ATOM   3260 1HA  GLY C 215      17.480  -5.033 -14.399  1.00  0.00           H  
ATOM   3261 2HA  GLY C 215      16.544  -3.593 -14.042  1.00  0.00           H  
ATOM   3262  N   SER C 216      18.880  -2.051 -14.570  1.00  0.00           N  
ATOM   3263  CA  SER C 216      19.682  -1.166 -15.400  1.00  0.00           C  
ATOM   3264  C   SER C 216      20.960  -1.852 -15.842  1.00  0.00           C  
ATOM   3265  O   SER C 216      21.529  -1.529 -16.883  1.00  0.00           O  
ATOM   3266  CB  SER C 216      20.013   0.106 -14.646  1.00  0.00           C  
ATOM   3267  OG  SER C 216      18.855   0.850 -14.382  1.00  0.00           O  
ATOM   3268  H   SER C 216      18.677  -1.782 -13.618  1.00  0.00           H  
ATOM   3269  HA  SER C 216      19.095  -0.889 -16.277  1.00  0.00           H  
ATOM   3270 1HB  SER C 216      20.508  -0.145 -13.708  1.00  0.00           H  
ATOM   3271 2HB  SER C 216      20.708   0.706 -15.232  1.00  0.00           H  
ATOM   3272  HG  SER C 216      18.118   0.255 -14.535  1.00  0.00           H  
ATOM   3273  N   TYR C 217      21.404  -2.809 -15.039  1.00  0.00           N  
ATOM   3274  CA  TYR C 217      22.627  -3.535 -15.329  1.00  0.00           C  
ATOM   3275  C   TYR C 217      22.393  -4.997 -15.676  1.00  0.00           C  
ATOM   3276  O   TYR C 217      23.307  -5.816 -15.582  1.00  0.00           O  
ATOM   3277  CB  TYR C 217      23.585  -3.432 -14.140  1.00  0.00           C  
ATOM   3278  CG  TYR C 217      24.048  -2.021 -13.851  1.00  0.00           C  
ATOM   3279  CD1 TYR C 217      23.863  -1.475 -12.590  1.00  0.00           C  
ATOM   3280  CD2 TYR C 217      24.659  -1.274 -14.847  1.00  0.00           C  
ATOM   3281  CE1 TYR C 217      24.287  -0.187 -12.325  1.00  0.00           C  
ATOM   3282  CE2 TYR C 217      25.082   0.014 -14.583  1.00  0.00           C  
ATOM   3283  CZ  TYR C 217      24.898   0.557 -13.328  1.00  0.00           C  
ATOM   3284  OH  TYR C 217      25.320   1.840 -13.065  1.00  0.00           O  
ATOM   3285  H   TYR C 217      20.880  -3.040 -14.207  1.00  0.00           H  
ATOM   3286  HA  TYR C 217      23.097  -3.086 -16.204  1.00  0.00           H  
ATOM   3287 1HB  TYR C 217      23.097  -3.820 -13.245  1.00  0.00           H  
ATOM   3288 2HB  TYR C 217      24.464  -4.047 -14.327  1.00  0.00           H  
ATOM   3289  HD1 TYR C 217      23.383  -2.063 -11.806  1.00  0.00           H  
ATOM   3290  HD2 TYR C 217      24.804  -1.703 -15.839  1.00  0.00           H  
ATOM   3291  HE1 TYR C 217      24.141   0.242 -11.334  1.00  0.00           H  
ATOM   3292  HE2 TYR C 217      25.561   0.602 -15.367  1.00  0.00           H  
ATOM   3293  HH  TYR C 217      25.717   2.214 -13.855  1.00  0.00           H  
ATOM   3294  N   LEU C 218      21.165  -5.320 -16.067  1.00  0.00           N  
ATOM   3295  CA  LEU C 218      20.823  -6.682 -16.461  1.00  0.00           C  
ATOM   3296  C   LEU C 218      20.010  -6.643 -17.747  1.00  0.00           C  
ATOM   3297  O   LEU C 218      20.474  -7.069 -18.803  1.00  0.00           O  
ATOM   3298  CB  LEU C 218      20.028  -7.386 -15.354  1.00  0.00           C  
ATOM   3299  CG  LEU C 218      20.826  -7.764 -14.099  1.00  0.00           C  
ATOM   3300  CD1 LEU C 218      19.876  -8.294 -13.034  1.00  0.00           C  
ATOM   3301  CD2 LEU C 218      21.878  -8.802 -14.460  1.00  0.00           C  
ATOM   3302  H   LEU C 218      20.450  -4.607 -16.091  1.00  0.00           H  
ATOM   3303  HA  LEU C 218      21.746  -7.238 -16.620  1.00  0.00           H  
ATOM   3304 1HB  LEU C 218      19.212  -6.735 -15.044  1.00  0.00           H  
ATOM   3305 2HB  LEU C 218      19.599  -8.302 -15.762  1.00  0.00           H  
ATOM   3306  HG  LEU C 218      21.314  -6.876 -13.698  1.00  0.00           H  
ATOM   3307 1HD1 LEU C 218      20.443  -8.562 -12.142  1.00  0.00           H  
ATOM   3308 2HD1 LEU C 218      19.146  -7.525 -12.781  1.00  0.00           H  
ATOM   3309 3HD1 LEU C 218      19.359  -9.175 -13.413  1.00  0.00           H  
ATOM   3310 1HD2 LEU C 218      22.446  -9.070 -13.568  1.00  0.00           H  
ATOM   3311 2HD2 LEU C 218      21.390  -9.691 -14.860  1.00  0.00           H  
ATOM   3312 3HD2 LEU C 218      22.553  -8.390 -15.210  1.00  0.00           H  
ATOM   3313  N   ALA C 219      18.788  -6.136 -17.653  1.00  0.00           N  
ATOM   3314  CA  ALA C 219      17.861  -6.208 -18.770  1.00  0.00           C  
ATOM   3315  C   ALA C 219      18.441  -5.335 -19.881  1.00  0.00           C  
ATOM   3316  O   ALA C 219      18.190  -5.559 -21.066  1.00  0.00           O  
ATOM   3317  CB  ALA C 219      16.491  -5.696 -18.350  1.00  0.00           C  
ATOM   3318  H   ALA C 219      18.492  -5.692 -16.795  1.00  0.00           H  
ATOM   3319  HA  ALA C 219      17.773  -7.252 -19.070  1.00  0.00           H  
ATOM   3320 1HB  ALA C 219      15.805  -5.755 -19.196  1.00  0.00           H  
ATOM   3321 2HB  ALA C 219      16.110  -6.306 -17.531  1.00  0.00           H  
ATOM   3322 3HB  ALA C 219      16.574  -4.661 -18.023  1.00  0.00           H  
ATOM   3323  N   VAL C 220      19.226  -4.339 -19.479  1.00  0.00           N  
ATOM   3324  CA  VAL C 220      19.907  -3.478 -20.433  1.00  0.00           C  
ATOM   3325  C   VAL C 220      20.623  -4.362 -21.437  1.00  0.00           C  
ATOM   3326  O   VAL C 220      20.662  -4.047 -22.619  1.00  0.00           O  
ATOM   3327  CB  VAL C 220      20.916  -2.553 -19.728  1.00  0.00           C  
ATOM   3328  CG1 VAL C 220      22.076  -3.361 -19.165  1.00  0.00           C  
ATOM   3329  CG2 VAL C 220      21.417  -1.496 -20.700  1.00  0.00           C  
ATOM   3330  H   VAL C 220      19.353  -4.176 -18.490  1.00  0.00           H  
ATOM   3331  HA  VAL C 220      19.164  -2.841 -20.916  1.00  0.00           H  
ATOM   3332  HB  VAL C 220      20.423  -2.068 -18.885  1.00  0.00           H  
ATOM   3333 1HG1 VAL C 220      22.780  -2.692 -18.670  1.00  0.00           H  
ATOM   3334 2HG1 VAL C 220      21.698  -4.087 -18.445  1.00  0.00           H  
ATOM   3335 3HG1 VAL C 220      22.583  -3.883 -19.976  1.00  0.00           H  
ATOM   3336 1HG2 VAL C 220      22.130  -0.845 -20.194  1.00  0.00           H  
ATOM   3337 2HG2 VAL C 220      21.905  -1.981 -21.546  1.00  0.00           H  
ATOM   3338 3HG2 VAL C 220      20.575  -0.903 -21.058  1.00  0.00           H  
ATOM   3339  N   LEU C 221      21.174  -5.478 -20.967  1.00  0.00           N  
ATOM   3340  CA  LEU C 221      21.924  -6.377 -21.835  1.00  0.00           C  
ATOM   3341  C   LEU C 221      21.016  -7.341 -22.600  1.00  0.00           C  
ATOM   3342  O   LEU C 221      21.369  -7.831 -23.674  1.00  0.00           O  
ATOM   3343  CB  LEU C 221      22.936  -7.176 -21.004  1.00  0.00           C  
ATOM   3344  CG  LEU C 221      24.025  -6.350 -20.308  1.00  0.00           C  
ATOM   3345  CD1 LEU C 221      24.911  -7.272 -19.481  1.00  0.00           C  
ATOM   3346  CD2 LEU C 221      24.839  -5.600 -21.352  1.00  0.00           C  
ATOM   3347  H   LEU C 221      21.073  -5.709 -19.989  1.00  0.00           H  
ATOM   3348  HA  LEU C 221      22.446  -5.781 -22.583  1.00  0.00           H  
ATOM   3349 1HB  LEU C 221      22.396  -7.727 -20.236  1.00  0.00           H  
ATOM   3350 2HB  LEU C 221      23.432  -7.895 -21.657  1.00  0.00           H  
ATOM   3351  HG  LEU C 221      23.561  -5.636 -19.628  1.00  0.00           H  
ATOM   3352 1HD1 LEU C 221      25.685  -6.685 -18.986  1.00  0.00           H  
ATOM   3353 2HD1 LEU C 221      24.307  -7.781 -18.730  1.00  0.00           H  
ATOM   3354 3HD1 LEU C 221      25.378  -8.009 -20.134  1.00  0.00           H  
ATOM   3355 1HD2 LEU C 221      25.613  -5.012 -20.857  1.00  0.00           H  
ATOM   3356 2HD2 LEU C 221      25.305  -6.314 -22.032  1.00  0.00           H  
ATOM   3357 3HD2 LEU C 221      24.184  -4.936 -21.916  1.00  0.00           H  
ATOM   3358  N   ALA C 222      19.844  -7.613 -22.039  1.00  0.00           N  
ATOM   3359  CA  ALA C 222      18.885  -8.506 -22.669  1.00  0.00           C  
ATOM   3360  C   ALA C 222      18.617  -7.993 -24.077  1.00  0.00           C  
ATOM   3361  O   ALA C 222      18.449  -8.774 -25.011  1.00  0.00           O  
ATOM   3362  CB  ALA C 222      17.590  -8.540 -21.865  1.00  0.00           C  
ATOM   3363  H   ALA C 222      19.612  -7.188 -21.152  1.00  0.00           H  
ATOM   3364  HA  ALA C 222      19.316  -9.507 -22.689  1.00  0.00           H  
ATOM   3365 1HB  ALA C 222      16.880  -9.212 -22.347  1.00  0.00           H  
ATOM   3366 2HB  ALA C 222      17.798  -8.895 -20.856  1.00  0.00           H  
ATOM   3367 3HB  ALA C 222      17.165  -7.538 -21.817  1.00  0.00           H  
ATOM   3368  N   GLU C 223      18.587  -6.671 -24.216  1.00  0.00           N  
ATOM   3369  CA  GLU C 223      18.302  -6.025 -25.491  1.00  0.00           C  
ATOM   3370  C   GLU C 223      19.557  -5.504 -26.190  1.00  0.00           C  
ATOM   3371  O   GLU C 223      19.681  -5.612 -27.408  1.00  0.00           O  
ATOM   3372  CB  GLU C 223      17.320  -4.870 -25.279  1.00  0.00           C  
ATOM   3373  CG  GLU C 223      16.010  -5.272 -24.616  1.00  0.00           C  
ATOM   3374  CD  GLU C 223      15.382  -6.484 -25.247  1.00  0.00           C  
ATOM   3375  OE1 GLU C 223      15.101  -6.440 -26.421  1.00  0.00           O  
ATOM   3376  OE2 GLU C 223      15.183  -7.454 -24.554  1.00  0.00           O  
ATOM   3377  H   GLU C 223      18.770  -6.098 -23.404  1.00  0.00           H  
ATOM   3378  HA  GLU C 223      17.833  -6.755 -26.151  1.00  0.00           H  
ATOM   3379 1HB  GLU C 223      17.787  -4.104 -24.661  1.00  0.00           H  
ATOM   3380 2HB  GLU C 223      17.081  -4.414 -26.240  1.00  0.00           H  
ATOM   3381 1HG  GLU C 223      16.198  -5.481 -23.563  1.00  0.00           H  
ATOM   3382 2HG  GLU C 223      15.314  -4.436 -24.673  1.00  0.00           H  
ATOM   3383  N   ARG C 224      20.474  -4.938 -25.409  1.00  0.00           N  
ATOM   3384  CA  ARG C 224      21.719  -4.351 -25.915  1.00  0.00           C  
ATOM   3385  C   ARG C 224      22.609  -5.289 -26.729  1.00  0.00           C  
ATOM   3386  O   ARG C 224      23.250  -4.860 -27.693  1.00  0.00           O  
ATOM   3387  CB  ARG C 224      22.536  -3.816 -24.749  1.00  0.00           C  
ATOM   3388  CG  ARG C 224      23.807  -3.079 -25.143  1.00  0.00           C  
ATOM   3389  CD  ARG C 224      24.443  -2.418 -23.975  1.00  0.00           C  
ATOM   3390  NE  ARG C 224      25.682  -1.749 -24.339  1.00  0.00           N  
ATOM   3391  CZ  ARG C 224      25.760  -0.494 -24.823  1.00  0.00           C  
ATOM   3392  NH1 ARG C 224      24.666   0.214 -24.995  1.00  0.00           N  
ATOM   3393  NH2 ARG C 224      26.938   0.025 -25.124  1.00  0.00           N  
ATOM   3394  H   ARG C 224      20.289  -4.918 -24.416  1.00  0.00           H  
ATOM   3395  HA  ARG C 224      21.466  -3.549 -26.609  1.00  0.00           H  
ATOM   3396 1HB  ARG C 224      21.926  -3.130 -24.162  1.00  0.00           H  
ATOM   3397 2HB  ARG C 224      22.822  -4.640 -24.096  1.00  0.00           H  
ATOM   3398 1HG  ARG C 224      24.520  -3.786 -25.568  1.00  0.00           H  
ATOM   3399 2HG  ARG C 224      23.569  -2.314 -25.883  1.00  0.00           H  
ATOM   3400 1HD  ARG C 224      23.762  -1.673 -23.563  1.00  0.00           H  
ATOM   3401 2HD  ARG C 224      24.669  -3.163 -23.213  1.00  0.00           H  
ATOM   3402  HE  ARG C 224      26.545  -2.262 -24.220  1.00  0.00           H  
ATOM   3403 1HH1 ARG C 224      23.766  -0.183 -24.764  1.00  0.00           H  
ATOM   3404 2HH1 ARG C 224      24.725   1.154 -25.357  1.00  0.00           H  
ATOM   3405 1HH2 ARG C 224      27.779  -0.519 -24.992  1.00  0.00           H  
ATOM   3406 2HH2 ARG C 224      26.996   0.965 -25.486  1.00  0.00           H  
ATOM   3407  N   GLY C 225      22.660  -6.559 -26.341  1.00  0.00           N  
ATOM   3408  CA  GLY C 225      23.328  -7.547 -27.169  1.00  0.00           C  
ATOM   3409  C   GLY C 225      22.390  -8.217 -28.153  1.00  0.00           C  
ATOM   3410  O   GLY C 225      22.565  -9.394 -28.471  1.00  0.00           O  
ATOM   3411  H   GLY C 225      22.238  -6.850 -25.471  1.00  0.00           H  
ATOM   3412 1HA  GLY C 225      24.137  -7.070 -27.723  1.00  0.00           H  
ATOM   3413 2HA  GLY C 225      23.777  -8.309 -26.535  1.00  0.00           H  
ATOM   3414  N   ALA C 226      21.399  -7.472 -28.639  1.00  0.00           N  
ATOM   3415  CA  ALA C 226      20.389  -8.036 -29.529  1.00  0.00           C  
ATOM   3416  C   ALA C 226      19.677  -6.967 -30.362  1.00  0.00           C  
ATOM   3417  O   ALA C 226      19.745  -5.775 -30.053  1.00  0.00           O  
ATOM   3418  CB  ALA C 226      19.361  -8.823 -28.712  1.00  0.00           C  
ATOM   3419  H   ALA C 226      21.343  -6.496 -28.386  1.00  0.00           H  
ATOM   3420  HA  ALA C 226      20.889  -8.711 -30.223  1.00  0.00           H  
ATOM   3421 1HB  ALA C 226      18.609  -9.242 -29.381  1.00  0.00           H  
ATOM   3422 2HB  ALA C 226      19.862  -9.631 -28.178  1.00  0.00           H  
ATOM   3423 3HB  ALA C 226      18.880  -8.159 -27.996  1.00  0.00           H  
ATOM   3424  N   PRO C 227      18.998  -7.390 -31.444  1.00  0.00           N  
ATOM   3425  CA  PRO C 227      18.209  -6.532 -32.348  1.00  0.00           C  
ATOM   3426  C   PRO C 227      16.940  -5.932 -31.720  1.00  0.00           C  
ATOM   3427  O   PRO C 227      16.188  -5.215 -32.377  1.00  0.00           O  
ATOM   3428  CB  PRO C 227      17.860  -7.466 -33.506  1.00  0.00           C  
ATOM   3429  CG  PRO C 227      18.795  -8.636 -33.354  1.00  0.00           C  
ATOM   3430  CD  PRO C 227      18.999  -8.793 -31.891  1.00  0.00           C  
ATOM   3431  HA  PRO C 227      18.837  -5.698 -32.694  1.00  0.00           H  
ATOM   3432 1HB  PRO C 227      16.803  -7.761 -33.446  1.00  0.00           H  
ATOM   3433 2HB  PRO C 227      17.994  -6.942 -34.464  1.00  0.00           H  
ATOM   3434 1HG  PRO C 227      18.356  -9.535 -33.810  1.00  0.00           H  
ATOM   3435 2HG  PRO C 227      19.739  -8.440 -33.884  1.00  0.00           H  
ATOM   3436 1HD  PRO C 227      18.165  -9.371 -31.465  1.00  0.00           H  
ATOM   3437 2HD  PRO C 227      19.957  -9.301 -31.706  1.00  0.00           H  
ATOM   3438  N   GLY C 228      16.717  -6.224 -30.444  1.00  0.00           N  
ATOM   3439  CA  GLY C 228      15.447  -5.912 -29.824  1.00  0.00           C  
ATOM   3440  C   GLY C 228      15.197  -4.480 -29.418  1.00  0.00           C  
ATOM   3441  O   GLY C 228      15.542  -3.540 -30.128  1.00  0.00           O  
ATOM   3442  H   GLY C 228      17.438  -6.669 -29.894  1.00  0.00           H  
ATOM   3443 1HA  GLY C 228      14.636  -6.183 -30.499  1.00  0.00           H  
ATOM   3444 2HA  GLY C 228      15.327  -6.509 -28.921  1.00  0.00           H  
ATOM   3445  N   ALA C 229      14.604  -4.342 -28.235  1.00  0.00           N  
ATOM   3446  CA  ALA C 229      13.990  -3.104 -27.781  1.00  0.00           C  
ATOM   3447  C   ALA C 229      15.000  -2.082 -27.266  1.00  0.00           C  
ATOM   3448  O   ALA C 229      16.199  -2.350 -27.195  1.00  0.00           O  
ATOM   3449  CB  ALA C 229      12.957  -3.410 -26.696  1.00  0.00           C  
ATOM   3450  H   ALA C 229      14.588  -5.150 -27.629  1.00  0.00           H  
ATOM   3451  HA  ALA C 229      13.490  -2.642 -28.633  1.00  0.00           H  
ATOM   3452 1HB  ALA C 229      12.498  -2.481 -26.358  1.00  0.00           H  
ATOM   3453 2HB  ALA C 229      12.188  -4.068 -27.100  1.00  0.00           H  
ATOM   3454 3HB  ALA C 229      13.446  -3.899 -25.855  1.00  0.00           H  
ATOM   3455  N   GLN C 230      14.484  -0.912 -26.900  1.00  0.00           N  
ATOM   3456  CA  GLN C 230      15.298   0.221 -26.478  1.00  0.00           C  
ATOM   3457  C   GLN C 230      15.848   0.164 -25.059  1.00  0.00           C  
ATOM   3458  O   GLN C 230      15.987   1.202 -24.411  1.00  0.00           O  
ATOM   3459  CB  GLN C 230      14.483   1.508 -26.636  1.00  0.00           C  
ATOM   3460  CG  GLN C 230      14.080   1.817 -28.068  1.00  0.00           C  
ATOM   3461  CD  GLN C 230      15.278   2.032 -28.973  1.00  0.00           C  
ATOM   3462  OE1 GLN C 230      16.165   2.835 -28.671  1.00  0.00           O  
ATOM   3463  NE2 GLN C 230      15.311   1.314 -30.090  1.00  0.00           N  
ATOM   3464  H   GLN C 230      13.479  -0.817 -26.918  1.00  0.00           H  
ATOM   3465  HA  GLN C 230      16.189   0.259 -27.104  1.00  0.00           H  
ATOM   3466 1HB  GLN C 230      13.574   1.438 -26.038  1.00  0.00           H  
ATOM   3467 2HB  GLN C 230      15.059   2.352 -26.259  1.00  0.00           H  
ATOM   3468 1HG  GLN C 230      13.501   0.981 -28.460  1.00  0.00           H  
ATOM   3469 2HG  GLN C 230      13.477   2.725 -28.077  1.00  0.00           H  
ATOM   3470 1HE2 GLN C 230      16.077   1.414 -30.727  1.00  0.00           H  
ATOM   3471 2HE2 GLN C 230      14.570   0.675 -30.296  1.00  0.00           H  
ATOM   3472  N   LEU C 231      16.155  -1.032 -24.562  1.00  0.00           N  
ATOM   3473  CA  LEU C 231      16.876  -1.139 -23.294  1.00  0.00           C  
ATOM   3474  C   LEU C 231      18.352  -1.235 -23.672  1.00  0.00           C  
ATOM   3475  O   LEU C 231      19.245  -1.268 -22.829  1.00  0.00           O  
ATOM   3476  CB  LEU C 231      16.432  -2.366 -22.487  1.00  0.00           C  
ATOM   3477  CG  LEU C 231      14.942  -2.421 -22.127  1.00  0.00           C  
ATOM   3478  CD1 LEU C 231      14.667  -3.662 -21.289  1.00  0.00           C  
ATOM   3479  CD2 LEU C 231      14.554  -1.157 -21.374  1.00  0.00           C  
ATOM   3480  H   LEU C 231      15.894  -1.875 -25.052  1.00  0.00           H  
ATOM   3481  HA  LEU C 231      16.652  -0.259 -22.693  1.00  0.00           H  
ATOM   3482 1HB  LEU C 231      16.667  -3.262 -23.060  1.00  0.00           H  
ATOM   3483 2HB  LEU C 231      16.999  -2.394 -21.557  1.00  0.00           H  
ATOM   3484  HG  LEU C 231      14.349  -2.496 -23.039  1.00  0.00           H  
ATOM   3485 1HD1 LEU C 231      13.608  -3.702 -21.033  1.00  0.00           H  
ATOM   3486 2HD1 LEU C 231      14.935  -4.552 -21.859  1.00  0.00           H  
ATOM   3487 3HD1 LEU C 231      15.260  -3.623 -20.376  1.00  0.00           H  
ATOM   3488 1HD2 LEU C 231      13.495  -1.195 -21.119  1.00  0.00           H  
ATOM   3489 2HD2 LEU C 231      15.145  -1.081 -20.461  1.00  0.00           H  
ATOM   3490 3HD2 LEU C 231      14.744  -0.286 -22.003  1.00  0.00           H  
ATOM   3491  N   ILE C 232      18.574  -1.289 -24.977  1.00  0.00           N  
ATOM   3492  CA  ILE C 232      19.890  -1.193 -25.574  1.00  0.00           C  
ATOM   3493  C   ILE C 232      20.619   0.007 -24.982  1.00  0.00           C  
ATOM   3494  O   ILE C 232      21.793  -0.077 -24.627  1.00  0.00           O  
ATOM   3495  CB  ILE C 232      19.803  -1.059 -27.105  1.00  0.00           C  
ATOM   3496  CG1 ILE C 232      19.260  -2.350 -27.724  1.00  0.00           C  
ATOM   3497  CG2 ILE C 232      21.166  -0.719 -27.688  1.00  0.00           C  
ATOM   3498  CD1 ILE C 232      18.802  -2.195 -29.156  1.00  0.00           C  
ATOM   3499  H   ILE C 232      17.770  -1.404 -25.577  1.00  0.00           H  
ATOM   3500  HA  ILE C 232      20.432  -2.116 -25.367  1.00  0.00           H  
ATOM   3501  HB  ILE C 232      19.100  -0.267 -27.362  1.00  0.00           H  
ATOM   3502 1HG1 ILE C 232      20.030  -3.120 -27.693  1.00  0.00           H  
ATOM   3503 2HG1 ILE C 232      18.416  -2.709 -27.134  1.00  0.00           H  
ATOM   3504 1HG2 ILE C 232      21.086  -0.628 -28.771  1.00  0.00           H  
ATOM   3505 2HG2 ILE C 232      21.514   0.225 -27.270  1.00  0.00           H  
ATOM   3506 3HG2 ILE C 232      21.875  -1.509 -27.441  1.00  0.00           H  
ATOM   3507 1HD1 ILE C 232      18.430  -3.152 -29.525  1.00  0.00           H  
ATOM   3508 2HD1 ILE C 232      18.005  -1.453 -29.205  1.00  0.00           H  
ATOM   3509 3HD1 ILE C 232      19.639  -1.871 -29.772  1.00  0.00           H  
ATOM   3510  N   THR C 233      19.915   1.127 -24.883  1.00  0.00           N  
ATOM   3511  CA  THR C 233      20.491   2.344 -24.326  1.00  0.00           C  
ATOM   3512  C   THR C 233      20.397   2.289 -22.813  1.00  0.00           C  
ATOM   3513  O   THR C 233      19.342   1.981 -22.259  1.00  0.00           O  
ATOM   3514  CB  THR C 233      19.782   3.605 -24.855  1.00  0.00           C  
ATOM   3515  OG1 THR C 233      19.973   3.705 -26.272  1.00  0.00           O  
ATOM   3516  CG2 THR C 233      20.339   4.851 -24.183  1.00  0.00           C  
ATOM   3517  H   THR C 233      18.957   1.137 -25.201  1.00  0.00           H  
ATOM   3518  HA  THR C 233      21.530   2.414 -24.649  1.00  0.00           H  
ATOM   3519  HB  THR C 233      18.714   3.535 -24.650  1.00  0.00           H  
ATOM   3520  HG1 THR C 233      19.188   3.387 -26.723  1.00  0.00           H  
ATOM   3521 1HG2 THR C 233      19.827   5.732 -24.568  1.00  0.00           H  
ATOM   3522 2HG2 THR C 233      20.185   4.783 -23.106  1.00  0.00           H  
ATOM   3523 3HG2 THR C 233      21.405   4.932 -24.392  1.00  0.00           H  
ATOM   3524  N   TYR C 234      21.508   2.577 -22.149  1.00  0.00           N  
ATOM   3525  CA  TYR C 234      21.587   2.424 -20.706  1.00  0.00           C  
ATOM   3526  C   TYR C 234      20.668   3.399 -19.974  1.00  0.00           C  
ATOM   3527  O   TYR C 234      19.805   2.980 -19.201  1.00  0.00           O  
ATOM   3528  CB  TYR C 234      23.032   2.607 -20.236  1.00  0.00           C  
ATOM   3529  CG  TYR C 234      23.796   1.309 -20.091  1.00  0.00           C  
ATOM   3530  CD1 TYR C 234      24.468   0.774 -21.180  1.00  0.00           C  
ATOM   3531  CD2 TYR C 234      23.823   0.654 -18.869  1.00  0.00           C  
ATOM   3532  CE1 TYR C 234      25.165  -0.411 -21.047  1.00  0.00           C  
ATOM   3533  CE2 TYR C 234      24.520  -0.531 -18.736  1.00  0.00           C  
ATOM   3534  CZ  TYR C 234      25.189  -1.064 -19.819  1.00  0.00           C  
ATOM   3535  OH  TYR C 234      25.884  -2.244 -19.687  1.00  0.00           O  
ATOM   3536  H   TYR C 234      22.317   2.911 -22.653  1.00  0.00           H  
ATOM   3537  HA  TYR C 234      21.259   1.417 -20.447  1.00  0.00           H  
ATOM   3538 1HB  TYR C 234      23.568   3.239 -20.945  1.00  0.00           H  
ATOM   3539 2HB  TYR C 234      23.040   3.115 -19.273  1.00  0.00           H  
ATOM   3540  HD1 TYR C 234      24.446   1.289 -22.141  1.00  0.00           H  
ATOM   3541  HD2 TYR C 234      23.294   1.074 -18.013  1.00  0.00           H  
ATOM   3542  HE1 TYR C 234      25.693  -0.832 -21.902  1.00  0.00           H  
ATOM   3543  HE2 TYR C 234      24.541  -1.047 -17.775  1.00  0.00           H  
ATOM   3544  HH  TYR C 234      26.288  -2.472 -20.528  1.00  0.00           H  
ATOM   3545  N   PRO C 235      20.831   4.715 -20.213  1.00  0.00           N  
ATOM   3546  CA  PRO C 235      19.916   5.712 -19.636  1.00  0.00           C  
ATOM   3547  C   PRO C 235      18.447   5.326 -19.774  1.00  0.00           C  
ATOM   3548  O   PRO C 235      17.642   5.565 -18.867  1.00  0.00           O  
ATOM   3549  CB  PRO C 235      20.235   6.970 -20.449  1.00  0.00           C  
ATOM   3550  CG  PRO C 235      21.691   6.852 -20.750  1.00  0.00           C  
ATOM   3551  CD  PRO C 235      21.895   5.389 -21.041  1.00  0.00           C  
ATOM   3552  HA  PRO C 235      20.143   5.835 -18.567  1.00  0.00           H  
ATOM   3553 1HB  PRO C 235      19.613   7.001 -21.356  1.00  0.00           H  
ATOM   3554 2HB  PRO C 235      19.993   7.869 -19.863  1.00  0.00           H  
ATOM   3555 1HG  PRO C 235      21.956   7.494 -21.602  1.00  0.00           H  
ATOM   3556 2HG  PRO C 235      22.285   7.200 -19.892  1.00  0.00           H  
ATOM   3557 1HD  PRO C 235      21.746   5.204 -22.115  1.00  0.00           H  
ATOM   3558 2HD  PRO C 235      22.908   5.091 -20.733  1.00  0.00           H  
ATOM   3559  N   ARG C 236      18.107   4.735 -20.918  1.00  0.00           N  
ATOM   3560  CA  ARG C 236      16.749   4.282 -21.198  1.00  0.00           C  
ATOM   3561  C   ARG C 236      16.418   3.073 -20.340  1.00  0.00           C  
ATOM   3562  O   ARG C 236      15.305   2.943 -19.846  1.00  0.00           O  
ATOM   3563  CB  ARG C 236      16.585   3.925 -22.668  1.00  0.00           C  
ATOM   3564  CG  ARG C 236      16.638   5.107 -23.623  1.00  0.00           C  
ATOM   3565  CD  ARG C 236      15.554   6.085 -23.348  1.00  0.00           C  
ATOM   3566  NE  ARG C 236      15.544   7.169 -24.317  1.00  0.00           N  
ATOM   3567  CZ  ARG C 236      14.832   8.306 -24.185  1.00  0.00           C  
ATOM   3568  NH1 ARG C 236      14.079   8.491 -23.123  1.00  0.00           N  
ATOM   3569  NH2 ARG C 236      14.890   9.234 -25.123  1.00  0.00           N  
ATOM   3570  H   ARG C 236      18.825   4.597 -21.615  1.00  0.00           H  
ATOM   3571  HA  ARG C 236      16.059   5.095 -20.967  1.00  0.00           H  
ATOM   3572 1HB  ARG C 236      17.368   3.228 -22.962  1.00  0.00           H  
ATOM   3573 2HB  ARG C 236      15.628   3.424 -22.816  1.00  0.00           H  
ATOM   3574 1HG  ARG C 236      17.596   5.618 -23.517  1.00  0.00           H  
ATOM   3575 2HG  ARG C 236      16.528   4.752 -24.648  1.00  0.00           H  
ATOM   3576 1HD  ARG C 236      14.590   5.580 -23.391  1.00  0.00           H  
ATOM   3577 2HD  ARG C 236      15.695   6.514 -22.357  1.00  0.00           H  
ATOM   3578  HE  ARG C 236      16.110   7.063 -25.147  1.00  0.00           H  
ATOM   3579 1HH1 ARG C 236      14.035   7.781 -22.405  1.00  0.00           H  
ATOM   3580 2HH1 ARG C 236      13.546   9.342 -23.024  1.00  0.00           H  
ATOM   3581 1HH2 ARG C 236      15.468   9.092 -25.940  1.00  0.00           H  
ATOM   3582 2HH2 ARG C 236      14.356  10.085 -25.025  1.00  0.00           H  
ATOM   3583  N   ALA C 237      17.392   2.188 -20.166  1.00  0.00           N  
ATOM   3584  CA  ALA C 237      17.193   1.014 -19.332  1.00  0.00           C  
ATOM   3585  C   ALA C 237      16.912   1.460 -17.900  1.00  0.00           C  
ATOM   3586  O   ALA C 237      16.159   0.807 -17.182  1.00  0.00           O  
ATOM   3587  CB  ALA C 237      18.425   0.119 -19.374  1.00  0.00           C  
ATOM   3588  H   ALA C 237      18.286   2.325 -20.616  1.00  0.00           H  
ATOM   3589  HA  ALA C 237      16.340   0.460 -19.725  1.00  0.00           H  
ATOM   3590 1HB  ALA C 237      18.261  -0.756 -18.745  1.00  0.00           H  
ATOM   3591 2HB  ALA C 237      18.607  -0.201 -20.400  1.00  0.00           H  
ATOM   3592 3HB  ALA C 237      19.289   0.672 -19.008  1.00  0.00           H  
ATOM   3593  N   LEU C 238      17.518   2.576 -17.495  1.00  0.00           N  
ATOM   3594  CA  LEU C 238      17.275   3.168 -16.177  1.00  0.00           C  
ATOM   3595  C   LEU C 238      15.836   3.644 -16.054  1.00  0.00           C  
ATOM   3596  O   LEU C 238      15.164   3.392 -15.054  1.00  0.00           O  
ATOM   3597  CB  LEU C 238      18.229   4.343 -15.931  1.00  0.00           C  
ATOM   3598  CG  LEU C 238      18.071   5.058 -14.583  1.00  0.00           C  
ATOM   3599  CD1 LEU C 238      18.318   4.069 -13.452  1.00  0.00           C  
ATOM   3600  CD2 LEU C 238      19.044   6.226 -14.511  1.00  0.00           C  
ATOM   3601  H   LEU C 238      18.168   3.027 -18.124  1.00  0.00           H  
ATOM   3602  HA  LEU C 238      17.499   2.421 -15.416  1.00  0.00           H  
ATOM   3603 1HB  LEU C 238      19.253   3.978 -15.995  1.00  0.00           H  
ATOM   3604 2HB  LEU C 238      18.080   5.083 -16.718  1.00  0.00           H  
ATOM   3605  HG  LEU C 238      17.051   5.429 -14.485  1.00  0.00           H  
ATOM   3606 1HD1 LEU C 238      18.205   4.577 -12.494  1.00  0.00           H  
ATOM   3607 2HD1 LEU C 238      17.596   3.255 -13.516  1.00  0.00           H  
ATOM   3608 3HD1 LEU C 238      19.327   3.668 -13.533  1.00  0.00           H  
ATOM   3609 1HD2 LEU C 238      18.931   6.734 -13.553  1.00  0.00           H  
ATOM   3610 2HD2 LEU C 238      20.065   5.856 -14.607  1.00  0.00           H  
ATOM   3611 3HD2 LEU C 238      18.834   6.925 -15.320  1.00  0.00           H  
ATOM   3612  N   TRP C 239      15.386   4.349 -17.087  1.00  0.00           N  
ATOM   3613  CA  TRP C 239      14.014   4.825 -17.174  1.00  0.00           C  
ATOM   3614  C   TRP C 239      13.054   3.644 -17.125  1.00  0.00           C  
ATOM   3615  O   TRP C 239      12.008   3.718 -16.488  1.00  0.00           O  
ATOM   3616  CB  TRP C 239      13.797   5.622 -18.462  1.00  0.00           C  
ATOM   3617  CG  TRP C 239      14.459   6.966 -18.452  1.00  0.00           C  
ATOM   3618  CD1 TRP C 239      15.340   7.448 -19.374  1.00  0.00           C  
ATOM   3619  CD2 TRP C 239      14.295   8.016 -17.468  1.00  0.00           C  
ATOM   3620  NE1 TRP C 239      15.735   8.718 -19.032  1.00  0.00           N  
ATOM   3621  CE2 TRP C 239      15.104   9.082 -17.870  1.00  0.00           C  
ATOM   3622  CE3 TRP C 239      13.536   8.134 -16.297  1.00  0.00           C  
ATOM   3623  CZ2 TRP C 239      15.182  10.258 -17.141  1.00  0.00           C  
ATOM   3624  CZ3 TRP C 239      13.614   9.314 -15.567  1.00  0.00           C  
ATOM   3625  CH2 TRP C 239      14.416  10.349 -15.979  1.00  0.00           C  
ATOM   3626  H   TRP C 239      16.028   4.560 -17.838  1.00  0.00           H  
ATOM   3627  HA  TRP C 239      13.816   5.469 -16.318  1.00  0.00           H  
ATOM   3628 1HB  TRP C 239      14.184   5.056 -19.310  1.00  0.00           H  
ATOM   3629 2HB  TRP C 239      12.729   5.767 -18.625  1.00  0.00           H  
ATOM   3630  HD1 TRP C 239      15.681   6.904 -20.253  1.00  0.00           H  
ATOM   3631  HE1 TRP C 239      16.385   9.291 -19.551  1.00  0.00           H  
ATOM   3632  HE3 TRP C 239      12.896   7.317 -15.966  1.00  0.00           H  
ATOM   3633  HZ2 TRP C 239      15.813  11.091 -17.452  1.00  0.00           H  
ATOM   3634  HZ3 TRP C 239      13.021   9.398 -14.656  1.00  0.00           H  
ATOM   3635  HH2 TRP C 239      14.453  11.261 -15.383  1.00  0.00           H  
ATOM   3636  N   TRP C 240      13.415   2.548 -17.787  1.00  0.00           N  
ATOM   3637  CA  TRP C 240      12.599   1.336 -17.737  1.00  0.00           C  
ATOM   3638  C   TRP C 240      12.595   0.783 -16.328  1.00  0.00           C  
ATOM   3639  O   TRP C 240      11.552   0.390 -15.807  1.00  0.00           O  
ATOM   3640  CB  TRP C 240      13.144   0.262 -18.666  1.00  0.00           C  
ATOM   3641  CG  TRP C 240      12.607  -1.085 -18.341  1.00  0.00           C  
ATOM   3642  CD1 TRP C 240      11.375  -1.570 -18.664  1.00  0.00           C  
ATOM   3643  CD2 TRP C 240      13.279  -2.127 -17.635  1.00  0.00           C  
ATOM   3644  NE1 TRP C 240      11.238  -2.853 -18.207  1.00  0.00           N  
ATOM   3645  CE2 TRP C 240      12.394  -3.224 -17.570  1.00  0.00           C  
ATOM   3646  CE3 TRP C 240      14.544  -2.243 -17.055  1.00  0.00           C  
ATOM   3647  CZ2 TRP C 240      12.734  -4.430 -16.942  1.00  0.00           C  
ATOM   3648  CZ3 TRP C 240      14.886  -3.441 -16.433  1.00  0.00           C  
ATOM   3649  CH2 TRP C 240      13.983  -4.520 -16.381  1.00  0.00           C  
ATOM   3650  H   TRP C 240      14.264   2.547 -18.333  1.00  0.00           H  
ATOM   3651  HA  TRP C 240      11.589   1.585 -18.062  1.00  0.00           H  
ATOM   3652 1HB  TRP C 240      12.889   0.508 -19.697  1.00  0.00           H  
ATOM   3653 2HB  TRP C 240      14.232   0.238 -18.595  1.00  0.00           H  
ATOM   3654  HD1 TRP C 240      10.610  -1.017 -19.207  1.00  0.00           H  
ATOM   3655  HE1 TRP C 240      10.419  -3.434 -18.319  1.00  0.00           H  
ATOM   3656  HE3 TRP C 240      15.249  -1.413 -17.091  1.00  0.00           H  
ATOM   3657  HZ2 TRP C 240      12.044  -5.273 -16.894  1.00  0.00           H  
ATOM   3658  HZ3 TRP C 240      15.876  -3.522 -15.984  1.00  0.00           H  
ATOM   3659  HH2 TRP C 240      14.281  -5.443 -15.884  1.00  0.00           H  
ATOM   3660  N   SER C 241      13.778   0.734 -15.730  1.00  0.00           N  
ATOM   3661  CA  SER C 241      13.951   0.125 -14.423  1.00  0.00           C  
ATOM   3662  C   SER C 241      12.901   0.730 -13.506  1.00  0.00           C  
ATOM   3663  O   SER C 241      12.253   0.028 -12.737  1.00  0.00           O  
ATOM   3664  CB  SER C 241      15.346   0.368 -13.882  1.00  0.00           C  
ATOM   3665  OG  SER C 241      16.308  -0.291 -14.659  1.00  0.00           O  
ATOM   3666  H   SER C 241      14.581   1.131 -16.198  1.00  0.00           H  
ATOM   3667  HA  SER C 241      13.840  -0.956 -14.527  1.00  0.00           H  
ATOM   3668 1HB  SER C 241      15.552   1.439 -13.875  1.00  0.00           H  
ATOM   3669 2HB  SER C 241      15.404   0.018 -12.853  1.00  0.00           H  
ATOM   3670  HG  SER C 241      15.927  -1.143 -14.884  1.00  0.00           H  
ATOM   3671  N   VAL C 242      12.736   2.042 -13.612  1.00  0.00           N  
ATOM   3672  CA  VAL C 242      11.701   2.748 -12.872  1.00  0.00           C  
ATOM   3673  C   VAL C 242      10.287   2.398 -13.335  1.00  0.00           C  
ATOM   3674  O   VAL C 242       9.418   2.131 -12.511  1.00  0.00           O  
ATOM   3675  CB  VAL C 242      11.911   4.268 -13.009  1.00  0.00           C  
ATOM   3676  CG1 VAL C 242      10.745   5.025 -12.392  1.00  0.00           C  
ATOM   3677  CG2 VAL C 242      13.223   4.671 -12.354  1.00  0.00           C  
ATOM   3678  H   VAL C 242      13.346   2.565 -14.224  1.00  0.00           H  
ATOM   3679  HA  VAL C 242      11.772   2.464 -11.821  1.00  0.00           H  
ATOM   3680  HB  VAL C 242      11.938   4.527 -14.068  1.00  0.00           H  
ATOM   3681 1HG1 VAL C 242      10.910   6.097 -12.498  1.00  0.00           H  
ATOM   3682 2HG1 VAL C 242       9.821   4.748 -12.900  1.00  0.00           H  
ATOM   3683 3HG1 VAL C 242      10.667   4.773 -11.334  1.00  0.00           H  
ATOM   3684 1HG2 VAL C 242      13.365   5.746 -12.456  1.00  0.00           H  
ATOM   3685 2HG2 VAL C 242      13.198   4.406 -11.297  1.00  0.00           H  
ATOM   3686 3HG2 VAL C 242      14.048   4.148 -12.840  1.00  0.00           H  
ATOM   3687  N   GLU C 243      10.057   2.411 -14.646  1.00  0.00           N  
ATOM   3688  CA  GLU C 243       8.727   2.129 -15.186  1.00  0.00           C  
ATOM   3689  C   GLU C 243       8.248   0.793 -14.639  1.00  0.00           C  
ATOM   3690  O   GLU C 243       7.079   0.630 -14.294  1.00  0.00           O  
ATOM   3691  CB  GLU C 243       8.746   2.102 -16.716  1.00  0.00           C  
ATOM   3692  CG  GLU C 243       7.383   1.884 -17.358  1.00  0.00           C  
ATOM   3693  CD  GLU C 243       7.429   1.933 -18.860  1.00  0.00           C  
ATOM   3694  OE1 GLU C 243       8.508   1.921 -19.402  1.00  0.00           O  
ATOM   3695  OE2 GLU C 243       6.384   1.982 -19.465  1.00  0.00           O  
ATOM   3696  H   GLU C 243      10.812   2.619 -15.282  1.00  0.00           H  
ATOM   3697  HA  GLU C 243       8.051   2.926 -14.875  1.00  0.00           H  
ATOM   3698 1HB  GLU C 243       9.146   3.044 -17.091  1.00  0.00           H  
ATOM   3699 2HB  GLU C 243       9.408   1.306 -17.057  1.00  0.00           H  
ATOM   3700 1HG  GLU C 243       6.999   0.912 -17.049  1.00  0.00           H  
ATOM   3701 2HG  GLU C 243       6.696   2.647 -16.995  1.00  0.00           H  
ATOM   3702  N   THR C 244       9.169  -0.159 -14.547  1.00  0.00           N  
ATOM   3703  CA  THR C 244       8.815  -1.540 -14.248  1.00  0.00           C  
ATOM   3704  C   THR C 244       8.760  -1.778 -12.741  1.00  0.00           C  
ATOM   3705  O   THR C 244       7.807  -2.366 -12.225  1.00  0.00           O  
ATOM   3706  CB  THR C 244       9.812  -2.520 -14.894  1.00  0.00           C  
ATOM   3707  OG1 THR C 244       9.805  -2.345 -16.316  1.00  0.00           O  
ATOM   3708  CG2 THR C 244       9.440  -3.957 -14.561  1.00  0.00           C  
ATOM   3709  H   THR C 244      10.141   0.080 -14.686  1.00  0.00           H  
ATOM   3710  HA  THR C 244       7.838  -1.749 -14.685  1.00  0.00           H  
ATOM   3711  HB  THR C 244      10.816  -2.315 -14.521  1.00  0.00           H  
ATOM   3712  HG1 THR C 244       9.393  -3.108 -16.730  1.00  0.00           H  
ATOM   3713 1HG2 THR C 244      10.156  -4.635 -15.025  1.00  0.00           H  
ATOM   3714 2HG2 THR C 244       9.456  -4.096 -13.480  1.00  0.00           H  
ATOM   3715 3HG2 THR C 244       8.441  -4.170 -14.939  1.00  0.00           H  
ATOM   3716  N   ALA C 245       9.800  -1.318 -12.051  1.00  0.00           N  
ATOM   3717  CA  ALA C 245       9.957  -1.522 -10.615  1.00  0.00           C  
ATOM   3718  C   ALA C 245       8.877  -0.809  -9.818  1.00  0.00           C  
ATOM   3719  O   ALA C 245       8.461  -1.280  -8.772  1.00  0.00           O  
ATOM   3720  CB  ALA C 245      11.328  -1.040 -10.174  1.00  0.00           C  
ATOM   3721  H   ALA C 245      10.508  -0.804 -12.555  1.00  0.00           H  
ATOM   3722  HA  ALA C 245       9.871  -2.590 -10.413  1.00  0.00           H  
ATOM   3723 1HB  ALA C 245      11.441  -1.195  -9.101  1.00  0.00           H  
ATOM   3724 2HB  ALA C 245      12.099  -1.600 -10.704  1.00  0.00           H  
ATOM   3725 3HB  ALA C 245      11.431   0.020 -10.400  1.00  0.00           H  
ATOM   3726  N   THR C 246       8.432   0.340 -10.298  1.00  0.00           N  
ATOM   3727  CA  THR C 246       7.400   1.080  -9.605  1.00  0.00           C  
ATOM   3728  C   THR C 246       6.090   0.540 -10.121  1.00  0.00           C  
ATOM   3729  O   THR C 246       5.029   0.800  -9.543  1.00  0.00           O  
ATOM   3730  CB  THR C 246       7.500   2.599  -9.839  1.00  0.00           C  
ATOM   3731  OG1 THR C 246       7.419   2.875 -11.244  1.00  0.00           O  
ATOM   3732  CG2 THR C 246       8.816   3.136  -9.297  1.00  0.00           C  
ATOM   3733  H   THR C 246       8.812   0.712 -11.157  1.00  0.00           H  
ATOM   3734  HA  THR C 246       7.569   0.986  -8.532  1.00  0.00           H  
ATOM   3735  HB  THR C 246       6.674   3.100  -9.336  1.00  0.00           H  
ATOM   3736  HG1 THR C 246       7.887   2.193 -11.731  1.00  0.00           H  
ATOM   3737 1HG2 THR C 246       8.869   4.211  -9.470  1.00  0.00           H  
ATOM   3738 2HG2 THR C 246       8.876   2.938  -8.227  1.00  0.00           H  
ATOM   3739 3HG2 THR C 246       9.646   2.646  -9.803  1.00  0.00           H  
ATOM   3740  N   THR C 247       6.182  -0.217 -11.213  1.00  0.00           N  
ATOM   3741  CA  THR C 247       5.052  -0.913 -11.828  1.00  0.00           C  
ATOM   3742  C   THR C 247       4.006   0.111 -12.238  1.00  0.00           C  
ATOM   3743  O   THR C 247       2.857   0.080 -11.815  1.00  0.00           O  
ATOM   3744  CB  THR C 247       4.431  -1.952 -10.876  1.00  0.00           C  
ATOM   3745  OG1 THR C 247       3.669  -1.281  -9.864  1.00  0.00           O  
ATOM   3746  CG2 THR C 247       5.517  -2.788 -10.217  1.00  0.00           C  
ATOM   3747  H   THR C 247       7.099  -0.305 -11.627  1.00  0.00           H  
ATOM   3748  HA  THR C 247       5.407  -1.423 -12.724  1.00  0.00           H  
ATOM   3749  HB  THR C 247       3.766  -2.608 -11.438  1.00  0.00           H  
ATOM   3750  HG1 THR C 247       3.877  -0.344  -9.876  1.00  0.00           H  
ATOM   3751 1HG2 THR C 247       5.060  -3.516  -9.548  1.00  0.00           H  
ATOM   3752 2HG2 THR C 247       6.092  -3.308 -10.983  1.00  0.00           H  
ATOM   3753 3HG2 THR C 247       6.180  -2.138  -9.646  1.00  0.00           H  
ATOM   3754  N   VAL C 248       4.455   1.046 -13.057  1.00  0.00           N  
ATOM   3755  CA  VAL C 248       3.594   2.042 -13.650  1.00  0.00           C  
ATOM   3756  C   VAL C 248       3.309   1.534 -15.060  1.00  0.00           C  
ATOM   3757  O   VAL C 248       2.180   1.595 -15.547  1.00  0.00           O  
ATOM   3758  CB  VAL C 248       4.265   3.428 -13.687  1.00  0.00           C  
ATOM   3759  CG1 VAL C 248       3.373   4.433 -14.402  1.00  0.00           C  
ATOM   3760  CG2 VAL C 248       4.574   3.892 -12.272  1.00  0.00           C  
ATOM   3761  H   VAL C 248       5.442   1.058 -13.273  1.00  0.00           H  
ATOM   3762  HA  VAL C 248       2.700   2.139 -13.033  1.00  0.00           H  
ATOM   3763  HB  VAL C 248       5.191   3.358 -14.258  1.00  0.00           H  
ATOM   3764 1HG1 VAL C 248       3.863   5.407 -14.419  1.00  0.00           H  
ATOM   3765 2HG1 VAL C 248       3.195   4.099 -15.424  1.00  0.00           H  
ATOM   3766 3HG1 VAL C 248       2.423   4.515 -13.875  1.00  0.00           H  
ATOM   3767 1HG2 VAL C 248       5.048   4.872 -12.306  1.00  0.00           H  
ATOM   3768 2HG2 VAL C 248       3.648   3.956 -11.700  1.00  0.00           H  
ATOM   3769 3HG2 VAL C 248       5.246   3.179 -11.794  1.00  0.00           H  
ATOM   3770  N   GLY C 249       4.358   1.010 -15.692  1.00  0.00           N  
ATOM   3771  CA  GLY C 249       4.234   0.338 -16.975  1.00  0.00           C  
ATOM   3772  C   GLY C 249       3.388   1.075 -17.987  1.00  0.00           C  
ATOM   3773  O   GLY C 249       2.253   0.686 -18.254  1.00  0.00           O  
ATOM   3774  H   GLY C 249       5.269   1.084 -15.261  1.00  0.00           H  
ATOM   3775 1HA  GLY C 249       5.224   0.192 -17.406  1.00  0.00           H  
ATOM   3776 2HA  GLY C 249       3.798  -0.649 -16.828  1.00  0.00           H  
ATOM   3777  N   TYR C 250       3.939   2.142 -18.557  1.00  0.00           N  
ATOM   3778  CA  TYR C 250       3.232   2.879 -19.591  1.00  0.00           C  
ATOM   3779  C   TYR C 250       3.096   2.011 -20.811  1.00  0.00           C  
ATOM   3780  O   TYR C 250       2.084   2.067 -21.494  1.00  0.00           O  
ATOM   3781  CB  TYR C 250       3.956   4.183 -19.936  1.00  0.00           C  
ATOM   3782  CG  TYR C 250       4.086   5.136 -18.768  1.00  0.00           C  
ATOM   3783  CD1 TYR C 250       5.318   5.321 -18.158  1.00  0.00           C  
ATOM   3784  CD2 TYR C 250       2.974   5.826 -18.309  1.00  0.00           C  
ATOM   3785  CE1 TYR C 250       5.437   6.191 -17.092  1.00  0.00           C  
ATOM   3786  CE2 TYR C 250       3.093   6.696 -17.243  1.00  0.00           C  
ATOM   3787  CZ  TYR C 250       4.319   6.880 -16.635  1.00  0.00           C  
ATOM   3788  OH  TYR C 250       4.437   7.747 -15.574  1.00  0.00           O  
ATOM   3789  H   TYR C 250       4.858   2.450 -18.274  1.00  0.00           H  
ATOM   3790  HA  TYR C 250       2.246   3.148 -19.211  1.00  0.00           H  
ATOM   3791 1HB  TYR C 250       4.958   3.957 -20.304  1.00  0.00           H  
ATOM   3792 2HB  TYR C 250       3.422   4.695 -20.735  1.00  0.00           H  
ATOM   3793  HD1 TYR C 250       6.192   4.779 -18.519  1.00  0.00           H  
ATOM   3794  HD2 TYR C 250       2.006   5.680 -18.788  1.00  0.00           H  
ATOM   3795  HE1 TYR C 250       6.405   6.336 -16.612  1.00  0.00           H  
ATOM   3796  HE2 TYR C 250       2.219   7.238 -16.881  1.00  0.00           H  
ATOM   3797  HH  TYR C 250       5.349   7.762 -15.275  1.00  0.00           H  
ATOM   3798  N   GLY C 251       4.113   1.195 -21.061  1.00  0.00           N  
ATOM   3799  CA  GLY C 251       4.204   0.484 -22.321  1.00  0.00           C  
ATOM   3800  C   GLY C 251       5.233   1.164 -23.204  1.00  0.00           C  
ATOM   3801  O   GLY C 251       5.293   0.942 -24.414  1.00  0.00           O  
ATOM   3802  H   GLY C 251       4.837   1.063 -20.369  1.00  0.00           H  
ATOM   3803 1HA  GLY C 251       4.482  -0.554 -22.134  1.00  0.00           H  
ATOM   3804 2HA  GLY C 251       3.228   0.473 -22.804  1.00  0.00           H  
ATOM   3805  N   ASP C 252       6.048   2.004 -22.575  1.00  0.00           N  
ATOM   3806  CA  ASP C 252       7.043   2.808 -23.264  1.00  0.00           C  
ATOM   3807  C   ASP C 252       8.319   1.993 -23.483  1.00  0.00           C  
ATOM   3808  O   ASP C 252       8.748   1.797 -24.618  1.00  0.00           O  
ATOM   3809  CB  ASP C 252       7.358   4.076 -22.466  1.00  0.00           C  
ATOM   3810  CG  ASP C 252       8.206   5.071 -23.246  1.00  0.00           C  
ATOM   3811  OD1 ASP C 252       7.832   5.408 -24.344  1.00  0.00           O  
ATOM   3812  OD2 ASP C 252       9.220   5.484 -22.736  1.00  0.00           O  
ATOM   3813  H   ASP C 252       5.963   2.079 -21.572  1.00  0.00           H  
ATOM   3814  HA  ASP C 252       6.630   3.122 -24.223  1.00  0.00           H  
ATOM   3815 1HB  ASP C 252       6.427   4.563 -22.175  1.00  0.00           H  
ATOM   3816 2HB  ASP C 252       7.886   3.808 -21.551  1.00  0.00           H  
ATOM   3817  N   LEU C 253       8.919   1.531 -22.385  1.00  0.00           N  
ATOM   3818  CA  LEU C 253      10.067   0.626 -22.447  1.00  0.00           C  
ATOM   3819  C   LEU C 253       9.780  -0.709 -21.761  1.00  0.00           C  
ATOM   3820  O   LEU C 253       9.009  -0.770 -20.799  1.00  0.00           O  
ATOM   3821  CB  LEU C 253      11.290   1.284 -21.795  1.00  0.00           C  
ATOM   3822  CG  LEU C 253      11.721   2.628 -22.394  1.00  0.00           C  
ATOM   3823  CD1 LEU C 253      12.832   3.231 -21.545  1.00  0.00           C  
ATOM   3824  CD2 LEU C 253      12.182   2.420 -23.829  1.00  0.00           C  
ATOM   3825  H   LEU C 253       8.565   1.817 -21.484  1.00  0.00           H  
ATOM   3826  HA  LEU C 253      10.301   0.434 -23.493  1.00  0.00           H  
ATOM   3827 1HB  LEU C 253      11.076   1.446 -20.739  1.00  0.00           H  
ATOM   3828 2HB  LEU C 253      12.135   0.600 -21.872  1.00  0.00           H  
ATOM   3829  HG  LEU C 253      10.878   3.320 -22.381  1.00  0.00           H  
ATOM   3830 1HD1 LEU C 253      13.138   4.187 -21.971  1.00  0.00           H  
ATOM   3831 2HD1 LEU C 253      12.469   3.388 -20.529  1.00  0.00           H  
ATOM   3832 3HD1 LEU C 253      13.684   2.553 -21.526  1.00  0.00           H  
ATOM   3833 1HD2 LEU C 253      12.487   3.376 -24.256  1.00  0.00           H  
ATOM   3834 2HD2 LEU C 253      13.025   1.730 -23.844  1.00  0.00           H  
ATOM   3835 3HD2 LEU C 253      11.363   2.005 -24.418  1.00  0.00           H  
ATOM   3836  N   TYR C 254      10.410  -1.767 -22.275  1.00  0.00           N  
ATOM   3837  CA  TYR C 254      10.296  -3.118 -21.723  1.00  0.00           C  
ATOM   3838  C   TYR C 254      11.146  -4.152 -22.470  1.00  0.00           C  
ATOM   3839  O   TYR C 254      11.437  -4.005 -23.653  1.00  0.00           O  
ATOM   3840  CB  TYR C 254       8.829  -3.556 -21.723  1.00  0.00           C  
ATOM   3841  CG  TYR C 254       8.174  -3.494 -23.084  1.00  0.00           C  
ATOM   3842  CD1 TYR C 254       8.340  -4.538 -23.983  1.00  0.00           C  
ATOM   3843  CD2 TYR C 254       7.405  -2.393 -23.435  1.00  0.00           C  
ATOM   3844  CE1 TYR C 254       7.741  -4.481 -25.227  1.00  0.00           C  
ATOM   3845  CE2 TYR C 254       6.806  -2.337 -24.678  1.00  0.00           C  
ATOM   3846  CZ  TYR C 254       6.972  -3.375 -25.572  1.00  0.00           C  
ATOM   3847  OH  TYR C 254       6.376  -3.318 -26.810  1.00  0.00           O  
ATOM   3848  H   TYR C 254      10.993  -1.614 -23.086  1.00  0.00           H  
ATOM   3849  HA  TYR C 254      10.662  -3.105 -20.696  1.00  0.00           H  
ATOM   3850 1HB  TYR C 254       8.755  -4.581 -21.356  1.00  0.00           H  
ATOM   3851 2HB  TYR C 254       8.261  -2.923 -21.042  1.00  0.00           H  
ATOM   3852  HD1 TYR C 254       8.944  -5.403 -23.708  1.00  0.00           H  
ATOM   3853  HD2 TYR C 254       7.275  -1.573 -22.729  1.00  0.00           H  
ATOM   3854  HE1 TYR C 254       7.872  -5.301 -25.932  1.00  0.00           H  
ATOM   3855  HE2 TYR C 254       6.203  -1.471 -24.954  1.00  0.00           H  
ATOM   3856  HH  TYR C 254       5.885  -2.497 -26.891  1.00  0.00           H  
ATOM   3857  N   PRO C 255      11.573  -5.212 -21.773  1.00  0.00           N  
ATOM   3858  CA  PRO C 255      12.408  -6.209 -22.439  1.00  0.00           C  
ATOM   3859  C   PRO C 255      11.638  -7.123 -23.387  1.00  0.00           C  
ATOM   3860  O   PRO C 255      10.413  -7.249 -23.300  1.00  0.00           O  
ATOM   3861  CB  PRO C 255      12.982  -6.998 -21.258  1.00  0.00           C  
ATOM   3862  CG  PRO C 255      11.926  -6.905 -20.209  1.00  0.00           C  
ATOM   3863  CD  PRO C 255      11.386  -5.506 -20.345  1.00  0.00           C  
ATOM   3864  HA  PRO C 255      13.183  -5.697 -23.029  1.00  0.00           H  
ATOM   3865 1HB  PRO C 255      13.190  -8.034 -21.563  1.00  0.00           H  
ATOM   3866 2HB  PRO C 255      13.938  -6.557 -20.941  1.00  0.00           H  
ATOM   3867 1HG  PRO C 255      11.157  -7.674 -20.375  1.00  0.00           H  
ATOM   3868 2HG  PRO C 255      12.359  -7.097 -19.217  1.00  0.00           H  
ATOM   3869 1HD  PRO C 255      10.322  -5.495 -20.064  1.00  0.00           H  
ATOM   3870 2HD  PRO C 255      11.964  -4.825 -19.703  1.00  0.00           H  
ATOM   3871  N   VAL C 256      12.377  -7.752 -24.296  1.00  0.00           N  
ATOM   3872  CA  VAL C 256      11.813  -8.683 -25.263  1.00  0.00           C  
ATOM   3873  C   VAL C 256      12.382 -10.053 -24.958  1.00  0.00           C  
ATOM   3874  O   VAL C 256      11.655 -11.041 -24.888  1.00  0.00           O  
ATOM   3875  CB  VAL C 256      12.158  -8.272 -26.707  1.00  0.00           C  
ATOM   3876  CG1 VAL C 256      11.632  -9.304 -27.694  1.00  0.00           C  
ATOM   3877  CG2 VAL C 256      11.581  -6.897 -27.006  1.00  0.00           C  
ATOM   3878  H   VAL C 256      13.371  -7.571 -24.309  1.00  0.00           H  
ATOM   3879  HA  VAL C 256      10.725  -8.647 -25.183  1.00  0.00           H  
ATOM   3880  HB  VAL C 256      13.242  -8.244 -26.817  1.00  0.00           H  
ATOM   3881 1HG1 VAL C 256      11.885  -8.998 -28.709  1.00  0.00           H  
ATOM   3882 2HG1 VAL C 256      12.086 -10.273 -27.483  1.00  0.00           H  
ATOM   3883 3HG1 VAL C 256      10.549  -9.381 -27.598  1.00  0.00           H  
ATOM   3884 1HG2 VAL C 256      11.829  -6.613 -28.028  1.00  0.00           H  
ATOM   3885 2HG2 VAL C 256      10.497  -6.924 -26.889  1.00  0.00           H  
ATOM   3886 3HG2 VAL C 256      12.002  -6.167 -26.314  1.00  0.00           H  
ATOM   3887  N   THR C 257      13.698 -10.101 -24.795  1.00  0.00           N  
ATOM   3888  CA  THR C 257      14.396 -11.342 -24.513  1.00  0.00           C  
ATOM   3889  C   THR C 257      13.766 -11.898 -23.248  1.00  0.00           C  
ATOM   3890  O   THR C 257      13.541 -11.151 -22.298  1.00  0.00           O  
ATOM   3891  CB  THR C 257      15.912 -11.138 -24.331  1.00  0.00           C  
ATOM   3892  OG1 THR C 257      16.460 -10.528 -25.507  1.00  0.00           O  
ATOM   3893  CG2 THR C 257      16.604 -12.471 -24.086  1.00  0.00           C  
ATOM   3894  H   THR C 257      14.229  -9.244 -24.871  1.00  0.00           H  
ATOM   3895  HA  THR C 257      14.326 -11.985 -25.390  1.00  0.00           H  
ATOM   3896  HB  THR C 257      16.091 -10.481 -23.480  1.00  0.00           H  
ATOM   3897  HG1 THR C 257      17.206  -9.976 -25.262  1.00  0.00           H  
ATOM   3898 1HG2 THR C 257      17.674 -12.307 -23.959  1.00  0.00           H  
ATOM   3899 2HG2 THR C 257      16.197 -12.932 -23.186  1.00  0.00           H  
ATOM   3900 3HG2 THR C 257      16.436 -13.129 -24.938  1.00  0.00           H  
ATOM   3901  N   LEU C 258      13.479 -13.196 -23.222  1.00  0.00           N  
ATOM   3902  CA  LEU C 258      12.759 -13.761 -22.086  1.00  0.00           C  
ATOM   3903  C   LEU C 258      13.602 -13.583 -20.827  1.00  0.00           C  
ATOM   3904  O   LEU C 258      13.076 -13.344 -19.739  1.00  0.00           O  
ATOM   3905  CB  LEU C 258      12.455 -15.246 -22.318  1.00  0.00           C  
ATOM   3906  CG  LEU C 258      11.420 -15.551 -23.409  1.00  0.00           C  
ATOM   3907  CD1 LEU C 258      11.356 -17.054 -23.643  1.00  0.00           C  
ATOM   3908  CD2 LEU C 258      10.064 -15.005 -22.988  1.00  0.00           C  
ATOM   3909  H   LEU C 258      13.753 -13.802 -23.982  1.00  0.00           H  
ATOM   3910  HA  LEU C 258      11.810 -13.236 -21.983  1.00  0.00           H  
ATOM   3911 1HB  LEU C 258      13.380 -15.752 -22.589  1.00  0.00           H  
ATOM   3912 2HB  LEU C 258      12.090 -15.676 -21.385  1.00  0.00           H  
ATOM   3913  HG  LEU C 258      11.727 -15.081 -24.343  1.00  0.00           H  
ATOM   3914 1HD1 LEU C 258      10.621 -17.271 -24.418  1.00  0.00           H  
ATOM   3915 2HD1 LEU C 258      12.334 -17.415 -23.961  1.00  0.00           H  
ATOM   3916 3HD1 LEU C 258      11.067 -17.554 -22.719  1.00  0.00           H  
ATOM   3917 1HD2 LEU C 258       9.328 -15.221 -23.764  1.00  0.00           H  
ATOM   3918 2HD2 LEU C 258       9.755 -15.475 -22.055  1.00  0.00           H  
ATOM   3919 3HD2 LEU C 258      10.134 -13.926 -22.845  1.00  0.00           H  
ATOM   3920  N   TRP C 259      14.916 -13.690 -20.991  1.00  0.00           N  
ATOM   3921  CA  TRP C 259      15.853 -13.499 -19.893  1.00  0.00           C  
ATOM   3922  C   TRP C 259      15.677 -12.102 -19.307  1.00  0.00           C  
ATOM   3923  O   TRP C 259      15.660 -11.923 -18.090  1.00  0.00           O  
ATOM   3924  CB  TRP C 259      17.294 -13.691 -20.369  1.00  0.00           C  
ATOM   3925  CG  TRP C 259      18.316 -13.436 -19.303  1.00  0.00           C  
ATOM   3926  CD1 TRP C 259      18.669 -14.281 -18.293  1.00  0.00           C  
ATOM   3927  CD2 TRP C 259      19.127 -12.248 -19.134  1.00  0.00           C  
ATOM   3928  NE1 TRP C 259      19.638 -13.704 -17.511  1.00  0.00           N  
ATOM   3929  CE2 TRP C 259      19.932 -12.461 -18.011  1.00  0.00           C  
ATOM   3930  CE3 TRP C 259      19.234 -11.041 -19.835  1.00  0.00           C  
ATOM   3931  CZ2 TRP C 259      20.835 -11.509 -17.565  1.00  0.00           C  
ATOM   3932  CZ3 TRP C 259      20.141 -10.087 -19.389  1.00  0.00           C  
ATOM   3933  CH2 TRP C 259      20.921 -10.316 -18.284  1.00  0.00           C  
ATOM   3934  H   TRP C 259      15.273 -13.912 -21.910  1.00  0.00           H  
ATOM   3935  HA  TRP C 259      15.650 -14.251 -19.131  1.00  0.00           H  
ATOM   3936 1HB  TRP C 259      17.425 -14.710 -20.732  1.00  0.00           H  
ATOM   3937 2HB  TRP C 259      17.495 -13.018 -21.203  1.00  0.00           H  
ATOM   3938  HD1 TRP C 259      18.244 -15.270 -18.132  1.00  0.00           H  
ATOM   3939  HE1 TRP C 259      20.066 -14.125 -16.698  1.00  0.00           H  
ATOM   3940  HE3 TRP C 259      18.619 -10.855 -20.715  1.00  0.00           H  
ATOM   3941  HZ2 TRP C 259      21.464 -11.672 -16.690  1.00  0.00           H  
ATOM   3942  HZ3 TRP C 259      20.217  -9.150 -19.940  1.00  0.00           H  
ATOM   3943  HH2 TRP C 259      21.623  -9.546 -17.961  1.00  0.00           H  
ATOM   3944  N   GLY C 260      15.550 -11.113 -20.184  1.00  0.00           N  
ATOM   3945  CA  GLY C 260      15.318  -9.759 -19.725  1.00  0.00           C  
ATOM   3946  C   GLY C 260      13.976  -9.648 -19.031  1.00  0.00           C  
ATOM   3947  O   GLY C 260      13.833  -8.875 -18.087  1.00  0.00           O  
ATOM   3948  H   GLY C 260      15.613 -11.292 -21.176  1.00  0.00           H  
ATOM   3949 1HA  GLY C 260      16.115  -9.465 -19.042  1.00  0.00           H  
ATOM   3950 2HA  GLY C 260      15.354  -9.077 -20.573  1.00  0.00           H  
ATOM   3951  N   ARG C 261      12.997 -10.426 -19.495  1.00  0.00           N  
ATOM   3952  CA  ARG C 261      11.658 -10.419 -18.905  1.00  0.00           C  
ATOM   3953  C   ARG C 261      11.683 -11.161 -17.578  1.00  0.00           C  
ATOM   3954  O   ARG C 261      10.819 -10.962 -16.722  1.00  0.00           O  
ATOM   3955  CB  ARG C 261      10.645 -11.069 -19.836  1.00  0.00           C  
ATOM   3956  CG  ARG C 261      10.360 -10.293 -21.112  1.00  0.00           C  
ATOM   3957  CD  ARG C 261       9.410 -11.018 -21.994  1.00  0.00           C  
ATOM   3958  NE  ARG C 261       9.186 -10.312 -23.246  1.00  0.00           N  
ATOM   3959  CZ  ARG C 261       8.300  -9.311 -23.412  1.00  0.00           C  
ATOM   3960  NH1 ARG C 261       7.564  -8.909 -22.399  1.00  0.00           N  
ATOM   3961  NH2 ARG C 261       8.171  -8.731 -24.593  1.00  0.00           N  
ATOM   3962  H   ARG C 261      13.187 -11.038 -20.276  1.00  0.00           H  
ATOM   3963  HA  ARG C 261      11.357  -9.384 -18.742  1.00  0.00           H  
ATOM   3964 1HB  ARG C 261      10.997 -12.058 -20.123  1.00  0.00           H  
ATOM   3965 2HB  ARG C 261       9.699 -11.198 -19.310  1.00  0.00           H  
ATOM   3966 1HG  ARG C 261       9.925  -9.326 -20.861  1.00  0.00           H  
ATOM   3967 2HG  ARG C 261      11.290 -10.142 -21.661  1.00  0.00           H  
ATOM   3968 1HD  ARG C 261       9.809 -12.005 -22.226  1.00  0.00           H  
ATOM   3969 2HD  ARG C 261       8.452 -11.124 -21.487  1.00  0.00           H  
ATOM   3970  HE  ARG C 261       9.734 -10.593 -24.048  1.00  0.00           H  
ATOM   3971 1HH1 ARG C 261       7.663  -9.352 -21.496  1.00  0.00           H  
ATOM   3972 2HH1 ARG C 261       6.900  -8.159 -22.523  1.00  0.00           H  
ATOM   3973 1HH2 ARG C 261       8.737  -9.040 -25.371  1.00  0.00           H  
ATOM   3974 2HH2 ARG C 261       7.507  -7.981 -24.717  1.00  0.00           H  
ATOM   3975  N   CYS C 262      12.680 -12.020 -17.408  1.00  0.00           N  
ATOM   3976  CA  CYS C 262      12.859 -12.704 -16.138  1.00  0.00           C  
ATOM   3977  C   CYS C 262      13.386 -11.672 -15.170  1.00  0.00           C  
ATOM   3978  O   CYS C 262      12.955 -11.610 -14.021  1.00  0.00           O  
ATOM   3979  CB  CYS C 262      13.835 -13.876 -16.251  1.00  0.00           C  
ATOM   3980  SG  CYS C 262      13.213 -15.264 -17.229  1.00  0.00           S  
ATOM   3981  H   CYS C 262      13.326 -12.206 -18.162  1.00  0.00           H  
ATOM   3982  HA  CYS C 262      11.899 -13.119 -15.830  1.00  0.00           H  
ATOM   3983 1HB  CYS C 262      14.765 -13.533 -16.705  1.00  0.00           H  
ATOM   3984 2HB  CYS C 262      14.075 -14.246 -15.254  1.00  0.00           H  
ATOM   3985  HG  CYS C 262      14.293 -16.027 -17.090  1.00  0.00           H  
ATOM   3986  N   VAL C 263      14.308 -10.847 -15.654  1.00  0.00           N  
ATOM   3987  CA  VAL C 263      14.835  -9.739 -14.868  1.00  0.00           C  
ATOM   3988  C   VAL C 263      13.712  -8.758 -14.528  1.00  0.00           C  
ATOM   3989  O   VAL C 263      13.675  -8.184 -13.432  1.00  0.00           O  
ATOM   3990  CB  VAL C 263      15.948  -9.008 -15.642  1.00  0.00           C  
ATOM   3991  CG1 VAL C 263      16.351  -7.732 -14.919  1.00  0.00           C  
ATOM   3992  CG2 VAL C 263      17.146  -9.928 -15.819  1.00  0.00           C  
ATOM   3993  H   VAL C 263      14.653 -10.993 -16.592  1.00  0.00           H  
ATOM   3994  HA  VAL C 263      15.258 -10.139 -13.945  1.00  0.00           H  
ATOM   3995  HB  VAL C 263      15.566  -8.716 -16.620  1.00  0.00           H  
ATOM   3996 1HG1 VAL C 263      17.138  -7.228 -15.480  1.00  0.00           H  
ATOM   3997 2HG1 VAL C 263      15.486  -7.073 -14.836  1.00  0.00           H  
ATOM   3998 3HG1 VAL C 263      16.717  -7.978 -13.923  1.00  0.00           H  
ATOM   3999 1HG2 VAL C 263      17.929  -9.405 -16.368  1.00  0.00           H  
ATOM   4000 2HG2 VAL C 263      17.525 -10.225 -14.840  1.00  0.00           H  
ATOM   4001 3HG2 VAL C 263      16.844 -10.816 -16.375  1.00  0.00           H  
ATOM   4002  N   ALA C 264      12.791  -8.571 -15.468  1.00  0.00           N  
ATOM   4003  CA  ALA C 264      11.649  -7.704 -15.225  1.00  0.00           C  
ATOM   4004  C   ALA C 264      10.894  -8.229 -13.997  1.00  0.00           C  
ATOM   4005  O   ALA C 264      10.561  -7.470 -13.081  1.00  0.00           O  
ATOM   4006  CB  ALA C 264      10.739  -7.689 -16.441  1.00  0.00           C  
ATOM   4007  H   ALA C 264      12.878  -9.031 -16.363  1.00  0.00           H  
ATOM   4008  HA  ALA C 264      12.022  -6.696 -15.046  1.00  0.00           H  
ATOM   4009 1HB  ALA C 264       9.887  -7.037 -16.249  1.00  0.00           H  
ATOM   4010 2HB  ALA C 264      11.292  -7.318 -17.304  1.00  0.00           H  
ATOM   4011 3HB  ALA C 264      10.385  -8.698 -16.643  1.00  0.00           H  
ATOM   4012  N   VAL C 265      10.638  -9.533 -13.982  1.00  0.00           N  
ATOM   4013  CA  VAL C 265       9.950 -10.155 -12.862  1.00  0.00           C  
ATOM   4014  C   VAL C 265      10.654  -9.794 -11.559  1.00  0.00           C  
ATOM   4015  O   VAL C 265      10.018  -9.436 -10.571  1.00  0.00           O  
ATOM   4016  CB  VAL C 265       9.918 -11.686 -13.029  1.00  0.00           C  
ATOM   4017  CG1 VAL C 265       9.489 -12.355 -11.732  1.00  0.00           C  
ATOM   4018  CG2 VAL C 265       8.980 -12.063 -14.166  1.00  0.00           C  
ATOM   4019  H   VAL C 265      10.926 -10.105 -14.762  1.00  0.00           H  
ATOM   4020  HA  VAL C 265       8.922  -9.793 -12.843  1.00  0.00           H  
ATOM   4021  HB  VAL C 265      10.924 -12.039 -13.256  1.00  0.00           H  
ATOM   4022 1HG1 VAL C 265       9.472 -13.436 -11.868  1.00  0.00           H  
ATOM   4023 2HG1 VAL C 265      10.194 -12.100 -10.941  1.00  0.00           H  
ATOM   4024 3HG1 VAL C 265       8.493 -12.009 -11.456  1.00  0.00           H  
ATOM   4025 1HG2 VAL C 265       8.962 -13.147 -14.279  1.00  0.00           H  
ATOM   4026 2HG2 VAL C 265       7.975 -11.705 -13.942  1.00  0.00           H  
ATOM   4027 3HG2 VAL C 265       9.329 -11.607 -15.093  1.00  0.00           H  
ATOM   4028  N   VAL C 266      11.973  -9.889 -11.564  1.00  0.00           N  
ATOM   4029  CA  VAL C 266      12.747  -9.613 -10.369  1.00  0.00           C  
ATOM   4030  C   VAL C 266      12.444  -8.224  -9.832  1.00  0.00           C  
ATOM   4031  O   VAL C 266      12.132  -8.063  -8.656  1.00  0.00           O  
ATOM   4032  CB  VAL C 266      14.253  -9.730 -10.668  1.00  0.00           C  
ATOM   4033  CG1 VAL C 266      15.071  -9.236  -9.485  1.00  0.00           C  
ATOM   4034  CG2 VAL C 266      14.604 -11.172 -11.002  1.00  0.00           C  
ATOM   4035  H   VAL C 266      12.455 -10.157 -12.411  1.00  0.00           H  
ATOM   4036  HA  VAL C 266      12.494 -10.358  -9.614  1.00  0.00           H  
ATOM   4037  HB  VAL C 266      14.496  -9.090 -11.517  1.00  0.00           H  
ATOM   4038 1HG1 VAL C 266      16.134  -9.326  -9.714  1.00  0.00           H  
ATOM   4039 2HG1 VAL C 266      14.830  -8.192  -9.287  1.00  0.00           H  
ATOM   4040 3HG1 VAL C 266      14.839  -9.837  -8.606  1.00  0.00           H  
ATOM   4041 1HG2 VAL C 266      15.670 -11.248 -11.214  1.00  0.00           H  
ATOM   4042 2HG2 VAL C 266      14.355 -11.813 -10.156  1.00  0.00           H  
ATOM   4043 3HG2 VAL C 266      14.037 -11.491 -11.877  1.00  0.00           H  
ATOM   4044  N   VAL C 267      12.532  -7.220 -10.699  1.00  0.00           N  
ATOM   4045  CA  VAL C 267      12.399  -5.844 -10.250  1.00  0.00           C  
ATOM   4046  C   VAL C 267      10.937  -5.474 -10.021  1.00  0.00           C  
ATOM   4047  O   VAL C 267      10.628  -4.561  -9.251  1.00  0.00           O  
ATOM   4048  CB  VAL C 267      13.014  -4.886 -11.287  1.00  0.00           C  
ATOM   4049  CG1 VAL C 267      14.489  -5.197 -11.492  1.00  0.00           C  
ATOM   4050  CG2 VAL C 267      12.254  -4.988 -12.601  1.00  0.00           C  
ATOM   4051  H   VAL C 267      12.692  -7.405 -11.678  1.00  0.00           H  
ATOM   4052  HA  VAL C 267      12.925  -5.737  -9.301  1.00  0.00           H  
ATOM   4053  HB  VAL C 267      12.950  -3.866 -10.908  1.00  0.00           H  
ATOM   4054 1HG1 VAL C 267      14.907  -4.510 -12.228  1.00  0.00           H  
ATOM   4055 2HG1 VAL C 267      15.019  -5.083 -10.547  1.00  0.00           H  
ATOM   4056 3HG1 VAL C 267      14.598  -6.221 -11.849  1.00  0.00           H  
ATOM   4057 1HG2 VAL C 267      12.693  -4.307 -13.329  1.00  0.00           H  
ATOM   4058 2HG2 VAL C 267      12.312  -6.009 -12.977  1.00  0.00           H  
ATOM   4059 3HG2 VAL C 267      11.209  -4.720 -12.438  1.00  0.00           H  
ATOM   4060  N   MET C 268      10.034  -6.184 -10.687  1.00  0.00           N  
ATOM   4061  CA  MET C 268       8.619  -5.993 -10.423  1.00  0.00           C  
ATOM   4062  C   MET C 268       8.309  -6.307  -8.971  1.00  0.00           C  
ATOM   4063  O   MET C 268       7.738  -5.476  -8.273  1.00  0.00           O  
ATOM   4064  CB  MET C 268       7.779  -6.866 -11.354  1.00  0.00           C  
ATOM   4065  CG  MET C 268       7.734  -6.384 -12.797  1.00  0.00           C  
ATOM   4066  SD  MET C 268       6.793  -7.488 -13.870  1.00  0.00           S  
ATOM   4067  CE  MET C 268       7.040  -6.705 -15.461  1.00  0.00           C  
ATOM   4068  H   MET C 268      10.319  -6.860 -11.381  1.00  0.00           H  
ATOM   4069  HA  MET C 268       8.365  -4.954 -10.631  1.00  0.00           H  
ATOM   4070 1HB  MET C 268       8.172  -7.881 -11.354  1.00  0.00           H  
ATOM   4071 2HB  MET C 268       6.754  -6.911 -10.985  1.00  0.00           H  
ATOM   4072 1HG  MET C 268       7.279  -5.395 -12.837  1.00  0.00           H  
ATOM   4073 2HG  MET C 268       8.749  -6.308 -13.187  1.00  0.00           H  
ATOM   4074 1HE  MET C 268       6.517  -7.273 -16.231  1.00  0.00           H  
ATOM   4075 2HE  MET C 268       6.649  -5.688 -15.431  1.00  0.00           H  
ATOM   4076 3HE  MET C 268       8.106  -6.678 -15.692  1.00  0.00           H  
ATOM   4077  N   VAL C 269       8.685  -7.498  -8.509  1.00  0.00           N  
ATOM   4078  CA  VAL C 269       8.327  -7.914  -7.158  1.00  0.00           C  
ATOM   4079  C   VAL C 269       9.177  -7.160  -6.151  1.00  0.00           C  
ATOM   4080  O   VAL C 269       8.665  -6.640  -5.168  1.00  0.00           O  
ATOM   4081  CB  VAL C 269       8.534  -9.430  -6.980  1.00  0.00           C  
ATOM   4082  CG1 VAL C 269       8.310  -9.831  -5.529  1.00  0.00           C  
ATOM   4083  CG2 VAL C 269       7.595 -10.193  -7.902  1.00  0.00           C  
ATOM   4084  H   VAL C 269       9.223  -8.124  -9.091  1.00  0.00           H  
ATOM   4085  HA  VAL C 269       7.278  -7.671  -6.988  1.00  0.00           H  
ATOM   4086  HB  VAL C 269       9.567  -9.678  -7.226  1.00  0.00           H  
ATOM   4087 1HG1 VAL C 269       8.460 -10.905  -5.421  1.00  0.00           H  
ATOM   4088 2HG1 VAL C 269       9.016  -9.300  -4.892  1.00  0.00           H  
ATOM   4089 3HG1 VAL C 269       7.292  -9.577  -5.235  1.00  0.00           H  
ATOM   4090 1HG2 VAL C 269       7.748 -11.264  -7.771  1.00  0.00           H  
ATOM   4091 2HG2 VAL C 269       6.563  -9.940  -7.660  1.00  0.00           H  
ATOM   4092 3HG2 VAL C 269       7.802  -9.921  -8.937  1.00  0.00           H  
ATOM   4093  N   ALA C 270      10.476  -7.089  -6.415  1.00  0.00           N  
ATOM   4094  CA  ALA C 270      11.414  -6.508  -5.469  1.00  0.00           C  
ATOM   4095  C   ALA C 270      11.073  -5.041  -5.297  1.00  0.00           C  
ATOM   4096  O   ALA C 270      11.159  -4.502  -4.205  1.00  0.00           O  
ATOM   4097  CB  ALA C 270      12.830  -6.646  -5.986  1.00  0.00           C  
ATOM   4098  H   ALA C 270      10.821  -7.448  -7.293  1.00  0.00           H  
ATOM   4099  HA  ALA C 270      11.326  -7.050  -4.527  1.00  0.00           H  
ATOM   4100 1HB  ALA C 270      13.524  -6.206  -5.269  1.00  0.00           H  
ATOM   4101 2HB  ALA C 270      13.067  -7.701  -6.120  1.00  0.00           H  
ATOM   4102 3HB  ALA C 270      12.920  -6.130  -6.941  1.00  0.00           H  
ATOM   4103  N   GLY C 271      10.668  -4.403  -6.383  1.00  0.00           N  
ATOM   4104  CA  GLY C 271      10.266  -3.012  -6.310  1.00  0.00           C  
ATOM   4105  C   GLY C 271       9.074  -2.763  -5.403  1.00  0.00           C  
ATOM   4106  O   GLY C 271       9.122  -1.874  -4.551  1.00  0.00           O  
ATOM   4107  H   GLY C 271      10.635  -4.878  -7.273  1.00  0.00           H  
ATOM   4108 1HA  GLY C 271      11.101  -2.410  -5.951  1.00  0.00           H  
ATOM   4109 2HA  GLY C 271      10.017  -2.652  -7.308  1.00  0.00           H  
ATOM   4110  N   ILE C 272       7.996  -3.528  -5.584  1.00  0.00           N  
ATOM   4111  CA  ILE C 272       6.799  -3.357  -4.763  1.00  0.00           C  
ATOM   4112  C   ILE C 272       7.149  -3.713  -3.330  1.00  0.00           C  
ATOM   4113  O   ILE C 272       6.750  -3.037  -2.379  1.00  0.00           O  
ATOM   4114  CB  ILE C 272       5.634  -4.234  -5.257  1.00  0.00           C  
ATOM   4115  CG1 ILE C 272       5.183  -3.786  -6.650  1.00  0.00           C  
ATOM   4116  CG2 ILE C 272       4.474  -4.181  -4.275  1.00  0.00           C  
ATOM   4117  CD1 ILE C 272       4.698  -2.356  -6.704  1.00  0.00           C  
ATOM   4118  H   ILE C 272       8.003  -4.240  -6.300  1.00  0.00           H  
ATOM   4119  HA  ILE C 272       6.452  -2.329  -4.868  1.00  0.00           H  
ATOM   4120  HB  ILE C 272       5.971  -5.266  -5.352  1.00  0.00           H  
ATOM   4121 1HG1 ILE C 272       6.009  -3.894  -7.352  1.00  0.00           H  
ATOM   4122 2HG1 ILE C 272       4.375  -4.432  -6.995  1.00  0.00           H  
ATOM   4123 1HG2 ILE C 272       3.660  -4.806  -4.640  1.00  0.00           H  
ATOM   4124 2HG2 ILE C 272       4.804  -4.546  -3.303  1.00  0.00           H  
ATOM   4125 3HG2 ILE C 272       4.127  -3.152  -4.178  1.00  0.00           H  
ATOM   4126 1HD1 ILE C 272       4.395  -2.112  -7.723  1.00  0.00           H  
ATOM   4127 2HD1 ILE C 272       3.847  -2.234  -6.033  1.00  0.00           H  
ATOM   4128 3HD1 ILE C 272       5.501  -1.688  -6.396  1.00  0.00           H  
ATOM   4129  N   THR C 273       7.916  -4.789  -3.199  1.00  0.00           N  
ATOM   4130  CA  THR C 273       8.393  -5.267  -1.919  1.00  0.00           C  
ATOM   4131  C   THR C 273       9.118  -4.187  -1.131  1.00  0.00           C  
ATOM   4132  O   THR C 273       8.832  -3.985   0.039  1.00  0.00           O  
ATOM   4133  CB  THR C 273       9.325  -6.479  -2.105  1.00  0.00           C  
ATOM   4134  OG1 THR C 273       8.606  -7.545  -2.739  1.00  0.00           O  
ATOM   4135  CG2 THR C 273       9.853  -6.957  -0.761  1.00  0.00           C  
ATOM   4136  H   THR C 273       8.173  -5.289  -4.037  1.00  0.00           H  
ATOM   4137  HA  THR C 273       7.533  -5.564  -1.318  1.00  0.00           H  
ATOM   4138  HB  THR C 273      10.165  -6.198  -2.740  1.00  0.00           H  
ATOM   4139  HG1 THR C 273       8.330  -8.182  -2.076  1.00  0.00           H  
ATOM   4140 1HG2 THR C 273      10.510  -7.814  -0.912  1.00  0.00           H  
ATOM   4141 2HG2 THR C 273      10.410  -6.152  -0.282  1.00  0.00           H  
ATOM   4142 3HG2 THR C 273       9.018  -7.249  -0.125  1.00  0.00           H  
ATOM   4143  N   SER C 274      10.049  -3.487  -1.764  1.00  0.00           N  
ATOM   4144  CA  SER C 274      10.760  -2.419  -1.072  1.00  0.00           C  
ATOM   4145  C   SER C 274       9.792  -1.375  -0.517  1.00  0.00           C  
ATOM   4146  O   SER C 274       9.936  -0.923   0.617  1.00  0.00           O  
ATOM   4147  CB  SER C 274      11.748  -1.758  -2.013  1.00  0.00           C  
ATOM   4148  OG  SER C 274      12.759  -2.652  -2.389  1.00  0.00           O  
ATOM   4149  H   SER C 274      10.275  -3.684  -2.728  1.00  0.00           H  
ATOM   4150  HA  SER C 274      11.312  -2.855  -0.238  1.00  0.00           H  
ATOM   4151 1HB  SER C 274      11.223  -1.404  -2.901  1.00  0.00           H  
ATOM   4152 2HB  SER C 274      12.189  -0.890  -1.526  1.00  0.00           H  
ATOM   4153  HG  SER C 274      12.520  -2.969  -3.264  1.00  0.00           H  
ATOM   4154  N   PHE C 275       8.801  -0.994  -1.312  1.00  0.00           N  
ATOM   4155  CA  PHE C 275       7.818  -0.029  -0.848  1.00  0.00           C  
ATOM   4156  C   PHE C 275       7.043  -0.544   0.347  1.00  0.00           C  
ATOM   4157  O   PHE C 275       6.751   0.209   1.270  1.00  0.00           O  
ATOM   4158  CB  PHE C 275       6.843   0.321  -1.974  1.00  0.00           C  
ATOM   4159  CG  PHE C 275       7.434   1.209  -3.032  1.00  0.00           C  
ATOM   4160  CD1 PHE C 275       7.543   0.772  -4.344  1.00  0.00           C  
ATOM   4161  CD2 PHE C 275       7.881   2.484  -2.718  1.00  0.00           C  
ATOM   4162  CE1 PHE C 275       8.086   1.589  -5.317  1.00  0.00           C  
ATOM   4163  CE2 PHE C 275       8.423   3.303  -3.689  1.00  0.00           C  
ATOM   4164  CZ  PHE C 275       8.526   2.854  -4.990  1.00  0.00           C  
ATOM   4165  H   PHE C 275       8.719  -1.369  -2.246  1.00  0.00           H  
ATOM   4166  HA  PHE C 275       8.342   0.872  -0.525  1.00  0.00           H  
ATOM   4167 1HB  PHE C 275       6.498  -0.595  -2.453  1.00  0.00           H  
ATOM   4168 2HB  PHE C 275       5.970   0.821  -1.558  1.00  0.00           H  
ATOM   4169  HD1 PHE C 275       7.195  -0.228  -4.603  1.00  0.00           H  
ATOM   4170  HD2 PHE C 275       7.800   2.838  -1.689  1.00  0.00           H  
ATOM   4171  HE1 PHE C 275       8.167   1.233  -6.344  1.00  0.00           H  
ATOM   4172  HE2 PHE C 275       8.770   4.303  -3.429  1.00  0.00           H  
ATOM   4173  HZ  PHE C 275       8.955   3.498  -5.757  1.00  0.00           H  
ATOM   4174  N   GLY C 276       6.715  -1.833   0.330  1.00  0.00           N  
ATOM   4175  CA  GLY C 276       5.970  -2.419   1.429  1.00  0.00           C  
ATOM   4176  C   GLY C 276       6.793  -2.438   2.706  1.00  0.00           C  
ATOM   4177  O   GLY C 276       6.290  -2.128   3.786  1.00  0.00           O  
ATOM   4178  H   GLY C 276       6.981  -2.416  -0.450  1.00  0.00           H  
ATOM   4179 1HA  GLY C 276       5.054  -1.851   1.592  1.00  0.00           H  
ATOM   4180 2HA  GLY C 276       5.676  -3.435   1.168  1.00  0.00           H  
ATOM   4181  N   LEU C 277       8.062  -2.803   2.577  1.00  0.00           N  
ATOM   4182  CA  LEU C 277       8.947  -2.878   3.723  1.00  0.00           C  
ATOM   4183  C   LEU C 277       9.047  -1.507   4.379  1.00  0.00           C  
ATOM   4184  O   LEU C 277       9.056  -1.396   5.604  1.00  0.00           O  
ATOM   4185  CB  LEU C 277      10.338  -3.366   3.299  1.00  0.00           C  
ATOM   4186  CG  LEU C 277      10.588  -4.873   3.447  1.00  0.00           C  
ATOM   4187  CD1 LEU C 277       9.473  -5.643   2.754  1.00  0.00           C  
ATOM   4188  CD2 LEU C 277      11.945  -5.223   2.854  1.00  0.00           C  
ATOM   4189  H   LEU C 277       8.421  -3.035   1.662  1.00  0.00           H  
ATOM   4190  HA  LEU C 277       8.542  -3.605   4.426  1.00  0.00           H  
ATOM   4191 1HB  LEU C 277      10.494  -3.106   2.253  1.00  0.00           H  
ATOM   4192 2HB  LEU C 277      11.086  -2.846   3.897  1.00  0.00           H  
ATOM   4193  HG  LEU C 277      10.573  -5.142   4.503  1.00  0.00           H  
ATOM   4194 1HD1 LEU C 277       9.650  -6.714   2.859  1.00  0.00           H  
ATOM   4195 2HD1 LEU C 277       8.516  -5.388   3.210  1.00  0.00           H  
ATOM   4196 3HD1 LEU C 277       9.452  -5.382   1.697  1.00  0.00           H  
ATOM   4197 1HD2 LEU C 277      12.123  -6.293   2.960  1.00  0.00           H  
ATOM   4198 2HD2 LEU C 277      11.961  -4.955   1.798  1.00  0.00           H  
ATOM   4199 3HD2 LEU C 277      12.725  -4.672   3.380  1.00  0.00           H  
ATOM   4200  N   VAL C 278       9.122  -0.462   3.562  1.00  0.00           N  
ATOM   4201  CA  VAL C 278       9.169   0.898   4.085  1.00  0.00           C  
ATOM   4202  C   VAL C 278       7.872   1.244   4.812  1.00  0.00           C  
ATOM   4203  O   VAL C 278       7.894   1.835   5.889  1.00  0.00           O  
ATOM   4204  CB  VAL C 278       9.403   1.905   2.942  1.00  0.00           C  
ATOM   4205  CG1 VAL C 278       9.223   3.330   3.443  1.00  0.00           C  
ATOM   4206  CG2 VAL C 278      10.793   1.709   2.356  1.00  0.00           C  
ATOM   4207  H   VAL C 278       9.146  -0.606   2.563  1.00  0.00           H  
ATOM   4208  HA  VAL C 278      10.004   0.972   4.783  1.00  0.00           H  
ATOM   4209  HB  VAL C 278       8.654   1.740   2.167  1.00  0.00           H  
ATOM   4210 1HG1 VAL C 278       9.392   4.028   2.622  1.00  0.00           H  
ATOM   4211 2HG1 VAL C 278       8.210   3.457   3.824  1.00  0.00           H  
ATOM   4212 3HG1 VAL C 278       9.940   3.529   4.239  1.00  0.00           H  
ATOM   4213 1HG2 VAL C 278      10.950   2.423   1.548  1.00  0.00           H  
ATOM   4214 2HG2 VAL C 278      11.541   1.869   3.133  1.00  0.00           H  
ATOM   4215 3HG2 VAL C 278      10.884   0.695   1.967  1.00  0.00           H  
ATOM   4216  N   THR C 279       6.741   0.884   4.220  1.00  0.00           N  
ATOM   4217  CA  THR C 279       5.464   1.271   4.798  1.00  0.00           C  
ATOM   4218  C   THR C 279       5.357   0.571   6.134  1.00  0.00           C  
ATOM   4219  O   THR C 279       4.924   1.161   7.119  1.00  0.00           O  
ATOM   4220  CB  THR C 279       4.273   0.901   3.895  1.00  0.00           C  
ATOM   4221  OG1 THR C 279       4.398   1.574   2.635  1.00  0.00           O  
ATOM   4222  CG2 THR C 279       2.961   1.302   4.551  1.00  0.00           C  
ATOM   4223  H   THR C 279       6.750   0.341   3.368  1.00  0.00           H  
ATOM   4224  HA  THR C 279       5.442   2.357   4.893  1.00  0.00           H  
ATOM   4225  HB  THR C 279       4.271  -0.174   3.718  1.00  0.00           H  
ATOM   4226  HG1 THR C 279       4.753   0.966   1.982  1.00  0.00           H  
ATOM   4227 1HG2 THR C 279       2.130   1.033   3.898  1.00  0.00           H  
ATOM   4228 2HG2 THR C 279       2.857   0.784   5.504  1.00  0.00           H  
ATOM   4229 3HG2 THR C 279       2.953   2.378   4.721  1.00  0.00           H  
ATOM   4230  N   ALA C 280       5.752  -0.698   6.153  1.00  0.00           N  
ATOM   4231  CA  ALA C 280       5.618  -1.520   7.347  1.00  0.00           C  
ATOM   4232  C   ALA C 280       6.461  -0.881   8.431  1.00  0.00           C  
ATOM   4233  O   ALA C 280       6.020  -0.737   9.571  1.00  0.00           O  
ATOM   4234  CB  ALA C 280       6.105  -2.932   7.071  1.00  0.00           C  
ATOM   4235  H   ALA C 280       6.155  -1.103   5.320  1.00  0.00           H  
ATOM   4236  HA  ALA C 280       4.562  -1.556   7.617  1.00  0.00           H  
ATOM   4237 1HB  ALA C 280       5.999  -3.536   7.972  1.00  0.00           H  
ATOM   4238 2HB  ALA C 280       5.512  -3.371   6.269  1.00  0.00           H  
ATOM   4239 3HB  ALA C 280       7.152  -2.904   6.774  1.00  0.00           H  
ATOM   4240  N   ALA C 281       7.676  -0.492   8.061  1.00  0.00           N  
ATOM   4241  CA  ALA C 281       8.606   0.106   8.999  1.00  0.00           C  
ATOM   4242  C   ALA C 281       8.014   1.403   9.529  1.00  0.00           C  
ATOM   4243  O   ALA C 281       8.053   1.678  10.723  1.00  0.00           O  
ATOM   4244  CB  ALA C 281       9.922   0.391   8.311  1.00  0.00           C  
ATOM   4245  H   ALA C 281       7.959  -0.617   7.100  1.00  0.00           H  
ATOM   4246  HA  ALA C 281       8.774  -0.604   9.809  1.00  0.00           H  
ATOM   4247 1HB  ALA C 281      10.615   0.840   9.023  1.00  0.00           H  
ATOM   4248 2HB  ALA C 281      10.343  -0.540   7.933  1.00  0.00           H  
ATOM   4249 3HB  ALA C 281       9.757   1.078   7.482  1.00  0.00           H  
ATOM   4250  N   LEU C 282       7.445   2.194   8.633  1.00  0.00           N  
ATOM   4251  CA  LEU C 282       6.818   3.450   9.021  1.00  0.00           C  
ATOM   4252  C   LEU C 282       5.682   3.292  10.037  1.00  0.00           C  
ATOM   4253  O   LEU C 282       5.571   4.081  10.975  1.00  0.00           O  
ATOM   4254  CB  LEU C 282       6.280   4.155   7.769  1.00  0.00           C  
ATOM   4255  CG  LEU C 282       7.338   4.771   6.845  1.00  0.00           C  
ATOM   4256  CD1 LEU C 282       6.684   5.205   5.541  1.00  0.00           C  
ATOM   4257  CD2 LEU C 282       7.998   5.950   7.545  1.00  0.00           C  
ATOM   4258  H   LEU C 282       7.444   1.923   7.660  1.00  0.00           H  
ATOM   4259  HA  LEU C 282       7.567   4.076   9.505  1.00  0.00           H  
ATOM   4260 1HB  LEU C 282       5.708   3.436   7.185  1.00  0.00           H  
ATOM   4261 2HB  LEU C 282       5.608   4.954   8.082  1.00  0.00           H  
ATOM   4262  HG  LEU C 282       8.093   4.022   6.607  1.00  0.00           H  
ATOM   4263 1HD1 LEU C 282       7.436   5.642   4.884  1.00  0.00           H  
ATOM   4264 2HD1 LEU C 282       6.237   4.339   5.052  1.00  0.00           H  
ATOM   4265 3HD1 LEU C 282       5.911   5.943   5.749  1.00  0.00           H  
ATOM   4266 1HD2 LEU C 282       8.751   6.387   6.888  1.00  0.00           H  
ATOM   4267 2HD2 LEU C 282       7.244   6.701   7.782  1.00  0.00           H  
ATOM   4268 3HD2 LEU C 282       8.473   5.609   8.464  1.00  0.00           H  
ATOM   4269  N   ALA C 283       4.839   2.278   9.848  1.00  0.00           N  
ATOM   4270  CA  ALA C 283       3.779   1.984  10.807  1.00  0.00           C  
ATOM   4271  C   ALA C 283       4.321   1.847  12.217  1.00  0.00           C  
ATOM   4272  O   ALA C 283       3.787   2.441  13.148  1.00  0.00           O  
ATOM   4273  CB  ALA C 283       3.046   0.711  10.414  1.00  0.00           C  
ATOM   4274  H   ALA C 283       4.933   1.700   9.025  1.00  0.00           H  
ATOM   4275  HA  ALA C 283       3.072   2.814  10.796  1.00  0.00           H  
ATOM   4276 1HB  ALA C 283       2.259   0.506  11.139  1.00  0.00           H  
ATOM   4277 2HB  ALA C 283       2.605   0.835   9.425  1.00  0.00           H  
ATOM   4278 3HB  ALA C 283       3.748  -0.121  10.396  1.00  0.00           H  
ATOM   4279  N   THR C 284       5.382   1.066  12.378  1.00  0.00           N  
ATOM   4280  CA  THR C 284       6.030   0.934  13.677  1.00  0.00           C  
ATOM   4281  C   THR C 284       6.560   2.272  14.187  1.00  0.00           C  
ATOM   4282  O   THR C 284       6.492   2.559  15.382  1.00  0.00           O  
ATOM   4283  CB  THR C 284       7.183  -0.085  13.613  1.00  0.00           C  
ATOM   4284  OG1 THR C 284       6.664  -1.377  13.269  1.00  0.00           O  
ATOM   4285  CG2 THR C 284       7.895  -0.170  14.954  1.00  0.00           C  
ATOM   4286  H   THR C 284       5.750   0.552  11.590  1.00  0.00           H  
ATOM   4287  HA  THR C 284       5.297   0.564  14.394  1.00  0.00           H  
ATOM   4288  HB  THR C 284       7.896   0.220  12.848  1.00  0.00           H  
ATOM   4289  HG1 THR C 284       6.507  -1.416  12.322  1.00  0.00           H  
ATOM   4290 1HG2 THR C 284       8.707  -0.895  14.890  1.00  0.00           H  
ATOM   4291 2HG2 THR C 284       8.301   0.808  15.213  1.00  0.00           H  
ATOM   4292 3HG2 THR C 284       7.189  -0.484  15.722  1.00  0.00           H  
ATOM   4293  N   TRP C 285       7.089   3.085  13.279  1.00  0.00           N  
ATOM   4294  CA  TRP C 285       7.641   4.388  13.640  1.00  0.00           C  
ATOM   4295  C   TRP C 285       6.562   5.247  14.294  1.00  0.00           C  
ATOM   4296  O   TRP C 285       6.802   5.934  15.287  1.00  0.00           O  
ATOM   4297  CB  TRP C 285       8.200   5.100  12.407  1.00  0.00           C  
ATOM   4298  CG  TRP C 285       8.882   6.397  12.723  1.00  0.00           C  
ATOM   4299  CD1 TRP C 285      10.201   6.574  13.012  1.00  0.00           C  
ATOM   4300  CD2 TRP C 285       8.278   7.712  12.782  1.00  0.00           C  
ATOM   4301  NE1 TRP C 285      10.460   7.902  13.248  1.00  0.00           N  
ATOM   4302  CE2 TRP C 285       9.295   8.613  13.110  1.00  0.00           C  
ATOM   4303  CE3 TRP C 285       6.976   8.189  12.585  1.00  0.00           C  
ATOM   4304  CZ2 TRP C 285       9.055   9.971  13.249  1.00  0.00           C  
ATOM   4305  CZ3 TRP C 285       6.736   9.551  12.723  1.00  0.00           C  
ATOM   4306  CH2 TRP C 285       7.749  10.418  13.046  1.00  0.00           C  
ATOM   4307  H   TRP C 285       7.110   2.793  12.312  1.00  0.00           H  
ATOM   4308  HA  TRP C 285       8.454   4.234  14.349  1.00  0.00           H  
ATOM   4309 1HB  TRP C 285       8.915   4.450  11.904  1.00  0.00           H  
ATOM   4310 2HB  TRP C 285       7.390   5.301  11.705  1.00  0.00           H  
ATOM   4311  HD1 TRP C 285      10.943   5.778  13.051  1.00  0.00           H  
ATOM   4312  HE1 TRP C 285      11.360   8.293  13.485  1.00  0.00           H  
ATOM   4313  HE3 TRP C 285       6.169   7.505  12.325  1.00  0.00           H  
ATOM   4314  HZ2 TRP C 285       9.846  10.676  13.505  1.00  0.00           H  
ATOM   4315  HZ3 TRP C 285       5.719   9.914  12.569  1.00  0.00           H  
ATOM   4316  HH2 TRP C 285       7.525  11.481  13.146  1.00  0.00           H  
ATOM   4317  N   PHE C 286       5.369   5.204  13.713  1.00  0.00           N  
ATOM   4318  CA  PHE C 286       4.289   6.091  14.113  1.00  0.00           C  
ATOM   4319  C   PHE C 286       3.831   5.631  15.487  1.00  0.00           C  
ATOM   4320  O   PHE C 286       3.468   6.437  16.335  1.00  0.00           O  
ATOM   4321  CB  PHE C 286       3.131   6.057  13.114  1.00  0.00           C  
ATOM   4322  CG  PHE C 286       3.354   6.911  11.899  1.00  0.00           C  
ATOM   4323  CD1 PHE C 286       3.582   6.332  10.659  1.00  0.00           C  
ATOM   4324  CD2 PHE C 286       3.337   8.294  11.992  1.00  0.00           C  
ATOM   4325  CE1 PHE C 286       3.787   7.117   9.540  1.00  0.00           C  
ATOM   4326  CE2 PHE C 286       3.541   9.081  10.876  1.00  0.00           C  
ATOM   4327  CZ  PHE C 286       3.766   8.491   9.648  1.00  0.00           C  
ATOM   4328  H   PHE C 286       5.208   4.536  12.972  1.00  0.00           H  
ATOM   4329  HA  PHE C 286       4.672   7.112  14.139  1.00  0.00           H  
ATOM   4330 1HB  PHE C 286       2.965   5.032  12.784  1.00  0.00           H  
ATOM   4331 2HB  PHE C 286       2.219   6.394  13.604  1.00  0.00           H  
ATOM   4332  HD1 PHE C 286       3.597   5.245  10.574  1.00  0.00           H  
ATOM   4333  HD2 PHE C 286       3.159   8.760  12.962  1.00  0.00           H  
ATOM   4334  HE1 PHE C 286       3.965   6.649   8.572  1.00  0.00           H  
ATOM   4335  HE2 PHE C 286       3.524  10.168  10.963  1.00  0.00           H  
ATOM   4336  HZ  PHE C 286       3.929   9.111   8.767  1.00  0.00           H  
ATOM   4337  N   VAL C 287       3.865   4.315  15.682  1.00  0.00           N  
ATOM   4338  CA  VAL C 287       3.510   3.693  16.948  1.00  0.00           C  
ATOM   4339  C   VAL C 287       4.578   4.147  17.942  1.00  0.00           C  
ATOM   4340  O   VAL C 287       4.282   4.491  19.086  1.00  0.00           O  
ATOM   4341  CB  VAL C 287       3.479   2.157  16.840  1.00  0.00           C  
ATOM   4342  CG1 VAL C 287       3.344   1.529  18.219  1.00  0.00           C  
ATOM   4343  CG2 VAL C 287       2.334   1.725  15.936  1.00  0.00           C  
ATOM   4344  H   VAL C 287       4.153   3.730  14.911  1.00  0.00           H  
ATOM   4345  HA  VAL C 287       2.511   4.027  17.229  1.00  0.00           H  
ATOM   4346  HB  VAL C 287       4.424   1.812  16.421  1.00  0.00           H  
ATOM   4347 1HG1 VAL C 287       3.324   0.443  18.123  1.00  0.00           H  
ATOM   4348 2HG1 VAL C 287       4.192   1.822  18.837  1.00  0.00           H  
ATOM   4349 3HG1 VAL C 287       2.419   1.868  18.684  1.00  0.00           H  
ATOM   4350 1HG2 VAL C 287       2.319   0.638  15.863  1.00  0.00           H  
ATOM   4351 2HG2 VAL C 287       1.390   2.075  16.352  1.00  0.00           H  
ATOM   4352 3HG2 VAL C 287       2.474   2.153  14.943  1.00  0.00           H  
ATOM   4353  N   GLY C 288       5.830   4.151  17.481  1.00  0.00           N  
ATOM   4354  CA  GLY C 288       6.966   4.428  18.348  1.00  0.00           C  
ATOM   4355  C   GLY C 288       7.029   5.917  18.634  1.00  0.00           C  
ATOM   4356  O   GLY C 288       7.624   6.373  19.614  1.00  0.00           O  
ATOM   4357  H   GLY C 288       5.993   3.958  16.503  1.00  0.00           H  
ATOM   4358 1HA  GLY C 288       6.863   3.862  19.274  1.00  0.00           H  
ATOM   4359 2HA  GLY C 288       7.883   4.091  17.866  1.00  0.00           H  
ATOM   4360  N   ARG C 289       6.414   6.670  17.731  1.00  0.00           N  
ATOM   4361  CA  ARG C 289       6.389   8.122  17.763  1.00  0.00           C  
ATOM   4362  C   ARG C 289       5.536   8.463  18.979  1.00  0.00           C  
ATOM   4363  O   ARG C 289       5.855   9.363  19.765  1.00  0.00           O  
ATOM   4364  CB  ARG C 289       5.797   8.719  16.495  1.00  0.00           C  
ATOM   4365  CG  ARG C 289       5.617  10.229  16.522  1.00  0.00           C  
ATOM   4366  CD  ARG C 289       6.912  10.933  16.703  1.00  0.00           C  
ATOM   4367  NE  ARG C 289       6.747  12.378  16.716  1.00  0.00           N  
ATOM   4368  CZ  ARG C 289       7.663  13.248  17.182  1.00  0.00           C  
ATOM   4369  NH1 ARG C 289       8.802  12.807  17.669  1.00  0.00           N  
ATOM   4370  NH2 ARG C 289       7.417  14.547  17.150  1.00  0.00           N  
ATOM   4371  H   ARG C 289       5.940   6.186  16.982  1.00  0.00           H  
ATOM   4372  HA  ARG C 289       7.415   8.485  17.830  1.00  0.00           H  
ATOM   4373 1HB  ARG C 289       6.436   8.479  15.647  1.00  0.00           H  
ATOM   4374 2HB  ARG C 289       4.820   8.274  16.305  1.00  0.00           H  
ATOM   4375 1HG  ARG C 289       5.175  10.559  15.582  1.00  0.00           H  
ATOM   4376 2HG  ARG C 289       4.959  10.502  17.348  1.00  0.00           H  
ATOM   4377 1HD  ARG C 289       7.360  10.633  17.650  1.00  0.00           H  
ATOM   4378 2HD  ARG C 289       7.584  10.674  15.886  1.00  0.00           H  
ATOM   4379  HE  ARG C 289       5.883  12.755  16.350  1.00  0.00           H  
ATOM   4380 1HH1 ARG C 289       8.989  11.814  17.693  1.00  0.00           H  
ATOM   4381 2HH1 ARG C 289       9.488  13.459  18.018  1.00  0.00           H  
ATOM   4382 1HH2 ARG C 289       6.542  14.886  16.776  1.00  0.00           H  
ATOM   4383 2HH2 ARG C 289       8.104  15.199  17.499  1.00  0.00           H  
ATOM   4384  N   GLU C 290       4.426   7.736  19.089  1.00  0.00           N  
ATOM   4385  CA  GLU C 290       3.451   7.906  20.159  1.00  0.00           C  
ATOM   4386  C   GLU C 290       4.062   7.339  21.435  1.00  0.00           C  
ATOM   4387  O   GLU C 290       3.886   7.884  22.523  1.00  0.00           O  
ATOM   4388  CB  GLU C 290       2.132   7.202  19.829  1.00  0.00           C  
ATOM   4389  CG  GLU C 290       1.342   7.845  18.698  1.00  0.00           C  
ATOM   4390  CD  GLU C 290       1.017   9.289  18.958  1.00  0.00           C  
ATOM   4391  OE1 GLU C 290       1.250   9.743  20.053  1.00  0.00           O  
ATOM   4392  OE2 GLU C 290       0.534   9.940  18.062  1.00  0.00           O  
ATOM   4393  H   GLU C 290       4.265   7.031  18.384  1.00  0.00           H  
ATOM   4394  HA  GLU C 290       3.217   8.968  20.248  1.00  0.00           H  
ATOM   4395 1HB  GLU C 290       2.332   6.167  19.551  1.00  0.00           H  
ATOM   4396 2HB  GLU C 290       1.497   7.187  20.714  1.00  0.00           H  
ATOM   4397 1HG  GLU C 290       1.923   7.776  17.778  1.00  0.00           H  
ATOM   4398 2HG  GLU C 290       0.417   7.289  18.553  1.00  0.00           H  
ATOM   4399  N   GLN C 291       4.780   6.231  21.283  1.00  0.00           N  
ATOM   4400  CA  GLN C 291       5.460   5.582  22.395  1.00  0.00           C  
ATOM   4401  C   GLN C 291       6.402   6.578  23.089  1.00  0.00           C  
ATOM   4402  O   GLN C 291       6.445   6.574  24.338  1.00  0.00           O  
ATOM   4403  OXT GLN C 291       7.069   7.330  22.434  1.00  0.00           O  
ATOM   4404  CB  GLN C 291       6.239   4.357  21.908  1.00  0.00           C  
ATOM   4405  CG  GLN C 291       6.890   3.552  23.020  1.00  0.00           C  
ATOM   4406  CD  GLN C 291       7.665   2.360  22.493  1.00  0.00           C  
ATOM   4407  OE1 GLN C 291       7.488   1.945  21.344  1.00  0.00           O  
ATOM   4408  NE2 GLN C 291       8.531   1.801  23.331  1.00  0.00           N  
ATOM   4409  H   GLN C 291       4.853   5.828  20.359  1.00  0.00           H  
ATOM   4410  HA  GLN C 291       4.708   5.227  23.100  1.00  0.00           H  
ATOM   4411 1HB  GLN C 291       5.569   3.694  21.360  1.00  0.00           H  
ATOM   4412 2HB  GLN C 291       7.022   4.674  21.220  1.00  0.00           H  
ATOM   4413 1HG  GLN C 291       7.581   4.196  23.564  1.00  0.00           H  
ATOM   4414 2HG  GLN C 291       6.113   3.185  23.691  1.00  0.00           H  
ATOM   4415 1HE2 GLN C 291       9.072   1.011  23.039  1.00  0.00           H  
ATOM   4416 2HE2 GLN C 291       8.644   2.170  24.254  1.00  0.00           H  
ATOM   4417  N   ALA D 292      -3.295  13.693  18.214  1.00  0.00           N  
ATOM   4418  CA  ALA D 292      -2.174  12.707  18.247  1.00  0.00           C  
ATOM   4419  C   ALA D 292      -1.089  13.092  17.248  1.00  0.00           C  
ATOM   4420  O   ALA D 292      -1.327  13.872  16.324  1.00  0.00           O  
ATOM   4421  CB  ALA D 292      -2.704  11.308  17.932  1.00  0.00           C  
ATOM   4422 1H   ALA D 292      -3.996  13.424  18.874  1.00  0.00           H  
ATOM   4423 2H   ALA D 292      -2.948  14.601  18.447  1.00  0.00           H  
ATOM   4424 3H   ALA D 292      -3.693  13.714  17.297  1.00  0.00           H  
ATOM   4425  HA  ALA D 292      -1.749  12.711  19.251  1.00  0.00           H  
ATOM   4426 1HB  ALA D 292      -1.881  10.594  17.958  1.00  0.00           H  
ATOM   4427 2HB  ALA D 292      -3.452  11.027  18.674  1.00  0.00           H  
ATOM   4428 3HB  ALA D 292      -3.155  11.305  16.942  1.00  0.00           H  
ATOM   4429  N   LEU D 293       0.105  12.541  17.446  1.00  0.00           N  
ATOM   4430  CA  LEU D 293       1.274  12.900  16.651  1.00  0.00           C  
ATOM   4431  C   LEU D 293       1.172  12.276  15.266  1.00  0.00           C  
ATOM   4432  O   LEU D 293       1.356  12.946  14.253  1.00  0.00           O  
ATOM   4433  CB  LEU D 293       2.561  12.433  17.344  1.00  0.00           C  
ATOM   4434  CG  LEU D 293       2.897  13.136  18.665  1.00  0.00           C  
ATOM   4435  CD1 LEU D 293       4.063  12.422  19.338  1.00  0.00           C  
ATOM   4436  CD2 LEU D 293       3.233  14.595  18.394  1.00  0.00           C  
ATOM   4437  H   LEU D 293       0.200  11.849  18.175  1.00  0.00           H  
ATOM   4438  HA  LEU D 293       1.314  13.985  16.565  1.00  0.00           H  
ATOM   4439 1HB  LEU D 293       2.478  11.367  17.548  1.00  0.00           H  
ATOM   4440 2HB  LEU D 293       3.398  12.588  16.663  1.00  0.00           H  
ATOM   4441  HG  LEU D 293       2.040  13.079  19.336  1.00  0.00           H  
ATOM   4442 1HD1 LEU D 293       4.302  12.922  20.277  1.00  0.00           H  
ATOM   4443 2HD1 LEU D 293       3.788  11.386  19.538  1.00  0.00           H  
ATOM   4444 3HD1 LEU D 293       4.932  12.448  18.682  1.00  0.00           H  
ATOM   4445 1HD2 LEU D 293       3.471  15.094  19.333  1.00  0.00           H  
ATOM   4446 2HD2 LEU D 293       4.091  14.652  17.724  1.00  0.00           H  
ATOM   4447 3HD2 LEU D 293       2.377  15.084  17.929  1.00  0.00           H  
ATOM   4448  N   HIS D 294       0.873  10.983  15.233  1.00  0.00           N  
ATOM   4449  CA  HIS D 294       0.728  10.263  13.980  1.00  0.00           C  
ATOM   4450  C   HIS D 294      -0.452  10.800  13.180  1.00  0.00           C  
ATOM   4451  O   HIS D 294      -0.448  10.768  11.953  1.00  0.00           O  
ATOM   4452  CB  HIS D 294       0.545   8.763  14.234  1.00  0.00           C  
ATOM   4453  CG  HIS D 294      -0.768   8.416  14.864  1.00  0.00           C  
ATOM   4454  ND1 HIS D 294      -1.000   8.542  16.218  1.00  0.00           N  
ATOM   4455  CD2 HIS D 294      -1.918   7.946  14.327  1.00  0.00           C  
ATOM   4456  CE1 HIS D 294      -2.238   8.165  16.486  1.00  0.00           C  
ATOM   4457  NE2 HIS D 294      -2.816   7.799  15.356  1.00  0.00           N  
ATOM   4458  H   HIS D 294       0.742  10.487  16.103  1.00  0.00           H  
ATOM   4459  HA  HIS D 294       1.633  10.382  13.385  1.00  0.00           H  
ATOM   4460 1HB  HIS D 294       0.625   8.222  13.291  1.00  0.00           H  
ATOM   4461 2HB  HIS D 294       1.341   8.405  14.886  1.00  0.00           H  
ATOM   4462  HD1 HIS D 294      -0.373   8.935  16.891  1.00  0.00           H  
ATOM   4463  HD2 HIS D 294      -2.210   7.692  13.307  1.00  0.00           H  
ATOM   4464  HE1 HIS D 294      -2.618   8.193  17.507  1.00  0.00           H  
ATOM   4465  N   TRP D 295      -1.456  11.300  13.892  1.00  0.00           N  
ATOM   4466  CA  TRP D 295      -2.665  11.834  13.275  1.00  0.00           C  
ATOM   4467  C   TRP D 295      -2.425  13.167  12.578  1.00  0.00           C  
ATOM   4468  O   TRP D 295      -2.885  13.376  11.456  1.00  0.00           O  
ATOM   4469  CB  TRP D 295      -3.760  12.004  14.330  1.00  0.00           C  
ATOM   4470  CG  TRP D 295      -5.110  12.294  13.749  1.00  0.00           C  
ATOM   4471  CD1 TRP D 295      -5.819  13.452  13.872  1.00  0.00           C  
ATOM   4472  CD2 TRP D 295      -5.926  11.408  12.945  1.00  0.00           C  
ATOM   4473  NE1 TRP D 295      -7.015  13.347  13.204  1.00  0.00           N  
ATOM   4474  CE2 TRP D 295      -7.096  12.104  12.630  1.00  0.00           C  
ATOM   4475  CE3 TRP D 295      -5.759  10.100  12.473  1.00  0.00           C  
ATOM   4476  CZ2 TRP D 295      -8.103  11.538  11.864  1.00  0.00           C  
ATOM   4477  CZ3 TRP D 295      -6.768   9.532  11.704  1.00  0.00           C  
ATOM   4478  CH2 TRP D 295      -7.909  10.234  11.408  1.00  0.00           C  
ATOM   4479  H   TRP D 295      -1.373  11.307  14.899  1.00  0.00           H  
ATOM   4480  HA  TRP D 295      -3.016  11.121  12.529  1.00  0.00           H  
ATOM   4481 1HB  TRP D 295      -3.832  11.097  14.929  1.00  0.00           H  
ATOM   4482 2HB  TRP D 295      -3.493  12.820  15.002  1.00  0.00           H  
ATOM   4483  HD1 TRP D 295      -5.486  14.331  14.420  1.00  0.00           H  
ATOM   4484  HE1 TRP D 295      -7.720  14.067  13.146  1.00  0.00           H  
ATOM   4485  HE3 TRP D 295      -4.853   9.539  12.704  1.00  0.00           H  
ATOM   4486  HZ2 TRP D 295      -9.017  12.078  11.618  1.00  0.00           H  
ATOM   4487  HZ3 TRP D 295      -6.630   8.513  11.342  1.00  0.00           H  
ATOM   4488  HH2 TRP D 295      -8.681   9.759  10.801  1.00  0.00           H  
ATOM   4489  N   ARG D 296      -1.709  14.067  13.245  1.00  0.00           N  
ATOM   4490  CA  ARG D 296      -1.255  15.291  12.598  1.00  0.00           C  
ATOM   4491  C   ARG D 296      -0.326  15.024  11.431  1.00  0.00           C  
ATOM   4492  O   ARG D 296      -0.388  15.716  10.417  1.00  0.00           O  
ATOM   4493  CB  ARG D 296      -0.540  16.183  13.602  1.00  0.00           C  
ATOM   4494  CG  ARG D 296      -1.428  16.750  14.699  1.00  0.00           C  
ATOM   4495  CD  ARG D 296      -0.656  17.591  15.650  1.00  0.00           C  
ATOM   4496  NE  ARG D 296      -1.431  17.919  16.836  1.00  0.00           N  
ATOM   4497  CZ  ARG D 296      -1.355  17.257  18.007  1.00  0.00           C  
ATOM   4498  NH1 ARG D 296      -0.536  16.236  18.132  1.00  0.00           N  
ATOM   4499  NH2 ARG D 296      -2.103  17.633  19.029  1.00  0.00           N  
ATOM   4500  H   ARG D 296      -1.474  13.905  14.213  1.00  0.00           H  
ATOM   4501  HA  ARG D 296      -2.125  15.818  12.207  1.00  0.00           H  
ATOM   4502 1HB  ARG D 296       0.260  15.622  14.083  1.00  0.00           H  
ATOM   4503 2HB  ARG D 296      -0.083  17.024  13.081  1.00  0.00           H  
ATOM   4504 1HG  ARG D 296      -2.210  17.365  14.253  1.00  0.00           H  
ATOM   4505 2HG  ARG D 296      -1.884  15.932  15.258  1.00  0.00           H  
ATOM   4506 1HD  ARG D 296       0.239  17.056  15.965  1.00  0.00           H  
ATOM   4507 2HD  ARG D 296      -0.370  18.522  15.162  1.00  0.00           H  
ATOM   4508  HE  ARG D 296      -2.072  18.699  16.778  1.00  0.00           H  
ATOM   4509 1HH1 ARG D 296       0.036  15.948  17.351  1.00  0.00           H  
ATOM   4510 2HH1 ARG D 296      -0.479  15.739  19.010  1.00  0.00           H  
ATOM   4511 1HH2 ARG D 296      -2.732  18.418  18.933  1.00  0.00           H  
ATOM   4512 2HH2 ARG D 296      -2.046  17.137  19.906  1.00  0.00           H  
ATOM   4513  N   ALA D 297       0.545  14.030  11.577  1.00  0.00           N  
ATOM   4514  CA  ALA D 297       1.496  13.694  10.526  1.00  0.00           C  
ATOM   4515  C   ALA D 297       0.714  13.168   9.331  1.00  0.00           C  
ATOM   4516  O   ALA D 297       1.035  13.464   8.177  1.00  0.00           O  
ATOM   4517  CB  ALA D 297       2.476  12.637  11.022  1.00  0.00           C  
ATOM   4518  H   ALA D 297       0.549  13.496  12.434  1.00  0.00           H  
ATOM   4519  HA  ALA D 297       2.049  14.597  10.268  1.00  0.00           H  
ATOM   4520 1HB  ALA D 297       3.182  12.394  10.228  1.00  0.00           H  
ATOM   4521 2HB  ALA D 297       3.020  13.022  11.885  1.00  0.00           H  
ATOM   4522 3HB  ALA D 297       1.930  11.740  11.308  1.00  0.00           H  
ATOM   4523  N   ALA D 298      -0.322  12.387   9.628  1.00  0.00           N  
ATOM   4524  CA  ALA D 298      -1.192  11.813   8.609  1.00  0.00           C  
ATOM   4525  C   ALA D 298      -1.800  12.917   7.752  1.00  0.00           C  
ATOM   4526  O   ALA D 298      -1.766  12.847   6.524  1.00  0.00           O  
ATOM   4527  CB  ALA D 298      -2.298  10.994   9.270  1.00  0.00           C  
ATOM   4528  H   ALA D 298      -0.507  12.188  10.601  1.00  0.00           H  
ATOM   4529  HA  ALA D 298      -0.590  11.157   7.980  1.00  0.00           H  
ATOM   4530 1HB  ALA D 298      -2.944  10.568   8.501  1.00  0.00           H  
ATOM   4531 2HB  ALA D 298      -1.855  10.190   9.857  1.00  0.00           H  
ATOM   4532 3HB  ALA D 298      -2.887  11.637   9.922  1.00  0.00           H  
ATOM   4533  N   GLY D 299      -2.352  13.932   8.407  1.00  0.00           N  
ATOM   4534  CA  GLY D 299      -2.891  15.070   7.688  1.00  0.00           C  
ATOM   4535  C   GLY D 299      -1.847  15.765   6.834  1.00  0.00           C  
ATOM   4536  O   GLY D 299      -2.097  16.073   5.670  1.00  0.00           O  
ATOM   4537  H   GLY D 299      -2.402  13.920   9.416  1.00  0.00           H  
ATOM   4538 1HA  GLY D 299      -3.711  14.741   7.049  1.00  0.00           H  
ATOM   4539 2HA  GLY D 299      -3.304  15.786   8.397  1.00  0.00           H  
ATOM   4540  N   ALA D 300      -0.671  16.009   7.402  1.00  0.00           N  
ATOM   4541  CA  ALA D 300       0.417  16.624   6.653  1.00  0.00           C  
ATOM   4542  C   ALA D 300       0.839  15.801   5.450  1.00  0.00           C  
ATOM   4543  O   ALA D 300       1.099  16.351   4.381  1.00  0.00           O  
ATOM   4544  CB  ALA D 300       1.612  16.847   7.555  1.00  0.00           C  
ATOM   4545  H   ALA D 300      -0.525  15.766   8.371  1.00  0.00           H  
ATOM   4546  HA  ALA D 300       0.069  17.587   6.279  1.00  0.00           H  
ATOM   4547 1HB  ALA D 300       2.419  17.307   6.983  1.00  0.00           H  
ATOM   4548 2HB  ALA D 300       1.329  17.505   8.377  1.00  0.00           H  
ATOM   4549 3HB  ALA D 300       1.950  15.892   7.954  1.00  0.00           H  
ATOM   4550  N   ALA D 301       0.920  14.488   5.626  1.00  0.00           N  
ATOM   4551  CA  ALA D 301       1.297  13.603   4.532  1.00  0.00           C  
ATOM   4552  C   ALA D 301       0.279  13.643   3.417  1.00  0.00           C  
ATOM   4553  O   ALA D 301       0.628  13.548   2.246  1.00  0.00           O  
ATOM   4554  CB  ALA D 301       1.442  12.192   5.025  1.00  0.00           C  
ATOM   4555  H   ALA D 301       0.719  14.091   6.532  1.00  0.00           H  
ATOM   4556  HA  ALA D 301       2.257  13.940   4.140  1.00  0.00           H  
ATOM   4557 1HB  ALA D 301       1.724  11.543   4.196  1.00  0.00           H  
ATOM   4558 2HB  ALA D 301       2.213  12.152   5.795  1.00  0.00           H  
ATOM   4559 3HB  ALA D 301       0.495  11.854   5.444  1.00  0.00           H  
ATOM   4560  N   THR D 302      -0.989  13.763   3.781  1.00  0.00           N  
ATOM   4561  CA  THR D 302      -2.028  13.893   2.774  1.00  0.00           C  
ATOM   4562  C   THR D 302      -1.810  15.188   2.003  1.00  0.00           C  
ATOM   4563  O   THR D 302      -1.922  15.204   0.781  1.00  0.00           O  
ATOM   4564  CB  THR D 302      -3.434  13.876   3.402  1.00  0.00           C  
ATOM   4565  OG1 THR D 302      -3.642  12.631   4.082  1.00  0.00           O  
ATOM   4566  CG2 THR D 302      -4.499  14.047   2.329  1.00  0.00           C  
ATOM   4567  H   THR D 302      -1.248  13.766   4.758  1.00  0.00           H  
ATOM   4568  HA  THR D 302      -1.967  13.036   2.102  1.00  0.00           H  
ATOM   4569  HB  THR D 302      -3.520  14.688   4.124  1.00  0.00           H  
ATOM   4570  HG1 THR D 302      -4.109  12.791   4.905  1.00  0.00           H  
ATOM   4571 1HG2 THR D 302      -5.486  14.033   2.791  1.00  0.00           H  
ATOM   4572 2HG2 THR D 302      -4.351  14.998   1.818  1.00  0.00           H  
ATOM   4573 3HG2 THR D 302      -4.424  13.233   1.609  1.00  0.00           H  
ATOM   4574  N   VAL D 303      -1.484  16.267   2.707  1.00  0.00           N  
ATOM   4575  CA  VAL D 303      -1.231  17.534   2.036  1.00  0.00           C  
ATOM   4576  C   VAL D 303      -0.036  17.368   1.107  1.00  0.00           C  
ATOM   4577  O   VAL D 303      -0.056  17.831  -0.030  1.00  0.00           O  
ATOM   4578  CB  VAL D 303      -0.951  18.652   3.057  1.00  0.00           C  
ATOM   4579  CG1 VAL D 303      -0.475  19.912   2.351  1.00  0.00           C  
ATOM   4580  CG2 VAL D 303      -2.203  18.932   3.874  1.00  0.00           C  
ATOM   4581  H   VAL D 303      -1.408  16.219   3.713  1.00  0.00           H  
ATOM   4582  HA  VAL D 303      -2.123  17.811   1.472  1.00  0.00           H  
ATOM   4583  HB  VAL D 303      -0.147  18.332   3.721  1.00  0.00           H  
ATOM   4584 1HG1 VAL D 303      -0.281  20.692   3.088  1.00  0.00           H  
ATOM   4585 2HG1 VAL D 303       0.442  19.697   1.802  1.00  0.00           H  
ATOM   4586 3HG1 VAL D 303      -1.243  20.253   1.657  1.00  0.00           H  
ATOM   4587 1HG2 VAL D 303      -1.997  19.723   4.595  1.00  0.00           H  
ATOM   4588 2HG2 VAL D 303      -3.008  19.246   3.210  1.00  0.00           H  
ATOM   4589 3HG2 VAL D 303      -2.501  18.027   4.404  1.00  0.00           H  
ATOM   4590  N   LEU D 304       1.005  16.706   1.601  1.00  0.00           N  
ATOM   4591  CA  LEU D 304       2.238  16.521   0.845  1.00  0.00           C  
ATOM   4592  C   LEU D 304       1.904  15.759  -0.433  1.00  0.00           C  
ATOM   4593  O   LEU D 304       2.394  16.095  -1.510  1.00  0.00           O  
ATOM   4594  CB  LEU D 304       3.280  15.754   1.670  1.00  0.00           C  
ATOM   4595  CG  LEU D 304       3.916  16.532   2.829  1.00  0.00           C  
ATOM   4596  CD1 LEU D 304       4.767  15.590   3.668  1.00  0.00           C  
ATOM   4597  CD2 LEU D 304       4.751  17.676   2.274  1.00  0.00           C  
ATOM   4598  H   LEU D 304       0.936  16.320   2.532  1.00  0.00           H  
ATOM   4599  HA  LEU D 304       2.660  17.501   0.626  1.00  0.00           H  
ATOM   4600 1HB  LEU D 304       2.807  14.866   2.087  1.00  0.00           H  
ATOM   4601 2HB  LEU D 304       4.083  15.434   1.005  1.00  0.00           H  
ATOM   4602  HG  LEU D 304       3.131  16.934   3.471  1.00  0.00           H  
ATOM   4603 1HD1 LEU D 304       5.219  16.143   4.491  1.00  0.00           H  
ATOM   4604 2HD1 LEU D 304       4.140  14.792   4.068  1.00  0.00           H  
ATOM   4605 3HD1 LEU D 304       5.552  15.159   3.047  1.00  0.00           H  
ATOM   4606 1HD2 LEU D 304       5.202  18.230   3.097  1.00  0.00           H  
ATOM   4607 2HD2 LEU D 304       5.537  17.275   1.633  1.00  0.00           H  
ATOM   4608 3HD2 LEU D 304       4.114  18.344   1.693  1.00  0.00           H  
ATOM   4609  N   LEU D 305       1.063  14.735  -0.307  1.00  0.00           N  
ATOM   4610  CA  LEU D 305       0.631  13.947  -1.456  1.00  0.00           C  
ATOM   4611  C   LEU D 305       0.049  14.848  -2.527  1.00  0.00           C  
ATOM   4612  O   LEU D 305       0.404  14.740  -3.699  1.00  0.00           O  
ATOM   4613  CB  LEU D 305      -0.411  12.904  -1.033  1.00  0.00           C  
ATOM   4614  CG  LEU D 305      -0.983  12.038  -2.162  1.00  0.00           C  
ATOM   4615  CD1 LEU D 305       0.141  11.243  -2.812  1.00  0.00           C  
ATOM   4616  CD2 LEU D 305      -2.054  11.115  -1.602  1.00  0.00           C  
ATOM   4617  H   LEU D 305       0.715  14.498   0.611  1.00  0.00           H  
ATOM   4618  HA  LEU D 305       1.493  13.414  -1.854  1.00  0.00           H  
ATOM   4619 1HB  LEU D 305       0.042  12.237  -0.302  1.00  0.00           H  
ATOM   4620 2HB  LEU D 305      -1.245  13.420  -0.555  1.00  0.00           H  
ATOM   4621  HG  LEU D 305      -1.422  12.681  -2.927  1.00  0.00           H  
ATOM   4622 1HD1 LEU D 305      -0.266  10.628  -3.615  1.00  0.00           H  
ATOM   4623 2HD1 LEU D 305       0.883  11.928  -3.221  1.00  0.00           H  
ATOM   4624 3HD1 LEU D 305       0.610  10.602  -2.066  1.00  0.00           H  
ATOM   4625 1HD2 LEU D 305      -2.462  10.500  -2.405  1.00  0.00           H  
ATOM   4626 2HD2 LEU D 305      -1.617  10.471  -0.838  1.00  0.00           H  
ATOM   4627 3HD2 LEU D 305      -2.853  11.710  -1.160  1.00  0.00           H  
ATOM   4628  N   VAL D 306      -0.855  15.731  -2.118  1.00  0.00           N  
ATOM   4629  CA  VAL D 306      -1.483  16.660  -3.045  1.00  0.00           C  
ATOM   4630  C   VAL D 306      -0.441  17.581  -3.661  1.00  0.00           C  
ATOM   4631  O   VAL D 306      -0.508  17.896  -4.847  1.00  0.00           O  
ATOM   4632  CB  VAL D 306      -2.553  17.502  -2.325  1.00  0.00           C  
ATOM   4633  CG1 VAL D 306      -3.067  18.605  -3.237  1.00  0.00           C  
ATOM   4634  CG2 VAL D 306      -3.694  16.606  -1.866  1.00  0.00           C  
ATOM   4635  H   VAL D 306      -1.113  15.761  -1.142  1.00  0.00           H  
ATOM   4636  HA  VAL D 306      -1.963  16.086  -3.839  1.00  0.00           H  
ATOM   4637  HB  VAL D 306      -2.100  17.986  -1.459  1.00  0.00           H  
ATOM   4638 1HG1 VAL D 306      -3.823  19.190  -2.712  1.00  0.00           H  
ATOM   4639 2HG1 VAL D 306      -2.241  19.255  -3.524  1.00  0.00           H  
ATOM   4640 3HG1 VAL D 306      -3.509  18.162  -4.130  1.00  0.00           H  
ATOM   4641 1HG2 VAL D 306      -4.446  17.207  -1.356  1.00  0.00           H  
ATOM   4642 2HG2 VAL D 306      -4.143  16.118  -2.730  1.00  0.00           H  
ATOM   4643 3HG2 VAL D 306      -3.310  15.850  -1.181  1.00  0.00           H  
ATOM   4644  N   ILE D 307       0.514  18.025  -2.855  1.00  0.00           N  
ATOM   4645  CA  ILE D 307       1.497  18.972  -3.351  1.00  0.00           C  
ATOM   4646  C   ILE D 307       2.230  18.256  -4.480  1.00  0.00           C  
ATOM   4647  O   ILE D 307       2.450  18.829  -5.546  1.00  0.00           O  
ATOM   4648  CB  ILE D 307       2.480  19.422  -2.254  1.00  0.00           C  
ATOM   4649  CG1 ILE D 307       1.762  20.288  -1.216  1.00  0.00           C  
ATOM   4650  CG2 ILE D 307       3.649  20.179  -2.866  1.00  0.00           C  
ATOM   4651  CD1 ILE D 307       2.572  20.538   0.036  1.00  0.00           C  
ATOM   4652  H   ILE D 307       0.570  17.714  -1.896  1.00  0.00           H  
ATOM   4653  HA  ILE D 307       0.976  19.867  -3.690  1.00  0.00           H  
ATOM   4654  HB  ILE D 307       2.861  18.549  -1.727  1.00  0.00           H  
ATOM   4655 1HG1 ILE D 307       1.510  21.252  -1.658  1.00  0.00           H  
ATOM   4656 2HG1 ILE D 307       0.827  19.808  -0.926  1.00  0.00           H  
ATOM   4657 1HG2 ILE D 307       4.334  20.490  -2.077  1.00  0.00           H  
ATOM   4658 2HG2 ILE D 307       4.174  19.532  -3.567  1.00  0.00           H  
ATOM   4659 3HG2 ILE D 307       3.278  21.059  -3.392  1.00  0.00           H  
ATOM   4660 1HD1 ILE D 307       1.997  21.159   0.724  1.00  0.00           H  
ATOM   4661 2HD1 ILE D 307       2.806  19.587   0.514  1.00  0.00           H  
ATOM   4662 3HD1 ILE D 307       3.497  21.050  -0.226  1.00  0.00           H  
ATOM   4663  N   VAL D 308       2.578  16.990  -4.242  1.00  0.00           N  
ATOM   4664  CA  VAL D 308       3.321  16.185  -5.214  1.00  0.00           C  
ATOM   4665  C   VAL D 308       2.527  16.067  -6.502  1.00  0.00           C  
ATOM   4666  O   VAL D 308       3.073  16.176  -7.597  1.00  0.00           O  
ATOM   4667  CB  VAL D 308       3.607  14.779  -4.656  1.00  0.00           C  
ATOM   4668  CG1 VAL D 308       4.139  13.868  -5.752  1.00  0.00           C  
ATOM   4669  CG2 VAL D 308       4.596  14.871  -3.504  1.00  0.00           C  
ATOM   4670  H   VAL D 308       2.317  16.577  -3.358  1.00  0.00           H  
ATOM   4671  HA  VAL D 308       4.286  16.662  -5.393  1.00  0.00           H  
ATOM   4672  HB  VAL D 308       2.674  14.342  -4.300  1.00  0.00           H  
ATOM   4673 1HG1 VAL D 308       4.336  12.878  -5.340  1.00  0.00           H  
ATOM   4674 2HG1 VAL D 308       3.400  13.789  -6.549  1.00  0.00           H  
ATOM   4675 3HG1 VAL D 308       5.064  14.284  -6.153  1.00  0.00           H  
ATOM   4676 1HG2 VAL D 308       4.793  13.873  -3.113  1.00  0.00           H  
ATOM   4677 2HG2 VAL D 308       5.528  15.313  -3.858  1.00  0.00           H  
ATOM   4678 3HG2 VAL D 308       4.177  15.493  -2.713  1.00  0.00           H  
ATOM   4679  N   LEU D 309       1.232  15.827  -6.359  1.00  0.00           N  
ATOM   4680  CA  LEU D 309       0.381  15.633  -7.509  1.00  0.00           C  
ATOM   4681  C   LEU D 309       0.347  16.944  -8.264  1.00  0.00           C  
ATOM   4682  O   LEU D 309       0.419  16.958  -9.491  1.00  0.00           O  
ATOM   4683  CB  LEU D 309      -1.033  15.209  -7.090  1.00  0.00           C  
ATOM   4684  CG  LEU D 309      -1.151  13.814  -6.465  1.00  0.00           C  
ATOM   4685  CD1 LEU D 309      -2.573  13.599  -5.965  1.00  0.00           C  
ATOM   4686  CD2 LEU D 309      -0.768  12.761  -7.495  1.00  0.00           C  
ATOM   4687  H   LEU D 309       0.828  15.776  -5.434  1.00  0.00           H  
ATOM   4688  HA  LEU D 309       0.789  14.820  -8.108  1.00  0.00           H  
ATOM   4689 1HB  LEU D 309      -1.411  15.929  -6.366  1.00  0.00           H  
ATOM   4690 2HB  LEU D 309      -1.678  15.235  -7.968  1.00  0.00           H  
ATOM   4691  HG  LEU D 309      -0.481  13.741  -5.607  1.00  0.00           H  
ATOM   4692 1HD1 LEU D 309      -2.657  12.607  -5.520  1.00  0.00           H  
ATOM   4693 2HD1 LEU D 309      -2.813  14.353  -5.215  1.00  0.00           H  
ATOM   4694 3HD1 LEU D 309      -3.268  13.682  -6.800  1.00  0.00           H  
ATOM   4695 1HD2 LEU D 309      -0.852  11.769  -7.050  1.00  0.00           H  
ATOM   4696 2HD2 LEU D 309      -1.438  12.832  -8.352  1.00  0.00           H  
ATOM   4697 3HD2 LEU D 309       0.258  12.928  -7.821  1.00  0.00           H  
ATOM   4698  N   LEU D 310       0.258  18.047  -7.525  1.00  0.00           N  
ATOM   4699  CA  LEU D 310       0.235  19.376  -8.125  1.00  0.00           C  
ATOM   4700  C   LEU D 310       1.532  19.682  -8.853  1.00  0.00           C  
ATOM   4701  O   LEU D 310       1.513  20.287  -9.923  1.00  0.00           O  
ATOM   4702  CB  LEU D 310      -0.013  20.439  -7.047  1.00  0.00           C  
ATOM   4703  CG  LEU D 310      -1.432  20.480  -6.466  1.00  0.00           C  
ATOM   4704  CD1 LEU D 310      -1.473  21.448  -5.292  1.00  0.00           C  
ATOM   4705  CD2 LEU D 310      -2.413  20.896  -7.552  1.00  0.00           C  
ATOM   4706  H   LEU D 310       0.206  17.960  -6.520  1.00  0.00           H  
ATOM   4707  HA  LEU D 310      -0.574  19.412  -8.854  1.00  0.00           H  
ATOM   4708 1HB  LEU D 310       0.678  20.265  -6.223  1.00  0.00           H  
ATOM   4709 2HB  LEU D 310       0.200  21.420  -7.471  1.00  0.00           H  
ATOM   4710  HG  LEU D 310      -1.701  19.491  -6.093  1.00  0.00           H  
ATOM   4711 1HD1 LEU D 310      -2.481  21.477  -4.879  1.00  0.00           H  
ATOM   4712 2HD1 LEU D 310      -0.776  21.116  -4.522  1.00  0.00           H  
ATOM   4713 3HD1 LEU D 310      -1.191  22.444  -5.631  1.00  0.00           H  
ATOM   4714 1HD2 LEU D 310      -3.422  20.924  -7.139  1.00  0.00           H  
ATOM   4715 2HD2 LEU D 310      -2.146  21.885  -7.925  1.00  0.00           H  
ATOM   4716 3HD2 LEU D 310      -2.376  20.177  -8.371  1.00  0.00           H  
ATOM   4717  N   ALA D 311       2.653  19.257  -8.280  1.00  0.00           N  
ATOM   4718  CA  ALA D 311       3.954  19.412  -8.920  1.00  0.00           C  
ATOM   4719  C   ALA D 311       3.945  18.820 -10.323  1.00  0.00           C  
ATOM   4720  O   ALA D 311       4.470  19.418 -11.260  1.00  0.00           O  
ATOM   4721  CB  ALA D 311       5.034  18.742  -8.084  1.00  0.00           C  
ATOM   4722  H   ALA D 311       2.601  18.814  -7.373  1.00  0.00           H  
ATOM   4723  HA  ALA D 311       4.171  20.478  -8.993  1.00  0.00           H  
ATOM   4724 1HB  ALA D 311       6.001  18.865  -8.572  1.00  0.00           H  
ATOM   4725 2HB  ALA D 311       5.066  19.202  -7.095  1.00  0.00           H  
ATOM   4726 3HB  ALA D 311       4.810  17.682  -7.983  1.00  0.00           H  
ATOM   4727  N   GLY D 312       3.354  17.637 -10.460  1.00  0.00           N  
ATOM   4728  CA  GLY D 312       3.160  17.055 -11.774  1.00  0.00           C  
ATOM   4729  C   GLY D 312       2.365  17.982 -12.668  1.00  0.00           C  
ATOM   4730  O   GLY D 312       2.707  18.187 -13.830  1.00  0.00           O  
ATOM   4731  H   GLY D 312       3.033  17.133  -9.646  1.00  0.00           H  
ATOM   4732 1HA  GLY D 312       4.129  16.847 -12.227  1.00  0.00           H  
ATOM   4733 2HA  GLY D 312       2.641  16.102 -11.677  1.00  0.00           H  
ATOM   4734  N   SER D 313       1.297  18.545 -12.116  1.00  0.00           N  
ATOM   4735  CA  SER D 313       0.401  19.406 -12.872  1.00  0.00           C  
ATOM   4736  C   SER D 313       1.119  20.663 -13.334  1.00  0.00           C  
ATOM   4737  O   SER D 313       0.765  21.262 -14.346  1.00  0.00           O  
ATOM   4738  CB  SER D 313      -0.803  19.779 -12.030  1.00  0.00           C  
ATOM   4739  OG  SER D 313      -0.451  20.693 -11.028  1.00  0.00           O  
ATOM   4740  H   SER D 313       1.103  18.369 -11.140  1.00  0.00           H  
ATOM   4741  HA  SER D 313       0.039  18.852 -13.739  1.00  0.00           H  
ATOM   4742 1HB  SER D 313      -1.573  20.213 -12.668  1.00  0.00           H  
ATOM   4743 2HB  SER D 313      -1.222  18.881 -11.577  1.00  0.00           H  
ATOM   4744  HG  SER D 313      -1.183  21.312 -10.965  1.00  0.00           H  
ATOM   4745  N   TYR D 314       2.137  21.055 -12.581  1.00  0.00           N  
ATOM   4746  CA  TYR D 314       2.837  22.301 -12.842  1.00  0.00           C  
ATOM   4747  C   TYR D 314       4.194  22.104 -13.504  1.00  0.00           C  
ATOM   4748  O   TYR D 314       4.967  23.051 -13.641  1.00  0.00           O  
ATOM   4749  CB  TYR D 314       3.005  23.083 -11.538  1.00  0.00           C  
ATOM   4750  CG  TYR D 314       1.718  23.681 -11.014  1.00  0.00           C  
ATOM   4751  CD1 TYR D 314       1.202  23.259  -9.797  1.00  0.00           C  
ATOM   4752  CD2 TYR D 314       1.054  24.651 -11.750  1.00  0.00           C  
ATOM   4753  CE1 TYR D 314       0.027  23.805  -9.319  1.00  0.00           C  
ATOM   4754  CE2 TYR D 314      -0.121  25.197 -11.272  1.00  0.00           C  
ATOM   4755  CZ  TYR D 314      -0.634  24.777 -10.062  1.00  0.00           C  
ATOM   4756  OH  TYR D 314      -1.805  25.321  -9.585  1.00  0.00           O  
ATOM   4757  H   TYR D 314       2.433  20.477 -11.808  1.00  0.00           H  
ATOM   4758  HA  TYR D 314       2.241  22.894 -13.536  1.00  0.00           H  
ATOM   4759 1HB  TYR D 314       3.413  22.425 -10.769  1.00  0.00           H  
ATOM   4760 2HB  TYR D 314       3.720  23.892 -11.688  1.00  0.00           H  
ATOM   4761  HD1 TYR D 314       1.724  22.496  -9.219  1.00  0.00           H  
ATOM   4762  HD2 TYR D 314       1.459  24.981 -12.707  1.00  0.00           H  
ATOM   4763  HE1 TYR D 314      -0.379  23.474  -8.364  1.00  0.00           H  
ATOM   4764  HE2 TYR D 314      -0.643  25.958 -11.851  1.00  0.00           H  
ATOM   4765  HH  TYR D 314      -2.021  24.922  -8.739  1.00  0.00           H  
ATOM   4766  N   LEU D 315       4.481  20.871 -13.906  1.00  0.00           N  
ATOM   4767  CA  LEU D 315       5.786  20.531 -14.465  1.00  0.00           C  
ATOM   4768  C   LEU D 315       5.590  19.741 -15.748  1.00  0.00           C  
ATOM   4769  O   LEU D 315       6.247  19.998 -16.754  1.00  0.00           O  
ATOM   4770  CB  LEU D 315       6.614  19.714 -13.465  1.00  0.00           C  
ATOM   4771  CG  LEU D 315       7.042  20.457 -12.193  1.00  0.00           C  
ATOM   4772  CD1 LEU D 315       7.715  19.482 -11.237  1.00  0.00           C  
ATOM   4773  CD2 LEU D 315       7.980  21.596 -12.562  1.00  0.00           C  
ATOM   4774  H   LEU D 315       3.779  20.149 -13.822  1.00  0.00           H  
ATOM   4775  HA  LEU D 315       6.325  21.455 -14.673  1.00  0.00           H  
ATOM   4776 1HB  LEU D 315       6.032  18.845 -13.161  1.00  0.00           H  
ATOM   4777 2HB  LEU D 315       7.517  19.364 -13.964  1.00  0.00           H  
ATOM   4778  HG  LEU D 315       6.161  20.860 -11.693  1.00  0.00           H  
ATOM   4779 1HD1 LEU D 315       8.020  20.010 -10.333  1.00  0.00           H  
ATOM   4780 2HD1 LEU D 315       7.016  18.688 -10.974  1.00  0.00           H  
ATOM   4781 3HD1 LEU D 315       8.593  19.049 -11.717  1.00  0.00           H  
ATOM   4782 1HD2 LEU D 315       8.284  22.125 -11.658  1.00  0.00           H  
ATOM   4783 2HD2 LEU D 315       8.862  21.194 -13.061  1.00  0.00           H  
ATOM   4784 3HD2 LEU D 315       7.468  22.287 -13.232  1.00  0.00           H  
ATOM   4785  N   ALA D 316       4.686  18.770 -15.706  1.00  0.00           N  
ATOM   4786  CA  ALA D 316       4.494  17.878 -16.840  1.00  0.00           C  
ATOM   4787  C   ALA D 316       4.054  18.743 -18.015  1.00  0.00           C  
ATOM   4788  O   ALA D 316       4.431  18.498 -19.163  1.00  0.00           O  
ATOM   4789  CB  ALA D 316       3.428  16.838 -16.515  1.00  0.00           C  
ATOM   4790  H   ALA D 316       4.121  18.644 -14.879  1.00  0.00           H  
ATOM   4791  HA  ALA D 316       5.438  17.369 -17.034  1.00  0.00           H  
ATOM   4792 1HB  ALA D 316       3.293  16.176 -17.371  1.00  0.00           H  
ATOM   4793 2HB  ALA D 316       3.740  16.254 -15.650  1.00  0.00           H  
ATOM   4794 3HB  ALA D 316       2.487  17.340 -16.293  1.00  0.00           H  
ATOM   4795  N   VAL D 317       3.258  19.763 -17.714  1.00  0.00           N  
ATOM   4796  CA  VAL D 317       2.778  20.682 -18.731  1.00  0.00           C  
ATOM   4797  C   VAL D 317       3.984  21.270 -19.438  1.00  0.00           C  
ATOM   4798  O   VAL D 317       4.051  21.253 -20.662  1.00  0.00           O  
ATOM   4799  CB  VAL D 317       1.927  21.805 -18.110  1.00  0.00           C  
ATOM   4800  CG1 VAL D 317       1.626  22.879 -19.145  1.00  0.00           C  
ATOM   4801  CG2 VAL D 317       0.640  21.227 -17.543  1.00  0.00           C  
ATOM   4802  H   VAL D 317       2.981  19.904 -16.753  1.00  0.00           H  
ATOM   4803  HA  VAL D 317       2.137  20.130 -19.420  1.00  0.00           H  
ATOM   4804  HB  VAL D 317       2.497  22.280 -17.311  1.00  0.00           H  
ATOM   4805 1HG1 VAL D 317       1.024  23.666 -18.689  1.00  0.00           H  
ATOM   4806 2HG1 VAL D 317       2.560  23.304 -19.511  1.00  0.00           H  
ATOM   4807 3HG1 VAL D 317       1.076  22.439 -19.977  1.00  0.00           H  
ATOM   4808 1HG2 VAL D 317       0.044  22.027 -17.105  1.00  0.00           H  
ATOM   4809 2HG2 VAL D 317       0.074  20.747 -18.341  1.00  0.00           H  
ATOM   4810 3HG2 VAL D 317       0.880  20.491 -16.775  1.00  0.00           H  
ATOM   4811  N   LEU D 318       4.942  21.771 -18.664  1.00  0.00           N  
ATOM   4812  CA  LEU D 318       6.089  22.465 -19.234  1.00  0.00           C  
ATOM   4813  C   LEU D 318       7.099  21.502 -19.861  1.00  0.00           C  
ATOM   4814  O   LEU D 318       7.848  21.870 -20.766  1.00  0.00           O  
ATOM   4815  CB  LEU D 318       6.781  23.301 -18.150  1.00  0.00           C  
ATOM   4816  CG  LEU D 318       5.943  24.436 -17.549  1.00  0.00           C  
ATOM   4817  CD1 LEU D 318       6.710  25.081 -16.402  1.00  0.00           C  
ATOM   4818  CD2 LEU D 318       5.619  25.455 -18.631  1.00  0.00           C  
ATOM   4819  H   LEU D 318       4.876  21.670 -17.661  1.00  0.00           H  
ATOM   4820  HA  LEU D 318       5.737  23.113 -20.037  1.00  0.00           H  
ATOM   4821 1HB  LEU D 318       7.075  22.639 -17.337  1.00  0.00           H  
ATOM   4822 2HB  LEU D 318       7.683  23.743 -18.575  1.00  0.00           H  
ATOM   4823  HG  LEU D 318       5.017  24.029 -17.144  1.00  0.00           H  
ATOM   4824 1HD1 LEU D 318       6.114  25.887 -15.974  1.00  0.00           H  
ATOM   4825 2HD1 LEU D 318       6.911  24.334 -15.634  1.00  0.00           H  
ATOM   4826 3HD1 LEU D 318       7.651  25.483 -16.774  1.00  0.00           H  
ATOM   4827 1HD2 LEU D 318       5.022  26.262 -18.203  1.00  0.00           H  
ATOM   4828 2HD2 LEU D 318       6.545  25.864 -19.036  1.00  0.00           H  
ATOM   4829 3HD2 LEU D 318       5.056  24.972 -19.429  1.00  0.00           H  
ATOM   4830  N   ALA D 319       7.114  20.268 -19.372  1.00  0.00           N  
ATOM   4831  CA  ALA D 319       8.054  19.266 -19.853  1.00  0.00           C  
ATOM   4832  C   ALA D 319       7.675  18.909 -21.283  1.00  0.00           C  
ATOM   4833  O   ALA D 319       8.524  18.877 -22.168  1.00  0.00           O  
ATOM   4834  CB  ALA D 319       7.999  18.029 -18.974  1.00  0.00           C  
ATOM   4835  H   ALA D 319       6.457  20.018 -18.646  1.00  0.00           H  
ATOM   4836  HA  ALA D 319       9.057  19.691 -19.805  1.00  0.00           H  
ATOM   4837 1HB  ALA D 319       8.707  17.287 -19.345  1.00  0.00           H  
ATOM   4838 2HB  ALA D 319       8.259  18.299 -17.950  1.00  0.00           H  
ATOM   4839 3HB  ALA D 319       6.993  17.613 -18.995  1.00  0.00           H  
ATOM   4840  N   GLU D 320       6.388  18.653 -21.496  1.00  0.00           N  
ATOM   4841  CA  GLU D 320       5.877  18.234 -22.796  1.00  0.00           C  
ATOM   4842  C   GLU D 320       5.453  19.407 -23.678  1.00  0.00           C  
ATOM   4843  O   GLU D 320       5.173  19.227 -24.860  1.00  0.00           O  
ATOM   4844  CB  GLU D 320       4.692  17.284 -22.607  1.00  0.00           C  
ATOM   4845  CG  GLU D 320       5.024  16.008 -21.845  1.00  0.00           C  
ATOM   4846  CD  GLU D 320       6.096  15.191 -22.512  1.00  0.00           C  
ATOM   4847  OE1 GLU D 320       6.125  15.155 -23.718  1.00  0.00           O  
ATOM   4848  OE2 GLU D 320       6.887  14.602 -21.813  1.00  0.00           O  
ATOM   4849  H   GLU D 320       5.744  18.754 -20.724  1.00  0.00           H  
ATOM   4850  HA  GLU D 320       6.666  17.693 -23.319  1.00  0.00           H  
ATOM   4851 1HB  GLU D 320       3.897  17.798 -22.067  1.00  0.00           H  
ATOM   4852 2HB  GLU D 320       4.296  16.998 -23.581  1.00  0.00           H  
ATOM   4853 1HG  GLU D 320       5.356  16.273 -20.842  1.00  0.00           H  
ATOM   4854 2HG  GLU D 320       4.121  15.408 -21.752  1.00  0.00           H  
ATOM   4855  N   ARG D 321       5.404  20.600 -23.087  1.00  0.00           N  
ATOM   4856  CA  ARG D 321       5.137  21.850 -23.807  1.00  0.00           C  
ATOM   4857  C   ARG D 321       5.835  22.000 -25.157  1.00  0.00           C  
ATOM   4858  O   ARG D 321       5.208  22.377 -26.147  1.00  0.00           O  
ATOM   4859  CB  ARG D 321       5.535  23.031 -22.934  1.00  0.00           C  
ATOM   4860  CG  ARG D 321       5.272  24.397 -23.548  1.00  0.00           C  
ATOM   4861  CD  ARG D 321       5.643  25.496 -22.620  1.00  0.00           C  
ATOM   4862  NE  ARG D 321       5.429  26.805 -23.217  1.00  0.00           N  
ATOM   4863  CZ  ARG D 321       5.719  27.976 -22.617  1.00  0.00           C  
ATOM   4864  NH1 ARG D 321       6.233  27.985 -21.407  1.00  0.00           N  
ATOM   4865  NH2 ARG D 321       5.487  29.115 -23.245  1.00  0.00           N  
ATOM   4866  H   ARG D 321       5.561  20.630 -22.090  1.00  0.00           H  
ATOM   4867  HA  ARG D 321       4.074  21.890 -24.048  1.00  0.00           H  
ATOM   4868 1HB  ARG D 321       4.995  22.984 -21.990  1.00  0.00           H  
ATOM   4869 2HB  ARG D 321       6.599  22.972 -22.706  1.00  0.00           H  
ATOM   4870 1HG  ARG D 321       5.859  24.506 -24.460  1.00  0.00           H  
ATOM   4871 2HG  ARG D 321       4.212  24.492 -23.784  1.00  0.00           H  
ATOM   4872 1HD  ARG D 321       5.038  25.430 -21.717  1.00  0.00           H  
ATOM   4873 2HD  ARG D 321       6.697  25.410 -22.357  1.00  0.00           H  
ATOM   4874  HE  ARG D 321       5.035  26.838 -24.148  1.00  0.00           H  
ATOM   4875 1HH1 ARG D 321       6.411  27.114 -20.927  1.00  0.00           H  
ATOM   4876 2HH1 ARG D 321       6.450  28.863 -20.957  1.00  0.00           H  
ATOM   4877 1HH2 ARG D 321       5.092  29.108 -24.175  1.00  0.00           H  
ATOM   4878 2HH2 ARG D 321       5.704  29.993 -22.796  1.00  0.00           H  
ATOM   4879  N   GLY D 322       7.131  21.716 -25.199  1.00  0.00           N  
ATOM   4880  CA  GLY D 322       7.837  21.726 -26.468  1.00  0.00           C  
ATOM   4881  C   GLY D 322       8.326  20.350 -26.875  1.00  0.00           C  
ATOM   4882  O   GLY D 322       9.501  20.181 -27.203  1.00  0.00           O  
ATOM   4883  H   GLY D 322       7.640  21.491 -24.356  1.00  0.00           H  
ATOM   4884 1HA  GLY D 322       7.179  22.113 -27.247  1.00  0.00           H  
ATOM   4885 2HA  GLY D 322       8.690  22.400 -26.404  1.00  0.00           H  
ATOM   4886  N   ALA D 323       7.428  19.367 -26.861  1.00  0.00           N  
ATOM   4887  CA  ALA D 323       7.779  18.010 -27.263  1.00  0.00           C  
ATOM   4888  C   ALA D 323       6.599  17.257 -27.879  1.00  0.00           C  
ATOM   4889  O   ALA D 323       5.442  17.494 -27.525  1.00  0.00           O  
ATOM   4890  CB  ALA D 323       8.310  17.235 -26.054  1.00  0.00           C  
ATOM   4891  H   ALA D 323       6.482  19.563 -26.567  1.00  0.00           H  
ATOM   4892  HA  ALA D 323       8.561  18.072 -28.020  1.00  0.00           H  
ATOM   4893 1HB  ALA D 323       8.572  16.222 -26.358  1.00  0.00           H  
ATOM   4894 2HB  ALA D 323       9.195  17.736 -25.661  1.00  0.00           H  
ATOM   4895 3HB  ALA D 323       7.543  17.196 -25.282  1.00  0.00           H  
ATOM   4896  N   PRO D 324       6.885  16.345 -28.826  1.00  0.00           N  
ATOM   4897  CA  PRO D 324       5.904  15.476 -29.505  1.00  0.00           C  
ATOM   4898  C   PRO D 324       5.091  14.569 -28.569  1.00  0.00           C  
ATOM   4899  O   PRO D 324       4.061  14.018 -28.958  1.00  0.00           O  
ATOM   4900  CB  PRO D 324       6.763  14.645 -30.457  1.00  0.00           C  
ATOM   4901  CG  PRO D 324       8.021  15.450 -30.642  1.00  0.00           C  
ATOM   4902  CD  PRO D 324       8.270  16.117 -29.335  1.00  0.00           C  
ATOM   4903  HA  PRO D 324       5.194  16.100 -30.066  1.00  0.00           H  
ATOM   4904 1HB  PRO D 324       6.958  13.654 -30.021  1.00  0.00           H  
ATOM   4905 2HB  PRO D 324       6.226  14.480 -31.402  1.00  0.00           H  
ATOM   4906 1HG  PRO D 324       8.853  14.793 -30.935  1.00  0.00           H  
ATOM   4907 2HG  PRO D 324       7.890  16.178 -31.457  1.00  0.00           H  
ATOM   4908 1HD  PRO D 324       8.841  15.441 -28.681  1.00  0.00           H  
ATOM   4909 2HD  PRO D 324       8.821  17.054 -29.500  1.00  0.00           H  
ATOM   4910  N   GLY D 325       5.554  14.431 -27.332  1.00  0.00           N  
ATOM   4911  CA  GLY D 325       4.924  13.515 -26.403  1.00  0.00           C  
ATOM   4912  C   GLY D 325       3.468  13.737 -26.077  1.00  0.00           C  
ATOM   4913  O   GLY D 325       2.818  14.632 -26.615  1.00  0.00           O  
ATOM   4914  H   GLY D 325       6.354  14.967 -27.028  1.00  0.00           H  
ATOM   4915 1HA  GLY D 325       4.999  12.498 -26.787  1.00  0.00           H  
ATOM   4916 2HA  GLY D 325       5.456  13.539 -25.452  1.00  0.00           H  
ATOM   4917  N   ALA D 326       2.978  12.909 -25.159  1.00  0.00           N  
ATOM   4918  CA  ALA D 326       1.570  12.846 -24.794  1.00  0.00           C  
ATOM   4919  C   ALA D 326       1.022  14.165 -24.266  1.00  0.00           C  
ATOM   4920  O   ALA D 326       1.757  14.990 -23.716  1.00  0.00           O  
ATOM   4921  CB  ALA D 326       1.354  11.742 -23.762  1.00  0.00           C  
ATOM   4922  H   ALA D 326       3.634  12.296 -24.697  1.00  0.00           H  
ATOM   4923  HA  ALA D 326       0.998  12.614 -25.692  1.00  0.00           H  
ATOM   4924 1HB  ALA D 326       0.298  11.698 -23.493  1.00  0.00           H  
ATOM   4925 2HB  ALA D 326       1.661  10.785 -24.184  1.00  0.00           H  
ATOM   4926 3HB  ALA D 326       1.946  11.953 -22.874  1.00  0.00           H  
ATOM   4927  N   GLN D 327      -0.284  14.343 -24.432  1.00  0.00           N  
ATOM   4928  CA  GLN D 327      -0.991  15.533 -23.975  1.00  0.00           C  
ATOM   4929  C   GLN D 327      -0.908  15.835 -22.484  1.00  0.00           C  
ATOM   4930  O   GLN D 327      -1.921  15.766 -21.787  1.00  0.00           O  
ATOM   4931  CB  GLN D 327      -2.465  15.421 -24.371  1.00  0.00           C  
ATOM   4932  CG  GLN D 327      -2.727  15.606 -25.856  1.00  0.00           C  
ATOM   4933  CD  GLN D 327      -2.567  17.049 -26.296  1.00  0.00           C  
ATOM   4934  OE1 GLN D 327      -3.095  17.968 -25.664  1.00  0.00           O  
ATOM   4935  NE2 GLN D 327      -1.837  17.257 -27.386  1.00  0.00           N  
ATOM   4936  H   GLN D 327      -0.801  13.613 -24.900  1.00  0.00           H  
ATOM   4937  HA  GLN D 327      -0.539  16.406 -24.445  1.00  0.00           H  
ATOM   4938 1HB  GLN D 327      -2.846  14.441 -24.082  1.00  0.00           H
[truncated: 126,831 more chars]
