# Supplementary material for: An Integrated Framework Advancing Membrane Protein Modeling and Design
Source: PLoS Comput Biol. 2015 Sep 1;11(9):e1004398. doi: 10.1371/journal.pcbi.1004398 (PMC4556676; doi:10.1371/journal.pcbi.1004398)
Supplement: S5 File — This protocol capture contains the steps, input files, and example output files necessary to run the MPdock protocol described in this manuscript. For simplification, we only describe docking of Glycophorin A in these files. The supplementary files are included with the Rosetta3 software suite under the directory Rosetta/demos/protocol_capture/MPdock. (GZ) [file pcbi.1004398.s005.gz › MPSymDock/example_refined_models/1bl8_tr_0005.pdb]

ATOM      1  N   ALA A   1     -17.073  -4.305  13.163  1.00  0.00           N  
ATOM      2  CA  ALA A   1     -15.819  -3.514  13.321  1.00  0.00           C  
ATOM      3  C   ALA A   1     -15.901  -2.211  12.534  1.00  0.00           C  
ATOM      4  O   ALA A   1     -16.813  -1.408  12.733  1.00  0.00           O  
ATOM      5  CB  ALA A   1     -14.621  -4.335  12.847  1.00  0.00           C  
ATOM      6 1H   ALA A   1     -16.999  -5.155  13.685  1.00  0.00           H  
ATOM      7 2H   ALA A   1     -17.849  -3.773  13.501  1.00  0.00           H  
ATOM      8 3H   ALA A   1     -17.212  -4.520  12.196  1.00  0.00           H  
ATOM      9  HA  ALA A   1     -15.696  -3.281  14.379  1.00  0.00           H  
ATOM     10 1HB  ALA A   1     -13.709  -3.750  12.965  1.00  0.00           H  
ATOM     11 2HB  ALA A   1     -14.547  -5.246  13.441  1.00  0.00           H  
ATOM     12 3HB  ALA A   1     -14.751  -4.595  11.798  1.00  0.00           H  
ATOM     13  N   LEU A   2     -14.938  -2.012  11.640  1.00  0.00           N  
ATOM     14  CA  LEU A   2     -14.849  -0.793  10.846  1.00  0.00           C  
ATOM     15  C   LEU A   2     -13.915  -1.010   9.664  1.00  0.00           C  
ATOM     16  O   LEU A   2     -14.357  -1.159   8.528  1.00  0.00           O  
ATOM     17  CB  LEU A   2     -14.345   0.375  11.704  1.00  0.00           C  
ATOM     18  CG  LEU A   2     -14.163   1.710  10.971  1.00  0.00           C  
ATOM     19  CD1 LEU A   2     -15.504   2.172  10.417  1.00  0.00           C  
ATOM     20  CD2 LEU A   2     -13.582   2.740  11.928  1.00  0.00           C  
ATOM     21  H   LEU A   2     -14.244  -2.735  11.510  1.00  0.00           H  
ATOM     22  HA  LEU A   2     -15.846  -0.539  10.488  1.00  0.00           H  
ATOM     23 1HB  LEU A   2     -15.051   0.537  12.518  1.00  0.00           H  
ATOM     24 2HB  LEU A   2     -13.383   0.099  12.136  1.00  0.00           H  
ATOM     25  HG  LEU A   2     -13.484   1.573  10.129  1.00  0.00           H  
ATOM     26 1HD1 LEU A   2     -15.374   3.121   9.896  1.00  0.00           H  
ATOM     27 2HD1 LEU A   2     -15.887   1.426   9.721  1.00  0.00           H  
ATOM     28 3HD1 LEU A   2     -16.210   2.302  11.236  1.00  0.00           H  
ATOM     29 1HD2 LEU A   2     -13.452   3.689  11.407  1.00  0.00           H  
ATOM     30 2HD2 LEU A   2     -14.262   2.878  12.770  1.00  0.00           H  
ATOM     31 3HD2 LEU A   2     -12.617   2.392  12.295  1.00  0.00           H  
ATOM     32  N   HIS A   3     -12.618  -1.030   9.942  1.00  0.00           N  
ATOM     33  CA  HIS A   3     -11.616  -1.244   8.912  1.00  0.00           C  
ATOM     34  C   HIS A   3     -11.863  -2.562   8.187  1.00  0.00           C  
ATOM     35  O   HIS A   3     -11.543  -2.701   7.012  1.00  0.00           O  
ATOM     36  CB  HIS A   3     -10.208  -1.237   9.516  1.00  0.00           C  
ATOM     37  CG  HIS A   3      -9.880  -2.473  10.294  1.00  0.00           C  
ATOM     38  ND1 HIS A   3     -10.623  -2.888  11.379  1.00  0.00           N  
ATOM     39  CD2 HIS A   3      -8.890  -3.385  10.145  1.00  0.00           C  
ATOM     40  CE1 HIS A   3     -10.104  -4.003  11.864  1.00  0.00           C  
ATOM     41  NE2 HIS A   3      -9.052  -4.324  11.133  1.00  0.00           N  
ATOM     42  H   HIS A   3     -12.320  -0.891  10.897  1.00  0.00           H  
ATOM     43  HA  HIS A   3     -11.658  -0.431   8.189  1.00  0.00           H  
ATOM     44 1HB  HIS A   3      -9.471  -1.130   8.719  1.00  0.00           H  
ATOM     45 2HB  HIS A   3     -10.100  -0.379  10.178  1.00  0.00           H  
ATOM     46  HD1 HIS A   3     -11.471  -2.472  11.708  1.00  0.00           H  
ATOM     47  HD2 HIS A   3      -8.069  -3.476   9.433  1.00  0.00           H  
ATOM     48  HE1 HIS A   3     -10.551  -4.493  12.728  1.00  0.00           H  
ATOM     49  N   TRP A   4     -12.445  -3.519   8.901  1.00  0.00           N  
ATOM     50  CA  TRP A   4     -12.830  -4.802   8.324  1.00  0.00           C  
ATOM     51  C   TRP A   4     -14.267  -4.809   7.822  1.00  0.00           C  
ATOM     52  O   TRP A   4     -14.527  -5.191   6.681  1.00  0.00           O  
ATOM     53  CB  TRP A   4     -12.651  -5.917   9.356  1.00  0.00           C  
ATOM     54  CG  TRP A   4     -13.120  -7.257   8.877  1.00  0.00           C  
ATOM     55  CD1 TRP A   4     -12.486  -8.072   7.986  1.00  0.00           C  
ATOM     56  CD2 TRP A   4     -14.331  -7.951   9.262  1.00  0.00           C  
ATOM     57  NE1 TRP A   4     -13.216  -9.218   7.791  1.00  0.00           N  
ATOM     58  CE2 TRP A   4     -14.348  -9.161   8.565  1.00  0.00           C  
ATOM     59  CE3 TRP A   4     -15.386  -7.645  10.131  1.00  0.00           C  
ATOM     60  CZ2 TRP A   4     -15.382 -10.074   8.704  1.00  0.00           C  
ATOM     61  CZ3 TRP A   4     -16.422  -8.561  10.271  1.00  0.00           C  
ATOM     62  CH2 TRP A   4     -16.419  -9.744   9.576  1.00  0.00           C  
ATOM     63  H   TRP A   4     -12.626  -3.346   9.880  1.00  0.00           H  
ATOM     64  HA  TRP A   4     -12.175  -5.011   7.478  1.00  0.00           H  
ATOM     65 1HB  TRP A   4     -11.598  -5.998   9.625  1.00  0.00           H  
ATOM     66 2HB  TRP A   4     -13.202  -5.665  10.262  1.00  0.00           H  
ATOM     67  HD1 TRP A   4     -11.538  -7.846   7.501  1.00  0.00           H  
ATOM     68  HE1 TRP A   4     -12.964  -9.979   7.177  1.00  0.00           H  
ATOM     69  HE3 TRP A   4     -15.393  -6.708  10.687  1.00  0.00           H  
ATOM     70  HZ2 TRP A   4     -15.397 -11.019   8.160  1.00  0.00           H  
ATOM     71  HZ3 TRP A   4     -17.240  -8.315  10.949  1.00  0.00           H  
ATOM     72  HH2 TRP A   4     -17.247 -10.440   9.711  1.00  0.00           H  
ATOM     73  N   ARG A   5     -15.198  -4.391   8.673  1.00  0.00           N  
ATOM     74  CA  ARG A   5     -16.607  -4.383   8.302  1.00  0.00           C  
ATOM     75  C   ARG A   5     -16.893  -3.486   7.115  1.00  0.00           C  
ATOM     76  O   ARG A   5     -17.437  -3.939   6.111  1.00  0.00           O  
ATOM     77  CB  ARG A   5     -17.460  -3.930   9.478  1.00  0.00           C  
ATOM     78  CG  ARG A   5     -18.932  -3.725   9.159  1.00  0.00           C  
ATOM     79  CD  ARG A   5     -19.658  -3.096  10.293  1.00  0.00           C  
ATOM     80  NE  ARG A   5     -18.964  -1.921  10.795  1.00  0.00           N  
ATOM     81  CZ  ARG A   5     -18.984  -0.710  10.204  1.00  0.00           C  
ATOM     82  NH1 ARG A   5     -19.665  -0.532   9.094  1.00  0.00           N  
ATOM     83  NH2 ARG A   5     -18.320   0.298  10.741  1.00  0.00           N  
ATOM     84  H   ARG A   5     -14.930  -4.073   9.593  1.00  0.00           H  
ATOM     85  HA  ARG A   5     -16.896  -5.396   8.019  1.00  0.00           H  
ATOM     86 1HB  ARG A   5     -17.395  -4.665  10.279  1.00  0.00           H  
ATOM     87 2HB  ARG A   5     -17.073  -2.988   9.867  1.00  0.00           H  
ATOM     88 1HG  ARG A   5     -19.029  -3.077   8.288  1.00  0.00           H  
ATOM     89 2HG  ARG A   5     -19.396  -4.689   8.948  1.00  0.00           H  
ATOM     90 1HD  ARG A   5     -20.651  -2.792   9.965  1.00  0.00           H  
ATOM     91 2HD  ARG A   5     -19.749  -3.813  11.109  1.00  0.00           H  
ATOM     92  HE  ARG A   5     -18.429  -2.019  11.648  1.00  0.00           H  
ATOM     93 1HH1 ARG A   5     -20.174  -1.303   8.684  1.00  0.00           H  
ATOM     94 2HH1 ARG A   5     -19.681   0.375   8.651  1.00  0.00           H  
ATOM     95 1HH2 ARG A   5     -17.796   0.161  11.595  1.00  0.00           H  
ATOM     96 2HH2 ARG A   5     -18.335   1.205  10.299  1.00  0.00           H  
ATOM     97  N   ALA A   6     -16.541  -2.211   7.231  1.00  0.00           N  
ATOM     98  CA  ALA A   6     -16.914  -1.223   6.225  1.00  0.00           C  
ATOM     99  C   ALA A   6     -16.240  -1.605   4.910  1.00  0.00           C  
ATOM    100  O   ALA A   6     -16.810  -1.442   3.829  1.00  0.00           O  
ATOM    101  CB  ALA A   6     -16.472   0.168   6.660  1.00  0.00           C  
ATOM    102  H   ALA A   6     -16.003  -1.916   8.034  1.00  0.00           H  
ATOM    103  HA  ALA A   6     -17.999  -1.234   6.125  1.00  0.00           H  
ATOM    104 1HB  ALA A   6     -16.756   0.895   5.899  1.00  0.00           H  
ATOM    105 2HB  ALA A   6     -16.952   0.424   7.604  1.00  0.00           H  
ATOM    106 3HB  ALA A   6     -15.390   0.182   6.788  1.00  0.00           H  
ATOM    107  N   ALA A   7     -15.019  -2.118   5.026  1.00  0.00           N  
ATOM    108  CA  ALA A   7     -14.229  -2.531   3.879  1.00  0.00           C  
ATOM    109  C   ALA A   7     -14.931  -3.656   3.132  1.00  0.00           C  
ATOM    110  O   ALA A   7     -14.958  -3.674   1.902  1.00  0.00           O  
ATOM    111  CB  ALA A   7     -12.850  -2.988   4.336  1.00  0.00           C  
ATOM    112  H   ALA A   7     -14.632  -2.221   5.953  1.00  0.00           H  
ATOM    113  HA  ALA A   7     -14.118  -1.672   3.217  1.00  0.00           H  
ATOM    114 1HB  ALA A   7     -12.263  -3.296   3.470  1.00  0.00           H  
ATOM    115 2HB  ALA A   7     -12.344  -2.167   4.844  1.00  0.00           H  
ATOM    116 3HB  ALA A   7     -12.954  -3.829   5.020  1.00  0.00           H  
ATOM    117  N   GLY A   8     -15.501  -4.595   3.883  1.00  0.00           N  
ATOM    118  CA  GLY A   8     -16.324  -5.623   3.279  1.00  0.00           C  
ATOM    119  C   GLY A   8     -17.490  -5.048   2.492  1.00  0.00           C  
ATOM    120  O   GLY A   8     -17.770  -5.490   1.379  1.00  0.00           O  
ATOM    121  H   GLY A   8     -15.363  -4.599   4.883  1.00  0.00           H  
ATOM    122 1HA  GLY A   8     -15.714  -6.235   2.614  1.00  0.00           H  
ATOM    123 2HA  GLY A   8     -16.711  -6.282   4.056  1.00  0.00           H  
ATOM    124  N   ALA A   9     -18.170  -4.058   3.061  1.00  0.00           N  
ATOM    125  CA  ALA A   9     -19.221  -3.352   2.340  1.00  0.00           C  
ATOM    126  C   ALA A   9     -18.709  -2.642   1.101  1.00  0.00           C  
ATOM    127  O   ALA A   9     -19.401  -2.583   0.087  1.00  0.00           O  
ATOM    128  CB  ALA A   9     -19.900  -2.350   3.253  1.00  0.00           C  
ATOM    129  H   ALA A   9     -17.957  -3.786   4.011  1.00  0.00           H  
ATOM    130  HA  ALA A   9     -19.956  -4.086   2.009  1.00  0.00           H  
ATOM    131 1HB  ALA A   9     -20.683  -1.829   2.702  1.00  0.00           H  
ATOM    132 2HB  ALA A   9     -20.340  -2.872   4.103  1.00  0.00           H  
ATOM    133 3HB  ALA A   9     -19.167  -1.628   3.610  1.00  0.00           H  
ATOM    134  N   ALA A  10     -17.504  -2.091   1.186  1.00  0.00           N  
ATOM    135  CA  ALA A  10     -16.891  -1.434   0.040  1.00  0.00           C  
ATOM    136  C   ALA A  10     -16.647  -2.413  -1.085  1.00  0.00           C  
ATOM    137  O   ALA A  10     -16.716  -2.052  -2.252  1.00  0.00           O  
ATOM    138  CB  ALA A  10     -15.592  -0.795   0.433  1.00  0.00           C  
ATOM    139  H   ALA A  10     -16.999  -2.125   2.061  1.00  0.00           H  
ATOM    140  HA  ALA A  10     -17.573  -0.659  -0.311  1.00  0.00           H  
ATOM    141 1HB  ALA A  10     -15.148  -0.310  -0.436  1.00  0.00           H  
ATOM    142 2HB  ALA A  10     -15.772  -0.053   1.211  1.00  0.00           H  
ATOM    143 3HB  ALA A  10     -14.911  -1.557   0.809  1.00  0.00           H  
ATOM    144  N   THR A  11     -16.340  -3.653  -0.730  1.00  0.00           N  
ATOM    145  CA  THR A  11     -16.182  -4.680  -1.742  1.00  0.00           C  
ATOM    146  C   THR A  11     -17.514  -4.886  -2.452  1.00  0.00           C  
ATOM    147  O   THR A  11     -17.551  -5.047  -3.668  1.00  0.00           O  
ATOM    148  CB  THR A  11     -15.690  -6.006  -1.133  1.00  0.00           C  
ATOM    149  OG1 THR A  11     -14.418  -5.804  -0.504  1.00  0.00           O  
ATOM    150  CG2 THR A  11     -15.555  -7.071  -2.210  1.00  0.00           C  
ATOM    151  H   THR A  11     -16.213  -3.896   0.242  1.00  0.00           H  
ATOM    152  HA  THR A  11     -15.423  -4.352  -2.453  1.00  0.00           H  
ATOM    153  HB  THR A  11     -16.402  -6.347  -0.381  1.00  0.00           H  
ATOM    154  HG1 THR A  11     -13.728  -5.802  -1.172  1.00  0.00           H  
ATOM    155 1HG2 THR A  11     -15.207  -8.001  -1.761  1.00  0.00           H  
ATOM    156 2HG2 THR A  11     -16.523  -7.236  -2.683  1.00  0.00           H  
ATOM    157 3HG2 THR A  11     -14.837  -6.740  -2.960  1.00  0.00           H  
ATOM    158  N   VAL A  12     -18.613  -4.866  -1.702  1.00  0.00           N  
ATOM    159  CA  VAL A  12     -19.929  -4.966  -2.323  1.00  0.00           C  
ATOM    160  C   VAL A  12     -20.141  -3.757  -3.228  1.00  0.00           C  
ATOM    161  O   VAL A  12     -20.651  -3.884  -4.336  1.00  0.00           O  
ATOM    162  CB  VAL A  12     -21.038  -5.022  -1.255  1.00  0.00           C  
ATOM    163  CG1 VAL A  12     -22.410  -4.938  -1.907  1.00  0.00           C  
ATOM    164  CG2 VAL A  12     -20.907  -6.299  -0.439  1.00  0.00           C  
ATOM    165  H   VAL A  12     -18.548  -4.781  -0.697  1.00  0.00           H  
ATOM    166  HA  VAL A  12     -19.970  -5.889  -2.901  1.00  0.00           H  
ATOM    167  HB  VAL A  12     -20.941  -4.158  -0.597  1.00  0.00           H  
ATOM    168 1HG1 VAL A  12     -23.182  -4.979  -1.138  1.00  0.00           H  
ATOM    169 2HG1 VAL A  12     -22.495  -4.000  -2.456  1.00  0.00           H  
ATOM    170 3HG1 VAL A  12     -22.539  -5.774  -2.594  1.00  0.00           H  
ATOM    171 1HG2 VAL A  12     -21.693  -6.332   0.314  1.00  0.00           H  
ATOM    172 2HG2 VAL A  12     -20.998  -7.163  -1.098  1.00  0.00           H  
ATOM    173 3HG2 VAL A  12     -19.934  -6.318   0.052  1.00  0.00           H  
ATOM    174  N   LEU A  13     -19.749  -2.585  -2.743  1.00  0.00           N  
ATOM    175  CA  LEU A  13     -19.933  -1.338  -3.476  1.00  0.00           C  
ATOM    176  C   LEU A  13     -19.131  -1.418  -4.768  1.00  0.00           C  
ATOM    177  O   LEU A  13     -19.571  -0.938  -5.809  1.00  0.00           O  
ATOM    178  CB  LEU A  13     -19.480  -0.135  -2.639  1.00  0.00           C  
ATOM    179  CG  LEU A  13     -20.364   0.206  -1.432  1.00  0.00           C  
ATOM    180  CD1 LEU A  13     -19.719   1.329  -0.631  1.00  0.00           C  
ATOM    181  CD2 LEU A  13     -21.751   0.605  -1.915  1.00  0.00           C  
ATOM    182  H   LEU A  13     -19.309  -2.561  -1.835  1.00  0.00           H  
ATOM    183  HA  LEU A  13     -20.996  -1.209  -3.677  1.00  0.00           H  
ATOM    184 1HB  LEU A  13     -18.475  -0.329  -2.269  1.00  0.00           H  
ATOM    185 2HB  LEU A  13     -19.445   0.743  -3.283  1.00  0.00           H  
ATOM    186  HG  LEU A  13     -20.443  -0.665  -0.781  1.00  0.00           H  
ATOM    187 1HD1 LEU A  13     -20.347   1.571   0.226  1.00  0.00           H  
ATOM    188 2HD1 LEU A  13     -18.737   1.009  -0.282  1.00  0.00           H  
ATOM    189 3HD1 LEU A  13     -19.612   2.210  -1.262  1.00  0.00           H  
ATOM    190 1HD2 LEU A  13     -22.379   0.847  -1.057  1.00  0.00           H  
ATOM    191 2HD2 LEU A  13     -21.673   1.477  -2.565  1.00  0.00           H  
ATOM    192 3HD2 LEU A  13     -22.195  -0.222  -2.469  1.00  0.00           H  
ATOM    193  N   LEU A  14     -17.955  -2.034  -4.693  1.00  0.00           N  
ATOM    194  CA  LEU A  14     -17.086  -2.181  -5.855  1.00  0.00           C  
ATOM    195  C   LEU A  14     -17.856  -2.773  -7.024  1.00  0.00           C  
ATOM    196  O   LEU A  14     -17.782  -2.272  -8.146  1.00  0.00           O  
ATOM    197  CB  LEU A  14     -15.884  -3.073  -5.517  1.00  0.00           C  
ATOM    198  CG  LEU A  14     -14.954  -3.408  -6.690  1.00  0.00           C  
ATOM    199  CD1 LEU A  14     -14.336  -2.126  -7.231  1.00  0.00           C  
ATOM    200  CD2 LEU A  14     -13.879  -4.379  -6.224  1.00  0.00           C  
ATOM    201  H   LEU A  14     -17.657  -2.411  -3.805  1.00  0.00           H  
ATOM    202  HA  LEU A  14     -16.707  -1.197  -6.130  1.00  0.00           H  
ATOM    203 1HB  LEU A  14     -15.288  -2.578  -4.753  1.00  0.00           H  
ATOM    204 2HB  LEU A  14     -16.254  -4.013  -5.108  1.00  0.00           H  
ATOM    205  HG  LEU A  14     -15.532  -3.864  -7.494  1.00  0.00           H  
ATOM    206 1HD1 LEU A  14     -13.675  -2.364  -8.064  1.00  0.00           H  
ATOM    207 2HD1 LEU A  14     -15.126  -1.458  -7.575  1.00  0.00           H  
ATOM    208 3HD1 LEU A  14     -13.764  -1.637  -6.443  1.00  0.00           H  
ATOM    209 1HD2 LEU A  14     -13.218  -4.618  -7.058  1.00  0.00           H  
ATOM    210 2HD2 LEU A  14     -13.300  -3.923  -5.421  1.00  0.00           H  
ATOM    211 3HD2 LEU A  14     -14.348  -5.293  -5.860  1.00  0.00           H  
ATOM    212  N   VAL A  15     -18.589  -3.848  -6.755  1.00  0.00           N  
ATOM    213  CA  VAL A  15     -19.410  -4.487  -7.771  1.00  0.00           C  
ATOM    214  C   VAL A  15     -20.374  -3.483  -8.369  1.00  0.00           C  
ATOM    215  O   VAL A  15     -20.586  -3.462  -9.573  1.00  0.00           O  
ATOM    216  CB  VAL A  15     -20.200  -5.665  -7.170  1.00  0.00           C  
ATOM    217  CG1 VAL A  15     -21.205  -6.202  -8.179  1.00  0.00           C  
ATOM    218  CG2 VAL A  15     -19.242  -6.760  -6.728  1.00  0.00           C  
ATOM    219  H   VAL A  15     -18.575  -4.232  -5.821  1.00  0.00           H  
ATOM    220  HA  VAL A  15     -18.756  -4.867  -8.557  1.00  0.00           H  
ATOM    221  HB  VAL A  15     -20.768  -5.309  -6.310  1.00  0.00           H  
ATOM    222 1HG1 VAL A  15     -21.755  -7.034  -7.737  1.00  0.00           H  
ATOM    223 2HG1 VAL A  15     -21.903  -5.412  -8.453  1.00  0.00           H  
ATOM    224 3HG1 VAL A  15     -20.678  -6.548  -9.068  1.00  0.00           H  
ATOM    225 1HG2 VAL A  15     -19.807  -7.589  -6.304  1.00  0.00           H  
ATOM    226 2HG2 VAL A  15     -18.670  -7.112  -7.588  1.00  0.00           H  
ATOM    227 3HG2 VAL A  15     -18.559  -6.364  -5.976  1.00  0.00           H  
ATOM    228  N   ILE A  16     -20.976  -2.659  -7.526  1.00  0.00           N  
ATOM    229  CA  ILE A  16     -21.936  -1.693  -8.026  1.00  0.00           C  
ATOM    230  C   ILE A  16     -21.147  -0.751  -8.929  1.00  0.00           C  
ATOM    231  O   ILE A  16     -21.603  -0.399 -10.015  1.00  0.00           O  
ATOM    232  CB  ILE A  16     -22.629  -0.917  -6.892  1.00  0.00           C  
ATOM    233  CG1 ILE A  16     -23.523  -1.853  -6.074  1.00  0.00           C  
ATOM    234  CG2 ILE A  16     -23.438   0.240  -7.456  1.00  0.00           C  
ATOM    235  CD1 ILE A  16     -24.019  -1.248  -4.781  1.00  0.00           C  
ATOM    236  H   ILE A  16     -20.779  -2.689  -6.536  1.00  0.00           H  
ATOM    237  HA  ILE A  16     -22.718  -2.229  -8.562  1.00  0.00           H  
ATOM    238  HB  ILE A  16     -21.877  -0.524  -6.208  1.00  0.00           H  
ATOM    239 1HG1 ILE A  16     -24.389  -2.141  -6.670  1.00  0.00           H  
ATOM    240 2HG1 ILE A  16     -22.974  -2.764  -5.835  1.00  0.00           H  
ATOM    241 1HG2 ILE A  16     -23.922   0.777  -6.640  1.00  0.00           H  
ATOM    242 2HG2 ILE A  16     -22.777   0.918  -7.995  1.00  0.00           H  
ATOM    243 3HG2 ILE A  16     -24.197  -0.145  -8.137  1.00  0.00           H  
ATOM    244 1HD1 ILE A  16     -24.646  -1.970  -4.257  1.00  0.00           H  
ATOM    245 2HD1 ILE A  16     -23.168  -0.984  -4.152  1.00  0.00           H  
ATOM    246 3HD1 ILE A  16     -24.602  -0.354  -4.997  1.00  0.00           H  
ATOM    247  N   VAL A  17     -19.952  -0.369  -8.477  1.00  0.00           N  
ATOM    248  CA  VAL A  17     -19.110   0.596  -9.187  1.00  0.00           C  
ATOM    249  C   VAL A  17     -18.724   0.036 -10.539  1.00  0.00           C  
ATOM    250  O   VAL A  17     -18.649   0.763 -11.525  1.00  0.00           O  
ATOM    251  CB  VAL A  17     -17.838   0.916  -8.379  1.00  0.00           C  
ATOM    252  CG1 VAL A  17     -16.853   1.704  -9.229  1.00  0.00           C  
ATOM    253  CG2 VAL A  17     -18.205   1.689  -7.121  1.00  0.00           C  
ATOM    254  H   VAL A  17     -19.620  -0.767  -7.609  1.00  0.00           H  
ATOM    255  HA  VAL A  17     -19.666   1.528  -9.291  1.00  0.00           H  
ATOM    256  HB  VAL A  17     -17.349  -0.018  -8.103  1.00  0.00           H  
ATOM    257 1HG1 VAL A  17     -15.959   1.922  -8.643  1.00  0.00           H  
ATOM    258 2HG1 VAL A  17     -16.577   1.117 -10.105  1.00  0.00           H  
ATOM    259 3HG1 VAL A  17     -17.313   2.639  -9.547  1.00  0.00           H  
ATOM    260 1HG2 VAL A  17     -17.301   1.911  -6.555  1.00  0.00           H  
ATOM    261 2HG2 VAL A  17     -18.699   2.621  -7.397  1.00  0.00           H  
ATOM    262 3HG2 VAL A  17     -18.878   1.089  -6.509  1.00  0.00           H  
ATOM    263  N   LEU A  18     -18.456  -1.263 -10.572  1.00  0.00           N  
ATOM    264  CA  LEU A  18     -18.088  -1.917 -11.811  1.00  0.00           C  
ATOM    265  C   LEU A  18     -19.241  -1.731 -12.780  1.00  0.00           C  
ATOM    266  O   LEU A  18     -19.034  -1.387 -13.940  1.00  0.00           O  
ATOM    267  CB  LEU A  18     -17.801  -3.407 -11.587  1.00  0.00           C  
ATOM    268  CG  LEU A  18     -16.500  -3.729 -10.841  1.00  0.00           C  
ATOM    269  CD1 LEU A  18     -16.457  -5.215 -10.512  1.00  0.00           C  
ATOM    270  CD2 LEU A  18     -15.309  -3.324 -11.697  1.00  0.00           C  
ATOM    271  H   LEU A  18     -18.508  -1.809  -9.724  1.00  0.00           H  
ATOM    272  HA  LEU A  18     -17.164  -1.470 -12.176  1.00  0.00           H  
ATOM    273 1HB  LEU A  18     -18.624  -3.838 -11.020  1.00  0.00           H  
ATOM    274 2HB  LEU A  18     -17.757  -3.901 -12.558  1.00  0.00           H  
ATOM    275  HG  LEU A  18     -16.474  -3.178  -9.900  1.00  0.00           H  
ATOM    276 1HD1 LEU A  18     -15.533  -5.444  -9.981  1.00  0.00           H  
ATOM    277 2HD1 LEU A  18     -17.309  -5.473  -9.883  1.00  0.00           H  
ATOM    278 3HD1 LEU A  18     -16.498  -5.793 -11.434  1.00  0.00           H  
ATOM    279 1HD2 LEU A  18     -14.385  -3.553 -11.166  1.00  0.00           H  
ATOM    280 2HD2 LEU A  18     -15.333  -3.875 -12.638  1.00  0.00           H  
ATOM    281 3HD2 LEU A  18     -15.355  -2.255 -11.902  1.00  0.00           H  
ATOM    282  N   LEU A  19     -20.459  -1.940 -12.292  1.00  0.00           N  
ATOM    283  CA  LEU A  19     -21.656  -1.740 -13.101  1.00  0.00           C  
ATOM    284  C   LEU A  19     -21.839  -0.279 -13.478  1.00  0.00           C  
ATOM    285  O   LEU A  19     -22.240   0.026 -14.595  1.00  0.00           O  
ATOM    286  CB  LEU A  19     -22.895  -2.233 -12.341  1.00  0.00           C  
ATOM    287  CG  LEU A  19     -22.990  -3.750 -12.138  1.00  0.00           C  
ATOM    288  CD1 LEU A  19     -24.157  -4.066 -11.212  1.00  0.00           C  
ATOM    289  CD2 LEU A  19     -23.161  -4.434 -13.486  1.00  0.00           C  
ATOM    290  H   LEU A  19     -20.557  -2.247 -11.335  1.00  0.00           H  
ATOM    291  HA  LEU A  19     -21.552  -2.313 -14.021  1.00  0.00           H  
ATOM    292 1HB  LEU A  19     -22.908  -1.765 -11.358  1.00  0.00           H  
ATOM    293 2HB  LEU A  19     -23.785  -1.915 -12.884  1.00  0.00           H  
ATOM    294  HG  LEU A  19     -22.079  -4.111 -11.660  1.00  0.00           H  
ATOM    295 1HD1 LEU A  19     -24.225  -5.145 -11.067  1.00  0.00           H  
ATOM    296 2HD1 LEU A  19     -24.000  -3.581 -10.249  1.00  0.00           H  
ATOM    297 3HD1 LEU A  19     -25.083  -3.701 -11.656  1.00  0.00           H  
ATOM    298 1HD2 LEU A  19     -23.228  -5.513 -13.341  1.00  0.00           H  
ATOM    299 2HD2 LEU A  19     -24.072  -4.074 -13.964  1.00  0.00           H  
ATOM    300 3HD2 LEU A  19     -22.304  -4.205 -14.121  1.00  0.00           H  
ATOM    301  N   ALA A  20     -21.531   0.621 -12.550  1.00  0.00           N  
ATOM    302  CA  ALA A  20     -21.656   2.052 -12.797  1.00  0.00           C  
ATOM    303  C   ALA A  20     -20.834   2.472 -14.008  1.00  0.00           C  
ATOM    304  O   ALA A  20     -21.303   3.233 -14.852  1.00  0.00           O  
ATOM    305  CB  ALA A  20     -21.206   2.836 -11.570  1.00  0.00           C  
ATOM    306  H   ALA A  20     -21.200   0.304 -11.650  1.00  0.00           H  
ATOM    307  HA  ALA A  20     -22.706   2.271 -12.993  1.00  0.00           H  
ATOM    308 1HB  ALA A  20     -21.304   3.904 -11.764  1.00  0.00           H  
ATOM    309 2HB  ALA A  20     -21.828   2.564 -10.717  1.00  0.00           H  
ATOM    310 3HB  ALA A  20     -20.166   2.601 -11.350  1.00  0.00           H  
ATOM    311  N   GLY A  21     -19.603   1.977 -14.084  1.00  0.00           N  
ATOM    312  CA  GLY A  21     -18.785   2.208 -15.260  1.00  0.00           C  
ATOM    313  C   GLY A  21     -19.426   1.614 -16.497  1.00  0.00           C  
ATOM    314  O   GLY A  21     -19.395   2.208 -17.573  1.00  0.00           O  
ATOM    315  H   GLY A  21     -19.225   1.435 -13.320  1.00  0.00           H  
ATOM    316 1HA  GLY A  21     -18.641   3.280 -15.399  1.00  0.00           H  
ATOM    317 2HA  GLY A  21     -17.799   1.769 -15.110  1.00  0.00           H  
ATOM    318  N   SER A  22     -20.013   0.433 -16.337  1.00  0.00           N  
ATOM    319  CA  SER A  22     -20.652  -0.266 -17.440  1.00  0.00           C  
ATOM    320  C   SER A  22     -21.989   0.366 -17.774  1.00  0.00           C  
ATOM    321  O   SER A  22     -22.637  -0.005 -18.749  1.00  0.00           O  
ATOM    322  CB  SER A  22     -20.845  -1.730 -17.093  1.00  0.00           C  
ATOM    323  OG  SER A  22     -19.613  -2.364 -16.889  1.00  0.00           O  
ATOM    324  H   SER A  22     -20.014   0.010 -15.420  1.00  0.00           H  
ATOM    325  HA  SER A  22     -19.993  -0.219 -18.308  1.00  0.00           H  
ATOM    326 1HB  SER A  22     -21.454  -1.813 -16.194  1.00  0.00           H  
ATOM    327 2HB  SER A  22     -21.383  -2.226 -17.900  1.00  0.00           H  
ATOM    328  HG  SER A  22     -19.756  -3.000 -16.184  1.00  0.00           H  
ATOM    329  N   TYR A  23     -22.393   1.329 -16.959  1.00  0.00           N  
ATOM    330  CA  TYR A  23     -23.580   2.114 -17.243  1.00  0.00           C  
ATOM    331  C   TYR A  23     -23.309   3.606 -17.334  1.00  0.00           C  
ATOM    332  O   TYR A  23     -24.175   4.418 -17.015  1.00  0.00           O  
ATOM    333  CB  TYR A  23     -24.645   1.846 -16.177  1.00  0.00           C  
ATOM    334  CG  TYR A  23     -25.178   0.430 -16.189  1.00  0.00           C  
ATOM    335  CD1 TYR A  23     -25.120  -0.342 -15.038  1.00  0.00           C  
ATOM    336  CD2 TYR A  23     -25.722  -0.097 -17.350  1.00  0.00           C  
ATOM    337  CE1 TYR A  23     -25.607  -1.635 -15.048  1.00  0.00           C  
ATOM    338  CE2 TYR A  23     -26.208  -1.390 -17.361  1.00  0.00           C  
ATOM    339  CZ  TYR A  23     -26.152  -2.158 -16.216  1.00  0.00           C  
ATOM    340  OH  TYR A  23     -26.636  -3.445 -16.227  1.00  0.00           O  
ATOM    341  H   TYR A  23     -21.864   1.523 -16.121  1.00  0.00           H  
ATOM    342  HA  TYR A  23     -23.969   1.814 -18.216  1.00  0.00           H  
ATOM    343 1HB  TYR A  23     -24.230   2.045 -15.188  1.00  0.00           H  
ATOM    344 2HB  TYR A  23     -25.484   2.526 -16.322  1.00  0.00           H  
ATOM    345  HD1 TYR A  23     -24.692   0.072 -14.124  1.00  0.00           H  
ATOM    346  HD2 TYR A  23     -25.766   0.510 -18.255  1.00  0.00           H  
ATOM    347  HE1 TYR A  23     -25.562  -2.242 -14.144  1.00  0.00           H  
ATOM    348  HE2 TYR A  23     -26.636  -1.804 -18.275  1.00  0.00           H  
ATOM    349  HH  TYR A  23     -26.521  -3.837 -15.357  1.00  0.00           H  
ATOM    350  N   LEU A  24     -22.100   3.961 -17.760  1.00  0.00           N  
ATOM    351  CA  LEU A  24     -21.732   5.363 -17.940  1.00  0.00           C  
ATOM    352  C   LEU A  24     -20.865   5.501 -19.180  1.00  0.00           C  
ATOM    353  O   LEU A  24     -21.170   6.271 -20.087  1.00  0.00           O  
ATOM    354  CB  LEU A  24     -20.981   5.892 -16.711  1.00  0.00           C  
ATOM    355  CG  LEU A  24     -21.831   6.102 -15.452  1.00  0.00           C  
ATOM    356  CD1 LEU A  24     -20.923   6.438 -14.276  1.00  0.00           C  
ATOM    357  CD2 LEU A  24     -22.840   7.213 -15.699  1.00  0.00           C  
ATOM    358  H   LEU A  24     -21.420   3.243 -17.965  1.00  0.00           H  
ATOM    359  HA  LEU A  24     -22.643   5.948 -18.057  1.00  0.00           H  
ATOM    360 1HB  LEU A  24     -20.186   5.191 -16.462  1.00  0.00           H  
ATOM    361 2HB  LEU A  24     -20.526   6.849 -16.967  1.00  0.00           H  
ATOM    362  HG  LEU A  24     -22.359   5.179 -15.211  1.00  0.00           H  
ATOM    363 1HD1 LEU A  24     -21.527   6.587 -13.381  1.00  0.00           H  
ATOM    364 2HD1 LEU A  24     -20.225   5.618 -14.109  1.00  0.00           H  
ATOM    365 3HD1 LEU A  24     -20.368   7.350 -14.495  1.00  0.00           H  
ATOM    366 1HD2 LEU A  24     -23.445   7.362 -14.804  1.00  0.00           H  
ATOM    367 2HD2 LEU A  24     -22.312   8.137 -15.938  1.00  0.00           H  
ATOM    368 3HD2 LEU A  24     -23.487   6.938 -16.532  1.00  0.00           H  
ATOM    369  N   ALA A  25     -19.770   4.752 -19.211  1.00  0.00           N  
ATOM    370  CA  ALA A  25     -18.816   4.873 -20.300  1.00  0.00           C  
ATOM    371  C   ALA A  25     -19.492   4.309 -21.545  1.00  0.00           C  
ATOM    372  O   ALA A  25     -19.155   4.673 -22.674  1.00  0.00           O  
ATOM    373  CB  ALA A  25     -17.551   4.089 -19.981  1.00  0.00           C  
ATOM    374  H   ALA A  25     -19.591   4.088 -18.471  1.00  0.00           H  
ATOM    375  HA  ALA A  25     -18.561   5.927 -20.412  1.00  0.00           H  
ATOM    376 1HB  ALA A  25     -16.845   4.187 -20.805  1.00  0.00           H  
ATOM    377 2HB  ALA A  25     -17.101   4.479 -19.069  1.00  0.00           H  
ATOM    378 3HB  ALA A  25     -17.801   3.038 -19.841  1.00  0.00           H  
ATOM    379  N   VAL A  26     -20.454   3.421 -21.320  1.00  0.00           N  
ATOM    380  CA  VAL A  26     -21.270   2.899 -22.403  1.00  0.00           C  
ATOM    381  C   VAL A  26     -21.924   4.073 -23.107  1.00  0.00           C  
ATOM    382  O   VAL A  26     -21.851   4.183 -24.326  1.00  0.00           O  
ATOM    383  CB  VAL A  26     -22.347   1.933 -21.874  1.00  0.00           C  
ATOM    384  CG1 VAL A  26     -23.370   1.629 -22.958  1.00  0.00           C  
ATOM    385  CG2 VAL A  26     -21.694   0.653 -21.375  1.00  0.00           C  
ATOM    386  H   VAL A  26     -20.624   3.099 -20.378  1.00  0.00           H  
ATOM    387  HA  VAL A  26     -20.628   2.333 -23.079  1.00  0.00           H  
ATOM    388  HB  VAL A  26     -22.881   2.413 -21.053  1.00  0.00           H  
ATOM    389 1HG1 VAL A  26     -24.123   0.946 -22.566  1.00  0.00           H  
ATOM    390 2HG1 VAL A  26     -23.850   2.555 -23.274  1.00  0.00           H  
ATOM    391 3HG1 VAL A  26     -22.871   1.169 -23.810  1.00  0.00           H  
ATOM    392 1HG2 VAL A  26     -22.460  -0.025 -21.001  1.00  0.00           H  
ATOM    393 2HG2 VAL A  26     -21.155   0.177 -22.194  1.00  0.00           H  
ATOM    394 3HG2 VAL A  26     -20.996   0.890 -20.571  1.00  0.00           H  
ATOM    395  N   LEU A  27     -22.548   4.958 -22.334  1.00  0.00           N  
ATOM    396  CA  LEU A  27     -23.200   6.133 -22.903  1.00  0.00           C  
ATOM    397  C   LEU A  27     -22.206   7.092 -23.563  1.00  0.00           C  
ATOM    398  O   LEU A  27     -22.520   7.741 -24.563  1.00  0.00           O  
ATOM    399  CB  LEU A  27     -23.977   6.876 -21.809  1.00  0.00           C  
ATOM    400  CG  LEU A  27     -25.178   6.125 -21.219  1.00  0.00           C  
ATOM    401  CD1 LEU A  27     -25.739   6.908 -20.040  1.00  0.00           C  
ATOM    402  CD2 LEU A  27     -26.233   5.928 -22.297  1.00  0.00           C  
ATOM    403  H   LEU A  27     -22.573   4.817 -21.334  1.00  0.00           H  
ATOM    404  HA  LEU A  27     -23.881   5.805 -23.687  1.00  0.00           H  
ATOM    405 1HB  LEU A  27     -23.294   7.102 -20.991  1.00  0.00           H  
ATOM    406 2HB  LEU A  27     -24.343   7.816 -22.220  1.00  0.00           H  
ATOM    407  HG  LEU A  27     -24.852   5.152 -20.848  1.00  0.00           H  
ATOM    408 1HD1 LEU A  27     -26.592   6.375 -19.621  1.00  0.00           H  
ATOM    409 2HD1 LEU A  27     -24.969   7.017 -19.276  1.00  0.00           H  
ATOM    410 3HD1 LEU A  27     -26.058   7.894 -20.378  1.00  0.00           H  
ATOM    411 1HD2 LEU A  27     -27.086   5.394 -21.879  1.00  0.00           H  
ATOM    412 2HD2 LEU A  27     -26.560   6.900 -22.668  1.00  0.00           H  
ATOM    413 3HD2 LEU A  27     -25.810   5.350 -23.119  1.00  0.00           H  
ATOM    414  N   ALA A  28     -21.007   7.172 -22.999  1.00  0.00           N  
ATOM    415  CA  ALA A  28     -19.978   8.068 -23.505  1.00  0.00           C  
ATOM    416  C   ALA A  28     -19.703   7.706 -24.952  1.00  0.00           C  
ATOM    417  O   ALA A  28     -19.682   8.570 -25.824  1.00  0.00           O  
ATOM    418  CB  ALA A  28     -18.706   7.930 -22.682  1.00  0.00           C  
ATOM    419  H   ALA A  28     -20.804   6.594 -22.195  1.00  0.00           H  
ATOM    420  HA  ALA A  28     -20.347   9.090 -23.418  1.00  0.00           H  
ATOM    421 1HB  ALA A  28     -17.945   8.607 -23.071  1.00  0.00           H  
ATOM    422 2HB  ALA A  28     -18.916   8.182 -21.642  1.00  0.00           H  
ATOM    423 3HB  ALA A  28     -18.344   6.905 -22.741  1.00  0.00           H  
ATOM    424  N   GLU A  29     -19.506   6.413 -25.198  1.00  0.00           N  
ATOM    425  CA  GLU A  29     -19.185   5.909 -26.529  1.00  0.00           C  
ATOM    426  C   GLU A  29     -20.424   5.657 -27.390  1.00  0.00           C  
ATOM    427  O   GLU A  29     -20.352   5.701 -28.618  1.00  0.00           O  
ATOM    428  CB  GLU A  29     -18.376   4.615 -26.411  1.00  0.00           C  
ATOM    429  CG  GLU A  29     -17.072   4.758 -25.638  1.00  0.00           C  
ATOM    430  CD  GLU A  29     -16.152   5.791 -26.228  1.00  0.00           C  
ATOM    431  OE1 GLU A  29     -15.927   5.750 -27.414  1.00  0.00           O  
ATOM    432  OE2 GLU A  29     -15.674   6.621 -25.492  1.00  0.00           O  
ATOM    433  H   GLU A  29     -19.583   5.762 -24.430  1.00  0.00           H  
ATOM    434  HA  GLU A  29     -18.572   6.650 -27.042  1.00  0.00           H  
ATOM    435 1HB  GLU A  29     -18.977   3.853 -25.915  1.00  0.00           H  
ATOM    436 2HB  GLU A  29     -18.135   4.245 -27.407  1.00  0.00           H  
ATOM    437 1HG  GLU A  29     -17.300   5.037 -24.609  1.00  0.00           H  
ATOM    438 2HG  GLU A  29     -16.565   3.794 -25.620  1.00  0.00           H  
ATOM    439  N   ARG A  30     -21.552   5.387 -26.735  1.00  0.00           N  
ATOM    440  CA  ARG A  30     -22.846   5.189 -27.394  1.00  0.00           C  
ATOM    441  C   ARG A  30     -23.288   6.310 -28.334  1.00  0.00           C  
ATOM    442  O   ARG A  30     -23.759   6.043 -29.441  1.00  0.00           O  
ATOM    443  CB  ARG A  30     -23.926   5.001 -26.339  1.00  0.00           C  
ATOM    444  CG  ARG A  30     -25.341   4.892 -26.884  1.00  0.00           C  
ATOM    445  CD  ARG A  30     -25.530   3.649 -27.675  1.00  0.00           C  
ATOM    446  NE  ARG A  30     -25.416   2.458 -26.849  1.00  0.00           N  
ATOM    447  CZ  ARG A  30     -26.427   1.918 -26.141  1.00  0.00           C  
ATOM    448  NH1 ARG A  30     -27.618   2.474 -26.168  1.00  0.00           N  
ATOM    449  NH2 ARG A  30     -26.221   0.831 -25.418  1.00  0.00           N  
ATOM    450  H   ARG A  30     -21.496   5.318 -25.729  1.00  0.00           H  
ATOM    451  HA  ARG A  30     -22.777   4.309 -28.034  1.00  0.00           H  
ATOM    452 1HB  ARG A  30     -23.723   4.097 -25.767  1.00  0.00           H  
ATOM    453 2HB  ARG A  30     -23.905   5.840 -25.643  1.00  0.00           H  
ATOM    454 1HG  ARG A  30     -26.051   4.883 -26.057  1.00  0.00           H  
ATOM    455 2HG  ARG A  30     -25.549   5.745 -27.531  1.00  0.00           H  
ATOM    456 1HD  ARG A  30     -26.520   3.655 -28.130  1.00  0.00           H  
ATOM    457 2HD  ARG A  30     -24.773   3.596 -28.456  1.00  0.00           H  
ATOM    458  HE  ARG A  30     -24.514   2.002 -26.803  1.00  0.00           H  
ATOM    459 1HH1 ARG A  30     -27.776   3.305 -26.720  1.00  0.00           H  
ATOM    460 2HH1 ARG A  30     -28.376   2.069 -25.637  1.00  0.00           H  
ATOM    461 1HH2 ARG A  30     -25.305   0.404 -25.398  1.00  0.00           H  
ATOM    462 2HH2 ARG A  30     -26.978   0.427 -24.888  1.00  0.00           H  
ATOM    463  N   GLY A  31     -23.146   7.556 -27.895  1.00  0.00           N  
ATOM    464  CA  GLY A  31     -23.440   8.675 -28.773  1.00  0.00           C  
ATOM    465  C   GLY A  31     -22.207   9.214 -29.467  1.00  0.00           C  
ATOM    466  O   GLY A  31     -22.089  10.423 -29.672  1.00  0.00           O  
ATOM    467  H   GLY A  31     -22.835   7.739 -26.952  1.00  0.00           H  
ATOM    468 1HA  GLY A  31     -24.164   8.366 -29.528  1.00  0.00           H  
ATOM    469 2HA  GLY A  31     -23.900   9.478 -28.197  1.00  0.00           H  
ATOM    470  N   ALA A  32     -21.290   8.320 -29.834  1.00  0.00           N  
ATOM    471  CA  ALA A  32     -20.064   8.723 -30.514  1.00  0.00           C  
ATOM    472  C   ALA A  32     -19.514   7.630 -31.435  1.00  0.00           C  
ATOM    473  O   ALA A  32     -19.837   6.449 -31.279  1.00  0.00           O  
ATOM    474  CB  ALA A  32     -19.004   9.109 -29.477  1.00  0.00           C  
ATOM    475  H   ALA A  32     -21.445   7.342 -29.638  1.00  0.00           H  
ATOM    476  HA  ALA A  32     -20.291   9.590 -31.136  1.00  0.00           H  
ATOM    477 1HB  ALA A  32     -18.089   9.410 -29.986  1.00  0.00           H  
ATOM    478 2HB  ALA A  32     -19.372   9.938 -28.872  1.00  0.00           H  
ATOM    479 3HB  ALA A  32     -18.797   8.255 -28.834  1.00  0.00           H  
ATOM    480  N   PRO A  33     -18.690   8.024 -32.424  1.00  0.00           N  
ATOM    481  CA  PRO A  33     -18.040   7.132 -33.400  1.00  0.00           C  
ATOM    482  C   PRO A  33     -16.980   6.193 -32.804  1.00  0.00           C  
ATOM    483  O   PRO A  33     -16.372   5.392 -33.515  1.00  0.00           O  
ATOM    484  CB  PRO A  33     -17.414   8.100 -34.402  1.00  0.00           C  
ATOM    485  CG  PRO A  33     -18.095   9.415 -34.145  1.00  0.00           C  
ATOM    486  CD  PRO A  33     -18.377   9.441 -32.685  1.00  0.00           C  
ATOM    487  HA  PRO A  33     -18.804   6.507 -33.885  1.00  0.00           H  
ATOM    488 1HB  PRO A  33     -16.326   8.152 -34.246  1.00  0.00           H  
ATOM    489 2HB  PRO A  33     -17.574   7.736 -35.428  1.00  0.00           H  
ATOM    490 1HG  PRO A  33     -17.445  10.247 -34.456  1.00  0.00           H  
ATOM    491 2HG  PRO A  33     -19.015   9.490 -34.745  1.00  0.00           H  
ATOM    492 1HD  PRO A  33     -17.480   9.778 -32.144  1.00  0.00           H  
ATOM    493 2HD  PRO A  33     -19.225  10.113 -32.487  1.00  0.00           H  
ATOM    494  N   GLY A  34     -16.776   6.288 -31.496  1.00  0.00           N  
ATOM    495  CA  GLY A  34     -15.667   5.602 -30.866  1.00  0.00           C  
ATOM    496  C   GLY A  34     -15.818   4.125 -30.596  1.00  0.00           C  
ATOM    497  O   GLY A  34     -16.273   3.363 -31.445  1.00  0.00           O  
ATOM    498  H   GLY A  34     -17.399   6.844 -30.926  1.00  0.00           H  
ATOM    499 1HA  GLY A  34     -14.775   5.709 -31.483  1.00  0.00           H  
ATOM    500 2HA  GLY A  34     -15.451   6.066 -29.904  1.00  0.00           H  
ATOM    501  N   ALA A  35     -15.442   3.746 -29.376  1.00  0.00           N  
ATOM    502  CA  ALA A  35     -15.200   2.361 -28.997  1.00  0.00           C  
ATOM    503  C   ALA A  35     -16.483   1.559 -28.806  1.00  0.00           C  
ATOM    504  O   ALA A  35     -17.579   2.116 -28.725  1.00  0.00           O  
ATOM    505  CB  ALA A  35     -14.360   2.316 -27.722  1.00  0.00           C  
ATOM    506  H   ALA A  35     -15.322   4.473 -28.685  1.00  0.00           H  
ATOM    507  HA  ALA A  35     -14.650   1.880 -29.806  1.00  0.00           H  
ATOM    508 1HB  ALA A  35     -14.180   1.278 -27.441  1.00  0.00           H  
ATOM    509 2HB  ALA A  35     -13.406   2.815 -27.896  1.00  0.00           H  
ATOM    510 3HB  ALA A  35     -14.892   2.822 -26.918  1.00  0.00           H  
ATOM    511  N   GLN A  36     -16.319   0.243 -28.724  1.00  0.00           N  
ATOM    512  CA  GLN A  36     -17.421  -0.686 -28.505  1.00  0.00           C  
ATOM    513  C   GLN A  36     -17.967  -0.757 -27.085  1.00  0.00           C  
ATOM    514  O   GLN A  36     -18.577  -1.761 -26.714  1.00  0.00           O  
ATOM    515  CB  GLN A  36     -16.985  -2.089 -28.934  1.00  0.00           C  
ATOM    516  CG  GLN A  36     -16.712  -2.228 -30.421  1.00  0.00           C  
ATOM    517  CD  GLN A  36     -16.262  -3.627 -30.799  1.00  0.00           C  
ATOM    518  OE1 GLN A  36     -15.625  -4.325 -30.004  1.00  0.00           O  
ATOM    519  NE2 GLN A  36     -16.590  -4.045 -32.016  1.00  0.00           N  
ATOM    520  H   GLN A  36     -15.381  -0.120 -28.821  1.00  0.00           H  
ATOM    521  HA  GLN A  36     -18.274  -0.357 -29.098  1.00  0.00           H  
ATOM    522 1HB  GLN A  36     -16.078  -2.368 -28.397  1.00  0.00           H  
ATOM    523 2HB  GLN A  36     -17.759  -2.808 -28.665  1.00  0.00           H  
ATOM    524 1HG  GLN A  36     -17.626  -2.003 -30.971  1.00  0.00           H  
ATOM    525 2HG  GLN A  36     -15.925  -1.528 -30.703  1.00  0.00           H  
ATOM    526 1HE2 GLN A  36     -16.320  -4.959 -32.321  1.00  0.00           H  
ATOM    527 2HE2 GLN A  36     -17.107  -3.447 -32.628  1.00  0.00           H  
ATOM    528  N   LEU A  37     -17.753   0.283 -26.283  1.00  0.00           N  
ATOM    529  CA  LEU A  37     -18.381   0.344 -24.963  1.00  0.00           C  
ATOM    530  C   LEU A  37     -19.846   0.648 -25.233  1.00  0.00           C  
ATOM    531  O   LEU A  37     -20.707   0.518 -24.366  1.00  0.00           O  
ATOM    532  CB  LEU A  37     -17.748   1.422 -24.075  1.00  0.00           C  
ATOM    533  CG  LEU A  37     -16.274   1.204 -23.712  1.00  0.00           C  
ATOM    534  CD1 LEU A  37     -15.758   2.409 -22.937  1.00  0.00           C  
ATOM    535  CD2 LEU A  37     -16.136  -0.072 -22.895  1.00  0.00           C  
ATOM    536  H   LEU A  37     -17.153   1.040 -26.578  1.00  0.00           H  
ATOM    537  HA  LEU A  37     -18.227  -0.612 -24.463  1.00  0.00           H  
ATOM    538 1HB  LEU A  37     -17.825   2.381 -24.585  1.00  0.00           H  
ATOM    539 2HB  LEU A  37     -18.313   1.482 -23.145  1.00  0.00           H  
ATOM    540  HG  LEU A  37     -15.683   1.116 -24.624  1.00  0.00           H  
ATOM    541 1HD1 LEU A  37     -14.710   2.254 -22.679  1.00  0.00           H  
ATOM    542 2HD1 LEU A  37     -15.850   3.304 -23.553  1.00  0.00           H  
ATOM    543 3HD1 LEU A  37     -16.341   2.532 -22.026  1.00  0.00           H  
ATOM    544 1HD2 LEU A  37     -15.088  -0.227 -22.637  1.00  0.00           H  
ATOM    545 2HD2 LEU A  37     -16.725   0.016 -21.981  1.00  0.00           H  
ATOM    546 3HD2 LEU A  37     -16.495  -0.919 -23.479  1.00  0.00           H  
ATOM    547  N   ILE A  38     -20.096   1.069 -26.466  1.00  0.00           N  
ATOM    548  CA  ILE A  38     -21.429   1.266 -26.995  1.00  0.00           C  
ATOM    549  C   ILE A  38     -22.344   0.163 -26.471  1.00  0.00           C  
ATOM    550  O   ILE A  38     -23.500   0.409 -26.127  1.00  0.00           O  
ATOM    551  CB  ILE A  38     -21.425   1.266 -28.535  1.00  0.00           C  
ATOM    552  CG1 ILE A  38     -20.695   2.502 -29.067  1.00  0.00           C  
ATOM    553  CG2 ILE A  38     -22.848   1.213 -29.071  1.00  0.00           C  
ATOM    554  CD1 ILE A  38     -20.351   2.422 -30.537  1.00  0.00           C  
ATOM    555  H   ILE A  38     -19.299   1.258 -27.057  1.00  0.00           H  
ATOM    556  HA  ILE A  38     -21.786   2.245 -26.679  1.00  0.00           H  
ATOM    557  HB  ILE A  38     -20.878   0.396 -28.898  1.00  0.00           H  
ATOM    558 1HG1 ILE A  38     -21.312   3.385 -28.908  1.00  0.00           H  
ATOM    559 2HG1 ILE A  38     -19.770   2.646 -28.509  1.00  0.00           H  
ATOM    560 1HG2 ILE A  38     -22.827   1.215 -30.160  1.00  0.00           H  
ATOM    561 2HG2 ILE A  38     -23.336   0.305 -28.719  1.00  0.00           H  
ATOM    562 3HG2 ILE A  38     -23.402   2.083 -28.717  1.00  0.00           H  
ATOM    563 1HD1 ILE A  38     -19.834   3.333 -30.840  1.00  0.00           H  
ATOM    564 2HD1 ILE A  38     -19.703   1.562 -30.713  1.00  0.00           H  
ATOM    565 3HD1 ILE A  38     -21.264   2.313 -31.119  1.00  0.00           H  
ATOM    566  N   THR A  39     -21.816  -1.055 -26.415  1.00  0.00           N  
ATOM    567  CA  THR A  39     -22.594  -2.204 -25.971  1.00  0.00           C  
ATOM    568  C   THR A  39     -22.213  -2.538 -24.541  1.00  0.00           C  
ATOM    569  O   THR A  39     -21.032  -2.562 -24.196  1.00  0.00           O  
ATOM    570  CB  THR A  39     -22.372  -3.428 -26.878  1.00  0.00           C  
ATOM    571  OG1 THR A  39     -20.978  -3.764 -26.900  1.00  0.00           O  
ATOM    572  CG2 THR A  39     -22.841  -3.135 -28.295  1.00  0.00           C  
ATOM    573  H   THR A  39     -20.852  -1.188 -26.685  1.00  0.00           H  
ATOM    574  HA  THR A  39     -23.653  -1.953 -26.042  1.00  0.00           H  
ATOM    575  HB  THR A  39     -22.930  -4.278 -26.485  1.00  0.00           H  
ATOM    576  HG1 THR A  39     -20.494  -3.153 -26.339  1.00  0.00           H  
ATOM    577 1HG2 THR A  39     -22.677  -4.011 -28.921  1.00  0.00           H  
ATOM    578 2HG2 THR A  39     -23.903  -2.891 -28.283  1.00  0.00           H  
ATOM    579 3HG2 THR A  39     -22.280  -2.292 -28.697  1.00  0.00           H  
ATOM    580  N   TYR A  40     -23.218  -2.787 -23.712  1.00  0.00           N  
ATOM    581  CA  TYR A  40     -22.986  -3.067 -22.304  1.00  0.00           C  
ATOM    582  C   TYR A  40     -22.194  -4.355 -22.101  1.00  0.00           C  
ATOM    583  O   TYR A  40     -21.222  -4.373 -21.345  1.00  0.00           O  
ATOM    584  CB  TYR A  40     -24.319  -3.144 -21.556  1.00  0.00           C  
ATOM    585  CG  TYR A  40     -24.229  -3.846 -20.219  1.00  0.00           C  
ATOM    586  CD1 TYR A  40     -23.668  -3.195 -19.130  1.00  0.00           C  
ATOM    587  CD2 TYR A  40     -24.707  -5.140 -20.082  1.00  0.00           C  
ATOM    588  CE1 TYR A  40     -23.585  -3.837 -17.909  1.00  0.00           C  
ATOM    589  CE2 TYR A  40     -24.625  -5.782 -18.862  1.00  0.00           C  
ATOM    590  CZ  TYR A  40     -24.067  -5.134 -17.778  1.00  0.00           C  
ATOM    591  OH  TYR A  40     -23.985  -5.773 -16.562  1.00  0.00           O  
ATOM    592  H   TYR A  40     -24.165  -2.781 -24.063  1.00  0.00           H  
ATOM    593  HA  TYR A  40     -22.393  -2.255 -21.882  1.00  0.00           H  
ATOM    594 1HB  TYR A  40     -24.699  -2.135 -21.386  1.00  0.00           H  
ATOM    595 2HB  TYR A  40     -25.050  -3.670 -22.168  1.00  0.00           H  
ATOM    596  HD1 TYR A  40     -23.291  -2.178 -19.238  1.00  0.00           H  
ATOM    597  HD2 TYR A  40     -25.147  -5.652 -20.938  1.00  0.00           H  
ATOM    598  HE1 TYR A  40     -23.145  -3.326 -17.054  1.00  0.00           H  
ATOM    599  HE2 TYR A  40     -25.001  -6.800 -18.754  1.00  0.00           H  
ATOM    600  HH  TYR A  40     -24.358  -6.655 -16.639  1.00  0.00           H  
ATOM    601  N   PRO A  41     -22.591  -5.449 -22.777  1.00  0.00           N  
ATOM    602  CA  PRO A  41     -21.921  -6.743 -22.582  1.00  0.00           C  
ATOM    603  C   PRO A  41     -20.401  -6.659 -22.728  1.00  0.00           C  
ATOM    604  O   PRO A  41     -19.659  -7.362 -22.030  1.00  0.00           O  
ATOM    605  CB  PRO A  41     -22.536  -7.608 -23.686  1.00  0.00           C  
ATOM    606  CG  PRO A  41     -23.924  -7.085 -23.830  1.00  0.00           C  
ATOM    607  CD  PRO A  41     -23.779  -5.593 -23.687  1.00  0.00           C  
ATOM    608  HA  PRO A  41     -22.153  -7.123 -21.576  1.00  0.00           H  
ATOM    609 1HB  PRO A  41     -21.946  -7.514 -24.610  1.00  0.00           H  
ATOM    610 2HB  PRO A  41     -22.508  -8.668 -23.394  1.00  0.00           H  
ATOM    611 1HG  PRO A  41     -24.341  -7.378 -24.805  1.00  0.00           H  
ATOM    612 2HG  PRO A  41     -24.577  -7.523 -23.061  1.00  0.00           H  
ATOM    613 1HD  PRO A  41     -23.584  -5.147 -24.673  1.00  0.00           H  
ATOM    614 2HD  PRO A  41     -24.696  -5.176 -23.245  1.00  0.00           H  
ATOM    615  N   ARG A  42     -19.953  -5.796 -23.640  1.00  0.00           N  
ATOM    616  CA  ARG A  42     -18.531  -5.597 -23.899  1.00  0.00           C  
ATOM    617  C   ARG A  42     -17.934  -4.699 -22.831  1.00  0.00           C  
ATOM    618  O   ARG A  42     -16.826  -4.936 -22.362  1.00  0.00           O  
ATOM    619  CB  ARG A  42     -18.306  -4.978 -25.270  1.00  0.00           C  
ATOM    620  CG  ARG A  42     -18.581  -5.906 -26.443  1.00  0.00           C  
ATOM    621  CD  ARG A  42     -18.197  -5.285 -27.737  1.00  0.00           C  
ATOM    622  NE  ARG A  42     -18.333  -6.214 -28.846  1.00  0.00           N  
ATOM    623  CZ  ARG A  42     -19.460  -6.390 -29.564  1.00  0.00           C  
ATOM    624  NH1 ARG A  42     -20.538  -5.694 -29.276  1.00  0.00           N  
ATOM    625  NH2 ARG A  42     -19.483  -7.262 -30.556  1.00  0.00           N  
ATOM    626  H   ARG A  42     -20.628  -5.263 -24.169  1.00  0.00           H  
ATOM    627  HA  ARG A  42     -18.037  -6.569 -23.881  1.00  0.00           H  
ATOM    628 1HB  ARG A  42     -18.946  -4.105 -25.385  1.00  0.00           H  
ATOM    629 2HB  ARG A  42     -17.273  -4.640 -25.352  1.00  0.00           H  
ATOM    630 1HG  ARG A  42     -18.008  -6.826 -26.321  1.00  0.00           H  
ATOM    631 2HG  ARG A  42     -19.645  -6.143 -26.479  1.00  0.00           H  
ATOM    632 1HD  ARG A  42     -18.838  -4.425 -27.931  1.00  0.00           H  
ATOM    633 2HD  ARG A  42     -17.159  -4.960 -27.690  1.00  0.00           H  
ATOM    634  HE  ARG A  42     -17.525  -6.768 -29.098  1.00  0.00           H  
ATOM    635 1HH1 ARG A  42     -20.520  -5.027 -28.517  1.00  0.00           H  
ATOM    636 2HH1 ARG A  42     -21.382  -5.825 -29.813  1.00  0.00           H  
ATOM    637 1HH2 ARG A  42     -18.655  -7.797 -30.778  1.00  0.00           H  
ATOM    638 2HH2 ARG A  42     -20.327  -7.393 -31.093  1.00  0.00           H  
ATOM    639  N   ALA A  43     -18.672  -3.664 -22.448  1.00  0.00           N  
ATOM    640  CA  ALA A  43     -18.178  -2.724 -21.458  1.00  0.00           C  
ATOM    641  C   ALA A  43     -18.068  -3.428 -20.105  1.00  0.00           C  
ATOM    642  O   ALA A  43     -17.292  -3.012 -19.244  1.00  0.00           O  
ATOM    643  CB  ALA A  43     -19.109  -1.526 -21.358  1.00  0.00           C  
ATOM    644  H   ALA A  43     -19.589  -3.523 -22.847  1.00  0.00           H  
ATOM    645  HA  ALA A  43     -17.193  -2.381 -21.777  1.00  0.00           H  
ATOM    646 1HB  ALA A  43     -18.727  -0.829 -20.612  1.00  0.00           H  
ATOM    647 2HB  ALA A  43     -19.165  -1.028 -22.326  1.00  0.00           H  
ATOM    648 3HB  ALA A  43     -20.102  -1.862 -21.066  1.00  0.00           H  
ATOM    649  N   LEU A  44     -18.846  -4.496 -19.930  1.00  0.00           N  
ATOM    650  CA  LEU A  44     -18.904  -5.223 -18.660  1.00  0.00           C  
ATOM    651  C   LEU A  44     -17.511  -5.627 -18.206  1.00  0.00           C  
ATOM    652  O   LEU A  44     -17.064  -5.269 -17.117  1.00  0.00           O  
ATOM    653  CB  LEU A  44     -19.786  -6.471 -18.797  1.00  0.00           C  
ATOM    654  CG  LEU A  44     -19.899  -7.345 -17.542  1.00  0.00           C  
ATOM    655  CD1 LEU A  44     -20.514  -6.533 -16.410  1.00  0.00           C  
ATOM    656  CD2 LEU A  44     -20.742  -8.574 -17.853  1.00  0.00           C  
ATOM    657  H   LEU A  44     -19.413  -4.812 -20.704  1.00  0.00           H  
ATOM    658  HA  LEU A  44     -19.380  -4.584 -17.918  1.00  0.00           H  
ATOM    659 1HB  LEU A  44     -20.791  -6.157 -19.073  1.00  0.00           H  
ATOM    660 2HB  LEU A  44     -19.388  -7.092 -19.599  1.00  0.00           H  
ATOM    661  HG  LEU A  44     -18.904  -7.659 -17.225  1.00  0.00           H  
ATOM    662 1HD1 LEU A  44     -20.594  -7.155 -15.518  1.00  0.00           H  
ATOM    663 2HD1 LEU A  44     -19.881  -5.672 -16.195  1.00  0.00           H  
ATOM    664 3HD1 LEU A  44     -21.505  -6.191 -16.704  1.00  0.00           H  
ATOM    665 1HD2 LEU A  44     -20.821  -9.196 -16.961  1.00  0.00           H  
ATOM    666 2HD2 LEU A  44     -21.738  -8.261 -18.168  1.00  0.00           H  
ATOM    667 3HD2 LEU A  44     -20.270  -9.145 -18.653  1.00  0.00           H  
ATOM    668  N   TRP A  45     -16.843  -6.399 -19.058  1.00  0.00           N  
ATOM    669  CA  TRP A  45     -15.551  -6.991 -18.739  1.00  0.00           C  
ATOM    670  C   TRP A  45     -14.447  -5.950 -18.901  1.00  0.00           C  
ATOM    671  O   TRP A  45     -13.368  -6.091 -18.329  1.00  0.00           O  
ATOM    672  CB  TRP A  45     -15.271  -8.195 -19.640  1.00  0.00           C  
ATOM    673  CG  TRP A  45     -15.257  -7.860 -21.101  1.00  0.00           C  
ATOM    674  CD1 TRP A  45     -16.285  -8.012 -21.982  1.00  0.00           C  
ATOM    675  CD2 TRP A  45     -14.155  -7.309 -21.862  1.00  0.00           C  
ATOM    676  NE1 TRP A  45     -15.901  -7.598 -23.233  1.00  0.00           N  
ATOM    677  CE2 TRP A  45     -14.601  -7.163 -23.178  1.00  0.00           C  
ATOM    678  CE3 TRP A  45     -12.845  -6.934 -21.536  1.00  0.00           C  
ATOM    679  CZ2 TRP A  45     -13.784  -6.658 -24.178  1.00  0.00           C  
ATOM    680  CZ3 TRP A  45     -12.027  -6.426 -22.538  1.00  0.00           C  
ATOM    681  CH2 TRP A  45     -12.486  -6.292 -23.825  1.00  0.00           C  
ATOM    682  H   TRP A  45     -17.255  -6.578 -19.963  1.00  0.00           H  
ATOM    683  HA  TRP A  45     -15.567  -7.316 -17.699  1.00  0.00           H  
ATOM    684 1HB  TRP A  45     -14.305  -8.628 -19.379  1.00  0.00           H  
ATOM    685 2HB  TRP A  45     -16.029  -8.960 -19.471  1.00  0.00           H  
ATOM    686  HD1 TRP A  45     -17.268  -8.405 -21.729  1.00  0.00           H  
ATOM    687  HE1 TRP A  45     -16.480  -7.611 -24.061  1.00  0.00           H  
ATOM    688  HE3 TRP A  45     -12.477  -7.036 -20.516  1.00  0.00           H  
ATOM    689  HZ2 TRP A  45     -14.130  -6.544 -25.205  1.00  0.00           H  
ATOM    690  HZ3 TRP A  45     -11.009  -6.137 -22.277  1.00  0.00           H  
ATOM    691  HH2 TRP A  45     -11.817  -5.889 -24.586  1.00  0.00           H  
ATOM    692  N   TRP A  46     -14.723  -4.900 -19.669  1.00  0.00           N  
ATOM    693  CA  TRP A  46     -13.817  -3.758 -19.731  1.00  0.00           C  
ATOM    694  C   TRP A  46     -13.709  -3.121 -18.361  1.00  0.00           C  
ATOM    695  O   TRP A  46     -12.609  -2.836 -17.880  1.00  0.00           O  
ATOM    696  CB  TRP A  46     -14.316  -2.705 -20.707  1.00  0.00           C  
ATOM    697  CG  TRP A  46     -13.749  -1.361 -20.414  1.00  0.00           C  
ATOM    698  CD1 TRP A  46     -12.482  -0.935 -20.676  1.00  0.00           C  
ATOM    699  CD2 TRP A  46     -14.426  -0.260 -19.807  1.00  0.00           C  
ATOM    700  NE1 TRP A  46     -12.325   0.369 -20.274  1.00  0.00           N  
ATOM    701  CE2 TRP A  46     -13.503   0.809 -19.737  1.00  0.00           C  
ATOM    702  CE3 TRP A  46     -15.722  -0.069 -19.318  1.00  0.00           C  
ATOM    703  CZ2 TRP A  46     -13.836   2.056 -19.195  1.00  0.00           C  
ATOM    704  CZ3 TRP A  46     -16.055   1.169 -18.782  1.00  0.00           C  
ATOM    705  CH2 TRP A  46     -15.113   2.218 -18.726  1.00  0.00           C  
ATOM    706  H   TRP A  46     -15.570  -4.886 -20.219  1.00  0.00           H  
ATOM    707  HA  TRP A  46     -12.843  -4.107 -20.076  1.00  0.00           H  
ATOM    708 1HB  TRP A  46     -14.046  -2.993 -21.723  1.00  0.00           H  
ATOM    709 2HB  TRP A  46     -15.404  -2.652 -20.660  1.00  0.00           H  
ATOM    710  HD1 TRP A  46     -11.705  -1.541 -21.138  1.00  0.00           H  
ATOM    711  HE1 TRP A  46     -11.478   0.913 -20.359  1.00  0.00           H  
ATOM    712  HE3 TRP A  46     -16.456  -0.874 -19.358  1.00  0.00           H  
ATOM    713  HZ2 TRP A  46     -13.119   2.875 -19.144  1.00  0.00           H  
ATOM    714  HZ3 TRP A  46     -17.068   1.309 -18.403  1.00  0.00           H  
ATOM    715  HH2 TRP A  46     -15.408   3.177 -18.300  1.00  0.00           H  
ATOM    716  N   SER A  47     -14.863  -2.877 -17.750  1.00  0.00           N  
ATOM    717  CA  SER A  47     -14.920  -2.158 -16.488  1.00  0.00           C  
ATOM    718  C   SER A  47     -14.046  -2.911 -15.495  1.00  0.00           C  
ATOM    719  O   SER A  47     -13.326  -2.309 -14.697  1.00  0.00           O  
ATOM    720  CB  SER A  47     -16.346  -2.055 -15.981  1.00  0.00           C  
ATOM    721  OG  SER A  47     -17.116  -1.230 -16.811  1.00  0.00           O  
ATOM    722  H   SER A  47     -15.723  -3.198 -18.172  1.00  0.00           H  
ATOM    723  HA  SER A  47     -14.569  -1.139 -16.654  1.00  0.00           H  
ATOM    724 1HB  SER A  47     -16.790  -3.050 -15.939  1.00  0.00           H  
ATOM    725 2HB  SER A  47     -16.343  -1.655 -14.968  1.00  0.00           H  
ATOM    726  HG  SER A  47     -17.995  -1.616 -16.826  1.00  0.00           H  
ATOM    727  N   VAL A  48     -14.107  -4.237 -15.566  1.00  0.00           N  
ATOM    728  CA  VAL A  48     -13.260  -5.092 -14.748  1.00  0.00           C  
ATOM    729  C   VAL A  48     -11.772  -4.893 -15.016  1.00  0.00           C  
ATOM    730  O   VAL A  48     -10.984  -4.808 -14.071  1.00  0.00           O  
ATOM    731  CB  VAL A  48     -13.620  -6.568 -14.996  1.00  0.00           C  
ATOM    732  CG1 VAL A  48     -12.635  -7.484 -14.285  1.00  0.00           C  
ATOM    733  CG2 VAL A  48     -15.042  -6.840 -14.530  1.00  0.00           C  
ATOM    734  H   VAL A  48     -14.761  -4.662 -16.207  1.00  0.00           H  
ATOM    735  HA  VAL A  48     -13.433  -4.849 -13.699  1.00  0.00           H  
ATOM    736  HB  VAL A  48     -13.541  -6.778 -16.063  1.00  0.00           H  
ATOM    737 1HG1 VAL A  48     -12.905  -8.524 -14.471  1.00  0.00           H  
ATOM    738 2HG1 VAL A  48     -11.629  -7.298 -14.660  1.00  0.00           H  
ATOM    739 3HG1 VAL A  48     -12.666  -7.289 -13.213  1.00  0.00           H  
ATOM    740 1HG2 VAL A  48     -15.291  -7.885 -14.709  1.00  0.00           H  
ATOM    741 2HG2 VAL A  48     -15.123  -6.625 -13.464  1.00  0.00           H  
ATOM    742 3HG2 VAL A  48     -15.734  -6.203 -15.082  1.00  0.00           H  
ATOM    743  N   GLU A  49     -11.383  -4.830 -16.292  1.00  0.00           N  
ATOM    744  CA  GLU A  49      -9.978  -4.625 -16.655  1.00  0.00           C  
ATOM    745  C   GLU A  49      -9.533  -3.257 -16.151  1.00  0.00           C  
ATOM    746  O   GLU A  49      -8.395  -3.082 -15.714  1.00  0.00           O  
ATOM    747  CB  GLU A  49      -9.777  -4.724 -18.169  1.00  0.00           C  
ATOM    748  CG  GLU A  49      -9.838  -6.142 -18.719  1.00  0.00           C  
ATOM    749  CD  GLU A  49      -9.316  -6.247 -20.124  1.00  0.00           C  
ATOM    750  OE1 GLU A  49      -8.823  -5.267 -20.630  1.00  0.00           O  
ATOM    751  OE2 GLU A  49      -9.409  -7.309 -20.694  1.00  0.00           O  
ATOM    752  H   GLU A  49     -12.071  -4.925 -17.025  1.00  0.00           H  
ATOM    753  HA  GLU A  49      -9.381  -5.408 -16.186  1.00  0.00           H  
ATOM    754 1HB  GLU A  49     -10.542  -4.135 -18.676  1.00  0.00           H  
ATOM    755 2HB  GLU A  49      -8.808  -4.303 -18.436  1.00  0.00           H  
ATOM    756 1HG  GLU A  49      -9.251  -6.796 -18.075  1.00  0.00           H  
ATOM    757 2HG  GLU A  49     -10.871  -6.486 -18.694  1.00  0.00           H  
ATOM    758  N   THR A  50     -10.450  -2.295 -16.198  1.00  0.00           N  
ATOM    759  CA  THR A  50     -10.125  -0.914 -15.872  1.00  0.00           C  
ATOM    760  C   THR A  50      -9.949  -0.727 -14.360  1.00  0.00           C  
ATOM    761  O   THR A  50      -9.041  -0.019 -13.904  1.00  0.00           O  
ATOM    762  CB  THR A  50     -11.212   0.044 -16.393  1.00  0.00           C  
ATOM    763  OG1 THR A  50     -11.384  -0.147 -17.804  1.00  0.00           O  
ATOM    764  CG2 THR A  50     -10.823   1.489 -16.124  1.00  0.00           C  
ATOM    765  H   THR A  50     -11.395  -2.528 -16.467  1.00  0.00           H  
ATOM    766  HA  THR A  50      -9.198  -0.647 -16.381  1.00  0.00           H  
ATOM    767  HB  THR A  50     -12.156  -0.171 -15.893  1.00  0.00           H  
ATOM    768  HG1 THR A  50     -10.788   0.436 -18.280  1.00  0.00           H  
ATOM    769 1HG2 THR A  50     -11.603   2.152 -16.499  1.00  0.00           H  
ATOM    770 2HG2 THR A  50     -10.702   1.640 -15.052  1.00  0.00           H  
ATOM    771 3HG2 THR A  50      -9.884   1.713 -16.630  1.00  0.00           H  
ATOM    772  N   ALA A  51     -10.836  -1.368 -13.602  1.00  0.00           N  
ATOM    773  CA  ALA A  51     -10.803  -1.340 -12.146  1.00  0.00           C  
ATOM    774  C   ALA A  51      -9.671  -2.188 -11.590  1.00  0.00           C  
ATOM    775  O   ALA A  51      -9.082  -1.851 -10.571  1.00  0.00           O  
ATOM    776  CB  ALA A  51     -12.135  -1.820 -11.593  1.00  0.00           C  
ATOM    777  H   ALA A  51     -11.561  -1.894 -14.068  1.00  0.00           H  
ATOM    778  HA  ALA A  51     -10.634  -0.310 -11.831  1.00  0.00           H  
ATOM    779 1HB  ALA A  51     -12.107  -1.798 -10.504  1.00  0.00           H  
ATOM    780 2HB  ALA A  51     -12.933  -1.168 -11.949  1.00  0.00           H  
ATOM    781 3HB  ALA A  51     -12.323  -2.839 -11.930  1.00  0.00           H  
ATOM    782  N   THR A  52      -9.379  -3.301 -12.247  1.00  0.00           N  
ATOM    783  CA  THR A  52      -8.316  -4.171 -11.782  1.00  0.00           C  
ATOM    784  C   THR A  52      -7.046  -3.658 -12.411  1.00  0.00           C  
ATOM    785  O   THR A  52      -5.944  -4.049 -12.015  1.00  0.00           O  
ATOM    786  CB  THR A  52      -8.554  -5.646 -12.155  1.00  0.00           C  
ATOM    787  OG1 THR A  52      -8.706  -5.764 -13.576  1.00  0.00           O  
ATOM    788  CG2 THR A  52      -9.804  -6.175 -11.469  1.00  0.00           C  
ATOM    789  H   THR A  52      -9.894  -3.554 -13.078  1.00  0.00           H  
ATOM    790  HA  THR A  52      -8.334  -4.187 -10.692  1.00  0.00           H  
ATOM    791  HB  THR A  52      -7.696  -6.242 -11.845  1.00  0.00           H  
ATOM    792  HG1 THR A  52      -8.345  -4.983 -14.002  1.00  0.00           H  
ATOM    793 1HG2 THR A  52      -9.955  -7.219 -11.744  1.00  0.00           H  
ATOM    794 2HG2 THR A  52      -9.686  -6.097 -10.388  1.00  0.00           H  
ATOM    795 3HG2 THR A  52     -10.666  -5.589 -11.783  1.00  0.00           H  
ATOM    796  N   THR A  53      -7.223  -2.762 -13.385  1.00  0.00           N  
ATOM    797  CA  THR A  53      -6.136  -2.086 -14.094  1.00  0.00           C  
ATOM    798  C   THR A  53      -5.274  -3.134 -14.777  1.00  0.00           C  
ATOM    799  O   THR A  53      -4.075  -3.253 -14.550  1.00  0.00           O  
ATOM    800  CB  THR A  53      -5.277  -1.229 -13.147  1.00  0.00           C  
ATOM    801  OG1 THR A  53      -4.438  -2.080 -12.355  1.00  0.00           O  
ATOM    802  CG2 THR A  53      -6.162  -0.400 -12.228  1.00  0.00           C  
ATOM    803  H   THR A  53      -8.179  -2.551 -13.634  1.00  0.00           H  
ATOM    804  HA  THR A  53      -6.570  -1.440 -14.857  1.00  0.00           H  
ATOM    805  HB  THR A  53      -4.645  -0.561 -13.732  1.00  0.00           H  
ATOM    806  HG1 THR A  53      -4.749  -2.986 -12.422  1.00  0.00           H  
ATOM    807 1HG2 THR A  53      -5.538   0.200 -11.566  1.00  0.00           H  
ATOM    808 2HG2 THR A  53      -6.793   0.257 -12.826  1.00  0.00           H  
ATOM    809 3HG2 THR A  53      -6.790  -1.062 -11.633  1.00  0.00           H  
ATOM    810  N   VAL A  54      -5.935  -3.921 -15.607  1.00  0.00           N  
ATOM    811  CA  VAL A  54      -5.273  -4.848 -16.494  1.00  0.00           C  
ATOM    812  C   VAL A  54      -5.139  -4.105 -17.822  1.00  0.00           C  
ATOM    813  O   VAL A  54      -4.113  -4.180 -18.501  1.00  0.00           O  
ATOM    814  CB  VAL A  54      -6.081  -6.148 -16.666  1.00  0.00           C  
ATOM    815  CG1 VAL A  54      -5.412  -7.060 -17.683  1.00  0.00           C  
ATOM    816  CG2 VAL A  54      -6.225  -6.850 -15.325  1.00  0.00           C  
ATOM    817  H   VAL A  54      -6.943  -3.866 -15.615  1.00  0.00           H  
ATOM    818  HA  VAL A  54      -4.314  -5.124 -16.054  1.00  0.00           H  
ATOM    819  HB  VAL A  54      -7.069  -5.902 -17.057  1.00  0.00           H  
ATOM    820 1HG1 VAL A  54      -5.996  -7.974 -17.793  1.00  0.00           H  
ATOM    821 2HG1 VAL A  54      -5.352  -6.551 -18.645  1.00  0.00           H  
ATOM    822 3HG1 VAL A  54      -4.408  -7.312 -17.342  1.00  0.00           H  
ATOM    823 1HG2 VAL A  54      -6.798  -7.767 -15.454  1.00  0.00           H  
ATOM    824 2HG2 VAL A  54      -5.237  -7.091 -14.932  1.00  0.00           H  
ATOM    825 3HG2 VAL A  54      -6.743  -6.194 -14.625  1.00  0.00           H  
ATOM    826  N   GLY A  55      -6.195  -3.368 -18.162  1.00  0.00           N  
ATOM    827  CA  GLY A  55      -6.268  -2.653 -19.426  1.00  0.00           C  
ATOM    828  C   GLY A  55      -5.517  -3.313 -20.555  1.00  0.00           C  
ATOM    829  O   GLY A  55      -4.472  -2.825 -20.976  1.00  0.00           O  
ATOM    830  H   GLY A  55      -6.970  -3.307 -17.517  1.00  0.00           H  
ATOM    831 1HA  GLY A  55      -7.311  -2.552 -19.727  1.00  0.00           H  
ATOM    832 2HA  GLY A  55      -5.872  -1.647 -19.298  1.00  0.00           H  
ATOM    833  N   TYR A  56      -6.048  -4.423 -21.050  1.00  0.00           N  
ATOM    834  CA  TYR A  56      -5.334  -5.204 -22.047  1.00  0.00           C  
ATOM    835  C   TYR A  56      -5.116  -4.362 -23.277  1.00  0.00           C  
ATOM    836  O   TYR A  56      -3.998  -4.257 -23.760  1.00  0.00           O  
ATOM    837  CB  TYR A  56      -6.097  -6.483 -22.399  1.00  0.00           C  
ATOM    838  CG  TYR A  56      -5.443  -7.304 -23.488  1.00  0.00           C  
ATOM    839  CD1 TYR A  56      -4.390  -8.152 -23.179  1.00  0.00           C  
ATOM    840  CD2 TYR A  56      -5.897  -7.209 -24.795  1.00  0.00           C  
ATOM    841  CE1 TYR A  56      -3.792  -8.902 -24.174  1.00  0.00           C  
ATOM    842  CE2 TYR A  56      -5.300  -7.959 -25.790  1.00  0.00           C  
ATOM    843  CZ  TYR A  56      -4.252  -8.802 -25.483  1.00  0.00           C  
ATOM    844  OH  TYR A  56      -3.657  -9.549 -26.474  1.00  0.00           O  
ATOM    845  H   TYR A  56      -6.956  -4.736 -20.738  1.00  0.00           H  
ATOM    846  HA  TYR A  56      -4.374  -5.505 -21.628  1.00  0.00           H  
ATOM    847 1HB  TYR A  56      -6.189  -7.108 -21.509  1.00  0.00           H  
ATOM    848 2HB  TYR A  56      -7.105  -6.227 -22.724  1.00  0.00           H  
ATOM    849  HD1 TYR A  56      -4.033  -8.227 -22.152  1.00  0.00           H  
ATOM    850  HD2 TYR A  56      -6.724  -6.542 -25.037  1.00  0.00           H  
ATOM    851  HE1 TYR A  56      -2.965  -9.568 -23.932  1.00  0.00           H  
ATOM    852  HE2 TYR A  56      -5.656  -7.884 -26.817  1.00  0.00           H  
ATOM    853  HH  TYR A  56      -4.088  -9.367 -27.312  1.00  0.00           H  
ATOM    854  N   GLY A  57      -6.194  -3.749 -23.761  1.00  0.00           N  
ATOM    855  CA  GLY A  57      -6.096  -2.846 -24.892  1.00  0.00           C  
ATOM    856  C   GLY A  57      -7.062  -3.297 -25.975  1.00  0.00           C  
ATOM    857  O   GLY A  57      -7.152  -2.701 -27.053  1.00  0.00           O  
ATOM    858  H   GLY A  57      -7.096  -3.912 -23.338  1.00  0.00           H  
ATOM    859 1HA  GLY A  57      -6.325  -1.831 -24.568  1.00  0.00           H  
ATOM    860 2HA  GLY A  57      -5.073  -2.841 -25.266  1.00  0.00           H  
ATOM    861  N   ASP A  58      -7.787  -4.368 -25.670  1.00  0.00           N  
ATOM    862  CA  ASP A  58      -8.798  -4.918 -26.556  1.00  0.00           C  
ATOM    863  C   ASP A  58      -9.981  -3.958 -26.652  1.00  0.00           C  
ATOM    864  O   ASP A  58     -10.542  -3.766 -27.728  1.00  0.00           O  
ATOM    865  CB  ASP A  58      -9.269  -6.287 -26.060  1.00  0.00           C  
ATOM    866  CG  ASP A  58     -10.215  -6.977 -27.034  1.00  0.00           C  
ATOM    867  OD1 ASP A  58      -9.817  -7.216 -28.149  1.00  0.00           O  
ATOM    868  OD2 ASP A  58     -11.326  -7.259 -26.653  1.00  0.00           O  
ATOM    869  H   ASP A  58      -7.619  -4.813 -24.779  1.00  0.00           H  
ATOM    870  HA  ASP A  58      -8.352  -5.070 -27.539  1.00  0.00           H  
ATOM    871 1HB  ASP A  58      -8.406  -6.932 -25.896  1.00  0.00           H  
ATOM    872 2HB  ASP A  58      -9.778  -6.172 -25.102  1.00  0.00           H  
ATOM    873  N   LEU A  59     -10.355  -3.365 -25.520  1.00  0.00           N  
ATOM    874  CA  LEU A  59     -11.449  -2.401 -25.473  1.00  0.00           C  
ATOM    875  C   LEU A  59     -11.227  -1.332 -24.403  1.00  0.00           C  
ATOM    876  O   LEU A  59     -10.873  -1.652 -23.266  1.00  0.00           O  
ATOM    877  CB  LEU A  59     -12.774  -3.127 -25.207  1.00  0.00           C  
ATOM    878  CG  LEU A  59     -14.016  -2.231 -25.112  1.00  0.00           C  
ATOM    879  CD1 LEU A  59     -14.247  -1.538 -26.448  1.00  0.00           C  
ATOM    880  CD2 LEU A  59     -15.220  -3.073 -24.717  1.00  0.00           C  
ATOM    881  H   LEU A  59      -9.863  -3.592 -24.667  1.00  0.00           H  
ATOM    882  HA  LEU A  59     -11.519  -1.910 -26.443  1.00  0.00           H  
ATOM    883 1HB  LEU A  59     -12.944  -3.844 -26.009  1.00  0.00           H  
ATOM    884 2HB  LEU A  59     -12.688  -3.675 -24.269  1.00  0.00           H  
ATOM    885  HG  LEU A  59     -13.851  -1.459 -24.360  1.00  0.00           H  
ATOM    886 1HD1 LEU A  59     -15.129  -0.902 -26.380  1.00  0.00           H  
ATOM    887 2HD1 LEU A  59     -13.379  -0.928 -26.696  1.00  0.00           H  
ATOM    888 3HD1 LEU A  59     -14.400  -2.287 -27.224  1.00  0.00           H  
ATOM    889 1HD2 LEU A  59     -16.103  -2.436 -24.648  1.00  0.00           H  
ATOM    890 2HD2 LEU A  59     -15.387  -3.844 -25.469  1.00  0.00           H  
ATOM    891 3HD2 LEU A  59     -15.035  -3.542 -23.750  1.00  0.00           H  
ATOM    892  N   TYR A  60     -11.436  -0.071 -24.784  1.00  0.00           N  
ATOM    893  CA  TYR A  60     -11.272   1.080 -23.896  1.00  0.00           C  
ATOM    894  C   TYR A  60     -11.972   2.342 -24.409  1.00  0.00           C  
ATOM    895  O   TYR A  60     -12.279   2.469 -25.595  1.00  0.00           O  
ATOM    896  CB  TYR A  60      -9.783   1.362 -23.681  1.00  0.00           C  
ATOM    897  CG  TYR A  60      -9.011   1.573 -24.965  1.00  0.00           C  
ATOM    898  CD1 TYR A  60      -8.912   2.843 -25.514  1.00  0.00           C  
ATOM    899  CD2 TYR A  60      -8.402   0.496 -25.592  1.00  0.00           C  
ATOM    900  CE1 TYR A  60      -8.206   3.035 -26.686  1.00  0.00           C  
ATOM    901  CE2 TYR A  60      -7.697   0.689 -26.765  1.00  0.00           C  
ATOM    902  CZ  TYR A  60      -7.598   1.952 -27.311  1.00  0.00           C  
ATOM    903  OH  TYR A  60      -6.896   2.144 -28.479  1.00  0.00           O  
ATOM    904  H   TYR A  60     -11.724   0.082 -25.740  1.00  0.00           H  
ATOM    905  HA  TYR A  60     -11.731   0.845 -22.935  1.00  0.00           H  
ATOM    906 1HB  TYR A  60      -9.667   2.254 -23.064  1.00  0.00           H  
ATOM    907 2HB  TYR A  60      -9.329   0.530 -23.144  1.00  0.00           H  
ATOM    908  HD1 TYR A  60      -9.390   3.689 -25.021  1.00  0.00           H  
ATOM    909  HD2 TYR A  60      -8.481  -0.502 -25.161  1.00  0.00           H  
ATOM    910  HE1 TYR A  60      -8.129   4.033 -27.118  1.00  0.00           H  
ATOM    911  HE2 TYR A  60      -7.219  -0.157 -27.258  1.00  0.00           H  
ATOM    912  HH  TYR A  60      -6.927   3.073 -28.721  1.00  0.00           H  
ATOM    913  N   PRO A  61     -12.247   3.299 -23.512  1.00  0.00           N  
ATOM    914  CA  PRO A  61     -12.942   4.509 -23.953  1.00  0.00           C  
ATOM    915  C   PRO A  61     -12.081   5.440 -24.804  1.00  0.00           C  
ATOM    916  O   PRO A  61     -10.851   5.425 -24.731  1.00  0.00           O  
ATOM    917  CB  PRO A  61     -13.321   5.169 -22.624  1.00  0.00           C  
ATOM    918  CG  PRO A  61     -12.277   4.698 -21.670  1.00  0.00           C  
ATOM    919  CD  PRO A  61     -12.019   3.271 -22.072  1.00  0.00           C  
ATOM    920  HA  PRO A  61     -13.816   4.224 -24.556  1.00  0.00           H  
ATOM    921 1HB  PRO A  61     -13.333   6.263 -22.737  1.00  0.00           H  
ATOM    922 2HB  PRO A  61     -14.337   4.866 -22.329  1.00  0.00           H  
ATOM    923 1HG  PRO A  61     -11.379   5.329 -21.748  1.00  0.00           H  
ATOM    924 2HG  PRO A  61     -12.639   4.788 -20.635  1.00  0.00           H  
ATOM    925 1HD  PRO A  61     -10.982   3.001 -21.825  1.00  0.00           H  
ATOM    926 2HD  PRO A  61     -12.727   2.609 -21.551  1.00  0.00           H  
ATOM    927  N   VAL A  62     -12.754   6.245 -25.620  1.00  0.00           N  
ATOM    928  CA  VAL A  62     -12.098   7.144 -26.557  1.00  0.00           C  
ATOM    929  C   VAL A  62     -12.411   8.562 -26.119  1.00  0.00           C  
ATOM    930  O   VAL A  62     -11.535   9.421 -26.073  1.00  0.00           O  
ATOM    931  CB  VAL A  62     -12.590   6.911 -27.998  1.00  0.00           C  
ATOM    932  CG1 VAL A  62     -11.962   7.923 -28.946  1.00  0.00           C  
ATOM    933  CG2 VAL A  62     -12.264   5.491 -28.433  1.00  0.00           C  
ATOM    934  H   VAL A  62     -13.764   6.225 -25.582  1.00  0.00           H  
ATOM    935  HA  VAL A  62     -11.030   6.925 -26.558  1.00  0.00           H  
ATOM    936  HB  VAL A  62     -13.669   7.064 -28.034  1.00  0.00           H  
ATOM    937 1HG1 VAL A  62     -12.321   7.744 -29.959  1.00  0.00           H  
ATOM    938 2HG1 VAL A  62     -12.238   8.931 -28.636  1.00  0.00           H  
ATOM    939 3HG1 VAL A  62     -10.877   7.819 -28.922  1.00  0.00           H  
ATOM    940 1HG2 VAL A  62     -12.615   5.333 -29.453  1.00  0.00           H  
ATOM    941 2HG2 VAL A  62     -11.186   5.336 -28.392  1.00  0.00           H  
ATOM    942 3HG2 VAL A  62     -12.758   4.784 -27.766  1.00  0.00           H  
ATOM    943  N   THR A  63     -13.683   8.796 -25.815  1.00  0.00           N  
ATOM    944  CA  THR A  63     -14.158  10.117 -25.453  1.00  0.00           C  
ATOM    945  C   THR A  63     -13.559  10.422 -24.087  1.00  0.00           C  
ATOM    946  O   THR A  63     -13.255   9.499 -23.331  1.00  0.00           O  
ATOM    947  CB  THR A  63     -15.695  10.198 -25.412  1.00  0.00           C  
ATOM    948  OG1 THR A  63     -16.200   9.266 -24.447  1.00  0.00           O  
ATOM    949  CG2 THR A  63     -16.283   9.876 -26.777  1.00  0.00           C  
ATOM    950  H   THR A  63     -14.337   8.027 -25.837  1.00  0.00           H  
ATOM    951  HA  THR A  63     -13.882  10.813 -26.245  1.00  0.00           H  
ATOM    952  HB  THR A  63     -15.999  11.203 -25.120  1.00  0.00           H  
ATOM    953  HG1 THR A  63     -16.070   8.371 -24.769  1.00  0.00           H  
ATOM    954 1HG2 THR A  63     -17.370   9.939 -26.730  1.00  0.00           H  
ATOM    955 2HG2 THR A  63     -15.910  10.590 -27.511  1.00  0.00           H  
ATOM    956 3HG2 THR A  63     -15.990   8.869 -27.071  1.00  0.00           H  
ATOM    957  N   LEU A  64     -13.388  11.699 -23.762  1.00  0.00           N  
ATOM    958  CA  LEU A  64     -12.880  12.054 -22.441  1.00  0.00           C  
ATOM    959  C   LEU A  64     -13.892  11.621 -21.389  1.00  0.00           C  
ATOM    960  O   LEU A  64     -13.525  11.168 -20.305  1.00  0.00           O  
ATOM    961  CB  LEU A  64     -12.624  13.564 -22.343  1.00  0.00           C  
ATOM    962  CG  LEU A  64     -11.413  14.086 -23.126  1.00  0.00           C  
ATOM    963  CD1 LEU A  64     -11.417  15.608 -23.113  1.00  0.00           C  
ATOM    964  CD2 LEU A  64     -10.135  13.537 -22.510  1.00  0.00           C  
ATOM    965  H   LEU A  64     -13.606  12.433 -24.420  1.00  0.00           H  
ATOM    966  HA  LEU A  64     -11.932  11.541 -22.286  1.00  0.00           H  
ATOM    967 1HB  LEU A  64     -13.505  14.090 -22.706  1.00  0.00           H  
ATOM    968 2HB  LEU A  64     -12.478  13.824 -21.294  1.00  0.00           H  
ATOM    969  HG  LEU A  64     -11.484  13.761 -24.165  1.00  0.00           H  
ATOM    970 1HD1 LEU A  64     -10.556  15.979 -23.670  1.00  0.00           H  
ATOM    971 2HD1 LEU A  64     -12.333  15.974 -23.576  1.00  0.00           H  
ATOM    972 3HD1 LEU A  64     -11.363  15.963 -22.084  1.00  0.00           H  
ATOM    973 1HD2 LEU A  64      -9.274  13.907 -23.068  1.00  0.00           H  
ATOM    974 2HD2 LEU A  64     -10.062  13.862 -21.472  1.00  0.00           H  
ATOM    975 3HD2 LEU A  64     -10.151  12.447 -22.549  1.00  0.00           H  
ATOM    976  N   TRP A  65     -15.171  11.756 -21.728  1.00  0.00           N  
ATOM    977  CA  TRP A  65     -16.253  11.354 -20.842  1.00  0.00           C  
ATOM    978  C   TRP A  65     -16.039   9.913 -20.388  1.00  0.00           C  
ATOM    979  O   TRP A  65     -15.985   9.623 -19.192  1.00  0.00           O  
ATOM    980  CB  TRP A  65     -17.606  11.488 -21.545  1.00  0.00           C  
ATOM    981  CG  TRP A  65     -18.738  10.863 -20.787  1.00  0.00           C  
ATOM    982  CD1 TRP A  65     -18.658  10.211 -19.593  1.00  0.00           C  
ATOM    983  CD2 TRP A  65     -20.134  10.829 -21.170  1.00  0.00           C  
ATOM    984  NE1 TRP A  65     -19.902   9.775 -19.208  1.00  0.00           N  
ATOM    985  CE2 TRP A  65     -20.817  10.146 -20.160  1.00  0.00           C  
ATOM    986  CE3 TRP A  65     -20.848  11.318 -22.271  1.00  0.00           C  
ATOM    987  CZ2 TRP A  65     -22.186   9.932 -20.215  1.00  0.00           C  
ATOM    988  CZ3 TRP A  65     -22.220  11.105 -22.325  1.00  0.00           C  
ATOM    989  CH2 TRP A  65     -22.871  10.431 -21.323  1.00  0.00           C  
ATOM    990  H   TRP A  65     -15.394  12.151 -22.630  1.00  0.00           H  
ATOM    991  HA  TRP A  65     -16.257  12.017 -19.977  1.00  0.00           H  
ATOM    992 1HB  TRP A  65     -17.835  12.543 -21.696  1.00  0.00           H  
ATOM    993 2HB  TRP A  65     -17.553  11.020 -22.528  1.00  0.00           H  
ATOM    994  HD1 TRP A  65     -17.741  10.059 -19.026  1.00  0.00           H  
ATOM    995  HE1 TRP A  65     -20.110   9.263 -18.362  1.00  0.00           H  
ATOM    996  HE3 TRP A  65     -20.337  11.857 -23.068  1.00  0.00           H  
ATOM    997  HZ2 TRP A  65     -22.721   9.398 -19.430  1.00  0.00           H  
ATOM    998  HZ3 TRP A  65     -22.769  11.488 -23.187  1.00  0.00           H  
ATOM    999  HH2 TRP A  65     -23.949  10.281 -21.398  1.00  0.00           H  
ATOM   1000  N   GLY A  66     -15.919   9.012 -21.352  1.00  0.00           N  
ATOM   1001  CA  GLY A  66     -15.750   7.614 -21.023  1.00  0.00           C  
ATOM   1002  C   GLY A  66     -14.461   7.394 -20.266  1.00  0.00           C  
ATOM   1003  O   GLY A  66     -14.408   6.552 -19.372  1.00  0.00           O  
ATOM   1004  H   GLY A  66     -15.944   9.289 -22.322  1.00  0.00           H  
ATOM   1005 1HA  GLY A  66     -16.596   7.276 -20.423  1.00  0.00           H  
ATOM   1006 2HA  GLY A  66     -15.750   7.022 -21.938  1.00  0.00           H  
ATOM   1007  N   ARG A  67     -13.423   8.151 -20.624  1.00  0.00           N  
ATOM   1008  CA  ARG A  67     -12.105   7.997 -20.004  1.00  0.00           C  
ATOM   1009  C   ARG A  67     -12.138   8.551 -18.586  1.00  0.00           C  
ATOM   1010  O   ARG A  67     -11.357   8.141 -17.725  1.00  0.00           O  
ATOM   1011  CB  ARG A  67     -11.034   8.717 -20.809  1.00  0.00           C  
ATOM   1012  CG  ARG A  67     -10.675   8.058 -22.131  1.00  0.00           C  
ATOM   1013  CD  ARG A  67      -9.672   8.850 -22.886  1.00  0.00           C  
ATOM   1014  NE  ARG A  67      -9.423   8.294 -24.206  1.00  0.00           N  
ATOM   1015  CZ  ARG A  67      -8.535   7.315 -24.469  1.00  0.00           C  
ATOM   1016  NH1 ARG A  67      -7.822   6.796 -23.495  1.00  0.00           N  
ATOM   1017  NH2 ARG A  67      -8.382   6.876 -25.706  1.00  0.00           N  
ATOM   1018  H   ARG A  67     -13.550   8.849 -21.342  1.00  0.00           H  
ATOM   1019  HA  ARG A  67     -11.858   6.936 -19.974  1.00  0.00           H  
ATOM   1020 1HB  ARG A  67     -11.362   9.733 -21.026  1.00  0.00           H  
ATOM   1021 2HB  ARG A  67     -10.121   8.788 -20.218  1.00  0.00           H  
ATOM   1022 1HG  ARG A  67     -10.259   7.068 -21.943  1.00  0.00           H  
ATOM   1023 2HG  ARG A  67     -11.572   7.964 -22.746  1.00  0.00           H  
ATOM   1024 1HD  ARG A  67     -10.032   9.871 -23.009  1.00  0.00           H  
ATOM   1025 2HD  ARG A  67      -8.730   8.862 -22.338  1.00  0.00           H  
ATOM   1026  HE  ARG A  67      -9.954   8.668 -24.982  1.00  0.00           H  
ATOM   1027 1HH1 ARG A  67      -7.939   7.131 -22.549  1.00  0.00           H  
ATOM   1028 2HH1 ARG A  67      -7.157   6.062 -23.692  1.00  0.00           H  
ATOM   1029 1HH2 ARG A  67      -8.931   7.275 -26.456  1.00  0.00           H  
ATOM   1030 2HH2 ARG A  67      -7.718   6.143 -25.903  1.00  0.00           H  
ATOM   1031  N   CYS A  68     -13.047   9.489 -18.350  1.00  0.00           N  
ATOM   1032  CA  CYS A  68     -13.182  10.072 -17.028  1.00  0.00           C  
ATOM   1033  C   CYS A  68     -13.824   9.014 -16.158  1.00  0.00           C  
ATOM   1034  O   CYS A  68     -13.406   8.797 -15.021  1.00  0.00           O  
ATOM   1035  CB  CYS A  68     -14.038  11.339 -17.047  1.00  0.00           C  
ATOM   1036  SG  CYS A  68     -13.248  12.752 -17.853  1.00  0.00           S  
ATOM   1037  H   CYS A  68     -13.656   9.805 -19.091  1.00  0.00           H  
ATOM   1038  HA  CYS A  68     -12.192  10.363 -16.676  1.00  0.00           H  
ATOM   1039 1HB  CYS A  68     -14.976  11.136 -17.564  1.00  0.00           H  
ATOM   1040 2HB  CYS A  68     -14.283  11.627 -16.025  1.00  0.00           H  
ATOM   1041  HG  CYS A  68     -14.256  13.598 -17.668  1.00  0.00           H  
ATOM   1042  N   VAL A  69     -14.833   8.347 -16.711  1.00  0.00           N  
ATOM   1043  CA  VAL A  69     -15.483   7.240 -16.025  1.00  0.00           C  
ATOM   1044  C   VAL A  69     -14.462   6.139 -15.719  1.00  0.00           C  
ATOM   1045  O   VAL A  69     -14.498   5.513 -14.650  1.00  0.00           O  
ATOM   1046  CB  VAL A  69     -16.624   6.668 -16.888  1.00  0.00           C  
ATOM   1047  CG1 VAL A  69     -17.154   5.377 -16.281  1.00  0.00           C  
ATOM   1048  CG2 VAL A  69     -17.736   7.697 -17.024  1.00  0.00           C  
ATOM   1049  H   VAL A  69     -15.157   8.616 -17.629  1.00  0.00           H  
ATOM   1050  HA  VAL A  69     -15.905   7.611 -15.090  1.00  0.00           H  
ATOM   1051  HB  VAL A  69     -16.232   6.422 -17.875  1.00  0.00           H  
ATOM   1052 1HG1 VAL A  69     -17.960   4.986 -16.904  1.00  0.00           H  
ATOM   1053 2HG1 VAL A  69     -16.350   4.643 -16.227  1.00  0.00           H  
ATOM   1054 3HG1 VAL A  69     -17.535   5.575 -15.280  1.00  0.00           H  
ATOM   1055 1HG2 VAL A  69     -18.539   7.286 -17.635  1.00  0.00           H  
ATOM   1056 2HG2 VAL A  69     -18.123   7.947 -16.036  1.00  0.00           H  
ATOM   1057 3HG2 VAL A  69     -17.343   8.596 -17.498  1.00  0.00           H  
ATOM   1058  N   ALA A  70     -13.544   5.909 -16.655  1.00  0.00           N  
ATOM   1059  CA  ALA A  70     -12.510   4.907 -16.455  1.00  0.00           C  
ATOM   1060  C   ALA A  70     -11.723   5.271 -15.192  1.00  0.00           C  
ATOM   1061  O   ALA A  70     -11.484   4.425 -14.322  1.00  0.00           O  
ATOM   1062  CB  ALA A  70     -11.589   4.857 -17.661  1.00  0.00           C  
ATOM   1063  H   ALA A  70     -13.560   6.433 -17.518  1.00  0.00           H  
ATOM   1064  HA  ALA A  70     -12.996   3.938 -16.339  1.00  0.00           H  
ATOM   1065 1HB  ALA A  70     -10.819   4.103 -17.499  1.00  0.00           H  
ATOM   1066 2HB  ALA A  70     -12.167   4.602 -18.549  1.00  0.00           H  
ATOM   1067 3HB  ALA A  70     -11.121   5.830 -17.800  1.00  0.00           H  
ATOM   1068  N   VAL A  71     -11.331   6.538 -15.096  1.00  0.00           N  
ATOM   1069  CA  VAL A  71     -10.560   7.010 -13.952  1.00  0.00           C  
ATOM   1070  C   VAL A  71     -11.285   6.660 -12.659  1.00  0.00           C  
ATOM   1071  O   VAL A  71     -10.676   6.195 -11.697  1.00  0.00           O  
ATOM   1072  CB  VAL A  71     -10.348   8.534 -14.031  1.00  0.00           C  
ATOM   1073  CG1 VAL A  71      -9.834   9.069 -12.703  1.00  0.00           C  
ATOM   1074  CG2 VAL A  71      -9.379   8.864 -15.157  1.00  0.00           C  
ATOM   1075  H   VAL A  71     -11.572   7.189 -15.830  1.00  0.00           H  
ATOM   1076  HA  VAL A  71      -9.582   6.529 -13.972  1.00  0.00           H  
ATOM   1077  HB  VAL A  71     -11.306   9.016 -14.222  1.00  0.00           H  
ATOM   1078 1HG1 VAL A  71      -9.689  10.148 -12.777  1.00  0.00           H  
ATOM   1079 2HG1 VAL A  71     -10.559   8.854 -11.919  1.00  0.00           H  
ATOM   1080 3HG1 VAL A  71      -8.884   8.593 -12.461  1.00  0.00           H  
ATOM   1081 1HG2 VAL A  71      -9.234   9.943 -15.207  1.00  0.00           H  
ATOM   1082 2HG2 VAL A  71      -8.422   8.377 -14.968  1.00  0.00           H  
ATOM   1083 3HG2 VAL A  71      -9.787   8.508 -16.103  1.00  0.00           H  
ATOM   1084  N   VAL A  72     -12.591   6.885 -12.646  1.00  0.00           N  
ATOM   1085  CA  VAL A  72     -13.383   6.632 -11.458  1.00  0.00           C  
ATOM   1086  C   VAL A  72     -13.186   5.208 -10.965  1.00  0.00           C  
ATOM   1087  O   VAL A  72     -12.901   4.986  -9.790  1.00  0.00           O  
ATOM   1088  CB  VAL A  72     -14.876   6.873 -11.750  1.00  0.00           C  
ATOM   1089  CG1 VAL A  72     -15.729   6.405 -10.581  1.00  0.00           C  
ATOM   1090  CG2 VAL A  72     -15.116   8.347 -12.037  1.00  0.00           C  
ATOM   1091  H   VAL A  72     -13.047   7.238 -13.475  1.00  0.00           H  
ATOM   1092  HA  VAL A  72     -13.074   7.332 -10.681  1.00  0.00           H  
ATOM   1093  HB  VAL A  72     -15.167   6.280 -12.617  1.00  0.00           H  
ATOM   1094 1HG1 VAL A  72     -16.782   6.582 -10.804  1.00  0.00           H  
ATOM   1095 2HG1 VAL A  72     -15.568   5.339 -10.416  1.00  0.00           H  
ATOM   1096 3HG1 VAL A  72     -15.452   6.957  -9.683  1.00  0.00           H  
ATOM   1097 1HG2 VAL A  72     -16.173   8.510 -12.243  1.00  0.00           H  
ATOM   1098 2HG2 VAL A  72     -14.819   8.939 -11.171  1.00  0.00           H  
ATOM   1099 3HG2 VAL A  72     -14.527   8.650 -12.903  1.00  0.00           H  
ATOM   1100  N   VAL A  73     -13.340   4.240 -11.863  1.00  0.00           N  
ATOM   1101  CA  VAL A  73     -13.289   2.842 -11.464  1.00  0.00           C  
ATOM   1102  C   VAL A  73     -11.850   2.364 -11.295  1.00  0.00           C  
ATOM   1103  O   VAL A  73     -11.589   1.386 -10.594  1.00  0.00           O  
ATOM   1104  CB  VAL A  73     -14.000   1.965 -12.512  1.00  0.00           C  
ATOM   1105  CG1 VAL A  73     -15.447   2.402 -12.679  1.00  0.00           C  
ATOM   1106  CG2 VAL A  73     -13.258   2.038 -13.838  1.00  0.00           C  
ATOM   1107  H   VAL A  73     -13.493   4.469 -12.835  1.00  0.00           H  
ATOM   1108  HA  VAL A  73     -13.794   2.738 -10.503  1.00  0.00           H  
ATOM   1109  HB  VAL A  73     -14.014   0.933 -12.159  1.00  0.00           H  
ATOM   1110 1HG1 VAL A  73     -15.935   1.771 -13.423  1.00  0.00           H  
ATOM   1111 2HG1 VAL A  73     -15.969   2.307 -11.727  1.00  0.00           H  
ATOM   1112 3HG1 VAL A  73     -15.478   3.440 -13.009  1.00  0.00           H  
ATOM   1113 1HG2 VAL A  73     -13.765   1.415 -14.574  1.00  0.00           H  
ATOM   1114 2HG2 VAL A  73     -13.238   3.070 -14.187  1.00  0.00           H  
ATOM   1115 3HG2 VAL A  73     -12.236   1.681 -13.703  1.00  0.00           H  
ATOM   1116  N   MET A  74     -10.914   3.056 -11.934  1.00  0.00           N  
ATOM   1117  CA  MET A  74      -9.510   2.795 -11.679  1.00  0.00           C  
ATOM   1118  C   MET A  74      -9.213   2.932 -10.199  1.00  0.00           C  
ATOM   1119  O   MET A  74      -8.672   2.012  -9.596  1.00  0.00           O  
ATOM   1120  CB  MET A  74      -8.633   3.742 -12.496  1.00  0.00           C  
ATOM   1121  CG  MET A  74      -8.578   3.424 -13.983  1.00  0.00           C  
ATOM   1122  SD  MET A  74      -7.541   4.578 -14.903  1.00  0.00           S  
ATOM   1123  CE  MET A  74      -8.058   4.234 -16.582  1.00  0.00           C  
ATOM   1124  H   MET A  74     -11.169   3.769 -12.602  1.00  0.00           H  
ATOM   1125  HA  MET A  74      -9.282   1.780 -12.006  1.00  0.00           H  
ATOM   1126 1HB  MET A  74      -8.999   4.762 -12.386  1.00  0.00           H  
ATOM   1127 2HB  MET A  74      -7.613   3.716 -12.110  1.00  0.00           H  
ATOM   1128 1HG  MET A  74      -8.185   2.418 -14.126  1.00  0.00           H  
ATOM   1129 2HG  MET A  74      -9.584   3.458 -14.400  1.00  0.00           H  
ATOM   1130 1HE  MET A  74      -7.504   4.872 -17.271  1.00  0.00           H  
ATOM   1131 2HE  MET A  74      -7.861   3.188 -16.817  1.00  0.00           H  
ATOM   1132 3HE  MET A  74      -9.126   4.434 -16.682  1.00  0.00           H  
ATOM   1133  N   VAL A  75      -9.565   4.069  -9.606  1.00  0.00           N  
ATOM   1134  CA  VAL A  75      -9.230   4.311  -8.203  1.00  0.00           C  
ATOM   1135  C   VAL A  75     -10.069   3.411  -7.309  1.00  0.00           C  
ATOM   1136  O   VAL A  75      -9.547   2.762  -6.408  1.00  0.00           O  
ATOM   1137  CB  VAL A  75      -9.475   5.784  -7.828  1.00  0.00           C  
ATOM   1138  CG1 VAL A  75      -9.281   5.993  -6.333  1.00  0.00           C  
ATOM   1139  CG2 VAL A  75      -8.542   6.684  -8.624  1.00  0.00           C  
ATOM   1140  H   VAL A  75     -10.068   4.778 -10.120  1.00  0.00           H  
ATOM   1141  HA  VAL A  75      -8.176   4.073  -8.053  1.00  0.00           H  
ATOM   1142  HB  VAL A  75     -10.510   6.040  -8.056  1.00  0.00           H  
ATOM   1143 1HG1 VAL A  75      -9.459   7.040  -6.086  1.00  0.00           H  
ATOM   1144 2HG1 VAL A  75      -9.983   5.367  -5.784  1.00  0.00           H  
ATOM   1145 3HG1 VAL A  75      -8.261   5.725  -6.058  1.00  0.00           H  
ATOM   1146 1HG2 VAL A  75      -8.722   7.724  -8.354  1.00  0.00           H  
ATOM   1147 2HG2 VAL A  75      -7.507   6.424  -8.400  1.00  0.00           H  
ATOM   1148 3HG2 VAL A  75      -8.728   6.548  -9.690  1.00  0.00           H  
ATOM   1149  N   ALA A  76     -11.368   3.366  -7.577  1.00  0.00           N  
ATOM   1150  CA  ALA A  76     -12.292   2.623  -6.739  1.00  0.00           C  
ATOM   1151  C   ALA A  76     -11.864   1.167  -6.721  1.00  0.00           C  
ATOM   1152  O   ALA A  76     -11.915   0.510  -5.691  1.00  0.00           O  
ATOM   1153  CB  ALA A  76     -13.699   2.738  -7.289  1.00  0.00           C  
ATOM   1154  H   ALA A  76     -11.724   3.860  -8.383  1.00  0.00           H  
ATOM   1155  HA  ALA A  76     -12.264   3.055  -5.739  1.00  0.00           H  
ATOM   1156 1HB  ALA A  76     -14.385   2.177  -6.654  1.00  0.00           H  
ATOM   1157 2HB  ALA A  76     -13.998   3.786  -7.308  1.00  0.00           H  
ATOM   1158 3HB  ALA A  76     -13.729   2.333  -8.300  1.00  0.00           H  
ATOM   1159  N   GLY A  77     -11.429   0.673  -7.872  1.00  0.00           N  
ATOM   1160  CA  GLY A  77     -11.029  -0.717  -7.969  1.00  0.00           C  
ATOM   1161  C   GLY A  77      -9.800  -1.064  -7.140  1.00  0.00           C  
ATOM   1162  O   GLY A  77      -9.837  -2.001  -6.339  1.00  0.00           O  
ATOM   1163  H   GLY A  77     -11.372   1.260  -8.692  1.00  0.00           H  
ATOM   1164 1HA  GLY A  77     -11.851  -1.356  -7.645  1.00  0.00           H  
ATOM   1165 2HA  GLY A  77     -10.821  -0.964  -9.009  1.00  0.00           H  
ATOM   1166  N   ILE A  78      -8.710  -0.328  -7.334  1.00  0.00           N  
ATOM   1167  CA  ILE A  78      -7.452  -0.650  -6.664  1.00  0.00           C  
ATOM   1168  C   ILE A  78      -7.628  -0.387  -5.183  1.00  0.00           C  
ATOM   1169  O   ILE A  78      -7.170  -1.154  -4.338  1.00  0.00           O  
ATOM   1170  CB  ILE A  78      -6.278   0.181  -7.213  1.00  0.00           C  
ATOM   1171  CG1 ILE A  78      -6.018  -0.168  -8.681  1.00  0.00           C  
ATOM   1172  CG2 ILE A  78      -5.028  -0.048  -6.378  1.00  0.00           C  
ATOM   1173  CD1 ILE A  78      -5.683  -1.623  -8.912  1.00  0.00           C  
ATOM   1174  H   ILE A  78      -8.747   0.468  -7.955  1.00  0.00           H  
ATOM   1175  HA  ILE A  78      -7.200  -1.687  -6.881  1.00  0.00           H  
ATOM   1176  HB  ILE A  78      -6.536   1.240  -7.182  1.00  0.00           H  
ATOM   1177 1HG1 ILE A  78      -6.897   0.079  -9.275  1.00  0.00           H  
ATOM   1178 2HG1 ILE A  78      -5.191   0.435  -9.057  1.00  0.00           H  
ATOM   1179 1HG2 ILE A  78      -4.208   0.546  -6.781  1.00  0.00           H  
ATOM   1180 2HG2 ILE A  78      -5.219   0.249  -5.348  1.00  0.00           H  
ATOM   1181 3HG2 ILE A  78      -4.759  -1.104  -6.408  1.00  0.00           H  
ATOM   1182 1HD1 ILE A  78      -5.511  -1.793  -9.975  1.00  0.00           H  
ATOM   1183 2HD1 ILE A  78      -4.783  -1.883  -8.353  1.00  0.00           H  
ATOM   1184 3HD1 ILE A  78      -6.511  -2.245  -8.576  1.00  0.00           H  
ATOM   1185  N   THR A  79      -8.313   0.711  -4.893  1.00  0.00           N  
ATOM   1186  CA  THR A  79      -8.692   1.072  -3.541  1.00  0.00           C  
ATOM   1187  C   THR A  79      -9.449  -0.042  -2.824  1.00  0.00           C  
ATOM   1188  O   THR A  79      -9.100  -0.405  -1.708  1.00  0.00           O  
ATOM   1189  CB  THR A  79      -9.547   2.353  -3.544  1.00  0.00           C  
ATOM   1190  OG1 THR A  79      -8.788   3.436  -4.099  1.00  0.00           O  
ATOM   1191  CG2 THR A  79      -9.976   2.711  -2.130  1.00  0.00           C  
ATOM   1192  H   THR A  79      -8.578   1.317  -5.656  1.00  0.00           H  
ATOM   1193  HA  THR A  79      -7.784   1.243  -2.961  1.00  0.00           H  
ATOM   1194  HB  THR A  79     -10.434   2.197  -4.158  1.00  0.00           H  
ATOM   1195  HG1 THR A  79      -8.438   3.978  -3.387  1.00  0.00           H  
ATOM   1196 1HG2 THR A  79     -10.579   3.619  -2.151  1.00  0.00           H  
ATOM   1197 2HG2 THR A  79     -10.562   1.895  -1.709  1.00  0.00           H  
ATOM   1198 3HG2 THR A  79      -9.093   2.878  -1.513  1.00  0.00           H  
ATOM   1199  N   SER A  80     -10.479  -0.585  -3.460  1.00  0.00           N  
ATOM   1200  CA  SER A  80     -11.246  -1.655  -2.835  1.00  0.00           C  
ATOM   1201  C   SER A  80     -10.354  -2.847  -2.489  1.00  0.00           C  
ATOM   1202  O   SER A  80     -10.489  -3.445  -1.421  1.00  0.00           O  
ATOM   1203  CB  SER A  80     -12.365  -2.099  -3.757  1.00  0.00           C  
ATOM   1204  OG  SER A  80     -13.304  -1.075  -3.935  1.00  0.00           O  
ATOM   1205  H   SER A  80     -10.743  -0.264  -4.380  1.00  0.00           H  
ATOM   1206  HA  SER A  80     -11.687  -1.273  -1.914  1.00  0.00           H  
ATOM   1207 1HB  SER A  80     -11.948  -2.386  -4.723  1.00  0.00           H  
ATOM   1208 2HB  SER A  80     -12.854  -2.977  -3.338  1.00  0.00           H  
ATOM   1209  HG  SER A  80     -13.648  -0.876  -3.061  1.00  0.00           H  
ATOM   1210  N   PHE A  81      -9.438  -3.190  -3.388  1.00  0.00           N  
ATOM   1211  CA  PHE A  81      -8.488  -4.253  -3.102  1.00  0.00           C  
ATOM   1212  C   PHE A  81      -7.615  -3.931  -1.904  1.00  0.00           C  
ATOM   1213  O   PHE A  81      -7.312  -4.809  -1.099  1.00  0.00           O  
ATOM   1214  CB  PHE A  81      -7.601  -4.512  -4.322  1.00  0.00           C  
ATOM   1215  CG  PHE A  81      -8.308  -5.211  -5.448  1.00  0.00           C  
ATOM   1216  CD1 PHE A  81      -8.351  -4.648  -6.714  1.00  0.00           C  
ATOM   1217  CD2 PHE A  81      -8.932  -6.433  -5.242  1.00  0.00           C  
ATOM   1218  CE1 PHE A  81      -9.001  -5.291  -7.751  1.00  0.00           C  
ATOM   1219  CE2 PHE A  81      -9.581  -7.078  -6.277  1.00  0.00           C  
ATOM   1220  CZ  PHE A  81      -9.616  -6.505  -7.533  1.00  0.00           C  
ATOM   1221  H   PHE A  81      -9.393  -2.715  -4.278  1.00  0.00           H  
ATOM   1222  HA  PHE A  81      -9.044  -5.157  -2.852  1.00  0.00           H  
ATOM   1223 1HB  PHE A  81      -7.215  -3.565  -4.698  1.00  0.00           H  
ATOM   1224 2HB  PHE A  81      -6.746  -5.120  -4.027  1.00  0.00           H  
ATOM   1225  HD1 PHE A  81      -7.864  -3.689  -6.887  1.00  0.00           H  
ATOM   1226  HD2 PHE A  81      -8.904  -6.884  -4.250  1.00  0.00           H  
ATOM   1227  HE1 PHE A  81      -9.028  -4.837  -8.741  1.00  0.00           H  
ATOM   1228  HE2 PHE A  81     -10.067  -8.037  -6.102  1.00  0.00           H  
ATOM   1229  HZ  PHE A  81     -10.130  -7.012  -8.348  1.00  0.00           H  
ATOM   1230  N   GLY A  82      -7.221  -2.669  -1.786  1.00  0.00           N  
ATOM   1231  CA  GLY A  82      -6.453  -2.241  -0.630  1.00  0.00           C  
ATOM   1232  C   GLY A  82      -7.291  -2.276   0.632  1.00  0.00           C  
ATOM   1233  O   GLY A  82      -6.788  -2.564   1.720  1.00  0.00           O  
ATOM   1234  H   GLY A  82      -7.452  -1.993  -2.500  1.00  0.00           H  
ATOM   1235 1HA  GLY A  82      -5.584  -2.888  -0.510  1.00  0.00           H  
ATOM   1236 2HA  GLY A  82      -6.081  -1.231  -0.794  1.00  0.00           H  
ATOM   1237  N   LEU A  83      -8.577  -1.981   0.485  1.00  0.00           N  
ATOM   1238  CA  LEU A  83      -9.487  -1.991   1.615  1.00  0.00           C  
ATOM   1239  C   LEU A  83      -9.638  -3.412   2.137  1.00  0.00           C  
ATOM   1240  O   LEU A  83      -9.758  -3.628   3.342  1.00  0.00           O  
ATOM   1241  CB  LEU A  83     -10.855  -1.427   1.211  1.00  0.00           C  
ATOM   1242  CG  LEU A  83     -10.887   0.072   0.887  1.00  0.00           C  
ATOM   1243  CD1 LEU A  83     -12.275   0.456   0.394  1.00  0.00           C  
ATOM   1244  CD2 LEU A  83     -10.507   0.868   2.127  1.00  0.00           C  
ATOM   1245  H   LEU A  83      -8.932  -1.746  -0.430  1.00  0.00           H  
ATOM   1246  HA  LEU A  83      -9.077  -1.348   2.394  1.00  0.00           H  
ATOM   1247 1HB  LEU A  83     -11.205  -1.963   0.331  1.00  0.00           H  
ATOM   1248 2HB  LEU A  83     -11.558  -1.605   2.024  1.00  0.00           H  
ATOM   1249  HG  LEU A  83     -10.178   0.287   0.087  1.00  0.00           H  
ATOM   1250 1HD1 LEU A  83     -12.298   1.521   0.164  1.00  0.00           H  
ATOM   1251 2HD1 LEU A  83     -12.513  -0.114  -0.504  1.00  0.00           H  
ATOM   1252 3HD1 LEU A  83     -13.010   0.237   1.169  1.00  0.00           H  
ATOM   1253 1HD2 LEU A  83     -10.529   1.934   1.896  1.00  0.00           H  
ATOM   1254 2HD2 LEU A  83     -11.216   0.655   2.927  1.00  0.00           H  
ATOM   1255 3HD2 LEU A  83      -9.504   0.587   2.447  1.00  0.00           H  
ATOM   1256  N   VAL A  84      -9.624  -4.382   1.228  1.00  0.00           N  
ATOM   1257  CA  VAL A  84      -9.661  -5.785   1.620  1.00  0.00           C  
ATOM   1258  C   VAL A  84      -8.394  -6.165   2.370  1.00  0.00           C  
ATOM   1259  O   VAL A  84      -8.445  -6.899   3.356  1.00  0.00           O  
ATOM   1260  CB  VAL A  84      -9.815  -6.687   0.381  1.00  0.00           C  
ATOM   1261  CG1 VAL A  84      -9.626  -8.148   0.759  1.00  0.00           C  
ATOM   1262  CG2 VAL A  84     -11.179  -6.466  -0.255  1.00  0.00           C  
ATOM   1263  H   VAL A  84      -9.588  -4.146   0.246  1.00  0.00           H  
ATOM   1264  HA  VAL A  84     -10.525  -5.941   2.267  1.00  0.00           H  
ATOM   1265  HB  VAL A  84      -9.033  -6.438  -0.338  1.00  0.00           H  
ATOM   1266 1HG1 VAL A  84      -9.737  -8.772  -0.128  1.00  0.00           H  
ATOM   1267 2HG1 VAL A  84      -8.630  -8.290   1.179  1.00  0.00           H  
ATOM   1268 3HG1 VAL A  84     -10.375  -8.433   1.498  1.00  0.00           H  
ATOM   1269 1HG2 VAL A  84     -11.280  -7.107  -1.131  1.00  0.00           H  
ATOM   1270 2HG2 VAL A  84     -11.960  -6.710   0.466  1.00  0.00           H  
ATOM   1271 3HG2 VAL A  84     -11.275  -5.423  -0.556  1.00  0.00           H  
ATOM   1272  N   THR A  85      -7.254  -5.674   1.901  1.00  0.00           N  
ATOM   1273  CA  THR A  85      -6.005  -5.966   2.586  1.00  0.00           C  
ATOM   1274  C   THR A  85      -6.119  -5.380   3.976  1.00  0.00           C  
ATOM   1275  O   THR A  85      -5.788  -6.038   4.962  1.00  0.00           O  
ATOM   1276  CB  THR A  85      -4.783  -5.385   1.850  1.00  0.00           C  
ATOM   1277  OG1 THR A  85      -4.686  -5.969   0.544  1.00  0.00           O  
ATOM   1278  CG2 THR A  85      -3.507  -5.672   2.626  1.00  0.00           C  
ATOM   1279  H   THR A  85      -7.237  -5.098   1.072  1.00  0.00           H  
ATOM   1280  HA  THR A  85      -5.861  -7.047   2.597  1.00  0.00           H  
ATOM   1281  HB  THR A  85      -4.902  -4.307   1.743  1.00  0.00           H  
ATOM   1282  HG1 THR A  85      -5.045  -5.360  -0.105  1.00  0.00           H  
ATOM   1283 1HG2 THR A  85      -2.654  -5.254   2.091  1.00  0.00           H  
ATOM   1284 2HG2 THR A  85      -3.573  -5.220   3.615  1.00  0.00           H  
ATOM   1285 3HG2 THR A  85      -3.378  -6.749   2.727  1.00  0.00           H  
ATOM   1286  N   ALA A  86      -6.591  -4.137   4.045  1.00  0.00           N  
ATOM   1287  CA  ALA A  86      -6.691  -3.425   5.314  1.00  0.00           C  
ATOM   1288  C   ALA A  86      -7.671  -4.184   6.182  1.00  0.00           C  
ATOM   1289  O   ALA A  86      -7.473  -4.324   7.387  1.00  0.00           O  
ATOM   1290  CB  ALA A  86      -7.183  -2.007   5.083  1.00  0.00           C  
ATOM   1291  H   ALA A  86      -6.887  -3.676   3.197  1.00  0.00           H  
ATOM   1292  HA  ALA A  86      -5.697  -3.386   5.760  1.00  0.00           H  
ATOM   1293 1HB  ALA A  86      -7.253  -1.486   6.038  1.00  0.00           H  
ATOM   1294 2HB  ALA A  86      -6.484  -1.480   4.433  1.00  0.00           H  
ATOM   1295 3HB  ALA A  86      -8.165  -2.035   4.613  1.00  0.00           H  
ATOM   1296  N   ALA A  87      -8.727  -4.679   5.548  1.00  0.00           N  
ATOM   1297  CA  ALA A  87      -9.827  -5.299   6.264  1.00  0.00           C  
ATOM   1298  C   ALA A  87      -9.275  -6.379   7.180  1.00  0.00           C  
ATOM   1299  O   ALA A  87      -9.508  -6.368   8.383  1.00  0.00           O  
ATOM   1300  CB  ALA A  87     -10.804  -5.912   5.279  1.00  0.00           C  
ATOM   1301  H   ALA A  87      -8.765  -4.623   4.541  1.00  0.00           H  
ATOM   1302  HA  ALA A  87     -10.336  -4.525   6.838  1.00  0.00           H  
ATOM   1303 1HB  ALA A  87     -11.627  -6.375   5.823  1.00  0.00           H  
ATOM   1304 2HB  ALA A  87     -11.196  -5.134   4.623  1.00  0.00           H  
ATOM   1305 3HB  ALA A  87     -10.294  -6.666   4.682  1.00  0.00           H  
ATOM   1306  N   LEU A  88      -8.527  -7.306   6.600  1.00  0.00           N  
ATOM   1307  CA  LEU A  88      -8.032  -8.457   7.342  1.00  0.00           C  
ATOM   1308  C   LEU A  88      -6.693  -8.216   8.045  1.00  0.00           C  
ATOM   1309  O   LEU A  88      -6.289  -9.003   8.902  1.00  0.00           O  
ATOM   1310  CB  LEU A  88      -7.893  -9.651   6.389  1.00  0.00           C  
ATOM   1311  CG  LEU A  88      -9.198 -10.159   5.763  1.00  0.00           C  
ATOM   1312  CD1 LEU A  88      -8.888 -11.275   4.775  1.00  0.00           C  
ATOM   1313  CD2 LEU A  88     -10.133 -10.644   6.861  1.00  0.00           C  
ATOM   1314  H   LEU A  88      -8.293  -7.214   5.622  1.00  0.00           H  
ATOM   1315  HA  LEU A  88      -8.746  -8.693   8.131  1.00  0.00           H  
ATOM   1316 1HB  LEU A  88      -7.223  -9.372   5.578  1.00  0.00           H  
ATOM   1317 2HB  LEU A  88      -7.443 -10.481   6.935  1.00  0.00           H  
ATOM   1318  HG  LEU A  88      -9.676  -9.348   5.212  1.00  0.00           H  
ATOM   1319 1HD1 LEU A  88      -9.816 -11.635   4.330  1.00  0.00           H  
ATOM   1320 2HD1 LEU A  88      -8.234 -10.895   3.990  1.00  0.00           H  
ATOM   1321 3HD1 LEU A  88      -8.393 -12.094   5.295  1.00  0.00           H  
ATOM   1322 1HD2 LEU A  88     -11.061 -11.004   6.416  1.00  0.00           H  
ATOM   1323 2HD2 LEU A  88      -9.657 -11.455   7.412  1.00  0.00           H  
ATOM   1324 3HD2 LEU A  88     -10.352  -9.822   7.543  1.00  0.00           H  
ATOM   1325  N   ALA A  89      -6.005  -7.137   7.683  1.00  0.00           N  
ATOM   1326  CA  ALA A  89      -4.721  -6.816   8.292  1.00  0.00           C  
ATOM   1327  C   ALA A  89      -4.793  -6.858   9.807  1.00  0.00           C  
ATOM   1328  O   ALA A  89      -4.399  -7.844  10.421  1.00  0.00           O  
ATOM   1329  CB  ALA A  89      -4.248  -5.447   7.838  1.00  0.00           C  
ATOM   1330  H   ALA A  89      -6.379  -6.526   6.971  1.00  0.00           H  
ATOM   1331  HA  ALA A  89      -3.997  -7.565   7.970  1.00  0.00           H  
ATOM   1332 1HB  ALA A  89      -3.288  -5.222   8.302  1.00  0.00           H  
ATOM   1333 2HB  ALA A  89      -4.138  -5.442   6.754  1.00  0.00           H  
ATOM   1334 3HB  ALA A  89      -4.978  -4.695   8.132  1.00  0.00           H  
ATOM   1335  N   THR A  90      -5.293  -5.786  10.413  1.00  0.00           N  
ATOM   1336  CA  THR A  90      -5.307  -5.678  11.869  1.00  0.00           C  
ATOM   1337  C   THR A  90      -6.522  -6.369  12.477  1.00  0.00           C  
ATOM   1338  O   THR A  90      -6.631  -6.487  13.696  1.00  0.00           O  
ATOM   1339  CB  THR A  90      -5.280  -4.203  12.311  1.00  0.00           C  
ATOM   1340  OG1 THR A  90      -6.416  -3.518  11.766  1.00  0.00           O  
ATOM   1341  CG2 THR A  90      -4.006  -3.525  11.833  1.00  0.00           C  
ATOM   1342  H   THR A  90      -5.670  -5.030   9.860  1.00  0.00           H  
ATOM   1343  HA  THR A  90      -4.410  -6.160  12.260  1.00  0.00           H  
ATOM   1344  HB  THR A  90      -5.328  -4.149  13.399  1.00  0.00           H  
ATOM   1345  HG1 THR A  90      -7.150  -4.131  11.686  1.00  0.00           H  
ATOM   1346 1HG2 THR A  90      -4.005  -2.484  12.155  1.00  0.00           H  
ATOM   1347 2HG2 THR A  90      -3.141  -4.037  12.255  1.00  0.00           H  
ATOM   1348 3HG2 THR A  90      -3.957  -3.568  10.746  1.00  0.00           H  
ATOM   1349  N   TRP A  91      -7.435  -6.826  11.626  1.00  0.00           N  
ATOM   1350  CA  TRP A  91      -8.543  -7.669  12.066  1.00  0.00           C  
ATOM   1351  C   TRP A  91      -8.019  -9.036  12.496  1.00  0.00           C  
ATOM   1352  O   TRP A  91      -8.451  -9.600  13.502  1.00  0.00           O  
ATOM   1353  CB  TRP A  91      -9.575  -7.835  10.949  1.00  0.00           C  
ATOM   1354  CG  TRP A  91     -10.837  -8.509  11.395  1.00  0.00           C  
ATOM   1355  CD1 TRP A  91     -11.840  -7.956  12.134  1.00  0.00           C  
ATOM   1356  CD2 TRP A  91     -11.240  -9.875  11.131  1.00  0.00           C  
ATOM   1357  NE1 TRP A  91     -12.834  -8.878  12.348  1.00  0.00           N  
ATOM   1358  CE2 TRP A  91     -12.484 -10.058  11.741  1.00  0.00           C  
ATOM   1359  CE3 TRP A  91     -10.653 -10.940  10.437  1.00  0.00           C  
ATOM   1360  CZ2 TRP A  91     -13.159 -11.267  11.681  1.00  0.00           C  
ATOM   1361  CZ3 TRP A  91     -11.331 -12.152  10.376  1.00  0.00           C  
ATOM   1362  CH2 TRP A  91     -12.552 -12.310  10.982  1.00  0.00           C  
ATOM   1363  H   TRP A  91      -7.359  -6.584  10.648  1.00  0.00           H  
ATOM   1364  HA  TRP A  91      -9.029  -7.187  12.914  1.00  0.00           H  
ATOM   1365 1HB  TRP A  91      -9.834  -6.856  10.545  1.00  0.00           H  
ATOM   1366 2HB  TRP A  91      -9.142  -8.419  10.138  1.00  0.00           H  
ATOM   1367  HD1 TRP A  91     -11.851  -6.931  12.500  1.00  0.00           H  
ATOM   1368  HE1 TRP A  91     -13.684  -8.717  12.869  1.00  0.00           H  
ATOM   1369  HE3 TRP A  91      -9.685 -10.819   9.952  1.00  0.00           H  
ATOM   1370  HZ2 TRP A  91     -14.130 -11.412  12.156  1.00  0.00           H  
ATOM   1371  HZ3 TRP A  91     -10.867 -12.977   9.834  1.00  0.00           H  
ATOM   1372  HH2 TRP A  91     -13.056 -13.274  10.914  1.00  0.00           H  
ATOM   1373  N   PHE A  92      -7.087  -9.564  11.710  1.00  0.00           N  
ATOM   1374  CA  PHE A  92      -6.434 -10.822  12.032  1.00  0.00           C  
ATOM   1375  C   PHE A  92      -5.731 -10.627  13.366  1.00  0.00           C  
ATOM   1376  O   PHE A  92      -5.778 -11.485  14.241  1.00  0.00           O  
ATOM   1377  CB  PHE A  92      -5.436 -11.233  10.948  1.00  0.00           C  
ATOM   1378  CG  PHE A  92      -6.065 -11.939   9.781  1.00  0.00           C  
ATOM   1379  CD1 PHE A  92      -7.341 -12.471   9.880  1.00  0.00           C  
ATOM   1380  CD2 PHE A  92      -5.382 -12.072   8.581  1.00  0.00           C  
ATOM   1381  CE1 PHE A  92      -7.921 -13.121   8.807  1.00  0.00           C  
ATOM   1382  CE2 PHE A  92      -5.959 -12.720   7.507  1.00  0.00           C  
ATOM   1383  CZ  PHE A  92      -7.231 -13.246   7.620  1.00  0.00           C  
ATOM   1384  H   PHE A  92      -6.825  -9.076  10.866  1.00  0.00           H  
ATOM   1385  HA  PHE A  92      -7.195 -11.601  12.093  1.00  0.00           H  
ATOM   1386 1HB  PHE A  92      -4.921 -10.348  10.573  1.00  0.00           H  
ATOM   1387 2HB  PHE A  92      -4.682 -11.891  11.378  1.00  0.00           H  
ATOM   1388  HD1 PHE A  92      -7.888 -12.372  10.818  1.00  0.00           H  
ATOM   1389  HD2 PHE A  92      -4.377 -11.657   8.492  1.00  0.00           H  
ATOM   1390  HE1 PHE A  92      -8.925 -13.536   8.899  1.00  0.00           H  
ATOM   1391  HE2 PHE A  92      -5.411 -12.818   6.570  1.00  0.00           H  
ATOM   1392  HZ  PHE A  92      -7.686 -13.758   6.775  1.00  0.00           H  
ATOM   1393  N   VAL A  93      -5.085  -9.471  13.500  1.00  0.00           N  
ATOM   1394  CA  VAL A  93      -4.319  -9.128  14.687  1.00  0.00           C  
ATOM   1395  C   VAL A  93      -5.299  -9.251  15.859  1.00  0.00           C  
ATOM   1396  O   VAL A  93      -4.978  -9.823  16.902  1.00  0.00           O  
ATOM   1397  CB  VAL A  93      -3.742  -7.703  14.600  1.00  0.00           C  
ATOM   1398  CG1 VAL A  93      -3.171  -7.276  15.945  1.00  0.00           C  
ATOM   1399  CG2 VAL A  93      -2.675  -7.641  13.518  1.00  0.00           C  
ATOM   1400  H   VAL A  93      -5.135  -8.809  12.739  1.00  0.00           H  
ATOM   1401  HA  VAL A  93      -3.480  -9.820  14.769  1.00  0.00           H  
ATOM   1402  HB  VAL A  93      -4.547  -7.009  14.359  1.00  0.00           H  
ATOM   1403 1HG1 VAL A  93      -2.768  -6.266  15.865  1.00  0.00           H  
ATOM   1404 2HG1 VAL A  93      -3.960  -7.293  16.697  1.00  0.00           H  
ATOM   1405 3HG1 VAL A  93      -2.376  -7.962  16.236  1.00  0.00           H  
ATOM   1406 1HG2 VAL A  93      -2.273  -6.630  13.461  1.00  0.00           H  
ATOM   1407 2HG2 VAL A  93      -1.873  -8.339  13.757  1.00  0.00           H  
ATOM   1408 3HG2 VAL A  93      -3.116  -7.909  12.557  1.00  0.00           H  
ATOM   1409  N   GLY A  94      -6.507  -8.719  15.663  1.00  0.00           N  
ATOM   1410  CA  GLY A  94      -7.466  -8.574  16.748  1.00  0.00           C  
ATOM   1411  C   GLY A  94      -8.384  -9.779  16.765  1.00  0.00           C  
ATOM   1412  O   GLY A  94      -9.478  -9.764  17.332  1.00  0.00           O  
ATOM   1413  H   GLY A  94      -6.762  -8.409  14.736  1.00  0.00           H  
ATOM   1414 1HA  GLY A  94      -6.934  -8.481  17.695  1.00  0.00           H  
ATOM   1415 2HA  GLY A  94      -8.037  -7.657  16.609  1.00  0.00           H  
ATOM   1416  N   ARG A  95      -7.917 -10.823  16.098  1.00  0.00           N  
ATOM   1417  CA  ARG A  95      -8.539 -12.133  16.105  1.00  0.00           C  
ATOM   1418  C   ARG A  95      -7.391 -13.105  16.364  1.00  0.00           C  
ATOM   1419  O   ARG A  95      -7.440 -14.284  15.996  1.00  0.00           O  
ATOM   1420  CB  ARG A  95      -9.236 -12.446  14.790  1.00  0.00           C  
ATOM   1421  CG  ARG A  95     -10.473 -11.608  14.506  1.00  0.00           C  
ATOM   1422  CD  ARG A  95     -11.576 -11.920  15.451  1.00  0.00           C  
ATOM   1423  NE  ARG A  95     -12.784 -11.173  15.140  1.00  0.00           N  
ATOM   1424  CZ  ARG A  95     -13.062  -9.939  15.605  1.00  0.00           C  
ATOM   1425  NH1 ARG A  95     -12.210  -9.328  16.398  1.00  0.00           N  
ATOM   1426  NH2 ARG A  95     -14.191  -9.343  15.263  1.00  0.00           N  
ATOM   1427  H   ARG A  95      -7.075 -10.681  15.558  1.00  0.00           H  
ATOM   1428  HA  ARG A  95      -9.306 -12.147  16.880  1.00  0.00           H  
ATOM   1429 1HB  ARG A  95      -8.541 -12.297  13.965  1.00  0.00           H  
ATOM   1430 2HB  ARG A  95      -9.538 -13.494  14.778  1.00  0.00           H  
ATOM   1431 1HG  ARG A  95     -10.227 -10.551  14.604  1.00  0.00           H  
ATOM   1432 2HG  ARG A  95     -10.823 -11.807  13.493  1.00  0.00           H  
ATOM   1433 1HD  ARG A  95     -11.810 -12.983  15.400  1.00  0.00           H  
ATOM   1434 2HD  ARG A  95     -11.269 -11.665  16.465  1.00  0.00           H  
ATOM   1435  HE  ARG A  95     -13.464 -11.611  14.533  1.00  0.00           H  
ATOM   1436 1HH1 ARG A  95     -11.347  -9.784  16.659  1.00  0.00           H  
ATOM   1437 2HH1 ARG A  95     -12.417  -8.404  16.745  1.00  0.00           H  
ATOM   1438 1HH2 ARG A  95     -14.846  -9.813  14.653  1.00  0.00           H  
ATOM   1439 2HH2 ARG A  95     -14.398  -8.419  15.610  1.00  0.00           H  
ATOM   1440  N   GLU A  96      -6.343 -12.563  16.980  1.00  0.00           N  
ATOM   1441  CA  GLU A  96      -5.230 -13.337  17.516  1.00  0.00           C  
ATOM   1442  C   GLU A  96      -4.967 -12.851  18.938  1.00  0.00           C  
ATOM   1443  O   GLU A  96      -4.667 -13.636  19.835  1.00  0.00           O  
ATOM   1444  CB  GLU A  96      -3.978 -13.185  16.649  1.00  0.00           C  
ATOM   1445  CG  GLU A  96      -4.041 -13.919  15.318  1.00  0.00           C  
ATOM   1446  CD  GLU A  96      -2.789 -13.759  14.501  1.00  0.00           C  
ATOM   1447  OE1 GLU A  96      -2.023 -12.871  14.790  1.00  0.00           O  
ATOM   1448  OE2 GLU A  96      -2.597 -14.527  13.588  1.00  0.00           O  
ATOM   1449  H   GLU A  96      -6.333 -11.558  17.075  1.00  0.00           H  
ATOM   1450  HA  GLU A  96      -5.498 -14.394  17.486  1.00  0.00           H  
ATOM   1451 1HB  GLU A  96      -3.806 -12.128  16.441  1.00  0.00           H  
ATOM   1452 2HB  GLU A  96      -3.110 -13.556  17.195  1.00  0.00           H  
ATOM   1453 1HG  GLU A  96      -4.205 -14.979  15.507  1.00  0.00           H  
ATOM   1454 2HG  GLU A  96      -4.891 -13.544  14.748  1.00  0.00           H  
ATOM   1455  N   GLN A  97      -5.078 -11.542  19.121  1.00  0.00           N  
ATOM   1456  CA  GLN A  97      -4.900 -10.916  20.420  1.00  0.00           C  
ATOM   1457  C   GLN A  97      -6.259 -10.739  21.112  1.00  0.00           C  
ATOM   1458  O   GLN A  97      -6.336 -10.990  22.334  1.00  0.00           O  
ATOM   1459  OXT GLN A  97      -7.210 -10.368  20.481  1.00  0.00           O  
ATOM   1460  CB  GLN A  97      -4.194  -9.566  20.273  1.00  0.00           C  
ATOM   1461  CG  GLN A  97      -2.779  -9.659  19.729  1.00  0.00           C  
ATOM   1462  CD  GLN A  97      -2.098  -8.306  19.650  1.00  0.00           C  
ATOM   1463  OE1 GLN A  97      -2.477  -7.363  20.350  1.00  0.00           O  
ATOM   1464  NE2 GLN A  97      -1.086  -8.203  18.796  1.00  0.00           N  
ATOM   1465  H   GLN A  97      -5.295 -10.963  18.322  1.00  0.00           H  
ATOM   1466  HA  GLN A  97      -4.261 -11.556  21.028  1.00  0.00           H  
ATOM   1467 1HB  GLN A  97      -4.769  -8.924  19.606  1.00  0.00           H  
ATOM   1468 2HB  GLN A  97      -4.148  -9.071  21.244  1.00  0.00           H  
ATOM   1469 1HG  GLN A  97      -2.190 -10.301  20.384  1.00  0.00           H  
ATOM   1470 2HG  GLN A  97      -2.814 -10.083  18.725  1.00  0.00           H  
ATOM   1471 1HE2 GLN A  97      -0.598  -7.334  18.700  1.00  0.00           H  
ATOM   1472 2HE2 GLN A  97      -0.811  -8.993  18.248  1.00  0.00           H  
ATOM   1473  N   ALA B  98      -3.078 -19.545  14.812  1.00  0.00           N  
ATOM   1474  CA  ALA B  98      -2.601 -18.350  14.055  1.00  0.00           C  
ATOM   1475  C   ALA B  98      -3.512 -18.062  12.868  1.00  0.00           C  
ATOM   1476  O   ALA B  98      -4.230 -18.943  12.391  1.00  0.00           O  
ATOM   1477  CB  ALA B  98      -1.171 -18.580  13.576  1.00  0.00           C  
ATOM   1478 1H   ALA B  98      -2.467 -19.715  15.586  1.00  0.00           H  
ATOM   1479 2H   ALA B  98      -4.004 -19.378  15.151  1.00  0.00           H  
ATOM   1480 3H   ALA B  98      -3.083 -20.342  14.210  1.00  0.00           H  
ATOM   1481  HA  ALA B  98      -2.620 -17.493  14.728  1.00  0.00           H  
ATOM   1482 1HB  ALA B  98      -0.828 -17.706  13.024  1.00  0.00           H  
ATOM   1483 2HB  ALA B  98      -0.522 -18.745  14.436  1.00  0.00           H  
ATOM   1484 3HB  ALA B  98      -1.141 -19.454  12.927  1.00  0.00           H  
ATOM   1485  N   LEU B  99      -3.479 -16.817  12.398  1.00  0.00           N  
ATOM   1486  CA  LEU B  99      -4.189 -16.418  11.189  1.00  0.00           C  
ATOM   1487  C   LEU B  99      -3.201 -15.877  10.162  1.00  0.00           C  
ATOM   1488  O   LEU B  99      -3.380 -16.049   8.959  1.00  0.00           O  
ATOM   1489  CB  LEU B  99      -5.247 -15.356  11.512  1.00  0.00           C  
ATOM   1490  CG  LEU B  99      -6.347 -15.788  12.490  1.00  0.00           C  
ATOM   1491  CD1 LEU B  99      -7.253 -14.602  12.791  1.00  0.00           C  
ATOM   1492  CD2 LEU B  99      -7.137 -16.941  11.889  1.00  0.00           C  
ATOM   1493  H   LEU B  99      -2.940 -16.128  12.903  1.00  0.00           H  
ATOM   1494  HA  LEU B  99      -4.703 -17.290  10.786  1.00  0.00           H  
ATOM   1495 1HB  LEU B  99      -4.748 -14.486  11.937  1.00  0.00           H  
ATOM   1496 2HB  LEU B  99      -5.730 -15.053  10.583  1.00  0.00           H  
ATOM   1497  HG  LEU B  99      -5.894 -16.108  13.429  1.00  0.00           H  
ATOM   1498 1HD1 LEU B  99      -8.035 -14.909  13.487  1.00  0.00           H  
ATOM   1499 2HD1 LEU B  99      -6.666 -13.799  13.238  1.00  0.00           H  
ATOM   1500 3HD1 LEU B  99      -7.709 -14.248  11.867  1.00  0.00           H  
ATOM   1501 1HD2 LEU B  99      -7.918 -17.249  12.585  1.00  0.00           H  
ATOM   1502 2HD2 LEU B  99      -7.591 -16.621  10.952  1.00  0.00           H  
ATOM   1503 3HD2 LEU B  99      -6.468 -17.781  11.701  1.00  0.00           H  
ATOM   1504  N   HIS B 100      -2.156 -15.222  10.651  1.00  0.00           N  
ATOM   1505  CA  HIS B 100      -1.114 -14.697   9.786  1.00  0.00           C  
ATOM   1506  C   HIS B 100      -0.347 -15.830   9.120  1.00  0.00           C  
ATOM   1507  O   HIS B 100       0.304 -15.633   8.102  1.00  0.00           O  
ATOM   1508  CB  HIS B 100      -0.148 -13.809  10.577  1.00  0.00           C  
ATOM   1509  CG  HIS B 100       0.598 -14.538  11.651  1.00  0.00           C  
ATOM   1510  ND1 HIS B 100       0.012 -14.911  12.842  1.00  0.00           N  
ATOM   1511  CD2 HIS B 100       1.882 -14.962  11.714  1.00  0.00           C  
ATOM   1512  CE1 HIS B 100       0.904 -15.535  13.591  1.00  0.00           C  
ATOM   1513  NE2 HIS B 100       2.046 -15.578  12.930  1.00  0.00           N  
ATOM   1514  H   HIS B 100      -2.083 -15.085  11.649  1.00  0.00           H  
ATOM   1515  HA  HIS B 100      -1.562 -14.073   9.014  1.00  0.00           H  
ATOM   1516 1HB  HIS B 100       0.579 -13.366   9.896  1.00  0.00           H  
ATOM   1517 2HB  HIS B 100      -0.702 -12.993  11.040  1.00  0.00           H  
ATOM   1518  HD1 HIS B 100      -0.954 -14.811  13.082  1.00  0.00           H  
ATOM   1519  HD2 HIS B 100       2.719 -14.895  11.018  1.00  0.00           H  
ATOM   1520  HE1 HIS B 100       0.634 -15.912  14.578  1.00  0.00           H  
ATOM   1521  N   TRP B 101      -0.443 -17.018   9.703  1.00  0.00           N  
ATOM   1522  CA  TRP B 101       0.160 -18.217   9.132  1.00  0.00           C  
ATOM   1523  C   TRP B 101      -0.880 -19.198   8.612  1.00  0.00           C  
ATOM   1524  O   TRP B 101      -0.607 -20.393   8.500  1.00  0.00           O  
ATOM   1525  CB  TRP B 101       1.033 -18.913  10.177  1.00  0.00           C  
ATOM   1526  CG  TRP B 101       2.367 -18.259  10.374  1.00  0.00           C  
ATOM   1527  CD1 TRP B 101       3.049 -17.508   9.464  1.00  0.00           C  
ATOM   1528  CD2 TRP B 101       3.192 -18.294  11.564  1.00  0.00           C  
ATOM   1529  NE1 TRP B 101       4.236 -17.076  10.002  1.00  0.00           N  
ATOM   1530  CE2 TRP B 101       4.339 -17.546  11.287  1.00  0.00           C  
ATOM   1531  CE3 TRP B 101       3.049 -18.890  12.823  1.00  0.00           C  
ATOM   1532  CZ2 TRP B 101       5.348 -17.376  12.222  1.00  0.00           C  
ATOM   1533  CZ3 TRP B 101       4.060 -18.718  13.762  1.00  0.00           C  
ATOM   1534  CH2 TRP B 101       5.179 -17.980  13.468  1.00  0.00           C  
ATOM   1535  H   TRP B 101      -0.953 -17.089  10.572  1.00  0.00           H  
ATOM   1536  HA  TRP B 101       0.796 -17.921   8.299  1.00  0.00           H  
ATOM   1537 1HB  TRP B 101       0.514 -18.928  11.135  1.00  0.00           H  
ATOM   1538 2HB  TRP B 101       1.200 -19.949   9.880  1.00  0.00           H  
ATOM   1539  HD1 TRP B 101       2.703 -17.284   8.457  1.00  0.00           H  
ATOM   1540  HE1 TRP B 101       4.923 -16.506   9.530  1.00  0.00           H  
ATOM   1541  HE3 TRP B 101       2.162 -19.474  13.063  1.00  0.00           H  
ATOM   1542  HZ2 TRP B 101       6.244 -16.794  12.008  1.00  0.00           H  
ATOM   1543  HZ3 TRP B 101       3.942 -19.186  14.740  1.00  0.00           H  
ATOM   1544  HH2 TRP B 101       5.953 -17.865  14.228  1.00  0.00           H  
ATOM   1545  N   ARG B 102      -2.071 -18.699   8.304  1.00  0.00           N  
ATOM   1546  CA  ARG B 102      -3.098 -19.530   7.690  1.00  0.00           C  
ATOM   1547  C   ARG B 102      -3.665 -18.914   6.423  1.00  0.00           C  
ATOM   1548  O   ARG B 102      -3.812 -19.596   5.411  1.00  0.00           O  
ATOM   1549  CB  ARG B 102      -4.233 -19.776   8.672  1.00  0.00           C  
ATOM   1550  CG  ARG B 102      -3.834 -20.512   9.941  1.00  0.00           C  
ATOM   1551  CD  ARG B 102      -3.397 -21.902   9.655  1.00  0.00           C  
ATOM   1552  NE  ARG B 102      -3.089 -22.636  10.872  1.00  0.00           N  
ATOM   1553  CZ  ARG B 102      -1.882 -22.656  11.469  1.00  0.00           C  
ATOM   1554  NH1 ARG B 102      -0.881 -21.979  10.951  1.00  0.00           N  
ATOM   1555  NH2 ARG B 102      -1.704 -23.355  12.576  1.00  0.00           N  
ATOM   1556  H   ARG B 102      -2.274 -17.728   8.497  1.00  0.00           H  
ATOM   1557  HA  ARG B 102      -2.650 -20.485   7.415  1.00  0.00           H  
ATOM   1558 1HB  ARG B 102      -4.671 -18.824   8.968  1.00  0.00           H  
ATOM   1559 2HB  ARG B 102      -5.016 -20.359   8.185  1.00  0.00           H  
ATOM   1560 1HG  ARG B 102      -3.009 -19.986  10.423  1.00  0.00           H  
ATOM   1561 2HG  ARG B 102      -4.685 -20.553  10.621  1.00  0.00           H  
ATOM   1562 1HD  ARG B 102      -4.190 -22.432   9.129  1.00  0.00           H  
ATOM   1563 2HD  ARG B 102      -2.502 -21.882   9.034  1.00  0.00           H  
ATOM   1564  HE  ARG B 102      -3.835 -23.169  11.300  1.00  0.00           H  
ATOM   1565 1HH1 ARG B 102      -1.018 -21.444  10.105  1.00  0.00           H  
ATOM   1566 2HH1 ARG B 102       0.024 -21.994  11.398  1.00  0.00           H  
ATOM   1567 1HH2 ARG B 102      -2.473 -23.875  12.975  1.00  0.00           H  
ATOM   1568 2HH2 ARG B 102      -0.799 -23.370  13.024  1.00  0.00           H  
ATOM   1569  N   ALA B 103      -3.994 -17.629   6.483  1.00  0.00           N  
ATOM   1570  CA  ALA B 103      -4.545 -16.933   5.327  1.00  0.00           C  
ATOM   1571  C   ALA B 103      -3.430 -16.760   4.301  1.00  0.00           C  
ATOM   1572  O   ALA B 103      -3.660 -16.824   3.094  1.00  0.00           O  
ATOM   1573  CB  ALA B 103      -5.095 -15.575   5.743  1.00  0.00           C  
ATOM   1574  H   ALA B 103      -3.861 -17.120   7.345  1.00  0.00           H  
ATOM   1575  HA  ALA B 103      -5.358 -17.537   4.924  1.00  0.00           H  
ATOM   1576 1HB  ALA B 103      -5.503 -15.065   4.871  1.00  0.00           H  
ATOM   1577 2HB  ALA B 103      -5.882 -15.713   6.484  1.00  0.00           H  
ATOM   1578 3HB  ALA B 103      -4.294 -14.975   6.172  1.00  0.00           H  
ATOM   1579  N   ALA B 104      -2.219 -16.545   4.806  1.00  0.00           N  
ATOM   1580  CA  ALA B 104      -1.035 -16.392   3.975  1.00  0.00           C  
ATOM   1581  C   ALA B 104      -0.878 -17.596   3.055  1.00  0.00           C  
ATOM   1582  O   ALA B 104      -0.777 -17.445   1.838  1.00  0.00           O  
ATOM   1583  CB  ALA B 104       0.201 -16.239   4.854  1.00  0.00           C  
ATOM   1584  H   ALA B 104      -2.126 -16.486   5.810  1.00  0.00           H  
ATOM   1585  HA  ALA B 104      -1.158 -15.491   3.373  1.00  0.00           H  
ATOM   1586 1HB  ALA B 104       1.083 -16.125   4.225  1.00  0.00           H  
ATOM   1587 2HB  ALA B 104       0.090 -15.359   5.487  1.00  0.00           H  
ATOM   1588 3HB  ALA B 104       0.313 -17.124   5.479  1.00  0.00           H  
ATOM   1589  N   GLY B 105      -0.859 -18.788   3.644  1.00  0.00           N  
ATOM   1590  CA  GLY B 105      -0.717 -19.999   2.858  1.00  0.00           C  
ATOM   1591  C   GLY B 105      -1.942 -20.285   2.007  1.00  0.00           C  
ATOM   1592  O   GLY B 105      -1.818 -20.621   0.831  1.00  0.00           O  
ATOM   1593  H   GLY B 105      -0.943 -18.860   4.648  1.00  0.00           H  
ATOM   1594 1HA  GLY B 105       0.154 -19.911   2.208  1.00  0.00           H  
ATOM   1595 2HA  GLY B 105      -0.540 -20.844   3.521  1.00  0.00           H  
ATOM   1596  N   ALA B 106      -3.128 -20.144   2.592  1.00  0.00           N  
ATOM   1597  CA  ALA B 106      -4.362 -20.420   1.869  1.00  0.00           C  
ATOM   1598  C   ALA B 106      -4.535 -19.535   0.646  1.00  0.00           C  
ATOM   1599  O   ALA B 106      -4.925 -20.014  -0.419  1.00  0.00           O  
ATOM   1600  CB  ALA B 106      -5.556 -20.250   2.785  1.00  0.00           C  
ATOM   1601  H   ALA B 106      -3.179 -19.841   3.554  1.00  0.00           H  
ATOM   1602  HA  ALA B 106      -4.327 -21.452   1.520  1.00  0.00           H  
ATOM   1603 1HB  ALA B 106      -6.472 -20.458   2.232  1.00  0.00           H  
ATOM   1604 2HB  ALA B 106      -5.472 -20.941   3.624  1.00  0.00           H  
ATOM   1605 3HB  ALA B 106      -5.584 -19.228   3.160  1.00  0.00           H  
ATOM   1606  N   ALA B 107      -4.257 -18.246   0.801  1.00  0.00           N  
ATOM   1607  CA  ALA B 107      -4.399 -17.307  -0.302  1.00  0.00           C  
ATOM   1608  C   ALA B 107      -3.287 -17.474  -1.309  1.00  0.00           C  
ATOM   1609  O   ALA B 107      -3.467 -17.199  -2.488  1.00  0.00           O  
ATOM   1610  CB  ALA B 107      -4.397 -15.893   0.212  1.00  0.00           C  
ATOM   1611  H   ALA B 107      -3.940 -17.907   1.698  1.00  0.00           H  
ATOM   1612  HA  ALA B 107      -5.352 -17.503  -0.793  1.00  0.00           H  
ATOM   1613 1HB  ALA B 107      -4.505 -15.202  -0.624  1.00  0.00           H  
ATOM   1614 2HB  ALA B 107      -5.228 -15.757   0.904  1.00  0.00           H  
ATOM   1615 3HB  ALA B 107      -3.459 -15.695   0.727  1.00  0.00           H  
ATOM   1616  N   THR B 108      -2.126 -17.909  -0.838  1.00  0.00           N  
ATOM   1617  CA  THR B 108      -1.039 -18.200  -1.752  1.00  0.00           C  
ATOM   1618  C   THR B 108      -1.432 -19.381  -2.631  1.00  0.00           C  
ATOM   1619  O   THR B 108      -1.237 -19.342  -3.845  1.00  0.00           O  
ATOM   1620  CB  THR B 108       0.268 -18.506  -0.997  1.00  0.00           C  
ATOM   1621  OG1 THR B 108       0.654 -17.363  -0.222  1.00  0.00           O  
ATOM   1622  CG2 THR B 108       1.380 -18.849  -1.976  1.00  0.00           C  
ATOM   1623  H   THR B 108      -1.985 -18.041   0.153  1.00  0.00           H  
ATOM   1624  HA  THR B 108      -0.856 -17.317  -2.364  1.00  0.00           H  
ATOM   1625  HB  THR B 108       0.111 -19.348  -0.324  1.00  0.00           H  
ATOM   1626  HG1 THR B 108       1.261 -17.637   0.469  1.00  0.00           H  
ATOM   1627 1HG2 THR B 108       2.296 -19.063  -1.425  1.00  0.00           H  
ATOM   1628 2HG2 THR B 108       1.095 -19.724  -2.559  1.00  0.00           H  
ATOM   1629 3HG2 THR B 108       1.549 -18.007  -2.645  1.00  0.00           H  
ATOM   1630  N   VAL B 109      -1.999 -20.424  -2.031  1.00  0.00           N  
ATOM   1631  CA  VAL B 109      -2.456 -21.565  -2.817  1.00  0.00           C  
ATOM   1632  C   VAL B 109      -3.598 -21.115  -3.720  1.00  0.00           C  
ATOM   1633  O   VAL B 109      -3.674 -21.507  -4.879  1.00  0.00           O  
ATOM   1634  CB  VAL B 109      -2.929 -22.710  -1.902  1.00  0.00           C  
ATOM   1635  CG1 VAL B 109      -3.603 -23.801  -2.720  1.00  0.00           C  
ATOM   1636  CG2 VAL B 109      -1.750 -23.270  -1.122  1.00  0.00           C  
ATOM   1637  H   VAL B 109      -2.119 -20.437  -1.028  1.00  0.00           H  
ATOM   1638  HA  VAL B 109      -1.618 -21.933  -3.411  1.00  0.00           H  
ATOM   1639  HB  VAL B 109      -3.674 -22.322  -1.207  1.00  0.00           H  
ATOM   1640 1HG1 VAL B 109      -3.932 -24.602  -2.057  1.00  0.00           H  
ATOM   1641 2HG1 VAL B 109      -4.465 -23.385  -3.241  1.00  0.00           H  
ATOM   1642 3HG1 VAL B 109      -2.896 -24.200  -3.447  1.00  0.00           H  
ATOM   1643 1HG2 VAL B 109      -2.092 -24.079  -0.477  1.00  0.00           H  
ATOM   1644 2HG2 VAL B 109      -1.002 -23.652  -1.817  1.00  0.00           H  
ATOM   1645 3HG2 VAL B 109      -1.309 -22.482  -0.512  1.00  0.00           H  
ATOM   1646  N   LEU B 110      -4.490 -20.294  -3.172  1.00  0.00           N  
ATOM   1647  CA  LEU B 110      -5.630 -19.774  -3.920  1.00  0.00           C  
ATOM   1648  C   LEU B 110      -5.109 -19.106  -5.186  1.00  0.00           C  
ATOM   1649  O   LEU B 110      -5.588 -19.385  -6.284  1.00  0.00           O  
ATOM   1650  CB  LEU B 110      -6.430 -18.773  -3.077  1.00  0.00           C  
ATOM   1651  CG  LEU B 110      -7.628 -18.120  -3.779  1.00  0.00           C  
ATOM   1652  CD1 LEU B 110      -8.638 -19.192  -4.165  1.00  0.00           C  
ATOM   1653  CD2 LEU B 110      -8.255 -17.085  -2.857  1.00  0.00           C  
ATOM   1654  H   LEU B 110      -4.371 -20.025  -2.206  1.00  0.00           H  
ATOM   1655  HA  LEU B 110      -6.296 -20.603  -4.157  1.00  0.00           H  
ATOM   1656 1HB  LEU B 110      -6.804 -19.284  -2.192  1.00  0.00           H  
ATOM   1657 2HB  LEU B 110      -5.760 -17.976  -2.755  1.00  0.00           H  
ATOM   1658  HG  LEU B 110      -7.292 -17.633  -4.695  1.00  0.00           H  
ATOM   1659 1HD1 LEU B 110      -9.489 -18.728  -4.664  1.00  0.00           H  
ATOM   1660 2HD1 LEU B 110      -8.168 -19.908  -4.840  1.00  0.00           H  
ATOM   1661 3HD1 LEU B 110      -8.980 -19.708  -3.269  1.00  0.00           H  
ATOM   1662 1HD2 LEU B 110      -9.106 -16.620  -3.356  1.00  0.00           H  
ATOM   1663 2HD2 LEU B 110      -8.592 -17.570  -1.941  1.00  0.00           H  
ATOM   1664 3HD2 LEU B 110      -7.517 -16.321  -2.612  1.00  0.00           H  
ATOM   1665  N   LEU B 111      -4.121 -18.229  -5.024  1.00  0.00           N  
ATOM   1666  CA  LEU B 111      -3.507 -17.540  -6.157  1.00  0.00           C  
ATOM   1667  C   LEU B 111      -3.134 -18.532  -7.240  1.00  0.00           C  
ATOM   1668  O   LEU B 111      -3.466 -18.341  -8.408  1.00  0.00           O  
ATOM   1669  CB  LEU B 111      -2.259 -16.769  -5.707  1.00  0.00           C  
ATOM   1670  CG  LEU B 111      -1.502 -16.025  -6.814  1.00  0.00           C  
ATOM   1671  CD1 LEU B 111      -2.399 -14.947  -7.407  1.00  0.00           C  
ATOM   1672  CD2 LEU B 111      -0.228 -15.423  -6.242  1.00  0.00           C  
ATOM   1673  H   LEU B 111      -3.787 -18.036  -4.091  1.00  0.00           H  
ATOM   1674  HA  LEU B 111      -4.222 -16.819  -6.551  1.00  0.00           H  
ATOM   1675 1HB  LEU B 111      -2.554 -16.037  -4.958  1.00  0.00           H  
ATOM   1676 2HB  LEU B 111      -1.565 -17.471  -5.245  1.00  0.00           H  
ATOM   1677  HG  LEU B 111      -1.247 -16.722  -7.613  1.00  0.00           H  
ATOM   1678 1HD1 LEU B 111      -1.861 -14.418  -8.194  1.00  0.00           H  
ATOM   1679 2HD1 LEU B 111      -3.293 -15.408  -7.826  1.00  0.00           H  
ATOM   1680 3HD1 LEU B 111      -2.685 -14.242  -6.627  1.00  0.00           H  
ATOM   1681 1HD2 LEU B 111       0.311 -14.894  -7.029  1.00  0.00           H  
ATOM   1682 2HD2 LEU B 111      -0.482 -14.724  -5.444  1.00  0.00           H  
ATOM   1683 3HD2 LEU B 111       0.402 -16.217  -5.841  1.00  0.00           H  
ATOM   1684  N   VAL B 112      -2.434 -19.590  -6.845  1.00  0.00           N  
ATOM   1685  CA  VAL B 112      -2.027 -20.623  -7.780  1.00  0.00           C  
ATOM   1686  C   VAL B 112      -3.244 -21.269  -8.414  1.00  0.00           C  
ATOM   1687  O   VAL B 112      -3.250 -21.558  -9.608  1.00  0.00           O  
ATOM   1688  CB  VAL B 112      -1.186 -21.698  -7.066  1.00  0.00           C  
ATOM   1689  CG1 VAL B 112      -0.933 -22.879  -7.991  1.00  0.00           C  
ATOM   1690  CG2 VAL B 112       0.127 -21.096  -6.590  1.00  0.00           C  
ATOM   1691  H   VAL B 112      -2.177 -19.678  -5.872  1.00  0.00           H  
ATOM   1692  HA  VAL B 112      -1.421 -20.163  -8.563  1.00  0.00           H  
ATOM   1693  HB  VAL B 112      -1.746 -22.074  -6.210  1.00  0.00           H  
ATOM   1694 1HG1 VAL B 112      -0.338 -23.629  -7.470  1.00  0.00           H  
ATOM   1695 2HG1 VAL B 112      -1.886 -23.316  -8.291  1.00  0.00           H  
ATOM   1696 3HG1 VAL B 112      -0.395 -22.539  -8.876  1.00  0.00           H  
ATOM   1697 1HG2 VAL B 112       0.716 -21.861  -6.085  1.00  0.00           H  
ATOM   1698 2HG2 VAL B 112       0.684 -20.714  -7.445  1.00  0.00           H  
ATOM   1699 3HG2 VAL B 112      -0.077 -20.279  -5.896  1.00  0.00           H  
ATOM   1700  N   ILE B 113      -4.274 -21.511  -7.615  1.00  0.00           N  
ATOM   1701  CA  ILE B 113      -5.455 -22.173  -8.139  1.00  0.00           C  
ATOM   1702  C   ILE B 113      -6.003 -21.253  -9.226  1.00  0.00           C  
ATOM   1703  O   ILE B 113      -6.356 -21.706 -10.315  1.00  0.00           O  
ATOM   1704  CB  ILE B 113      -6.512 -22.429  -7.049  1.00  0.00           C  
ATOM   1705  CG1 ILE B 113      -6.013 -23.484  -6.058  1.00  0.00           C  
ATOM   1706  CG2 ILE B 113      -7.828 -22.863  -7.676  1.00  0.00           C  
ATOM   1707  CD1 ILE B 113      -6.854 -23.592  -4.806  1.00  0.00           C  
ATOM   1708  H   ILE B 113      -4.253 -21.241  -6.642  1.00  0.00           H  
ATOM   1709  HA  ILE B 113      -5.161 -23.148  -8.527  1.00  0.00           H  
ATOM   1710  HB  ILE B 113      -6.676 -21.515  -6.479  1.00  0.00           H  
ATOM   1711 1HG1 ILE B 113      -5.997 -24.459  -6.543  1.00  0.00           H  
ATOM   1712 2HG1 ILE B 113      -4.990 -23.250  -5.762  1.00  0.00           H  
ATOM   1713 1HG2 ILE B 113      -8.564 -23.040  -6.892  1.00  0.00           H  
ATOM   1714 2HG2 ILE B 113      -8.189 -22.080  -8.342  1.00  0.00           H  
ATOM   1715 3HG2 ILE B 113      -7.675 -23.781  -8.244  1.00  0.00           H  
ATOM   1716 1HD1 ILE B 113      -6.437 -24.359  -4.153  1.00  0.00           H  
ATOM   1717 2HD1 ILE B 113      -6.855 -22.634  -4.285  1.00  0.00           H  
ATOM   1718 3HD1 ILE B 113      -7.874 -23.860  -5.075  1.00  0.00           H  
ATOM   1719  N   VAL B 114      -6.044 -19.955  -8.925  1.00  0.00           N  
ATOM   1720  CA  VAL B 114      -6.599 -18.957  -9.837  1.00  0.00           C  
ATOM   1721  C   VAL B 114      -5.806 -18.949 -11.131  1.00  0.00           C  
ATOM   1722  O   VAL B 114      -6.369 -18.877 -12.220  1.00  0.00           O  
ATOM   1723  CB  VAL B 114      -6.563 -17.554  -9.201  1.00  0.00           C  
ATOM   1724  CG1 VAL B 114      -6.898 -16.492 -10.237  1.00  0.00           C  
ATOM   1725  CG2 VAL B 114      -7.533 -17.491  -8.031  1.00  0.00           C  
ATOM   1726  H   VAL B 114      -5.677 -19.656  -8.032  1.00  0.00           H  
ATOM   1727  HA  VAL B 114      -7.645 -19.200 -10.021  1.00  0.00           H  
ATOM   1728  HB  VAL B 114      -5.552 -17.351  -8.848  1.00  0.00           H  
ATOM   1729 1HG1 VAL B 114      -6.868 -15.506  -9.771  1.00  0.00           H  
ATOM   1730 2HG1 VAL B 114      -6.170 -16.531 -11.048  1.00  0.00           H  
ATOM   1731 3HG1 VAL B 114      -7.896 -16.674 -10.636  1.00  0.00           H  
ATOM   1732 1HG2 VAL B 114      -7.503 -16.497  -7.586  1.00  0.00           H  
ATOM   1733 2HG2 VAL B 114      -8.543 -17.701  -8.384  1.00  0.00           H  
ATOM   1734 3HG2 VAL B 114      -7.250 -18.232  -7.283  1.00  0.00           H  
ATOM   1735  N   LEU B 115      -4.488 -19.005 -10.996  1.00  0.00           N  
ATOM   1736  CA  LEU B 115      -3.621 -18.952 -12.151  1.00  0.00           C  
ATOM   1737  C   LEU B 115      -3.949 -20.157 -13.013  1.00  0.00           C  
ATOM   1738  O   LEU B 115      -4.111 -20.031 -14.227  1.00  0.00           O  
ATOM   1739  CB  LEU B 115      -2.144 -18.964 -11.738  1.00  0.00           C  
ATOM   1740  CG  LEU B 115      -1.641 -17.700 -11.030  1.00  0.00           C  
ATOM   1741  CD1 LEU B 115      -0.231 -17.937 -10.507  1.00  0.00           C  
ATOM   1742  CD2 LEU B 115      -1.674 -16.528 -11.999  1.00  0.00           C  
ATOM   1743  H   LEU B 115      -4.078 -19.085 -10.077  1.00  0.00           H  
ATOM   1744  HA  LEU B 115      -3.795 -18.012 -12.672  1.00  0.00           H  
ATOM   1745 1HB  LEU B 115      -1.977 -19.807 -11.069  1.00  0.00           H  
ATOM   1746 2HB  LEU B 115      -1.535 -19.109 -12.630  1.00  0.00           H  
ATOM   1747  HG  LEU B 115      -2.282 -17.482 -10.175  1.00  0.00           H  
ATOM   1748 1HD1 LEU B 115       0.126 -17.039 -10.003  1.00  0.00           H  
ATOM   1749 2HD1 LEU B 115      -0.240 -18.768  -9.801  1.00  0.00           H  
ATOM   1750 3HD1 LEU B 115       0.431 -18.174 -11.339  1.00  0.00           H  
ATOM   1751 1HD2 LEU B 115      -1.318 -15.629 -11.496  1.00  0.00           H  
ATOM   1752 2HD2 LEU B 115      -1.033 -16.744 -12.854  1.00  0.00           H  
ATOM   1753 3HD2 LEU B 115      -2.696 -16.369 -12.344  1.00  0.00           H  
ATOM   1754  N   LEU B 116      -4.066 -21.319 -12.376  1.00  0.00           N  
ATOM   1755  CA  LEU B 116      -4.359 -22.558 -13.086  1.00  0.00           C  
ATOM   1756  C   LEU B 116      -5.774 -22.559 -13.644  1.00  0.00           C  
ATOM   1757  O   LEU B 116      -6.013 -23.101 -14.718  1.00  0.00           O  
ATOM   1758  CB  LEU B 116      -4.173 -23.760 -12.152  1.00  0.00           C  
ATOM   1759  CG  LEU B 116      -2.735 -24.023 -11.685  1.00  0.00           C  
ATOM   1760  CD1 LEU B 116      -2.731 -25.155 -10.667  1.00  0.00           C  
ATOM   1761  CD2 LEU B 116      -1.866 -24.364 -12.886  1.00  0.00           C  
ATOM   1762  H   LEU B 116      -3.948 -21.343 -11.374  1.00  0.00           H  
ATOM   1763  HA  LEU B 116      -3.667 -22.649 -13.923  1.00  0.00           H  
ATOM   1764 1HB  LEU B 116      -4.787 -23.609 -11.265  1.00  0.00           H  
ATOM   1765 2HB  LEU B 116      -4.524 -24.656 -12.664  1.00  0.00           H  
ATOM   1766  HG  LEU B 116      -2.343 -23.132 -11.194  1.00  0.00           H  
ATOM   1767 1HD1 LEU B 116      -1.710 -25.342 -10.335  1.00  0.00           H  
ATOM   1768 2HD1 LEU B 116      -3.345 -24.876  -9.810  1.00  0.00           H  
ATOM   1769 3HD1 LEU B 116      -3.134 -26.058 -11.125  1.00  0.00           H  
ATOM   1770 1HD2 LEU B 116      -0.844 -24.550 -12.554  1.00  0.00           H  
ATOM   1771 2HD2 LEU B 116      -2.256 -25.256 -13.376  1.00  0.00           H  
ATOM   1772 3HD2 LEU B 116      -1.873 -23.531 -13.589  1.00  0.00           H  
ATOM   1773  N   ALA B 117      -6.702 -21.941 -12.918  1.00  0.00           N  
ATOM   1774  CA  ALA B 117      -8.096 -21.880 -13.345  1.00  0.00           C  
ATOM   1775  C   ALA B 117      -8.217 -21.235 -14.719  1.00  0.00           C  
ATOM   1776  O   ALA B 117      -8.870 -21.773 -15.612  1.00  0.00           O  
ATOM   1777  CB  ALA B 117      -8.919 -21.096 -12.332  1.00  0.00           C  
ATOM   1778  H   ALA B 117      -6.434 -21.503 -12.048  1.00  0.00           H  
ATOM   1779  HA  ALA B 117      -8.478 -22.899 -13.402  1.00  0.00           H  
ATOM   1780 1HB  ALA B 117      -9.957 -21.055 -12.660  1.00  0.00           H  
ATOM   1781 2HB  ALA B 117      -8.864 -21.587 -11.361  1.00  0.00           H  
ATOM   1782 3HB  ALA B 117      -8.525 -20.084 -12.249  1.00  0.00           H  
ATOM   1783  N   GLY B 118      -7.590 -20.074 -14.883  1.00  0.00           N  
ATOM   1784  CA  GLY B 118      -7.571 -19.423 -16.179  1.00  0.00           C  
ATOM   1785  C   GLY B 118      -6.958 -20.322 -17.232  1.00  0.00           C  
ATOM   1786  O   GLY B 118      -7.481 -20.448 -18.338  1.00  0.00           O  
ATOM   1787  H   GLY B 118      -7.119 -19.635 -14.105  1.00  0.00           H  
ATOM   1788 1HA  GLY B 118      -8.589 -19.158 -16.468  1.00  0.00           H  
ATOM   1789 2HA  GLY B 118      -7.005 -18.495 -16.112  1.00  0.00           H  
ATOM   1790  N   SER B 119      -5.844 -20.952 -16.880  1.00  0.00           N  
ATOM   1791  CA  SER B 119      -5.087 -21.764 -17.818  1.00  0.00           C  
ATOM   1792  C   SER B 119      -5.784 -23.088 -18.064  1.00  0.00           C  
ATOM   1793  O   SER B 119      -5.387 -23.862 -18.932  1.00  0.00           O  
ATOM   1794  CB  SER B 119      -3.686 -22.008 -17.293  1.00  0.00           C  
ATOM   1795  OG  SER B 119      -2.935 -20.825 -17.295  1.00  0.00           O  
ATOM   1796  H   SER B 119      -5.514 -20.862 -15.929  1.00  0.00           H  
ATOM   1797  HA  SER B 119      -4.996 -21.215 -18.757  1.00  0.00           H  
ATOM   1798 1HB  SER B 119      -3.741 -22.405 -16.279  1.00  0.00           H  
ATOM   1799 2HB  SER B 119      -3.191 -22.757 -17.910  1.00  0.00           H  
ATOM   1800  HG  SER B 119      -3.518 -20.141 -16.956  1.00  0.00           H  
ATOM   1801  N   TYR B 120      -6.832 -23.341 -17.293  1.00  0.00           N  
ATOM   1802  CA  TYR B 120      -7.661 -24.515 -17.501  1.00  0.00           C  
ATOM   1803  C   TYR B 120      -9.145 -24.194 -17.602  1.00  0.00           C  
ATOM   1804  O   TYR B 120      -9.987 -25.019 -17.260  1.00  0.00           O  
ATOM   1805  CB  TYR B 120      -7.423 -25.523 -16.374  1.00  0.00           C  
ATOM   1806  CG  TYR B 120      -6.055 -26.166 -16.408  1.00  0.00           C  
ATOM   1807  CD1 TYR B 120      -5.209 -26.054 -15.314  1.00  0.00           C  
ATOM   1808  CD2 TYR B 120      -5.645 -26.866 -17.533  1.00  0.00           C  
ATOM   1809  CE1 TYR B 120      -3.958 -26.641 -15.345  1.00  0.00           C  
ATOM   1810  CE2 TYR B 120      -4.395 -27.453 -17.564  1.00  0.00           C  
ATOM   1811  CZ  TYR B 120      -3.554 -27.342 -16.476  1.00  0.00           C  
ATOM   1812  OH  TYR B 120      -2.308 -27.927 -16.507  1.00  0.00           O  
ATOM   1813  H   TYR B 120      -7.060 -22.704 -16.542  1.00  0.00           H  
ATOM   1814  HA  TYR B 120      -7.380 -24.972 -18.450  1.00  0.00           H  
ATOM   1815 1HB  TYR B 120      -7.542 -25.026 -15.410  1.00  0.00           H  
ATOM   1816 2HB  TYR B 120      -8.172 -26.313 -16.430  1.00  0.00           H  
ATOM   1817  HD1 TYR B 120      -5.531 -25.504 -14.430  1.00  0.00           H  
ATOM   1818  HD2 TYR B 120      -6.309 -26.952 -18.393  1.00  0.00           H  
ATOM   1819  HE1 TYR B 120      -3.294 -26.554 -14.486  1.00  0.00           H  
ATOM   1820  HE2 TYR B 120      -4.073 -28.003 -18.449  1.00  0.00           H  
ATOM   1821  HH  TYR B 120      -1.855 -27.757 -15.678  1.00  0.00           H  
ATOM   1822  N   LEU B 121      -9.459 -22.989 -18.064  1.00  0.00           N  
ATOM   1823  CA  LEU B 121     -10.845 -22.602 -18.306  1.00  0.00           C  
ATOM   1824  C   LEU B 121     -10.908 -21.727 -19.549  1.00  0.00           C  
ATOM   1825  O   LEU B 121     -11.616 -22.033 -20.504  1.00  0.00           O  
ATOM   1826  CB  LEU B 121     -11.421 -21.851 -17.099  1.00  0.00           C  
ATOM   1827  CG  LEU B 121     -11.656 -22.695 -15.840  1.00  0.00           C  
ATOM   1828  CD1 LEU B 121     -12.068 -21.787 -14.689  1.00  0.00           C  
ATOM   1829  CD2 LEU B 121     -12.726 -23.740 -16.122  1.00  0.00           C  
ATOM   1830  H   LEU B 121      -8.723 -22.324 -18.252  1.00  0.00           H  
ATOM   1831  HA  LEU B 121     -11.435 -23.506 -18.454  1.00  0.00           H  
ATOM   1832 1HB  LEU B 121     -10.739 -21.044 -16.835  1.00  0.00           H  
ATOM   1833 2HB  LEU B 121     -12.376 -21.412 -17.387  1.00  0.00           H  
ATOM   1834  HG  LEU B 121     -10.729 -23.193 -15.557  1.00  0.00           H  
ATOM   1835 1HD1 LEU B 121     -12.235 -22.387 -13.795  1.00  0.00           H  
ATOM   1836 2HD1 LEU B 121     -11.277 -21.063 -14.497  1.00  0.00           H  
ATOM   1837 3HD1 LEU B 121     -12.986 -21.263 -14.950  1.00  0.00           H  
ATOM   1838 1HD2 LEU B 121     -12.893 -24.341 -15.227  1.00  0.00           H  
ATOM   1839 2HD2 LEU B 121     -13.655 -23.244 -16.404  1.00  0.00           H  
ATOM   1840 3HD2 LEU B 121     -12.398 -24.386 -16.937  1.00  0.00           H  
ATOM   1841  N   ALA B 122     -10.166 -20.627 -19.527  1.00  0.00           N  
ATOM   1842  CA  ALA B 122     -10.180 -19.694 -20.644  1.00  0.00           C  
ATOM   1843  C   ALA B 122      -9.526 -20.407 -21.818  1.00  0.00           C  
ATOM   1844  O   ALA B 122      -9.887 -20.190 -22.974  1.00  0.00           O  
ATOM   1845  CB  ALA B 122      -9.403 -18.434 -20.285  1.00  0.00           C  
ATOM   1846  H   ALA B 122      -9.583 -20.428 -18.728  1.00  0.00           H  
ATOM   1847  HA  ALA B 122     -11.217 -19.426 -20.849  1.00  0.00           H  
ATOM   1848 1HB  ALA B 122      -9.420 -17.744 -21.129  1.00  0.00           H  
ATOM   1849 2HB  ALA B 122      -9.862 -17.958 -19.418  1.00  0.00           H  
ATOM   1850 3HB  ALA B 122      -8.372 -18.696 -20.053  1.00  0.00           H  
ATOM   1851  N   VAL B 123      -8.562 -21.266 -21.507  1.00  0.00           N  
ATOM   1852  CA  VAL B 123      -7.925 -22.093 -22.518  1.00  0.00           C  
ATOM   1853  C   VAL B 123      -8.997 -22.922 -23.196  1.00  0.00           C  
ATOM   1854  O   VAL B 123      -9.046 -22.992 -24.419  1.00  0.00           O  
ATOM   1855  CB  VAL B 123      -6.860 -23.015 -21.894  1.00  0.00           C  
ATOM   1856  CG1 VAL B 123      -6.375 -24.035 -22.913  1.00  0.00           C  
ATOM   1857  CG2 VAL B 123      -5.700 -22.184 -21.368  1.00  0.00           C  
ATOM   1858  H   VAL B 123      -8.265 -21.349 -20.545  1.00  0.00           H  
ATOM   1859  HA  VAL B 123      -7.414 -21.440 -23.227  1.00  0.00           H  
ATOM   1860  HB  VAL B 123      -7.312 -23.571 -21.072  1.00  0.00           H  
ATOM   1861 1HG1 VAL B 123      -5.623 -24.678 -22.455  1.00  0.00           H  
ATOM   1862 2HG1 VAL B 123      -7.215 -24.642 -23.249  1.00  0.00           H  
ATOM   1863 3HG1 VAL B 123      -5.936 -23.517 -23.766  1.00  0.00           H  
ATOM   1864 1HG2 VAL B 123      -4.952 -22.842 -20.927  1.00  0.00           H  
ATOM   1865 2HG2 VAL B 123      -5.252 -21.623 -22.188  1.00  0.00           H  
ATOM   1866 3HG2 VAL B 123      -6.064 -21.490 -20.610  1.00  0.00           H  
ATOM   1867  N   LEU B 124      -9.868 -23.537 -22.400  1.00  0.00           N  
ATOM   1868  CA  LEU B 124     -10.940 -24.360 -22.944  1.00  0.00           C  
ATOM   1869  C   LEU B 124     -11.948 -23.542 -23.752  1.00  0.00           C  
ATOM   1870  O   LEU B 124     -12.516 -24.026 -24.732  1.00  0.00           O  
ATOM   1871  CB  LEU B 124     -11.665 -25.087 -21.805  1.00  0.00           C  
ATOM   1872  CG  LEU B 124     -10.833 -26.126 -21.043  1.00  0.00           C  
ATOM   1873  CD1 LEU B 124     -11.627 -26.635 -19.847  1.00  0.00           C  
ATOM   1874  CD2 LEU B 124     -10.463 -27.267 -21.979  1.00  0.00           C  
ATOM   1875  H   LEU B 124      -9.787 -23.433 -21.399  1.00  0.00           H  
ATOM   1876  HA  LEU B 124     -10.504 -25.088 -23.628  1.00  0.00           H  
ATOM   1877 1HB  LEU B 124     -12.011 -24.347 -21.085  1.00  0.00           H  
ATOM   1878 2HB  LEU B 124     -12.536 -25.598 -22.217  1.00  0.00           H  
ATOM   1879  HG  LEU B 124      -9.924 -25.658 -20.665  1.00  0.00           H  
ATOM   1880 1HD1 LEU B 124     -11.035 -27.373 -19.305  1.00  0.00           H  
ATOM   1881 2HD1 LEU B 124     -11.861 -25.801 -19.184  1.00  0.00           H  
ATOM   1882 3HD1 LEU B 124     -12.551 -27.095 -20.193  1.00  0.00           H  
ATOM   1883 1HD2 LEU B 124      -9.871 -28.005 -21.437  1.00  0.00           H  
ATOM   1884 2HD2 LEU B 124     -11.372 -27.737 -22.356  1.00  0.00           H  
ATOM   1885 3HD2 LEU B 124      -9.882 -26.878 -22.815  1.00  0.00           H  
ATOM   1886  N   ALA B 125     -12.166 -22.302 -23.336  1.00  0.00           N  
ATOM   1887  CA  ALA B 125     -13.109 -21.420 -24.010  1.00  0.00           C  
ATOM   1888  C   ALA B 125     -12.596 -21.161 -25.422  1.00  0.00           C  
ATOM   1889  O   ALA B 125     -13.373 -21.087 -26.371  1.00  0.00           O  
ATOM   1890  CB  ALA B 125     -13.238 -20.107 -23.250  1.00  0.00           C  
ATOM   1891  H   ALA B 125     -11.664 -21.960 -22.528  1.00  0.00           H  
ATOM   1892  HA  ALA B 125     -14.080 -21.915 -24.031  1.00  0.00           H  
ATOM   1893 1HB  ALA B 125     -13.946 -19.457 -23.764  1.00  0.00           H  
ATOM   1894 2HB  ALA B 125     -13.596 -20.306 -22.239  1.00  0.00           H  
ATOM   1895 3HB  ALA B 125     -12.267 -19.619 -23.200  1.00  0.00           H  
ATOM   1896  N   GLU B 126     -11.275 -21.038 -25.546  1.00  0.00           N  
ATOM   1897  CA  GLU B 126     -10.621 -20.858 -26.838  1.00  0.00           C  
ATOM   1898  C   GLU B 126     -10.392 -22.175 -27.580  1.00  0.00           C  
ATOM   1899  O   GLU B 126     -10.386 -22.202 -28.809  1.00  0.00           O  
ATOM   1900  CB  GLU B 126      -9.282 -20.142 -26.646  1.00  0.00           C  
ATOM   1901  CG  GLU B 126      -9.396 -18.749 -26.042  1.00  0.00           C  
ATOM   1902  CD  GLU B 126     -10.332 -17.855 -26.806  1.00  0.00           C  
ATOM   1903  OE1 GLU B 126     -10.123 -17.673 -27.981  1.00  0.00           O  
ATOM   1904  OE2 GLU B 126     -11.257 -17.352 -26.213  1.00  0.00           O  
ATOM   1905  H   GLU B 126     -10.711 -21.071 -24.709  1.00  0.00           H  
ATOM   1906  HA  GLU B 126     -11.256 -20.230 -27.463  1.00  0.00           H  
ATOM   1907 1HB  GLU B 126      -8.641 -20.737 -25.996  1.00  0.00           H  
ATOM   1908 2HB  GLU B 126      -8.778 -20.049 -27.608  1.00  0.00           H  
ATOM   1909 1HG  GLU B 126      -9.752 -18.837 -25.016  1.00  0.00           H  
ATOM   1910 2HG  GLU B 126      -8.406 -18.294 -26.016  1.00  0.00           H  
ATOM   1911  N   ARG B 127     -10.199 -23.253 -26.824  1.00  0.00           N  
ATOM   1912  CA  ARG B 127      -9.991 -24.596 -27.368  1.00  0.00           C  
ATOM   1913  C   ARG B 127     -11.076 -25.101 -28.318  1.00  0.00           C  
ATOM   1914  O   ARG B 127     -10.773 -25.711 -29.344  1.00  0.00           O  
ATOM   1915  CB  ARG B 127      -9.862 -25.589 -26.223  1.00  0.00           C  
ATOM   1916  CG  ARG B 127      -9.564 -27.019 -26.647  1.00  0.00           C  
ATOM   1917  CD  ARG B 127      -9.443 -27.925 -25.476  1.00  0.00           C  
ATOM   1918  NE  ARG B 127      -9.121 -29.286 -25.874  1.00  0.00           N  
ATOM   1919  CZ  ARG B 127     -10.032 -30.227 -26.187  1.00  0.00           C  
ATOM   1920  NH1 ARG B 127     -11.315 -29.941 -26.142  1.00  0.00           N  
ATOM   1921  NH2 ARG B 127      -9.637 -31.439 -26.538  1.00  0.00           N  
ATOM   1922  H   ARG B 127     -10.199 -23.122 -25.823  1.00  0.00           H  
ATOM   1923  HA  ARG B 127      -9.086 -24.587 -27.976  1.00  0.00           H  
ATOM   1924 1HB  ARG B 127      -9.065 -25.271 -25.553  1.00  0.00           H  
ATOM   1925 2HB  ARG B 127     -10.788 -25.603 -25.647  1.00  0.00           H  
ATOM   1926 1HG  ARG B 127     -10.369 -27.386 -27.283  1.00  0.00           H  
ATOM   1927 2HG  ARG B 127      -8.624 -27.046 -27.200  1.00  0.00           H  
ATOM   1928 1HD  ARG B 127      -8.652 -27.566 -24.819  1.00  0.00           H  
ATOM   1929 2HD  ARG B 127     -10.386 -27.943 -24.932  1.00  0.00           H  
ATOM   1930  HE  ARG B 127      -8.144 -29.543 -25.920  1.00  0.00           H  
ATOM   1931 1HH1 ARG B 127     -11.617 -29.015 -25.874  1.00  0.00           H  
ATOM   1932 2HH1 ARG B 127     -11.998 -30.647 -26.376  1.00  0.00           H  
ATOM   1933 1HH2 ARG B 127      -8.651 -31.659 -26.572  1.00  0.00           H  
ATOM   1934 2HH2 ARG B 127     -10.320 -32.144 -26.771  1.00  0.00           H  
ATOM   1935  N   GLY B 128     -12.337 -24.859 -27.975  1.00  0.00           N  
ATOM   1936  CA  GLY B 128     -13.419 -25.243 -28.863  1.00  0.00           C  
ATOM   1937  C   GLY B 128     -13.759 -24.162 -29.871  1.00  0.00           C  
ATOM   1938  O   GLY B 128     -14.913 -24.042 -30.286  1.00  0.00           O  
ATOM   1939  H   GLY B 128     -12.557 -24.409 -27.098  1.00  0.00           H  
ATOM   1940 1HA  GLY B 128     -13.145 -26.152 -29.399  1.00  0.00           H  
ATOM   1941 2HA  GLY B 128     -14.308 -25.471 -28.276  1.00  0.00           H  
ATOM   1942  N   ALA B 129     -12.759 -23.378 -30.267  1.00  0.00           N  
ATOM   1943  CA  ALA B 129     -12.971 -22.297 -31.225  1.00  0.00           C  
ATOM   1944  C   ALA B 129     -11.679 -21.873 -31.925  1.00  0.00           C  
ATOM   1945  O   ALA B 129     -10.579 -22.077 -31.402  1.00  0.00           O  
ATOM   1946  CB  ALA B 129     -13.593 -21.095 -30.519  1.00  0.00           C  
ATOM   1947  H   ALA B 129     -11.832 -23.533 -29.898  1.00  0.00           H  
ATOM   1948  HA  ALA B 129     -13.657 -22.655 -31.994  1.00  0.00           H  
ATOM   1949 1HB  ALA B 129     -13.749 -20.291 -31.238  1.00  0.00           H  
ATOM   1950 2HB  ALA B 129     -14.550 -21.384 -30.083  1.00  0.00           H  
ATOM   1951 3HB  ALA B 129     -12.925 -20.752 -29.730  1.00  0.00           H  
ATOM   1952  N   PRO B 130     -11.805 -21.287 -33.134  1.00  0.00           N  
ATOM   1953  CA  PRO B 130     -10.704 -20.701 -33.921  1.00  0.00           C  
ATOM   1954  C   PRO B 130     -10.165 -19.373 -33.370  1.00  0.00           C  
ATOM   1955  O   PRO B 130     -10.101 -18.372 -34.088  1.00  0.00           O  
ATOM   1956  CB  PRO B 130     -11.358 -20.501 -35.292  1.00  0.00           C  
ATOM   1957  CG  PRO B 130     -12.783 -20.197 -34.977  1.00  0.00           C  
ATOM   1958  CD  PRO B 130     -13.117 -21.113 -33.830  1.00  0.00           C  
ATOM   1959  HA  PRO B 130      -9.867 -21.414 -33.958  1.00  0.00           H  
ATOM   1960 1HB  PRO B 130     -10.856 -19.685 -35.832  1.00  0.00           H  
ATOM   1961 2HB  PRO B 130     -11.240 -21.410 -35.901  1.00  0.00           H  
ATOM   1962 1HG  PRO B 130     -12.895 -19.134 -34.717  1.00  0.00           H  
ATOM   1963 2HG  PRO B 130     -13.413 -20.376 -35.860  1.00  0.00           H  
ATOM   1964 1HD  PRO B 130     -13.860 -20.630 -33.179  1.00  0.00           H  
ATOM   1965 2HD  PRO B 130     -13.504 -22.065 -34.222  1.00  0.00           H  
ATOM   1966  N   GLY B 131      -9.765 -19.375 -32.104  1.00  0.00           N  
ATOM   1967  CA  GLY B 131      -9.431 -18.135 -31.434  1.00  0.00           C  
ATOM   1968  C   GLY B 131      -7.999 -17.928 -31.017  1.00  0.00           C  
ATOM   1969  O   GLY B 131      -7.070 -18.111 -31.803  1.00  0.00           O  
ATOM   1970  H   GLY B 131      -9.691 -20.245 -31.597  1.00  0.00           H  
ATOM   1971 1HA  GLY B 131      -9.686 -17.293 -32.077  1.00  0.00           H  
ATOM   1972 2HA  GLY B 131     -10.028 -18.040 -30.528  1.00  0.00           H  
ATOM   1973  N   ALA B 132      -7.841 -17.565 -29.746  1.00  0.00           N  
ATOM   1974  CA  ALA B 132      -6.576 -17.125 -29.180  1.00  0.00           C  
ATOM   1975  C   ALA B 132      -5.649 -18.276 -28.804  1.00  0.00           C  
ATOM   1976  O   ALA B 132      -6.079 -19.424 -28.667  1.00  0.00           O  
ATOM   1977  CB  ALA B 132      -6.834 -16.245 -27.962  1.00  0.00           C  
ATOM   1978  H   ALA B 132      -8.658 -17.603 -29.154  1.00  0.00           H  
ATOM   1979  HA  ALA B 132      -6.050 -16.543 -29.937  1.00  0.00           H  
ATOM   1980 1HB  ALA B 132      -5.884 -15.918 -27.541  1.00  0.00           H  
ATOM   1981 2HB  ALA B 132      -7.419 -15.374 -28.259  1.00  0.00           H  
ATOM   1982 3HB  ALA B 132      -7.386 -16.813 -27.214  1.00  0.00           H  
ATOM   1983  N   GLN B 133      -4.375 -17.942 -28.625  1.00  0.00           N  
ATOM   1984  CA  GLN B 133      -3.343 -18.902 -28.254  1.00  0.00           C  
ATOM   1985  C   GLN B 133      -3.323 -19.333 -26.795  1.00  0.00           C  
ATOM   1986  O   GLN B 133      -2.283 -19.769 -26.299  1.00  0.00           O  
ATOM   1987  CB  GLN B 133      -1.971 -18.326 -28.615  1.00  0.00           C  
ATOM   1988  CG  GLN B 133      -1.782 -18.050 -30.097  1.00  0.00           C  
ATOM   1989  CD  GLN B 133      -1.895 -19.307 -30.938  1.00  0.00           C  
ATOM   1990  OE1 GLN B 133      -1.232 -20.313 -30.669  1.00  0.00           O  
ATOM   1991  NE2 GLN B 133      -2.737 -19.257 -31.964  1.00  0.00           N  
ATOM   1992  H   GLN B 133      -4.122 -16.973 -28.756  1.00  0.00           H  
ATOM   1993  HA  GLN B 133      -3.521 -19.828 -28.800  1.00  0.00           H  
ATOM   1994 1HB  GLN B 133      -1.816 -17.391 -28.076  1.00  0.00           H  
ATOM   1995 2HB  GLN B 133      -1.191 -19.019 -28.299  1.00  0.00           H  
ATOM   1996 1HG  GLN B 133      -2.547 -17.348 -30.426  1.00  0.00           H  
ATOM   1997 2HG  GLN B 133      -0.791 -17.623 -30.252  1.00  0.00           H  
ATOM   1998 1HE2 GLN B 133      -2.854 -20.056 -32.555  1.00  0.00           H  
ATOM   1999 2HE2 GLN B 133      -3.254 -18.421 -32.147  1.00  0.00           H  
ATOM   2000  N   LEU B 134      -4.451 -19.215 -26.100  1.00  0.00           N  
ATOM   2001  CA  LEU B 134      -4.550 -19.777 -24.755  1.00  0.00           C  
ATOM   2002  C   LEU B 134      -4.520 -21.286 -24.948  1.00  0.00           C  
ATOM   2003  O   LEU B 134      -4.103 -22.048 -24.078  1.00  0.00           O  
ATOM   2004  CB  LEU B 134      -5.836 -19.337 -24.044  1.00  0.00           C  
ATOM   2005  CG  LEU B 134      -5.915 -17.851 -23.673  1.00  0.00           C  
ATOM   2006  CD1 LEU B 134      -7.298 -17.539 -23.115  1.00  0.00           C  
ATOM   2007  CD2 LEU B 134      -4.830 -17.522 -22.659  1.00  0.00           C  
ATOM   2008  H   LEU B 134      -5.249 -18.736 -26.493  1.00  0.00           H  
ATOM   2009  HA  LEU B 134      -3.712 -19.410 -24.164  1.00  0.00           H  
ATOM   2010 1HB  LEU B 134      -6.684 -19.563 -24.688  1.00  0.00           H  
ATOM   2011 2HB  LEU B 134      -5.940 -19.914 -23.125  1.00  0.00           H  
ATOM   2012  HG  LEU B 134      -5.772 -17.244 -24.567  1.00  0.00           H  
ATOM   2013 1HD1 LEU B 134      -7.354 -16.483 -22.852  1.00  0.00           H  
ATOM   2014 2HD1 LEU B 134      -8.053 -17.766 -23.868  1.00  0.00           H  
ATOM   2015 3HD1 LEU B 134      -7.477 -18.145 -22.227  1.00  0.00           H  
ATOM   2016 1HD2 LEU B 134      -4.886 -16.465 -22.395  1.00  0.00           H  
ATOM   2017 2HD2 LEU B 134      -4.973 -18.127 -21.763  1.00  0.00           H  
ATOM   2018 3HD2 LEU B 134      -3.852 -17.737 -23.090  1.00  0.00           H  
ATOM   2019  N   ILE B 135      -4.990 -21.693 -26.119  1.00  0.00           N  
ATOM   2020  CA  ILE B 135      -4.996 -23.077 -26.545  1.00  0.00           C  
ATOM   2021  C   ILE B 135      -3.637 -23.700 -26.240  1.00  0.00           C  
ATOM   2022  O   ILE B 135      -3.550 -24.840 -25.787  1.00  0.00           O  
ATOM   2023  CB  ILE B 135      -5.312 -23.198 -28.047  1.00  0.00           C  
ATOM   2024  CG1 ILE B 135      -6.750 -22.753 -28.328  1.00  0.00           C  
ATOM   2025  CG2 ILE B 135      -5.091 -24.625 -28.524  1.00  0.00           C  
ATOM   2026  CD1 ILE B 135      -7.051 -22.550 -29.795  1.00  0.00           C  
ATOM   2027  H   ILE B 135      -5.361 -20.986 -26.738  1.00  0.00           H  
ATOM   2028  HA  ILE B 135      -5.790 -23.599 -26.012  1.00  0.00           H  
ATOM   2029  HB  ILE B 135      -4.660 -22.531 -28.611  1.00  0.00           H  
ATOM   2030 1HG1 ILE B 135      -7.444 -23.496 -27.936  1.00  0.00           H  
ATOM   2031 2HG1 ILE B 135      -6.949 -21.816 -27.808  1.00  0.00           H  
ATOM   2032 1HG2 ILE B 135      -5.319 -24.693 -29.587  1.00  0.00           H  
ATOM   2033 2HG2 ILE B 135      -4.052 -24.907 -28.358  1.00  0.00           H  
ATOM   2034 3HG2 ILE B 135      -5.743 -25.299 -27.969  1.00  0.00           H  
ATOM   2035 1HD1 ILE B 135      -8.088 -22.236 -29.914  1.00  0.00           H  
ATOM   2036 2HD1 ILE B 135      -6.390 -21.783 -30.200  1.00  0.00           H  
ATOM   2037 3HD1 ILE B 135      -6.893 -23.485 -30.331  1.00  0.00           H  
ATOM   2038  N   THR B 136      -2.575 -22.945 -26.495  1.00  0.00           N  
ATOM   2039  CA  THR B 136      -1.239 -23.334 -26.065  1.00  0.00           C  
ATOM   2040  C   THR B 136      -1.079 -23.013 -24.591  1.00  0.00           C  
ATOM   2041  O   THR B 136      -1.045 -21.842 -24.200  1.00  0.00           O  
ATOM   2042  CB  THR B 136      -0.145 -22.622 -26.883  1.00  0.00           C  
ATOM   2043  OG1 THR B 136      -0.277 -22.972 -28.267  1.00  0.00           O  
ATOM   2044  CG2 THR B 136       1.236 -23.026 -26.391  1.00  0.00           C  
ATOM   2045  H   THR B 136      -2.697 -22.078 -27.000  1.00  0.00           H  
ATOM   2046  HA  THR B 136      -1.114 -24.402 -26.247  1.00  0.00           H  
ATOM   2047  HB  THR B 136      -0.260 -21.543 -26.782  1.00  0.00           H  
ATOM   2048  HG1 THR B 136      -0.429 -22.177 -28.784  1.00  0.00           H  
ATOM   2049 1HG2 THR B 136       1.996 -22.513 -26.981  1.00  0.00           H  
ATOM   2050 2HG2 THR B 136       1.344 -22.751 -25.342  1.00  0.00           H  
ATOM   2051 3HG2 THR B 136       1.361 -24.102 -26.499  1.00  0.00           H  
ATOM   2052  N   TYR B 137      -0.992 -24.054 -23.774  1.00  0.00           N  
ATOM   2053  CA  TYR B 137      -1.016 -23.885 -22.329  1.00  0.00           C  
ATOM   2054  C   TYR B 137       0.133 -23.011 -21.838  1.00  0.00           C  
ATOM   2055  O   TYR B 137      -0.083 -22.071 -21.074  1.00  0.00           O  
ATOM   2056  CB  TYR B 137      -0.973 -25.249 -21.637  1.00  0.00           C  
ATOM   2057  CG  TYR B 137      -0.736 -25.169 -20.145  1.00  0.00           C  
ATOM   2058  CD1 TYR B 137      -1.801 -24.941 -19.285  1.00  0.00           C  
ATOM   2059  CD2 TYR B 137       0.545 -25.324 -19.637  1.00  0.00           C  
ATOM   2060  CE1 TYR B 137      -1.584 -24.868 -17.922  1.00  0.00           C  
ATOM   2061  CE2 TYR B 137       0.761 -25.252 -18.274  1.00  0.00           C  
ATOM   2062  CZ  TYR B 137      -0.298 -25.025 -17.419  1.00  0.00           C  
ATOM   2063  OH  TYR B 137      -0.083 -24.952 -16.062  1.00  0.00           O  
ATOM   2064  H   TYR B 137      -0.909 -24.984 -24.159  1.00  0.00           H  
ATOM   2065  HA  TYR B 137      -1.943 -23.381 -22.054  1.00  0.00           H  
ATOM   2066 1HB  TYR B 137      -1.916 -25.772 -21.805  1.00  0.00           H  
ATOM   2067 2HB  TYR B 137      -0.180 -25.854 -22.075  1.00  0.00           H  
ATOM   2068  HD1 TYR B 137      -2.808 -24.819 -19.684  1.00  0.00           H  
ATOM   2069  HD2 TYR B 137       1.381 -25.503 -20.312  1.00  0.00           H  
ATOM   2070  HE1 TYR B 137      -2.421 -24.689 -17.247  1.00  0.00           H  
ATOM   2071  HE2 TYR B 137       1.768 -25.373 -17.875  1.00  0.00           H  
ATOM   2072  HH  TYR B 137       0.851 -25.081 -15.880  1.00  0.00           H  
ATOM   2073  N   PRO B 138       1.371 -23.302 -22.275  1.00  0.00           N  
ATOM   2074  CA  PRO B 138       2.522 -22.462 -21.908  1.00  0.00           C  
ATOM   2075  C   PRO B 138       2.258 -20.967 -22.096  1.00  0.00           C  
ATOM   2076  O   PRO B 138       2.717 -20.139 -21.304  1.00  0.00           O  
ATOM   2077  CB  PRO B 138       3.614 -22.956 -22.862  1.00  0.00           C  
ATOM   2078  CG  PRO B 138       3.309 -24.403 -23.049  1.00  0.00           C  
ATOM   2079  CD  PRO B 138       1.807 -24.462 -23.131  1.00  0.00           C  
ATOM   2080  HA  PRO B 138       2.777 -22.639 -20.852  1.00  0.00           H  
ATOM   2081 1HB  PRO B 138       3.577 -22.387 -23.803  1.00  0.00           H  
ATOM   2082 2HB  PRO B 138       4.606 -22.782 -22.420  1.00  0.00           H  
ATOM   2083 1HG  PRO B 138       3.798 -24.779 -23.960  1.00  0.00           H  
ATOM   2084 2HG  PRO B 138       3.711 -24.988 -22.208  1.00  0.00           H  
ATOM   2085 1HD  PRO B 138       1.491 -24.332 -24.177  1.00  0.00           H  
ATOM   2086 2HD  PRO B 138       1.455 -25.426 -22.736  1.00  0.00           H  
ATOM   2087  N   ARG B 139       1.517 -20.638 -23.153  1.00  0.00           N  
ATOM   2088  CA  ARG B 139       1.140 -19.261 -23.446  1.00  0.00           C  
ATOM   2089  C   ARG B 139       0.098 -18.790 -22.449  1.00  0.00           C  
ATOM   2090  O   ARG B 139       0.135 -17.651 -21.995  1.00  0.00           O  
ATOM   2091  CB  ARG B 139       0.589 -19.134 -24.859  1.00  0.00           C  
ATOM   2092  CG  ARG B 139       1.620 -19.296 -25.964  1.00  0.00           C  
ATOM   2093  CD  ARG B 139       2.536 -18.128 -26.036  1.00  0.00           C  
ATOM   2094  NE  ARG B 139       1.812 -16.882 -26.229  1.00  0.00           N  
ATOM   2095  CZ  ARG B 139       1.395 -16.416 -27.423  1.00  0.00           C  
ATOM   2096  NH1 ARG B 139       1.637 -17.103 -28.518  1.00  0.00           N  
ATOM   2097  NH2 ARG B 139       0.742 -15.269 -27.494  1.00  0.00           N  
ATOM   2098  H   ARG B 139       1.208 -21.375 -23.771  1.00  0.00           H  
ATOM   2099  HA  ARG B 139       2.029 -18.635 -23.369  1.00  0.00           H  
ATOM   2100 1HB  ARG B 139      -0.184 -19.885 -25.017  1.00  0.00           H  
ATOM   2101 2HB  ARG B 139       0.124 -18.155 -24.982  1.00  0.00           H  
ATOM   2102 1HG  ARG B 139       2.217 -20.189 -25.778  1.00  0.00           H  
ATOM   2103 2HG  ARG B 139       1.112 -19.393 -26.925  1.00  0.00           H  
ATOM   2104 1HD  ARG B 139       3.102 -18.053 -25.109  1.00  0.00           H  
ATOM   2105 2HD  ARG B 139       3.223 -18.256 -26.872  1.00  0.00           H  
ATOM   2106  HE  ARG B 139       1.606 -16.326 -25.410  1.00  0.00           H  
ATOM   2107 1HH1 ARG B 139       2.136 -17.980 -28.464  1.00  0.00           H  
ATOM   2108 2HH1 ARG B 139       1.325 -16.754 -29.412  1.00  0.00           H  
ATOM   2109 1HH2 ARG B 139       0.556 -14.741 -26.652  1.00  0.00           H  
ATOM   2110 2HH2 ARG B 139       0.430 -14.921 -28.388  1.00  0.00           H  
ATOM   2111  N   ALA B 140      -0.835 -19.672 -22.112  1.00  0.00           N  
ATOM   2112  CA  ALA B 140      -1.912 -19.309 -21.203  1.00  0.00           C  
ATOM   2113  C   ALA B 140      -1.344 -19.138 -19.795  1.00  0.00           C  
ATOM   2114  O   ALA B 140      -1.917 -18.425 -18.974  1.00  0.00           O  
ATOM   2115  CB  ALA B 140      -2.994 -20.381 -21.214  1.00  0.00           C  
ATOM   2116  H   ALA B 140      -0.804 -20.609 -22.487  1.00  0.00           H  
ATOM   2117  HA  ALA B 140      -2.342 -18.367 -21.546  1.00  0.00           H  
ATOM   2118 1HB  ALA B 140      -3.794 -20.098 -20.530  1.00  0.00           H  
ATOM   2119 2HB  ALA B 140      -3.397 -20.481 -22.223  1.00  0.00           H  
ATOM   2120 3HB  ALA B 140      -2.567 -21.332 -20.899  1.00  0.00           H  
ATOM   2121  N   LEU B 141      -0.216 -19.792 -19.528  1.00  0.00           N  
ATOM   2122  CA  LEU B 141       0.416 -19.765 -18.207  1.00  0.00           C  
ATOM   2123  C   LEU B 141       0.672 -18.336 -17.762  1.00  0.00           C  
ATOM   2124  O   LEU B 141       0.215 -17.908 -16.703  1.00  0.00           O  
ATOM   2125  CB  LEU B 141       1.738 -20.543 -18.228  1.00  0.00           C  
ATOM   2126  CG  LEU B 141       2.506 -20.584 -16.901  1.00  0.00           C  
ATOM   2127  CD1 LEU B 141       1.665 -21.291 -15.847  1.00  0.00           C  
ATOM   2128  CD2 LEU B 141       3.836 -21.294 -17.105  1.00  0.00           C  
ATOM   2129  H   LEU B 141       0.216 -20.326 -20.268  1.00  0.00           H  
ATOM   2130  HA  LEU B 141      -0.236 -20.277 -17.501  1.00  0.00           H  
ATOM   2131 1HB  LEU B 141       1.532 -21.570 -18.523  1.00  0.00           H  
ATOM   2132 2HB  LEU B 141       2.393 -20.096 -18.976  1.00  0.00           H  
ATOM   2133  HG  LEU B 141       2.688 -19.566 -16.554  1.00  0.00           H  
ATOM   2134 1HD1 LEU B 141       2.211 -21.320 -14.904  1.00  0.00           H  
ATOM   2135 2HD1 LEU B 141       0.728 -20.751 -15.707  1.00  0.00           H  
ATOM   2136 3HD1 LEU B 141       1.452 -22.308 -16.175  1.00  0.00           H  
ATOM   2137 1HD2 LEU B 141       4.383 -21.323 -16.162  1.00  0.00           H  
ATOM   2138 2HD2 LEU B 141       3.655 -22.312 -17.451  1.00  0.00           H  
ATOM   2139 3HD2 LEU B 141       4.425 -20.758 -17.850  1.00  0.00           H  
ATOM   2140  N   TRP B 142       1.426 -17.614 -18.585  1.00  0.00           N  
ATOM   2141  CA  TRP B 142       1.849 -16.256 -18.275  1.00  0.00           C  
ATOM   2142  C   TRP B 142       0.687 -15.290 -18.477  1.00  0.00           C  
ATOM   2143  O   TRP B 142       0.676 -14.205 -17.904  1.00  0.00           O  
ATOM   2144  CB  TRP B 142       3.030 -15.844 -19.156  1.00  0.00           C  
ATOM   2145  CG  TRP B 142       2.690 -15.763 -20.613  1.00  0.00           C  
ATOM   2146  CD1 TRP B 142       2.922 -16.716 -21.559  1.00  0.00           C  
ATOM   2147  CD2 TRP B 142       2.051 -14.661 -21.303  1.00  0.00           C  
ATOM   2148  NE1 TRP B 142       2.475 -16.287 -22.784  1.00  0.00           N  
ATOM   2149  CE2 TRP B 142       1.937 -15.032 -22.645  1.00  0.00           C  
ATOM   2150  CE3 TRP B 142       1.572 -13.411 -20.894  1.00  0.00           C  
ATOM   2151  CZ2 TRP B 142       1.365 -14.196 -23.591  1.00  0.00           C  
ATOM   2152  CZ3 TRP B 142       0.997 -12.573 -21.842  1.00  0.00           C  
ATOM   2153  CH2 TRP B 142       0.896 -12.957 -23.156  1.00  0.00           C  
ATOM   2154  H   TRP B 142       1.712 -18.032 -19.459  1.00  0.00           H  
ATOM   2155  HA  TRP B 142       2.154 -16.218 -17.229  1.00  0.00           H  
ATOM   2156 1HB  TRP B 142       3.401 -14.870 -18.836  1.00  0.00           H  
ATOM   2157 2HB  TRP B 142       3.843 -16.560 -19.033  1.00  0.00           H  
ATOM   2158  HD1 TRP B 142       3.394 -17.679 -21.370  1.00  0.00           H  
ATOM   2159  HE1 TRP B 142       2.532 -16.808 -23.647  1.00  0.00           H  
ATOM   2160  HE3 TRP B 142       1.647 -13.102 -19.852  1.00  0.00           H  
ATOM   2161  HZ2 TRP B 142       1.276 -14.482 -24.639  1.00  0.00           H  
ATOM   2162  HZ3 TRP B 142       0.627 -11.600 -21.516  1.00  0.00           H  
ATOM   2163  HH2 TRP B 142       0.438 -12.275 -23.873  1.00  0.00           H  
ATOM   2164  N   TRP B 143      -0.296 -15.690 -19.278  1.00  0.00           N  
ATOM   2165  CA  TRP B 143      -1.519 -14.905 -19.421  1.00  0.00           C  
ATOM   2166  C   TRP B 143      -2.237 -14.831 -18.084  1.00  0.00           C  
ATOM   2167  O   TRP B 143      -2.636 -13.754 -17.636  1.00  0.00           O  
ATOM   2168  CB  TRP B 143      -2.443 -15.519 -20.475  1.00  0.00           C  
ATOM   2169  CG  TRP B 143      -3.795 -14.876 -20.532  1.00  0.00           C  
ATOM   2170  CD1 TRP B 143      -4.132 -13.745 -21.215  1.00  0.00           C  
ATOM   2171  CD2 TRP B 143      -5.007 -15.325 -19.879  1.00  0.00           C  
ATOM   2172  NE1 TRP B 143      -5.462 -13.460 -21.031  1.00  0.00           N  
ATOM   2173  CE2 TRP B 143      -6.014 -14.418 -20.217  1.00  0.00           C  
ATOM   2174  CE3 TRP B 143      -5.313 -16.409 -19.046  1.00  0.00           C  
ATOM   2175  CZ2 TRP B 143      -7.312 -14.555 -19.752  1.00  0.00           C  
ATOM   2176  CZ3 TRP B 143      -6.615 -16.548 -18.581  1.00  0.00           C  
ATOM   2177  CH2 TRP B 143      -7.588 -15.644 -18.926  1.00  0.00           C  
ATOM   2178  H   TRP B 143      -0.200 -16.550 -19.799  1.00  0.00           H  
ATOM   2179  HA  TRP B 143      -1.252 -13.910 -19.776  1.00  0.00           H  
ATOM   2180 1HB  TRP B 143      -1.980 -15.433 -21.458  1.00  0.00           H  
ATOM   2181 2HB  TRP B 143      -2.577 -16.580 -20.267  1.00  0.00           H  
ATOM   2182  HD1 TRP B 143      -3.445 -13.154 -21.818  1.00  0.00           H  
ATOM   2183  HE1 TRP B 143      -5.956 -12.674 -21.429  1.00  0.00           H  
ATOM   2184  HE3 TRP B 143      -4.544 -17.131 -18.772  1.00  0.00           H  
ATOM   2185  HZ2 TRP B 143      -8.099 -13.848 -20.015  1.00  0.00           H  
ATOM   2186  HZ3 TRP B 143      -6.844 -17.394 -17.933  1.00  0.00           H  
ATOM   2187  HH2 TRP B 143      -8.600 -15.783 -18.544  1.00  0.00           H  
ATOM   2188  N   SER B 144      -2.418 -15.994 -17.467  1.00  0.00           N  
ATOM   2189  CA  SER B 144      -3.122 -16.085 -16.198  1.00  0.00           C  
ATOM   2190  C   SER B 144      -2.415 -15.158 -15.225  1.00  0.00           C  
ATOM   2191  O   SER B 144      -3.048 -14.463 -14.436  1.00  0.00           O  
ATOM   2192  CB  SER B 144      -3.132 -17.509 -15.677  1.00  0.00           C  
ATOM   2193  OG  SER B 144      -3.932 -18.332 -16.480  1.00  0.00           O  
ATOM   2194  H   SER B 144      -2.057 -16.836 -17.891  1.00  0.00           H  
ATOM   2195  HA  SER B 144      -4.163 -15.802 -16.359  1.00  0.00           H  
ATOM   2196 1HB  SER B 144      -2.113 -17.896 -15.656  1.00  0.00           H  
ATOM   2197 2HB  SER B 144      -3.507 -17.519 -14.654  1.00  0.00           H  
ATOM   2198  HG  SER B 144      -4.809 -17.942 -16.468  1.00  0.00           H  
ATOM   2199  N   VAL B 145      -1.091 -15.146 -15.305  1.00  0.00           N  
ATOM   2200  CA  VAL B 145      -0.280 -14.288 -14.460  1.00  0.00           C  
ATOM   2201  C   VAL B 145      -0.470 -12.801 -14.758  1.00  0.00           C  
ATOM   2202  O   VAL B 145      -0.561 -11.992 -13.833  1.00  0.00           O  
ATOM   2203  CB  VAL B 145       1.207 -14.649 -14.633  1.00  0.00           C  
ATOM   2204  CG1 VAL B 145       2.086 -13.665 -13.875  1.00  0.00           C  
ATOM   2205  CG2 VAL B 145       1.454 -16.072 -14.153  1.00  0.00           C  
ATOM   2206  H   VAL B 145      -0.636 -15.750 -15.974  1.00  0.00           H  
ATOM   2207  HA  VAL B 145      -0.574 -14.447 -13.422  1.00  0.00           H  
ATOM   2208  HB  VAL B 145       1.471 -14.570 -15.687  1.00  0.00           H  
ATOM   2209 1HG1 VAL B 145       3.134 -13.935 -14.008  1.00  0.00           H  
ATOM   2210 2HG1 VAL B 145       1.920 -12.659 -14.259  1.00  0.00           H  
ATOM   2211 3HG1 VAL B 145       1.836 -13.696 -12.815  1.00  0.00           H  
ATOM   2212 1HG2 VAL B 145       2.507 -16.321 -14.279  1.00  0.00           H  
ATOM   2213 2HG2 VAL B 145       1.184 -16.152 -13.100  1.00  0.00           H  
ATOM   2214 3HG2 VAL B 145       0.846 -16.763 -14.737  1.00  0.00           H  
ATOM   2215  N   GLU B 146      -0.517 -12.439 -16.038  1.00  0.00           N  
ATOM   2216  CA  GLU B 146      -0.583 -11.030 -16.430  1.00  0.00           C  
ATOM   2217  C   GLU B 146      -1.960 -10.490 -16.089  1.00  0.00           C  
ATOM   2218  O   GLU B 146      -2.159  -9.280 -16.001  1.00  0.00           O  
ATOM   2219  CB  GLU B 146      -0.301 -10.856 -17.924  1.00  0.00           C  
ATOM   2220  CG  GLU B 146      -1.503 -11.105 -18.824  1.00  0.00           C  
ATOM   2221  CD  GLU B 146      -1.344 -10.503 -20.192  1.00  0.00           C  
ATOM   2222  OE1 GLU B 146      -0.461  -9.698 -20.368  1.00  0.00           O  
ATOM   2223  OE2 GLU B 146      -2.107 -10.849 -21.064  1.00  0.00           O  
ATOM   2224  H   GLU B 146      -0.506 -13.149 -16.756  1.00  0.00           H  
ATOM   2225  HA  GLU B 146       0.183 -10.481 -15.881  1.00  0.00           H  
ATOM   2226 1HB  GLU B 146       0.054  -9.843 -18.113  1.00  0.00           H  
ATOM   2227 2HB  GLU B 146       0.491 -11.542 -18.227  1.00  0.00           H  
ATOM   2228 1HG  GLU B 146      -1.651 -12.179 -18.927  1.00  0.00           H  
ATOM   2229 2HG  GLU B 146      -2.391 -10.688 -18.350  1.00  0.00           H  
ATOM   2230  N   THR B 147      -2.904 -11.399 -15.880  1.00  0.00           N  
ATOM   2231  CA  THR B 147      -4.246 -11.024 -15.452  1.00  0.00           C  
ATOM   2232  C   THR B 147      -4.331 -10.939 -13.926  1.00  0.00           C  
ATOM   2233  O   THR B 147      -5.055 -10.101 -13.375  1.00  0.00           O  
ATOM   2234  CB  THR B 147      -5.293 -12.023 -15.978  1.00  0.00           C  
ATOM   2235  OG1 THR B 147      -4.951 -13.348 -15.552  1.00  0.00           O  
ATOM   2236  CG2 THR B 147      -5.353 -11.982 -17.498  1.00  0.00           C  
ATOM   2237  H   THR B 147      -2.688 -12.376 -16.022  1.00  0.00           H  
ATOM   2238  HA  THR B 147      -4.490 -10.055 -15.888  1.00  0.00           H  
ATOM   2239  HB  THR B 147      -6.273 -11.768 -15.575  1.00  0.00           H  
ATOM   2240  HG1 THR B 147      -5.187 -13.457 -14.627  1.00  0.00           H  
ATOM   2241 1HG2 THR B 147      -6.098 -12.694 -17.852  1.00  0.00           H  
ATOM   2242 2HG2 THR B 147      -5.624 -10.979 -17.825  1.00  0.00           H  
ATOM   2243 3HG2 THR B 147      -4.378 -12.245 -17.907  1.00  0.00           H  
ATOM   2244  N   ALA B 148      -3.585 -11.822 -13.262  1.00  0.00           N  
ATOM   2245  CA  ALA B 148      -3.477 -11.842 -11.810  1.00  0.00           C  
ATOM   2246  C   ALA B 148      -2.603 -10.713 -11.293  1.00  0.00           C  
ATOM   2247  O   ALA B 148      -2.753 -10.275 -10.158  1.00  0.00           O  
ATOM   2248  CB  ALA B 148      -2.921 -13.179 -11.353  1.00  0.00           C  
ATOM   2249  H   ALA B 148      -3.075 -12.506 -13.803  1.00  0.00           H  
ATOM   2250  HA  ALA B 148      -4.475 -11.709 -11.394  1.00  0.00           H  
ATOM   2251 1HB  ALA B 148      -2.842 -13.187 -10.266  1.00  0.00           H  
ATOM   2252 2HB  ALA B 148      -3.587 -13.979 -11.675  1.00  0.00           H  
ATOM   2253 3HB  ALA B 148      -1.935 -13.330 -11.789  1.00  0.00           H  
ATOM   2254  N   THR B 149      -1.676 -10.253 -12.119  1.00  0.00           N  
ATOM   2255  CA  THR B 149      -0.774  -9.194 -11.696  1.00  0.00           C  
ATOM   2256  C   THR B 149      -1.200  -7.947 -12.435  1.00  0.00           C  
ATOM   2257  O   THR B 149      -0.745  -6.842 -12.131  1.00  0.00           O  
ATOM   2258  CB  THR B 149       0.701  -9.523 -11.989  1.00  0.00           C  
ATOM   2259  OG1 THR B 149       0.878  -9.723 -13.397  1.00  0.00           O  
ATOM   2260  CG2 THR B 149       1.125 -10.780 -11.245  1.00  0.00           C  
ATOM   2261  H   THR B 149      -1.587 -10.633 -13.050  1.00  0.00           H  
ATOM   2262  HA  THR B 149      -0.805  -9.127 -10.608  1.00  0.00           H  
ATOM   2263  HB  THR B 149       1.330  -8.691 -11.672  1.00  0.00           H  
ATOM   2264  HG1 THR B 149       0.193 -10.309 -13.725  1.00  0.00           H  
ATOM   2265 1HG2 THR B 149       2.171 -10.997 -11.463  1.00  0.00           H  
ATOM   2266 2HG2 THR B 149       1.002 -10.627 -10.173  1.00  0.00           H  
ATOM   2267 3HG2 THR B 149       0.507 -11.618 -11.564  1.00  0.00           H  
ATOM   2268  N   THR B 150      -2.100  -8.152 -13.393  1.00  0.00           N  
ATOM   2269  CA  THR B 150      -2.783  -7.084 -14.117  1.00  0.00           C  
ATOM   2270  C   THR B 150      -1.745  -6.242 -14.844  1.00  0.00           C  
ATOM   2271  O   THR B 150      -1.590  -5.049 -14.616  1.00  0.00           O  
ATOM   2272  CB  THR B 150      -3.620  -6.198 -13.176  1.00  0.00           C  
ATOM   2273  OG1 THR B 150      -2.748  -5.390 -12.375  1.00  0.00           O  
ATOM   2274  CG2 THR B 150      -4.487  -7.056 -12.268  1.00  0.00           C  
ATOM   2275  H   THR B 150      -2.311  -9.113 -13.620  1.00  0.00           H  
ATOM   2276  HA  THR B 150      -3.446  -7.536 -14.856  1.00  0.00           H  
ATOM   2277  HB  THR B 150      -4.260  -5.543 -13.767  1.00  0.00           H  
ATOM   2278  HG1 THR B 150      -1.837  -5.648 -12.535  1.00  0.00           H  
ATOM   2279 1HG2 THR B 150      -5.072  -6.413 -11.610  1.00  0.00           H  
ATOM   2280 2HG2 THR B 150      -5.159  -7.664 -12.874  1.00  0.00           H  
ATOM   2281 3HG2 THR B 150      -3.852  -7.707 -11.668  1.00  0.00           H  
ATOM   2282  N   VAL B 151      -1.011  -6.918 -15.715  1.00  0.00           N  
ATOM   2283  CA  VAL B 151      -0.096  -6.276 -16.630  1.00  0.00           C  
ATOM   2284  C   VAL B 151      -0.930  -5.943 -17.864  1.00  0.00           C  
ATOM   2285  O   VAL B 151      -0.939  -4.811 -18.344  1.00  0.00           O  
ATOM   2286  CB  VAL B 151       1.086  -7.195 -16.993  1.00  0.00           C  
ATOM   2287  CG1 VAL B 151       1.977  -6.532 -18.032  1.00  0.00           C  
ATOM   2288  CG2 VAL B 151       1.879  -7.537 -15.741  1.00  0.00           C  
ATOM   2289  H   VAL B 151      -1.102  -7.924 -15.734  1.00  0.00           H  
ATOM   2290  HA  VAL B 151       0.324  -5.397 -16.140  1.00  0.00           H  
ATOM   2291  HB  VAL B 151       0.698  -8.111 -17.440  1.00  0.00           H  
ATOM   2292 1HG1 VAL B 151       2.807  -7.195 -18.277  1.00  0.00           H  
ATOM   2293 2HG1 VAL B 151       1.398  -6.329 -18.933  1.00  0.00           H  
ATOM   2294 3HG1 VAL B 151       2.368  -5.596 -17.632  1.00  0.00           H  
ATOM   2295 1HG2 VAL B 151       2.712  -8.188 -16.005  1.00  0.00           H  
ATOM   2296 2HG2 VAL B 151       2.262  -6.621 -15.291  1.00  0.00           H  
ATOM   2297 3HG2 VAL B 151       1.232  -8.048 -15.028  1.00  0.00           H  
ATOM   2298  N   GLY B 152      -1.647  -6.954 -18.349  1.00  0.00           N  
ATOM   2299  CA  GLY B 152      -2.385  -6.854 -19.596  1.00  0.00           C  
ATOM   2300  C   GLY B 152      -1.612  -6.219 -20.725  1.00  0.00           C  
ATOM   2301  O   GLY B 152      -1.900  -5.096 -21.123  1.00  0.00           O  
ATOM   2302  H   GLY B 152      -1.676  -7.819 -17.828  1.00  0.00           H  
ATOM   2303 1HA  GLY B 152      -2.696  -7.849 -19.916  1.00  0.00           H  
ATOM   2304 2HA  GLY B 152      -3.291  -6.271 -19.436  1.00  0.00           H  
ATOM   2305  N   TYR B 153      -0.629  -6.941 -21.248  1.00  0.00           N  
ATOM   2306  CA  TYR B 153       0.334  -6.336 -22.155  1.00  0.00           C  
ATOM   2307  C   TYR B 153      -0.363  -5.939 -23.425  1.00  0.00           C  
ATOM   2308  O   TYR B 153      -0.356  -4.772 -23.791  1.00  0.00           O  
ATOM   2309  CB  TYR B 153       1.491  -7.292 -22.455  1.00  0.00           C  
ATOM   2310  CG  TYR B 153       2.438  -6.788 -23.521  1.00  0.00           C  
ATOM   2311  CD1 TYR B 153       3.397  -5.837 -23.204  1.00  0.00           C  
ATOM   2312  CD2 TYR B 153       2.348  -7.278 -24.816  1.00  0.00           C  
ATOM   2313  CE1 TYR B 153       4.262  -5.378 -24.178  1.00  0.00           C  
ATOM   2314  CE2 TYR B 153       3.213  -6.818 -25.789  1.00  0.00           C  
ATOM   2315  CZ  TYR B 153       4.167  -5.872 -25.474  1.00  0.00           C  
ATOM   2316  OH  TYR B 153       5.029  -5.414 -26.444  1.00  0.00           O  
ATOM   2317  H   TYR B 153      -0.542  -7.921 -21.020  1.00  0.00           H  
ATOM   2318  HA  TYR B 153       0.757  -5.454 -21.673  1.00  0.00           H  
ATOM   2319 1HB  TYR B 153       2.065  -7.465 -21.543  1.00  0.00           H  
ATOM   2320 2HB  TYR B 153       1.094  -8.253 -22.779  1.00  0.00           H  
ATOM   2321  HD1 TYR B 153       3.468  -5.453 -22.186  1.00  0.00           H  
ATOM   2322  HD2 TYR B 153       1.594  -8.024 -25.065  1.00  0.00           H  
ATOM   2323  HE1 TYR B 153       5.015  -4.631 -23.929  1.00  0.00           H  
ATOM   2324  HE2 TYR B 153       3.142  -7.202 -26.807  1.00  0.00           H  
ATOM   2325  HH  TYR B 153       4.833  -5.851 -27.277  1.00  0.00           H  
ATOM   2326  N   GLY B 154      -0.981  -6.917 -24.081  1.00  0.00           N  
ATOM   2327  CA  GLY B 154      -1.571  -6.687 -25.385  1.00  0.00           C  
ATOM   2328  C   GLY B 154      -0.967  -7.661 -26.384  1.00  0.00           C  
ATOM   2329  O   GLY B 154      -0.685  -7.319 -27.534  1.00  0.00           O  
ATOM   2330  H   GLY B 154      -1.043  -7.837 -23.668  1.00  0.00           H  
ATOM   2331 1HA  GLY B 154      -2.652  -6.817 -25.324  1.00  0.00           H  
ATOM   2332 2HA  GLY B 154      -1.388  -5.658 -25.691  1.00  0.00           H  
ATOM   2333  N   ASP B 155      -0.771  -8.890 -25.920  1.00  0.00           N  
ATOM   2334  CA  ASP B 155      -0.206  -9.961 -26.731  1.00  0.00           C  
ATOM   2335  C   ASP B 155      -1.208 -11.110 -26.848  1.00  0.00           C  
ATOM   2336  O   ASP B 155      -1.380 -11.682 -27.919  1.00  0.00           O  
ATOM   2337  CB  ASP B 155       1.106 -10.466 -26.125  1.00  0.00           C  
ATOM   2338  CG  ASP B 155       1.753 -11.571 -26.950  1.00  0.00           C  
ATOM   2339  OD1 ASP B 155       2.150 -11.303 -28.059  1.00  0.00           O  
ATOM   2340  OD2 ASP B 155       1.842 -12.673 -26.463  1.00  0.00           O  
ATOM   2341  H   ASP B 155      -1.027  -9.081 -24.962  1.00  0.00           H  
ATOM   2342  HA  ASP B 155       0.030  -9.561 -27.717  1.00  0.00           H  
ATOM   2343 1HB  ASP B 155       1.810  -9.638 -26.040  1.00  0.00           H  
ATOM   2344 2HB  ASP B 155       0.921 -10.845 -25.120  1.00  0.00           H  
ATOM   2345  N   LEU B 156      -1.857 -11.447 -25.734  1.00  0.00           N  
ATOM   2346  CA  LEU B 156      -2.744 -12.605 -25.668  1.00  0.00           C  
ATOM   2347  C   LEU B 156      -3.959 -12.344 -24.777  1.00  0.00           C  
ATOM   2348  O   LEU B 156      -3.823 -11.865 -23.649  1.00  0.00           O  
ATOM   2349  CB  LEU B 156      -1.975 -13.824 -25.144  1.00  0.00           C  
ATOM   2350  CG  LEU B 156      -2.782 -15.124 -25.038  1.00  0.00           C  
ATOM   2351  CD1 LEU B 156      -3.282 -15.527 -26.419  1.00  0.00           C  
ATOM   2352  CD2 LEU B 156      -1.911 -16.215 -24.432  1.00  0.00           C  
ATOM   2353  H   LEU B 156      -1.727 -10.878 -24.909  1.00  0.00           H  
ATOM   2354  HA  LEU B 156      -3.094 -12.830 -26.674  1.00  0.00           H  
ATOM   2355 1HB  LEU B 156      -1.131 -14.012 -25.805  1.00  0.00           H  
ATOM   2356 2HB  LEU B 156      -1.589 -13.592 -24.152  1.00  0.00           H  
ATOM   2357  HG  LEU B 156      -3.653 -14.961 -24.402  1.00  0.00           H  
ATOM   2358 1HD1 LEU B 156      -3.856 -16.450 -26.343  1.00  0.00           H  
ATOM   2359 2HD1 LEU B 156      -3.918 -14.737 -26.820  1.00  0.00           H  
ATOM   2360 3HD1 LEU B 156      -2.432 -15.681 -27.082  1.00  0.00           H  
ATOM   2361 1HD2 LEU B 156      -2.485 -17.139 -24.356  1.00  0.00           H  
ATOM   2362 2HD2 LEU B 156      -1.041 -16.380 -25.068  1.00  0.00           H  
ATOM   2363 3HD2 LEU B 156      -1.583 -15.909 -23.439  1.00  0.00           H  
ATOM   2364  N   TYR B 157      -5.143 -12.667 -25.304  1.00  0.00           N  
ATOM   2365  CA  TYR B 157      -6.421 -12.447 -24.623  1.00  0.00           C  
ATOM   2366  C   TYR B 157      -7.583 -13.241 -25.238  1.00  0.00           C  
ATOM   2367  O   TYR B 157      -7.721 -13.335 -26.457  1.00  0.00           O  
ATOM   2368  CB  TYR B 157      -6.757 -10.954 -24.622  1.00  0.00           C  
ATOM   2369  CG  TYR B 157      -7.924 -10.591 -23.730  1.00  0.00           C  
ATOM   2370  CD1 TYR B 157      -7.739 -10.471 -22.361  1.00  0.00           C  
ATOM   2371  CD2 TYR B 157      -9.179 -10.379 -24.281  1.00  0.00           C  
ATOM   2372  CE1 TYR B 157      -8.804 -10.139 -21.546  1.00  0.00           C  
ATOM   2373  CE2 TYR B 157     -10.244 -10.048 -23.467  1.00  0.00           C  
ATOM   2374  CZ  TYR B 157     -10.060  -9.928 -22.104  1.00  0.00           C  
ATOM   2375  OH  TYR B 157     -11.121  -9.598 -21.293  1.00  0.00           O  
ATOM   2376  H   TYR B 157      -5.141 -13.086 -26.223  1.00  0.00           H  
ATOM   2377  HA  TYR B 157      -6.329 -12.792 -23.593  1.00  0.00           H  
ATOM   2378 1HB  TYR B 157      -5.887 -10.385 -24.292  1.00  0.00           H  
ATOM   2379 2HB  TYR B 157      -6.993 -10.633 -25.637  1.00  0.00           H  
ATOM   2380  HD1 TYR B 157      -6.752 -10.638 -21.927  1.00  0.00           H  
ATOM   2381  HD2 TYR B 157      -9.324 -10.475 -25.357  1.00  0.00           H  
ATOM   2382  HE1 TYR B 157      -8.658 -10.045 -20.470  1.00  0.00           H  
ATOM   2383  HE2 TYR B 157     -11.231  -9.882 -23.900  1.00  0.00           H  
ATOM   2384  HH  TYR B 157     -10.823  -9.551 -20.381  1.00  0.00           H  
ATOM   2385  N   PRO B 158      -8.433 -13.837 -24.392  1.00  0.00           N  
ATOM   2386  CA  PRO B 158      -9.526 -14.643 -24.929  1.00  0.00           C  
ATOM   2387  C   PRO B 158     -10.603 -13.822 -25.632  1.00  0.00           C  
ATOM   2388  O   PRO B 158     -10.720 -12.611 -25.434  1.00  0.00           O  
ATOM   2389  CB  PRO B 158     -10.081 -15.323 -23.673  1.00  0.00           C  
ATOM   2390  CG  PRO B 158      -9.720 -14.393 -22.565  1.00  0.00           C  
ATOM   2391  CD  PRO B 158      -8.356 -13.877 -22.938  1.00  0.00           C  
ATOM   2392  HA  PRO B 158      -9.122 -15.360 -25.659  1.00  0.00           H  
ATOM   2393 1HB  PRO B 158     -11.166 -15.468 -23.772  1.00  0.00           H  
ATOM   2394 2HB  PRO B 158      -9.632 -16.320 -23.555  1.00  0.00           H  
ATOM   2395 1HG  PRO B 158     -10.469 -13.591 -22.484  1.00  0.00           H  
ATOM   2396 2HG  PRO B 158      -9.723 -14.928 -21.604  1.00  0.00           H  
ATOM   2397 1HD  PRO B 158      -8.210 -12.877 -22.503  1.00  0.00           H  
ATOM   2398 2HD  PRO B 158      -7.588 -14.574 -22.573  1.00  0.00           H  
ATOM   2399  N   VAL B 159     -11.380 -14.506 -26.465  1.00  0.00           N  
ATOM   2400  CA  VAL B 159     -12.366 -13.867 -27.327  1.00  0.00           C  
ATOM   2401  C   VAL B 159     -13.712 -14.486 -27.010  1.00  0.00           C  
ATOM   2402  O   VAL B 159     -14.739 -13.817 -27.035  1.00  0.00           O  
ATOM   2403  CB  VAL B 159     -12.025 -14.067 -28.815  1.00  0.00           C  
ATOM   2404  CG1 VAL B 159     -13.108 -13.460 -29.695  1.00  0.00           C  
ATOM   2405  CG2 VAL B 159     -10.670 -13.449 -29.124  1.00  0.00           C  
ATOM   2406  H   VAL B 159     -11.277 -15.510 -26.496  1.00  0.00           H  
ATOM   2407  HA  VAL B 159     -12.338 -12.792 -27.146  1.00  0.00           H  
ATOM   2408  HB  VAL B 159     -11.996 -15.135 -29.032  1.00  0.00           H  
ATOM   2409 1HG1 VAL B 159     -12.851 -13.610 -30.744  1.00  0.00           H  
ATOM   2410 2HG1 VAL B 159     -14.062 -13.942 -29.483  1.00  0.00           H  
ATOM   2411 3HG1 VAL B 159     -13.186 -12.392 -29.491  1.00  0.00           H  
ATOM   2412 1HG2 VAL B 159     -10.435 -13.594 -30.178  1.00  0.00           H  
ATOM   2413 2HG2 VAL B 159     -10.697 -12.382 -28.902  1.00  0.00           H  
ATOM   2414 3HG2 VAL B 159      -9.904 -13.927 -28.513  1.00  0.00           H  
ATOM   2415  N   THR B 160     -13.690 -15.782 -26.726  1.00  0.00           N  
ATOM   2416  CA  THR B 160     -14.883 -16.506 -26.330  1.00  0.00           C  
ATOM   2417  C   THR B 160     -15.400 -15.810 -25.083  1.00  0.00           C  
ATOM   2418  O   THR B 160     -14.623 -15.524 -24.172  1.00  0.00           O  
ATOM   2419  CB  THR B 160     -14.606 -17.996 -26.056  1.00  0.00           C  
ATOM   2420  OG1 THR B 160     -14.048 -18.604 -27.227  1.00  0.00           O  
ATOM   2421  CG2 THR B 160     -15.891 -18.717 -25.677  1.00  0.00           C  
ATOM   2422  H   THR B 160     -12.812 -16.277 -26.789  1.00  0.00           H  
ATOM   2423  HA  THR B 160     -15.574 -16.523 -27.174  1.00  0.00           H  
ATOM   2424  HB  THR B 160     -13.890 -18.088 -25.239  1.00  0.00           H  
ATOM   2425  HG1 THR B 160     -13.786 -19.506 -27.025  1.00  0.00           H  
ATOM   2426 1HG2 THR B 160     -15.676 -19.768 -25.487  1.00  0.00           H  
ATOM   2427 2HG2 THR B 160     -16.312 -18.263 -24.780  1.00  0.00           H  
ATOM   2428 3HG2 THR B 160     -16.607 -18.636 -26.494  1.00  0.00           H  
ATOM   2429  N   LEU B 161     -16.699 -15.531 -25.028  1.00  0.00           N  
ATOM   2430  CA  LEU B 161     -17.243 -14.796 -23.891  1.00  0.00           C  
ATOM   2431  C   LEU B 161     -16.882 -15.535 -22.605  1.00  0.00           C  
ATOM   2432  O   LEU B 161     -16.453 -14.926 -21.624  1.00  0.00           O  
ATOM   2433  CB  LEU B 161     -18.765 -14.652 -24.013  1.00  0.00           C  
ATOM   2434  CG  LEU B 161     -19.457 -13.909 -22.863  1.00  0.00           C  
ATOM   2435  CD1 LEU B 161     -18.910 -12.491 -22.771  1.00  0.00           C  
ATOM   2436  CD2 LEU B 161     -20.961 -13.901 -23.096  1.00  0.00           C  
ATOM   2437  H   LEU B 161     -17.321 -15.823 -25.768  1.00  0.00           H  
ATOM   2438  HA  LEU B 161     -16.811 -13.796 -23.888  1.00  0.00           H  
ATOM   2439 1HB  LEU B 161     -18.991 -14.118 -24.935  1.00  0.00           H  
ATOM   2440 2HB  LEU B 161     -19.205 -15.647 -24.077  1.00  0.00           H  
ATOM   2441  HG  LEU B 161     -19.239 -14.413 -21.921  1.00  0.00           H  
ATOM   2442 1HD1 LEU B 161     -19.402 -11.964 -21.954  1.00  0.00           H  
ATOM   2443 2HD1 LEU B 161     -17.837 -12.527 -22.585  1.00  0.00           H  
ATOM   2444 3HD1 LEU B 161     -19.100 -11.967 -23.707  1.00  0.00           H  
ATOM   2445 1HD2 LEU B 161     -21.453 -13.374 -22.278  1.00  0.00           H  
ATOM   2446 2HD2 LEU B 161     -21.181 -13.396 -24.037  1.00  0.00           H  
ATOM   2447 3HD2 LEU B 161     -21.328 -14.926 -23.139  1.00  0.00           H  
ATOM   2448  N   TRP B 162     -17.047 -16.855 -22.630  1.00  0.00           N  
ATOM   2449  CA  TRP B 162     -16.702 -17.700 -21.498  1.00  0.00           C  
ATOM   2450  C   TRP B 162     -15.278 -17.396 -21.050  1.00  0.00           C  
ATOM   2451  O   TRP B 162     -15.014 -17.194 -19.866  1.00  0.00           O  
ATOM   2452  CB  TRP B 162     -16.833 -19.179 -21.865  1.00  0.00           C  
ATOM   2453  CG  TRP B 162     -16.303 -20.106 -20.814  1.00  0.00           C  
ATOM   2454  CD1 TRP B 162     -16.130 -19.825 -19.492  1.00  0.00           C  
ATOM   2455  CD2 TRP B 162     -15.873 -21.478 -20.991  1.00  0.00           C  
ATOM   2456  NE1 TRP B 162     -15.623 -20.920 -18.837  1.00  0.00           N  
ATOM   2457  CE2 TRP B 162     -15.461 -21.941 -19.739  1.00  0.00           C  
ATOM   2458  CE3 TRP B 162     -15.807 -22.336 -22.096  1.00  0.00           C  
ATOM   2459  CZ2 TRP B 162     -14.984 -23.229 -19.555  1.00  0.00           C  
ATOM   2460  CZ3 TRP B 162     -15.331 -23.628 -21.911  1.00  0.00           C  
ATOM   2461  CH2 TRP B 162     -14.931 -24.063 -20.672  1.00  0.00           C  
ATOM   2462  H   TRP B 162     -17.425 -17.280 -23.464  1.00  0.00           H  
ATOM   2463  HA  TRP B 162     -17.398 -17.492 -20.686  1.00  0.00           H  
ATOM   2464 1HB  TRP B 162     -17.882 -19.420 -22.037  1.00  0.00           H  
ATOM   2465 2HB  TRP B 162     -16.296 -19.372 -22.794  1.00  0.00           H  
ATOM   2466  HD1 TRP B 162     -16.359 -18.870 -19.023  1.00  0.00           H  
ATOM   2467  HE1 TRP B 162     -15.403 -20.968 -17.853  1.00  0.00           H  
ATOM   2468  HE3 TRP B 162     -16.126 -21.997 -23.081  1.00  0.00           H  
ATOM   2469  HZ2 TRP B 162     -14.662 -23.593 -18.579  1.00  0.00           H  
ATOM   2470  HZ3 TRP B 162     -15.282 -24.290 -22.776  1.00  0.00           H  
ATOM   2471  HH2 TRP B 162     -14.562 -25.083 -20.562  1.00  0.00           H  
ATOM   2472  N   GLY B 163     -14.362 -17.367 -22.006  1.00  0.00           N  
ATOM   2473  CA  GLY B 163     -12.969 -17.158 -21.670  1.00  0.00           C  
ATOM   2474  C   GLY B 163     -12.766 -15.794 -21.045  1.00  0.00           C  
ATOM   2475  O   GLY B 163     -11.944 -15.647 -20.142  1.00  0.00           O  
ATOM   2476  H   GLY B 163     -14.621 -17.489 -22.975  1.00  0.00           H  
ATOM   2477 1HA  GLY B 163     -12.641 -17.935 -20.979  1.00  0.00           H  
ATOM   2478 2HA  GLY B 163     -12.360 -17.248 -22.568  1.00  0.00           H  
ATOM   2479  N   ARG B 164     -13.519 -14.801 -21.523  1.00  0.00           N  
ATOM   2480  CA  ARG B 164     -13.410 -13.433 -21.015  1.00  0.00           C  
ATOM   2481  C   ARG B 164     -14.084 -13.339 -19.654  1.00  0.00           C  
ATOM   2482  O   ARG B 164     -13.746 -12.489 -18.833  1.00  0.00           O  
ATOM   2483  CB  ARG B 164     -14.052 -12.438 -21.972  1.00  0.00           C  
ATOM   2484  CG  ARG B 164     -13.312 -12.248 -23.286  1.00  0.00           C  
ATOM   2485  CD  ARG B 164     -13.970 -11.229 -24.144  1.00  0.00           C  
ATOM   2486  NE  ARG B 164     -13.235 -11.004 -25.379  1.00  0.00           N  
ATOM   2487  CZ  ARG B 164     -13.605 -10.136 -26.341  1.00  0.00           C  
ATOM   2488  NH1 ARG B 164     -14.699  -9.421 -26.197  1.00  0.00           N  
ATOM   2489  NH2 ARG B 164     -12.867 -10.003 -27.430  1.00  0.00           N  
ATOM   2490  H   ARG B 164     -14.183 -15.002 -22.257  1.00  0.00           H  
ATOM   2491  HA  ARG B 164     -12.353 -13.183 -20.917  1.00  0.00           H  
ATOM   2492 1HB  ARG B 164     -15.064 -12.762 -22.207  1.00  0.00           H  
ATOM   2493 2HB  ARG B 164     -14.124 -11.464 -21.489  1.00  0.00           H  
ATOM   2494 1HG  ARG B 164     -12.292 -11.920 -23.086  1.00  0.00           H  
ATOM   2495 2HG  ARG B 164     -13.289 -13.192 -23.832  1.00  0.00           H  
ATOM   2496 1HD  ARG B 164     -14.974 -11.563 -24.401  1.00  0.00           H  
ATOM   2497 2HD  ARG B 164     -14.029 -10.284 -23.605  1.00  0.00           H  
ATOM   2498  HE  ARG B 164     -12.388 -11.536 -25.525  1.00  0.00           H  
ATOM   2499 1HH1 ARG B 164     -15.262  -9.522 -25.365  1.00  0.00           H  
ATOM   2500 2HH1 ARG B 164     -14.975  -8.771 -26.918  1.00  0.00           H  
ATOM   2501 1HH2 ARG B 164     -12.026 -10.553 -27.540  1.00  0.00           H  
ATOM   2502 2HH2 ARG B 164     -13.144  -9.354 -28.150  1.00  0.00           H  
ATOM   2503  N   CYS B 165     -15.042 -14.224 -19.416  1.00  0.00           N  
ATOM   2504  CA  CYS B 165     -15.704 -14.268 -18.126  1.00  0.00           C  
ATOM   2505  C   CYS B 165     -14.695 -14.835 -17.151  1.00  0.00           C  
ATOM   2506  O   CYS B 165     -14.585 -14.364 -16.022  1.00  0.00           O  
ATOM   2507  CB  CYS B 165     -16.963 -15.136 -18.158  1.00  0.00           C  
ATOM   2508  SG  CYS B 165     -18.323 -14.430 -19.119  1.00  0.00           S  
ATOM   2509  H   CYS B 165     -15.320 -14.877 -20.134  1.00  0.00           H  
ATOM   2510  HA  CYS B 165     -16.024 -13.259 -17.866  1.00  0.00           H  
ATOM   2511 1HB  CYS B 165     -16.722 -16.111 -18.581  1.00  0.00           H  
ATOM   2512 2HB  CYS B 165     -17.318 -15.299 -17.141  1.00  0.00           H  
ATOM   2513  HG  CYS B 165     -19.175 -15.427 -18.907  1.00  0.00           H  
ATOM   2514  N   VAL B 166     -13.951 -15.837 -17.606  1.00  0.00           N  
ATOM   2515  CA  VAL B 166     -12.877 -16.414 -16.809  1.00  0.00           C  
ATOM   2516  C   VAL B 166     -11.805 -15.363 -16.543  1.00  0.00           C  
ATOM   2517  O   VAL B 166     -11.251 -15.285 -15.437  1.00  0.00           O  
ATOM   2518  CB  VAL B 166     -12.252 -17.621 -17.533  1.00  0.00           C  
ATOM   2519  CG1 VAL B 166     -10.994 -18.082 -16.813  1.00  0.00           C  
ATOM   2520  CG2 VAL B 166     -13.266 -18.752 -17.624  1.00  0.00           C  
ATOM   2521  H   VAL B 166     -14.134 -16.209 -18.527  1.00  0.00           H  
ATOM   2522  HA  VAL B 166     -13.294 -16.752 -15.860  1.00  0.00           H  
ATOM   2523  HB  VAL B 166     -11.955 -17.317 -18.537  1.00  0.00           H  
ATOM   2524 1HG1 VAL B 166     -10.565 -18.935 -17.338  1.00  0.00           H  
ATOM   2525 2HG1 VAL B 166     -10.269 -17.268 -16.792  1.00  0.00           H  
ATOM   2526 3HG1 VAL B 166     -11.244 -18.373 -15.793  1.00  0.00           H  
ATOM   2527 1HG2 VAL B 166     -12.818 -19.602 -18.137  1.00  0.00           H  
ATOM   2528 2HG2 VAL B 166     -13.567 -19.052 -16.620  1.00  0.00           H  
ATOM   2529 3HG2 VAL B 166     -14.141 -18.413 -18.179  1.00  0.00           H  
ATOM   2530  N   ALA B 167     -11.517 -14.547 -17.549  1.00  0.00           N  
ATOM   2531  CA  ALA B 167     -10.562 -13.463 -17.370  1.00  0.00           C  
ATOM   2532  C   ALA B 167     -11.006 -12.608 -16.173  1.00  0.00           C  
ATOM   2533  O   ALA B 167     -10.212 -12.296 -15.275  1.00  0.00           O  
ATOM   2534  CB  ALA B 167     -10.494 -12.615 -18.630  1.00  0.00           C  
ATOM   2535  H   ALA B 167     -11.959 -14.670 -18.449  1.00  0.00           H  
ATOM   2536  HA  ALA B 167      -9.582 -13.903 -17.183  1.00  0.00           H  
ATOM   2537 1HB  ALA B 167      -9.777 -11.807 -18.487  1.00  0.00           H  
ATOM   2538 2HB  ALA B 167     -10.179 -13.235 -19.470  1.00  0.00           H  
ATOM   2539 3HB  ALA B 167     -11.477 -12.195 -18.839  1.00  0.00           H  
ATOM   2540  N   VAL B 168     -12.284 -12.239 -16.164  1.00  0.00           N  
ATOM   2541  CA  VAL B 168     -12.835 -11.436 -15.081  1.00  0.00           C  
ATOM   2542  C   VAL B 168     -12.549 -12.112 -13.747  1.00  0.00           C  
ATOM   2543  O   VAL B 168     -12.119 -11.472 -12.792  1.00  0.00           O  
ATOM   2544  CB  VAL B 168     -14.354 -11.253 -15.256  1.00  0.00           C  
ATOM   2545  CG1 VAL B 168     -14.970 -10.672 -13.993  1.00  0.00           C  
ATOM   2546  CG2 VAL B 168     -14.632 -10.357 -16.454  1.00  0.00           C  
ATOM   2547  H   VAL B 168     -12.887 -12.520 -16.924  1.00  0.00           H  
ATOM   2548  HA  VAL B 168     -12.367 -10.451 -15.107  1.00  0.00           H  
ATOM   2549  HB  VAL B 168     -14.812 -12.229 -15.418  1.00  0.00           H  
ATOM   2550 1HG1 VAL B 168     -16.044 -10.549 -14.134  1.00  0.00           H  
ATOM   2551 2HG1 VAL B 168     -14.790 -11.347 -13.156  1.00  0.00           H  
ATOM   2552 3HG1 VAL B 168     -14.520  -9.702 -13.781  1.00  0.00           H  
ATOM   2553 1HG2 VAL B 168     -15.708 -10.232 -16.572  1.00  0.00           H  
ATOM   2554 2HG2 VAL B 168     -14.169  -9.383 -16.295  1.00  0.00           H  
ATOM   2555 3HG2 VAL B 168     -14.218 -10.813 -17.353  1.00  0.00           H  
ATOM   2556  N   VAL B 169     -12.785 -13.415 -13.690  1.00  0.00           N  
ATOM   2557  CA  VAL B 169     -12.588 -14.159 -12.461  1.00  0.00           C  
ATOM   2558  C   VAL B 169     -11.153 -14.046 -11.976  1.00  0.00           C  
ATOM   2559  O   VAL B 169     -10.907 -13.716 -10.812  1.00  0.00           O  
ATOM   2560  CB  VAL B 169     -12.942 -15.643 -12.673  1.00  0.00           C  
ATOM   2561  CG1 VAL B 169     -12.527 -16.468 -11.463  1.00  0.00           C  
ATOM   2562  CG2 VAL B 169     -14.433 -15.788 -12.938  1.00  0.00           C  
ATOM   2563  H   VAL B 169     -13.107 -13.902 -14.514  1.00  0.00           H  
ATOM   2564  HA  VAL B 169     -13.262 -13.758 -11.702  1.00  0.00           H  
ATOM   2565  HB  VAL B 169     -12.382 -16.022 -13.528  1.00  0.00           H  
ATOM   2566 1HG1 VAL B 169     -12.784 -17.514 -11.631  1.00  0.00           H  
ATOM   2567 2HG1 VAL B 169     -11.451 -16.378 -11.314  1.00  0.00           H  
ATOM   2568 3HG1 VAL B 169     -13.048 -16.104 -10.578  1.00  0.00           H  
ATOM   2569 1HG2 VAL B 169     -14.675 -16.839 -13.087  1.00  0.00           H  
ATOM   2570 2HG2 VAL B 169     -14.993 -15.403 -12.085  1.00  0.00           H  
ATOM   2571 3HG2 VAL B 169     -14.700 -15.223 -13.831  1.00  0.00           H  
ATOM   2572  N   VAL B 170     -10.204 -14.317 -12.868  1.00  0.00           N  
ATOM   2573  CA  VAL B 170      -8.811 -14.426 -12.462  1.00  0.00           C  
ATOM   2574  C   VAL B 170      -8.182 -13.046 -12.278  1.00  0.00           C  
ATOM   2575  O   VAL B 170      -7.215 -12.887 -11.534  1.00  0.00           O  
ATOM   2576  CB  VAL B 170      -8.010 -15.219 -13.511  1.00  0.00           C  
ATOM   2577  CG1 VAL B 170      -8.593 -16.614 -13.683  1.00  0.00           C  
ATOM   2578  CG2 VAL B 170      -8.006 -14.470 -14.835  1.00  0.00           C  
ATOM   2579  H   VAL B 170     -10.445 -14.450 -13.840  1.00  0.00           H  
ATOM   2580  HA  VAL B 170      -8.769 -14.946 -11.504  1.00  0.00           H  
ATOM   2581  HB  VAL B 170      -6.986 -15.340 -13.158  1.00  0.00           H  
ATOM   2582 1HG1 VAL B 170      -8.014 -17.161 -14.428  1.00  0.00           H  
ATOM   2583 2HG1 VAL B 170      -8.552 -17.145 -12.732  1.00  0.00           H  
ATOM   2584 3HG1 VAL B 170      -9.628 -16.538 -14.013  1.00  0.00           H  
ATOM   2585 1HG2 VAL B 170      -7.438 -15.036 -15.572  1.00  0.00           H  
ATOM   2586 2HG2 VAL B 170      -9.031 -14.344 -15.185  1.00  0.00           H  
ATOM   2587 3HG2 VAL B 170      -7.547 -13.491 -14.697  1.00  0.00           H  
ATOM   2588  N   MET B 171      -8.735 -12.046 -12.953  1.00  0.00           N  
ATOM   2589  CA  MET B 171      -8.243 -10.695 -12.781  1.00  0.00           C  
ATOM   2590  C   MET B 171      -8.552 -10.196 -11.380  1.00  0.00           C  
ATOM   2591  O   MET B 171      -7.691  -9.614 -10.727  1.00  0.00           O  
ATOM   2592  CB  MET B 171      -8.853  -9.770 -13.832  1.00  0.00           C  
ATOM   2593  CG  MET B 171      -8.277  -9.939 -15.231  1.00  0.00           C  
ATOM   2594  SD  MET B 171      -8.827  -8.652 -16.369  1.00  0.00           S  
ATOM   2595  CE  MET B 171     -10.508  -9.179 -16.689  1.00  0.00           C  
ATOM   2596  H   MET B 171      -9.501 -12.214 -13.590  1.00  0.00           H  
ATOM   2597  HA  MET B 171      -7.164 -10.698 -12.934  1.00  0.00           H  
ATOM   2598 1HB  MET B 171      -9.927  -9.943 -13.889  1.00  0.00           H  
ATOM   2599 2HB  MET B 171      -8.704  -8.731 -13.533  1.00  0.00           H  
ATOM   2600 1HG  MET B 171      -7.189  -9.915 -15.182  1.00  0.00           H  
ATOM   2601 2HG  MET B 171      -8.578 -10.906 -15.633  1.00  0.00           H  
ATOM   2602 1HE  MET B 171     -10.982  -8.481 -17.379  1.00  0.00           H  
ATOM   2603 2HE  MET B 171     -10.499 -10.177 -17.129  1.00  0.00           H  
ATOM   2604 3HE  MET B 171     -11.067  -9.200 -15.753  1.00  0.00           H  
ATOM   2605  N   VAL B 172      -9.777 -10.423 -10.910  1.00  0.00           N  
ATOM   2606  CA  VAL B 172     -10.147  -9.972  -9.570  1.00  0.00           C  
ATOM   2607  C   VAL B 172      -9.512 -10.881  -8.532  1.00  0.00           C  
ATOM   2608  O   VAL B 172      -8.890 -10.407  -7.585  1.00  0.00           O  
ATOM   2609  CB  VAL B 172     -11.677  -9.975  -9.394  1.00  0.00           C  
ATOM   2610  CG1 VAL B 172     -12.048  -9.654  -7.954  1.00  0.00           C  
ATOM   2611  CG2 VAL B 172     -12.310  -8.975 -10.350  1.00  0.00           C  
ATOM   2612  H   VAL B 172     -10.462 -10.907 -11.473  1.00  0.00           H  
ATOM   2613  HA  VAL B 172      -9.772  -8.957  -9.431  1.00  0.00           H  
ATOM   2614  HB  VAL B 172     -12.056 -10.974  -9.609  1.00  0.00           H  
ATOM   2615 1HG1 VAL B 172     -13.133  -9.661  -7.848  1.00  0.00           H  
ATOM   2616 2HG1 VAL B 172     -11.614 -10.403  -7.291  1.00  0.00           H  
ATOM   2617 3HG1 VAL B 172     -11.664  -8.669  -7.690  1.00  0.00           H  
ATOM   2618 1HG2 VAL B 172     -13.392  -8.983 -10.220  1.00  0.00           H  
ATOM   2619 2HG2 VAL B 172     -11.926  -7.977 -10.138  1.00  0.00           H  
ATOM   2620 3HG2 VAL B 172     -12.066  -9.248 -11.376  1.00  0.00           H  
ATOM   2621  N   ALA B 173      -9.660 -12.187  -8.725  1.00  0.00           N  
ATOM   2622  CA  ALA B 173      -9.247 -13.155  -7.720  1.00  0.00           C  
ATOM   2623  C   ALA B 173      -7.732 -13.096  -7.580  1.00  0.00           C  
ATOM   2624  O   ALA B 173      -7.188 -13.280  -6.500  1.00  0.00           O  
ATOM   2625  CB  ALA B 173      -9.673 -14.552  -8.137  1.00  0.00           C  
ATOM   2626  H   ALA B 173     -10.069 -12.518  -9.588  1.00  0.00           H  
ATOM   2627  HA  ALA B 173      -9.738 -12.899  -6.781  1.00  0.00           H  
ATOM   2628 1HB  ALA B 173      -9.359 -15.269  -7.379  1.00  0.00           H  
ATOM   2629 2HB  ALA B 173     -10.757 -14.585  -8.243  1.00  0.00           H  
ATOM   2630 3HB  ALA B 173      -9.208 -14.804  -9.089  1.00  0.00           H  
ATOM   2631  N   GLY B 174      -7.054 -12.818  -8.684  1.00  0.00           N  
ATOM   2632  CA  GLY B 174      -5.611 -12.720  -8.651  1.00  0.00           C  
ATOM   2633  C   GLY B 174      -5.094 -11.635  -7.720  1.00  0.00           C  
ATOM   2634  O   GLY B 174      -4.260 -11.910  -6.859  1.00  0.00           O  
ATOM   2635  H   GLY B 174      -7.537 -12.673  -9.559  1.00  0.00           H  
ATOM   2636 1HA  GLY B 174      -5.188 -13.674  -8.336  1.00  0.00           H  
ATOM   2637 2HA  GLY B 174      -5.237 -12.518  -9.654  1.00  0.00           H  
ATOM   2638  N   ILE B 175      -5.571 -10.404  -7.891  1.00  0.00           N  
ATOM   2639  CA  ILE B 175      -5.122  -9.300  -7.047  1.00  0.00           C  
ATOM   2640  C   ILE B 175      -5.601  -9.551  -5.629  1.00  0.00           C  
ATOM   2641  O   ILE B 175      -4.889  -9.308  -4.655  1.00  0.00           O  
ATOM   2642  CB  ILE B 175      -5.650  -7.945  -7.551  1.00  0.00           C  
ATOM   2643  CG1 ILE B 175      -5.010  -7.588  -8.895  1.00  0.00           C  
ATOM   2644  CG2 ILE B 175      -5.382  -6.854  -6.525  1.00  0.00           C  
ATOM   2645  CD1 ILE B 175      -3.506  -7.442  -8.836  1.00  0.00           C  
ATOM   2646  H   ILE B 175      -6.254 -10.225  -8.613  1.00  0.00           H  
ATOM   2647  HA  ILE B 175      -4.037  -9.233  -7.115  1.00  0.00           H  
ATOM   2648  HB  ILE B 175      -6.724  -8.014  -7.722  1.00  0.00           H  
ATOM   2649 1HG1 ILE B 175      -5.249  -8.359  -9.628  1.00  0.00           H  
ATOM   2650 2HG1 ILE B 175      -5.429  -6.650  -9.261  1.00  0.00           H  
ATOM   2651 1HG2 ILE B 175      -5.761  -5.903  -6.897  1.00  0.00           H  
ATOM   2652 2HG2 ILE B 175      -5.883  -7.104  -5.591  1.00  0.00           H  
ATOM   2653 3HG2 ILE B 175      -4.309  -6.774  -6.351  1.00  0.00           H  
ATOM   2654 1HD1 ILE B 175      -3.126  -7.189  -9.826  1.00  0.00           H  
ATOM   2655 2HD1 ILE B 175      -3.245  -6.649  -8.133  1.00  0.00           H  
ATOM   2656 3HD1 ILE B 175      -3.062  -8.380  -8.506  1.00  0.00           H  
ATOM   2657  N   THR B 176      -6.825 -10.052  -5.535  1.00  0.00           N  
ATOM   2658  CA  THR B 176      -7.431 -10.433  -4.278  1.00  0.00           C  
ATOM   2659  C   THR B 176      -6.541 -11.366  -3.467  1.00  0.00           C  
ATOM   2660  O   THR B 176      -6.323 -11.131  -2.286  1.00  0.00           O  
ATOM   2661  CB  THR B 176      -8.796 -11.104  -4.516  1.00  0.00           C  
ATOM   2662  OG1 THR B 176      -9.669 -10.189  -5.192  1.00  0.00           O  
ATOM   2663  CG2 THR B 176      -9.426 -11.516  -3.195  1.00  0.00           C  
ATOM   2664  H   THR B 176      -7.351 -10.168  -6.389  1.00  0.00           H  
ATOM   2665  HA  THR B 176      -7.577  -9.535  -3.678  1.00  0.00           H  
ATOM   2666  HB  THR B 176      -8.664 -11.987  -5.141  1.00  0.00           H  
ATOM   2667  HG1 THR B 176     -10.554 -10.263  -4.827  1.00  0.00           H  
ATOM   2668 1HG2 THR B 176     -10.390 -11.988  -3.383  1.00  0.00           H  
ATOM   2669 2HG2 THR B 176      -8.770 -12.221  -2.683  1.00  0.00           H  
ATOM   2670 3HG2 THR B 176      -9.569 -10.635  -2.570  1.00  0.00           H  
ATOM   2671  N   SER B 177      -6.017 -12.415  -4.086  1.00  0.00           N  
ATOM   2672  CA  SER B 177      -5.141 -13.328  -3.368  1.00  0.00           C  
ATOM   2673  C   SER B 177      -3.887 -12.611  -2.867  1.00  0.00           C  
ATOM   2674  O   SER B 177      -3.431 -12.846  -1.749  1.00  0.00           O  
ATOM   2675  CB  SER B 177      -4.750 -14.487  -4.265  1.00  0.00           C  
ATOM   2676  OG  SER B 177      -5.866 -15.273  -4.584  1.00  0.00           O  
ATOM   2677  H   SER B 177      -6.220 -12.592  -5.059  1.00  0.00           H  
ATOM   2678  HA  SER B 177      -5.682 -13.723  -2.507  1.00  0.00           H  
ATOM   2679 1HB  SER B 177      -4.300 -14.102  -5.180  1.00  0.00           H  
ATOM   2680 2HB  SER B 177      -4.002 -15.099  -3.764  1.00  0.00           H  
ATOM   2681  HG  SER B 177      -6.137 -15.002  -5.464  1.00  0.00           H  
ATOM   2682  N   PHE B 178      -3.330 -11.728  -3.687  1.00  0.00           N  
ATOM   2683  CA  PHE B 178      -2.183 -10.944  -3.258  1.00  0.00           C  
ATOM   2684  C   PHE B 178      -2.497 -10.099  -2.039  1.00  0.00           C  
ATOM   2685  O   PHE B 178      -1.676  -9.982  -1.135  1.00  0.00           O  
ATOM   2686  CB  PHE B 178      -1.704 -10.039  -4.395  1.00  0.00           C  
ATOM   2687  CG  PHE B 178      -0.881 -10.750  -5.430  1.00  0.00           C  
ATOM   2688  CD1 PHE B 178      -1.345 -10.891  -6.730  1.00  0.00           C  
ATOM   2689  CD2 PHE B 178       0.359 -11.281  -5.108  1.00  0.00           C  
ATOM   2690  CE1 PHE B 178      -0.589 -11.546  -7.683  1.00  0.00           C  
ATOM   2691  CE2 PHE B 178       1.117 -11.935  -6.059  1.00  0.00           C  
ATOM   2692  CZ  PHE B 178       0.642 -12.068  -7.348  1.00  0.00           C  
ATOM   2693  H   PHE B 178      -3.698 -11.593  -4.618  1.00  0.00           H  
ATOM   2694  HA  PHE B 178      -1.383 -11.628  -2.973  1.00  0.00           H  
ATOM   2695 1HB  PHE B 178      -2.565  -9.593  -4.892  1.00  0.00           H  
ATOM   2696 2HB  PHE B 178      -1.106  -9.226  -3.985  1.00  0.00           H  
ATOM   2697  HD1 PHE B 178      -2.319 -10.477  -6.995  1.00  0.00           H  
ATOM   2698  HD2 PHE B 178       0.734 -11.177  -4.089  1.00  0.00           H  
ATOM   2699  HE1 PHE B 178      -0.966 -11.649  -8.700  1.00  0.00           H  
ATOM   2700  HE2 PHE B 178       2.091 -12.347  -5.793  1.00  0.00           H  
ATOM   2701  HZ  PHE B 178       1.239 -12.585  -8.099  1.00  0.00           H  
ATOM   2702  N   GLY B 179      -3.690  -9.518  -2.014  1.00  0.00           N  
ATOM   2703  CA  GLY B 179      -4.083  -8.688  -0.888  1.00  0.00           C  
ATOM   2704  C   GLY B 179      -4.324  -9.522   0.352  1.00  0.00           C  
ATOM   2705  O   GLY B 179      -4.004  -9.103   1.463  1.00  0.00           O  
ATOM   2706  H   GLY B 179      -4.337  -9.648  -2.778  1.00  0.00           H  
ATOM   2707 1HA  GLY B 179      -3.303  -7.952  -0.689  1.00  0.00           H  
ATOM   2708 2HA  GLY B 179      -4.987  -8.137  -1.141  1.00  0.00           H  
ATOM   2709  N   LEU B 180      -4.891 -10.707   0.158  1.00  0.00           N  
ATOM   2710  CA  LEU B 180      -5.166 -11.604   1.263  1.00  0.00           C  
ATOM   2711  C   LEU B 180      -3.858 -12.007   1.931  1.00  0.00           C  
ATOM   2712  O   LEU B 180      -3.764 -12.041   3.157  1.00  0.00           O  
ATOM   2713  CB  LEU B 180      -5.916 -12.849   0.772  1.00  0.00           C  
ATOM   2714  CG  LEU B 180      -7.361 -12.617   0.314  1.00  0.00           C  
ATOM   2715  CD1 LEU B 180      -7.900 -13.886  -0.333  1.00  0.00           C  
ATOM   2716  CD2 LEU B 180      -8.212 -12.208   1.507  1.00  0.00           C  
ATOM   2717  H   LEU B 180      -5.137 -10.990  -0.780  1.00  0.00           H  
ATOM   2718  HA  LEU B 180      -5.807 -11.088   1.976  1.00  0.00           H  
ATOM   2719 1HB  LEU B 180      -5.368 -13.276  -0.066  1.00  0.00           H  
ATOM   2720 2HB  LEU B 180      -5.937 -13.583   1.577  1.00  0.00           H  
ATOM   2721  HG  LEU B 180      -7.383 -11.825  -0.435  1.00  0.00           H  
ATOM   2722 1HD1 LEU B 180      -8.927 -13.721  -0.658  1.00  0.00           H  
ATOM   2723 2HD1 LEU B 180      -7.284 -14.144  -1.195  1.00  0.00           H  
ATOM   2724 3HD1 LEU B 180      -7.875 -14.701   0.389  1.00  0.00           H  
ATOM   2725 1HD2 LEU B 180      -9.240 -12.043   1.182  1.00  0.00           H  
ATOM   2726 2HD2 LEU B 180      -8.192 -13.000   2.257  1.00  0.00           H  
ATOM   2727 3HD2 LEU B 180      -7.816 -11.289   1.939  1.00  0.00           H  
ATOM   2728  N   VAL B 181      -2.848 -12.312   1.123  1.00  0.00           N  
ATOM   2729  CA  VAL B 181      -1.529 -12.645   1.651  1.00  0.00           C  
ATOM   2730  C   VAL B 181      -0.903 -11.435   2.326  1.00  0.00           C  
ATOM   2731  O   VAL B 181      -0.278 -11.565   3.376  1.00  0.00           O  
ATOM   2732  CB  VAL B 181      -0.604 -13.138   0.522  1.00  0.00           C  
ATOM   2733  CG1 VAL B 181       0.821 -13.294   1.031  1.00  0.00           C  
ATOM   2734  CG2 VAL B 181      -1.125 -14.454  -0.036  1.00  0.00           C  
ATOM   2735  H   VAL B 181      -2.993 -12.315   0.124  1.00  0.00           H  
ATOM   2736  HA  VAL B 181      -1.640 -13.449   2.380  1.00  0.00           H  
ATOM   2737  HB  VAL B 181      -0.583 -12.390  -0.270  1.00  0.00           H  
ATOM   2738 1HG1 VAL B 181       1.461 -13.643   0.220  1.00  0.00           H  
ATOM   2739 2HG1 VAL B 181       1.185 -12.332   1.392  1.00  0.00           H  
ATOM   2740 3HG1 VAL B 181       0.840 -14.019   1.845  1.00  0.00           H  
ATOM   2741 1HG2 VAL B 181      -0.466 -14.796  -0.834  1.00  0.00           H  
ATOM   2742 2HG2 VAL B 181      -1.152 -15.200   0.758  1.00  0.00           H  
ATOM   2743 3HG2 VAL B 181      -2.130 -14.309  -0.432  1.00  0.00           H  
ATOM   2744  N   THR B 182      -1.058 -10.262   1.723  1.00  0.00           N  
ATOM   2745  CA  THR B 182      -0.421  -9.073   2.263  1.00  0.00           C  
ATOM   2746  C   THR B 182      -0.997  -8.851   3.644  1.00  0.00           C  
ATOM   2747  O   THR B 182      -0.274  -8.526   4.581  1.00  0.00           O  
ATOM   2748  CB  THR B 182      -0.646  -7.834   1.376  1.00  0.00           C  
ATOM   2749  OG1 THR B 182      -0.065  -8.055   0.084  1.00  0.00           O  
ATOM   2750  CG2 THR B 182      -0.013  -6.603   2.008  1.00  0.00           C  
ATOM   2751  H   THR B 182      -1.618 -10.184   0.886  1.00  0.00           H  
ATOM   2752  HA  THR B 182       0.657  -9.236   2.282  1.00  0.00           H  
ATOM   2753  HB  THR B 182      -1.715  -7.663   1.254  1.00  0.00           H  
ATOM   2754  HG1 THR B 182      -0.754  -8.306  -0.536  1.00  0.00           H  
ATOM   2755 1HG2 THR B 182      -0.182  -5.738   1.368  1.00  0.00           H  
ATOM   2756 2HG2 THR B 182      -0.460  -6.426   2.986  1.00  0.00           H  
ATOM   2757 3HG2 THR B 182       1.058  -6.764   2.124  1.00  0.00           H  
ATOM   2758  N   ALA B 183      -2.309  -9.030   3.760  1.00  0.00           N  
ATOM   2759  CA  ALA B 183      -3.009  -8.768   5.009  1.00  0.00           C  
ATOM   2760  C   ALA B 183      -2.421  -9.693   6.058  1.00  0.00           C  
ATOM   2761  O   ALA B 183      -2.122  -9.273   7.175  1.00  0.00           O  
ATOM   2762  CB  ALA B 183      -4.492  -9.040   4.848  1.00  0.00           C  
ATOM   2763  H   ALA B 183      -2.834  -9.356   2.961  1.00  0.00           H  
ATOM   2764  HA  ALA B 183      -2.868  -7.718   5.263  1.00  0.00           H  
ATOM   2765 1HB  ALA B 183      -5.002  -8.841   5.791  1.00  0.00           H  
ATOM   2766 2HB  ALA B 183      -4.898  -8.393   4.071  1.00  0.00           H  
ATOM   2767 3HB  ALA B 183      -4.642 -10.082   4.569  1.00  0.00           H  
ATOM   2768  N   ALA B 184      -2.254 -10.955   5.682  1.00  0.00           N  
ATOM   2769  CA  ALA B 184      -1.737 -11.962   6.594  1.00  0.00           C  
ATOM   2770  C   ALA B 184      -0.321 -11.586   7.000  1.00  0.00           C  
ATOM   2771  O   ALA B 184       0.049 -11.673   8.165  1.00  0.00           O  
ATOM   2772  CB  ALA B 184      -1.736 -13.320   5.917  1.00  0.00           C  
ATOM   2773  H   ALA B 184      -2.491 -11.223   4.738  1.00  0.00           H  
ATOM   2774  HA  ALA B 184      -2.392 -11.997   7.465  1.00  0.00           H  
ATOM   2775 1HB  ALA B 184      -1.348 -14.070   6.606  1.00  0.00           H  
ATOM   2776 2HB  ALA B 184      -2.754 -13.584   5.629  1.00  0.00           H  
ATOM   2777 3HB  ALA B 184      -1.107 -13.283   5.029  1.00  0.00           H  
ATOM   2778  N   LEU B 185       0.466 -11.149   6.029  1.00  0.00           N  
ATOM   2779  CA  LEU B 185       1.840 -10.747   6.283  1.00  0.00           C  
ATOM   2780  C   LEU B 185       1.970  -9.554   7.229  1.00  0.00           C  
ATOM   2781  O   LEU B 185       2.869  -9.523   8.066  1.00  0.00           O  
ATOM   2782  CB  LEU B 185       2.525 -10.412   4.952  1.00  0.00           C  
ATOM   2783  CG  LEU B 185       2.821 -11.608   4.037  1.00  0.00           C  
ATOM   2784  CD1 LEU B 185       3.309 -11.104   2.685  1.00  0.00           C  
ATOM   2785  CD2 LEU B 185       3.860 -12.504   4.694  1.00  0.00           C  
ATOM   2786  H   LEU B 185       0.103 -11.093   5.088  1.00  0.00           H  
ATOM   2787  HA  LEU B 185       2.357 -11.573   6.770  1.00  0.00           H  
ATOM   2788 1HB  LEU B 185       1.891  -9.721   4.399  1.00  0.00           H  
ATOM   2789 2HB  LEU B 185       3.471  -9.914   5.164  1.00  0.00           H  
ATOM   2790  HG  LEU B 185       1.905 -12.175   3.872  1.00  0.00           H  
ATOM   2791 1HD1 LEU B 185       3.519 -11.954   2.035  1.00  0.00           H  
ATOM   2792 2HD1 LEU B 185       2.538 -10.482   2.230  1.00  0.00           H  
ATOM   2793 3HD1 LEU B 185       4.217 -10.518   2.821  1.00  0.00           H  
ATOM   2794 1HD2 LEU B 185       4.071 -13.354   4.044  1.00  0.00           H  
ATOM   2795 2HD2 LEU B 185       4.777 -11.938   4.859  1.00  0.00           H  
ATOM   2796 3HD2 LEU B 185       3.479 -12.864   5.650  1.00  0.00           H  
ATOM   2797  N   ALA B 186       1.081  -8.573   7.094  1.00  0.00           N  
ATOM   2798  CA  ALA B 186       1.036  -7.455   8.033  1.00  0.00           C  
ATOM   2799  C   ALA B 186       0.801  -7.925   9.455  1.00  0.00           C  
ATOM   2800  O   ALA B 186       1.452  -7.450  10.379  1.00  0.00           O  
ATOM   2801  CB  ALA B 186      -0.054  -6.470   7.636  1.00  0.00           C  
ATOM   2802  H   ALA B 186       0.423  -8.600   6.328  1.00  0.00           H  
ATOM   2803  HA  ALA B 186       1.999  -6.946   8.000  1.00  0.00           H  
ATOM   2804 1HB  ALA B 186      -0.073  -5.643   8.347  1.00  0.00           H  
ATOM   2805 2HB  ALA B 186       0.150  -6.085   6.637  1.00  0.00           H  
ATOM   2806 3HB  ALA B 186      -1.019  -6.974   7.641  1.00  0.00           H  
ATOM   2807  N   THR B 187      -0.131  -8.856   9.633  1.00  0.00           N  
ATOM   2808  CA  THR B 187      -0.378  -9.439  10.947  1.00  0.00           C  
ATOM   2809  C   THR B 187       0.844 -10.179  11.477  1.00  0.00           C  
ATOM   2810  O   THR B 187       1.145 -10.117  12.669  1.00  0.00           O  
ATOM   2811  CB  THR B 187      -1.582 -10.399  10.905  1.00  0.00           C  
ATOM   2812  OG1 THR B 187      -2.753  -9.683  10.494  1.00  0.00           O  
ATOM   2813  CG2 THR B 187      -1.822 -11.012  12.276  1.00  0.00           C  
ATOM   2814  H   THR B 187      -0.681  -9.168   8.845  1.00  0.00           H  
ATOM   2815  HA  THR B 187      -0.620  -8.635  11.642  1.00  0.00           H  
ATOM   2816  HB  THR B 187      -1.388 -11.195  10.186  1.00  0.00           H  
ATOM   2817  HG1 THR B 187      -2.913  -9.841   9.560  1.00  0.00           H  
ATOM   2818 1HG2 THR B 187      -2.676 -11.688  12.228  1.00  0.00           H  
ATOM   2819 2HG2 THR B 187      -0.937 -11.567  12.587  1.00  0.00           H  
ATOM   2820 3HG2 THR B 187      -2.026 -10.222  12.997  1.00  0.00           H  
ATOM   2821  N   TRP B 188       1.543 -10.884  10.594  1.00  0.00           N  
ATOM   2822  CA  TRP B 188       2.788 -11.561  10.959  1.00  0.00           C  
ATOM   2823  C   TRP B 188       3.822 -10.540  11.431  1.00  0.00           C  
ATOM   2824  O   TRP B 188       4.609 -10.799  12.341  1.00  0.00           O  
ATOM   2825  CB  TRP B 188       3.341 -12.352   9.773  1.00  0.00           C  
ATOM   2826  CG  TRP B 188       4.587 -13.120  10.095  1.00  0.00           C  
ATOM   2827  CD1 TRP B 188       5.214 -13.187  11.304  1.00  0.00           C  
ATOM   2828  CD2 TRP B 188       5.369 -13.939   9.192  1.00  0.00           C  
ATOM   2829  NE1 TRP B 188       6.327 -13.987  11.216  1.00  0.00           N  
ATOM   2830  CE2 TRP B 188       6.436 -14.456   9.931  1.00  0.00           C  
ATOM   2831  CE3 TRP B 188       5.249 -14.270   7.837  1.00  0.00           C  
ATOM   2832  CZ2 TRP B 188       7.387 -15.289   9.362  1.00  0.00           C  
ATOM   2833  CZ3 TRP B 188       6.202 -15.107   7.267  1.00  0.00           C  
ATOM   2834  CH2 TRP B 188       7.242 -15.603   8.011  1.00  0.00           C  
ATOM   2835  H   TRP B 188       1.206 -10.953   9.645  1.00  0.00           H  
ATOM   2836  HA  TRP B 188       2.577 -12.257  11.771  1.00  0.00           H  
ATOM   2837 1HB  TRP B 188       2.587 -13.056   9.421  1.00  0.00           H  
ATOM   2838 2HB  TRP B 188       3.562 -11.670   8.952  1.00  0.00           H  
ATOM   2839  HD1 TRP B 188       4.880 -12.681  12.207  1.00  0.00           H  
ATOM   2840  HE1 TRP B 188       6.962 -14.195  11.972  1.00  0.00           H  
ATOM   2841  HE3 TRP B 188       4.424 -13.881   7.242  1.00  0.00           H  
ATOM   2842  HZ2 TRP B 188       8.221 -15.694   9.937  1.00  0.00           H  
ATOM   2843  HZ3 TRP B 188       6.102 -15.359   6.211  1.00  0.00           H  
ATOM   2844  HH2 TRP B 188       7.972 -16.257   7.532  1.00  0.00           H  
ATOM   2845  N   PHE B 189       3.811  -9.377  10.788  1.00  0.00           N  
ATOM   2846  CA  PHE B 189       4.769  -8.326  11.082  1.00  0.00           C  
ATOM   2847  C   PHE B 189       4.434  -7.800  12.465  1.00  0.00           C  
ATOM   2848  O   PHE B 189       5.310  -7.406  13.230  1.00  0.00           O  
ATOM   2849  CB  PHE B 189       4.710  -7.203  10.045  1.00  0.00           C  
ATOM   2850  CG  PHE B 189       5.474  -7.500   8.786  1.00  0.00           C  
ATOM   2851  CD1 PHE B 189       6.721  -8.104   8.840  1.00  0.00           C  
ATOM   2852  CD2 PHE B 189       4.947  -7.175   7.545  1.00  0.00           C  
ATOM   2853  CE1 PHE B 189       7.424  -8.377   7.682  1.00  0.00           C  
ATOM   2854  CE2 PHE B 189       5.647  -7.448   6.386  1.00  0.00           C  
ATOM   2855  CZ  PHE B 189       6.888  -8.049   6.455  1.00  0.00           C  
ATOM   2856  H   PHE B 189       3.114  -9.222  10.074  1.00  0.00           H  
ATOM   2857  HA  PHE B 189       5.772  -8.753  11.050  1.00  0.00           H  
ATOM   2858 1HB  PHE B 189       3.672  -7.011   9.776  1.00  0.00           H  
ATOM   2859 2HB  PHE B 189       5.110  -6.287  10.478  1.00  0.00           H  
ATOM   2860  HD1 PHE B 189       7.145  -8.364   9.811  1.00  0.00           H  
ATOM   2861  HD2 PHE B 189       3.967  -6.699   7.490  1.00  0.00           H  
ATOM   2862  HE1 PHE B 189       8.404  -8.852   7.740  1.00  0.00           H  
ATOM   2863  HE2 PHE B 189       5.222  -7.188   5.417  1.00  0.00           H  
ATOM   2864  HZ  PHE B 189       7.442  -8.264   5.543  1.00  0.00           H  
ATOM   2865  N   VAL B 190       3.138  -7.806  12.770  1.00  0.00           N  
ATOM   2866  CA  VAL B 190       2.627  -7.384  14.069  1.00  0.00           C  
ATOM   2867  C   VAL B 190       3.030  -8.488  15.048  1.00  0.00           C  
ATOM   2868  O   VAL B 190       3.250  -8.235  16.232  1.00  0.00           O  
ATOM   2869  CB  VAL B 190       1.098  -7.201  14.050  1.00  0.00           C  
ATOM   2870  CG1 VAL B 190       0.566  -7.017  15.463  1.00  0.00           C  
ATOM   2871  CG2 VAL B 190       0.730  -6.012  13.175  1.00  0.00           C  
ATOM   2872  H   VAL B 190       2.487  -8.118  12.064  1.00  0.00           H  
ATOM   2873  HA  VAL B 190       3.071  -6.419  14.318  1.00  0.00           H  
ATOM   2874  HB  VAL B 190       0.639  -8.104  13.648  1.00  0.00           H  
ATOM   2875 1HG1 VAL B 190      -0.517  -6.889  15.430  1.00  0.00           H  
ATOM   2876 2HG1 VAL B 190       0.809  -7.895  16.061  1.00  0.00           H  
ATOM   2877 3HG1 VAL B 190       1.021  -6.134  15.911  1.00  0.00           H  
ATOM   2878 1HG2 VAL B 190      -0.353  -5.889  13.165  1.00  0.00           H  
ATOM   2879 2HG2 VAL B 190       1.194  -5.110  13.574  1.00  0.00           H  
ATOM   2880 3HG2 VAL B 190       1.085  -6.184  12.159  1.00  0.00           H  
ATOM   2881  N   GLY B 191       3.146  -9.710  14.528  1.00  0.00           N  
ATOM   2882  CA  GLY B 191       3.571 -10.849  15.333  1.00  0.00           C  
ATOM   2883  C   GLY B 191       5.088 -10.887  15.390  1.00  0.00           C  
ATOM   2884  O   GLY B 191       5.703 -11.832  15.889  1.00  0.00           O  
ATOM   2885  H   GLY B 191       2.933  -9.850  13.551  1.00  0.00           H  
ATOM   2886 1HA  GLY B 191       3.150 -10.764  16.335  1.00  0.00           H  
ATOM   2887 2HA  GLY B 191       3.180 -11.768  14.897  1.00  0.00           H  
ATOM   2888  N   ARG B 192       5.677  -9.836  14.835  1.00  0.00           N  
ATOM   2889  CA  ARG B 192       7.102  -9.575  14.904  1.00  0.00           C  
ATOM   2890  C   ARG B 192       7.204  -8.125  15.362  1.00  0.00           C  
ATOM   2891  O   ARG B 192       8.147  -7.401  15.023  1.00  0.00           O  
ATOM   2892  CB  ARG B 192       7.792  -9.777  13.563  1.00  0.00           C  
ATOM   2893  CG  ARG B 192       7.818 -11.213  13.067  1.00  0.00           C  
ATOM   2894  CD  ARG B 192       8.866 -12.012  13.752  1.00  0.00           C  
ATOM   2895  NE  ARG B 192       8.472 -12.379  15.103  1.00  0.00           N  
ATOM   2896  CZ  ARG B 192       9.294 -12.931  16.016  1.00  0.00           C  
ATOM   2897  NH1 ARG B 192      10.549 -13.174  15.709  1.00  0.00           N  
ATOM   2898  NH2 ARG B 192       8.839 -13.229  17.221  1.00  0.00           N  
ATOM   2899  H   ARG B 192       5.082  -9.188  14.338  1.00  0.00           H  
ATOM   2900  HA  ARG B 192       7.550 -10.288  15.597  1.00  0.00           H  
ATOM   2901 1HB  ARG B 192       7.294  -9.175  12.804  1.00  0.00           H  
ATOM   2902 2HB  ARG B 192       8.824  -9.432  13.630  1.00  0.00           H  
ATOM   2903 1HG  ARG B 192       6.851 -11.681  13.256  1.00  0.00           H  
ATOM   2904 2HG  ARG B 192       8.023 -11.225  11.996  1.00  0.00           H  
ATOM   2905 1HD  ARG B 192       9.050 -12.928  13.190  1.00  0.00           H  
ATOM   2906 2HD  ARG B 192       9.785 -11.432  13.810  1.00  0.00           H  
ATOM   2907  HE  ARG B 192       7.514 -12.207  15.376  1.00  0.00           H  
ATOM   2908 1HH1 ARG B 192      10.897 -12.947  14.788  1.00  0.00           H  
ATOM   2909 2HH1 ARG B 192      11.165 -13.588  16.393  1.00  0.00           H  
ATOM   2910 1HH2 ARG B 192       7.874 -13.042  17.457  1.00  0.00           H  
ATOM   2911 2HH2 ARG B 192       9.455 -13.643  17.905  1.00  0.00           H  
ATOM   2912  N   GLU B 193       6.186  -7.716  16.118  1.00  0.00           N  
ATOM   2913  CA  GLU B 193       6.116  -6.399  16.738  1.00  0.00           C  
ATOM   2914  C   GLU B 193       5.917  -6.605  18.238  1.00  0.00           C  
ATOM   2915  O   GLU B 193       6.795  -6.301  19.044  1.00  0.00           O  
ATOM   2916  CB  GLU B 193       4.977  -5.565  16.148  1.00  0.00           C  
ATOM   2917  CG  GLU B 193       4.757  -4.225  16.837  1.00  0.00           C  
ATOM   2918  CD  GLU B 193       3.498  -3.537  16.388  1.00  0.00           C  
ATOM   2919  OE1 GLU B 193       2.728  -3.140  17.229  1.00  0.00           O  
ATOM   2920  OE2 GLU B 193       3.306  -3.408  15.201  1.00  0.00           O  
ATOM   2921  H   GLU B 193       5.428  -8.368  16.260  1.00  0.00           H  
ATOM   2922  HA  GLU B 193       7.037  -5.861  16.512  1.00  0.00           H  
ATOM   2923 1HB  GLU B 193       5.177  -5.370  15.094  1.00  0.00           H  
ATOM   2924 2HB  GLU B 193       4.046  -6.128  16.206  1.00  0.00           H  
ATOM   2925 1HG  GLU B 193       4.705  -4.386  17.913  1.00  0.00           H  
ATOM   2926 2HG  GLU B 193       5.610  -3.580  16.634  1.00  0.00           H  
ATOM   2927  N   GLN B 194       4.746  -7.125  18.595  1.00  0.00           N  
ATOM   2928  CA  GLN B 194       4.384  -7.355  19.985  1.00  0.00           C  
ATOM   2929  C   GLN B 194       4.823  -8.765  20.414  1.00  0.00           C  
ATOM   2930  O   GLN B 194       5.340  -8.902  21.544  1.00  0.00           O  
ATOM   2931  OXT GLN B 194       4.665  -9.694  19.672  1.00  0.00           O  
ATOM   2932  CB  GLN B 194       2.876  -7.178  20.187  1.00  0.00           C  
ATOM   2933  CG  GLN B 194       2.362  -5.791  19.843  1.00  0.00           C  
ATOM   2934  CD  GLN B 194       2.946  -4.717  20.741  1.00  0.00           C  
ATOM   2935  OE1 GLN B 194       3.069  -4.903  21.955  1.00  0.00           O  
ATOM   2936  NE2 GLN B 194       3.310  -3.585  20.149  1.00  0.00           N  
ATOM   2937  H   GLN B 194       4.087  -7.367  17.869  1.00  0.00           H  
ATOM   2938  HA  GLN B 194       4.881  -6.606  20.601  1.00  0.00           H  
ATOM   2939 1HB  GLN B 194       2.340  -7.899  19.569  1.00  0.00           H  
ATOM   2940 2HB  GLN B 194       2.621  -7.383  21.226  1.00  0.00           H  
ATOM   2941 1HG  GLN B 194       2.632  -5.559  18.812  1.00  0.00           H  
ATOM   2942 2HG  GLN B 194       1.278  -5.778  19.956  1.00  0.00           H  
ATOM   2943 1HE2 GLN B 194       3.702  -2.841  20.691  1.00  0.00           H  
ATOM   2944 2HE2 GLN B 194       3.192  -3.476  19.162  1.00  0.00           H  
ATOM   2945  N   ALA C 195      15.244  -1.824  14.025  1.00  0.00           N  
ATOM   2946  CA  ALA C 195      13.882  -2.122  13.490  1.00  0.00           C  
ATOM   2947  C   ALA C 195      13.767  -3.588  13.093  1.00  0.00           C  
ATOM   2948  O   ALA C 195      14.689  -4.378  13.314  1.00  0.00           O  
ATOM   2949  CB  ALA C 195      13.591  -1.229  12.282  1.00  0.00           C  
ATOM   2950 1H   ALA C 195      15.299  -0.859  14.279  1.00  0.00           H  
ATOM   2951 2H   ALA C 195      15.417  -2.391  14.830  1.00  0.00           H  
ATOM   2952 3H   ALA C 195      15.928  -2.023  13.324  1.00  0.00           H  
ATOM   2953  HA  ALA C 195      13.156  -1.908  14.275  1.00  0.00           H  
ATOM   2954 1HB  ALA C 195      12.596  -1.451  11.896  1.00  0.00           H  
ATOM   2955 2HB  ALA C 195      13.639  -0.182  12.583  1.00  0.00           H  
ATOM   2956 3HB  ALA C 195      14.331  -1.416  11.505  1.00  0.00           H  
ATOM   2957  N   LEU C 196      12.627  -3.944  12.508  1.00  0.00           N  
ATOM   2958  CA  LEU C 196      12.383  -5.299  12.031  1.00  0.00           C  
ATOM   2959  C   LEU C 196      11.191  -5.308  11.086  1.00  0.00           C  
ATOM   2960  O   LEU C 196      11.345  -5.409   9.872  1.00  0.00           O  
ATOM   2961  CB  LEU C 196      12.127  -6.249  13.208  1.00  0.00           C  
ATOM   2962  CG  LEU C 196      11.852  -7.711  12.835  1.00  0.00           C  
ATOM   2963  CD1 LEU C 196      13.061  -8.287  12.110  1.00  0.00           C  
ATOM   2964  CD2 LEU C 196      11.541  -8.506  14.095  1.00  0.00           C  
ATOM   2965  H   LEU C 196      11.908  -3.245  12.393  1.00  0.00           H  
ATOM   2966  HA  LEU C 196      13.273  -5.647  11.508  1.00  0.00           H  
ATOM   2967 1HB  LEU C 196      12.996  -6.232  13.863  1.00  0.00           H  
ATOM   2968 2HB  LEU C 196      11.267  -5.883  13.769  1.00  0.00           H  
ATOM   2969  HG  LEU C 196      11.001  -7.760  12.156  1.00  0.00           H  
ATOM   2970 1HD1 LEU C 196      12.866  -9.326  11.845  1.00  0.00           H  
ATOM   2971 2HD1 LEU C 196      13.249  -7.711  11.203  1.00  0.00           H  
ATOM   2972 3HD1 LEU C 196      13.934  -8.236  12.760  1.00  0.00           H  
ATOM   2973 1HD2 LEU C 196      11.345  -9.546  13.830  1.00  0.00           H  
ATOM   2974 2HD2 LEU C 196      12.392  -8.459  14.774  1.00  0.00           H  
ATOM   2975 3HD2 LEU C 196      10.663  -8.085  14.583  1.00  0.00           H  
ATOM   2976  N   HIS C 197       9.997  -5.198  11.654  1.00  0.00           N  
ATOM   2977  CA  HIS C 197       8.774  -5.192  10.870  1.00  0.00           C  
ATOM   2978  C   HIS C 197       8.671  -3.919  10.039  1.00  0.00           C  
ATOM   2979  O   HIS C 197       7.983  -3.886   9.024  1.00  0.00           O  
ATOM   2980  CB  HIS C 197       7.547  -5.322  11.778  1.00  0.00           C  
ATOM   2981  CG  HIS C 197       7.487  -4.288  12.860  1.00  0.00           C  
ATOM   2982  ND1 HIS C 197       7.795  -4.569  14.175  1.00  0.00           N  
ATOM   2983  CD2 HIS C 197       7.155  -2.976  12.822  1.00  0.00           C  
ATOM   2984  CE1 HIS C 197       7.654  -3.472  14.900  1.00  0.00           C  
ATOM   2985  NE2 HIS C 197       7.267  -2.493  14.103  1.00  0.00           N  
ATOM   2986  H   HIS C 197       9.937  -5.117  12.659  1.00  0.00           H  
ATOM   2987  HA  HIS C 197       8.769  -6.049  10.197  1.00  0.00           H  
ATOM   2988 1HB  HIS C 197       6.640  -5.241  11.178  1.00  0.00           H  
ATOM   2989 2HB  HIS C 197       7.544  -6.306  12.246  1.00  0.00           H  
ATOM   2990  HD1 HIS C 197       8.151  -5.434  14.527  1.00  0.00           H  
ATOM   2991  HD2 HIS C 197       6.843  -2.314  12.014  1.00  0.00           H  
ATOM   2992  HE1 HIS C 197       7.853  -3.486  15.971  1.00  0.00           H  
ATOM   2993  N   TRP C 198       9.369  -2.879  10.479  1.00  0.00           N  
ATOM   2994  CA  TRP C 198       9.406  -1.607   9.771  1.00  0.00           C  
ATOM   2995  C   TRP C 198      10.408  -1.612   8.626  1.00  0.00           C  
ATOM   2996  O   TRP C 198      10.047  -1.336   7.480  1.00  0.00           O  
ATOM   2997  CB  TRP C 198       9.751  -0.476  10.742  1.00  0.00           C  
ATOM   2998  CG  TRP C 198       9.773   0.878  10.099  1.00  0.00           C  
ATOM   2999  CD1 TRP C 198       9.165   1.237   8.933  1.00  0.00           C  
ATOM   3000  CD2 TRP C 198      10.441   2.067  10.586  1.00  0.00           C  
ATOM   3001  NE1 TRP C 198       9.408   2.561   8.662  1.00  0.00           N  
ATOM   3002  CE2 TRP C 198      10.185   3.085   9.663  1.00  0.00           C  
ATOM   3003  CE3 TRP C 198      11.222   2.346  11.715  1.00  0.00           C  
ATOM   3004  CZ2 TRP C 198      10.684   4.367   9.829  1.00  0.00           C  
ATOM   3005  CZ3 TRP C 198      11.721   3.632  11.881  1.00  0.00           C  
ATOM   3006  CH2 TRP C 198      11.458   4.616  10.962  1.00  0.00           C  
ATOM   3007  H   TRP C 198       9.892  -2.979  11.338  1.00  0.00           H  
ATOM   3008  HA  TRP C 198       8.416  -1.412   9.360  1.00  0.00           H  
ATOM   3009 1HB  TRP C 198       9.024  -0.458  11.553  1.00  0.00           H  
ATOM   3010 2HB  TRP C 198      10.730  -0.661  11.184  1.00  0.00           H  
ATOM   3011  HD1 TRP C 198       8.573   0.570   8.309  1.00  0.00           H  
ATOM   3012  HE1 TRP C 198       9.070   3.067   7.856  1.00  0.00           H  
ATOM   3013  HE3 TRP C 198      11.431   1.568  12.449  1.00  0.00           H  
ATOM   3014  HZ2 TRP C 198      10.487   5.163   9.110  1.00  0.00           H  
ATOM   3015  HZ3 TRP C 198      12.329   3.840  12.762  1.00  0.00           H  
ATOM   3016  HH2 TRP C 198      11.865   5.615  11.124  1.00  0.00           H  
ATOM   3017  N   ARG C 199      11.666  -1.915   8.931  1.00  0.00           N  
ATOM   3018  CA  ARG C 199      12.703  -1.937   7.909  1.00  0.00           C  
ATOM   3019  C   ARG C 199      12.447  -2.979   6.838  1.00  0.00           C  
ATOM   3020  O   ARG C 199      13.120  -2.994   5.810  1.00  0.00           O  
ATOM   3021  CB  ARG C 199      14.061  -2.204   8.542  1.00  0.00           C  
ATOM   3022  CG  ARG C 199      14.222  -3.588   9.151  1.00  0.00           C  
ATOM   3023  CD  ARG C 199      15.521  -3.731   9.855  1.00  0.00           C  
ATOM   3024  NE  ARG C 199      15.662  -5.039  10.474  1.00  0.00           N  
ATOM   3025  CZ  ARG C 199      16.688  -5.403  11.268  1.00  0.00           C  
ATOM   3026  NH1 ARG C 199      17.652  -4.549  11.530  1.00  0.00           N  
ATOM   3027  NH2 ARG C 199      16.724  -6.619  11.785  1.00  0.00           N  
ATOM   3028  H   ARG C 199      11.911  -2.135   9.886  1.00  0.00           H  
ATOM   3029  HA  ARG C 199      12.723  -0.965   7.415  1.00  0.00           H  
ATOM   3030 1HB  ARG C 199      14.842  -2.081   7.793  1.00  0.00           H  
ATOM   3031 2HB  ARG C 199      14.245  -1.474   9.330  1.00  0.00           H  
ATOM   3032 1HG  ARG C 199      13.421  -3.765   9.869  1.00  0.00           H  
ATOM   3033 2HG  ARG C 199      14.174  -4.341   8.363  1.00  0.00           H  
ATOM   3034 1HD  ARG C 199      16.337  -3.601   9.144  1.00  0.00           H  
ATOM   3035 2HD  ARG C 199      15.597  -2.975  10.636  1.00  0.00           H  
ATOM   3036  HE  ARG C 199      14.939  -5.723  10.297  1.00  0.00           H  
ATOM   3037 1HH1 ARG C 199      17.624  -3.619  11.135  1.00  0.00           H  
ATOM   3038 2HH1 ARG C 199      18.421  -4.822  12.125  1.00  0.00           H  
ATOM   3039 1HH2 ARG C 199      15.983  -7.276  11.584  1.00  0.00           H  
ATOM   3040 2HH2 ARG C 199      17.493  -6.892  12.379  1.00  0.00           H  
ATOM   3041  N   ALA C 200      11.484  -3.860   7.086  1.00  0.00           N  
ATOM   3042  CA  ALA C 200      11.114  -4.871   6.103  1.00  0.00           C  
ATOM   3043  C   ALA C 200      10.667  -4.158   4.833  1.00  0.00           C  
ATOM   3044  O   ALA C 200      10.844  -4.665   3.722  1.00  0.00           O  
ATOM   3045  CB  ALA C 200       9.988  -5.741   6.644  1.00  0.00           C  
ATOM   3046  H   ALA C 200      10.997  -3.832   7.970  1.00  0.00           H  
ATOM   3047  HA  ALA C 200      11.987  -5.497   5.916  1.00  0.00           H  
ATOM   3048 1HB  ALA C 200       9.720  -6.493   5.902  1.00  0.00           H  
ATOM   3049 2HB  ALA C 200      10.316  -6.235   7.559  1.00  0.00           H  
ATOM   3050 3HB  ALA C 200       9.120  -5.119   6.860  1.00  0.00           H  
ATOM   3051  N   ALA C 201      10.091  -2.973   5.019  1.00  0.00           N  
ATOM   3052  CA  ALA C 201       9.638  -2.136   3.917  1.00  0.00           C  
ATOM   3053  C   ALA C 201      10.810  -1.758   3.020  1.00  0.00           C  
ATOM   3054  O   ALA C 201      10.757  -1.937   1.803  1.00  0.00           O  
ATOM   3055  CB  ALA C 201       8.971  -0.878   4.458  1.00  0.00           C  
ATOM   3056  H   ALA C 201       9.965  -2.648   5.967  1.00  0.00           H  
ATOM   3057  HA  ALA C 201       8.911  -2.705   3.337  1.00  0.00           H  
ATOM   3058 1HB  ALA C 201       8.635  -0.258   3.627  1.00  0.00           H  
ATOM   3059 2HB  ALA C 201       8.114  -1.156   5.072  1.00  0.00           H  
ATOM   3060 3HB  ALA C 201       9.684  -0.320   5.062  1.00  0.00           H  
ATOM   3061  N   GLY C 202      11.868  -1.232   3.628  1.00  0.00           N  
ATOM   3062  CA  GLY C 202      13.062  -0.908   2.875  1.00  0.00           C  
ATOM   3063  C   GLY C 202      13.685  -2.128   2.220  1.00  0.00           C  
ATOM   3064  O   GLY C 202      14.110  -2.065   1.068  1.00  0.00           O  
ATOM   3065  H   GLY C 202      11.850  -1.054   4.622  1.00  0.00           H  
ATOM   3066 1HA  GLY C 202      12.818  -0.176   2.104  1.00  0.00           H  
ATOM   3067 2HA  GLY C 202      13.794  -0.446   3.536  1.00  0.00           H  
ATOM   3068  N   ALA C 203      13.733  -3.243   2.944  1.00  0.00           N  
ATOM   3069  CA  ALA C 203      14.241  -4.486   2.376  1.00  0.00           C  
ATOM   3070  C   ALA C 203      13.459  -4.938   1.159  1.00  0.00           C  
ATOM   3071  O   ALA C 203      14.044  -5.360   0.162  1.00  0.00           O  
ATOM   3072  CB  ALA C 203      14.225  -5.586   3.422  1.00  0.00           C  
ATOM   3073  H   ALA C 203      13.415  -3.234   3.902  1.00  0.00           H  
ATOM   3074  HA  ALA C 203      15.269  -4.317   2.056  1.00  0.00           H  
ATOM   3075 1HB  ALA C 203      14.606  -6.509   2.985  1.00  0.00           H  
ATOM   3076 2HB  ALA C 203      14.853  -5.296   4.264  1.00  0.00           H  
ATOM   3077 3HB  ALA C 203      13.205  -5.743   3.768  1.00  0.00           H  
ATOM   3078  N   ALA C 204      12.136  -4.863   1.244  1.00  0.00           N  
ATOM   3079  CA  ALA C 204      11.288  -5.220   0.116  1.00  0.00           C  
ATOM   3080  C   ALA C 204      11.487  -4.268  -1.040  1.00  0.00           C  
ATOM   3081  O   ALA C 204      11.393  -4.662  -2.197  1.00  0.00           O  
ATOM   3082  CB  ALA C 204       9.841  -5.211   0.526  1.00  0.00           C  
ATOM   3083  H   ALA C 204      11.707  -4.553   2.103  1.00  0.00           H  
ATOM   3084  HA  ALA C 204      11.558  -6.227  -0.205  1.00  0.00           H  
ATOM   3085 1HB  ALA C 204       9.219  -5.480  -0.328  1.00  0.00           H  
ATOM   3086 2HB  ALA C 204       9.685  -5.931   1.329  1.00  0.00           H  
ATOM   3087 3HB  ALA C 204       9.568  -4.216   0.874  1.00  0.00           H  
ATOM   3088  N   THR C 205      11.745  -3.007  -0.727  1.00  0.00           N  
ATOM   3089  CA  THR C 205      12.022  -2.042  -1.774  1.00  0.00           C  
ATOM   3090  C   THR C 205      13.315  -2.433  -2.480  1.00  0.00           C  
ATOM   3091  O   THR C 205      13.391  -2.388  -3.705  1.00  0.00           O  
ATOM   3092  CB  THR C 205      12.130  -0.612  -1.213  1.00  0.00           C  
ATOM   3093  OG1 THR C 205      10.890  -0.244  -0.593  1.00  0.00           O  
ATOM   3094  CG2 THR C 205      12.448   0.375  -2.326  1.00  0.00           C  
ATOM   3095  H   THR C 205      11.754  -2.704   0.236  1.00  0.00           H  
ATOM   3096  HA  THR C 205      11.189  -2.048  -2.479  1.00  0.00           H  
ATOM   3097  HB  THR C 205      12.920  -0.574  -0.464  1.00  0.00           H  
ATOM   3098  HG1 THR C 205      11.069   0.245   0.213  1.00  0.00           H  
ATOM   3099 1HG2 THR C 205      12.521   1.380  -1.911  1.00  0.00           H  
ATOM   3100 2HG2 THR C 205      13.396   0.104  -2.791  1.00  0.00           H  
ATOM   3101 3HG2 THR C 205      11.656   0.348  -3.073  1.00  0.00           H  
ATOM   3102  N   VAL C 206      14.326  -2.835  -1.715  1.00  0.00           N  
ATOM   3103  CA  VAL C 206      15.579  -3.265  -2.321  1.00  0.00           C  
ATOM   3104  C   VAL C 206      15.310  -4.480  -3.200  1.00  0.00           C  
ATOM   3105  O   VAL C 206      15.810  -4.573  -4.315  1.00  0.00           O  
ATOM   3106  CB  VAL C 206      16.620  -3.616  -1.242  1.00  0.00           C  
ATOM   3107  CG1 VAL C 206      17.833  -4.287  -1.871  1.00  0.00           C  
ATOM   3108  CG2 VAL C 206      17.029  -2.360  -0.489  1.00  0.00           C  
ATOM   3109  H   VAL C 206      14.237  -2.847  -0.709  1.00  0.00           H  
ATOM   3110  HA  VAL C 206      15.976  -2.441  -2.916  1.00  0.00           H  
ATOM   3111  HB  VAL C 206      16.182  -4.332  -0.547  1.00  0.00           H  
ATOM   3112 1HG1 VAL C 206      18.558  -4.529  -1.094  1.00  0.00           H  
ATOM   3113 2HG1 VAL C 206      17.522  -5.203  -2.374  1.00  0.00           H  
ATOM   3114 3HG1 VAL C 206      18.289  -3.611  -2.594  1.00  0.00           H  
ATOM   3115 1HG2 VAL C 206      17.765  -2.616   0.273  1.00  0.00           H  
ATOM   3116 2HG2 VAL C 206      17.463  -1.642  -1.186  1.00  0.00           H  
ATOM   3117 3HG2 VAL C 206      16.153  -1.920  -0.013  1.00  0.00           H  
ATOM   3118  N   LEU C 207      14.520  -5.415  -2.685  1.00  0.00           N  
ATOM   3119  CA  LEU C 207      14.205  -6.649  -3.396  1.00  0.00           C  
ATOM   3120  C   LEU C 207      13.520  -6.285  -4.706  1.00  0.00           C  
ATOM   3121  O   LEU C 207      13.820  -6.858  -5.750  1.00  0.00           O  
ATOM   3122  CB  LEU C 207      13.299  -7.555  -2.552  1.00  0.00           C  
ATOM   3123  CG  LEU C 207      13.968  -8.224  -1.344  1.00  0.00           C  
ATOM   3124  CD1 LEU C 207      12.910  -8.921  -0.500  1.00  0.00           C  
ATOM   3125  CD2 LEU C 207      15.019  -9.212  -1.828  1.00  0.00           C  
ATOM   3126  H   LEU C 207      14.125  -5.262  -1.768  1.00  0.00           H  
ATOM   3127  HA  LEU C 207      15.132  -7.194  -3.570  1.00  0.00           H  
ATOM   3128 1HB  LEU C 207      12.464  -6.963  -2.182  1.00  0.00           H  
ATOM   3129 2HB  LEU C 207      12.904  -8.344  -3.191  1.00  0.00           H  
ATOM   3130  HG  LEU C 207      14.442  -7.464  -0.723  1.00  0.00           H  
ATOM   3131 1HD1 LEU C 207      13.385  -9.397   0.359  1.00  0.00           H  
ATOM   3132 2HD1 LEU C 207      12.182  -8.189  -0.151  1.00  0.00           H  
ATOM   3133 3HD1 LEU C 207      12.405  -9.678  -1.100  1.00  0.00           H  
ATOM   3134 1HD2 LEU C 207      15.495  -9.687  -0.970  1.00  0.00           H  
ATOM   3135 2HD2 LEU C 207      14.545  -9.973  -2.448  1.00  0.00           H  
ATOM   3136 3HD2 LEU C 207      15.772  -8.684  -2.414  1.00  0.00           H  
ATOM   3137  N   LEU C 208      12.600  -5.324  -4.643  1.00  0.00           N  
ATOM   3138  CA  LEU C 208      11.891  -4.859  -5.831  1.00  0.00           C  
ATOM   3139  C   LEU C 208      12.876  -4.406  -6.895  1.00  0.00           C  
ATOM   3140  O   LEU C 208      12.743  -4.758  -8.070  1.00  0.00           O  
ATOM   3141  CB  LEU C 208      10.945  -3.707  -5.474  1.00  0.00           C  
ATOM   3142  CG  LEU C 208      10.167  -3.096  -6.647  1.00  0.00           C  
ATOM   3143  CD1 LEU C 208       9.270  -4.158  -7.269  1.00  0.00           C  
ATOM   3144  CD2 LEU C 208       9.351  -1.911  -6.154  1.00  0.00           C  
ATOM   3145  H   LEU C 208      12.388  -4.906  -3.749  1.00  0.00           H  
ATOM   3146  HA  LEU C 208      11.288  -5.680  -6.217  1.00  0.00           H  
ATOM   3147 1HB  LEU C 208      10.218  -4.066  -4.747  1.00  0.00           H  
ATOM   3148 2HB  LEU C 208      11.527  -2.909  -5.011  1.00  0.00           H  
ATOM   3149  HG  LEU C 208      10.868  -2.761  -7.413  1.00  0.00           H  
ATOM   3150 1HD1 LEU C 208       8.718  -3.724  -8.103  1.00  0.00           H  
ATOM   3151 2HD1 LEU C 208       9.882  -4.985  -7.631  1.00  0.00           H  
ATOM   3152 3HD1 LEU C 208       8.568  -4.525  -6.521  1.00  0.00           H  
ATOM   3153 1HD2 LEU C 208       8.799  -1.477  -6.988  1.00  0.00           H  
ATOM   3154 2HD2 LEU C 208       8.649  -2.246  -5.389  1.00  0.00           H  
ATOM   3155 3HD2 LEU C 208      10.018  -1.161  -5.730  1.00  0.00           H  
ATOM   3156  N   VAL C 209      13.859  -3.614  -6.479  1.00  0.00           N  
ATOM   3157  CA  VAL C 209      14.888  -3.138  -7.388  1.00  0.00           C  
ATOM   3158  C   VAL C 209      15.682  -4.307  -7.941  1.00  0.00           C  
ATOM   3159  O   VAL C 209      16.048  -4.319  -9.113  1.00  0.00           O  
ATOM   3160  CB  VAL C 209      15.839  -2.164  -6.668  1.00  0.00           C  
ATOM   3161  CG1 VAL C 209      17.030  -1.830  -7.553  1.00  0.00           C  
ATOM   3162  CG2 VAL C 209      15.087  -0.901  -6.276  1.00  0.00           C  
ATOM   3163  H   VAL C 209      13.892  -3.335  -5.509  1.00  0.00           H  
ATOM   3164  HA  VAL C 209      14.405  -2.616  -8.215  1.00  0.00           H  
ATOM   3165  HB  VAL C 209      16.229  -2.647  -5.772  1.00  0.00           H  
ATOM   3166 1HG1 VAL C 209      17.692  -1.141  -7.027  1.00  0.00           H  
ATOM   3167 2HG1 VAL C 209      17.574  -2.744  -7.790  1.00  0.00           H  
ATOM   3168 3HG1 VAL C 209      16.680  -1.365  -8.474  1.00  0.00           H  
ATOM   3169 1HG2 VAL C 209      15.765  -0.217  -5.767  1.00  0.00           H  
ATOM   3170 2HG2 VAL C 209      14.692  -0.421  -7.172  1.00  0.00           H  
ATOM   3171 3HG2 VAL C 209      14.264  -1.159  -5.610  1.00  0.00           H  
ATOM   3172  N   ILE C 210      15.964  -5.290  -7.095  1.00  0.00           N  
ATOM   3173  CA  ILE C 210      16.763  -6.420  -7.536  1.00  0.00           C  
ATOM   3174  C   ILE C 210      15.958  -7.090  -8.644  1.00  0.00           C  
ATOM   3175  O   ILE C 210      16.503  -7.449  -9.686  1.00  0.00           O  
ATOM   3176  CB  ILE C 210      17.057  -7.409  -6.393  1.00  0.00           C  
ATOM   3177  CG1 ILE C 210      18.009  -6.778  -5.374  1.00  0.00           C  
ATOM   3178  CG2 ILE C 210      17.642  -8.700  -6.945  1.00  0.00           C  
ATOM   3179  CD1 ILE C 210      18.133  -7.563  -4.088  1.00  0.00           C  
ATOM   3180  H   ILE C 210      15.630  -5.266  -6.142  1.00  0.00           H  
ATOM   3181  HA  ILE C 210      17.725  -6.047  -7.886  1.00  0.00           H  
ATOM   3182  HB  ILE C 210      16.133  -7.637  -5.863  1.00  0.00           H  
ATOM   3183 1HG1 ILE C 210      19.002  -6.684  -5.813  1.00  0.00           H  
ATOM   3184 2HG1 ILE C 210      17.665  -5.774  -5.127  1.00  0.00           H  
ATOM   3185 1HG2 ILE C 210      17.845  -9.387  -6.124  1.00  0.00           H  
ATOM   3186 2HG2 ILE C 210      16.931  -9.156  -7.633  1.00  0.00           H  
ATOM   3187 3HG2 ILE C 210      18.570  -8.482  -7.474  1.00  0.00           H  
ATOM   3188 1HD1 ILE C 210      18.824  -7.053  -3.416  1.00  0.00           H  
ATOM   3189 2HD1 ILE C 210      17.155  -7.639  -3.612  1.00  0.00           H  
ATOM   3190 3HD1 ILE C 210      18.510  -8.561  -4.306  1.00  0.00           H  
ATOM   3191  N   VAL C 211      14.652  -7.228  -8.417  1.00  0.00           N  
ATOM   3192  CA  VAL C 211      13.754  -7.878  -9.369  1.00  0.00           C  
ATOM   3193  C   VAL C 211      13.786  -7.132 -10.685  1.00  0.00           C  
ATOM   3194  O   VAL C 211      13.822  -7.737 -11.755  1.00  0.00           O  
ATOM   3195  CB  VAL C 211      12.312  -7.913  -8.830  1.00  0.00           C  
ATOM   3196  CG1 VAL C 211      11.343  -8.323  -9.928  1.00  0.00           C  
ATOM   3197  CG2 VAL C 211      12.224  -8.866  -7.648  1.00  0.00           C  
ATOM   3198  H   VAL C 211      14.275  -6.868  -7.552  1.00  0.00           H  
ATOM   3199  HA  VAL C 211      14.074  -8.913  -9.494  1.00  0.00           H  
ATOM   3200  HB  VAL C 211      12.029  -6.909  -8.510  1.00  0.00           H  
ATOM   3201 1HG1 VAL C 211      10.328  -8.342  -9.529  1.00  0.00           H  
ATOM   3202 2HG1 VAL C 211      11.397  -7.607 -10.747  1.00  0.00           H  
ATOM   3203 3HG1 VAL C 211      11.606  -9.315 -10.294  1.00  0.00           H  
ATOM   3204 1HG2 VAL C 211      11.201  -8.885  -7.271  1.00  0.00           H  
ATOM   3205 2HG2 VAL C 211      12.512  -9.868  -7.966  1.00  0.00           H  
ATOM   3206 3HG2 VAL C 211      12.895  -8.530  -6.858  1.00  0.00           H  
ATOM   3207  N   LEU C 212      13.754  -5.809 -10.595  1.00  0.00           N  
ATOM   3208  CA  LEU C 212      13.735  -4.988 -11.784  1.00  0.00           C  
ATOM   3209  C   LEU C 212      15.019  -5.262 -12.549  1.00  0.00           C  
ATOM   3210  O   LEU C 212      14.994  -5.474 -13.765  1.00  0.00           O  
ATOM   3211  CB  LEU C 212      13.623  -3.501 -11.426  1.00  0.00           C  
ATOM   3212  CG  LEU C 212      12.260  -3.048 -10.887  1.00  0.00           C  
ATOM   3213  CD1 LEU C 212      12.372  -1.627 -10.351  1.00  0.00           C  
ATOM   3214  CD2 LEU C 212      11.221  -3.134 -11.994  1.00  0.00           C  
ATOM   3215  H   LEU C 212      13.741  -5.364  -9.689  1.00  0.00           H  
ATOM   3216  HA  LEU C 212      12.849  -5.241 -12.365  1.00  0.00           H  
ATOM   3217 1HB  LEU C 212      14.372  -3.267 -10.671  1.00  0.00           H  
ATOM   3218 2HB  LEU C 212      13.839  -2.912 -12.317  1.00  0.00           H  
ATOM   3219  HG  LEU C 212      11.963  -3.693 -10.059  1.00  0.00           H  
ATOM   3220 1HD1 LEU C 212      11.404  -1.305  -9.968  1.00  0.00           H  
ATOM   3221 2HD1 LEU C 212      13.108  -1.598  -9.547  1.00  0.00           H  
ATOM   3222 3HD1 LEU C 212      12.684  -0.959 -11.154  1.00  0.00           H  
ATOM   3223 1HD2 LEU C 212      10.252  -2.813 -11.611  1.00  0.00           H  
ATOM   3224 2HD2 LEU C 212      11.516  -2.488 -12.822  1.00  0.00           H  
ATOM   3225 3HD2 LEU C 212      11.148  -4.164 -12.346  1.00  0.00           H  
ATOM   3226  N   LEU C 213      16.137  -5.279 -11.826  1.00  0.00           N  
ATOM   3227  CA  LEU C 213      17.442  -5.488 -12.439  1.00  0.00           C  
ATOM   3228  C   LEU C 213      17.563  -6.883 -13.026  1.00  0.00           C  
ATOM   3229  O   LEU C 213      18.069  -7.047 -14.130  1.00  0.00           O  
ATOM   3230  CB  LEU C 213      18.553  -5.265 -11.406  1.00  0.00           C  
ATOM   3231  CG  LEU C 213      18.750  -3.816 -10.943  1.00  0.00           C  
ATOM   3232  CD1 LEU C 213      19.730  -3.783  -9.778  1.00  0.00           C  
ATOM   3233  CD2 LEU C 213      19.255  -2.975 -12.106  1.00  0.00           C  
ATOM   3234  H   LEU C 213      16.079  -5.144 -10.827  1.00  0.00           H  
ATOM   3235  HA  LEU C 213      17.561  -4.770 -13.250  1.00  0.00           H  
ATOM   3236 1HB  LEU C 213      18.335  -5.867 -10.526  1.00  0.00           H  
ATOM   3237 2HB  LEU C 213      19.496  -5.608 -11.831  1.00  0.00           H  
ATOM   3238  HG  LEU C 213      17.800  -3.414 -10.591  1.00  0.00           H  
ATOM   3239 1HD1 LEU C 213      19.870  -2.754  -9.448  1.00  0.00           H  
ATOM   3240 2HD1 LEU C 213      19.334  -4.376  -8.953  1.00  0.00           H  
ATOM   3241 3HD1 LEU C 213      20.687  -4.195 -10.096  1.00  0.00           H  
ATOM   3242 1HD2 LEU C 213      19.395  -1.945 -11.777  1.00  0.00           H  
ATOM   3243 2HD2 LEU C 213      20.206  -3.375 -12.458  1.00  0.00           H  
ATOM   3244 3HD2 LEU C 213      18.528  -3.002 -12.917  1.00  0.00           H  
ATOM   3245  N   ALA C 214      17.086  -7.883 -12.293  1.00  0.00           N  
ATOM   3246  CA  ALA C 214      17.129  -9.264 -12.758  1.00  0.00           C  
ATOM   3247  C   ALA C 214      16.277  -9.444 -14.006  1.00  0.00           C  
ATOM   3248  O   ALA C 214      16.679 -10.118 -14.952  1.00  0.00           O  
ATOM   3249  CB  ALA C 214      16.645 -10.201 -11.661  1.00  0.00           C  
ATOM   3250  H   ALA C 214      16.683  -7.681 -11.389  1.00  0.00           H  
ATOM   3251  HA  ALA C 214      18.164  -9.507 -13.002  1.00  0.00           H  
ATOM   3252 1HB  ALA C 214      16.681 -11.230 -12.020  1.00  0.00           H  
ATOM   3253 2HB  ALA C 214      17.286 -10.099 -10.786  1.00  0.00           H  
ATOM   3254 3HB  ALA C 214      15.621  -9.947 -11.392  1.00  0.00           H  
ATOM   3255  N   GLY C 215      15.092  -8.842 -14.000  1.00  0.00           N  
ATOM   3256  CA  GLY C 215      14.236  -8.889 -15.171  1.00  0.00           C  
ATOM   3257  C   GLY C 215      14.948  -8.339 -16.387  1.00  0.00           C  
ATOM   3258  O   GLY C 215      14.903  -8.928 -17.467  1.00  0.00           O  
ATOM   3259  H   GLY C 215      14.777  -8.345 -13.180  1.00  0.00           H  
ATOM   3260 1HA  GLY C 215      13.930  -9.919 -15.357  1.00  0.00           H  
ATOM   3261 2HA  GLY C 215      13.330  -8.314 -14.982  1.00  0.00           H  
ATOM   3262  N   SER C 216      15.612  -7.202 -16.204  1.00  0.00           N  
ATOM   3263  CA  SER C 216      16.354  -6.564 -17.280  1.00  0.00           C  
ATOM   3264  C   SER C 216      17.425  -7.493 -17.820  1.00  0.00           C  
ATOM   3265  O   SER C 216      17.425  -7.846 -18.998  1.00  0.00           O  
ATOM   3266  CB  SER C 216      16.986  -5.276 -16.792  1.00  0.00           C  
ATOM   3267  OG  SER C 216      16.007  -4.348 -16.413  1.00  0.00           O  
ATOM   3268  H   SER C 216      15.599  -6.769 -15.291  1.00  0.00           H  
ATOM   3269  HA  SER C 216      15.655  -6.310 -18.079  1.00  0.00           H  
ATOM   3270 1HB  SER C 216      17.637  -5.488 -15.944  1.00  0.00           H  
ATOM   3271 2HB  SER C 216      17.606  -4.853 -17.581  1.00  0.00           H  
ATOM   3272  HG  SER C 216      15.175  -4.827 -16.411  1.00  0.00           H  
ATOM   3273  N   TYR C 217      18.335  -7.889 -16.943  1.00  0.00           N  
ATOM   3274  CA  TYR C 217      19.513  -8.630 -17.355  1.00  0.00           C  
ATOM   3275  C   TYR C 217      19.195 -10.007 -17.916  1.00  0.00           C  
ATOM   3276  O   TYR C 217      19.846 -10.466 -18.854  1.00  0.00           O  
ATOM   3277  CB  TYR C 217      20.481  -8.763 -16.177  1.00  0.00           C  
ATOM   3278  CG  TYR C 217      21.269  -7.504 -15.890  1.00  0.00           C  
ATOM   3279  CD1 TYR C 217      21.114  -6.850 -14.677  1.00  0.00           C  
ATOM   3280  CD2 TYR C 217      22.147  -7.005 -16.840  1.00  0.00           C  
ATOM   3281  CE1 TYR C 217      21.835  -5.701 -14.415  1.00  0.00           C  
ATOM   3282  CE2 TYR C 217      22.868  -5.855 -16.578  1.00  0.00           C  
ATOM   3283  CZ  TYR C 217      22.713  -5.204 -15.371  1.00  0.00           C  
ATOM   3284  OH  TYR C 217      23.431  -4.060 -15.110  1.00  0.00           O  
ATOM   3285  H   TYR C 217      18.208  -7.672 -15.965  1.00  0.00           H  
ATOM   3286  HA  TYR C 217      20.005  -8.080 -18.158  1.00  0.00           H  
ATOM   3287 1HB  TYR C 217      19.924  -9.029 -15.277  1.00  0.00           H  
ATOM   3288 2HB  TYR C 217      21.187  -9.569 -16.375  1.00  0.00           H  
ATOM   3289  HD1 TYR C 217      20.424  -7.243 -13.930  1.00  0.00           H  
ATOM   3290  HD2 TYR C 217      22.268  -7.518 -17.794  1.00  0.00           H  
ATOM   3291  HE1 TYR C 217      21.713  -5.187 -13.461  1.00  0.00           H  
ATOM   3292  HE2 TYR C 217      23.557  -5.462 -17.325  1.00  0.00           H  
ATOM   3293  HH  TYR C 217      23.207  -3.736 -14.234  1.00  0.00           H  
ATOM   3294  N   LEU C 218      18.198 -10.664 -17.332  1.00  0.00           N  
ATOM   3295  CA  LEU C 218      17.827 -12.012 -17.746  1.00  0.00           C  
ATOM   3296  C   LEU C 218      17.121 -11.946 -19.093  1.00  0.00           C  
ATOM   3297  O   LEU C 218      17.248 -12.847 -19.921  1.00  0.00           O  
ATOM   3298  CB  LEU C 218      16.916 -12.672 -16.703  1.00  0.00           C  
ATOM   3299  CG  LEU C 218      17.573 -12.993 -15.355  1.00  0.00           C  
ATOM   3300  CD1 LEU C 218      16.511 -13.472 -14.374  1.00  0.00           C  
ATOM   3301  CD2 LEU C 218      18.650 -14.049 -15.553  1.00  0.00           C  
ATOM   3302  H   LEU C 218      17.685 -10.221 -16.583  1.00  0.00           H  
ATOM   3303  HA  LEU C 218      18.734 -12.610 -17.830  1.00  0.00           H  
ATOM   3304 1HB  LEU C 218      16.072 -12.011 -16.511  1.00  0.00           H  
ATOM   3305 2HB  LEU C 218      16.533 -13.605 -17.116  1.00  0.00           H  
ATOM   3306  HG  LEU C 218      18.022 -12.089 -14.944  1.00  0.00           H  
ATOM   3307 1HD1 LEU C 218      16.978 -13.701 -13.415  1.00  0.00           H  
ATOM   3308 2HD1 LEU C 218      15.764 -12.691 -14.236  1.00  0.00           H  
ATOM   3309 3HD1 LEU C 218      16.032 -14.369 -14.766  1.00  0.00           H  
ATOM   3310 1HD2 LEU C 218      19.118 -14.276 -14.595  1.00  0.00           H  
ATOM   3311 2HD2 LEU C 218      18.202 -14.954 -15.963  1.00  0.00           H  
ATOM   3312 3HD2 LEU C 218      19.405 -13.673 -16.245  1.00  0.00           H  
ATOM   3313  N   ALA C 219      16.367 -10.876 -19.307  1.00  0.00           N  
ATOM   3314  CA  ALA C 219      15.669 -10.694 -20.569  1.00  0.00           C  
ATOM   3315  C   ALA C 219      16.739 -10.509 -21.641  1.00  0.00           C  
ATOM   3316  O   ALA C 219      16.653 -11.073 -22.734  1.00  0.00           O  
ATOM   3317  CB  ALA C 219      14.766  -9.470 -20.499  1.00  0.00           C  
ATOM   3318  H   ALA C 219      16.272 -10.174 -18.587  1.00  0.00           H  
ATOM   3319  HA  ALA C 219      15.055 -11.577 -20.747  1.00  0.00           H  
ATOM   3320 1HB  ALA C 219      14.249  -9.345 -21.451  1.00  0.00           H  
ATOM   3321 2HB  ALA C 219      14.034  -9.603 -19.703  1.00  0.00           H  
ATOM   3322 3HB  ALA C 219      15.368  -8.586 -20.295  1.00  0.00           H  
ATOM   3323  N   VAL C 220      17.753  -9.713 -21.311  1.00  0.00           N  
ATOM   3324  CA  VAL C 220      18.861  -9.478 -22.224  1.00  0.00           C  
ATOM   3325  C   VAL C 220      19.455 -10.823 -22.599  1.00  0.00           C  
ATOM   3326  O   VAL C 220      19.574 -11.139 -23.776  1.00  0.00           O  
ATOM   3327  CB  VAL C 220      19.936  -8.586 -21.576  1.00  0.00           C  
ATOM   3328  CG1 VAL C 220      21.208  -8.592 -22.413  1.00  0.00           C  
ATOM   3329  CG2 VAL C 220      19.405  -7.170 -21.412  1.00  0.00           C  
ATOM   3330  H   VAL C 220      17.755  -9.262 -20.408  1.00  0.00           H  
ATOM   3331  HA  VAL C 220      18.482  -8.948 -23.099  1.00  0.00           H  
ATOM   3332  HB  VAL C 220      20.193  -8.994 -20.599  1.00  0.00           H  
ATOM   3333 1HG1 VAL C 220      21.957  -7.957 -21.940  1.00  0.00           H  
ATOM   3334 2HG1 VAL C 220      21.590  -9.610 -22.486  1.00  0.00           H  
ATOM   3335 3HG1 VAL C 220      20.988  -8.212 -23.410  1.00  0.00           H  
ATOM   3336 1HG2 VAL C 220      20.171  -6.546 -20.953  1.00  0.00           H  
ATOM   3337 2HG2 VAL C 220      19.143  -6.764 -22.390  1.00  0.00           H  
ATOM   3338 3HG2 VAL C 220      18.520  -7.185 -20.777  1.00  0.00           H  
ATOM   3339  N   LEU C 221      19.811 -11.621 -21.597  1.00  0.00           N  
ATOM   3340  CA  LEU C 221      20.469 -12.899 -21.841  1.00  0.00           C  
ATOM   3341  C   LEU C 221      19.607 -13.847 -22.676  1.00  0.00           C  
ATOM   3342  O   LEU C 221      20.107 -14.558 -23.550  1.00  0.00           O  
ATOM   3343  CB  LEU C 221      20.818 -13.567 -20.506  1.00  0.00           C  
ATOM   3344  CG  LEU C 221      21.904 -12.868 -19.677  1.00  0.00           C  
ATOM   3345  CD1 LEU C 221      21.987 -13.515 -18.300  1.00  0.00           C  
ATOM   3346  CD2 LEU C 221      23.236 -12.959 -20.405  1.00  0.00           C  
ATOM   3347  H   LEU C 221      19.624 -11.339 -20.645  1.00  0.00           H  
ATOM   3348  HA  LEU C 221      21.377 -12.716 -22.414  1.00  0.00           H  
ATOM   3349 1HB  LEU C 221      19.918 -13.618 -19.896  1.00  0.00           H  
ATOM   3350 2HB  LEU C 221      21.156 -14.584 -20.703  1.00  0.00           H  
ATOM   3351  HG  LEU C 221      21.637 -11.820 -19.537  1.00  0.00           H  
ATOM   3352 1HD1 LEU C 221      22.758 -13.018 -17.711  1.00  0.00           H  
ATOM   3353 2HD1 LEU C 221      21.026 -13.418 -17.794  1.00  0.00           H  
ATOM   3354 3HD1 LEU C 221      22.237 -14.570 -18.409  1.00  0.00           H  
ATOM   3355 1HD2 LEU C 221      24.008 -12.462 -19.816  1.00  0.00           H  
ATOM   3356 2HD2 LEU C 221      23.505 -14.006 -20.544  1.00  0.00           H  
ATOM   3357 3HD2 LEU C 221      23.153 -12.474 -21.378  1.00  0.00           H  
ATOM   3358  N   ALA C 222      18.309 -13.856 -22.402  1.00  0.00           N  
ATOM   3359  CA  ALA C 222      17.387 -14.743 -23.094  1.00  0.00           C  
ATOM   3360  C   ALA C 222      17.411 -14.387 -24.574  1.00  0.00           C  
ATOM   3361  O   ALA C 222      17.453 -15.265 -25.433  1.00  0.00           O  
ATOM   3362  CB  ALA C 222      15.978 -14.580 -22.536  1.00  0.00           C  
ATOM   3363  H   ALA C 222      17.951 -13.230 -21.694  1.00  0.00           H  
ATOM   3364  HA  ALA C 222      17.717 -15.769 -22.929  1.00  0.00           H  
ATOM   3365 1HB  ALA C 222      15.298 -15.249 -23.062  1.00  0.00           H  
ATOM   3366 2HB  ALA C 222      15.977 -14.824 -21.473  1.00  0.00           H  
ATOM   3367 3HB  ALA C 222      15.651 -13.550 -22.671  1.00  0.00           H  
ATOM   3368  N   GLU C 223      17.393 -13.088 -24.857  1.00  0.00           N  
ATOM   3369  CA  GLU C 223      17.294 -12.586 -26.222  1.00  0.00           C  
ATOM   3370  C   GLU C 223      18.655 -12.409 -26.892  1.00  0.00           C  
ATOM   3371  O   GLU C 223      18.746 -12.374 -28.117  1.00  0.00           O  
ATOM   3372  CB  GLU C 223      16.543 -11.253 -26.232  1.00  0.00           C  
ATOM   3373  CG  GLU C 223      15.119 -11.329 -25.699  1.00  0.00           C  
ATOM   3374  CD  GLU C 223      14.364 -12.522 -26.216  1.00  0.00           C  
ATOM   3375  OE1 GLU C 223      14.909 -13.246 -27.014  1.00  0.00           O  
ATOM   3376  OE2 GLU C 223      13.241 -12.710 -25.812  1.00  0.00           O  
ATOM   3377  H   GLU C 223      17.449 -12.429 -24.093  1.00  0.00           H  
ATOM   3378  HA  GLU C 223      16.724 -13.303 -26.814  1.00  0.00           H  
ATOM   3379 1HB  GLU C 223      17.086 -10.524 -25.630  1.00  0.00           H  
ATOM   3380 2HB  GLU C 223      16.498 -10.868 -27.251  1.00  0.00           H  
ATOM   3381 1HG  GLU C 223      15.151 -11.378 -24.611  1.00  0.00           H  
ATOM   3382 2HG  GLU C 223      14.588 -10.420 -25.979  1.00  0.00           H  
ATOM   3383  N   ARG C 224      19.702 -12.292 -26.078  1.00  0.00           N  
ATOM   3384  CA  ARG C 224      21.082 -12.136 -26.549  1.00  0.00           C  
ATOM   3385  C   ARG C 224      21.688 -13.357 -27.239  1.00  0.00           C  
ATOM   3386  O   ARG C 224      22.537 -13.217 -28.123  1.00  0.00           O  
ATOM   3387  CB  ARG C 224      21.977 -11.761 -25.377  1.00  0.00           C  
ATOM   3388  CG  ARG C 224      23.395 -11.367 -25.757  1.00  0.00           C  
ATOM   3389  CD  ARG C 224      23.415 -10.182 -26.652  1.00  0.00           C  
ATOM   3390  NE  ARG C 224      22.955  -8.981 -25.973  1.00  0.00           N  
ATOM   3391  CZ  ARG C 224      23.740  -8.169 -25.238  1.00  0.00           C  
ATOM   3392  NH1 ARG C 224      25.018  -8.441 -25.098  1.00  0.00           N  
ATOM   3393  NH2 ARG C 224      23.225  -7.099 -24.659  1.00  0.00           N  
ATOM   3394  H   ARG C 224      19.521 -12.313 -25.085  1.00  0.00           H  
ATOM   3395  HA  ARG C 224      21.101 -11.357 -27.312  1.00  0.00           H  
ATOM   3396 1HB  ARG C 224      21.536 -10.925 -24.836  1.00  0.00           H  
ATOM   3397 2HB  ARG C 224      22.042 -12.601 -24.686  1.00  0.00           H  
ATOM   3398 1HG  ARG C 224      23.959 -11.125 -24.855  1.00  0.00           H  
ATOM   3399 2HG  ARG C 224      23.878 -12.196 -26.275  1.00  0.00           H  
ATOM   3400 1HD  ARG C 224      24.432 -10.007 -27.001  1.00  0.00           H  
ATOM   3401 2HD  ARG C 224      22.764 -10.361 -27.507  1.00  0.00           H  
ATOM   3402  HE  ARG C 224      21.977  -8.739 -26.058  1.00  0.00           H  
ATOM   3403 1HH1 ARG C 224      25.412  -9.259 -25.541  1.00  0.00           H  
ATOM   3404 2HH1 ARG C 224      25.607  -7.832 -24.548  1.00  0.00           H  
ATOM   3405 1HH2 ARG C 224      22.241  -6.889 -24.767  1.00  0.00           H  
ATOM   3406 2HH2 ARG C 224      23.813  -6.490 -24.109  1.00  0.00           H  
ATOM   3407  N   GLY C 225      21.265 -14.549 -26.833  1.00  0.00           N  
ATOM   3408  CA  GLY C 225      21.594 -15.738 -27.599  1.00  0.00           C  
ATOM   3409  C   GLY C 225      20.440 -16.226 -28.451  1.00  0.00           C  
ATOM   3410  O   GLY C 225      20.301 -17.429 -28.676  1.00  0.00           O  
ATOM   3411  H   GLY C 225      20.712 -14.643 -25.993  1.00  0.00           H  
ATOM   3412 1HA  GLY C 225      22.447 -15.529 -28.246  1.00  0.00           H  
ATOM   3413 2HA  GLY C 225      21.894 -16.536 -26.921  1.00  0.00           H  
ATOM   3414  N   ALA C 226      19.615 -15.297 -28.929  1.00  0.00           N  
ATOM   3415  CA  ALA C 226      18.430 -15.656 -29.702  1.00  0.00           C  
ATOM   3416  C   ALA C 226      17.972 -14.531 -30.634  1.00  0.00           C  
ATOM   3417  O   ALA C 226      18.367 -13.375 -30.471  1.00  0.00           O  
ATOM   3418  CB  ALA C 226      17.290 -16.037 -28.753  1.00  0.00           C  
ATOM   3419  H   ALA C 226      19.811 -14.321 -28.755  1.00  0.00           H  
ATOM   3420  HA  ALA C 226      18.680 -16.514 -30.325  1.00  0.00           H  
ATOM   3421 1HB  ALA C 226      16.408 -16.304 -29.334  1.00  0.00           H  
ATOM   3422 2HB  ALA C 226      17.594 -16.887 -28.143  1.00  0.00           H  
ATOM   3423 3HB  ALA C 226      17.057 -15.192 -28.108  1.00  0.00           H  
ATOM   3424  N   PRO C 227      17.141 -14.871 -31.637  1.00  0.00           N  
ATOM   3425  CA  PRO C 227      16.547 -13.935 -32.609  1.00  0.00           C  
ATOM   3426  C   PRO C 227      15.512 -12.963 -32.017  1.00  0.00           C  
ATOM   3427  O   PRO C 227      14.953 -12.128 -32.724  1.00  0.00           O  
ATOM   3428  CB  PRO C 227      15.904 -14.860 -33.642  1.00  0.00           C  
ATOM   3429  CG  PRO C 227      16.507 -16.214 -33.377  1.00  0.00           C  
ATOM   3430  CD  PRO C 227      16.746 -16.262 -31.912  1.00  0.00           C  
ATOM   3431  HA  PRO C 227      17.346 -13.334 -33.068  1.00  0.00           H  
ATOM   3432 1HB  PRO C 227      14.810 -14.855 -33.521  1.00  0.00           H  
ATOM   3433 2HB  PRO C 227      16.116 -14.495 -34.658  1.00  0.00           H  
ATOM   3434 1HG  PRO C 227      15.822 -17.007 -33.711  1.00  0.00           H  
ATOM   3435 2HG  PRO C 227      17.437 -16.334 -33.953  1.00  0.00           H  
ATOM   3436 1HD  PRO C 227      15.816 -16.544 -31.398  1.00  0.00           H  
ATOM   3437 2HD  PRO C 227      17.545 -16.986 -31.694  1.00  0.00           H  
ATOM   3438  N   GLY C 228      15.276 -13.075 -30.715  1.00  0.00           N  
ATOM   3439  CA  GLY C 228      14.196 -12.338 -30.094  1.00  0.00           C  
ATOM   3440  C   GLY C 228      14.235 -10.832 -30.175  1.00  0.00           C  
ATOM   3441  O   GLY C 228      15.121 -10.243 -30.787  1.00  0.00           O  
ATOM   3442  H   GLY C 228      15.851 -13.679 -30.146  1.00  0.00           H  
ATOM   3443 1HA  GLY C 228      13.246 -12.642 -30.535  1.00  0.00           H  
ATOM   3444 2HA  GLY C 228      14.150 -12.584 -29.034  1.00  0.00           H  
ATOM   3445  N   ALA C 229      13.254 -10.222 -29.514  1.00  0.00           N  
ATOM   3446  CA  ALA C 229      12.976  -8.798 -29.618  1.00  0.00           C  
ATOM   3447  C   ALA C 229      14.071  -7.924 -29.014  1.00  0.00           C  
ATOM   3448  O   ALA C 229      15.158  -8.399 -28.684  1.00  0.00           O  
ATOM   3449  CB  ALA C 229      11.634  -8.486 -28.955  1.00  0.00           C  
ATOM   3450  H   ALA C 229      12.680 -10.793 -28.911  1.00  0.00           H  
ATOM   3451  HA  ALA C 229      12.923  -8.539 -30.676  1.00  0.00           H  
ATOM   3452 1HB  ALA C 229      11.428  -7.418 -29.035  1.00  0.00           H  
ATOM   3453 2HB  ALA C 229      10.843  -9.046 -29.454  1.00  0.00           H  
ATOM   3454 3HB  ALA C 229      11.672  -8.770 -27.905  1.00  0.00           H  
ATOM   3455  N   GLN C 230      13.755  -6.640 -28.868  1.00  0.00           N  
ATOM   3456  CA  GLN C 230      14.703  -5.631 -28.413  1.00  0.00           C  
ATOM   3457  C   GLN C 230      15.149  -5.734 -26.960  1.00  0.00           C  
ATOM   3458  O   GLN C 230      15.872  -4.861 -26.476  1.00  0.00           O  
ATOM   3459  CB  GLN C 230      14.104  -4.241 -28.645  1.00  0.00           C  
ATOM   3460  CG  GLN C 230      13.931  -3.875 -30.109  1.00  0.00           C  
ATOM   3461  CD  GLN C 230      13.328  -2.495 -30.293  1.00  0.00           C  
ATOM   3462  OE1 GLN C 230      13.098  -1.768 -29.323  1.00  0.00           O  
ATOM   3463  NE2 GLN C 230      13.068  -2.126 -31.542  1.00  0.00           N  
ATOM   3464  H   GLN C 230      12.809  -6.363 -29.086  1.00  0.00           H  
ATOM   3465  HA  GLN C 230      15.627  -5.743 -28.980  1.00  0.00           H  
ATOM   3466 1HB  GLN C 230      13.126  -4.182 -28.166  1.00  0.00           H  
ATOM   3467 2HB  GLN C 230      14.741  -3.488 -28.182  1.00  0.00           H  
ATOM   3468 1HG  GLN C 230      14.908  -3.888 -30.594  1.00  0.00           H  
ATOM   3469 2HG  GLN C 230      13.271  -4.603 -30.580  1.00  0.00           H  
ATOM   3470 1HE2 GLN C 230      12.669  -1.227 -31.726  1.00  0.00           H  
ATOM   3471 2HE2 GLN C 230      13.270  -2.747 -32.300  1.00  0.00           H  
ATOM   3472  N   LEU C 231      14.724  -6.778 -26.254  1.00  0.00           N  
ATOM   3473  CA  LEU C 231      15.100  -6.919 -24.848  1.00  0.00           C  
ATOM   3474  C   LEU C 231      16.571  -7.329 -24.859  1.00  0.00           C  
ATOM   3475  O   LEU C 231      17.265  -7.308 -23.846  1.00  0.00           O  
ATOM   3476  CB  LEU C 231      14.240  -7.966 -24.130  1.00  0.00           C  
ATOM   3477  CG  LEU C 231      12.743  -7.644 -24.032  1.00  0.00           C  
ATOM   3478  CD1 LEU C 231      12.022  -8.789 -23.333  1.00  0.00           C  
ATOM   3479  CD2 LEU C 231      12.554  -6.337 -23.277  1.00  0.00           C  
ATOM   3480  H   LEU C 231      14.139  -7.483 -26.680  1.00  0.00           H  
ATOM   3481  HA  LEU C 231      14.932  -5.966 -24.348  1.00  0.00           H  
ATOM   3482 1HB  LEU C 231      14.341  -8.916 -24.653  1.00  0.00           H  
ATOM   3483 2HB  LEU C 231      14.619  -8.092 -23.116  1.00  0.00           H  
ATOM   3484  HG  LEU C 231      12.325  -7.549 -25.034  1.00  0.00           H  
ATOM   3485 1HD1 LEU C 231      10.958  -8.560 -23.264  1.00  0.00           H  
ATOM   3486 2HD1 LEU C 231      12.158  -9.707 -23.905  1.00  0.00           H  
ATOM   3487 3HD1 LEU C 231      12.430  -8.920 -22.332  1.00  0.00           H  
ATOM   3488 1HD2 LEU C 231      11.490  -6.107 -23.208  1.00  0.00           H  
ATOM   3489 2HD2 LEU C 231      12.970  -6.432 -22.274  1.00  0.00           H  
ATOM   3490 3HD2 LEU C 231      13.064  -5.533 -23.808  1.00  0.00           H  
ATOM   3491  N   ILE C 232      17.016  -7.715 -26.045  1.00  0.00           N  
ATOM   3492  CA  ILE C 232      18.399  -8.052 -26.315  1.00  0.00           C  
ATOM   3493  C   ILE C 232      19.287  -6.890 -25.888  1.00  0.00           C  
ATOM   3494  O   ILE C 232      20.457  -7.074 -25.560  1.00  0.00           O  
ATOM   3495  CB  ILE C 232      18.618  -8.369 -27.805  1.00  0.00           C  
ATOM   3496  CG1 ILE C 232      20.001  -8.988 -28.022  1.00  0.00           C  
ATOM   3497  CG2 ILE C 232      18.456  -7.112 -28.646  1.00  0.00           C  
ATOM   3498  CD1 ILE C 232      20.180  -9.624 -29.381  1.00  0.00           C  
ATOM   3499  H   ILE C 232      16.341  -7.772 -26.794  1.00  0.00           H  
ATOM   3500  HA  ILE C 232      18.649  -8.955 -25.759  1.00  0.00           H  
ATOM   3501  HB  ILE C 232      17.888  -9.109 -28.131  1.00  0.00           H  
ATOM   3502 1HG1 ILE C 232      20.766  -8.221 -27.901  1.00  0.00           H  
ATOM   3503 2HG1 ILE C 232      20.182  -9.750 -27.263  1.00  0.00           H  
ATOM   3504 1HG2 ILE C 232      18.615  -7.354 -29.697  1.00  0.00           H  
ATOM   3505 2HG2 ILE C 232      17.451  -6.713 -28.514  1.00  0.00           H  
ATOM   3506 3HG2 ILE C 232      19.187  -6.367 -28.331  1.00  0.00           H  
ATOM   3507 1HD1 ILE C 232      21.184 -10.041 -29.459  1.00  0.00           H  
ATOM   3508 2HD1 ILE C 232      19.446 -10.421 -29.509  1.00  0.00           H  
ATOM   3509 3HD1 ILE C 232      20.039  -8.872 -30.156  1.00  0.00           H  
ATOM   3510  N   THR C 233      18.723  -5.689 -25.900  1.00  0.00           N  
ATOM   3511  CA  THR C 233      19.427  -4.509 -25.414  1.00  0.00           C  
ATOM   3512  C   THR C 233      18.971  -4.209 -23.999  1.00  0.00           C  
ATOM   3513  O   THR C 233      17.787  -4.322 -23.682  1.00  0.00           O  
ATOM   3514  CB  THR C 233      19.186  -3.287 -26.319  1.00  0.00           C  
ATOM   3515  OG1 THR C 233      17.784  -2.995 -26.369  1.00  0.00           O  
ATOM   3516  CG2 THR C 233      19.695  -3.556 -27.726  1.00  0.00           C  
ATOM   3517  H   THR C 233      17.782  -5.589 -26.254  1.00  0.00           H  
ATOM   3518  HA  THR C 233      20.498  -4.710 -25.442  1.00  0.00           H  
ATOM   3519  HB  THR C 233      19.709  -2.423 -25.909  1.00  0.00           H  
ATOM   3520  HG1 THR C 233      17.313  -3.753 -26.725  1.00  0.00           H  
ATOM   3521 1HG2 THR C 233      19.517  -2.681 -28.351  1.00  0.00           H  
ATOM   3522 2HG2 THR C 233      20.764  -3.767 -27.693  1.00  0.00           H  
ATOM   3523 3HG2 THR C 233      19.170  -4.414 -28.145  1.00  0.00           H  
ATOM   3524  N   TYR C 234      19.917  -3.837 -23.147  1.00  0.00           N  
ATOM   3525  CA  TYR C 234      19.624  -3.612 -21.742  1.00  0.00           C  
ATOM   3526  C   TYR C 234      18.746  -2.380 -21.531  1.00  0.00           C  
ATOM   3527  O   TYR C 234      17.783  -2.427 -20.763  1.00  0.00           O  
ATOM   3528  CB  TYR C 234      20.925  -3.475 -20.948  1.00  0.00           C  
ATOM   3529  CG  TYR C 234      20.716  -3.184 -19.479  1.00  0.00           C  
ATOM   3530  CD1 TYR C 234      20.313  -4.197 -18.621  1.00  0.00           C  
ATOM   3531  CD2 TYR C 234      20.926  -1.903 -18.989  1.00  0.00           C  
ATOM   3532  CE1 TYR C 234      20.122  -3.930 -17.279  1.00  0.00           C  
ATOM   3533  CE2 TYR C 234      20.735  -1.637 -17.647  1.00  0.00           C  
ATOM   3534  CZ  TYR C 234      20.335  -2.644 -16.794  1.00  0.00           C  
ATOM   3535  OH  TYR C 234      20.145  -2.379 -15.457  1.00  0.00           O  
ATOM   3536  H   TYR C 234      20.862  -3.707 -23.479  1.00  0.00           H  
ATOM   3537  HA  TYR C 234      19.069  -4.470 -21.362  1.00  0.00           H  
ATOM   3538 1HB  TYR C 234      21.501  -4.398 -21.033  1.00  0.00           H  
ATOM   3539 2HB  TYR C 234      21.527  -2.673 -21.372  1.00  0.00           H  
ATOM   3540  HD1 TYR C 234      20.147  -5.203 -19.006  1.00  0.00           H  
ATOM   3541  HD2 TYR C 234      21.242  -1.107 -19.664  1.00  0.00           H  
ATOM   3542  HE1 TYR C 234      19.806  -4.726 -16.605  1.00  0.00           H  
ATOM   3543  HE2 TYR C 234      20.900  -0.630 -17.263  1.00  0.00           H  
ATOM   3544  HH  TYR C 234      20.332  -1.453 -15.286  1.00  0.00           H  
ATOM   3545  N   PRO C 235      19.058  -1.262 -22.214  1.00  0.00           N  
ATOM   3546  CA  PRO C 235      18.262  -0.033 -22.067  1.00  0.00           C  
ATOM   3547  C   PRO C 235      16.763  -0.269 -22.223  1.00  0.00           C  
ATOM   3548  O   PRO C 235      15.952   0.316 -21.496  1.00  0.00           O  
ATOM   3549  CB  PRO C 235      18.803   0.853 -23.193  1.00  0.00           C  
ATOM   3550  CG  PRO C 235      20.235   0.459 -23.313  1.00  0.00           C  
ATOM   3551  CD  PRO C 235      20.228  -1.036 -23.133  1.00  0.00           C  
ATOM   3552  HA  PRO C 235      18.444   0.398 -21.071  1.00  0.00           H  
ATOM   3553 1HB  PRO C 235      18.232   0.678 -24.117  1.00  0.00           H  
ATOM   3554 2HB  PRO C 235      18.673   1.914 -22.932  1.00  0.00           H  
ATOM   3555 1HG  PRO C 235      20.632   0.765 -24.292  1.00  0.00           H  
ATOM   3556 2HG  PRO C 235      20.837   0.975 -22.551  1.00  0.00           H  
ATOM   3557 1HD  PRO C 235      20.074  -1.523 -24.107  1.00  0.00           H  
ATOM   3558 2HD  PRO C 235      21.181  -1.356 -22.685  1.00  0.00           H  
ATOM   3559  N   ARG C 236      16.407  -1.123 -23.180  1.00  0.00           N  
ATOM   3560  CA  ARG C 236      15.017  -1.479 -23.441  1.00  0.00           C  
ATOM   3561  C   ARG C 236      14.533  -2.473 -22.398  1.00  0.00           C  
ATOM   3562  O   ARG C 236      13.410  -2.377 -21.917  1.00  0.00           O  
ATOM   3563  CB  ARG C 236      14.858  -2.079 -24.830  1.00  0.00           C  
ATOM   3564  CG  ARG C 236      15.100  -1.110 -25.976  1.00  0.00           C  
ATOM   3565  CD  ARG C 236      14.141   0.024 -25.950  1.00  0.00           C  
ATOM   3566  NE  ARG C 236      12.930  -0.273 -26.697  1.00  0.00           N  
ATOM   3567  CZ  ARG C 236      11.685   0.058 -26.301  1.00  0.00           C  
ATOM   3568  NH1 ARG C 236      11.505   0.696 -25.166  1.00  0.00           N  
ATOM   3569  NH2 ARG C 236      10.646  -0.257 -27.054  1.00  0.00           N  
ATOM   3570  H   ARG C 236      17.135  -1.536 -23.745  1.00  0.00           H  
ATOM   3571  HA  ARG C 236      14.412  -0.573 -23.391  1.00  0.00           H  
ATOM   3572 1HB  ARG C 236      15.551  -2.910 -24.949  1.00  0.00           H  
ATOM   3573 2HB  ARG C 236      13.849  -2.476 -24.942  1.00  0.00           H  
ATOM   3574 1HG  ARG C 236      16.110  -0.706 -25.904  1.00  0.00           H  
ATOM   3575 2HG  ARG C 236      14.986  -1.633 -26.926  1.00  0.00           H  
ATOM   3576 1HD  ARG C 236      13.861   0.239 -24.919  1.00  0.00           H  
ATOM   3577 2HD  ARG C 236      14.606   0.905 -26.390  1.00  0.00           H  
ATOM   3578  HE  ARG C 236      13.028  -0.763 -27.577  1.00  0.00           H  
ATOM   3579 1HH1 ARG C 236      12.299   0.937 -24.590  1.00  0.00           H  
ATOM   3580 2HH1 ARG C 236      10.572   0.944 -24.869  1.00  0.00           H  
ATOM   3581 1HH2 ARG C 236      10.785  -0.748 -27.927  1.00  0.00           H  
ATOM   3582 2HH2 ARG C 236       9.714  -0.009 -26.757  1.00  0.00           H  
ATOM   3583  N   ALA C 237      15.386  -3.430 -22.053  1.00  0.00           N  
ATOM   3584  CA  ALA C 237      15.028  -4.423 -21.054  1.00  0.00           C  
ATOM   3585  C   ALA C 237      14.729  -3.720 -19.734  1.00  0.00           C  
ATOM   3586  O   ALA C 237      13.886  -4.175 -18.964  1.00  0.00           O  
ATOM   3587  CB  ALA C 237      16.162  -5.425 -20.874  1.00  0.00           C  
ATOM   3588  H   ALA C 237      16.298  -3.473 -22.485  1.00  0.00           H  
ATOM   3589  HA  ALA C 237      14.142  -4.952 -21.405  1.00  0.00           H  
ATOM   3590 1HB  ALA C 237      15.880  -6.163 -20.123  1.00  0.00           H  
ATOM   3591 2HB  ALA C 237      16.358  -5.928 -21.821  1.00  0.00           H  
ATOM   3592 3HB  ALA C 237      17.061  -4.903 -20.549  1.00  0.00           H  
ATOM   3593  N   LEU C 238      15.421  -2.609 -19.482  1.00  0.00           N  
ATOM   3594  CA  LEU C 238      15.172  -1.781 -18.298  1.00  0.00           C  
ATOM   3595  C   LEU C 238      13.729  -1.304 -18.265  1.00  0.00           C  
ATOM   3596  O   LEU C 238      13.017  -1.496 -17.278  1.00  0.00           O  
ATOM   3597  CB  LEU C 238      16.115  -0.571 -18.282  1.00  0.00           C  
ATOM   3598  CG  LEU C 238      15.893   0.430 -17.141  1.00  0.00           C  
ATOM   3599  CD1 LEU C 238      16.150  -0.255 -15.806  1.00  0.00           C  
ATOM   3600  CD2 LEU C 238      16.815   1.626 -17.328  1.00  0.00           C  
ATOM   3601  H   LEU C 238      16.141  -2.332 -20.134  1.00  0.00           H  
ATOM   3602  HA  LEU C 238      15.404  -2.369 -17.410  1.00  0.00           H  
ATOM   3603 1HB  LEU C 238      17.140  -0.931 -18.211  1.00  0.00           H  
ATOM   3604 2HB  LEU C 238      16.005  -0.032 -19.222  1.00  0.00           H  
ATOM   3605  HG  LEU C 238      14.856   0.766 -17.149  1.00  0.00           H  
ATOM   3606 1HD1 LEU C 238      15.992   0.456 -14.995  1.00  0.00           H  
ATOM   3607 2HD1 LEU C 238      15.465  -1.095 -15.690  1.00  0.00           H  
ATOM   3608 3HD1 LEU C 238      17.177  -0.618 -15.775  1.00  0.00           H  
ATOM   3609 1HD2 LEU C 238      16.656   2.338 -16.518  1.00  0.00           H  
ATOM   3610 2HD2 LEU C 238      17.852   1.291 -17.319  1.00  0.00           H  
ATOM   3611 3HD2 LEU C 238      16.597   2.107 -18.282  1.00  0.00           H  
ATOM   3612  N   TRP C 239      13.321  -0.666 -19.357  1.00  0.00           N  
ATOM   3613  CA  TRP C 239      11.975  -0.130 -19.496  1.00  0.00           C  
ATOM   3614  C   TRP C 239      10.962  -1.266 -19.466  1.00  0.00           C  
ATOM   3615  O   TRP C 239       9.852  -1.097 -18.969  1.00  0.00           O  
ATOM   3616  CB  TRP C 239      11.838   0.659 -20.800  1.00  0.00           C  
ATOM   3617  CG  TRP C 239      12.700   1.884 -20.851  1.00  0.00           C  
ATOM   3618  CD1 TRP C 239      13.625   2.190 -21.804  1.00  0.00           C  
ATOM   3619  CD2 TRP C 239      12.721   2.980 -19.905  1.00  0.00           C  
ATOM   3620  NE1 TRP C 239      14.219   3.395 -21.517  1.00  0.00           N  
ATOM   3621  CE2 TRP C 239      13.676   3.893 -20.359  1.00  0.00           C  
ATOM   3622  CE3 TRP C 239      12.015   3.256 -18.727  1.00  0.00           C  
ATOM   3623  CZ2 TRP C 239      13.951   5.068 -19.677  1.00  0.00           C  
ATOM   3624  CZ3 TRP C 239      12.290   4.434 -18.044  1.00  0.00           C  
ATOM   3625  CH2 TRP C 239      13.233   5.317 -18.508  1.00  0.00           C  
ATOM   3626  H   TRP C 239      13.976  -0.553 -20.117  1.00  0.00           H  
ATOM   3627  HA  TRP C 239      11.778   0.533 -18.654  1.00  0.00           H  
ATOM   3628 1HB  TRP C 239      12.101   0.019 -21.642  1.00  0.00           H  
ATOM   3629 2HB  TRP C 239      10.800   0.964 -20.932  1.00  0.00           H  
ATOM   3630  HD1 TRP C 239      13.860   1.570 -22.666  1.00  0.00           H  
ATOM   3631  HE1 TRP C 239      14.938   3.842 -22.067  1.00  0.00           H  
ATOM   3632  HE3 TRP C 239      11.263   2.560 -18.356  1.00  0.00           H  
ATOM   3633  HZ2 TRP C 239      14.697   5.781 -20.029  1.00  0.00           H  
ATOM   3634  HZ3 TRP C 239      11.736   4.641 -17.127  1.00  0.00           H  
ATOM   3635  HH2 TRP C 239      13.423   6.232 -17.947  1.00  0.00           H  
ATOM   3636  N   TRP C 240      11.346  -2.429 -19.984  1.00  0.00           N  
ATOM   3637  CA  TRP C 240      10.456  -3.589 -19.973  1.00  0.00           C  
ATOM   3638  C   TRP C 240      10.219  -4.033 -18.545  1.00  0.00           C  
ATOM   3639  O   TRP C 240       9.090  -4.320 -18.152  1.00  0.00           O  
ATOM   3640  CB  TRP C 240      11.048  -4.743 -20.784  1.00  0.00           C  
ATOM   3641  CG  TRP C 240      10.271  -6.019 -20.665  1.00  0.00           C  
ATOM   3642  CD1 TRP C 240       9.108  -6.327 -21.305  1.00  0.00           C  
ATOM   3643  CD2 TRP C 240      10.599  -7.171 -19.852  1.00  0.00           C  
ATOM   3644  NE1 TRP C 240       8.690  -7.585 -20.947  1.00  0.00           N  
ATOM   3645  CE2 TRP C 240       9.591  -8.117 -20.060  1.00  0.00           C  
ATOM   3646  CE3 TRP C 240      11.651  -7.472 -18.978  1.00  0.00           C  
ATOM   3647  CZ2 TRP C 240       9.599  -9.349 -19.424  1.00  0.00           C  
ATOM   3648  CZ3 TRP C 240      11.659  -8.707 -18.341  1.00  0.00           C  
ATOM   3649  CH2 TRP C 240      10.660  -9.621 -18.560  1.00  0.00           C  
ATOM   3650  H   TRP C 240      12.265  -2.518 -20.393  1.00  0.00           H  
ATOM   3651  HA  TRP C 240       9.519  -3.311 -20.456  1.00  0.00           H  
ATOM   3652 1HB  TRP C 240      11.090  -4.464 -21.837  1.00  0.00           H  
ATOM   3653 2HB  TRP C 240      12.070  -4.933 -20.455  1.00  0.00           H  
ATOM   3654  HD1 TRP C 240       8.586  -5.671 -21.999  1.00  0.00           H  
ATOM   3655  HE1 TRP C 240       7.856  -8.045 -21.282  1.00  0.00           H  
ATOM   3656  HE3 TRP C 240      12.449  -6.750 -18.803  1.00  0.00           H  
ATOM   3657  HZ2 TRP C 240       8.814 -10.088 -19.585  1.00  0.00           H  
ATOM   3658  HZ3 TRP C 240      12.482  -8.933 -17.662  1.00  0.00           H  
ATOM   3659  HH2 TRP C 240      10.697 -10.581 -18.045  1.00  0.00           H  
ATOM   3660  N   SER C 241      11.303  -4.112 -17.784  1.00  0.00           N  
ATOM   3661  CA  SER C 241      11.242  -4.582 -16.410  1.00  0.00           C  
ATOM   3662  C   SER C 241      10.216  -3.723 -15.690  1.00  0.00           C  
ATOM   3663  O   SER C 241       9.398  -4.224 -14.926  1.00  0.00           O  
ATOM   3664  CB  SER C 241      12.596  -4.486 -15.735  1.00  0.00           C  
ATOM   3665  OG  SER C 241      13.511  -5.372 -16.318  1.00  0.00           O  
ATOM   3666  H   SER C 241      12.195  -3.838 -18.170  1.00  0.00           H  
ATOM   3667  HA  SER C 241      10.970  -5.639 -16.418  1.00  0.00           H  
ATOM   3668 1HB  SER C 241      12.971  -3.466 -15.816  1.00  0.00           H  
ATOM   3669 2HB  SER C 241      12.491  -4.713 -14.675  1.00  0.00           H  
ATOM   3670  HG  SER C 241      12.986  -6.042 -16.763  1.00  0.00           H  
ATOM   3671  N   VAL C 242      10.264  -2.425 -15.960  1.00  0.00           N  
ATOM   3672  CA  VAL C 242       9.266  -1.497 -15.449  1.00  0.00           C  
ATOM   3673  C   VAL C 242       7.862  -1.770 -15.985  1.00  0.00           C  
ATOM   3674  O   VAL C 242       6.906  -1.809 -15.218  1.00  0.00           O  
ATOM   3675  CB  VAL C 242       9.668  -0.055 -15.810  1.00  0.00           C  
ATOM   3676  CG1 VAL C 242       8.545   0.913 -15.468  1.00  0.00           C  
ATOM   3677  CG2 VAL C 242      10.947   0.324 -15.079  1.00  0.00           C  
ATOM   3678  H   VAL C 242      11.014  -2.072 -16.537  1.00  0.00           H  
ATOM   3679  HA  VAL C 242       9.220  -1.602 -14.365  1.00  0.00           H  
ATOM   3680  HB  VAL C 242       9.831   0.009 -16.886  1.00  0.00           H  
ATOM   3681 1HG1 VAL C 242       8.846   1.927 -15.729  1.00  0.00           H  
ATOM   3682 2HG1 VAL C 242       7.650   0.644 -16.029  1.00  0.00           H  
ATOM   3683 3HG1 VAL C 242       8.333   0.862 -14.400  1.00  0.00           H  
ATOM   3684 1HG2 VAL C 242      11.226   1.345 -15.339  1.00  0.00           H  
ATOM   3685 2HG2 VAL C 242      10.786   0.254 -14.003  1.00  0.00           H  
ATOM   3686 3HG2 VAL C 242      11.748  -0.356 -15.370  1.00  0.00           H  
ATOM   3687  N   GLU C 243       7.737  -1.947 -17.299  1.00  0.00           N  
ATOM   3688  CA  GLU C 243       6.431  -2.196 -17.911  1.00  0.00           C  
ATOM   3689  C   GLU C 243       5.806  -3.417 -17.254  1.00  0.00           C  
ATOM   3690  O   GLU C 243       4.612  -3.439 -16.961  1.00  0.00           O  
ATOM   3691  CB  GLU C 243       6.561  -2.412 -19.420  1.00  0.00           C  
ATOM   3692  CG  GLU C 243       5.238  -2.636 -20.139  1.00  0.00           C  
ATOM   3693  CD  GLU C 243       5.396  -2.758 -21.629  1.00  0.00           C  
ATOM   3694  OE1 GLU C 243       6.438  -3.184 -22.065  1.00  0.00           O  
ATOM   3695  OE2 GLU C 243       4.472  -2.424 -22.334  1.00  0.00           O  
ATOM   3696  H   GLU C 243       8.557  -1.908 -17.887  1.00  0.00           H  
ATOM   3697  HA  GLU C 243       5.802  -1.320 -17.753  1.00  0.00           H  
ATOM   3698 1HB  GLU C 243       7.045  -1.546 -19.872  1.00  0.00           H  
ATOM   3699 2HB  GLU C 243       7.195  -3.278 -19.611  1.00  0.00           H  
ATOM   3700 1HG  GLU C 243       4.779  -3.547 -19.758  1.00  0.00           H  
ATOM   3701 2HG  GLU C 243       4.571  -1.804 -19.916  1.00  0.00           H  
ATOM   3702  N   THR C 244       6.631  -4.428 -17.007  1.00  0.00           N  
ATOM   3703  CA  THR C 244       6.135  -5.738 -16.605  1.00  0.00           C  
ATOM   3704  C   THR C 244       5.881  -5.789 -15.100  1.00  0.00           C  
ATOM   3705  O   THR C 244       4.838  -6.267 -14.648  1.00  0.00           O  
ATOM   3706  CB  THR C 244       7.123  -6.850 -17.003  1.00  0.00           C  
ATOM   3707  OG1 THR C 244       7.341  -6.813 -18.420  1.00  0.00           O  
ATOM   3708  CG2 THR C 244       6.575  -8.214 -16.614  1.00  0.00           C  
ATOM   3709  H   THR C 244       7.626  -4.286 -17.101  1.00  0.00           H  
ATOM   3710  HA  THR C 244       5.205  -5.934 -17.138  1.00  0.00           H  
ATOM   3711  HB  THR C 244       8.075  -6.689 -16.498  1.00  0.00           H  
ATOM   3712  HG1 THR C 244       6.507  -6.947 -18.875  1.00  0.00           H  
ATOM   3713 1HG2 THR C 244       7.286  -8.988 -16.903  1.00  0.00           H  
ATOM   3714 2HG2 THR C 244       6.418  -8.249 -15.536  1.00  0.00           H  
ATOM   3715 3HG2 THR C 244       5.627  -8.385 -17.123  1.00  0.00           H  
ATOM   3716  N   ALA C 245       6.854  -5.295 -14.338  1.00  0.00           N  
ATOM   3717  CA  ALA C 245       6.841  -5.370 -12.882  1.00  0.00           C  
ATOM   3718  C   ALA C 245       5.888  -4.357 -12.268  1.00  0.00           C  
ATOM   3719  O   ALA C 245       5.330  -4.589 -11.209  1.00  0.00           O  
ATOM   3720  CB  ALA C 245       8.245  -5.151 -12.343  1.00  0.00           C  
ATOM   3721  H   ALA C 245       7.633  -4.849 -14.801  1.00  0.00           H  
ATOM   3722  HA  ALA C 245       6.499  -6.365 -12.597  1.00  0.00           H  
ATOM   3723 1HB  ALA C 245       8.230  -5.207 -11.255  1.00  0.00           H  
ATOM   3724 2HB  ALA C 245       8.910  -5.919 -12.738  1.00  0.00           H  
ATOM   3725 3HB  ALA C 245       8.602  -4.169 -12.650  1.00  0.00           H  
ATOM   3726  N   THR C 246       5.713  -3.221 -12.922  1.00  0.00           N  
ATOM   3727  CA  THR C 246       4.813  -2.208 -12.415  1.00  0.00           C  
ATOM   3728  C   THR C 246       3.448  -2.567 -12.946  1.00  0.00           C  
ATOM   3729  O   THR C 246       2.431  -2.049 -12.473  1.00  0.00           O  
ATOM   3730  CB  THR C 246       5.216  -0.786 -12.848  1.00  0.00           C  
ATOM   3731  OG1 THR C 246       5.189  -0.693 -14.278  1.00  0.00           O  
ATOM   3732  CG2 THR C 246       6.613  -0.453 -12.348  1.00  0.00           C  
ATOM   3733  H   THR C 246       6.208  -3.050 -13.786  1.00  0.00           H  
ATOM   3734  HA  THR C 246       4.911  -2.170 -11.330  1.00  0.00           H  
ATOM   3735  HB  THR C 246       4.508  -0.067 -12.437  1.00  0.00           H  
ATOM   3736  HG1 THR C 246       5.240  -1.575 -14.656  1.00  0.00           H  
ATOM   3737 1HG2 THR C 246       6.881   0.556 -12.663  1.00  0.00           H  
ATOM   3738 2HG2 THR C 246       6.634  -0.511 -11.260  1.00  0.00           H  
ATOM   3739 3HG2 THR C 246       7.327  -1.163 -12.764  1.00  0.00           H  
ATOM   3740  N   THR C 247       3.443  -3.463 -13.931  1.00  0.00           N  
ATOM   3741  CA  THR C 247       2.230  -4.039 -14.512  1.00  0.00           C  
ATOM   3742  C   THR C 247       1.383  -2.921 -15.095  1.00  0.00           C  
ATOM   3743  O   THR C 247       0.245  -2.689 -14.706  1.00  0.00           O  
ATOM   3744  CB  THR C 247       1.417  -4.832 -13.472  1.00  0.00           C  
ATOM   3745  OG1 THR C 247       0.709  -3.922 -12.621  1.00  0.00           O  
ATOM   3746  CG2 THR C 247       2.336  -5.701 -12.626  1.00  0.00           C  
ATOM   3747  H   THR C 247       4.343  -3.751 -14.286  1.00  0.00           H  
ATOM   3748  HA  THR C 247       2.520  -4.711 -15.320  1.00  0.00           H  
ATOM   3749  HB  THR C 247       0.694  -5.468 -13.983  1.00  0.00           H  
ATOM   3750  HG1 THR C 247       1.115  -3.054 -12.673  1.00  0.00           H  
ATOM   3751 1HG2 THR C 247       1.744  -6.254 -11.897  1.00  0.00           H  
ATOM   3752 2HG2 THR C 247       2.867  -6.402 -13.270  1.00  0.00           H  
ATOM   3753 3HG2 THR C 247       3.055  -5.070 -12.105  1.00  0.00           H  
ATOM   3754  N   VAL C 248       1.992  -2.209 -16.027  1.00  0.00           N  
ATOM   3755  CA  VAL C 248       1.346  -1.122 -16.725  1.00  0.00           C  
ATOM   3756  C   VAL C 248       1.146  -1.627 -18.150  1.00  0.00           C  
ATOM   3757  O   VAL C 248       0.279  -1.152 -18.883  1.00  0.00           O  
ATOM   3758  CB  VAL C 248       2.203   0.158 -16.707  1.00  0.00           C  
ATOM   3759  CG1 VAL C 248       2.383   0.658 -15.281  1.00  0.00           C  
ATOM   3760  CG2 VAL C 248       3.551  -0.112 -17.358  1.00  0.00           C  
ATOM   3761  H   VAL C 248       2.949  -2.441 -16.255  1.00  0.00           H  
ATOM   3762  HA  VAL C 248       0.413  -0.887 -16.211  1.00  0.00           H  
ATOM   3763  HB  VAL C 248       1.682   0.941 -17.259  1.00  0.00           H  
ATOM   3764 1HG1 VAL C 248       2.991   1.563 -15.287  1.00  0.00           H  
ATOM   3765 2HG1 VAL C 248       1.408   0.879 -14.848  1.00  0.00           H  
ATOM   3766 3HG1 VAL C 248       2.880  -0.108 -14.687  1.00  0.00           H  
ATOM   3767 1HG2 VAL C 248       4.151   0.797 -17.342  1.00  0.00           H  
ATOM   3768 2HG2 VAL C 248       4.069  -0.899 -16.809  1.00  0.00           H  
ATOM   3769 3HG2 VAL C 248       3.400  -0.429 -18.390  1.00  0.00           H  
ATOM   3770  N   GLY C 249       1.958  -2.619 -18.514  1.00  0.00           N  
ATOM   3771  CA  GLY C 249       1.804  -3.322 -19.778  1.00  0.00           C  
ATOM   3772  C   GLY C 249       1.101  -2.527 -20.854  1.00  0.00           C  
ATOM   3773  O   GLY C 249      -0.123  -2.569 -20.961  1.00  0.00           O  
ATOM   3774  H   GLY C 249       2.704  -2.889 -17.889  1.00  0.00           H  
ATOM   3775 1HA  GLY C 249       2.786  -3.607 -20.157  1.00  0.00           H  
ATOM   3776 2HA  GLY C 249       1.242  -4.241 -19.617  1.00  0.00           H  
ATOM   3777  N   TYR C 250       1.873  -1.803 -21.657  1.00  0.00           N  
ATOM   3778  CA  TYR C 250       1.288  -0.935 -22.665  1.00  0.00           C  
ATOM   3779  C   TYR C 250       1.206  -1.679 -23.970  1.00  0.00           C  
ATOM   3780  O   TYR C 250       0.197  -1.608 -24.655  1.00  0.00           O  
ATOM   3781  CB  TYR C 250       2.101   0.351 -22.829  1.00  0.00           C  
ATOM   3782  CG  TYR C 250       2.190   1.181 -21.568  1.00  0.00           C  
ATOM   3783  CD1 TYR C 250       3.421   1.392 -20.962  1.00  0.00           C  
ATOM   3784  CD2 TYR C 250       1.043   1.732 -21.017  1.00  0.00           C  
ATOM   3785  CE1 TYR C 250       3.503   2.150 -19.810  1.00  0.00           C  
ATOM   3786  CE2 TYR C 250       1.125   2.490 -19.865  1.00  0.00           C  
ATOM   3787  CZ  TYR C 250       2.349   2.700 -19.262  1.00  0.00           C  
ATOM   3788  OH  TYR C 250       2.430   3.455 -18.115  1.00  0.00           O  
ATOM   3789  H   TYR C 250       2.879  -1.850 -21.573  1.00  0.00           H  
ATOM   3790  HA  TYR C 250       0.290  -0.647 -22.336  1.00  0.00           H  
ATOM   3791 1HB  TYR C 250       3.115   0.104 -23.146  1.00  0.00           H  
ATOM   3792 2HB  TYR C 250       1.654   0.966 -23.610  1.00  0.00           H  
ATOM   3793  HD1 TYR C 250       4.323   0.959 -21.395  1.00  0.00           H  
ATOM   3794  HD2 TYR C 250       0.076   1.566 -21.492  1.00  0.00           H  
ATOM   3795  HE1 TYR C 250       4.469   2.315 -19.334  1.00  0.00           H  
ATOM   3796  HE2 TYR C 250       0.223   2.922 -19.431  1.00  0.00           H  
ATOM   3797  HH  TYR C 250       1.875   4.233 -18.205  1.00  0.00           H  
ATOM   3798  N   GLY C 251       2.269  -2.408 -24.292  1.00  0.00           N  
ATOM   3799  CA  GLY C 251       2.414  -2.965 -25.622  1.00  0.00           C  
ATOM   3800  C   GLY C 251       3.759  -2.554 -26.190  1.00  0.00           C  
ATOM   3801  O   GLY C 251       3.984  -2.578 -27.401  1.00  0.00           O  
ATOM   3802  H   GLY C 251       2.989  -2.581 -23.605  1.00  0.00           H  
ATOM   3803 1HA  GLY C 251       2.331  -4.051 -25.573  1.00  0.00           H  
ATOM   3804 2HA  GLY C 251       1.603  -2.608 -26.256  1.00  0.00           H  
ATOM   3805  N   ASP C 252       4.658  -2.173 -25.290  1.00  0.00           N  
ATOM   3806  CA  ASP C 252       5.963  -1.645 -25.647  1.00  0.00           C  
ATOM   3807  C   ASP C 252       6.927  -2.790 -25.963  1.00  0.00           C  
ATOM   3808  O   ASP C 252       7.372  -2.937 -27.099  1.00  0.00           O  
ATOM   3809  CB  ASP C 252       6.525  -0.782 -24.514  1.00  0.00           C  
ATOM   3810  CG  ASP C 252       7.773  -0.010 -24.920  1.00  0.00           C  
ATOM   3811  OD1 ASP C 252       7.746   0.628 -25.946  1.00  0.00           O  
ATOM   3812  OD2 ASP C 252       8.741  -0.065 -24.200  1.00  0.00           O  
ATOM   3813  H   ASP C 252       4.412  -2.259 -24.314  1.00  0.00           H  
ATOM   3814  HA  ASP C 252       5.849  -1.000 -26.519  1.00  0.00           H  
ATOM   3815 1HB  ASP C 252       5.765  -0.071 -24.187  1.00  0.00           H  
ATOM   3816 2HB  ASP C 252       6.769  -1.415 -23.660  1.00  0.00           H  
ATOM   3817  N   LEU C 253       7.245  -3.591 -24.945  1.00  0.00           N  
ATOM   3818  CA  LEU C 253       8.213  -4.680 -25.083  1.00  0.00           C  
ATOM   3819  C   LEU C 253       7.669  -5.999 -24.537  1.00  0.00           C  
ATOM   3820  O   LEU C 253       6.926  -6.015 -23.550  1.00  0.00           O  
ATOM   3821  CB  LEU C 253       9.514  -4.322 -24.355  1.00  0.00           C  
ATOM   3822  CG  LEU C 253      10.306  -3.148 -24.945  1.00  0.00           C  
ATOM   3823  CD1 LEU C 253      11.344  -2.677 -23.936  1.00  0.00           C  
ATOM   3824  CD2 LEU C 253      10.964  -3.583 -26.246  1.00  0.00           C  
ATOM   3825  H   LEU C 253       6.801  -3.437 -24.051  1.00  0.00           H  
ATOM   3826  HA  LEU C 253       8.438  -4.811 -26.141  1.00  0.00           H  
ATOM   3827 1HB  LEU C 253       9.277  -4.075 -23.321  1.00  0.00           H  
ATOM   3828 2HB  LEU C 253      10.166  -5.196 -24.357  1.00  0.00           H  
ATOM   3829  HG  LEU C 253       9.630  -2.315 -25.141  1.00  0.00           H  
ATOM   3830 1HD1 LEU C 253      11.906  -1.842 -24.356  1.00  0.00           H  
ATOM   3831 2HD1 LEU C 253      10.844  -2.354 -23.023  1.00  0.00           H  
ATOM   3832 3HD1 LEU C 253      12.026  -3.495 -23.707  1.00  0.00           H  
ATOM   3833 1HD2 LEU C 253      11.526  -2.748 -26.666  1.00  0.00           H  
ATOM   3834 2HD2 LEU C 253      11.642  -4.414 -26.050  1.00  0.00           H  
ATOM   3835 3HD2 LEU C 253      10.198  -3.898 -26.954  1.00  0.00           H  
ATOM   3836  N   TYR C 254       8.050  -7.095 -25.196  1.00  0.00           N  
ATOM   3837  CA  TYR C 254       7.620  -8.446 -24.827  1.00  0.00           C  
ATOM   3838  C   TYR C 254       8.637  -9.529 -25.203  1.00  0.00           C  
ATOM   3839  O   TYR C 254       9.132  -9.579 -26.325  1.00  0.00           O  
ATOM   3840  CB  TYR C 254       6.269  -8.756 -25.476  1.00  0.00           C  
ATOM   3841  CG  TYR C 254       5.753 -10.146 -25.178  1.00  0.00           C  
ATOM   3842  CD1 TYR C 254       5.149 -10.414 -23.958  1.00  0.00           C  
ATOM   3843  CD2 TYR C 254       5.883 -11.152 -26.123  1.00  0.00           C  
ATOM   3844  CE1 TYR C 254       4.678 -11.684 -23.685  1.00  0.00           C  
ATOM   3845  CE2 TYR C 254       5.412 -12.421 -25.851  1.00  0.00           C  
ATOM   3846  CZ  TYR C 254       4.811 -12.688 -24.637  1.00  0.00           C  
ATOM   3847  OH  TYR C 254       4.342 -13.953 -24.366  1.00  0.00           O  
ATOM   3848  H   TYR C 254       8.666  -6.974 -25.986  1.00  0.00           H  
ATOM   3849  HA  TYR C 254       7.512  -8.491 -23.743  1.00  0.00           H  
ATOM   3850 1HB  TYR C 254       5.526  -8.035 -25.132  1.00  0.00           H  
ATOM   3851 2HB  TYR C 254       6.352  -8.648 -26.557  1.00  0.00           H  
ATOM   3852  HD1 TYR C 254       5.047  -9.623 -23.215  1.00  0.00           H  
ATOM   3853  HD2 TYR C 254       6.359 -10.941 -27.081  1.00  0.00           H  
ATOM   3854  HE1 TYR C 254       4.203 -11.895 -22.727  1.00  0.00           H  
ATOM   3855  HE2 TYR C 254       5.515 -13.212 -26.594  1.00  0.00           H  
ATOM   3856  HH  TYR C 254       4.487 -14.518 -25.129  1.00  0.00           H  
ATOM   3857  N   PRO C 255       8.977 -10.407 -24.252  1.00  0.00           N  
ATOM   3858  CA  PRO C 255       9.985 -11.422 -24.550  1.00  0.00           C  
ATOM   3859  C   PRO C 255       9.499 -12.510 -25.502  1.00  0.00           C  
ATOM   3860  O   PRO C 255       8.314 -12.853 -25.530  1.00  0.00           O  
ATOM   3861  CB  PRO C 255      10.290 -11.998 -23.164  1.00  0.00           C  
ATOM   3862  CG  PRO C 255       9.035 -11.775 -22.391  1.00  0.00           C  
ATOM   3863  CD  PRO C 255       8.538 -10.435 -22.862  1.00  0.00           C  
ATOM   3864  HA  PRO C 255      10.857 -10.940 -25.015  1.00  0.00           H  
ATOM   3865 1HB  PRO C 255      10.557 -13.062 -23.248  1.00  0.00           H  
ATOM   3866 2HB  PRO C 255      11.158 -11.483 -22.725  1.00  0.00           H  
ATOM   3867 1HG  PRO C 255       8.318 -12.586 -22.589  1.00  0.00           H  
ATOM   3868 2HG  PRO C 255       9.245 -11.794 -21.311  1.00  0.00           H  
ATOM   3869 1HD  PRO C 255       7.442 -10.398 -22.775  1.00  0.00           H  
ATOM   3870 2HD  PRO C 255       9.001  -9.639 -22.259  1.00  0.00           H  
ATOM   3871  N   VAL C 256      10.435 -13.042 -26.282  1.00  0.00           N  
ATOM   3872  CA  VAL C 256      10.132 -14.005 -27.332  1.00  0.00           C  
ATOM   3873  C   VAL C 256      10.653 -15.352 -26.875  1.00  0.00           C  
ATOM   3874  O   VAL C 256       9.970 -16.367 -26.984  1.00  0.00           O  
ATOM   3875  CB  VAL C 256      10.787 -13.606 -28.668  1.00  0.00           C  
ATOM   3876  CG1 VAL C 256      10.535 -14.672 -29.723  1.00  0.00           C  
ATOM   3877  CG2 VAL C 256      10.251 -12.257 -29.124  1.00  0.00           C  
ATOM   3878  H   VAL C 256      11.394 -12.761 -26.134  1.00  0.00           H  
ATOM   3879  HA  VAL C 256       9.055 -14.002 -27.503  1.00  0.00           H  
ATOM   3880  HB  VAL C 256      11.866 -13.541 -28.527  1.00  0.00           H  
ATOM   3881 1HG1 VAL C 256      11.005 -14.374 -30.661  1.00  0.00           H  
ATOM   3882 2HG1 VAL C 256      10.958 -15.620 -29.391  1.00  0.00           H  
ATOM   3883 3HG1 VAL C 256       9.462 -14.786 -29.876  1.00  0.00           H  
ATOM   3884 1HG2 VAL C 256      10.719 -11.981 -30.069  1.00  0.00           H  
ATOM   3885 2HG2 VAL C 256       9.171 -12.321 -29.259  1.00  0.00           H  
ATOM   3886 3HG2 VAL C 256      10.479 -11.502 -28.372  1.00  0.00           H  
ATOM   3887  N   THR C 257      11.884 -15.348 -26.377  1.00  0.00           N  
ATOM   3888  CA  THR C 257      12.540 -16.565 -25.935  1.00  0.00           C  
ATOM   3889  C   THR C 257      11.788 -17.020 -24.696  1.00  0.00           C  
ATOM   3890  O   THR C 257      11.464 -16.197 -23.841  1.00  0.00           O  
ATOM   3891  CB  THR C 257      14.033 -16.351 -25.626  1.00  0.00           C  
ATOM   3892  OG1 THR C 257      14.717 -15.944 -26.818  1.00  0.00           O  
ATOM   3893  CG2 THR C 257      14.659 -17.635 -25.100  1.00  0.00           C  
ATOM   3894  H   THR C 257      12.377 -14.470 -26.306  1.00  0.00           H  
ATOM   3895  HA  THR C 257      12.547 -17.275 -26.762  1.00  0.00           H  
ATOM   3896  HB  THR C 257      14.141 -15.568 -24.876  1.00  0.00           H  
ATOM   3897  HG1 THR C 257      14.638 -14.993 -26.923  1.00  0.00           H  
ATOM   3898 1HG2 THR C 257      15.714 -17.464 -24.887  1.00  0.00           H  
ATOM   3899 2HG2 THR C 257      14.148 -17.941 -24.187  1.00  0.00           H  
ATOM   3900 3HG2 THR C 257      14.562 -18.419 -25.850  1.00  0.00           H  
ATOM   3901  N   LEU C 258      11.505 -18.314 -24.586  1.00  0.00           N  
ATOM   3902  CA  LEU C 258      10.695 -18.792 -23.472  1.00  0.00           C  
ATOM   3903  C   LEU C 258      11.352 -18.367 -22.162  1.00  0.00           C  
ATOM   3904  O   LEU C 258      10.678 -17.954 -21.218  1.00  0.00           O  
ATOM   3905  CB  LEU C 258      10.546 -20.318 -23.522  1.00  0.00           C  
ATOM   3906  CG  LEU C 258       9.694 -20.940 -22.408  1.00  0.00           C  
ATOM   3907  CD1 LEU C 258       8.282 -20.372 -22.470  1.00  0.00           C  
ATOM   3908  CD2 LEU C 258       9.682 -22.453 -22.563  1.00  0.00           C  
ATOM   3909  H   LEU C 258      11.846 -18.978 -25.267  1.00  0.00           H  
ATOM   3910  HA  LEU C 258       9.700 -18.355 -23.556  1.00  0.00           H  
ATOM   3911 1HB  LEU C 258      10.096 -20.592 -24.475  1.00  0.00           H  
ATOM   3912 2HB  LEU C 258      11.538 -20.766 -23.470  1.00  0.00           H  
ATOM   3913  HG  LEU C 258      10.116 -20.678 -21.438  1.00  0.00           H  
ATOM   3914 1HD1 LEU C 258       7.677 -20.814 -21.679  1.00  0.00           H  
ATOM   3915 2HD1 LEU C 258       8.319 -19.291 -22.337  1.00  0.00           H  
ATOM   3916 3HD1 LEU C 258       7.839 -20.604 -23.438  1.00  0.00           H  
ATOM   3917 1HD2 LEU C 258       9.077 -22.895 -21.771  1.00  0.00           H  
ATOM   3918 2HD2 LEU C 258       9.258 -22.716 -23.532  1.00  0.00           H  
ATOM   3919 3HD2 LEU C 258      10.701 -22.834 -22.497  1.00  0.00           H  
ATOM   3920  N   TRP C 259      12.677 -18.462 -22.123  1.00  0.00           N  
ATOM   3921  CA  TRP C 259      13.450 -18.044 -20.962  1.00  0.00           C  
ATOM   3922  C   TRP C 259      12.994 -16.660 -20.514  1.00  0.00           C  
ATOM   3923  O   TRP C 259      12.671 -16.446 -19.346  1.00  0.00           O  
ATOM   3924  CB  TRP C 259      14.946 -18.026 -21.284  1.00  0.00           C  
ATOM   3925  CG  TRP C 259      15.786 -17.438 -20.191  1.00  0.00           C  
ATOM   3926  CD1 TRP C 259      15.344 -16.938 -19.002  1.00  0.00           C  
ATOM   3927  CD2 TRP C 259      17.226 -17.285 -20.179  1.00  0.00           C  
ATOM   3928  NE1 TRP C 259      16.404 -16.486 -18.256  1.00  0.00           N  
ATOM   3929  CE2 TRP C 259      17.563 -16.691 -18.960  1.00  0.00           C  
ATOM   3930  CE3 TRP C 259      18.240 -17.600 -21.092  1.00  0.00           C  
ATOM   3931  CZ2 TRP C 259      18.876 -16.401 -18.624  1.00  0.00           C  
ATOM   3932  CZ3 TRP C 259      19.557 -17.310 -20.754  1.00  0.00           C  
ATOM   3933  CH2 TRP C 259      19.866 -16.727 -19.552  1.00  0.00           C  
ATOM   3934  H   TRP C 259      13.160 -18.836 -22.928  1.00  0.00           H  
ATOM   3935  HA  TRP C 259      13.290 -18.767 -20.162  1.00  0.00           H  
ATOM   3936 1HB  TRP C 259      15.291 -19.043 -21.472  1.00  0.00           H  
ATOM   3937 2HB  TRP C 259      15.115 -17.450 -22.193  1.00  0.00           H  
ATOM   3938  HD1 TRP C 259      14.302 -16.903 -18.691  1.00  0.00           H  
ATOM   3939  HE1 TRP C 259      16.342 -16.069 -17.338  1.00  0.00           H  
ATOM   3940  HE3 TRP C 259      18.001 -18.066 -22.047  1.00  0.00           H  
ATOM   3941  HZ2 TRP C 259      19.142 -15.938 -17.673  1.00  0.00           H  
ATOM   3942  HZ3 TRP C 259      20.340 -17.558 -21.471  1.00  0.00           H  
ATOM   3943  HH2 TRP C 259      20.909 -16.513 -19.318  1.00  0.00           H  
ATOM   3944  N   GLY C 260      12.973 -15.720 -21.452  1.00  0.00           N  
ATOM   3945  CA  GLY C 260      12.599 -14.363 -21.113  1.00  0.00           C  
ATOM   3946  C   GLY C 260      11.153 -14.298 -20.666  1.00  0.00           C  
ATOM   3947  O   GLY C 260      10.808 -13.483 -19.813  1.00  0.00           O  
ATOM   3948  H   GLY C 260      13.217 -15.939 -22.407  1.00  0.00           H  
ATOM   3949 1HA  GLY C 260      13.250 -13.993 -20.320  1.00  0.00           H  
ATOM   3950 2HA  GLY C 260      12.749 -13.717 -21.978  1.00  0.00           H  
ATOM   3951  N   ARG C 261      10.312 -15.161 -21.237  1.00  0.00           N  
ATOM   3952  CA  ARG C 261       8.890 -15.196 -20.896  1.00  0.00           C  
ATOM   3953  C   ARG C 261       8.711 -15.822 -19.521  1.00  0.00           C  
ATOM   3954  O   ARG C 261       7.735 -15.549 -18.821  1.00  0.00           O  
ATOM   3955  CB  ARG C 261       8.098 -15.988 -21.925  1.00  0.00           C  
ATOM   3956  CG  ARG C 261       8.001 -15.338 -23.296  1.00  0.00           C  
ATOM   3957  CD  ARG C 261       7.266 -16.196 -24.260  1.00  0.00           C  
ATOM   3958  NE  ARG C 261       7.180 -15.583 -25.576  1.00  0.00           N  
ATOM   3959  CZ  ARG C 261       6.580 -16.144 -26.644  1.00  0.00           C  
ATOM   3960  NH1 ARG C 261       6.019 -17.328 -26.536  1.00  0.00           N  
ATOM   3961  NH2 ARG C 261       6.555 -15.504 -27.800  1.00  0.00           N  
ATOM   3962  H   ARG C 261      10.669 -15.809 -21.925  1.00  0.00           H  
ATOM   3963  HA  ARG C 261       8.511 -14.174 -20.887  1.00  0.00           H  
ATOM   3964 1HB  ARG C 261       8.551 -16.969 -22.057  1.00  0.00           H  
ATOM   3965 2HB  ARG C 261       7.082 -16.144 -21.561  1.00  0.00           H  
ATOM   3966 1HG  ARG C 261       7.473 -14.387 -23.212  1.00  0.00           H  
ATOM   3967 2HG  ARG C 261       9.004 -15.163 -23.688  1.00  0.00           H  
ATOM   3968 1HD  ARG C 261       7.780 -17.151 -24.362  1.00  0.00           H  
ATOM   3969 2HD  ARG C 261       6.253 -16.366 -23.897  1.00  0.00           H  
ATOM   3970  HE  ARG C 261       7.601 -14.671 -25.698  1.00  0.00           H  
ATOM   3971 1HH1 ARG C 261       6.038 -17.817 -25.652  1.00  0.00           H  
ATOM   3972 2HH1 ARG C 261       5.569 -17.748 -27.336  1.00  0.00           H  
ATOM   3973 1HH2 ARG C 261       6.987 -14.594 -27.883  1.00  0.00           H  
ATOM   3974 2HH2 ARG C 261       6.106 -15.924 -28.600  1.00  0.00           H  
ATOM   3975  N   CYS C 262       9.662 -16.663 -19.135  1.00  0.00           N  
ATOM   3976  CA  CYS C 262       9.623 -17.268 -17.815  1.00  0.00           C  
ATOM   3977  C   CYS C 262       9.954 -16.169 -16.834  1.00  0.00           C  
ATOM   3978  O   CYS C 262       9.329 -16.055 -15.782  1.00  0.00           O  
ATOM   3979  CB  CYS C 262      10.621 -18.419 -17.681  1.00  0.00           C  
ATOM   3980  SG  CYS C 262      10.205 -19.876 -18.669  1.00  0.00           S  
ATOM   3981  H   CYS C 262      10.424 -16.891 -19.758  1.00  0.00           H  
ATOM   3982  HA  CYS C 262       8.630 -17.689 -17.656  1.00  0.00           H  
ATOM   3983 1HB  CYS C 262      11.612 -18.078 -17.983  1.00  0.00           H  
ATOM   3984 2HB  CYS C 262      10.684 -18.726 -16.637  1.00  0.00           H  
ATOM   3985  HG  CYS C 262      11.255 -20.601 -18.295  1.00  0.00           H  
ATOM   3986  N   VAL C 263      10.931 -15.346 -17.200  1.00  0.00           N  
ATOM   3987  CA  VAL C 263      11.315 -14.200 -16.385  1.00  0.00           C  
ATOM   3988  C   VAL C 263      10.120 -13.262 -16.204  1.00  0.00           C  
ATOM   3989  O   VAL C 263       9.881 -12.737 -15.109  1.00  0.00           O  
ATOM   3990  CB  VAL C 263      12.481 -13.436 -17.042  1.00  0.00           C  
ATOM   3991  CG1 VAL C 263      12.734 -12.124 -16.315  1.00  0.00           C  
ATOM   3992  CG2 VAL C 263      13.731 -14.303 -17.044  1.00  0.00           C  
ATOM   3993  H   VAL C 263      11.420 -15.519 -18.067  1.00  0.00           H  
ATOM   3994  HA  VAL C 263      11.642 -14.563 -15.410  1.00  0.00           H  
ATOM   3995  HB  VAL C 263      12.208 -13.188 -18.068  1.00  0.00           H  
ATOM   3996 1HG1 VAL C 263      13.561 -11.598 -16.792  1.00  0.00           H  
ATOM   3997 2HG1 VAL C 263      11.838 -11.506 -16.357  1.00  0.00           H  
ATOM   3998 3HG1 VAL C 263      12.988 -12.328 -15.275  1.00  0.00           H  
ATOM   3999 1HG2 VAL C 263      14.551 -13.757 -17.510  1.00  0.00           H  
ATOM   4000 2HG2 VAL C 263      14.000 -14.556 -16.018  1.00  0.00           H  
ATOM   4001 3HG2 VAL C 263      13.539 -15.217 -17.605  1.00  0.00           H  
ATOM   4002  N   ALA C 264       9.365 -13.059 -17.279  1.00  0.00           N  
ATOM   4003  CA  ALA C 264       8.182 -12.217 -17.205  1.00  0.00           C  
ATOM   4004  C   ALA C 264       7.308 -12.708 -16.044  1.00  0.00           C  
ATOM   4005  O   ALA C 264       6.896 -11.926 -15.181  1.00  0.00           O  
ATOM   4006  CB  ALA C 264       7.413 -12.283 -18.513  1.00  0.00           C  
ATOM   4007  H   ALA C 264       9.608 -13.490 -18.159  1.00  0.00           H  
ATOM   4008  HA  ALA C 264       8.507 -11.190 -17.035  1.00  0.00           H  
ATOM   4009 1HB  ALA C 264       6.528 -11.649 -18.448  1.00  0.00           H  
ATOM   4010 2HB  ALA C 264       8.049 -11.936 -19.327  1.00  0.00           H  
ATOM   4011 3HB  ALA C 264       7.108 -13.311 -18.704  1.00  0.00           H  
ATOM   4012  N   VAL C 265       7.039 -14.009 -16.024  1.00  0.00           N  
ATOM   4013  CA  VAL C 265       6.208 -14.594 -14.984  1.00  0.00           C  
ATOM   4014  C   VAL C 265       6.770 -14.237 -13.613  1.00  0.00           C  
ATOM   4015  O   VAL C 265       6.041 -13.822 -12.715  1.00  0.00           O  
ATOM   4016  CB  VAL C 265       6.144 -16.125 -15.139  1.00  0.00           C  
ATOM   4017  CG1 VAL C 265       5.487 -16.756 -13.921  1.00  0.00           C  
ATOM   4018  CG2 VAL C 265       5.387 -16.486 -16.408  1.00  0.00           C  
ATOM   4019  H   VAL C 265       7.418 -14.606 -16.745  1.00  0.00           H  
ATOM   4020  HA  VAL C 265       5.197 -14.199 -15.086  1.00  0.00           H  
ATOM   4021  HB  VAL C 265       7.159 -16.518 -15.196  1.00  0.00           H  
ATOM   4022 1HG1 VAL C 265       5.450 -17.839 -14.047  1.00  0.00           H  
ATOM   4023 2HG1 VAL C 265       6.066 -16.515 -13.029  1.00  0.00           H  
ATOM   4024 3HG1 VAL C 265       4.474 -16.370 -13.813  1.00  0.00           H  
ATOM   4025 1HG2 VAL C 265       5.346 -17.570 -16.511  1.00  0.00           H  
ATOM   4026 2HG2 VAL C 265       4.373 -16.088 -16.353  1.00  0.00           H  
ATOM   4027 3HG2 VAL C 265       5.898 -16.058 -17.271  1.00  0.00           H  
ATOM   4028  N   VAL C 266       8.073 -14.401 -13.458  1.00  0.00           N  
ATOM   4029  CA  VAL C 266       8.705 -14.184 -12.170  1.00  0.00           C  
ATOM   4030  C   VAL C 266       8.530 -12.746 -11.713  1.00  0.00           C  
ATOM   4031  O   VAL C 266       8.093 -12.495 -10.593  1.00  0.00           O  
ATOM   4032  CB  VAL C 266      10.207 -14.518 -12.250  1.00  0.00           C  
ATOM   4033  CG1 VAL C 266      10.915 -14.093 -10.972  1.00  0.00           C  
ATOM   4034  CG2 VAL C 266      10.394 -16.006 -12.501  1.00  0.00           C  
ATOM   4035  H   VAL C 266       8.642 -14.681 -14.244  1.00  0.00           H  
ATOM   4036  HA  VAL C 266       8.249 -14.856 -11.443  1.00  0.00           H  
ATOM   4037  HB  VAL C 266      10.653 -13.951 -13.067  1.00  0.00           H  
ATOM   4038 1HG1 VAL C 266      11.975 -14.336 -11.045  1.00  0.00           H  
ATOM   4039 2HG1 VAL C 266      10.799 -13.019 -10.831  1.00  0.00           H  
ATOM   4040 3HG1 VAL C 266      10.481 -14.621 -10.123  1.00  0.00           H  
ATOM   4041 1HG2 VAL C 266      11.458 -16.235 -12.556  1.00  0.00           H  
ATOM   4042 2HG2 VAL C 266       9.943 -16.572 -11.686  1.00  0.00           H  
ATOM   4043 3HG2 VAL C 266       9.915 -16.280 -13.441  1.00  0.00           H  
ATOM   4044  N   VAL C 267       8.868 -11.800 -12.583  1.00  0.00           N  
ATOM   4045  CA  VAL C 267       8.945 -10.409 -12.168  1.00  0.00           C  
ATOM   4046  C   VAL C 267       7.556  -9.802 -12.002  1.00  0.00           C  
ATOM   4047  O   VAL C 267       7.373  -8.834 -11.258  1.00  0.00           O  
ATOM   4048  CB  VAL C 267       9.742  -9.590 -13.201  1.00  0.00           C  
ATOM   4049  CG1 VAL C 267      11.150 -10.146 -13.350  1.00  0.00           C  
ATOM   4050  CG2 VAL C 267       9.016  -9.596 -14.538  1.00  0.00           C  
ATOM   4051  H   VAL C 267       9.074 -12.039 -13.542  1.00  0.00           H  
ATOM   4052  HA  VAL C 267       9.450 -10.363 -11.202  1.00  0.00           H  
ATOM   4053  HB  VAL C 267       9.837  -8.565 -12.843  1.00  0.00           H  
ATOM   4054 1HG1 VAL C 267      11.699  -9.555 -14.084  1.00  0.00           H  
ATOM   4055 2HG1 VAL C 267      11.663 -10.098 -12.390  1.00  0.00           H  
ATOM   4056 3HG1 VAL C 267      11.099 -11.182 -13.684  1.00  0.00           H  
ATOM   4057 1HG2 VAL C 267       9.584  -9.015 -15.263  1.00  0.00           H  
ATOM   4058 2HG2 VAL C 267       8.915 -10.622 -14.893  1.00  0.00           H  
ATOM   4059 3HG2 VAL C 267       8.026  -9.156 -14.416  1.00  0.00           H  
ATOM   4060  N   MET C 268       6.574 -10.369 -12.691  1.00  0.00           N  
ATOM   4061  CA  MET C 268       5.206  -9.913 -12.520  1.00  0.00           C  
ATOM   4062  C   MET C 268       4.743 -10.160 -11.096  1.00  0.00           C  
ATOM   4063  O   MET C 268       4.258  -9.243 -10.442  1.00  0.00           O  
ATOM   4064  CB  MET C 268       4.281 -10.610 -13.516  1.00  0.00           C  
ATOM   4065  CG  MET C 268       4.372 -10.077 -14.939  1.00  0.00           C  
ATOM   4066  SD  MET C 268       3.052 -10.700 -16.000  1.00  0.00           S  
ATOM   4067  CE  MET C 268       3.785 -12.222 -16.594  1.00  0.00           C  
ATOM   4068  H   MET C 268       6.765 -11.120 -13.338  1.00  0.00           H  
ATOM   4069  HA  MET C 268       5.168  -8.844 -12.733  1.00  0.00           H  
ATOM   4070 1HB  MET C 268       4.513 -11.674 -13.543  1.00  0.00           H  
ATOM   4071 2HB  MET C 268       3.247 -10.508 -13.186  1.00  0.00           H  
ATOM   4072 1HG  MET C 268       4.317  -8.989 -14.924  1.00  0.00           H  
ATOM   4073 2HG  MET C 268       5.328 -10.364 -15.375  1.00  0.00           H  
ATOM   4074 1HE  MET C 268       3.088 -12.724 -17.264  1.00  0.00           H  
ATOM   4075 2HE  MET C 268       4.708 -11.996 -17.131  1.00  0.00           H  
ATOM   4076 3HE  MET C 268       4.008 -12.873 -15.748  1.00  0.00           H  
ATOM   4077  N   VAL C 269       4.895 -11.389 -10.609  1.00  0.00           N  
ATOM   4078  CA  VAL C 269       4.376 -11.732  -9.291  1.00  0.00           C  
ATOM   4079  C   VAL C 269       5.319 -11.212  -8.221  1.00  0.00           C  
ATOM   4080  O   VAL C 269       4.898 -10.903  -7.114  1.00  0.00           O  
ATOM   4081  CB  VAL C 269       4.216 -13.257  -9.144  1.00  0.00           C  
ATOM   4082  CG1 VAL C 269       3.248 -13.794 -10.188  1.00  0.00           C  
ATOM   4083  CG2 VAL C 269       5.573 -13.934  -9.269  1.00  0.00           C  
ATOM   4084  H   VAL C 269       5.373 -12.097 -11.149  1.00  0.00           H  
ATOM   4085  HA  VAL C 269       3.403 -11.255  -9.167  1.00  0.00           H  
ATOM   4086  HB  VAL C 269       3.788 -13.476  -8.166  1.00  0.00           H  
ATOM   4087 1HG1 VAL C 269       3.147 -14.873 -10.070  1.00  0.00           H  
ATOM   4088 2HG1 VAL C 269       2.274 -13.322 -10.057  1.00  0.00           H  
ATOM   4089 3HG1 VAL C 269       3.628 -13.573 -11.185  1.00  0.00           H  
ATOM   4090 1HG2 VAL C 269       5.452 -15.012  -9.164  1.00  0.00           H  
ATOM   4091 2HG2 VAL C 269       6.003 -13.710 -10.245  1.00  0.00           H  
ATOM   4092 3HG2 VAL C 269       6.237 -13.565  -8.487  1.00  0.00           H  
ATOM   4093  N   ALA C 270       6.595 -11.100  -8.567  1.00  0.00           N  
ATOM   4094  CA  ALA C 270       7.603 -10.640  -7.626  1.00  0.00           C  
ATOM   4095  C   ALA C 270       7.350  -9.174  -7.332  1.00  0.00           C  
ATOM   4096  O   ALA C 270       7.395  -8.748  -6.189  1.00  0.00           O  
ATOM   4097  CB  ALA C 270       8.986 -10.812  -8.215  1.00  0.00           C  
ATOM   4098  H   ALA C 270       6.874 -11.340  -9.508  1.00  0.00           H  
ATOM   4099  HA  ALA C 270       7.524 -11.245  -6.723  1.00  0.00           H  
ATOM   4100 1HB  ALA C 270       9.732 -10.464  -7.501  1.00  0.00           H  
ATOM   4101 2HB  ALA C 270       9.159 -11.865  -8.436  1.00  0.00           H  
ATOM   4102 3HB  ALA C 270       9.065 -10.231  -9.133  1.00  0.00           H  
ATOM   4103  N   GLY C 271       7.067  -8.409  -8.374  1.00  0.00           N  
ATOM   4104  CA  GLY C 271       6.786  -6.998  -8.194  1.00  0.00           C  
ATOM   4105  C   GLY C 271       5.571  -6.720  -7.327  1.00  0.00           C  
ATOM   4106  O   GLY C 271       5.635  -5.883  -6.425  1.00  0.00           O  
ATOM   4107  H   GLY C 271       7.045  -8.800  -9.305  1.00  0.00           H  
ATOM   4108 1HA  GLY C 271       7.649  -6.510  -7.740  1.00  0.00           H  
ATOM   4109 2HA  GLY C 271       6.627  -6.532  -9.165  1.00  0.00           H  
ATOM   4110  N   ILE C 272       4.456  -7.402  -7.597  1.00  0.00           N  
ATOM   4111  CA  ILE C 272       3.223  -7.163  -6.849  1.00  0.00           C  
ATOM   4112  C   ILE C 272       3.468  -7.527  -5.396  1.00  0.00           C  
ATOM   4113  O   ILE C 272       3.073  -6.810  -4.475  1.00  0.00           O  
ATOM   4114  CB  ILE C 272       2.046  -7.984  -7.409  1.00  0.00           C  
ATOM   4115  CG1 ILE C 272       1.715  -7.538  -8.835  1.00  0.00           C  
ATOM   4116  CG2 ILE C 272       0.828  -7.848  -6.509  1.00  0.00           C  
ATOM   4117  CD1 ILE C 272       1.279  -6.094  -8.938  1.00  0.00           C  
ATOM   4118  H   ILE C 272       4.461  -8.096  -8.330  1.00  0.00           H  
ATOM   4119  HA  ILE C 272       2.936  -6.120  -6.979  1.00  0.00           H  
ATOM   4120  HB  ILE C 272       2.330  -9.034  -7.465  1.00  0.00           H  
ATOM   4121 1HG1 ILE C 272       2.588  -7.677  -9.472  1.00  0.00           H  
ATOM   4122 2HG1 ILE C 272       0.917  -8.163  -9.236  1.00  0.00           H  
ATOM   4123 1HG2 ILE C 272       0.005  -8.433  -6.919  1.00  0.00           H  
ATOM   4124 2HG2 ILE C 272       1.070  -8.212  -5.511  1.00  0.00           H  
ATOM   4125 3HG2 ILE C 272       0.533  -6.800  -6.451  1.00  0.00           H  
ATOM   4126 1HD1 ILE C 272       1.062  -5.853  -9.979  1.00  0.00           H  
ATOM   4127 2HD1 ILE C 272       0.384  -5.940  -8.335  1.00  0.00           H  
ATOM   4128 3HD1 ILE C 272       2.077  -5.447  -8.576  1.00  0.00           H  
ATOM   4129  N   THR C 273       4.142  -8.656  -5.215  1.00  0.00           N  
ATOM   4130  CA  THR C 273       4.503  -9.159  -3.906  1.00  0.00           C  
ATOM   4131  C   THR C 273       5.374  -8.183  -3.132  1.00  0.00           C  
ATOM   4132  O   THR C 273       5.139  -7.951  -1.955  1.00  0.00           O  
ATOM   4133  CB  THR C 273       5.229 -10.512  -4.025  1.00  0.00           C  
ATOM   4134  OG1 THR C 273       4.356 -11.473  -4.632  1.00  0.00           O  
ATOM   4135  CG2 THR C 273       5.653 -11.012  -2.653  1.00  0.00           C  
ATOM   4136  H   THR C 273       4.411  -9.181  -6.034  1.00  0.00           H  
ATOM   4137  HA  THR C 273       3.591  -9.290  -3.323  1.00  0.00           H  
ATOM   4138  HB  THR C 273       6.112 -10.396  -4.653  1.00  0.00           H  
ATOM   4139  HG1 THR C 273       4.811 -12.316  -4.706  1.00  0.00           H  
ATOM   4140 1HG2 THR C 273       6.164 -11.969  -2.757  1.00  0.00           H  
ATOM   4141 2HG2 THR C 273       6.325 -10.288  -2.194  1.00  0.00           H  
ATOM   4142 3HG2 THR C 273       4.772 -11.139  -2.024  1.00  0.00           H  
ATOM   4143  N   SER C 274       6.374  -7.604  -3.781  1.00  0.00           N  
ATOM   4144  CA  SER C 274       7.221  -6.630  -3.105  1.00  0.00           C  
ATOM   4145  C   SER C 274       6.410  -5.429  -2.620  1.00  0.00           C  
ATOM   4146  O   SER C 274       6.621  -4.932  -1.516  1.00  0.00           O  
ATOM   4147  CB  SER C 274       8.323  -6.164  -4.038  1.00  0.00           C  
ATOM   4148  OG  SER C 274       9.198  -7.215  -4.345  1.00  0.00           O  
ATOM   4149  H   SER C 274       6.559  -7.830  -4.748  1.00  0.00           H  
ATOM   4150  HA  SER C 274       7.678  -7.110  -2.239  1.00  0.00           H  
ATOM   4151 1HB  SER C 274       7.883  -5.774  -4.955  1.00  0.00           H  
ATOM   4152 2HB  SER C 274       8.877  -5.352  -3.569  1.00  0.00           H  
ATOM   4153  HG  SER C 274       8.663  -7.889  -4.770  1.00  0.00           H  
ATOM   4154  N   PHE C 275       5.476  -4.965  -3.440  1.00  0.00           N  
ATOM   4155  CA  PHE C 275       4.627  -3.857  -3.034  1.00  0.00           C  
ATOM   4156  C   PHE C 275       3.810  -4.195  -1.804  1.00  0.00           C  
ATOM   4157  O   PHE C 275       3.635  -3.357  -0.926  1.00  0.00           O  
ATOM   4158  CB  PHE C 275       3.690  -3.460  -4.175  1.00  0.00           C  
ATOM   4159  CG  PHE C 275       4.384  -2.779  -5.320  1.00  0.00           C  
ATOM   4160  CD1 PHE C 275       4.213  -3.230  -6.620  1.00  0.00           C  
ATOM   4161  CD2 PHE C 275       5.209  -1.686  -5.099  1.00  0.00           C  
ATOM   4162  CE1 PHE C 275       4.851  -2.604  -7.675  1.00  0.00           C  
ATOM   4163  CE2 PHE C 275       5.847  -1.058  -6.151  1.00  0.00           C  
ATOM   4164  CZ  PHE C 275       5.668  -1.518  -7.440  1.00  0.00           C  
ATOM   4165  H   PHE C 275       5.346  -5.376  -4.353  1.00  0.00           H  
ATOM   4166  HA  PHE C 275       5.264  -3.011  -2.772  1.00  0.00           H  
ATOM   4167 1HB  PHE C 275       3.190  -4.348  -4.560  1.00  0.00           H  
ATOM   4168 2HB  PHE C 275       2.920  -2.789  -3.796  1.00  0.00           H  
ATOM   4169  HD1 PHE C 275       3.567  -4.088  -6.806  1.00  0.00           H  
ATOM   4170  HD2 PHE C 275       5.350  -1.323  -4.081  1.00  0.00           H  
ATOM   4171  HE1 PHE C 275       4.708  -2.969  -8.691  1.00  0.00           H  
ATOM   4172  HE2 PHE C 275       6.492  -0.200  -5.964  1.00  0.00           H  
ATOM   4173  HZ  PHE C 275       6.172  -1.024  -8.270  1.00  0.00           H  
ATOM   4174  N   GLY C 276       3.315  -5.428  -1.742  1.00  0.00           N  
ATOM   4175  CA  GLY C 276       2.580  -5.869  -0.571  1.00  0.00           C  
ATOM   4176  C   GLY C 276       3.463  -5.877   0.665  1.00  0.00           C  
ATOM   4177  O   GLY C 276       3.041  -5.465   1.745  1.00  0.00           O  
ATOM   4178  H   GLY C 276       3.447  -6.069  -2.511  1.00  0.00           H  
ATOM   4179 1HA  GLY C 276       1.727  -5.211  -0.407  1.00  0.00           H  
ATOM   4180 2HA  GLY C 276       2.185  -6.869  -0.745  1.00  0.00           H  
ATOM   4181  N   LEU C 277       4.691  -6.351   0.501  1.00  0.00           N  
ATOM   4182  CA  LEU C 277       5.623  -6.434   1.610  1.00  0.00           C  
ATOM   4183  C   LEU C 277       5.868  -5.041   2.174  1.00  0.00           C  
ATOM   4184  O   LEU C 277       5.925  -4.858   3.390  1.00  0.00           O  
ATOM   4185  CB  LEU C 277       6.946  -7.063   1.155  1.00  0.00           C  
ATOM   4186  CG  LEU C 277       6.895  -8.563   0.838  1.00  0.00           C  
ATOM   4187  CD1 LEU C 277       8.202  -8.989   0.183  1.00  0.00           C  
ATOM   4188  CD2 LEU C 277       6.646  -9.345   2.119  1.00  0.00           C  
ATOM   4189  H   LEU C 277       4.986  -6.660  -0.414  1.00  0.00           H  
ATOM   4190  HA  LEU C 277       5.195  -7.082   2.373  1.00  0.00           H  
ATOM   4191 1HB  LEU C 277       7.287  -6.547   0.260  1.00  0.00           H  
ATOM   4192 2HB  LEU C 277       7.689  -6.916   1.939  1.00  0.00           H  
ATOM   4193  HG  LEU C 277       6.089  -8.758   0.130  1.00  0.00           H  
ATOM   4194 1HD1 LEU C 277       8.166 -10.055  -0.043  1.00  0.00           H  
ATOM   4195 2HD1 LEU C 277       8.346  -8.428  -0.741  1.00  0.00           H  
ATOM   4196 3HD1 LEU C 277       9.031  -8.790   0.861  1.00  0.00           H  
ATOM   4197 1HD2 LEU C 277       6.609 -10.412   1.893  1.00  0.00           H  
ATOM   4198 2HD2 LEU C 277       7.452  -9.152   2.826  1.00  0.00           H  
ATOM   4199 3HD2 LEU C 277       5.697  -9.034   2.556  1.00  0.00           H  
ATOM   4200  N   VAL C 278       6.012  -4.059   1.292  1.00  0.00           N  
ATOM   4201  CA  VAL C 278       6.251  -2.688   1.725  1.00  0.00           C  
ATOM   4202  C   VAL C 278       5.044  -2.144   2.486  1.00  0.00           C  
ATOM   4203  O   VAL C 278       5.192  -1.519   3.534  1.00  0.00           O  
ATOM   4204  CB  VAL C 278       6.545  -1.785   0.512  1.00  0.00           C  
ATOM   4205  CG1 VAL C 278       6.582  -0.323   0.933  1.00  0.00           C  
ATOM   4206  CG2 VAL C 278       7.861  -2.194  -0.131  1.00  0.00           C  
ATOM   4207  H   VAL C 278       5.956  -4.260   0.303  1.00  0.00           H  
ATOM   4208  HA  VAL C 278       7.124  -2.679   2.379  1.00  0.00           H  
ATOM   4209  HB  VAL C 278       5.737  -1.891  -0.212  1.00  0.00           H  
ATOM   4210 1HG1 VAL C 278       6.790   0.301   0.063  1.00  0.00           H  
ATOM   4211 2HG1 VAL C 278       5.618  -0.043   1.357  1.00  0.00           H  
ATOM   4212 3HG1 VAL C 278       7.364  -0.179   1.678  1.00  0.00           H  
ATOM   4213 1HG2 VAL C 278       8.062  -1.552  -0.988  1.00  0.00           H  
ATOM   4214 2HG2 VAL C 278       8.668  -2.094   0.595  1.00  0.00           H  
ATOM   4215 3HG2 VAL C 278       7.798  -3.231  -0.461  1.00  0.00           H  
ATOM   4216  N   THR C 279       3.850  -2.372   1.955  1.00  0.00           N  
ATOM   4217  CA  THR C 279       2.664  -1.779   2.553  1.00  0.00           C  
ATOM   4218  C   THR C 279       2.499  -2.410   3.917  1.00  0.00           C  
ATOM   4219  O   THR C 279       2.247  -1.720   4.901  1.00  0.00           O  
ATOM   4220  CB  THR C 279       1.403  -1.998   1.698  1.00  0.00           C  
ATOM   4221  OG1 THR C 279       1.570  -1.364   0.423  1.00  0.00           O  
ATOM   4222  CG2 THR C 279       0.180  -1.417   2.392  1.00  0.00           C  
ATOM   4223  H   THR C 279       3.749  -2.955   1.136  1.00  0.00           H  
ATOM   4224  HA  THR C 279       2.807  -0.699   2.606  1.00  0.00           H  
ATOM   4225  HB  THR C 279       1.251  -3.065   1.540  1.00  0.00           H  
ATOM   4226  HG1 THR C 279       1.816  -2.022  -0.231  1.00  0.00           H  
ATOM   4227 1HG2 THR C 279      -0.702  -1.581   1.773  1.00  0.00           H  
ATOM   4228 2HG2 THR C 279       0.044  -1.905   3.357  1.00  0.00           H  
ATOM   4229 3HG2 THR C 279       0.322  -0.348   2.544  1.00  0.00           H  
ATOM   4230  N   ALA C 280       2.641  -3.730   3.963  1.00  0.00           N  
ATOM   4231  CA  ALA C 280       2.363  -4.484   5.176  1.00  0.00           C  
ATOM   4232  C   ALA C 280       3.338  -4.010   6.235  1.00  0.00           C  
ATOM   4233  O   ALA C 280       2.958  -3.772   7.381  1.00  0.00           O  
ATOM   4234  CB  ALA C 280       2.547  -5.971   4.926  1.00  0.00           C  
ATOM   4235  H   ALA C 280       2.949  -4.223   3.137  1.00  0.00           H  
ATOM   4236  HA  ALA C 280       1.327  -4.299   5.461  1.00  0.00           H  
ATOM   4237 1HB  ALA C 280       2.336  -6.524   5.841  1.00  0.00           H  
ATOM   4238 2HB  ALA C 280       1.863  -6.295   4.141  1.00  0.00           H  
ATOM   4239 3HB  ALA C 280       3.572  -6.164   4.615  1.00  0.00           H  
ATOM   4240  N   ALA C 281       4.597  -3.869   5.837  1.00  0.00           N  
ATOM   4241  CA  ALA C 281       5.657  -3.520   6.762  1.00  0.00           C  
ATOM   4242  C   ALA C 281       5.379  -2.143   7.342  1.00  0.00           C  
ATOM   4243  O   ALA C 281       5.391  -1.948   8.552  1.00  0.00           O  
ATOM   4244  CB  ALA C 281       6.987  -3.511   6.043  1.00  0.00           C  
ATOM   4245  H   ALA C 281       4.821  -4.008   4.862  1.00  0.00           H  
ATOM   4246  HA  ALA C 281       5.682  -4.275   7.548  1.00  0.00           H  
ATOM   4247 1HB  ALA C 281       7.778  -3.248   6.745  1.00  0.00           H  
ATOM   4248 2HB  ALA C 281       7.183  -4.500   5.629  1.00  0.00           H  
ATOM   4249 3HB  ALA C 281       6.960  -2.779   5.237  1.00  0.00           H  
ATOM   4250  N   LEU C 282       5.107  -1.185   6.468  1.00  0.00           N  
ATOM   4251  CA  LEU C 282       4.847   0.182   6.899  1.00  0.00           C  
ATOM   4252  C   LEU C 282       3.614   0.328   7.796  1.00  0.00           C  
ATOM   4253  O   LEU C 282       3.643   1.071   8.778  1.00  0.00           O  
ATOM   4254  CB  LEU C 282       4.681   1.078   5.665  1.00  0.00           C  
ATOM   4255  CG  LEU C 282       5.957   1.337   4.854  1.00  0.00           C  
ATOM   4256  CD1 LEU C 282       5.605   2.088   3.577  1.00  0.00           C  
ATOM   4257  CD2 LEU C 282       6.944   2.128   5.699  1.00  0.00           C  
ATOM   4258  H   LEU C 282       5.079  -1.405   5.483  1.00  0.00           H  
ATOM   4259  HA  LEU C 282       5.693   0.524   7.494  1.00  0.00           H  
ATOM   4260 1HB  LEU C 282       3.952   0.620   4.998  1.00  0.00           H  
ATOM   4261 2HB  LEU C 282       4.292   2.044   5.987  1.00  0.00           H  
ATOM   4262  HG  LEU C 282       6.406   0.385   4.568  1.00  0.00           H  
ATOM   4263 1HD1 LEU C 282       6.511   2.271   3.001  1.00  0.00           H  
ATOM   4264 2HD1 LEU C 282       4.913   1.490   2.983  1.00  0.00           H  
ATOM   4265 3HD1 LEU C 282       5.138   3.039   3.831  1.00  0.00           H  
ATOM   4266 1HD2 LEU C 282       7.852   2.311   5.123  1.00  0.00           H  
ATOM   4267 2HD2 LEU C 282       6.497   3.081   5.984  1.00  0.00           H  
ATOM   4268 3HD2 LEU C 282       7.192   1.561   6.596  1.00  0.00           H  
ATOM   4269  N   ALA C 283       2.534  -0.374   7.459  1.00  0.00           N  
ATOM   4270  CA  ALA C 283       1.339  -0.378   8.297  1.00  0.00           C  
ATOM   4271  C   ALA C 283       1.637  -0.884   9.696  1.00  0.00           C  
ATOM   4272  O   ALA C 283       1.206  -0.287  10.677  1.00  0.00           O  
ATOM   4273  CB  ALA C 283       0.251  -1.231   7.665  1.00  0.00           C  
ATOM   4274  H   ALA C 283       2.539  -0.917   6.607  1.00  0.00           H  
ATOM   4275  HA  ALA C 283       0.980   0.648   8.379  1.00  0.00           H  
ATOM   4276 1HB  ALA C 283      -0.634  -1.223   8.303  1.00  0.00           H  
ATOM   4277 2HB  ALA C 283      -0.005  -0.828   6.685  1.00  0.00           H  
ATOM   4278 3HB  ALA C 283       0.608  -2.253   7.555  1.00  0.00           H  
ATOM   4279  N   THR C 284       2.374  -1.983   9.791  1.00  0.00           N  
ATOM   4280  CA  THR C 284       2.710  -2.555  11.090  1.00  0.00           C  
ATOM   4281  C   THR C 284       3.490  -1.572  11.960  1.00  0.00           C  
ATOM   4282  O   THR C 284       3.249  -1.470  13.162  1.00  0.00           O  
ATOM   4283  CB  THR C 284       3.524  -3.851  10.923  1.00  0.00           C  
ATOM   4284  OG1 THR C 284       2.723  -4.840  10.263  1.00  0.00           O  
ATOM   4285  CG2 THR C 284       3.964  -4.383  12.279  1.00  0.00           C  
ATOM   4286  H   THR C 284       2.709  -2.436   8.953  1.00  0.00           H  
ATOM   4287  HA  THR C 284       1.784  -2.806  11.608  1.00  0.00           H  
ATOM   4288  HB  THR C 284       4.406  -3.652  10.314  1.00  0.00           H  
ATOM   4289  HG1 THR C 284       2.953  -4.868   9.331  1.00  0.00           H  
ATOM   4290 1HG2 THR C 284       4.538  -5.299  12.142  1.00  0.00           H  
ATOM   4291 2HG2 THR C 284       4.583  -3.638  12.779  1.00  0.00           H  
ATOM   4292 3HG2 THR C 284       3.086  -4.593  12.889  1.00  0.00           H  
ATOM   4293  N   TRP C 285       4.424  -0.850  11.348  1.00  0.00           N  
ATOM   4294  CA  TRP C 285       5.198   0.166  12.055  1.00  0.00           C  
ATOM   4295  C   TRP C 285       4.258   1.175  12.709  1.00  0.00           C  
ATOM   4296  O   TRP C 285       4.459   1.593  13.850  1.00  0.00           O  
ATOM   4297  CB  TRP C 285       6.151   0.884  11.098  1.00  0.00           C  
ATOM   4298  CG  TRP C 285       6.871   2.039  11.725  1.00  0.00           C  
ATOM   4299  CD1 TRP C 285       7.614   2.013  12.868  1.00  0.00           C  
ATOM   4300  CD2 TRP C 285       6.921   3.404  11.245  1.00  0.00           C  
ATOM   4301  NE1 TRP C 285       8.120   3.262  13.131  1.00  0.00           N  
ATOM   4302  CE2 TRP C 285       7.707   4.126  12.148  1.00  0.00           C  
ATOM   4303  CE3 TRP C 285       6.372   4.062  10.137  1.00  0.00           C  
ATOM   4304  CZ2 TRP C 285       7.960   5.478  11.983  1.00  0.00           C  
ATOM   4305  CZ3 TRP C 285       6.626   5.418   9.971  1.00  0.00           C  
ATOM   4306  CH2 TRP C 285       7.400   6.107  10.870  1.00  0.00           C  
ATOM   4307  H   TRP C 285       4.602  -1.010  10.367  1.00  0.00           H  
ATOM   4308  HA  TRP C 285       5.789  -0.326  12.828  1.00  0.00           H  
ATOM   4309 1HB  TRP C 285       6.894   0.178  10.726  1.00  0.00           H  
ATOM   4310 2HB  TRP C 285       5.593   1.254  10.239  1.00  0.00           H  
ATOM   4311  HD1 TRP C 285       7.781   1.130  13.482  1.00  0.00           H  
ATOM   4312  HE1 TRP C 285       8.700   3.507  13.921  1.00  0.00           H  
ATOM   4313  HE3 TRP C 285       5.758   3.519   9.419  1.00  0.00           H  
ATOM   4314  HZ2 TRP C 285       8.572   6.043  12.686  1.00  0.00           H  
ATOM   4315  HZ3 TRP C 285       6.193   5.923   9.107  1.00  0.00           H  
ATOM   4316  HH2 TRP C 285       7.580   7.170  10.710  1.00  0.00           H  
ATOM   4317  N   PHE C 286       3.233   1.566  11.963  1.00  0.00           N  
ATOM   4318  CA  PHE C 286       2.286   2.567  12.425  1.00  0.00           C  
ATOM   4319  C   PHE C 286       1.538   1.955  13.598  1.00  0.00           C  
ATOM   4320  O   PHE C 286       1.254   2.624  14.584  1.00  0.00           O  
ATOM   4321  CB  PHE C 286       1.315   2.980  11.318  1.00  0.00           C  
ATOM   4322  CG  PHE C 286       1.923   3.886  10.285  1.00  0.00           C  
ATOM   4323  CD1 PHE C 286       1.797   3.602   8.933  1.00  0.00           C  
ATOM   4324  CD2 PHE C 286       2.623   5.021  10.662  1.00  0.00           C  
ATOM   4325  CE1 PHE C 286       2.356   4.434   7.982  1.00  0.00           C  
ATOM   4326  CE2 PHE C 286       3.182   5.855   9.714  1.00  0.00           C  
ATOM   4327  CZ  PHE C 286       3.048   5.561   8.372  1.00  0.00           C  
ATOM   4328  H   PHE C 286       3.107   1.156  11.048  1.00  0.00           H  
ATOM   4329  HA  PHE C 286       2.842   3.457  12.724  1.00  0.00           H  
ATOM   4330 1HB  PHE C 286       0.940   2.091  10.813  1.00  0.00           H  
ATOM   4331 2HB  PHE C 286       0.459   3.492  11.757  1.00  0.00           H  
ATOM   4332  HD1 PHE C 286       1.248   2.712   8.625  1.00  0.00           H  
ATOM   4333  HD2 PHE C 286       2.729   5.254  11.722  1.00  0.00           H  
ATOM   4334  HE1 PHE C 286       2.249   4.200   6.923  1.00  0.00           H  
ATOM   4335  HE2 PHE C 286       3.730   6.745  10.024  1.00  0.00           H  
ATOM   4336  HZ  PHE C 286       3.490   6.217   7.623  1.00  0.00           H  
ATOM   4337  N   VAL C 287       1.238   0.666  13.465  1.00  0.00           N  
ATOM   4338  CA  VAL C 287       0.498  -0.082  14.469  1.00  0.00           C  
ATOM   4339  C   VAL C 287       1.361  -0.040  15.730  1.00  0.00           C  
ATOM   4340  O   VAL C 287       0.855   0.065  16.847  1.00  0.00           O  
ATOM   4341  CB  VAL C 287       0.246  -1.536  14.026  1.00  0.00           C  
ATOM   4342  CG1 VAL C 287      -0.251  -2.370  15.197  1.00  0.00           C  
ATOM   4343  CG2 VAL C 287      -0.756  -1.561  12.881  1.00  0.00           C  
ATOM   4344  H   VAL C 287       1.541   0.194  12.625  1.00  0.00           H  
ATOM   4345  HA  VAL C 287      -0.472   0.396  14.612  1.00  0.00           H  
ATOM   4346  HB  VAL C 287       1.188  -1.974  13.696  1.00  0.00           H  
ATOM   4347 1HG1 VAL C 287      -0.424  -3.395  14.866  1.00  0.00           H  
ATOM   4348 2HG1 VAL C 287       0.497  -2.367  15.989  1.00  0.00           H  
ATOM   4349 3HG1 VAL C 287      -1.183  -1.950  15.574  1.00  0.00           H  
ATOM   4350 1HG2 VAL C 287      -0.929  -2.592  12.573  1.00  0.00           H  
ATOM   4351 2HG2 VAL C 287      -1.696  -1.118  13.210  1.00  0.00           H  
ATOM   4352 3HG2 VAL C 287      -0.361  -0.992  12.040  1.00  0.00           H  
ATOM   4353  N   GLY C 288       2.678  -0.113  15.529  1.00  0.00           N  
ATOM   4354  CA  GLY C 288       3.619  -0.185  16.638  1.00  0.00           C  
ATOM   4355  C   GLY C 288       4.132   1.208  16.953  1.00  0.00           C  
ATOM   4356  O   GLY C 288       5.261   1.404  17.410  1.00  0.00           O  
ATOM   4357  H   GLY C 288       3.031  -0.118  14.583  1.00  0.00           H  
ATOM   4358 1HA  GLY C 288       3.125  -0.620  17.507  1.00  0.00           H  
ATOM   4359 2HA  GLY C 288       4.443  -0.847  16.373  1.00  0.00           H  
ATOM   4360  N   ARG C 289       3.273   2.179  16.671  1.00  0.00           N  
ATOM   4361  CA  ARG C 289       3.419   3.551  17.125  1.00  0.00           C  
ATOM   4362  C   ARG C 289       2.113   3.854  17.849  1.00  0.00           C  
ATOM   4363  O   ARG C 289       1.902   4.952  18.377  1.00  0.00           O  
ATOM   4364  CB  ARG C 289       3.645   4.521  15.975  1.00  0.00           C  
ATOM   4365  CG  ARG C 289       4.977   4.365  15.259  1.00  0.00           C  
ATOM   4366  CD  ARG C 289       6.091   4.968  16.033  1.00  0.00           C  
ATOM   4367  NE  ARG C 289       6.508   4.118  17.136  1.00  0.00           N  
ATOM   4368  CZ  ARG C 289       7.403   4.472  18.080  1.00  0.00           C  
ATOM   4369  NH1 ARG C 289       7.964   5.660  18.040  1.00  0.00           N  
ATOM   4370  NH2 ARG C 289       7.716   3.624  19.044  1.00  0.00           N  
ATOM   4371  H   ARG C 289       2.476   1.930  16.104  1.00  0.00           H  
ATOM   4372  HA  ARG C 289       4.300   3.613  17.764  1.00  0.00           H  
ATOM   4373 1HB  ARG C 289       2.856   4.398  15.235  1.00  0.00           H  
ATOM   4374 2HB  ARG C 289       3.588   5.545  16.346  1.00  0.00           H  
ATOM   4375 1HG  ARG C 289       5.192   3.305  15.118  1.00  0.00           H  
ATOM   4376 2HG  ARG C 289       4.928   4.857  14.287  1.00  0.00           H  
ATOM   4377 1HD  ARG C 289       6.948   5.121  15.378  1.00  0.00           H  
ATOM   4378 2HD  ARG C 289       5.772   5.926  16.443  1.00  0.00           H  
ATOM   4379  HE  ARG C 289       6.098   3.195  17.200  1.00  0.00           H  
ATOM   4380 1HH1 ARG C 289       7.725   6.307  17.303  1.00  0.00           H  
ATOM   4381 2HH1 ARG C 289       8.635   5.925  18.747  1.00  0.00           H  
ATOM   4382 1HH2 ARG C 289       7.285   2.711  19.074  1.00  0.00           H  
ATOM   4383 2HH2 ARG C 289       8.387   3.889  19.751  1.00  0.00           H  
ATOM   4384  N   GLU C 290       1.231   2.857  17.827  1.00  0.00           N  
ATOM   4385  CA  GLU C 290      -0.116   2.955  18.376  1.00  0.00           C  
ATOM   4386  C   GLU C 290      -0.222   1.951  19.519  1.00  0.00           C  
ATOM   4387  O   GLU C 290      -0.985   2.141  20.464  1.00  0.00           O  
ATOM   4388  CB  GLU C 290      -1.175   2.676  17.307  1.00  0.00           C  
ATOM   4389  CG  GLU C 290      -1.224   3.705  16.186  1.00  0.00           C  
ATOM   4390  CD  GLU C 290      -2.039   3.249  15.009  1.00  0.00           C  
ATOM   4391  OE1 GLU C 290      -2.432   2.107  14.988  1.00  0.00           O  
ATOM   4392  OE2 GLU C 290      -2.270   4.043  14.128  1.00  0.00           O  
ATOM   4393  H   GLU C 290       1.528   1.989  17.404  1.00  0.00           H  
ATOM   4394  HA  GLU C 290      -0.279   3.980  18.709  1.00  0.00           H  
ATOM   4395 1HB  GLU C 290      -0.990   1.700  16.858  1.00  0.00           H  
ATOM   4396 2HB  GLU C 290      -2.160   2.641  17.772  1.00  0.00           H  
ATOM   4397 1HG  GLU C 290      -1.652   4.629  16.574  1.00  0.00           H  
ATOM   4398 2HG  GLU C 290      -0.207   3.917  15.858  1.00  0.00           H  
ATOM   4399  N   GLN C 291       0.552   0.876  19.411  1.00  0.00           N  
ATOM   4400  CA  GLN C 291       0.541  -0.195  20.396  1.00  0.00           C  
ATOM   4401  C   GLN C 291       1.979  -0.532  20.824  1.00  0.00           C  
ATOM   4402  O   GLN C 291       2.196  -0.746  22.035  1.00  0.00           O  
ATOM   4403  OXT GLN C 291       2.853  -0.583  20.003  1.00  0.00           O  
ATOM   4404  CB  GLN C 291      -0.155  -1.437  19.833  1.00  0.00           C  
ATOM   4405  CG  GLN C 291      -0.291  -2.579  20.826  1.00  0.00           C  
ATOM   4406  CD  GLN C 291      -1.046  -3.761  20.249  1.00  0.00           C  
ATOM   4407  OE1 GLN C 291      -1.612  -3.680  19.155  1.00  0.00           O  
ATOM   4408  NE2 GLN C 291      -1.060  -4.868  20.982  1.00  0.00           N  
ATOM   4409  H   GLN C 291       1.169   0.806  18.614  1.00  0.00           H  
ATOM   4410  HA  GLN C 291      -0.036   0.134  21.260  1.00  0.00           H  
ATOM   4411 1HB  GLN C 291      -1.154  -1.170  19.489  1.00  0.00           H  
ATOM   4412 2HB  GLN C 291       0.400  -1.806  18.970  1.00  0.00           H  
ATOM   4413 1HG  GLN C 291       0.704  -2.917  21.114  1.00  0.00           H  
ATOM   4414 2HG  GLN C 291      -0.833  -2.222  21.702  1.00  0.00           H  
ATOM   4415 1HE2 GLN C 291      -1.542  -5.681  20.653  1.00  0.00           H  
ATOM   4416 2HE2 GLN C 291      -0.588  -4.891  21.863  1.00  0.00           H  
ATOM   4417  N   ALA D 292      -3.483  13.532  12.611  1.00  0.00           N  
ATOM   4418  CA  ALA D 292      -2.858  12.195  12.838  1.00  0.00           C  
ATOM   4419  C   ALA D 292      -1.551  12.074  12.064  1.00  0.00           C  
ATOM   4420  O   ALA D 292      -0.758  13.016  12.010  1.00  0.00           O  
ATOM   4421  CB  ALA D 292      -3.825  11.091  12.410  1.00  0.00           C  
ATOM   4422 1H   ALA D 292      -4.338  13.592  13.127  1.00  0.00           H  
ATOM   4423 2H   ALA D 292      -2.858  14.249  12.919  1.00  0.00           H  
ATOM   4424 3H   ALA D 292      -3.673  13.651  11.637  1.00  0.00           H  
ATOM   4425  HA  ALA D 292      -2.650  12.095  13.903  1.00  0.00           H  
ATOM   4426 1HB  ALA D 292      -3.363  10.118  12.577  1.00  0.00           H  
ATOM   4427 2HB  ALA D 292      -4.742  11.163  12.995  1.00  0.00           H  
ATOM   4428 3HB  ALA D 292      -4.060  11.204  11.352  1.00  0.00           H  
ATOM   4429  N   LEU D 293      -1.334  10.904  11.469  1.00  0.00           N  
ATOM   4430  CA  LEU D 293      -0.129  10.632  10.694  1.00  0.00           C  
ATOM   4431  C   LEU D 293      -0.329   9.384   9.845  1.00  0.00           C  
ATOM   4432  O   LEU D 293      -0.524   9.465   8.634  1.00  0.00           O  
ATOM   4433  CB  LEU D 293       1.079  10.448  11.621  1.00  0.00           C  
ATOM   4434  CG  LEU D 293       2.413  10.150  10.925  1.00  0.00           C  
ATOM   4435  CD1 LEU D 293       2.814  11.340  10.064  1.00  0.00           C  
ATOM   4436  CD2 LEU D 293       3.476   9.849  11.971  1.00  0.00           C  
ATOM   4437  H   LEU D 293      -2.033  10.181  11.562  1.00  0.00           H  
ATOM   4438  HA  LEU D 293       0.069  11.489  10.051  1.00  0.00           H  
ATOM   4439 1HB  LEU D 293       1.208  11.356  12.209  1.00  0.00           H  
ATOM   4440 2HB  LEU D 293       0.871   9.625  12.305  1.00  0.00           H  
ATOM   4441  HG  LEU D 293       2.296   9.288  10.268  1.00  0.00           H  
ATOM   4442 1HD1 LEU D 293       3.762  11.128   9.569  1.00  0.00           H  
ATOM   4443 2HD1 LEU D 293       2.046  11.521   9.312  1.00  0.00           H  
ATOM   4444 3HD1 LEU D 293       2.923  12.224  10.693  1.00  0.00           H  
ATOM   4445 1HD2 LEU D 293       4.424   9.637  11.477  1.00  0.00           H  
ATOM   4446 2HD2 LEU D 293       3.595  10.712  12.628  1.00  0.00           H  
ATOM   4447 3HD2 LEU D 293       3.172   8.984  12.561  1.00  0.00           H  
ATOM   4448  N   HIS D 294      -0.280   8.227  10.493  1.00  0.00           N  
ATOM   4449  CA  HIS D 294      -0.576   6.968   9.833  1.00  0.00           C  
ATOM   4450  C   HIS D 294      -1.782   7.108   8.914  1.00  0.00           C  
ATOM   4451  O   HIS D 294      -1.818   6.537   7.829  1.00  0.00           O  
ATOM   4452  CB  HIS D 294      -0.833   5.863  10.864  1.00  0.00           C  
ATOM   4453  CG  HIS D 294      -1.891   6.209  11.865  1.00  0.00           C  
ATOM   4454  ND1 HIS D 294      -3.205   5.811  11.726  1.00  0.00           N  
ATOM   4455  CD2 HIS D 294      -1.832   6.915  13.018  1.00  0.00           C  
ATOM   4456  CE1 HIS D 294      -3.907   6.258  12.753  1.00  0.00           C  
ATOM   4457  NE2 HIS D 294      -3.097   6.930  13.550  1.00  0.00           N  
ATOM   4458  H   HIS D 294      -0.031   8.224  11.472  1.00  0.00           H  
ATOM   4459  HA  HIS D 294       0.281   6.659   9.236  1.00  0.00           H  
ATOM   4460 1HB  HIS D 294      -1.134   4.949  10.351  1.00  0.00           H  
ATOM   4461 2HB  HIS D 294       0.089   5.648  11.403  1.00  0.00           H  
ATOM   4462  HD2 HIS D 294      -0.945   7.384  13.445  1.00  0.00           H  
ATOM   4463  HE1 HIS D 294      -4.973   6.098  12.914  1.00  0.00           H  
ATOM   4464  HE2 HIS D 294      -3.361   7.385  14.413  1.00  0.00           H  
ATOM   4465  N   TRP D 295      -2.766   7.882   9.361  1.00  0.00           N  
ATOM   4466  CA  TRP D 295      -4.017   8.058   8.634  1.00  0.00           C  
ATOM   4467  C   TRP D 295      -4.086   9.395   7.906  1.00  0.00           C  
ATOM   4468  O   TRP D 295      -4.498   9.454   6.748  1.00  0.00           O  
ATOM   4469  CB  TRP D 295      -5.202   7.944   9.594  1.00  0.00           C  
ATOM   4470  CG  TRP D 295      -6.528   8.191   8.941  1.00  0.00           C  
ATOM   4471  CD1 TRP D 295      -7.240   7.310   8.184  1.00  0.00           C  
ATOM   4472  CD2 TRP D 295      -7.312   9.408   8.985  1.00  0.00           C  
ATOM   4473  NE1 TRP D 295      -8.408   7.892   7.754  1.00  0.00           N  
ATOM   4474  CE2 TRP D 295      -8.469   9.175   8.236  1.00  0.00           C  
ATOM   4475  CE3 TRP D 295      -7.128  10.656   9.592  1.00  0.00           C  
ATOM   4476  CZ2 TRP D 295      -9.444  10.146   8.072  1.00  0.00           C  
ATOM   4477  CZ3 TRP D 295      -8.107  11.630   9.428  1.00  0.00           C  
ATOM   4478  CH2 TRP D 295      -9.235  11.380   8.688  1.00  0.00           C  
ATOM   4479  H   TRP D 295      -2.635   8.364  10.239  1.00  0.00           H  
ATOM   4480  HA  TRP D 295      -4.100   7.264   7.892  1.00  0.00           H  
ATOM   4481 1HB  TRP D 295      -5.218   6.947  10.036  1.00  0.00           H  
ATOM   4482 2HB  TRP D 295      -5.082   8.659  10.407  1.00  0.00           H  
ATOM   4483  HD1 TRP D 295      -6.929   6.293   7.953  1.00  0.00           H  
ATOM   4484  HE1 TRP D 295      -9.108   7.449   7.177  1.00  0.00           H  
ATOM   4485  HE3 TRP D 295      -6.235  10.859  10.183  1.00  0.00           H  
ATOM   4486  HZ2 TRP D 295     -10.347   9.967   7.488  1.00  0.00           H  
ATOM   4487  HZ3 TRP D 295      -7.955  12.599   9.902  1.00  0.00           H  
ATOM   4488  HH2 TRP D 295      -9.983  12.166   8.580  1.00  0.00           H  
ATOM   4489  N   ARG D 296      -3.689  10.465   8.586  1.00  0.00           N  
ATOM   4490  CA  ARG D 296      -3.717  11.790   7.982  1.00  0.00           C  
ATOM   4491  C   ARG D 296      -2.716  11.938   6.853  1.00  0.00           C  
ATOM   4492  O   ARG D 296      -3.086  12.306   5.740  1.00  0.00           O  
ATOM   4493  CB  ARG D 296      -3.435  12.854   9.033  1.00  0.00           C  
ATOM   4494  CG  ARG D 296      -3.351  14.275   8.497  1.00  0.00           C  
ATOM   4495  CD  ARG D 296      -2.726  15.196   9.481  1.00  0.00           C  
ATOM   4496  NE  ARG D 296      -1.450  14.691   9.963  1.00  0.00           N  
ATOM   4497  CZ  ARG D 296      -0.302  14.717   9.259  1.00  0.00           C  
ATOM   4498  NH1 ARG D 296      -0.285  15.226   8.047  1.00  0.00           N  
ATOM   4499  NH2 ARG D 296       0.808  14.232   9.788  1.00  0.00           N  
ATOM   4500  H   ARG D 296      -3.361  10.364   9.536  1.00  0.00           H  
ATOM   4501  HA  ARG D 296      -4.708  11.957   7.561  1.00  0.00           H  
ATOM   4502 1HB  ARG D 296      -4.218  12.833   9.790  1.00  0.00           H  
ATOM   4503 2HB  ARG D 296      -2.491  12.633   9.531  1.00  0.00           H  
ATOM   4504 1HG  ARG D 296      -2.750  14.285   7.588  1.00  0.00           H  
ATOM   4505 2HG  ARG D 296      -4.354  14.640   8.274  1.00  0.00           H  
ATOM   4506 1HD  ARG D 296      -2.554  16.165   9.013  1.00  0.00           H  
ATOM   4507 2HD  ARG D 296      -3.389  15.319  10.336  1.00  0.00           H  
ATOM   4508  HE  ARG D 296      -1.424  14.292  10.892  1.00  0.00           H  
ATOM   4509 1HH1 ARG D 296      -1.133  15.597   7.643  1.00  0.00           H  
ATOM   4510 2HH1 ARG D 296       0.576  15.246   7.520  1.00  0.00           H  
ATOM   4511 1HH2 ARG D 296       0.795  13.841  10.720  1.00  0.00           H  
ATOM   4512 2HH2 ARG D 296       1.668  14.252   9.261  1.00  0.00           H  
ATOM   4513  N   ALA D 297      -1.448  11.665   7.142  1.00  0.00           N  
ATOM   4514  CA  ALA D 297      -0.380  11.927   6.187  1.00  0.00           C  
ATOM   4515  C   ALA D 297      -0.578  11.007   4.990  1.00  0.00           C  
ATOM   4516  O   ALA D 297      -0.284  11.371   3.849  1.00  0.00           O  
ATOM   4517  CB  ALA D 297       0.977  11.670   6.831  1.00  0.00           C  
ATOM   4518  H   ALA D 297      -1.217  11.267   8.041  1.00  0.00           H  
ATOM   4519  HA  ALA D 297      -0.439  12.975   5.892  1.00  0.00           H  
ATOM   4520 1HB  ALA D 297       1.768  11.869   6.107  1.00  0.00           H  
ATOM   4521 2HB  ALA D 297       1.101  12.325   7.693  1.00  0.00           H  
ATOM   4522 3HB  ALA D 297       1.035  10.631   7.154  1.00  0.00           H  
ATOM   4523  N   ALA D 298      -1.087   9.810   5.271  1.00  0.00           N  
ATOM   4524  CA  ALA D 298      -1.453   8.849   4.239  1.00  0.00           C  
ATOM   4525  C   ALA D 298      -2.454   9.469   3.271  1.00  0.00           C  
ATOM   4526  O   ALA D 298      -2.282   9.388   2.055  1.00  0.00           O  
ATOM   4527  CB  ALA D 298      -2.050   7.598   4.879  1.00  0.00           C  
ATOM   4528  H   ALA D 298      -1.223   9.565   6.241  1.00  0.00           H  
ATOM   4529  HA  ALA D 298      -0.548   8.575   3.696  1.00  0.00           H  
ATOM   4530 1HB  ALA D 298      -2.320   6.884   4.100  1.00  0.00           H  
ATOM   4531 2HB  ALA D 298      -1.317   7.145   5.547  1.00  0.00           H  
ATOM   4532 3HB  ALA D 298      -2.939   7.869   5.446  1.00  0.00           H  
ATOM   4533  N   GLY D 299      -3.495  10.086   3.819  1.00  0.00           N  
ATOM   4534  CA  GLY D 299      -4.427  10.833   2.997  1.00  0.00           C  
ATOM   4535  C   GLY D 299      -3.768  12.002   2.287  1.00  0.00           C  
ATOM   4536  O   GLY D 299      -4.052  12.263   1.120  1.00  0.00           O  
ATOM   4537  H   GLY D 299      -3.647  10.040   4.816  1.00  0.00           H  
ATOM   4538 1HA  GLY D 299      -4.869  10.170   2.253  1.00  0.00           H  
ATOM   4539 2HA  GLY D 299      -5.240  11.208   3.617  1.00  0.00           H  
ATOM   4540  N   ALA D 300      -2.881  12.705   2.983  1.00  0.00           N  
ATOM   4541  CA  ALA D 300      -2.138  13.799   2.371  1.00  0.00           C  
ATOM   4542  C   ALA D 300      -1.269  13.344   1.214  1.00  0.00           C  
ATOM   4543  O   ALA D 300      -1.068  14.089   0.257  1.00  0.00           O  
ATOM   4544  CB  ALA D 300      -1.278  14.490   3.408  1.00  0.00           C  
ATOM   4545  H   ALA D 300      -2.717  12.480   3.953  1.00  0.00           H  
ATOM   4546  HA  ALA D 300      -2.857  14.516   1.973  1.00  0.00           H  
ATOM   4547 1HB  ALA D 300      -0.727  15.306   2.939  1.00  0.00           H  
ATOM   4548 2HB  ALA D 300      -1.911  14.888   4.200  1.00  0.00           H  
ATOM   4549 3HB  ALA D 300      -0.574  13.775   3.832  1.00  0.00           H  
ATOM   4550  N   ALA D 301      -0.743  12.129   1.308  1.00  0.00           N  
ATOM   4551  CA  ALA D 301       0.034  11.559   0.216  1.00  0.00           C  
ATOM   4552  C   ALA D 301      -0.815  11.356  -1.017  1.00  0.00           C  
ATOM   4553  O   ALA D 301      -0.338  11.496  -2.136  1.00  0.00           O  
ATOM   4554  CB  ALA D 301       0.634  10.245   0.630  1.00  0.00           C  
ATOM   4555  H   ALA D 301      -0.881  11.586   2.149  1.00  0.00           H  
ATOM   4556  HA  ALA D 301       0.839  12.253  -0.026  1.00  0.00           H  
ATOM   4557 1HB  ALA D 301       1.212   9.832  -0.197  1.00  0.00           H  
ATOM   4558 2HB  ALA D 301       1.288  10.398   1.488  1.00  0.00           H  
ATOM   4559 3HB  ALA D 301      -0.161   9.551   0.899  1.00  0.00           H  
ATOM   4560  N   THR D 302      -2.076  11.004  -0.811  1.00  0.00           N  
ATOM   4561  CA  THR D 302      -3.002  10.926  -1.928  1.00  0.00           C  
ATOM   4562  C   THR D 302      -3.156  12.312  -2.539  1.00  0.00           C  
ATOM   4563  O   THR D 302      -3.224  12.444  -3.758  1.00  0.00           O  
ATOM   4564  CB  THR D 302      -4.375  10.381  -1.491  1.00  0.00           C  
ATOM   4565  OG1 THR D 302      -4.218   9.062  -0.952  1.00  0.00           O  
ATOM   4566  CG2 THR D 302      -5.329  10.330  -2.675  1.00  0.00           C  
ATOM   4567  H   THR D 302      -2.407  10.786   0.118  1.00  0.00           H  
ATOM   4568  HA  THR D 302      -2.600  10.229  -2.663  1.00  0.00           H  
ATOM   4569  HB  THR D 302      -4.794  11.026  -0.720  1.00  0.00           H  
ATOM   4570  HG1 THR D 302      -3.631   9.095  -0.192  1.00  0.00           H  
ATOM   4571 1HG2 THR D 302      -6.294   9.943  -2.348  1.00  0.00           H  
ATOM   4572 2HG2 THR D 302      -5.459  11.333  -3.080  1.00  0.00           H  
ATOM   4573 3HG2 THR D 302      -4.919   9.679  -3.445  1.00  0.00           H  
ATOM   4574  N   VAL D 303      -3.194  13.345  -1.704  1.00  0.00           N  
ATOM   4575  CA  VAL D 303      -3.269  14.705  -2.218  1.00  0.00           C  
ATOM   4576  C   VAL D 303      -1.993  15.008  -2.992  1.00  0.00           C  
ATOM   4577  O   VAL D 303      -2.035  15.623  -4.054  1.00  0.00           O  
ATOM   4578  CB  VAL D 303      -3.441  15.719  -1.071  1.00  0.00           C  
ATOM   4579  CG1 VAL D 303      -3.338  17.142  -1.599  1.00  0.00           C  
ATOM   4580  CG2 VAL D 303      -4.777  15.495  -0.379  1.00  0.00           C  
ATOM   4581  H   VAL D 303      -3.171  13.197  -0.705  1.00  0.00           H  
ATOM   4582  HA  VAL D 303      -4.142  14.782  -2.866  1.00  0.00           H  
ATOM   4583  HB  VAL D 303      -2.632  15.582  -0.354  1.00  0.00           H  
ATOM   4584 1HG1 VAL D 303      -3.462  17.845  -0.775  1.00  0.00           H  
ATOM   4585 2HG1 VAL D 303      -2.361  17.290  -2.057  1.00  0.00           H  
ATOM   4586 3HG1 VAL D 303      -4.118  17.312  -2.340  1.00  0.00           H  
ATOM   4587 1HG2 VAL D 303      -4.892  16.215   0.431  1.00  0.00           H  
ATOM   4588 2HG2 VAL D 303      -5.586  15.626  -1.099  1.00  0.00           H  
ATOM   4589 3HG2 VAL D 303      -4.812  14.484   0.026  1.00  0.00           H  
ATOM   4590  N   LEU D 304      -0.860  14.575  -2.450  1.00  0.00           N  
ATOM   4591  CA  LEU D 304       0.439  14.813  -3.070  1.00  0.00           C  
ATOM   4592  C   LEU D 304       0.452  14.121  -4.429  1.00  0.00           C  
ATOM   4593  O   LEU D 304       0.993  14.652  -5.398  1.00  0.00           O  
ATOM   4594  CB  LEU D 304       1.575  14.283  -2.187  1.00  0.00           C  
ATOM   4595  CG  LEU D 304       1.835  15.068  -0.895  1.00  0.00           C  
ATOM   4596  CD1 LEU D 304       2.889  14.346  -0.066  1.00  0.00           C  
ATOM   4597  CD2 LEU D 304       2.284  16.480  -1.240  1.00  0.00           C  
ATOM   4598  H   LEU D 304      -0.904  14.065  -1.579  1.00  0.00           H  
ATOM   4599  HA  LEU D 304       0.583  15.888  -3.169  1.00  0.00           H  
ATOM   4600 1HB  LEU D 304       1.349  13.254  -1.910  1.00  0.00           H  
ATOM   4601 2HB  LEU D 304       2.498  14.287  -2.769  1.00  0.00           H  
ATOM   4602  HG  LEU D 304       0.919  15.112  -0.305  1.00  0.00           H  
ATOM   4603 1HD1 LEU D 304       3.074  14.904   0.853  1.00  0.00           H  
ATOM   4604 2HD1 LEU D 304       2.534  13.346   0.183  1.00  0.00           H  
ATOM   4605 3HD1 LEU D 304       3.814  14.272  -0.637  1.00  0.00           H  
ATOM   4606 1HD2 LEU D 304       2.468  17.038  -0.321  1.00  0.00           H  
ATOM   4607 2HD2 LEU D 304       3.201  16.437  -1.828  1.00  0.00           H  
ATOM   4608 3HD2 LEU D 304       1.505  16.978  -1.817  1.00  0.00           H  
ATOM   4609  N   LEU D 305      -0.152  12.937  -4.495  1.00  0.00           N  
ATOM   4610  CA  LEU D 305      -0.258  12.194  -5.746  1.00  0.00           C  
ATOM   4611  C   LEU D 305      -0.921  13.044  -6.811  1.00  0.00           C  
ATOM   4612  O   LEU D 305      -0.434  13.132  -7.937  1.00  0.00           O  
ATOM   4613  CB  LEU D 305      -1.060  10.903  -5.539  1.00  0.00           C  
ATOM   4614  CG  LEU D 305      -1.387  10.112  -6.812  1.00  0.00           C  
ATOM   4615  CD1 LEU D 305      -0.094   9.713  -7.509  1.00  0.00           C  
ATOM   4616  CD2 LEU D 305      -2.214   8.887  -6.451  1.00  0.00           C  
ATOM   4617  H   LEU D 305      -0.548  12.542  -3.653  1.00  0.00           H  
ATOM   4618  HA  LEU D 305       0.744  11.916  -6.069  1.00  0.00           H  
ATOM   4619 1HB  LEU D 305      -0.497  10.247  -4.877  1.00  0.00           H  
ATOM   4620 2HB  LEU D 305      -2.003  11.153  -5.053  1.00  0.00           H  
ATOM   4621  HG  LEU D 305      -1.954  10.743  -7.497  1.00  0.00           H  
ATOM   4622 1HD1 LEU D 305      -0.326   9.151  -8.414  1.00  0.00           H  
ATOM   4623 2HD1 LEU D 305       0.469  10.609  -7.774  1.00  0.00           H  
ATOM   4624 3HD1 LEU D 305       0.503   9.094  -6.841  1.00  0.00           H  
ATOM   4625 1HD2 LEU D 305      -2.447   8.326  -7.356  1.00  0.00           H  
ATOM   4626 2HD2 LEU D 305      -1.648   8.255  -5.767  1.00  0.00           H  
ATOM   4627 3HD2 LEU D 305      -3.140   9.202  -5.970  1.00  0.00           H  
ATOM   4628  N   VAL D 306      -2.040  13.663  -6.452  1.00  0.00           N  
ATOM   4629  CA  VAL D 306      -2.745  14.549  -7.365  1.00  0.00           C  
ATOM   4630  C   VAL D 306      -1.804  15.618  -7.899  1.00  0.00           C  
ATOM   4631  O   VAL D 306      -1.855  15.964  -9.077  1.00  0.00           O  
ATOM   4632  CB  VAL D 306      -3.936  15.219  -6.655  1.00  0.00           C  
ATOM   4633  CG1 VAL D 306      -4.546  16.297  -7.539  1.00  0.00           C  
ATOM   4634  CG2 VAL D 306      -4.976  14.171  -6.288  1.00  0.00           C  
ATOM   4635  H   VAL D 306      -2.411  13.516  -5.525  1.00  0.00           H  
ATOM   4636  HA  VAL D 306      -3.121  13.958  -8.201  1.00  0.00           H  
ATOM   4637  HB  VAL D 306      -3.579  15.710  -5.750  1.00  0.00           H  
ATOM   4638 1HG1 VAL D 306      -5.386  16.760  -7.021  1.00  0.00           H  
ATOM   4639 2HG1 VAL D 306      -3.794  17.055  -7.760  1.00  0.00           H  
ATOM   4640 3HG1 VAL D 306      -4.896  15.850  -8.469  1.00  0.00           H  
ATOM   4641 1HG2 VAL D 306      -5.815  14.652  -5.786  1.00  0.00           H  
ATOM   4642 2HG2 VAL D 306      -5.329  13.677  -7.193  1.00  0.00           H  
ATOM   4643 3HG2 VAL D 306      -4.529  13.433  -5.622  1.00  0.00           H  
ATOM   4644  N   ILE D 307      -0.954  16.152  -7.032  1.00  0.00           N  
ATOM   4645  CA  ILE D 307      -0.032  17.188  -7.466  1.00  0.00           C  
ATOM   4646  C   ILE D 307       0.882  16.525  -8.491  1.00  0.00           C  
ATOM   4647  O   ILE D 307       1.158  17.097  -9.545  1.00  0.00           O  
ATOM   4648  CB  ILE D 307       0.783  17.772  -6.297  1.00  0.00           C  
ATOM   4649  CG1 ILE D 307      -0.131  18.546  -5.344  1.00  0.00           C  
ATOM   4650  CG2 ILE D 307       1.894  18.669  -6.820  1.00  0.00           C  
ATOM   4651  CD1 ILE D 307       0.527  18.917  -4.034  1.00  0.00           C  
ATOM   4652  H   ILE D 307      -0.937  15.850  -6.069  1.00  0.00           H  
ATOM   4653  HA  ILE D 307      -0.609  18.010  -7.887  1.00  0.00           H  
ATOM   4654  HB  ILE D 307       1.225  16.961  -5.721  1.00  0.00           H  
ATOM   4655 1HG1 ILE D 307      -0.469  19.462  -5.827  1.00  0.00           H  
ATOM   4656 2HG1 ILE D 307      -1.016  17.949  -5.123  1.00  0.00           H  
ATOM   4657 1HG2 ILE D 307       2.460  19.074  -5.982  1.00  0.00           H  
ATOM   4658 2HG2 ILE D 307       2.559  18.090  -7.460  1.00  0.00           H  
ATOM   4659 3HG2 ILE D 307       1.461  19.488  -7.395  1.00  0.00           H  
ATOM   4660 1HD1 ILE D 307      -0.183  19.462  -3.412  1.00  0.00           H  
ATOM   4661 2HD1 ILE D 307       0.842  18.010  -3.516  1.00  0.00           H  
ATOM   4662 3HD1 ILE D 307       1.395  19.545  -4.228  1.00  0.00           H  
ATOM   4663  N   VAL D 308       1.322  15.305  -8.181  1.00  0.00           N  
ATOM   4664  CA  VAL D 308       2.239  14.559  -9.046  1.00  0.00           C  
ATOM   4665  C   VAL D 308       1.562  14.245 -10.368  1.00  0.00           C  
ATOM   4666  O   VAL D 308       2.198  14.231 -11.418  1.00  0.00           O  
ATOM   4667  CB  VAL D 308       2.682  13.247  -8.371  1.00  0.00           C  
ATOM   4668  CG1 VAL D 308       3.442  12.372  -9.357  1.00  0.00           C  
ATOM   4669  CG2 VAL D 308       3.539  13.556  -7.152  1.00  0.00           C  
ATOM   4670  H   VAL D 308       1.009  14.885  -7.318  1.00  0.00           H  
ATOM   4671  HA  VAL D 308       3.136  15.160  -9.199  1.00  0.00           H  
ATOM   4672  HB  VAL D 308       1.797  12.691  -8.063  1.00  0.00           H  
ATOM   4673 1HG1 VAL D 308       3.748  11.449  -8.863  1.00  0.00           H  
ATOM   4674 2HG1 VAL D 308       2.798  12.134 -10.203  1.00  0.00           H  
ATOM   4675 3HG1 VAL D 308       4.326  12.903  -9.710  1.00  0.00           H  
ATOM   4676 1HG2 VAL D 308       3.848  12.624  -6.680  1.00  0.00           H  
ATOM   4677 2HG2 VAL D 308       4.421  14.117  -7.460  1.00  0.00           H  
ATOM   4678 3HG2 VAL D 308       2.961  14.148  -6.442  1.00  0.00           H  
ATOM   4679  N   LEU D 309       0.266  13.977 -10.301  1.00  0.00           N  
ATOM   4680  CA  LEU D 309      -0.485  13.641 -11.487  1.00  0.00           C  
ATOM   4681  C   LEU D 309      -0.467  14.858 -12.386  1.00  0.00           C  
ATOM   4682  O   LEU D 309      -0.293  14.736 -13.596  1.00  0.00           O  
ATOM   4683  CB  LEU D 309      -1.924  13.241 -11.139  1.00  0.00           C  
ATOM   4684  CG  LEU D 309      -2.085  11.897 -10.416  1.00  0.00           C  
ATOM   4685  CD1 LEU D 309      -3.540  11.711 -10.007  1.00  0.00           C  
ATOM   4686  CD2 LEU D 309      -1.625  10.771 -11.329  1.00  0.00           C  
ATOM   4687  H   LEU D 309      -0.209  14.007  -9.410  1.00  0.00           H  
ATOM   4688  HA  LEU D 309      -0.021  12.773 -11.955  1.00  0.00           H  
ATOM   4689 1HB  LEU D 309      -2.355  14.013 -10.504  1.00  0.00           H  
ATOM   4690 2HB  LEU D 309      -2.504  13.192 -12.061  1.00  0.00           H  
ATOM   4691  HG  LEU D 309      -1.481  11.898  -9.508  1.00  0.00           H  
ATOM   4692 1HD1 LEU D 309      -3.654  10.757  -9.493  1.00  0.00           H  
ATOM   4693 2HD1 LEU D 309      -3.836  12.520  -9.339  1.00  0.00           H  
ATOM   4694 3HD1 LEU D 309      -4.171  11.723 -10.895  1.00  0.00           H  
ATOM   4695 1HD2 LEU D 309      -1.739   9.816 -10.815  1.00  0.00           H  
ATOM   4696 2HD2 LEU D 309      -2.230  10.768 -12.237  1.00  0.00           H  
ATOM   4697 3HD2 LEU D 309      -0.578  10.919 -11.591  1.00  0.00           H  
ATOM   4698  N   LEU D 310      -0.629  16.035 -11.786  1.00  0.00           N  
ATOM   4699  CA  LEU D 310      -0.556  17.291 -12.523  1.00  0.00           C  
ATOM   4700  C   LEU D 310       0.828  17.512 -13.112  1.00  0.00           C  
ATOM   4701  O   LEU D 310       0.952  17.965 -14.247  1.00  0.00           O  
ATOM   4702  CB  LEU D 310      -0.917  18.465 -11.605  1.00  0.00           C  
ATOM   4703  CG  LEU D 310      -2.385  18.537 -11.164  1.00  0.00           C  
ATOM   4704  CD1 LEU D 310      -2.542  19.610 -10.095  1.00  0.00           C  
ATOM   4705  CD2 LEU D 310      -3.264  18.832 -12.369  1.00  0.00           C  
ATOM   4706  H   LEU D 310      -0.808  16.057 -10.793  1.00  0.00           H  
ATOM   4707  HA  LEU D 310      -1.267  17.250 -13.348  1.00  0.00           H  
ATOM   4708 1HB  LEU D 310      -0.304  18.406 -10.708  1.00  0.00           H  
ATOM   4709 2HB  LEU D 310      -0.681  19.396 -12.121  1.00  0.00           H  
ATOM   4710  HG  LEU D 310      -2.679  17.583 -10.724  1.00  0.00           H  
ATOM   4711 1HD1 LEU D 310      -3.585  19.661  -9.781  1.00  0.00           H  
ATOM   4712 2HD1 LEU D 310      -1.917  19.364  -9.237  1.00  0.00           H  
ATOM   4713 3HD1 LEU D 310      -2.238  20.575 -10.501  1.00  0.00           H  
ATOM   4714 1HD2 LEU D 310      -4.307  18.882 -12.056  1.00  0.00           H  
ATOM   4715 2HD2 LEU D 310      -2.971  19.786 -12.809  1.00  0.00           H  
ATOM   4716 3HD2 LEU D 310      -3.145  18.040 -13.109  1.00  0.00           H  
ATOM   4717  N   ALA D 311       1.862  17.184 -12.344  1.00  0.00           N  
ATOM   4718  CA  ALA D 311       3.234  17.250 -12.831  1.00  0.00           C  
ATOM   4719  C   ALA D 311       3.416  16.383 -14.070  1.00  0.00           C  
ATOM   4720  O   ALA D 311       4.091  16.777 -15.018  1.00  0.00           O  
ATOM   4721  CB  ALA D 311       4.199  16.803 -11.742  1.00  0.00           C  
ATOM   4722  H   ALA D 311       1.690  16.881 -11.396  1.00  0.00           H  
ATOM   4723  HA  ALA D 311       3.451  18.285 -13.094  1.00  0.00           H  
ATOM   4724 1HB  ALA D 311       5.221  16.856 -12.118  1.00  0.00           H  
ATOM   4725 2HB  ALA D 311       4.097  17.455 -10.875  1.00  0.00           H  
ATOM   4726 3HB  ALA D 311       3.972  15.778 -11.453  1.00  0.00           H  
ATOM   4727  N   GLY D 312       2.816  15.197 -14.052  1.00  0.00           N  
ATOM   4728  CA  GLY D 312       2.833  14.341 -15.224  1.00  0.00           C  
ATOM   4729  C   GLY D 312       2.232  15.047 -16.420  1.00  0.00           C  
ATOM   4730  O   GLY D 312       2.752  14.962 -17.530  1.00  0.00           O  
ATOM   4731  H   GLY D 312       2.341  14.880 -13.219  1.00  0.00           H  
ATOM   4732 1HA  GLY D 312       3.859  14.048 -15.445  1.00  0.00           H  
ATOM   4733 2HA  GLY D 312       2.276  13.428 -15.016  1.00  0.00           H  
ATOM   4734  N   SER D 313       1.130  15.749 -16.187  1.00  0.00           N  
ATOM   4735  CA  SER D 313       0.439  16.473 -17.242  1.00  0.00           C  
ATOM   4736  C   SER D 313       1.303  17.600 -17.781  1.00  0.00           C  
ATOM   4737  O   SER D 313       1.140  18.040 -18.916  1.00  0.00           O  
ATOM   4738  CB  SER D 313      -0.872  17.030 -16.723  1.00  0.00           C  
ATOM   4739  OG  SER D 313      -0.650  18.077 -15.819  1.00  0.00           O  
ATOM   4740  H   SER D 313       0.762  15.779 -15.247  1.00  0.00           H  
ATOM   4741  HA  SER D 313       0.205  15.774 -18.046  1.00  0.00           H  
ATOM   4742 1HB  SER D 313      -1.471  17.390 -17.560  1.00  0.00           H  
ATOM   4743 2HB  SER D 313      -1.436  16.237 -16.234  1.00  0.00           H  
ATOM   4744  HG  SER D 313      -1.317  18.740 -16.012  1.00  0.00           H  
ATOM   4745  N   TYR D 314       2.230  18.063 -16.954  1.00  0.00           N  
ATOM   4746  CA  TYR D 314       3.116  19.147 -17.339  1.00  0.00           C  
ATOM   4747  C   TYR D 314       4.534  18.688 -17.650  1.00  0.00           C  
ATOM   4748  O   TYR D 314       5.461  19.496 -17.690  1.00  0.00           O  
ATOM   4749  CB  TYR D 314       3.146  20.207 -16.236  1.00  0.00           C  
ATOM   4750  CG  TYR D 314       1.876  21.024 -16.140  1.00  0.00           C  
ATOM   4751  CD1 TYR D 314       1.067  20.919 -15.018  1.00  0.00           C  
ATOM   4752  CD2 TYR D 314       1.521  21.877 -17.174  1.00  0.00           C  
ATOM   4753  CE1 TYR D 314      -0.093  21.665 -14.931  1.00  0.00           C  
ATOM   4754  CE2 TYR D 314       0.362  22.623 -17.087  1.00  0.00           C  
ATOM   4755  CZ  TYR D 314      -0.444  22.519 -15.971  1.00  0.00           C  
ATOM   4756  OH  TYR D 314      -1.599  23.262 -15.884  1.00  0.00           O  
ATOM   4757  H   TYR D 314       2.323  17.653 -16.035  1.00  0.00           H  
ATOM   4758  HA  TYR D 314       2.733  19.599 -18.254  1.00  0.00           H  
ATOM   4759 1HB  TYR D 314       3.314  19.725 -15.272  1.00  0.00           H  
ATOM   4760 2HB  TYR D 314       3.977  20.890 -16.409  1.00  0.00           H  
ATOM   4761  HD1 TYR D 314       1.346  20.248 -14.206  1.00  0.00           H  
ATOM   4762  HD2 TYR D 314       2.156  21.959 -18.056  1.00  0.00           H  
ATOM   4763  HE1 TYR D 314      -0.729  21.583 -14.050  1.00  0.00           H  
ATOM   4764  HE2 TYR D 314       0.082  23.293 -17.900  1.00  0.00           H  
ATOM   4765  HH  TYR D 314      -2.037  23.073 -15.051  1.00  0.00           H  
ATOM   4766  N   LEU D 315       4.700  17.386 -17.862  1.00  0.00           N  
ATOM   4767  CA  LEU D 315       6.009  16.820 -18.174  1.00  0.00           C  
ATOM   4768  C   LEU D 315       5.878  15.884 -19.363  1.00  0.00           C  
ATOM   4769  O   LEU D 315       6.677  15.933 -20.295  1.00  0.00           O  
ATOM   4770  CB  LEU D 315       6.578  16.064 -16.967  1.00  0.00           C  
ATOM   4771  CG  LEU D 315       6.963  16.930 -15.760  1.00  0.00           C  
ATOM   4772  CD1 LEU D 315       7.326  16.032 -14.585  1.00  0.00           C  
ATOM   4773  CD2 LEU D 315       8.125  17.837 -16.135  1.00  0.00           C  
ATOM   4774  H   LEU D 315       3.899  16.773 -17.806  1.00  0.00           H  
ATOM   4775  HA  LEU D 315       6.690  17.636 -18.412  1.00  0.00           H  
ATOM   4776 1HB  LEU D 315       5.839  15.338 -16.631  1.00  0.00           H  
ATOM   4777 2HB  LEU D 315       7.470  15.523 -17.284  1.00  0.00           H  
ATOM   4778  HG  LEU D 315       6.109  17.539 -15.462  1.00  0.00           H  
ATOM   4779 1HD1 LEU D 315       7.599  16.647 -13.728  1.00  0.00           H  
ATOM   4780 2HD1 LEU D 315       6.471  15.408 -14.326  1.00  0.00           H  
ATOM   4781 3HD1 LEU D 315       8.169  15.398 -14.859  1.00  0.00           H  
ATOM   4782 1HD2 LEU D 315       8.398  18.453 -15.278  1.00  0.00           H  
ATOM   4783 2HD2 LEU D 315       8.980  17.229 -16.432  1.00  0.00           H  
ATOM   4784 3HD2 LEU D 315       7.832  18.480 -16.965  1.00  0.00           H  
ATOM   4785  N   ALA D 316       4.870  15.022 -19.322  1.00  0.00           N  
ATOM   4786  CA  ALA D 316       4.705  14.014 -20.359  1.00  0.00           C  
ATOM   4787  C   ALA D 316       4.433  14.759 -21.661  1.00  0.00           C  
ATOM   4788  O   ALA D 316       4.900  14.364 -22.731  1.00  0.00           O  
ATOM   4789  CB  ALA D 316       3.538  13.095 -20.018  1.00  0.00           C  
ATOM   4790  H   ALA D 316       4.205  15.060 -18.563  1.00  0.00           H  
ATOM   4791  HA  ALA D 316       5.620  13.423 -20.406  1.00  0.00           H  
ATOM   4792 1HB  ALA D 316       3.424  12.346 -20.802  1.00  0.00           H  
ATOM   4793 2HB  ALA D 316       3.731  12.600 -19.067  1.00  0.00           H  
ATOM   4794 3HB  ALA D 316       2.624  13.682 -19.943  1.00  0.00           H  
ATOM   4795  N   VAL D 317       3.679  15.848 -21.555  1.00  0.00           N  
ATOM   4796  CA  VAL D 317       3.323  16.644 -22.717  1.00  0.00           C  
ATOM   4797  C   VAL D 317       4.606  17.149 -23.350  1.00  0.00           C  
ATOM   4798  O   VAL D 317       4.775  17.056 -24.559  1.00  0.00           O  
ATOM   4799  CB  VAL D 317       2.423  17.831 -22.323  1.00  0.00           C  
ATOM   4800  CG1 VAL D 317       2.233  18.770 -23.505  1.00  0.00           C  
ATOM   4801  CG2 VAL D 317       1.082  17.319 -21.819  1.00  0.00           C  
ATOM   4802  H   VAL D 317       3.345  16.129 -20.645  1.00  0.00           H  
ATOM   4803  HA  VAL D 317       2.754  16.018 -23.405  1.00  0.00           H  
ATOM   4804  HB  VAL D 317       2.915  18.402 -21.535  1.00  0.00           H  
ATOM   4805 1HG1 VAL D 317       1.595  19.603 -23.210  1.00  0.00           H  
ATOM   4806 2HG1 VAL D 317       3.202  19.152 -23.826  1.00  0.00           H  
ATOM   4807 3HG1 VAL D 317       1.764  18.229 -24.327  1.00  0.00           H  
ATOM   4808 1HG2 VAL D 317       0.452  18.164 -21.542  1.00  0.00           H  
ATOM   4809 2HG2 VAL D 317       0.594  16.743 -22.605  1.00  0.00           H  
ATOM   4810 3HG2 VAL D 317       1.240  16.683 -20.948  1.00  0.00           H  
ATOM   4811  N   LEU D 318       5.512  17.665 -22.526  1.00  0.00           N  
ATOM   4812  CA  LEU D 318       6.750  18.245 -23.032  1.00  0.00           C  
ATOM   4813  C   LEU D 318       7.708  17.186 -23.578  1.00  0.00           C  
ATOM   4814  O   LEU D 318       8.489  17.448 -24.492  1.00  0.00           O  
ATOM   4815  CB  LEU D 318       7.444  19.039 -21.918  1.00  0.00           C  
ATOM   4816  CG  LEU D 318       6.699  20.286 -21.425  1.00  0.00           C  
ATOM   4817  CD1 LEU D 318       7.431  20.876 -20.228  1.00  0.00           C  
ATOM   4818  CD2 LEU D 318       6.598  21.297 -22.557  1.00  0.00           C  
ATOM   4819  H   LEU D 318       5.344  17.658 -21.530  1.00  0.00           H  
ATOM   4820  HA  LEU D 318       6.508  18.905 -23.864  1.00  0.00           H  
ATOM   4821 1HB  LEU D 318       7.591  18.381 -21.063  1.00  0.00           H  
ATOM   4822 2HB  LEU D 318       8.423  19.358 -22.277  1.00  0.00           H  
ATOM   4823  HG  LEU D 318       5.697  20.005 -21.098  1.00  0.00           H  
ATOM   4824 1HD1 LEU D 318       6.901  21.762 -19.877  1.00  0.00           H  
ATOM   4825 2HD1 LEU D 318       7.472  20.138 -19.426  1.00  0.00           H  
ATOM   4826 3HD1 LEU D 318       8.444  21.151 -20.520  1.00  0.00           H  
ATOM   4827 1HD2 LEU D 318       6.067  22.183 -22.207  1.00  0.00           H  
ATOM   4828 2HD2 LEU D 318       7.599  21.579 -22.884  1.00  0.00           H  
ATOM   4829 3HD2 LEU D 318       6.054  20.855 -23.392  1.00  0.00           H  
ATOM   4830  N   ALA D 319       7.643  15.987 -23.010  1.00  0.00           N  
ATOM   4831  CA  ALA D 319       8.507  14.894 -23.430  1.00  0.00           C  
ATOM   4832  C   ALA D 319       8.119  14.499 -24.848  1.00  0.00           C  
ATOM   4833  O   ALA D 319       8.978  14.242 -25.685  1.00  0.00           O  
ATOM   4834  CB  ALA D 319       8.345  13.708 -22.495  1.00  0.00           C  
ATOM   4835  H   ALA D 319       6.976  15.830 -22.268  1.00  0.00           H  
ATOM   4836  HA  ALA D 319       9.539  15.242 -23.386  1.00  0.00           H  
ATOM   4837 1HB  ALA D 319       8.997  12.897 -22.820  1.00  0.00           H  
ATOM   4838 2HB  ALA D 319       8.613  14.005 -21.481  1.00  0.00           H  
ATOM   4839 3HB  ALA D 319       7.310  13.370 -22.513  1.00  0.00           H  
ATOM   4840  N   GLU D 320       6.814  14.467 -25.105  1.00  0.00           N  
ATOM   4841  CA  GLU D 320       6.281  14.047 -26.395  1.00  0.00           C  
ATOM   4842  C   GLU D 320       5.928  15.221 -27.306  1.00  0.00           C  
ATOM   4843  O   GLU D 320       5.552  15.024 -28.459  1.00  0.00           O  
ATOM   4844  CB  GLU D 320       5.042  13.174 -26.186  1.00  0.00           C  
ATOM   4845  CG  GLU D 320       5.291  11.916 -25.364  1.00  0.00           C  
ATOM   4846  CD  GLU D 320       6.308  11.002 -25.988  1.00  0.00           C  
ATOM   4847  OE1 GLU D 320       6.345  10.919 -27.193  1.00  0.00           O  
ATOM   4848  OE2 GLU D 320       7.049  10.384 -25.260  1.00  0.00           O  
ATOM   4849  H   GLU D 320       6.174  14.745 -24.375  1.00  0.00           H  
ATOM   4850  HA  GLU D 320       7.037  13.448 -26.904  1.00  0.00           H  
ATOM   4851 1HB  GLU D 320       4.269  13.754 -25.682  1.00  0.00           H  
ATOM   4852 2HB  GLU D 320       4.644  12.868 -27.153  1.00  0.00           H  
ATOM   4853 1HG  GLU D 320       5.639  12.205 -24.373  1.00  0.00           H  
ATOM   4854 2HG  GLU D 320       4.350  11.380 -25.247  1.00  0.00           H  
ATOM   4855  N   ARG D 321       6.045  16.436 -26.773  1.00  0.00           N  
ATOM   4856  CA  ARG D 321       5.728  17.673 -27.497  1.00  0.00           C  
ATOM   4857  C   ARG D 321       6.191  17.728 -28.951  1.00  0.00           C  
ATOM   4858  O   ARG D 321       5.388  17.967 -29.854  1.00  0.00           O  
ATOM   4859  CB  ARG D 321       6.335  18.859 -26.762  1.00  0.00           C  
ATOM   4860  CG  ARG D 321       6.079  20.211 -27.407  1.00  0.00           C  
ATOM   4861  CD  ARG D 321       6.662  21.320 -26.609  1.00  0.00           C  
ATOM   4862  NE  ARG D 321       6.481  22.608 -27.259  1.00  0.00           N  
ATOM   4863  CZ  ARG D 321       6.956  23.777 -26.785  1.00  0.00           C  
ATOM   4864  NH1 ARG D 321       7.635  23.803 -25.660  1.00  0.00           N  
ATOM   4865  NH2 ARG D 321       6.738  24.898 -27.451  1.00  0.00           N  
ATOM   4866  H   ARG D 321       6.372  16.494 -25.819  1.00  0.00           H  
ATOM   4867  HA  ARG D 321       4.643  17.771 -27.555  1.00  0.00           H  
ATOM   4868 1HB  ARG D 321       5.942  18.898 -25.747  1.00  0.00           H  
ATOM   4869 2HB  ARG D 321       7.415  18.727 -26.689  1.00  0.00           H  
ATOM   4870 1HG  ARG D 321       6.527  20.231 -28.401  1.00  0.00           H  
ATOM   4871 2HG  ARG D 321       5.004  20.377 -27.490  1.00  0.00           H  
ATOM   4872 1HD  ARG D 321       6.179  21.359 -25.634  1.00  0.00           H  
ATOM   4873 2HD  ARG D 321       7.730  21.151 -26.479  1.00  0.00           H  
ATOM   4874  HE  ARG D 321       5.963  22.629 -28.127  1.00  0.00           H  
ATOM   4875 1HH1 ARG D 321       7.802  22.946 -25.151  1.00  0.00           H  
ATOM   4876 2HH1 ARG D 321       7.991  24.679 -25.305  1.00  0.00           H  
ATOM   4877 1HH2 ARG D 321       6.215  24.878 -28.316  1.00  0.00           H  
ATOM   4878 2HH2 ARG D 321       7.093  25.773 -27.096  1.00  0.00           H  
ATOM   4879  N   GLY D 322       7.481  17.517 -29.180  1.00  0.00           N  
ATOM   4880  CA  GLY D 322       7.988  17.525 -30.541  1.00  0.00           C  
ATOM   4881  C   GLY D 322       8.287  16.132 -31.061  1.00  0.00           C  
ATOM   4882  O   GLY D 322       9.165  15.961 -31.907  1.00  0.00           O  
ATOM   4883  H   GLY D 322       8.122  17.349 -28.417  1.00  0.00           H  
ATOM   4884 1HA  GLY D 322       7.259  17.999 -31.198  1.00  0.00           H  
ATOM   4885 2HA  GLY D 322       8.898  18.122 -30.586  1.00  0.00           H  
ATOM   4886  N   ALA D 323       7.557  15.137 -30.562  1.00  0.00           N  
ATOM   4887  CA  ALA D 323       7.798  13.751 -30.944  1.00  0.00           C  
ATOM   4888  C   ALA D 323       6.582  13.108 -31.614  1.00  0.00           C  
ATOM   4889  O   ALA D 323       5.441  13.514 -31.380  1.00  0.00           O  
ATOM   4890  CB  ALA D 323       8.197  12.937 -29.711  1.00  0.00           C  
ATOM   4891  H   ALA D 323       6.819  15.345 -29.904  1.00  0.00           H  
ATOM   4892  HA  ALA D 323       8.616  13.735 -31.665  1.00  0.00           H  
ATOM   4893 1HB  ALA D 323       8.376  11.901 -30.001  1.00  0.00           H  
ATOM   4894 2HB  ALA D 323       9.106  13.355 -29.278  1.00  0.00           H  
ATOM   4895 3HB  ALA D 323       7.395  12.974 -28.976  1.00  0.00           H  
ATOM   4896  N   PRO D 324       6.820  12.100 -32.473  1.00  0.00           N  
ATOM   4897  CA  PRO D 324       5.792  11.321 -33.189  1.00  0.00           C  
ATOM   4898  C   PRO D 324       4.836  10.529 -32.283  1.00  0.00           C  
ATOM   4899  O   PRO D 324       3.848   9.961 -32.748  1.00  0.00           O  
ATOM   4900  CB  PRO D 324       6.609  10.381 -34.073  1.00  0.00           C  
ATOM   4901  CG  PRO D 324       7.969  11.018 -34.159  1.00  0.00           C  
ATOM   4902  CD  PRO D 324       8.195  11.668 -32.840  1.00  0.00           C  
ATOM   4903  HA  PRO D 324       5.184  12.002 -33.803  1.00  0.00           H  
ATOM   4904 1HB  PRO D 324       6.642   9.376 -33.625  1.00  0.00           H  
ATOM   4905 2HB  PRO D 324       6.129  10.278 -35.058  1.00  0.00           H  
ATOM   4906 1HG  PRO D 324       8.732  10.257 -34.379  1.00  0.00           H  
ATOM   4907 2HG  PRO D 324       7.997  11.743 -34.986  1.00  0.00           H  
ATOM   4908 1HD  PRO D 324       8.599  10.930 -32.131  1.00  0.00           H  
ATOM   4909 2HD  PRO D 324       8.890  12.512 -32.960  1.00  0.00           H  
ATOM   4910  N   GLY D 325       5.132  10.507 -30.989  1.00  0.00           N  
ATOM   4911  CA  GLY D 325       4.381   9.677 -30.071  1.00  0.00           C  
ATOM   4912  C   GLY D 325       2.895   9.914 -29.964  1.00  0.00           C  
ATOM   4913  O   GLY D 325       2.325  10.745 -30.669  1.00  0.00           O  
ATOM   4914  H   GLY D 325       5.889  11.074 -30.633  1.00  0.00           H  
ATOM   4915 1HA  GLY D 325       4.503   8.629 -30.346  1.00  0.00           H  
ATOM   4916 2HA  GLY D 325       4.781   9.793 -29.065  1.00  0.00           H  
ATOM   4917  N   ALA D 326       2.286   9.177 -29.041  1.00  0.00           N  
ATOM   4918  CA  ALA D 326       0.844   9.165 -28.836  1.00  0.00           C  
ATOM   4919  C   ALA D 326       0.294  10.492 -28.331  1.00  0.00           C  
ATOM   4920  O   ALA D 326       0.979  11.519 -28.354  1.00  0.00           O  
ATOM   4921  CB  ALA D 326       0.470   8.045 -27.868  1.00  0.00           C  
ATOM   4922  H   ALA D 326       2.871   8.596 -28.457  1.00  0.00           H  
ATOM   4923  HA  ALA D 326       0.366   8.981 -29.798  1.00  0.00           H  
ATOM   4924 1HB  ALA D 326      -0.609   8.040 -27.717  1.00  0.00           H  
ATOM   4925 2HB  ALA D 326       0.783   7.087 -28.281  1.00  0.00           H  
ATOM   4926 3HB  ALA D 326       0.969   8.208 -26.913  1.00  0.00           H  
ATOM   4927  N   GLN D 327      -0.949  10.451 -27.866  1.00  0.00           N  
ATOM   4928  CA  GLN D 327      -1.679  11.636 -27.434  1.00  0.00           C  
ATOM   4929  C   GLN D 327      -1.273  12.225 -26.089  1.00  0.00           C  
ATOM   4930  O   GLN D 327      -2.117  12.770 -25.378  1.00  0.00           O  
ATOM   4931  CB  GLN D 327      -3.176  11.315 -27.396  1.00  0.00           C  
ATOM   4932  CG  GLN D 327      -3.786  11.028 -28.757  1.00  0.00           C  
ATOM   4933  CD  GLN D 327      -5.256  10.665 -28.668  1.00  0.00           C  
ATOM   4934  OE1 GLN D 327      -5.744  10.247 -27.615  1.00  0.00           O  
ATOM   4935  NE2 GLN D 327      -5.972  10.824 -29.776  1.00  0.00           N  
ATOM   4936  H   GLN D 327      -1.401   9.549 -27.814  1.00  0.00           H  
ATOM   4937  HA  GLN D 327      -1.484  12.441 -28.143  1.00  0.00           H  
ATOM   4938 1HB  GLN D 327      -3.345  10.445 -26.761  1.00  0.00           H
[truncated: 126,737 more chars]
