# Supplementary material for: An Integrated Framework Advancing Membrane Protein Modeling and Design
Source: PLoS Comput Biol. 2015 Sep 1;11(9):e1004398. doi: 10.1371/journal.pcbi.1004398 (PMC4556676; doi:10.1371/journal.pcbi.1004398)
Supplement: S5 File — This protocol capture contains the steps, input files, and example output files necessary to run the MPdock protocol described in this manuscript. For simplification, we only describe docking of Glycophorin A in these files. The supplementary files are included with the Rosetta3 software suite under the directory Rosetta/demos/protocol_capture/MPdock. (GZ) [file pcbi.1004398.s005.gz › MPSymDock/example_refined_models/1bl8_tr_0006.pdb]

ATOM      1  N   ALA A   1     -17.011  -4.397  15.000  1.00  0.00           N  
ATOM      2  CA  ALA A   1     -15.770  -3.585  15.162  1.00  0.00           C  
ATOM      3  C   ALA A   1     -15.891  -2.261  14.419  1.00  0.00           C  
ATOM      4  O   ALA A   1     -16.980  -1.867  14.001  1.00  0.00           O  
ATOM      5  CB  ALA A   1     -14.566  -4.367  14.643  1.00  0.00           C  
ATOM      6 1H   ALA A   1     -16.912  -5.260  15.494  1.00  0.00           H  
ATOM      7 2H   ALA A   1     -17.791  -3.890  15.368  1.00  0.00           H  
ATOM      8 3H   ALA A   1     -17.163  -4.584  14.030  1.00  0.00           H  
ATOM      9  HA  ALA A   1     -15.633  -3.384  16.225  1.00  0.00           H  
ATOM     10 1HB  ALA A   1     -13.663  -3.769  14.764  1.00  0.00           H  
ATOM     11 2HB  ALA A   1     -14.464  -5.295  15.206  1.00  0.00           H  
ATOM     12 3HB  ALA A   1     -14.709  -4.597  13.588  1.00  0.00           H  
ATOM     13  N   LEU A   2     -14.761  -1.579  14.262  1.00  0.00           N  
ATOM     14  CA  LEU A   2     -14.711  -0.300  13.564  1.00  0.00           C  
ATOM     15  C   LEU A   2     -13.455  -0.225  12.708  1.00  0.00           C  
ATOM     16  O   LEU A   2     -13.519   0.042  11.512  1.00  0.00           O  
ATOM     17  CB  LEU A   2     -14.735   0.862  14.564  1.00  0.00           C  
ATOM     18  CG  LEU A   2     -16.043   1.040  15.346  1.00  0.00           C  
ATOM     19  CD1 LEU A   2     -15.863   2.128  16.397  1.00  0.00           C  
ATOM     20  CD2 LEU A   2     -17.167   1.391  14.383  1.00  0.00           C  
ATOM     21  H   LEU A   2     -13.909  -1.965  14.642  1.00  0.00           H  
ATOM     22  HA  LEU A   2     -15.595  -0.216  12.932  1.00  0.00           H  
ATOM     23 1HB  LEU A   2     -13.934   0.714  15.287  1.00  0.00           H  
ATOM     24 2HB  LEU A   2     -14.542   1.789  14.025  1.00  0.00           H  
ATOM     25  HG  LEU A   2     -16.286   0.112  15.865  1.00  0.00           H  
ATOM     26 1HD1 LEU A   2     -16.792   2.254  16.952  1.00  0.00           H  
ATOM     27 2HD1 LEU A   2     -15.066   1.842  17.084  1.00  0.00           H  
ATOM     28 3HD1 LEU A   2     -15.602   3.066  15.908  1.00  0.00           H  
ATOM     29 1HD2 LEU A   2     -18.096   1.517  14.938  1.00  0.00           H  
ATOM     30 2HD2 LEU A   2     -16.925   2.319  13.864  1.00  0.00           H  
ATOM     31 3HD2 LEU A   2     -17.285   0.589  13.654  1.00  0.00           H  
ATOM     32  N   HIS A   3     -12.309  -0.466  13.333  1.00  0.00           N  
ATOM     33  CA  HIS A   3     -11.034  -0.436  12.637  1.00  0.00           C  
ATOM     34  C   HIS A   3     -10.999  -1.490  11.536  1.00  0.00           C  
ATOM     35  O   HIS A   3     -10.246  -1.368  10.575  1.00  0.00           O  
ATOM     36  CB  HIS A   3      -9.877  -0.663  13.614  1.00  0.00           C  
ATOM     37  CG  HIS A   3     -10.010  -1.915  14.425  1.00  0.00           C  
ATOM     38  ND1 HIS A   3     -10.987  -2.079  15.384  1.00  0.00           N  
ATOM     39  CD2 HIS A   3      -9.291  -3.062  14.420  1.00  0.00           C  
ATOM     40  CE1 HIS A   3     -10.863  -3.275  15.934  1.00  0.00           C  
ATOM     41  NE2 HIS A   3      -9.841  -3.890  15.367  1.00  0.00           N  
ATOM     42  H   HIS A   3     -12.325  -0.675  14.321  1.00  0.00           H  
ATOM     43  HA  HIS A   3     -10.887   0.546  12.189  1.00  0.00           H  
ATOM     44 1HB  HIS A   3      -8.938  -0.713  13.061  1.00  0.00           H  
ATOM     45 2HB  HIS A   3      -9.808   0.181  14.300  1.00  0.00           H  
ATOM     46  HD1 HIS A   3     -11.732  -1.442  15.585  1.00  0.00           H  
ATOM     47  HD2 HIS A   3      -8.429  -3.393  13.839  1.00  0.00           H  
ATOM     48  HE1 HIS A   3     -11.546  -3.599  16.719  1.00  0.00           H  
ATOM     49  N   TRP A   4     -11.828  -2.516  11.685  1.00  0.00           N  
ATOM     50  CA  TRP A   4     -11.995  -3.543  10.662  1.00  0.00           C  
ATOM     51  C   TRP A   4     -13.307  -3.403   9.904  1.00  0.00           C  
ATOM     52  O   TRP A   4     -13.343  -3.561   8.683  1.00  0.00           O  
ATOM     53  CB  TRP A   4     -11.926  -4.933  11.297  1.00  0.00           C  
ATOM     54  CG  TRP A   4     -10.560  -5.296  11.795  1.00  0.00           C  
ATOM     55  CD1 TRP A   4      -9.368  -4.864  11.294  1.00  0.00           C  
ATOM     56  CD2 TRP A   4     -10.236  -6.172  12.902  1.00  0.00           C  
ATOM     57  NE1 TRP A   4      -8.330  -5.409  12.008  1.00  0.00           N  
ATOM     58  CE2 TRP A   4      -8.842  -6.210  12.997  1.00  0.00           C  
ATOM     59  CE3 TRP A   4     -11.005  -6.913  13.807  1.00  0.00           C  
ATOM     60  CZ2 TRP A   4      -8.193  -6.965  13.961  1.00  0.00           C  
ATOM     61  CZ3 TRP A   4     -10.355  -7.669  14.775  1.00  0.00           C  
ATOM     62  CH2 TRP A   4      -8.985  -7.694  14.850  1.00  0.00           C  
ATOM     63  H   TRP A   4     -12.360  -2.584  12.541  1.00  0.00           H  
ATOM     64  HA  TRP A   4     -11.179  -3.453   9.946  1.00  0.00           H  
ATOM     65 1HB  TRP A   4     -12.621  -4.986  12.135  1.00  0.00           H  
ATOM     66 2HB  TRP A   4     -12.235  -5.682  10.568  1.00  0.00           H  
ATOM     67  HD1 TRP A   4      -9.256  -4.186  10.450  1.00  0.00           H  
ATOM     68  HE1 TRP A   4      -7.348  -5.248  11.834  1.00  0.00           H  
ATOM     69  HE3 TRP A   4     -12.093  -6.896  13.753  1.00  0.00           H  
ATOM     70  HZ2 TRP A   4      -7.106  -6.998  14.037  1.00  0.00           H  
ATOM     71  HZ3 TRP A   4     -10.961  -8.245  15.474  1.00  0.00           H  
ATOM     72  HH2 TRP A   4      -8.507  -8.297  15.622  1.00  0.00           H  
ATOM     73  N   ARG A   5     -14.385  -3.110  10.625  1.00  0.00           N  
ATOM     74  CA  ARG A   5     -15.689  -2.943   9.996  1.00  0.00           C  
ATOM     75  C   ARG A   5     -15.710  -1.809   8.991  1.00  0.00           C  
ATOM     76  O   ARG A   5     -16.155  -1.990   7.860  1.00  0.00           O  
ATOM     77  CB  ARG A   5     -16.754  -2.685  11.051  1.00  0.00           C  
ATOM     78  CG  ARG A   5     -18.174  -2.584  10.515  1.00  0.00           C  
ATOM     79  CD  ARG A   5     -19.134  -2.186  11.576  1.00  0.00           C  
ATOM     80  NE  ARG A   5     -19.186  -3.160  12.654  1.00  0.00           N  
ATOM     81  CZ  ARG A   5     -19.931  -4.282  12.637  1.00  0.00           C  
ATOM     82  NH1 ARG A   5     -20.681  -4.557  11.593  1.00  0.00           N  
ATOM     83  NH2 ARG A   5     -19.909  -5.106  13.670  1.00  0.00           N  
ATOM     84  H   ARG A   5     -14.304  -3.001  11.626  1.00  0.00           H  
ATOM     85  HA  ARG A   5     -15.932  -3.858   9.456  1.00  0.00           H  
ATOM     86 1HB  ARG A   5     -16.737  -3.487  11.789  1.00  0.00           H  
ATOM     87 2HB  ARG A   5     -16.532  -1.755  11.574  1.00  0.00           H  
ATOM     88 1HG  ARG A   5     -18.210  -1.837   9.722  1.00  0.00           H  
ATOM     89 2HG  ARG A   5     -18.483  -3.551  10.118  1.00  0.00           H  
ATOM     90 1HD  ARG A   5     -18.834  -1.227  11.997  1.00  0.00           H  
ATOM     91 2HD  ARG A   5     -20.132  -2.098  11.149  1.00  0.00           H  
ATOM     92  HE  ARG A   5     -18.622  -2.983  13.475  1.00  0.00           H  
ATOM     93 1HH1 ARG A   5     -20.698  -3.926  10.803  1.00  0.00           H  
ATOM     94 2HH1 ARG A   5     -21.240  -5.397  11.580  1.00  0.00           H  
ATOM     95 1HH2 ARG A   5     -19.333  -4.895  14.473  1.00  0.00           H  
ATOM     96 2HH2 ARG A   5     -20.468  -5.947  13.657  1.00  0.00           H  
ATOM     97  N   ALA A   6     -15.244  -0.636   9.404  1.00  0.00           N  
ATOM     98  CA  ALA A   6     -15.305   0.549   8.555  1.00  0.00           C  
ATOM     99  C   ALA A   6     -14.423   0.306   7.333  1.00  0.00           C  
ATOM    100  O   ALA A   6     -14.744   0.729   6.220  1.00  0.00           O  
ATOM    101  CB  ALA A   6     -14.820   1.773   9.320  1.00  0.00           C  
ATOM    102  H   ALA A   6     -14.838  -0.560  10.325  1.00  0.00           H  
ATOM    103  HA  ALA A   6     -16.344   0.703   8.263  1.00  0.00           H  
ATOM    104 1HB  ALA A   6     -14.872   2.650   8.674  1.00  0.00           H  
ATOM    105 2HB  ALA A   6     -15.452   1.930  10.195  1.00  0.00           H  
ATOM    106 3HB  ALA A   6     -13.791   1.618   9.640  1.00  0.00           H  
ATOM    107  N   ALA A   7     -13.311  -0.385   7.564  1.00  0.00           N  
ATOM    108  CA  ALA A   7     -12.367  -0.727   6.514  1.00  0.00           C  
ATOM    109  C   ALA A   7     -13.063  -1.521   5.417  1.00  0.00           C  
ATOM    110  O   ALA A   7     -12.939  -1.203   4.235  1.00  0.00           O  
ATOM    111  CB  ALA A   7     -11.216  -1.537   7.095  1.00  0.00           C  
ATOM    112  H   ALA A   7     -13.122  -0.681   8.511  1.00  0.00           H  
ATOM    113  HA  ALA A   7     -11.976   0.201   6.096  1.00  0.00           H  
ATOM    114 1HB  ALA A   7     -10.512  -1.789   6.301  1.00  0.00           H  
ATOM    115 2HB  ALA A   7     -10.706  -0.949   7.858  1.00  0.00           H  
ATOM    116 3HB  ALA A   7     -11.603  -2.452   7.540  1.00  0.00           H  
ATOM    117  N   GLY A   8     -13.797  -2.556   5.815  1.00  0.00           N  
ATOM    118  CA  GLY A   8     -14.548  -3.340   4.856  1.00  0.00           C  
ATOM    119  C   GLY A   8     -15.623  -2.527   4.154  1.00  0.00           C  
ATOM    120  O   GLY A   8     -15.765  -2.600   2.935  1.00  0.00           O  
ATOM    121  H   GLY A   8     -13.836  -2.806   6.793  1.00  0.00           H  
ATOM    122 1HA  GLY A   8     -13.869  -3.750   4.108  1.00  0.00           H  
ATOM    123 2HA  GLY A   8     -15.016  -4.184   5.362  1.00  0.00           H  
ATOM    124  N   ALA A   9     -16.380  -1.745   4.918  1.00  0.00           N  
ATOM    125  CA  ALA A   9     -17.431  -0.917   4.341  1.00  0.00           C  
ATOM    126  C   ALA A   9     -16.902   0.092   3.339  1.00  0.00           C  
ATOM    127  O   ALA A   9     -17.502   0.296   2.286  1.00  0.00           O  
ATOM    128  CB  ALA A   9     -18.187  -0.191   5.437  1.00  0.00           C  
ATOM    129  H   ALA A   9     -16.228  -1.722   5.916  1.00  0.00           H  
ATOM    130  HA  ALA A   9     -18.121  -1.570   3.806  1.00  0.00           H  
ATOM    131 1HB  ALA A   9     -18.969   0.424   4.993  1.00  0.00           H  
ATOM    132 2HB  ALA A   9     -18.637  -0.920   6.112  1.00  0.00           H  
ATOM    133 3HB  ALA A   9     -17.499   0.443   5.994  1.00  0.00           H  
ATOM    134  N   ALA A  10     -15.787   0.732   3.672  1.00  0.00           N  
ATOM    135  CA  ALA A  10     -15.168   1.690   2.767  1.00  0.00           C  
ATOM    136  C   ALA A  10     -14.691   1.019   1.501  1.00  0.00           C  
ATOM    137  O   ALA A  10     -14.742   1.603   0.427  1.00  0.00           O  
ATOM    138  CB  ALA A  10     -14.009   2.371   3.434  1.00  0.00           C  
ATOM    139  H   ALA A  10     -15.357   0.553   4.568  1.00  0.00           H  
ATOM    140  HA  ALA A  10     -15.915   2.441   2.506  1.00  0.00           H  
ATOM    141 1HB  ALA A  10     -13.559   3.084   2.744  1.00  0.00           H  
ATOM    142 2HB  ALA A  10     -14.359   2.897   4.323  1.00  0.00           H  
ATOM    143 3HB  ALA A  10     -13.268   1.627   3.722  1.00  0.00           H  
ATOM    144  N   THR A  11     -14.206  -0.209   1.631  1.00  0.00           N  
ATOM    145  CA  THR A  11     -13.817  -0.965   0.457  1.00  0.00           C  
ATOM    146  C   THR A  11     -15.035  -1.148  -0.441  1.00  0.00           C  
ATOM    147  O   THR A  11     -14.945  -0.967  -1.652  1.00  0.00           O  
ATOM    148  CB  THR A  11     -13.222  -2.334   0.835  1.00  0.00           C  
ATOM    149  OG1 THR A  11     -12.051  -2.144   1.640  1.00  0.00           O  
ATOM    150  CG2 THR A  11     -12.852  -3.119  -0.414  1.00  0.00           C  
ATOM    151  H   THR A  11     -14.103  -0.629   2.544  1.00  0.00           H  
ATOM    152  HA  THR A  11     -13.039  -0.411  -0.070  1.00  0.00           H  
ATOM    153  HB  THR A  11     -13.953  -2.902   1.411  1.00  0.00           H  
ATOM    154  HG1 THR A  11     -11.864  -2.950   2.127  1.00  0.00           H  
ATOM    155 1HG2 THR A  11     -12.434  -4.084  -0.127  1.00  0.00           H  
ATOM    156 2HG2 THR A  11     -13.742  -3.276  -1.022  1.00  0.00           H  
ATOM    157 3HG2 THR A  11     -12.114  -2.561  -0.988  1.00  0.00           H  
ATOM    158  N   VAL A  12     -16.179  -1.489   0.146  1.00  0.00           N  
ATOM    159  CA  VAL A  12     -17.388  -1.673  -0.649  1.00  0.00           C  
ATOM    160  C   VAL A  12     -17.718  -0.363  -1.357  1.00  0.00           C  
ATOM    161  O   VAL A  12     -18.081  -0.355  -2.528  1.00  0.00           O  
ATOM    162  CB  VAL A  12     -18.571  -2.103   0.239  1.00  0.00           C  
ATOM    163  CG1 VAL A  12     -19.868  -2.084  -0.556  1.00  0.00           C  
ATOM    164  CG2 VAL A  12     -18.310  -3.486   0.814  1.00  0.00           C  
ATOM    165  H   VAL A  12     -16.223  -1.623   1.146  1.00  0.00           H  
ATOM    166  HA  VAL A  12     -17.206  -2.465  -1.376  1.00  0.00           H  
ATOM    167  HB  VAL A  12     -18.682  -1.385   1.052  1.00  0.00           H  
ATOM    168 1HG1 VAL A  12     -20.693  -2.390   0.087  1.00  0.00           H  
ATOM    169 2HG1 VAL A  12     -20.052  -1.076  -0.928  1.00  0.00           H  
ATOM    170 3HG1 VAL A  12     -19.789  -2.773  -1.397  1.00  0.00           H  
ATOM    171 1HG2 VAL A  12     -19.150  -3.783   1.442  1.00  0.00           H  
ATOM    172 2HG2 VAL A  12     -18.193  -4.203   0.001  1.00  0.00           H  
ATOM    173 3HG2 VAL A  12     -17.400  -3.466   1.413  1.00  0.00           H  
ATOM    174  N   LEU A  13     -17.593   0.743  -0.632  1.00  0.00           N  
ATOM    175  CA  LEU A  13     -17.926   2.061  -1.159  1.00  0.00           C  
ATOM    176  C   LEU A  13     -17.045   2.329  -2.371  1.00  0.00           C  
ATOM    177  O   LEU A  13     -17.510   2.853  -3.380  1.00  0.00           O  
ATOM    178  CB  LEU A  13     -17.718   3.147  -0.096  1.00  0.00           C  
ATOM    179  CG  LEU A  13     -18.720   3.143   1.065  1.00  0.00           C  
ATOM    180  CD1 LEU A  13     -18.297   4.169   2.107  1.00  0.00           C  
ATOM    181  CD2 LEU A  13     -20.114   3.446   0.534  1.00  0.00           C  
ATOM    182  H   LEU A  13     -17.256   0.663   0.317  1.00  0.00           H  
ATOM    183  HA  LEU A  13     -18.982   2.070  -1.426  1.00  0.00           H  
ATOM    184 1HB  LEU A  13     -16.721   3.032   0.328  1.00  0.00           H  
ATOM    185 2HB  LEU A  13     -17.774   4.122  -0.579  1.00  0.00           H  
ATOM    186  HG  LEU A  13     -18.720   2.163   1.543  1.00  0.00           H  
ATOM    187 1HD1 LEU A  13     -19.009   4.166   2.932  1.00  0.00           H  
ATOM    188 2HD1 LEU A  13     -17.305   3.917   2.484  1.00  0.00           H  
ATOM    189 3HD1 LEU A  13     -18.272   5.159   1.653  1.00  0.00           H  
ATOM    190 1HD2 LEU A  13     -20.827   3.442   1.359  1.00  0.00           H  
ATOM    191 2HD2 LEU A  13     -20.116   4.426   0.057  1.00  0.00           H  
ATOM    192 3HD2 LEU A  13     -20.398   2.687  -0.195  1.00  0.00           H  
ATOM    193  N   LEU A  14     -15.772   1.959  -2.267  1.00  0.00           N  
ATOM    194  CA  LEU A  14     -14.815   2.177  -3.346  1.00  0.00           C  
ATOM    195  C   LEU A  14     -15.170   1.322  -4.552  1.00  0.00           C  
ATOM    196  O   LEU A  14     -14.973   1.733  -5.695  1.00  0.00           O  
ATOM    197  CB  LEU A  14     -13.392   1.849  -2.876  1.00  0.00           C  
ATOM    198  CG  LEU A  14     -12.781   2.832  -1.869  1.00  0.00           C  
ATOM    199  CD1 LEU A  14     -11.465   2.272  -1.347  1.00  0.00           C  
ATOM    200  CD2 LEU A  14     -12.573   4.182  -2.540  1.00  0.00           C  
ATOM    201  H   LEU A  14     -15.460   1.514  -1.416  1.00  0.00           H  
ATOM    202  HA  LEU A  14     -14.842   3.230  -3.625  1.00  0.00           H  
ATOM    203 1HB  LEU A  14     -13.398   0.863  -2.414  1.00  0.00           H  
ATOM    204 2HB  LEU A  14     -12.737   1.816  -3.746  1.00  0.00           H  
ATOM    205  HG  LEU A  14     -13.454   2.949  -1.020  1.00  0.00           H  
ATOM    206 1HD1 LEU A  14     -11.031   2.971  -0.631  1.00  0.00           H  
ATOM    207 2HD1 LEU A  14     -11.646   1.316  -0.855  1.00  0.00           H  
ATOM    208 3HD1 LEU A  14     -10.775   2.129  -2.178  1.00  0.00           H  
ATOM    209 1HD2 LEU A  14     -12.140   4.881  -1.824  1.00  0.00           H  
ATOM    210 2HD2 LEU A  14     -11.899   4.067  -3.389  1.00  0.00           H  
ATOM    211 3HD2 LEU A  14     -13.532   4.567  -2.887  1.00  0.00           H  
ATOM    212  N   VAL A  15     -15.685   0.126  -4.288  1.00  0.00           N  
ATOM    213  CA  VAL A  15     -16.179  -0.743  -5.344  1.00  0.00           C  
ATOM    214  C   VAL A  15     -17.398  -0.127  -5.999  1.00  0.00           C  
ATOM    215  O   VAL A  15     -17.601  -0.265  -7.197  1.00  0.00           O  
ATOM    216  CB  VAL A  15     -16.542  -2.130  -4.781  1.00  0.00           C  
ATOM    217  CG1 VAL A  15     -17.274  -2.956  -5.830  1.00  0.00           C  
ATOM    218  CG2 VAL A  15     -15.284  -2.845  -4.314  1.00  0.00           C  
ATOM    219  H   VAL A  15     -15.736  -0.187  -3.329  1.00  0.00           H  
ATOM    220  HA  VAL A  15     -15.394  -0.861  -6.091  1.00  0.00           H  
ATOM    221  HB  VAL A  15     -17.223  -2.004  -3.939  1.00  0.00           H  
ATOM    222 1HG1 VAL A  15     -17.523  -3.933  -5.415  1.00  0.00           H  
ATOM    223 2HG1 VAL A  15     -18.190  -2.442  -6.123  1.00  0.00           H  
ATOM    224 3HG1 VAL A  15     -16.634  -3.085  -6.702  1.00  0.00           H  
ATOM    225 1HG2 VAL A  15     -15.548  -3.825  -3.917  1.00  0.00           H  
ATOM    226 2HG2 VAL A  15     -14.601  -2.966  -5.155  1.00  0.00           H  
ATOM    227 3HG2 VAL A  15     -14.799  -2.257  -3.535  1.00  0.00           H  
ATOM    228  N   ILE A  16     -18.226   0.541  -5.210  1.00  0.00           N  
ATOM    229  CA  ILE A  16     -19.417   1.151  -5.769  1.00  0.00           C  
ATOM    230  C   ILE A  16     -18.922   2.228  -6.729  1.00  0.00           C  
ATOM    231  O   ILE A  16     -19.458   2.382  -7.824  1.00  0.00           O  
ATOM    232  CB  ILE A  16     -20.327   1.756  -4.684  1.00  0.00           C  
ATOM    233  CG1 ILE A  16     -20.953   0.648  -3.834  1.00  0.00           C  
ATOM    234  CG2 ILE A  16     -21.406   2.620  -5.317  1.00  0.00           C  
ATOM    235  CD1 ILE A  16     -21.642   1.152  -2.586  1.00  0.00           C  
ATOM    236  H   ILE A  16     -18.043   0.634  -4.221  1.00  0.00           H  
ATOM    237  HA  ILE A  16     -19.999   0.378  -6.270  1.00  0.00           H  
ATOM    238  HB  ILE A  16     -19.730   2.371  -4.011  1.00  0.00           H  
ATOM    239 1HG1 ILE A  16     -21.682   0.100  -4.430  1.00  0.00           H  
ATOM    240 2HG1 ILE A  16     -20.180  -0.060  -3.533  1.00  0.00           H  
ATOM    241 1HG2 ILE A  16     -22.041   3.039  -4.537  1.00  0.00           H  
ATOM    242 2HG2 ILE A  16     -20.942   3.429  -5.880  1.00  0.00           H  
ATOM    243 3HG2 ILE A  16     -22.012   2.012  -5.989  1.00  0.00           H  
ATOM    244 1HD1 ILE A  16     -22.060   0.308  -2.036  1.00  0.00           H  
ATOM    245 2HD1 ILE A  16     -20.921   1.674  -1.957  1.00  0.00           H  
ATOM    246 3HD1 ILE A  16     -22.443   1.835  -2.864  1.00  0.00           H  
ATOM    247  N   VAL A  17     -17.880   2.949  -6.313  1.00  0.00           N  
ATOM    248  CA  VAL A  17     -17.277   4.007  -7.128  1.00  0.00           C  
ATOM    249  C   VAL A  17     -16.766   3.420  -8.427  1.00  0.00           C  
ATOM    250  O   VAL A  17     -16.941   4.001  -9.493  1.00  0.00           O  
ATOM    251  CB  VAL A  17     -16.116   4.685  -6.377  1.00  0.00           C  
ATOM    252  CG1 VAL A  17     -15.340   5.600  -7.312  1.00  0.00           C  
ATOM    253  CG2 VAL A  17     -16.655   5.463  -5.185  1.00  0.00           C  
ATOM    254  H   VAL A  17     -17.497   2.753  -5.400  1.00  0.00           H  
ATOM    255  HA  VAL A  17     -18.031   4.773  -7.312  1.00  0.00           H  
ATOM    256  HB  VAL A  17     -15.424   3.919  -6.029  1.00  0.00           H  
ATOM    257 1HG1 VAL A  17     -14.523   6.072  -6.765  1.00  0.00           H  
ATOM    258 2HG1 VAL A  17     -14.934   5.017  -8.138  1.00  0.00           H  
ATOM    259 3HG1 VAL A  17     -16.005   6.370  -7.703  1.00  0.00           H  
ATOM    260 1HG2 VAL A  17     -15.828   5.939  -4.659  1.00  0.00           H  
ATOM    261 2HG2 VAL A  17     -17.352   6.225  -5.533  1.00  0.00           H  
ATOM    262 3HG2 VAL A  17     -17.170   4.781  -4.509  1.00  0.00           H  
ATOM    263  N   LEU A  18     -16.111   2.271  -8.324  1.00  0.00           N  
ATOM    264  CA  LEU A  18     -15.557   1.622  -9.493  1.00  0.00           C  
ATOM    265  C   LEU A  18     -16.718   1.270 -10.407  1.00  0.00           C  
ATOM    266  O   LEU A  18     -16.640   1.459 -11.618  1.00  0.00           O  
ATOM    267  CB  LEU A  18     -14.769   0.364  -9.108  1.00  0.00           C  
ATOM    268  CG  LEU A  18     -13.447   0.607  -8.369  1.00  0.00           C  
ATOM    269  CD1 LEU A  18     -12.886  -0.721  -7.879  1.00  0.00           C  
ATOM    270  CD2 LEU A  18     -12.466   1.304  -9.300  1.00  0.00           C  
ATOM    271  H   LEU A  18     -15.994   1.838  -7.419  1.00  0.00           H  
ATOM    272  HA  LEU A  18     -14.850   2.303  -9.965  1.00  0.00           H  
ATOM    273 1HB  LEU A  18     -15.395  -0.257  -8.470  1.00  0.00           H  
ATOM    274 2HB  LEU A  18     -14.543  -0.196 -10.016  1.00  0.00           H  
ATOM    275  HG  LEU A  18     -13.628   1.236  -7.497  1.00  0.00           H  
ATOM    276 1HD1 LEU A  18     -11.947  -0.547  -7.353  1.00  0.00           H  
ATOM    277 2HD1 LEU A  18     -13.599  -1.188  -7.200  1.00  0.00           H  
ATOM    278 3HD1 LEU A  18     -12.710  -1.378  -8.729  1.00  0.00           H  
ATOM    279 1HD2 LEU A  18     -11.526   1.478  -8.775  1.00  0.00           H  
ATOM    280 2HD2 LEU A  18     -12.283   0.676 -10.173  1.00  0.00           H  
ATOM    281 3HD2 LEU A  18     -12.884   2.258  -9.622  1.00  0.00           H  
ATOM    282  N   LEU A  19     -17.801   0.777  -9.818  1.00  0.00           N  
ATOM    283  CA  LEU A  19     -19.006   0.450 -10.573  1.00  0.00           C  
ATOM    284  C   LEU A  19     -19.594   1.679 -11.247  1.00  0.00           C  
ATOM    285  O   LEU A  19     -19.980   1.623 -12.409  1.00  0.00           O  
ATOM    286  CB  LEU A  19     -20.054  -0.180  -9.648  1.00  0.00           C  
ATOM    287  CG  LEU A  19     -21.359  -0.620 -10.324  1.00  0.00           C  
ATOM    288  CD1 LEU A  19     -21.056  -1.681 -11.373  1.00  0.00           C  
ATOM    289  CD2 LEU A  19     -22.322  -1.150  -9.272  1.00  0.00           C  
ATOM    290  H   LEU A  19     -17.790   0.624  -8.820  1.00  0.00           H  
ATOM    291  HA  LEU A  19     -18.742  -0.265 -11.352  1.00  0.00           H  
ATOM    292 1HB  LEU A  19     -19.616  -1.056  -9.173  1.00  0.00           H  
ATOM    293 2HB  LEU A  19     -20.310   0.540  -8.871  1.00  0.00           H  
ATOM    294  HG  LEU A  19     -21.811   0.233 -10.833  1.00  0.00           H  
ATOM    295 1HD1 LEU A  19     -21.983  -1.993 -11.854  1.00  0.00           H  
ATOM    296 2HD1 LEU A  19     -20.381  -1.268 -12.123  1.00  0.00           H  
ATOM    297 3HD1 LEU A  19     -20.588  -2.540 -10.896  1.00  0.00           H  
ATOM    298 1HD2 LEU A  19     -23.250  -1.462  -9.753  1.00  0.00           H  
ATOM    299 2HD2 LEU A  19     -21.872  -2.003  -8.764  1.00  0.00           H  
ATOM    300 3HD2 LEU A  19     -22.536  -0.366  -8.546  1.00  0.00           H  
ATOM    301  N   ALA A  20     -19.650   2.790 -10.520  1.00  0.00           N  
ATOM    302  CA  ALA A  20     -20.102   4.056 -11.086  1.00  0.00           C  
ATOM    303  C   ALA A  20     -19.253   4.452 -12.287  1.00  0.00           C  
ATOM    304  O   ALA A  20     -19.761   5.004 -13.260  1.00  0.00           O  
ATOM    305  CB  ALA A  20     -20.044   5.151 -10.028  1.00  0.00           C  
ATOM    306  H   ALA A  20     -19.371   2.756  -9.550  1.00  0.00           H  
ATOM    307  HA  ALA A  20     -21.134   3.931 -11.413  1.00  0.00           H  
ATOM    308 1HB  ALA A  20     -20.384   6.092 -10.460  1.00  0.00           H  
ATOM    309 2HB  ALA A  20     -20.689   4.882  -9.191  1.00  0.00           H  
ATOM    310 3HB  ALA A  20     -19.020   5.263  -9.676  1.00  0.00           H  
ATOM    311  N   GLY A  21     -17.956   4.173 -12.207  1.00  0.00           N  
ATOM    312  CA  GLY A  21     -17.073   4.438 -13.329  1.00  0.00           C  
ATOM    313  C   GLY A  21     -17.571   3.758 -14.588  1.00  0.00           C  
ATOM    314  O   GLY A  21     -17.596   4.356 -15.662  1.00  0.00           O  
ATOM    315  H   GLY A  21     -17.572   3.774 -11.363  1.00  0.00           H  
ATOM    316 1HA  GLY A  21     -17.006   5.513 -13.494  1.00  0.00           H  
ATOM    317 2HA  GLY A  21     -16.069   4.086 -13.093  1.00  0.00           H  
ATOM    318  N   SER A  22     -17.971   2.499 -14.449  1.00  0.00           N  
ATOM    319  CA  SER A  22     -18.576   1.757 -15.543  1.00  0.00           C  
ATOM    320  C   SER A  22     -19.811   2.469 -16.057  1.00  0.00           C  
ATOM    321  O   SER A  22     -20.039   2.551 -17.261  1.00  0.00           O  
ATOM    322  CB  SER A  22     -18.939   0.356 -15.091  1.00  0.00           C  
ATOM    323  OG  SER A  22     -19.503  -0.380 -16.141  1.00  0.00           O  
ATOM    324  H   SER A  22     -17.850   2.046 -13.555  1.00  0.00           H  
ATOM    325  HA  SER A  22     -17.842   1.663 -16.345  1.00  0.00           H  
ATOM    326 1HB  SER A  22     -18.046  -0.152 -14.726  1.00  0.00           H  
ATOM    327 2HB  SER A  22     -19.644   0.412 -14.263  1.00  0.00           H  
ATOM    328  HG  SER A  22     -20.033  -1.067 -15.728  1.00  0.00           H  
ATOM    329  N   TYR A  23     -20.605   2.990 -15.133  1.00  0.00           N  
ATOM    330  CA  TYR A  23     -21.814   3.710 -15.489  1.00  0.00           C  
ATOM    331  C   TYR A  23     -21.595   5.203 -15.673  1.00  0.00           C  
ATOM    332  O   TYR A  23     -22.511   5.997 -15.469  1.00  0.00           O  
ATOM    333  CB  TYR A  23     -22.891   3.471 -14.428  1.00  0.00           C  
ATOM    334  CG  TYR A  23     -23.525   2.100 -14.500  1.00  0.00           C  
ATOM    335  CD1 TYR A  23     -22.994   1.051 -13.765  1.00  0.00           C  
ATOM    336  CD2 TYR A  23     -24.637   1.892 -15.302  1.00  0.00           C  
ATOM    337  CE1 TYR A  23     -23.573  -0.202 -13.830  1.00  0.00           C  
ATOM    338  CE2 TYR A  23     -25.217   0.640 -15.368  1.00  0.00           C  
ATOM    339  CZ  TYR A  23     -24.689  -0.404 -14.636  1.00  0.00           C  
ATOM    340  OH  TYR A  23     -25.266  -1.652 -14.701  1.00  0.00           O  
ATOM    341  H   TYR A  23     -20.365   2.885 -14.157  1.00  0.00           H  
ATOM    342  HA  TYR A  23     -22.171   3.334 -16.448  1.00  0.00           H  
ATOM    343 1HB  TYR A  23     -22.457   3.594 -13.435  1.00  0.00           H  
ATOM    344 2HB  TYR A  23     -23.678   4.217 -14.535  1.00  0.00           H  
ATOM    345  HD1 TYR A  23     -22.119   1.214 -13.135  1.00  0.00           H  
ATOM    346  HD2 TYR A  23     -25.054   2.716 -15.881  1.00  0.00           H  
ATOM    347  HE1 TYR A  23     -23.156  -1.026 -13.253  1.00  0.00           H  
ATOM    348  HE2 TYR A  23     -26.091   0.476 -15.998  1.00  0.00           H  
ATOM    349  HH  TYR A  23     -24.780  -2.258 -14.137  1.00  0.00           H  
ATOM    350  N   LEU A  24     -20.376   5.578 -16.048  1.00  0.00           N  
ATOM    351  CA  LEU A  24     -20.084   6.956 -16.437  1.00  0.00           C  
ATOM    352  C   LEU A  24     -19.306   6.956 -17.742  1.00  0.00           C  
ATOM    353  O   LEU A  24     -19.601   7.721 -18.657  1.00  0.00           O  
ATOM    354  CB  LEU A  24     -19.279   7.673 -15.345  1.00  0.00           C  
ATOM    355  CG  LEU A  24     -20.043   7.981 -14.051  1.00  0.00           C  
ATOM    356  CD1 LEU A  24     -19.079   8.543 -13.014  1.00  0.00           C  
ATOM    357  CD2 LEU A  24     -21.165   8.966 -14.345  1.00  0.00           C  
ATOM    358  H   LEU A  24     -19.633   4.894 -16.064  1.00  0.00           H  
ATOM    359  HA  LEU A  24     -21.027   7.486 -16.566  1.00  0.00           H  
ATOM    360 1HB  LEU A  24     -18.421   7.056 -15.085  1.00  0.00           H  
ATOM    361 2HB  LEU A  24     -18.913   8.617 -15.747  1.00  0.00           H  
ATOM    362  HG  LEU A  24     -20.465   7.059 -13.649  1.00  0.00           H  
ATOM    363 1HD1 LEU A  24     -19.621   8.761 -12.094  1.00  0.00           H  
ATOM    364 2HD1 LEU A  24     -18.298   7.810 -12.809  1.00  0.00           H  
ATOM    365 3HD1 LEU A  24     -18.628   9.458 -13.395  1.00  0.00           H  
ATOM    366 1HD2 LEU A  24     -21.707   9.184 -13.425  1.00  0.00           H  
ATOM    367 2HD2 LEU A  24     -20.743   9.888 -14.745  1.00  0.00           H  
ATOM    368 3HD2 LEU A  24     -21.848   8.531 -15.075  1.00  0.00           H  
ATOM    369  N   ALA A  25     -18.301   6.095 -17.821  1.00  0.00           N  
ATOM    370  CA  ALA A  25     -17.447   6.052 -18.996  1.00  0.00           C  
ATOM    371  C   ALA A  25     -18.310   5.558 -20.152  1.00  0.00           C  
ATOM    372  O   ALA A  25     -18.277   6.110 -21.254  1.00  0.00           O  
ATOM    373  CB  ALA A  25     -16.279   5.104 -18.764  1.00  0.00           C  
ATOM    374  H   ALA A  25     -18.120   5.458 -17.058  1.00  0.00           H  
ATOM    375  HA  ALA A  25     -17.060   7.055 -19.171  1.00  0.00           H  
ATOM    376 1HB  ALA A  25     -15.647   5.081 -19.652  1.00  0.00           H  
ATOM    377 2HB  ALA A  25     -15.694   5.450 -17.911  1.00  0.00           H  
ATOM    378 3HB  ALA A  25     -16.657   4.103 -18.562  1.00  0.00           H  
ATOM    379  N   VAL A  26     -19.088   4.515 -19.881  1.00  0.00           N  
ATOM    380  CA  VAL A  26     -19.837   3.838 -20.925  1.00  0.00           C  
ATOM    381  C   VAL A  26     -20.827   4.826 -21.511  1.00  0.00           C  
ATOM    382  O   VAL A  26     -21.136   4.765 -22.696  1.00  0.00           O  
ATOM    383  CB  VAL A  26     -20.581   2.610 -20.369  1.00  0.00           C  
ATOM    384  CG1 VAL A  26     -21.538   2.049 -21.411  1.00  0.00           C  
ATOM    385  CG2 VAL A  26     -19.580   1.551 -19.932  1.00  0.00           C  
ATOM    386  H   VAL A  26     -19.161   4.184 -18.929  1.00  0.00           H  
ATOM    387  HA  VAL A  26     -19.134   3.480 -21.678  1.00  0.00           H  
ATOM    388  HB  VAL A  26     -21.183   2.918 -19.514  1.00  0.00           H  
ATOM    389 1HG1 VAL A  26     -22.056   1.182 -21.001  1.00  0.00           H  
ATOM    390 2HG1 VAL A  26     -22.267   2.812 -21.683  1.00  0.00           H  
ATOM    391 3HG1 VAL A  26     -20.977   1.751 -22.297  1.00  0.00           H  
ATOM    392 1HG2 VAL A  26     -20.113   0.686 -19.539  1.00  0.00           H  
ATOM    393 2HG2 VAL A  26     -18.975   1.248 -20.786  1.00  0.00           H  
ATOM    394 3HG2 VAL A  26     -18.933   1.961 -19.156  1.00  0.00           H  
ATOM    395  N   LEU A  27     -21.309   5.748 -20.682  1.00  0.00           N  
ATOM    396  CA  LEU A  27     -22.335   6.692 -21.113  1.00  0.00           C  
ATOM    397  C   LEU A  27     -21.903   7.508 -22.334  1.00  0.00           C  
ATOM    398  O   LEU A  27     -22.733   7.918 -23.148  1.00  0.00           O  
ATOM    399  CB  LEU A  27     -22.683   7.642 -19.960  1.00  0.00           C  
ATOM    400  CG  LEU A  27     -23.357   6.993 -18.744  1.00  0.00           C  
ATOM    401  CD1 LEU A  27     -23.601   8.049 -17.675  1.00  0.00           C  
ATOM    402  CD2 LEU A  27     -24.662   6.340 -19.176  1.00  0.00           C  
ATOM    403  H   LEU A  27     -20.961   5.798 -19.735  1.00  0.00           H  
ATOM    404  HA  LEU A  27     -23.218   6.130 -21.413  1.00  0.00           H  
ATOM    405 1HB  LEU A  27     -21.767   8.120 -19.615  1.00  0.00           H  
ATOM    406 2HB  LEU A  27     -23.352   8.415 -20.337  1.00  0.00           H  
ATOM    407  HG  LEU A  27     -22.695   6.237 -18.321  1.00  0.00           H  
ATOM    408 1HD1 LEU A  27     -24.080   7.588 -16.811  1.00  0.00           H  
ATOM    409 2HD1 LEU A  27     -22.650   8.486 -17.371  1.00  0.00           H  
ATOM    410 3HD1 LEU A  27     -24.249   8.829 -18.075  1.00  0.00           H  
ATOM    411 1HD2 LEU A  27     -25.141   5.878 -18.311  1.00  0.00           H  
ATOM    412 2HD2 LEU A  27     -25.325   7.095 -19.598  1.00  0.00           H  
ATOM    413 3HD2 LEU A  27     -24.456   5.577 -19.927  1.00  0.00           H  
ATOM    414  N   ALA A  28     -20.601   7.737 -22.454  1.00  0.00           N  
ATOM    415  CA  ALA A  28     -20.050   8.461 -23.589  1.00  0.00           C  
ATOM    416  C   ALA A  28     -19.619   7.449 -24.634  1.00  0.00           C  
ATOM    417  O   ALA A  28     -19.859   7.633 -25.825  1.00  0.00           O  
ATOM    418  CB  ALA A  28     -18.858   9.300 -23.153  1.00  0.00           C  
ATOM    419  H   ALA A  28     -19.976   7.398 -21.737  1.00  0.00           H  
ATOM    420  HA  ALA A  28     -20.825   9.123 -23.977  1.00  0.00           H  
ATOM    421 1HB  ALA A  28     -18.456   9.837 -24.012  1.00  0.00           H  
ATOM    422 2HB  ALA A  28     -19.174  10.016 -22.394  1.00  0.00           H  
ATOM    423 3HB  ALA A  28     -18.088   8.650 -22.739  1.00  0.00           H  
ATOM    424  N   GLU A  29     -18.992   6.371 -24.173  1.00  0.00           N  
ATOM    425  CA  GLU A  29     -18.410   5.364 -25.054  1.00  0.00           C  
ATOM    426  C   GLU A  29     -19.445   4.685 -25.953  1.00  0.00           C  
ATOM    427  O   GLU A  29     -19.158   4.367 -27.107  1.00  0.00           O  
ATOM    428  CB  GLU A  29     -17.684   4.305 -24.222  1.00  0.00           C  
ATOM    429  CG  GLU A  29     -16.443   4.814 -23.502  1.00  0.00           C  
ATOM    430  CD  GLU A  29     -15.288   5.063 -24.431  1.00  0.00           C  
ATOM    431  OE1 GLU A  29     -14.991   4.202 -25.223  1.00  0.00           O  
ATOM    432  OE2 GLU A  29     -14.702   6.117 -24.348  1.00  0.00           O  
ATOM    433  H   GLU A  29     -18.918   6.250 -23.173  1.00  0.00           H  
ATOM    434  HA  GLU A  29     -17.680   5.851 -25.701  1.00  0.00           H  
ATOM    435 1HB  GLU A  29     -18.364   3.901 -23.472  1.00  0.00           H  
ATOM    436 2HB  GLU A  29     -17.381   3.480 -24.867  1.00  0.00           H  
ATOM    437 1HG  GLU A  29     -16.689   5.743 -22.989  1.00  0.00           H  
ATOM    438 2HG  GLU A  29     -16.148   4.084 -22.750  1.00  0.00           H  
ATOM    439  N   ARG A  30     -20.640   4.461 -25.410  1.00  0.00           N  
ATOM    440  CA  ARG A  30     -21.763   3.862 -26.138  1.00  0.00           C  
ATOM    441  C   ARG A  30     -22.212   4.611 -27.393  1.00  0.00           C  
ATOM    442  O   ARG A  30     -22.873   4.033 -28.259  1.00  0.00           O  
ATOM    443  CB  ARG A  30     -22.959   3.737 -25.206  1.00  0.00           C  
ATOM    444  CG  ARG A  30     -23.552   5.059 -24.744  1.00  0.00           C  
ATOM    445  CD  ARG A  30     -24.646   4.856 -23.761  1.00  0.00           C  
ATOM    446  NE  ARG A  30     -25.108   6.114 -23.196  1.00  0.00           N  
ATOM    447  CZ  ARG A  30     -26.302   6.292 -22.599  1.00  0.00           C  
ATOM    448  NH1 ARG A  30     -27.143   5.286 -22.498  1.00  0.00           N  
ATOM    449  NH2 ARG A  30     -26.629   7.478 -22.116  1.00  0.00           N  
ATOM    450  H   ARG A  30     -20.765   4.724 -24.443  1.00  0.00           H  
ATOM    451  HA  ARG A  30     -21.455   2.882 -26.503  1.00  0.00           H  
ATOM    452 1HB  ARG A  30     -23.750   3.177 -25.703  1.00  0.00           H  
ATOM    453 2HB  ARG A  30     -22.670   3.176 -24.317  1.00  0.00           H  
ATOM    454 1HG  ARG A  30     -22.775   5.661 -24.274  1.00  0.00           H  
ATOM    455 2HG  ARG A  30     -23.957   5.595 -25.603  1.00  0.00           H  
ATOM    456 1HD  ARG A  30     -25.491   4.372 -24.251  1.00  0.00           H  
ATOM    457 2HD  ARG A  30     -24.291   4.226 -22.946  1.00  0.00           H  
ATOM    458  HE  ARG A  30     -24.488   6.911 -23.255  1.00  0.00           H  
ATOM    459 1HH1 ARG A  30     -26.893   4.380 -22.867  1.00  0.00           H  
ATOM    460 2HH1 ARG A  30     -28.038   5.420 -22.051  1.00  0.00           H  
ATOM    461 1HH2 ARG A  30     -25.983   8.251 -22.194  1.00  0.00           H  
ATOM    462 2HH2 ARG A  30     -27.524   7.612 -21.670  1.00  0.00           H  
ATOM    463  N   GLY A  31     -21.866   5.890 -27.487  1.00  0.00           N  
ATOM    464  CA  GLY A  31     -22.251   6.664 -28.655  1.00  0.00           C  
ATOM    465  C   GLY A  31     -21.064   7.069 -29.505  1.00  0.00           C  
ATOM    466  O   GLY A  31     -21.178   7.964 -30.344  1.00  0.00           O  
ATOM    467  H   GLY A  31     -21.336   6.338 -26.754  1.00  0.00           H  
ATOM    468 1HA  GLY A  31     -22.941   6.082 -29.267  1.00  0.00           H  
ATOM    469 2HA  GLY A  31     -22.781   7.562 -28.339  1.00  0.00           H  
ATOM    470  N   ALA A  32     -19.926   6.409 -29.295  1.00  0.00           N  
ATOM    471  CA  ALA A  32     -18.693   6.783 -29.978  1.00  0.00           C  
ATOM    472  C   ALA A  32     -17.982   5.582 -30.609  1.00  0.00           C  
ATOM    473  O   ALA A  32     -18.207   4.435 -30.215  1.00  0.00           O  
ATOM    474  CB  ALA A  32     -17.752   7.484 -28.992  1.00  0.00           C  
ATOM    475  H   ALA A  32     -19.915   5.634 -28.648  1.00  0.00           H  
ATOM    476  HA  ALA A  32     -18.947   7.471 -30.784  1.00  0.00           H  
ATOM    477 1HB  ALA A  32     -16.831   7.762 -29.504  1.00  0.00           H  
ATOM    478 2HB  ALA A  32     -18.235   8.379 -28.602  1.00  0.00           H  
ATOM    479 3HB  ALA A  32     -17.520   6.809 -28.170  1.00  0.00           H  
ATOM    480  N   PRO A  33     -17.128   5.841 -31.617  1.00  0.00           N  
ATOM    481  CA  PRO A  33     -16.334   4.834 -32.343  1.00  0.00           C  
ATOM    482  C   PRO A  33     -15.345   4.046 -31.471  1.00  0.00           C  
ATOM    483  O   PRO A  33     -14.736   3.075 -31.924  1.00  0.00           O  
ATOM    484  CB  PRO A  33     -15.600   5.657 -33.400  1.00  0.00           C  
ATOM    485  CG  PRO A  33     -16.402   6.921 -33.531  1.00  0.00           C  
ATOM    486  CD  PRO A  33     -16.920   7.209 -32.167  1.00  0.00           C  
ATOM    487  HA  PRO A  33     -17.014   4.109 -32.815  1.00  0.00           H  
ATOM    488 1HB  PRO A  33     -14.565   5.846 -33.077  1.00  0.00           H  
ATOM    489 2HB  PRO A  33     -15.544   5.094 -34.344  1.00  0.00           H  
ATOM    490 1HG  PRO A  33     -15.768   7.735 -33.912  1.00  0.00           H  
ATOM    491 2HG  PRO A  33     -17.214   6.782 -34.260  1.00  0.00           H  
ATOM    492 1HD  PRO A  33     -16.165   7.771 -31.598  1.00  0.00           H  
ATOM    493 2HD  PRO A  33     -17.856   7.782 -32.242  1.00  0.00           H  
ATOM    494  N   GLY A  34     -15.203   4.461 -30.219  1.00  0.00           N  
ATOM    495  CA  GLY A  34     -14.262   3.816 -29.326  1.00  0.00           C  
ATOM    496  C   GLY A  34     -14.429   2.337 -29.079  1.00  0.00           C  
ATOM    497  O   GLY A  34     -15.284   1.683 -29.670  1.00  0.00           O  
ATOM    498  H   GLY A  34     -15.755   5.234 -29.877  1.00  0.00           H  
ATOM    499 1HA  GLY A  34     -13.249   3.948 -29.707  1.00  0.00           H  
ATOM    500 2HA  GLY A  34     -14.302   4.295 -28.348  1.00  0.00           H  
ATOM    501  N   ALA A  35     -13.599   1.833 -28.168  1.00  0.00           N  
ATOM    502  CA  ALA A  35     -13.494   0.412 -27.867  1.00  0.00           C  
ATOM    503  C   ALA A  35     -14.758  -0.162 -27.237  1.00  0.00           C  
ATOM    504  O   ALA A  35     -15.813   0.474 -27.225  1.00  0.00           O  
ATOM    505  CB  ALA A  35     -12.295   0.167 -26.952  1.00  0.00           C  
ATOM    506  H   ALA A  35     -13.015   2.487 -27.666  1.00  0.00           H  
ATOM    507  HA  ALA A  35     -13.344  -0.122 -28.806  1.00  0.00           H  
ATOM    508 1HB  ALA A  35     -12.219  -0.897 -26.729  1.00  0.00           H  
ATOM    509 2HB  ALA A  35     -11.384   0.500 -27.449  1.00  0.00           H  
ATOM    510 3HB  ALA A  35     -12.426   0.724 -26.025  1.00  0.00           H  
ATOM    511  N   GLN A  36     -14.624  -1.372 -26.705  1.00  0.00           N  
ATOM    512  CA  GLN A  36     -15.748  -2.147 -26.192  1.00  0.00           C  
ATOM    513  C   GLN A  36     -16.452  -1.581 -24.967  1.00  0.00           C  
ATOM    514  O   GLN A  36     -17.332  -2.236 -24.409  1.00  0.00           O  
ATOM    515  CB  GLN A  36     -15.272  -3.566 -25.871  1.00  0.00           C  
ATOM    516  CG  GLN A  36     -14.861  -4.375 -27.090  1.00  0.00           C  
ATOM    517  CD  GLN A  36     -14.129  -5.650 -26.718  1.00  0.00           C  
ATOM    518  OE1 GLN A  36     -13.172  -5.629 -25.938  1.00  0.00           O  
ATOM    519  NE2 GLN A  36     -14.574  -6.771 -27.274  1.00  0.00           N  
ATOM    520  H   GLN A  36     -13.694  -1.764 -26.658  1.00  0.00           H  
ATOM    521  HA  GLN A  36     -16.526  -2.172 -26.954  1.00  0.00           H  
ATOM    522 1HB  GLN A  36     -14.418  -3.519 -25.195  1.00  0.00           H  
ATOM    523 2HB  GLN A  36     -16.066  -4.109 -25.359  1.00  0.00           H  
ATOM    524 1HG  GLN A  36     -15.754  -4.645 -27.652  1.00  0.00           H  
ATOM    525 2HG  GLN A  36     -14.199  -3.769 -27.709  1.00  0.00           H  
ATOM    526 1HE2 GLN A  36     -14.131  -7.644 -27.066  1.00  0.00           H  
ATOM    527 2HE2 GLN A  36     -15.353  -6.743 -27.901  1.00  0.00           H  
ATOM    528  N   LEU A  37     -16.075  -0.380 -24.533  1.00  0.00           N  
ATOM    529  CA  LEU A  37     -16.682   0.199 -23.334  1.00  0.00           C  
ATOM    530  C   LEU A  37     -18.046   0.701 -23.780  1.00  0.00           C  
ATOM    531  O   LEU A  37     -18.859   1.166 -22.986  1.00  0.00           O  
ATOM    532  CB  LEU A  37     -15.836   1.340 -22.756  1.00  0.00           C  
ATOM    533  CG  LEU A  37     -14.728   0.920 -21.781  1.00  0.00           C  
ATOM    534  CD1 LEU A  37     -13.698   0.073 -22.517  1.00  0.00           C  
ATOM    535  CD2 LEU A  37     -14.086   2.159 -21.176  1.00  0.00           C  
ATOM    536  H   LEU A  37     -15.366   0.143 -25.027  1.00  0.00           H  
ATOM    537  HA  LEU A  37     -16.740  -0.573 -22.568  1.00  0.00           H  
ATOM    538 1HB  LEU A  37     -15.366   1.876 -23.579  1.00  0.00           H  
ATOM    539 2HB  LEU A  37     -16.495   2.031 -22.230  1.00  0.00           H  
ATOM    540  HG  LEU A  37     -15.156   0.308 -20.986  1.00  0.00           H  
ATOM    541 1HD1 LEU A  37     -12.911  -0.226 -21.824  1.00  0.00           H  
ATOM    542 2HD1 LEU A  37     -14.181  -0.816 -22.923  1.00  0.00           H  
ATOM    543 3HD1 LEU A  37     -13.264   0.654 -23.330  1.00  0.00           H  
ATOM    544 1HD2 LEU A  37     -13.300   1.860 -20.483  1.00  0.00           H  
ATOM    545 2HD2 LEU A  37     -13.657   2.771 -21.970  1.00  0.00           H  
ATOM    546 3HD2 LEU A  37     -14.841   2.736 -20.642  1.00  0.00           H  
ATOM    547  N   ILE A  38     -18.261   0.602 -25.085  1.00  0.00           N  
ATOM    548  CA  ILE A  38     -19.561   0.769 -25.703  1.00  0.00           C  
ATOM    549  C   ILE A  38     -20.589  -0.058 -24.936  1.00  0.00           C  
ATOM    550  O   ILE A  38     -21.715   0.384 -24.711  1.00  0.00           O  
ATOM    551  CB  ILE A  38     -19.535   0.345 -27.183  1.00  0.00           C  
ATOM    552  CG1 ILE A  38     -18.731   1.350 -28.012  1.00  0.00           C  
ATOM    553  CG2 ILE A  38     -20.951   0.217 -27.723  1.00  0.00           C  
ATOM    554  CD1 ILE A  38     -18.387   0.859 -29.400  1.00  0.00           C  
ATOM    555  H   ILE A  38     -17.462   0.397 -25.668  1.00  0.00           H  
ATOM    556  HA  ILE A  38     -19.821   1.826 -25.679  1.00  0.00           H  
ATOM    557  HB  ILE A  38     -19.032  -0.616 -27.277  1.00  0.00           H  
ATOM    558 1HG1 ILE A  38     -19.295   2.277 -28.108  1.00  0.00           H  
ATOM    559 2HG1 ILE A  38     -17.801   1.586 -27.495  1.00  0.00           H  
ATOM    560 1HG2 ILE A  38     -20.915  -0.083 -28.771  1.00  0.00           H  
ATOM    561 2HG2 ILE A  38     -21.493  -0.535 -27.150  1.00  0.00           H  
ATOM    562 3HG2 ILE A  38     -21.462   1.176 -27.638  1.00  0.00           H  
ATOM    563 1HD1 ILE A  38     -17.816   1.625 -29.926  1.00  0.00           H  
ATOM    564 2HD1 ILE A  38     -17.790  -0.051 -29.327  1.00  0.00           H  
ATOM    565 3HD1 ILE A  38     -19.304   0.649 -29.949  1.00  0.00           H  
ATOM    566  N   THR A  39     -20.191  -1.261 -24.537  1.00  0.00           N  
ATOM    567  CA  THR A  39     -21.096  -2.178 -23.859  1.00  0.00           C  
ATOM    568  C   THR A  39     -20.661  -2.325 -22.413  1.00  0.00           C  
ATOM    569  O   THR A  39     -19.499  -2.089 -22.080  1.00  0.00           O  
ATOM    570  CB  THR A  39     -21.130  -3.557 -24.544  1.00  0.00           C  
ATOM    571  OG1 THR A  39     -19.845  -4.181 -24.433  1.00  0.00           O  
ATOM    572  CG2 THR A  39     -21.495  -3.413 -26.014  1.00  0.00           C  
ATOM    573  H   THR A  39     -19.237  -1.547 -24.709  1.00  0.00           H  
ATOM    574  HA  THR A  39     -22.107  -1.775 -23.921  1.00  0.00           H  
ATOM    575  HB  THR A  39     -21.869  -4.189 -24.052  1.00  0.00           H  
ATOM    576  HG1 THR A  39     -19.184  -3.629 -24.859  1.00  0.00           H  
ATOM    577 1HG2 THR A  39     -21.515  -4.398 -26.481  1.00  0.00           H  
ATOM    578 2HG2 THR A  39     -22.477  -2.949 -26.101  1.00  0.00           H  
ATOM    579 3HG2 THR A  39     -20.754  -2.790 -26.513  1.00  0.00           H  
ATOM    580  N   TYR A  40     -21.599  -2.707 -21.557  1.00  0.00           N  
ATOM    581  CA  TYR A  40     -21.330  -2.799 -20.131  1.00  0.00           C  
ATOM    582  C   TYR A  40     -20.632  -4.104 -19.763  1.00  0.00           C  
ATOM    583  O   TYR A  40     -19.700  -4.104 -18.958  1.00  0.00           O  
ATOM    584  CB  TYR A  40     -22.632  -2.655 -19.339  1.00  0.00           C  
ATOM    585  CG  TYR A  40     -23.051  -1.219 -19.110  1.00  0.00           C  
ATOM    586  CD1 TYR A  40     -24.096  -0.676 -19.843  1.00  0.00           C  
ATOM    587  CD2 TYR A  40     -22.391  -0.447 -18.166  1.00  0.00           C  
ATOM    588  CE1 TYR A  40     -24.478   0.635 -19.633  1.00  0.00           C  
ATOM    589  CE2 TYR A  40     -22.773   0.864 -17.956  1.00  0.00           C  
ATOM    590  CZ  TYR A  40     -23.813   1.404 -18.685  1.00  0.00           C  
ATOM    591  OH  TYR A  40     -24.194   2.710 -18.476  1.00  0.00           O  
ATOM    592  H   TYR A  40     -22.519  -2.940 -21.900  1.00  0.00           H  
ATOM    593  HA  TYR A  40     -20.659  -1.986 -19.852  1.00  0.00           H  
ATOM    594 1HB  TYR A  40     -23.438  -3.164 -19.869  1.00  0.00           H  
ATOM    595 2HB  TYR A  40     -22.523  -3.137 -18.368  1.00  0.00           H  
ATOM    596  HD1 TYR A  40     -24.614  -1.283 -20.585  1.00  0.00           H  
ATOM    597  HD2 TYR A  40     -21.569  -0.874 -17.590  1.00  0.00           H  
ATOM    598  HE1 TYR A  40     -25.299   1.062 -20.209  1.00  0.00           H  
ATOM    599  HE2 TYR A  40     -22.254   1.471 -17.214  1.00  0.00           H  
ATOM    600  HH  TYR A  40     -23.640   3.098 -17.794  1.00  0.00           H  
ATOM    601  N   PRO A  41     -21.067  -5.234 -20.350  1.00  0.00           N  
ATOM    602  CA  PRO A  41     -20.419  -6.526 -20.076  1.00  0.00           C  
ATOM    603  C   PRO A  41     -18.903  -6.489 -20.267  1.00  0.00           C  
ATOM    604  O   PRO A  41     -18.163  -7.213 -19.589  1.00  0.00           O  
ATOM    605  CB  PRO A  41     -21.083  -7.456 -21.097  1.00  0.00           C  
ATOM    606  CG  PRO A  41     -22.444  -6.879 -21.287  1.00  0.00           C  
ATOM    607  CD  PRO A  41     -22.225  -5.390 -21.273  1.00  0.00           C  
ATOM    608  HA  PRO A  41     -20.632  -6.824 -19.039  1.00  0.00           H  
ATOM    609 1HB  PRO A  41     -20.494  -7.476 -22.026  1.00  0.00           H  
ATOM    610 2HB  PRO A  41     -21.105  -8.485 -20.709  1.00  0.00           H  
ATOM    611 1HG  PRO A  41     -22.878  -7.235 -22.233  1.00  0.00           H  
ATOM    612 2HG  PRO A  41     -23.115  -7.216 -20.483  1.00  0.00           H  
ATOM    613 1HD  PRO A  41     -21.984  -5.045 -22.289  1.00  0.00           H  
ATOM    614 2HD  PRO A  41     -23.129  -4.889 -20.897  1.00  0.00           H  
ATOM    615  N   ARG A  42     -18.455  -5.641 -21.194  1.00  0.00           N  
ATOM    616  CA  ARG A  42     -17.037  -5.493 -21.501  1.00  0.00           C  
ATOM    617  C   ARG A  42     -16.429  -4.416 -20.621  1.00  0.00           C  
ATOM    618  O   ARG A  42     -15.290  -4.536 -20.183  1.00  0.00           O  
ATOM    619  CB  ARG A  42     -16.829  -5.133 -22.964  1.00  0.00           C  
ATOM    620  CG  ARG A  42     -17.308  -6.182 -23.955  1.00  0.00           C  
ATOM    621  CD  ARG A  42     -16.408  -7.364 -23.982  1.00  0.00           C  
ATOM    622  NE  ARG A  42     -16.815  -8.333 -24.987  1.00  0.00           N  
ATOM    623  CZ  ARG A  42     -16.118  -9.440 -25.308  1.00  0.00           C  
ATOM    624  NH1 ARG A  42     -14.985  -9.704 -24.697  1.00  0.00           N  
ATOM    625  NH2 ARG A  42     -16.574 -10.261 -26.239  1.00  0.00           N  
ATOM    626  H   ARG A  42     -19.129  -5.083 -21.699  1.00  0.00           H  
ATOM    627  HA  ARG A  42     -16.541  -6.446 -21.314  1.00  0.00           H  
ATOM    628 1HB  ARG A  42     -17.352  -4.205 -23.189  1.00  0.00           H  
ATOM    629 2HB  ARG A  42     -15.768  -4.964 -23.150  1.00  0.00           H  
ATOM    630 1HG  ARG A  42     -18.307  -6.518 -23.675  1.00  0.00           H  
ATOM    631 2HG  ARG A  42     -17.337  -5.751 -24.956  1.00  0.00           H  
ATOM    632 1HD  ARG A  42     -15.393  -7.042 -24.210  1.00  0.00           H  
ATOM    633 2HD  ARG A  42     -16.424  -7.855 -23.009  1.00  0.00           H  
ATOM    634  HE  ARG A  42     -17.682  -8.164 -25.479  1.00  0.00           H  
ATOM    635 1HH1 ARG A  42     -14.637  -9.077 -23.985  1.00  0.00           H  
ATOM    636 2HH1 ARG A  42     -14.463 -10.534 -24.938  1.00  0.00           H  
ATOM    637 1HH2 ARG A  42     -17.445 -10.058 -26.709  1.00  0.00           H  
ATOM    638 2HH2 ARG A  42     -16.052 -11.090 -26.479  1.00  0.00           H  
ATOM    639  N   ALA A  43     -17.192  -3.362 -20.362  1.00  0.00           N  
ATOM    640  CA  ALA A  43     -16.723  -2.298 -19.493  1.00  0.00           C  
ATOM    641  C   ALA A  43     -16.483  -2.861 -18.092  1.00  0.00           C  
ATOM    642  O   ALA A  43     -15.641  -2.354 -17.349  1.00  0.00           O  
ATOM    643  CB  ALA A  43     -17.741  -1.170 -19.444  1.00  0.00           C  
ATOM    644  H   ALA A  43     -18.113  -3.293 -20.772  1.00  0.00           H  
ATOM    645  HA  ALA A  43     -15.788  -1.913 -19.902  1.00  0.00           H  
ATOM    646 1HB  ALA A  43     -17.377  -0.379 -18.789  1.00  0.00           H  
ATOM    647 2HB  ALA A  43     -17.890  -0.771 -20.447  1.00  0.00           H  
ATOM    648 3HB  ALA A  43     -18.687  -1.551 -19.061  1.00  0.00           H  
ATOM    649  N   LEU A  44     -17.223  -3.913 -17.742  1.00  0.00           N  
ATOM    650  CA  LEU A  44     -17.015  -4.634 -16.485  1.00  0.00           C  
ATOM    651  C   LEU A  44     -15.552  -5.014 -16.317  1.00  0.00           C  
ATOM    652  O   LEU A  44     -14.939  -4.752 -15.283  1.00  0.00           O  
ATOM    653  CB  LEU A  44     -17.885  -5.897 -16.441  1.00  0.00           C  
ATOM    654  CG  LEU A  44     -17.687  -6.798 -15.216  1.00  0.00           C  
ATOM    655  CD1 LEU A  44     -18.081  -6.039 -13.957  1.00  0.00           C  
ATOM    656  CD2 LEU A  44     -18.520  -8.062 -15.376  1.00  0.00           C  
ATOM    657  H   LEU A  44     -17.952  -4.220 -18.371  1.00  0.00           H  
ATOM    658  HA  LEU A  44     -17.344  -3.999 -15.664  1.00  0.00           H  
ATOM    659 1HB  LEU A  44     -18.932  -5.598 -16.467  1.00  0.00           H  
ATOM    660 2HB  LEU A  44     -17.677  -6.493 -17.329  1.00  0.00           H  
ATOM    661  HG  LEU A  44     -16.634  -7.067 -15.128  1.00  0.00           H  
ATOM    662 1HD1 LEU A  44     -17.940  -6.680 -13.086  1.00  0.00           H  
ATOM    663 2HD1 LEU A  44     -17.457  -5.151 -13.857  1.00  0.00           H  
ATOM    664 3HD1 LEU A  44     -19.127  -5.742 -14.023  1.00  0.00           H  
ATOM    665 1HD2 LEU A  44     -18.379  -8.703 -14.505  1.00  0.00           H  
ATOM    666 2HD2 LEU A  44     -19.573  -7.795 -15.463  1.00  0.00           H  
ATOM    667 3HD2 LEU A  44     -18.205  -8.594 -16.274  1.00  0.00           H  
ATOM    668  N   TRP A  45     -15.015  -5.656 -17.350  1.00  0.00           N  
ATOM    669  CA  TRP A  45     -13.631  -6.109 -17.362  1.00  0.00           C  
ATOM    670  C   TRP A  45     -12.689  -4.910 -17.307  1.00  0.00           C  
ATOM    671  O   TRP A  45     -11.657  -4.958 -16.641  1.00  0.00           O  
ATOM    672  CB  TRP A  45     -13.346  -6.941 -18.614  1.00  0.00           C  
ATOM    673  CG  TRP A  45     -14.302  -8.079 -18.808  1.00  0.00           C  
ATOM    674  CD1 TRP A  45     -14.926  -8.430 -19.967  1.00  0.00           C  
ATOM    675  CD2 TRP A  45     -14.749  -9.026 -17.808  1.00  0.00           C  
ATOM    676  NE1 TRP A  45     -15.728  -9.525 -19.758  1.00  0.00           N  
ATOM    677  CE2 TRP A  45     -15.631  -9.904 -18.443  1.00  0.00           C  
ATOM    678  CE3 TRP A  45     -14.474  -9.197 -16.445  1.00  0.00           C  
ATOM    679  CZ2 TRP A  45     -16.248 -10.942 -17.764  1.00  0.00           C  
ATOM    680  CZ3 TRP A  45     -15.092 -10.239 -15.765  1.00  0.00           C  
ATOM    681  CH2 TRP A  45     -15.956 -11.090 -16.408  1.00  0.00           C  
ATOM    682  H   TRP A  45     -15.597  -5.832 -18.157  1.00  0.00           H  
ATOM    683  HA  TRP A  45     -13.460  -6.722 -16.477  1.00  0.00           H  
ATOM    684 1HB  TRP A  45     -13.393  -6.300 -19.495  1.00  0.00           H  
ATOM    685 2HB  TRP A  45     -12.336  -7.347 -18.559  1.00  0.00           H  
ATOM    686  HD1 TRP A  45     -14.806  -7.917 -20.919  1.00  0.00           H  
ATOM    687  HE1 TRP A  45     -16.299  -9.978 -20.458  1.00  0.00           H  
ATOM    688  HE3 TRP A  45     -13.787  -8.526 -15.930  1.00  0.00           H  
ATOM    689  HZ2 TRP A  45     -16.937 -11.628 -18.258  1.00  0.00           H  
ATOM    690  HZ3 TRP A  45     -14.874 -10.365 -14.704  1.00  0.00           H  
ATOM    691  HH2 TRP A  45     -16.423 -11.897 -15.845  1.00  0.00           H  
ATOM    692  N   TRP A  46     -13.053  -3.831 -17.994  1.00  0.00           N  
ATOM    693  CA  TRP A  46     -12.236  -2.622 -17.978  1.00  0.00           C  
ATOM    694  C   TRP A  46     -12.148  -2.087 -16.563  1.00  0.00           C  
ATOM    695  O   TRP A  46     -11.076  -1.688 -16.103  1.00  0.00           O  
ATOM    696  CB  TRP A  46     -12.822  -1.553 -18.903  1.00  0.00           C  
ATOM    697  CG  TRP A  46     -12.263  -0.183 -18.663  1.00  0.00           C  
ATOM    698  CD1 TRP A  46     -11.047   0.283 -19.066  1.00  0.00           C  
ATOM    699  CD2 TRP A  46     -12.900   0.912 -17.961  1.00  0.00           C  
ATOM    700  NE1 TRP A  46     -10.883   1.585 -18.664  1.00  0.00           N  
ATOM    701  CE2 TRP A  46     -12.008   1.987 -17.988  1.00  0.00           C  
ATOM    702  CE3 TRP A  46     -14.137   1.063 -17.323  1.00  0.00           C  
ATOM    703  CZ2 TRP A  46     -12.308   3.204 -17.398  1.00  0.00           C  
ATOM    704  CZ3 TRP A  46     -14.439   2.284 -16.732  1.00  0.00           C  
ATOM    705  CH2 TRP A  46     -13.548   3.327 -16.770  1.00  0.00           C  
ATOM    706  H   TRP A  46     -13.905  -3.842 -18.536  1.00  0.00           H  
ATOM    707  HA  TRP A  46     -11.247  -2.868 -18.364  1.00  0.00           H  
ATOM    708 1HB  TRP A  46     -12.629  -1.825 -19.941  1.00  0.00           H  
ATOM    709 2HB  TRP A  46     -13.902  -1.510 -18.771  1.00  0.00           H  
ATOM    710  HD1 TRP A  46     -10.313  -0.294 -19.625  1.00  0.00           H  
ATOM    711  HE1 TRP A  46     -10.068   2.156 -18.836  1.00  0.00           H  
ATOM    712  HE3 TRP A  46     -14.849   0.239 -17.292  1.00  0.00           H  
ATOM    713  HZ2 TRP A  46     -11.614   4.045 -17.417  1.00  0.00           H  
ATOM    714  HZ3 TRP A  46     -15.404   2.393 -16.237  1.00  0.00           H  
ATOM    715  HH2 TRP A  46     -13.818   4.272 -16.297  1.00  0.00           H  
ATOM    716  N   SER A  47     -13.293  -2.060 -15.889  1.00  0.00           N  
ATOM    717  CA  SER A  47     -13.385  -1.457 -14.570  1.00  0.00           C  
ATOM    718  C   SER A  47     -12.204  -1.964 -13.754  1.00  0.00           C  
ATOM    719  O   SER A  47     -11.448  -1.183 -13.176  1.00  0.00           O  
ATOM    720  CB  SER A  47     -14.697  -1.812 -13.897  1.00  0.00           C  
ATOM    721  OG  SER A  47     -15.783  -1.278 -14.602  1.00  0.00           O  
ATOM    722  H   SER A  47     -14.119  -2.467 -16.303  1.00  0.00           H  
ATOM    723  HA  SER A  47     -13.371  -0.372 -14.683  1.00  0.00           H  
ATOM    724 1HB  SER A  47     -14.794  -2.896 -13.840  1.00  0.00           H  
ATOM    725 2HB  SER A  47     -14.698  -1.429 -12.877  1.00  0.00           H  
ATOM    726  HG  SER A  47     -15.654  -0.326 -14.605  1.00  0.00           H  
ATOM    727  N   VAL A  48     -12.047  -3.284 -13.728  1.00  0.00           N  
ATOM    728  CA  VAL A  48     -10.935  -3.914 -13.034  1.00  0.00           C  
ATOM    729  C   VAL A  48      -9.587  -3.647 -13.694  1.00  0.00           C  
ATOM    730  O   VAL A  48      -8.608  -3.364 -12.999  1.00  0.00           O  
ATOM    731  CB  VAL A  48     -11.164  -5.436 -12.962  1.00  0.00           C  
ATOM    732  CG1 VAL A  48      -9.936  -6.133 -12.398  1.00  0.00           C  
ATOM    733  CG2 VAL A  48     -12.391  -5.735 -12.114  1.00  0.00           C  
ATOM    734  H   VAL A  48     -12.721  -3.864 -14.206  1.00  0.00           H  
ATOM    735  HA  VAL A  48     -10.884  -3.508 -12.023  1.00  0.00           H  
ATOM    736  HB  VAL A  48     -11.317  -5.819 -13.971  1.00  0.00           H  
ATOM    737 1HG1 VAL A  48     -10.115  -7.208 -12.355  1.00  0.00           H  
ATOM    738 2HG1 VAL A  48      -9.078  -5.935 -13.041  1.00  0.00           H  
ATOM    739 3HG1 VAL A  48      -9.733  -5.759 -11.395  1.00  0.00           H  
ATOM    740 1HG2 VAL A  48     -12.548  -6.812 -12.068  1.00  0.00           H  
ATOM    741 2HG2 VAL A  48     -12.241  -5.347 -11.107  1.00  0.00           H  
ATOM    742 3HG2 VAL A  48     -13.266  -5.260 -12.559  1.00  0.00           H  
ATOM    743  N   GLU A  49      -9.528  -3.744 -15.025  1.00  0.00           N  
ATOM    744  CA  GLU A  49      -8.266  -3.567 -15.750  1.00  0.00           C  
ATOM    745  C   GLU A  49      -7.638  -2.244 -15.331  1.00  0.00           C  
ATOM    746  O   GLU A  49      -6.482  -2.197 -14.908  1.00  0.00           O  
ATOM    747  CB  GLU A  49      -8.490  -3.594 -17.263  1.00  0.00           C  
ATOM    748  CG  GLU A  49      -7.214  -3.514 -18.089  1.00  0.00           C  
ATOM    749  CD  GLU A  49      -7.469  -3.597 -19.569  1.00  0.00           C  
ATOM    750  OE1 GLU A  49      -8.587  -3.850 -19.947  1.00  0.00           O  
ATOM    751  OE2 GLU A  49      -6.543  -3.406 -20.322  1.00  0.00           O  
ATOM    752  H   GLU A  49     -10.370  -3.943 -15.545  1.00  0.00           H  
ATOM    753  HA  GLU A  49      -7.602  -4.394 -15.495  1.00  0.00           H  
ATOM    754 1HB  GLU A  49      -9.010  -4.512 -17.538  1.00  0.00           H  
ATOM    755 2HB  GLU A  49      -9.128  -2.758 -17.552  1.00  0.00           H  
ATOM    756 1HG  GLU A  49      -6.711  -2.572 -17.871  1.00  0.00           H  
ATOM    757 2HG  GLU A  49      -6.551  -4.325 -17.793  1.00  0.00           H  
ATOM    758  N   THR A  50      -8.418  -1.173 -15.433  1.00  0.00           N  
ATOM    759  CA  THR A  50      -7.914   0.167 -15.169  1.00  0.00           C  
ATOM    760  C   THR A  50      -7.643   0.373 -13.673  1.00  0.00           C  
ATOM    761  O   THR A  50      -6.661   1.019 -13.284  1.00  0.00           O  
ATOM    762  CB  THR A  50      -8.903   1.235 -15.672  1.00  0.00           C  
ATOM    763  OG1 THR A  50      -9.081   1.096 -17.087  1.00  0.00           O  
ATOM    764  CG2 THR A  50      -8.382   2.631 -15.364  1.00  0.00           C  
ATOM    765  H   THR A  50      -9.385  -1.291 -15.701  1.00  0.00           H  
ATOM    766  HA  THR A  50      -6.989   0.305 -15.728  1.00  0.00           H  
ATOM    767  HB  THR A  50      -9.867   1.097 -15.183  1.00  0.00           H  
ATOM    768  HG1 THR A  50      -8.732   1.874 -17.531  1.00  0.00           H  
ATOM    769 1HG2 THR A  50      -9.094   3.372 -15.727  1.00  0.00           H  
ATOM    770 2HG2 THR A  50      -8.257   2.743 -14.288  1.00  0.00           H  
ATOM    771 3HG2 THR A  50      -7.423   2.778 -15.858  1.00  0.00           H  
ATOM    772  N   ALA A  51      -8.533  -0.180 -12.854  1.00  0.00           N  
ATOM    773  CA  ALA A  51      -8.416  -0.129 -11.403  1.00  0.00           C  
ATOM    774  C   ALA A  51      -7.163  -0.836 -10.911  1.00  0.00           C  
ATOM    775  O   ALA A  51      -6.568  -0.432  -9.921  1.00  0.00           O  
ATOM    776  CB  ALA A  51      -9.649  -0.751 -10.766  1.00  0.00           C  
ATOM    777  H   ALA A  51      -9.323  -0.655 -13.267  1.00  0.00           H  
ATOM    778  HA  ALA A  51      -8.348   0.917 -11.105  1.00  0.00           H  
ATOM    779 1HB  ALA A  51      -9.557  -0.711  -9.680  1.00  0.00           H  
ATOM    780 2HB  ALA A  51     -10.537  -0.199 -11.075  1.00  0.00           H  
ATOM    781 3HB  ALA A  51      -9.738  -1.789 -11.084  1.00  0.00           H  
ATOM    782  N   THR A  52      -6.773  -1.903 -11.592  1.00  0.00           N  
ATOM    783  CA  THR A  52      -5.602  -2.651 -11.176  1.00  0.00           C  
ATOM    784  C   THR A  52      -4.450  -2.114 -11.985  1.00  0.00           C  
ATOM    785  O   THR A  52      -3.291  -2.464 -11.741  1.00  0.00           O  
ATOM    786  CB  THR A  52      -5.761  -4.168 -11.393  1.00  0.00           C  
ATOM    787  OG1 THR A  52      -6.019  -4.430 -12.779  1.00  0.00           O  
ATOM    788  CG2 THR A  52      -6.910  -4.709 -10.556  1.00  0.00           C  
ATOM    789  H   THR A  52      -7.287  -2.206 -12.407  1.00  0.00           H  
ATOM    790  HA  THR A  52      -5.504  -2.567 -10.094  1.00  0.00           H  
ATOM    791  HB  THR A  52      -4.840  -4.675 -11.107  1.00  0.00           H  
ATOM    792  HG1 THR A  52      -6.826  -3.982 -13.044  1.00  0.00           H  
ATOM    793 1HG2 THR A  52      -7.007  -5.781 -10.722  1.00  0.00           H  
ATOM    794 2HG2 THR A  52      -6.712  -4.521  -9.501  1.00  0.00           H  
ATOM    795 3HG2 THR A  52      -7.836  -4.212 -10.845  1.00  0.00           H  
ATOM    796  N   THR A  53      -4.789  -1.242 -12.938  1.00  0.00           N  
ATOM    797  CA  THR A  53      -3.833  -0.466 -13.727  1.00  0.00           C  
ATOM    798  C   THR A  53      -2.952  -1.426 -14.507  1.00  0.00           C  
ATOM    799  O   THR A  53      -1.735  -1.468 -14.367  1.00  0.00           O  
ATOM    800  CB  THR A  53      -2.966   0.449 -12.842  1.00  0.00           C  
ATOM    801  OG1 THR A  53      -1.999  -0.340 -12.137  1.00  0.00           O  
ATOM    802  CG2 THR A  53      -3.831   1.198 -11.841  1.00  0.00           C  
ATOM    803  H   THR A  53      -5.778  -1.126 -13.110  1.00  0.00           H  
ATOM    804  HA  THR A  53      -4.388   0.151 -14.434  1.00  0.00           H  
ATOM    805  HB  THR A  53      -2.440   1.169 -13.469  1.00  0.00           H  
ATOM    806  HG1 THR A  53      -2.230  -1.269 -12.210  1.00  0.00           H  
ATOM    807 1HG2 THR A  53      -3.202   1.840 -11.225  1.00  0.00           H  
ATOM    808 2HG2 THR A  53      -4.560   1.808 -12.374  1.00  0.00           H  
ATOM    809 3HG2 THR A  53      -4.352   0.484 -11.205  1.00  0.00           H  
ATOM    810  N   VAL A  54      -3.614  -2.228 -15.321  1.00  0.00           N  
ATOM    811  CA  VAL A  54      -2.953  -3.103 -16.261  1.00  0.00           C  
ATOM    812  C   VAL A  54      -2.739  -2.255 -17.514  1.00  0.00           C  
ATOM    813  O   VAL A  54      -1.611  -2.043 -17.962  1.00  0.00           O  
ATOM    814  CB  VAL A  54      -3.802  -4.349 -16.574  1.00  0.00           C  
ATOM    815  CG1 VAL A  54      -3.134  -5.192 -17.650  1.00  0.00           C  
ATOM    816  CG2 VAL A  54      -4.014  -5.163 -15.306  1.00  0.00           C  
ATOM    817  H   VAL A  54      -4.623  -2.224 -15.279  1.00  0.00           H  
ATOM    818  HA  VAL A  54      -2.023  -3.454 -15.812  1.00  0.00           H  
ATOM    819  HB  VAL A  54      -4.767  -4.030 -16.968  1.00  0.00           H  
ATOM    820 1HG1 VAL A  54      -3.748  -6.068 -17.859  1.00  0.00           H  
ATOM    821 2HG1 VAL A  54      -3.025  -4.601 -18.560  1.00  0.00           H  
ATOM    822 3HG1 VAL A  54      -2.152  -5.512 -17.304  1.00  0.00           H  
ATOM    823 1HG2 VAL A  54      -4.616  -6.042 -15.535  1.00  0.00           H  
ATOM    824 2HG2 VAL A  54      -3.049  -5.476 -14.909  1.00  0.00           H  
ATOM    825 3HG2 VAL A  54      -4.531  -4.553 -14.565  1.00  0.00           H  
ATOM    826  N   GLY A  55      -3.851  -1.760 -18.053  1.00  0.00           N  
ATOM    827  CA  GLY A  55      -3.826  -0.871 -19.203  1.00  0.00           C  
ATOM    828  C   GLY A  55      -3.286  -1.502 -20.462  1.00  0.00           C  
ATOM    829  O   GLY A  55      -2.349  -0.986 -21.064  1.00  0.00           O  
ATOM    830  H   GLY A  55      -4.740  -2.014 -17.646  1.00  0.00           H  
ATOM    831 1HA  GLY A  55      -4.836  -0.514 -19.409  1.00  0.00           H  
ATOM    832 2HA  GLY A  55      -3.218   0.003 -18.974  1.00  0.00           H  
ATOM    833  N   TYR A  56      -3.878  -2.618 -20.866  1.00  0.00           N  
ATOM    834  CA  TYR A  56      -3.306  -3.412 -21.941  1.00  0.00           C  
ATOM    835  C   TYR A  56      -3.204  -2.569 -23.184  1.00  0.00           C  
ATOM    836  O   TYR A  56      -2.136  -2.463 -23.769  1.00  0.00           O  
ATOM    837  CB  TYR A  56      -4.142  -4.666 -22.208  1.00  0.00           C  
ATOM    838  CG  TYR A  56      -3.593  -5.541 -23.313  1.00  0.00           C  
ATOM    839  CD1 TYR A  56      -2.471  -6.324 -23.085  1.00  0.00           C  
ATOM    840  CD2 TYR A  56      -4.213  -5.561 -24.554  1.00  0.00           C  
ATOM    841  CE1 TYR A  56      -1.970  -7.123 -24.095  1.00  0.00           C  
ATOM    842  CE2 TYR A  56      -3.712  -6.360 -25.563  1.00  0.00           C  
ATOM    843  CZ  TYR A  56      -2.595  -7.139 -25.336  1.00  0.00           C  
ATOM    844  OH  TYR A  56      -2.097  -7.935 -26.342  1.00  0.00           O  
ATOM    845  H   TYR A  56      -4.735  -2.926 -20.429  1.00  0.00           H  
ATOM    846  HA  TYR A  56      -2.314  -3.744 -21.634  1.00  0.00           H  
ATOM    847 1HB  TYR A  56      -4.202  -5.264 -21.298  1.00  0.00           H  
ATOM    848 2HB  TYR A  56      -5.157  -4.375 -22.476  1.00  0.00           H  
ATOM    849  HD1 TYR A  56      -1.984  -6.308 -22.110  1.00  0.00           H  
ATOM    850  HD2 TYR A  56      -5.094  -4.945 -24.733  1.00  0.00           H  
ATOM    851  HE1 TYR A  56      -1.089  -7.738 -23.916  1.00  0.00           H  
ATOM    852  HE2 TYR A  56      -4.198  -6.375 -26.538  1.00  0.00           H  
ATOM    853  HH  TYR A  56      -2.638  -7.832 -27.128  1.00  0.00           H  
ATOM    854  N   GLY A  57      -4.322  -1.955 -23.565  1.00  0.00           N  
ATOM    855  CA  GLY A  57      -4.319  -1.005 -24.661  1.00  0.00           C  
ATOM    856  C   GLY A  57      -5.334  -1.442 -25.703  1.00  0.00           C  
ATOM    857  O   GLY A  57      -5.483  -0.825 -26.762  1.00  0.00           O  
ATOM    858  H   GLY A  57      -5.190  -2.151 -23.086  1.00  0.00           H  
ATOM    859 1HA  GLY A  57      -4.558  -0.011 -24.281  1.00  0.00           H  
ATOM    860 2HA  GLY A  57      -3.320  -0.951 -25.093  1.00  0.00           H  
ATOM    861  N   ASP A  58      -6.032  -2.527 -25.386  1.00  0.00           N  
ATOM    862  CA  ASP A  58      -7.135  -3.022 -26.191  1.00  0.00           C  
ATOM    863  C   ASP A  58      -8.460  -2.534 -25.612  1.00  0.00           C  
ATOM    864  O   ASP A  58      -9.259  -1.920 -26.315  1.00  0.00           O  
ATOM    865  CB  ASP A  58      -7.119  -4.552 -26.254  1.00  0.00           C  
ATOM    866  CG  ASP A  58      -8.186  -5.118 -27.181  1.00  0.00           C  
ATOM    867  OD1 ASP A  58      -8.123  -4.855 -28.359  1.00  0.00           O  
ATOM    868  OD2 ASP A  58      -9.054  -5.808 -26.702  1.00  0.00           O  
ATOM    869  H   ASP A  58      -5.776  -3.024 -24.544  1.00  0.00           H  
ATOM    870  HA  ASP A  58      -7.009  -2.659 -27.212  1.00  0.00           H  
ATOM    871 1HB  ASP A  58      -6.142  -4.891 -26.599  1.00  0.00           H  
ATOM    872 2HB  ASP A  58      -7.273  -4.959 -25.255  1.00  0.00           H  
ATOM    873  N   LEU A  59      -8.685  -2.818 -24.331  1.00  0.00           N  
ATOM    874  CA  LEU A  59      -9.939  -2.471 -23.668  1.00  0.00           C  
ATOM    875  C   LEU A  59      -9.793  -1.241 -22.773  1.00  0.00           C  
ATOM    876  O   LEU A  59      -9.365  -1.354 -21.622  1.00  0.00           O  
ATOM    877  CB  LEU A  59     -10.434  -3.659 -22.833  1.00  0.00           C  
ATOM    878  CG  LEU A  59     -11.752  -3.438 -22.079  1.00  0.00           C  
ATOM    879  CD1 LEU A  59     -12.887  -3.265 -23.079  1.00  0.00           C  
ATOM    880  CD2 LEU A  59     -12.012  -4.619 -21.155  1.00  0.00           C  
ATOM    881  H   LEU A  59      -7.964  -3.287 -23.803  1.00  0.00           H  
ATOM    882  HA  LEU A  59     -10.686  -2.257 -24.432  1.00  0.00           H  
ATOM    883 1HB  LEU A  59     -10.570  -4.515 -23.493  1.00  0.00           H  
ATOM    884 2HB  LEU A  59      -9.670  -3.910 -22.098  1.00  0.00           H  
ATOM    885  HG  LEU A  59     -11.685  -2.524 -21.489  1.00  0.00           H  
ATOM    886 1HD1 LEU A  59     -13.823  -3.108 -22.543  1.00  0.00           H  
ATOM    887 2HD1 LEU A  59     -12.685  -2.403 -23.714  1.00  0.00           H  
ATOM    888 3HD1 LEU A  59     -12.968  -4.160 -23.695  1.00  0.00           H  
ATOM    889 1HD2 LEU A  59     -12.948  -4.461 -20.618  1.00  0.00           H  
ATOM    890 2HD2 LEU A  59     -12.081  -5.534 -21.744  1.00  0.00           H  
ATOM    891 3HD2 LEU A  59     -11.194  -4.708 -20.440  1.00  0.00           H  
ATOM    892  N   TYR A  60     -10.151  -0.077 -23.317  1.00  0.00           N  
ATOM    893  CA  TYR A  60     -10.018   1.210 -22.634  1.00  0.00           C  
ATOM    894  C   TYR A  60     -10.828   2.330 -23.294  1.00  0.00           C  
ATOM    895  O   TYR A  60     -11.265   2.216 -24.441  1.00  0.00           O  
ATOM    896  CB  TYR A  60      -8.542   1.610 -22.562  1.00  0.00           C  
ATOM    897  CG  TYR A  60      -7.989   2.141 -23.866  1.00  0.00           C  
ATOM    898  CD1 TYR A  60      -7.836   3.508 -24.049  1.00  0.00           C  
ATOM    899  CD2 TYR A  60      -7.635   1.262 -24.878  1.00  0.00           C  
ATOM    900  CE1 TYR A  60      -7.331   3.993 -25.240  1.00  0.00           C  
ATOM    901  CE2 TYR A  60      -7.130   1.747 -26.069  1.00  0.00           C  
ATOM    902  CZ  TYR A  60      -6.978   3.106 -26.251  1.00  0.00           C  
ATOM    903  OH  TYR A  60      -6.475   3.590 -27.437  1.00  0.00           O  
ATOM    904  H   TYR A  60     -10.533  -0.100 -24.251  1.00  0.00           H  
ATOM    905  HA  TYR A  60     -10.408   1.107 -21.621  1.00  0.00           H  
ATOM    906 1HB  TYR A  60      -8.410   2.378 -21.798  1.00  0.00           H  
ATOM    907 2HB  TYR A  60      -7.946   0.748 -22.266  1.00  0.00           H  
ATOM    908  HD1 TYR A  60      -8.114   4.199 -23.253  1.00  0.00           H  
ATOM    909  HD2 TYR A  60      -7.757   0.188 -24.735  1.00  0.00           H  
ATOM    910  HE1 TYR A  60      -7.211   5.066 -25.384  1.00  0.00           H  
ATOM    911  HE2 TYR A  60      -6.853   1.056 -26.865  1.00  0.00           H  
ATOM    912  HH  TYR A  60      -6.044   4.434 -27.281  1.00  0.00           H  
ATOM    913  N   PRO A  61     -11.052   3.435 -22.570  1.00  0.00           N  
ATOM    914  CA  PRO A  61     -11.869   4.506 -23.140  1.00  0.00           C  
ATOM    915  C   PRO A  61     -11.118   5.398 -24.127  1.00  0.00           C  
ATOM    916  O   PRO A  61      -9.887   5.457 -24.131  1.00  0.00           O  
ATOM    917  CB  PRO A  61     -12.290   5.294 -21.895  1.00  0.00           C  
ATOM    918  CG  PRO A  61     -11.141   5.138 -20.958  1.00  0.00           C  
ATOM    919  CD  PRO A  61     -10.680   3.719 -21.164  1.00  0.00           C  
ATOM    920  HA  PRO A  61     -12.721   4.065 -23.678  1.00  0.00           H  
ATOM    921 1HB  PRO A  61     -12.484   6.343 -22.161  1.00  0.00           H  
ATOM    922 2HB  PRO A  61     -13.228   4.886 -21.491  1.00  0.00           H  
ATOM    923 1HG  PRO A  61     -10.358   5.875 -21.191  1.00  0.00           H  
ATOM    924 2HG  PRO A  61     -11.464   5.332 -19.925  1.00  0.00           H  
ATOM    925 1HD  PRO A  61      -9.592   3.661 -21.013  1.00  0.00           H  
ATOM    926 2HD  PRO A  61     -11.205   3.057 -20.460  1.00  0.00           H  
ATOM    927  N   VAL A  62     -11.885   6.082 -24.969  1.00  0.00           N  
ATOM    928  CA  VAL A  62     -11.342   6.889 -26.052  1.00  0.00           C  
ATOM    929  C   VAL A  62     -11.922   8.283 -25.912  1.00  0.00           C  
ATOM    930  O   VAL A  62     -11.267   9.278 -26.213  1.00  0.00           O  
ATOM    931  CB  VAL A  62     -11.700   6.298 -27.428  1.00  0.00           C  
ATOM    932  CG1 VAL A  62     -11.201   7.205 -28.543  1.00  0.00           C  
ATOM    933  CG2 VAL A  62     -11.108   4.903 -27.562  1.00  0.00           C  
ATOM    934  H   VAL A  62     -12.886   6.035 -24.845  1.00  0.00           H  
ATOM    935  HA  VAL A  62     -10.253   6.872 -25.983  1.00  0.00           H  
ATOM    936  HB  VAL A  62     -12.784   6.243 -27.519  1.00  0.00           H  
ATOM    937 1HG1 VAL A  62     -11.463   6.772 -29.509  1.00  0.00           H  
ATOM    938 2HG1 VAL A  62     -11.665   8.186 -28.449  1.00  0.00           H  
ATOM    939 3HG1 VAL A  62     -10.118   7.305 -28.473  1.00  0.00           H  
ATOM    940 1HG2 VAL A  62     -11.366   4.491 -28.537  1.00  0.00           H  
ATOM    941 2HG2 VAL A  62     -10.024   4.957 -27.465  1.00  0.00           H  
ATOM    942 3HG2 VAL A  62     -11.511   4.260 -26.779  1.00  0.00           H  
ATOM    943  N   THR A  63     -13.172   8.338 -25.468  1.00  0.00           N  
ATOM    944  CA  THR A  63     -13.898   9.589 -25.358  1.00  0.00           C  
ATOM    945  C   THR A  63     -13.185  10.396 -24.283  1.00  0.00           C  
ATOM    946  O   THR A  63     -12.530   9.818 -23.414  1.00  0.00           O  
ATOM    947  CB  THR A  63     -15.380   9.379 -24.999  1.00  0.00           C  
ATOM    948  OG1 THR A  63     -15.479   8.729 -23.724  1.00  0.00           O  
ATOM    949  CG2 THR A  63     -16.069   8.526 -26.053  1.00  0.00           C  
ATOM    950  H   THR A  63     -13.630   7.479 -25.199  1.00  0.00           H  
ATOM    951  HA  THR A  63     -13.933  10.056 -26.342  1.00  0.00           H  
ATOM    952  HB  THR A  63     -15.880  10.345 -24.938  1.00  0.00           H  
ATOM    953  HG1 THR A  63     -15.255   7.801 -23.821  1.00  0.00           H  
ATOM    954 1HG2 THR A  63     -17.116   8.388 -25.783  1.00  0.00           H  
ATOM    955 2HG2 THR A  63     -16.006   9.022 -27.021  1.00  0.00           H  
ATOM    956 3HG2 THR A  63     -15.579   7.554 -26.111  1.00  0.00           H  
ATOM    957  N   LEU A  64     -13.304  11.719 -24.328  1.00  0.00           N  
ATOM    958  CA  LEU A  64     -12.606  12.549 -23.351  1.00  0.00           C  
ATOM    959  C   LEU A  64     -13.178  12.272 -21.967  1.00  0.00           C  
ATOM    960  O   LEU A  64     -12.449  12.225 -20.977  1.00  0.00           O  
ATOM    961  CB  LEU A  64     -12.748  14.036 -23.697  1.00  0.00           C  
ATOM    962  CG  LEU A  64     -12.109  14.475 -25.021  1.00  0.00           C  
ATOM    963  CD1 LEU A  64     -12.460  15.931 -25.297  1.00  0.00           C  
ATOM    964  CD2 LEU A  64     -10.602  14.281 -24.947  1.00  0.00           C  
ATOM    965  H   LEU A  64     -13.875  12.163 -25.033  1.00  0.00           H  
ATOM    966  HA  LEU A  64     -11.546  12.296 -23.377  1.00  0.00           H  
ATOM    967 1HB  LEU A  64     -13.807  14.282 -23.743  1.00  0.00           H  
ATOM    968 2HB  LEU A  64     -12.294  14.624 -22.899  1.00  0.00           H  
ATOM    969  HG  LEU A  64     -12.513  13.875 -25.837  1.00  0.00           H  
ATOM    970 1HD1 LEU A  64     -12.007  16.243 -26.238  1.00  0.00           H  
ATOM    971 2HD1 LEU A  64     -13.543  16.037 -25.364  1.00  0.00           H  
ATOM    972 3HD1 LEU A  64     -12.083  16.555 -24.488  1.00  0.00           H  
ATOM    973 1HD2 LEU A  64     -10.148  14.592 -25.888  1.00  0.00           H  
ATOM    974 2HD2 LEU A  64     -10.197  14.882 -24.132  1.00  0.00           H  
ATOM    975 3HD2 LEU A  64     -10.379  13.229 -24.767  1.00  0.00           H  
ATOM    976  N   TRP A  65     -14.493  12.079 -21.915  1.00  0.00           N  
ATOM    977  CA  TRP A  65     -15.189  11.819 -20.663  1.00  0.00           C  
ATOM    978  C   TRP A  65     -14.768  10.460 -20.112  1.00  0.00           C  
ATOM    979  O   TRP A  65     -14.493  10.312 -18.921  1.00  0.00           O  
ATOM    980  CB  TRP A  65     -16.704  11.857 -20.868  1.00  0.00           C  
ATOM    981  CG  TRP A  65     -17.482  11.436 -19.658  1.00  0.00           C  
ATOM    982  CD1 TRP A  65     -18.383  10.416 -19.581  1.00  0.00           C  
ATOM    983  CD2 TRP A  65     -17.432  12.026 -18.336  1.00  0.00           C  
ATOM    984  NE1 TRP A  65     -18.895  10.332 -18.310  1.00  0.00           N  
ATOM    985  CE2 TRP A  65     -18.323  11.308 -17.535  1.00  0.00           C  
ATOM    986  CE3 TRP A  65     -16.712  13.090 -17.778  1.00  0.00           C  
ATOM    987  CZ2 TRP A  65     -18.520  11.617 -16.198  1.00  0.00           C  
ATOM    988  CZ3 TRP A  65     -16.908  13.399 -16.437  1.00  0.00           C  
ATOM    989  CH2 TRP A  65     -17.789  12.680 -15.668  1.00  0.00           C  
ATOM    990  H   TRP A  65     -15.023  12.114 -22.774  1.00  0.00           H  
ATOM    991  HA  TRP A  65     -14.926  12.603 -19.952  1.00  0.00           H  
ATOM    992 1HB  TRP A  65     -17.010  12.868 -21.138  1.00  0.00           H  
ATOM    993 2HB  TRP A  65     -16.976  11.201 -21.695  1.00  0.00           H  
ATOM    994  HD1 TRP A  65     -18.656   9.764 -20.409  1.00  0.00           H  
ATOM    995  HE1 TRP A  65     -19.581   9.661 -17.996  1.00  0.00           H  
ATOM    996  HE3 TRP A  65     -16.009  13.661 -18.383  1.00  0.00           H  
ATOM    997  HZ2 TRP A  65     -19.215  11.059 -15.571  1.00  0.00           H  
ATOM    998  HZ3 TRP A  65     -16.344  14.228 -16.010  1.00  0.00           H  
ATOM    999  HH2 TRP A  65     -17.919  12.949 -14.619  1.00  0.00           H  
ATOM   1000  N   GLY A  66     -14.723   9.467 -20.989  1.00  0.00           N  
ATOM   1001  CA  GLY A  66     -14.346   8.137 -20.562  1.00  0.00           C  
ATOM   1002  C   GLY A  66     -12.991   8.154 -19.892  1.00  0.00           C  
ATOM   1003  O   GLY A  66     -12.797   7.484 -18.880  1.00  0.00           O  
ATOM   1004  H   GLY A  66     -14.949   9.626 -21.960  1.00  0.00           H  
ATOM   1005 1HA  GLY A  66     -15.097   7.750 -19.873  1.00  0.00           H  
ATOM   1006 2HA  GLY A  66     -14.326   7.471 -21.424  1.00  0.00           H  
ATOM   1007  N   ARG A  67     -12.056   8.920 -20.456  1.00  0.00           N  
ATOM   1008  CA  ARG A  67     -10.690   8.980 -19.935  1.00  0.00           C  
ATOM   1009  C   ARG A  67     -10.683   9.703 -18.596  1.00  0.00           C  
ATOM   1010  O   ARG A  67      -9.900   9.379 -17.701  1.00  0.00           O  
ATOM   1011  CB  ARG A  67      -9.763   9.695 -20.907  1.00  0.00           C  
ATOM   1012  CG  ARG A  67      -8.288   9.643 -20.541  1.00  0.00           C  
ATOM   1013  CD  ARG A  67      -7.782   8.248 -20.498  1.00  0.00           C  
ATOM   1014  NE  ARG A  67      -7.915   7.583 -21.784  1.00  0.00           N  
ATOM   1015  CZ  ARG A  67      -6.972   7.581 -22.746  1.00  0.00           C  
ATOM   1016  NH1 ARG A  67      -5.835   8.212 -22.553  1.00  0.00           N  
ATOM   1017  NH2 ARG A  67      -7.189   6.946 -23.884  1.00  0.00           N  
ATOM   1018  H   ARG A  67     -12.299   9.473 -21.265  1.00  0.00           H  
ATOM   1019  HA  ARG A  67     -10.326   7.961 -19.800  1.00  0.00           H  
ATOM   1020 1HB  ARG A  67      -9.872   9.261 -21.899  1.00  0.00           H  
ATOM   1021 2HB  ARG A  67     -10.049  10.745 -20.976  1.00  0.00           H  
ATOM   1022 1HG  ARG A  67      -7.710  10.196 -21.281  1.00  0.00           H  
ATOM   1023 2HG  ARG A  67      -8.141  10.092 -19.557  1.00  0.00           H  
ATOM   1024 1HD  ARG A  67      -6.727   8.252 -20.224  1.00  0.00           H  
ATOM   1025 2HD  ARG A  67      -8.346   7.678 -19.760  1.00  0.00           H  
ATOM   1026  HE  ARG A  67      -8.777   7.087 -21.970  1.00  0.00           H  
ATOM   1027 1HH1 ARG A  67      -5.668   8.698 -21.682  1.00  0.00           H  
ATOM   1028 2HH1 ARG A  67      -5.128   8.211 -23.273  1.00  0.00           H  
ATOM   1029 1HH2 ARG A  67      -8.064   6.461 -24.033  1.00  0.00           H  
ATOM   1030 2HH2 ARG A  67      -6.483   6.945 -24.605  1.00  0.00           H  
ATOM   1031  N   CYS A  68     -11.561  10.690 -18.465  1.00  0.00           N  
ATOM   1032  CA  CYS A  68     -11.673  11.419 -17.215  1.00  0.00           C  
ATOM   1033  C   CYS A  68     -12.105  10.412 -16.172  1.00  0.00           C  
ATOM   1034  O   CYS A  68     -11.527  10.343 -15.087  1.00  0.00           O  
ATOM   1035  CB  CYS A  68     -12.687  12.560 -17.308  1.00  0.00           C  
ATOM   1036  SG  CYS A  68     -12.801  13.570 -15.811  1.00  0.00           S  
ATOM   1037  H   CYS A  68     -12.161  10.943 -19.237  1.00  0.00           H  
ATOM   1038  HA  CYS A  68     -10.707  11.871 -16.990  1.00  0.00           H  
ATOM   1039 1HB  CYS A  68     -12.422  13.216 -18.138  1.00  0.00           H  
ATOM   1040 2HB  CYS A  68     -13.676  12.152 -17.516  1.00  0.00           H  
ATOM   1041  HG  CYS A  68     -13.733  14.398 -16.274  1.00  0.00           H  
ATOM   1042  N   VAL A  69     -13.118   9.623 -16.517  1.00  0.00           N  
ATOM   1043  CA  VAL A  69     -13.651   8.622 -15.604  1.00  0.00           C  
ATOM   1044  C   VAL A  69     -12.580   7.570 -15.293  1.00  0.00           C  
ATOM   1045  O   VAL A  69     -12.502   7.051 -14.170  1.00  0.00           O  
ATOM   1046  CB  VAL A  69     -14.889   7.940 -16.216  1.00  0.00           C  
ATOM   1047  CG1 VAL A  69     -15.323   6.757 -15.363  1.00  0.00           C  
ATOM   1048  CG2 VAL A  69     -16.020   8.948 -16.355  1.00  0.00           C  
ATOM   1049  H   VAL A  69     -13.527   9.719 -17.435  1.00  0.00           H  
ATOM   1050  HA  VAL A  69     -13.948   9.119 -14.680  1.00  0.00           H  
ATOM   1051  HB  VAL A  69     -14.628   7.548 -17.199  1.00  0.00           H  
ATOM   1052 1HG1 VAL A  69     -16.199   6.287 -15.811  1.00  0.00           H  
ATOM   1053 2HG1 VAL A  69     -14.511   6.032 -15.307  1.00  0.00           H  
ATOM   1054 3HG1 VAL A  69     -15.571   7.104 -14.360  1.00  0.00           H  
ATOM   1055 1HG2 VAL A  69     -16.891   8.459 -16.790  1.00  0.00           H  
ATOM   1056 2HG2 VAL A  69     -16.277   9.344 -15.373  1.00  0.00           H  
ATOM   1057 3HG2 VAL A  69     -15.701   9.764 -17.004  1.00  0.00           H  
ATOM   1058  N   ALA A  70     -11.749   7.263 -16.286  1.00  0.00           N  
ATOM   1059  CA  ALA A  70     -10.687   6.289 -16.094  1.00  0.00           C  
ATOM   1060  C   ALA A  70      -9.813   6.752 -14.924  1.00  0.00           C  
ATOM   1061  O   ALA A  70      -9.462   5.964 -14.038  1.00  0.00           O  
ATOM   1062  CB  ALA A  70      -9.859   6.163 -17.360  1.00  0.00           C  
ATOM   1063  H   ALA A  70     -11.852   7.708 -17.186  1.00  0.00           H  
ATOM   1064  HA  ALA A  70     -11.147   5.326 -15.873  1.00  0.00           H  
ATOM   1065 1HB  ALA A  70      -9.066   5.431 -17.205  1.00  0.00           H  
ATOM   1066 2HB  ALA A  70     -10.498   5.838 -18.181  1.00  0.00           H  
ATOM   1067 3HB  ALA A  70      -9.418   7.128 -17.604  1.00  0.00           H  
ATOM   1068  N   VAL A  71      -9.474   8.038 -14.924  1.00  0.00           N  
ATOM   1069  CA  VAL A  71      -8.654   8.607 -13.861  1.00  0.00           C  
ATOM   1070  C   VAL A  71      -9.285   8.313 -12.507  1.00  0.00           C  
ATOM   1071  O   VAL A  71      -8.599   7.944 -11.555  1.00  0.00           O  
ATOM   1072  CB  VAL A  71      -8.506  10.129 -14.045  1.00  0.00           C  
ATOM   1073  CG1 VAL A  71      -7.855  10.753 -12.820  1.00  0.00           C  
ATOM   1074  CG2 VAL A  71      -7.693  10.423 -15.296  1.00  0.00           C  
ATOM   1075  H   VAL A  71      -9.790   8.635 -15.675  1.00  0.00           H  
ATOM   1076  HA  VAL A  71      -7.661   8.160 -13.914  1.00  0.00           H  
ATOM   1077  HB  VAL A  71      -9.498  10.572 -14.143  1.00  0.00           H  
ATOM   1078 1HG1 VAL A  71      -7.759  11.829 -12.967  1.00  0.00           H  
ATOM   1079 2HG1 VAL A  71      -8.472  10.561 -11.942  1.00  0.00           H  
ATOM   1080 3HG1 VAL A  71      -6.867  10.318 -12.672  1.00  0.00           H  
ATOM   1081 1HG2 VAL A  71      -7.593  11.501 -15.420  1.00  0.00           H  
ATOM   1082 2HG2 VAL A  71      -6.704   9.975 -15.201  1.00  0.00           H  
ATOM   1083 3HG2 VAL A  71      -8.199  10.004 -16.166  1.00  0.00           H  
ATOM   1084  N   VAL A  72     -10.598   8.477 -12.429  1.00  0.00           N  
ATOM   1085  CA  VAL A  72     -11.305   8.276 -11.180  1.00  0.00           C  
ATOM   1086  C   VAL A  72     -11.106   6.860 -10.663  1.00  0.00           C  
ATOM   1087  O   VAL A  72     -10.752   6.662  -9.503  1.00  0.00           O  
ATOM   1088  CB  VAL A  72     -12.810   8.547 -11.369  1.00  0.00           C  
ATOM   1089  CG1 VAL A  72     -13.583   8.150 -10.120  1.00  0.00           C  
ATOM   1090  CG2 VAL A  72     -13.034  10.014 -11.698  1.00  0.00           C  
ATOM   1091  H   VAL A  72     -11.119   8.746 -13.252  1.00  0.00           H  
ATOM   1092  HA  VAL A  72     -10.924   8.988 -10.447  1.00  0.00           H  
ATOM   1093  HB  VAL A  72     -13.181   7.929 -12.186  1.00  0.00           H  
ATOM   1094 1HG1 VAL A  72     -14.645   8.348 -10.271  1.00  0.00           H  
ATOM   1095 2HG1 VAL A  72     -13.437   7.088  -9.924  1.00  0.00           H  
ATOM   1096 3HG1 VAL A  72     -13.224   8.730  -9.270  1.00  0.00           H  
ATOM   1097 1HG2 VAL A  72     -14.100  10.199 -11.831  1.00  0.00           H  
ATOM   1098 2HG2 VAL A  72     -12.658  10.632 -10.883  1.00  0.00           H  
ATOM   1099 3HG2 VAL A  72     -12.505  10.266 -12.618  1.00  0.00           H  
ATOM   1100  N   VAL A  73     -11.337   5.874 -11.523  1.00  0.00           N  
ATOM   1101  CA  VAL A  73     -11.298   4.486 -11.089  1.00  0.00           C  
ATOM   1102  C   VAL A  73      -9.863   4.003 -10.901  1.00  0.00           C  
ATOM   1103  O   VAL A  73      -9.613   3.031 -10.188  1.00  0.00           O  
ATOM   1104  CB  VAL A  73     -12.010   3.588 -12.119  1.00  0.00           C  
ATOM   1105  CG1 VAL A  73     -13.467   3.998 -12.266  1.00  0.00           C  
ATOM   1106  CG2 VAL A  73     -11.290   3.663 -13.457  1.00  0.00           C  
ATOM   1107  H   VAL A  73     -11.541   6.082 -12.490  1.00  0.00           H  
ATOM   1108  HA  VAL A  73     -11.808   4.409 -10.128  1.00  0.00           H  
ATOM   1109  HB  VAL A  73     -12.000   2.559 -11.757  1.00  0.00           H  
ATOM   1110 1HG1 VAL A  73     -13.955   3.352 -12.997  1.00  0.00           H  
ATOM   1111 2HG1 VAL A  73     -13.971   3.902 -11.304  1.00  0.00           H  
ATOM   1112 3HG1 VAL A  73     -13.522   5.033 -12.603  1.00  0.00           H  
ATOM   1113 1HG2 VAL A  73     -11.798   3.025 -14.179  1.00  0.00           H  
ATOM   1114 2HG2 VAL A  73     -11.295   4.693 -13.815  1.00  0.00           H  
ATOM   1115 3HG2 VAL A  73     -10.261   3.325 -13.336  1.00  0.00           H  
ATOM   1116  N   MET A  74      -8.917   4.683 -11.538  1.00  0.00           N  
ATOM   1117  CA  MET A  74      -7.518   4.441 -11.242  1.00  0.00           C  
ATOM   1118  C   MET A  74      -7.241   4.703  -9.775  1.00  0.00           C  
ATOM   1119  O   MET A  74      -6.660   3.859  -9.103  1.00  0.00           O  
ATOM   1120  CB  MET A  74      -6.627   5.313 -12.124  1.00  0.00           C  
ATOM   1121  CG  MET A  74      -6.606   4.911 -13.592  1.00  0.00           C  
ATOM   1122  SD  MET A  74      -5.649   6.050 -14.612  1.00  0.00           S  
ATOM   1123  CE  MET A  74      -6.280   5.658 -16.241  1.00  0.00           C  
ATOM   1124  H   MET A  74      -9.161   5.374 -12.233  1.00  0.00           H  
ATOM   1125  HA  MET A  74      -7.289   3.402 -11.478  1.00  0.00           H  
ATOM   1126 1HB  MET A  74      -6.960   6.349 -12.067  1.00  0.00           H  
ATOM   1127 2HB  MET A  74      -5.601   5.278 -11.753  1.00  0.00           H  
ATOM   1128 1HG  MET A  74      -6.175   3.915 -13.690  1.00  0.00           H  
ATOM   1129 2HG  MET A  74      -7.625   4.879 -13.975  1.00  0.00           H  
ATOM   1130 1HE  MET A  74      -5.784   6.283 -16.984  1.00  0.00           H  
ATOM   1131 2HE  MET A  74      -6.089   4.607 -16.462  1.00  0.00           H  
ATOM   1132 3HE  MET A  74      -7.354   5.845 -16.269  1.00  0.00           H  
ATOM   1133  N   VAL A  75      -7.654   5.863  -9.271  1.00  0.00           N  
ATOM   1134  CA  VAL A  75      -7.387   6.202  -7.873  1.00  0.00           C  
ATOM   1135  C   VAL A  75      -8.179   5.282  -6.958  1.00  0.00           C  
ATOM   1136  O   VAL A  75      -7.651   4.771  -5.975  1.00  0.00           O  
ATOM   1137  CB  VAL A  75      -7.766   7.667  -7.585  1.00  0.00           C  
ATOM   1138  CG1 VAL A  75      -7.654   7.964  -6.097  1.00  0.00           C  
ATOM   1139  CG2 VAL A  75      -6.875   8.601  -8.390  1.00  0.00           C  
ATOM   1140  H   VAL A  75      -8.156   6.521  -9.850  1.00  0.00           H  
ATOM   1141  HA  VAL A  75      -6.323   6.062  -7.679  1.00  0.00           H  
ATOM   1142  HB  VAL A  75      -8.808   7.826  -7.866  1.00  0.00           H  
ATOM   1143 1HG1 VAL A  75      -7.925   9.003  -5.911  1.00  0.00           H  
ATOM   1144 2HG1 VAL A  75      -8.326   7.309  -5.543  1.00  0.00           H  
ATOM   1145 3HG1 VAL A  75      -6.628   7.793  -5.769  1.00  0.00           H  
ATOM   1146 1HG2 VAL A  75      -7.149   9.635  -8.181  1.00  0.00           H  
ATOM   1147 2HG2 VAL A  75      -5.833   8.438  -8.113  1.00  0.00           H  
ATOM   1148 3HG2 VAL A  75      -7.003   8.399  -9.453  1.00  0.00           H  
ATOM   1149  N   ALA A  76      -9.444   5.062  -7.299  1.00  0.00           N  
ATOM   1150  CA  ALA A  76     -10.334   4.282  -6.458  1.00  0.00           C  
ATOM   1151  C   ALA A  76      -9.755   2.888  -6.305  1.00  0.00           C  
ATOM   1152  O   ALA A  76      -9.746   2.328  -5.217  1.00  0.00           O  
ATOM   1153  CB  ALA A  76     -11.708   4.201  -7.091  1.00  0.00           C  
ATOM   1154  H   ALA A  76      -9.795   5.446  -8.164  1.00  0.00           H  
ATOM   1155  HA  ALA A  76     -10.415   4.784  -5.494  1.00  0.00           H  
ATOM   1156 1HB  ALA A  76     -12.369   3.614  -6.452  1.00  0.00           H  
ATOM   1157 2HB  ALA A  76     -12.115   5.206  -7.207  1.00  0.00           H  
ATOM   1158 3HB  ALA A  76     -11.631   3.726  -8.067  1.00  0.00           H  
ATOM   1159  N   GLY A  77      -9.261   2.338  -7.404  1.00  0.00           N  
ATOM   1160  CA  GLY A  77      -8.695   1.003  -7.366  1.00  0.00           C  
ATOM   1161  C   GLY A  77      -7.440   0.890  -6.513  1.00  0.00           C  
ATOM   1162  O   GLY A  77      -7.344  -0.001  -5.666  1.00  0.00           O  
ATOM   1163  H   GLY A  77      -9.274   2.842  -8.279  1.00  0.00           H  
ATOM   1164 1HA  GLY A  77      -9.437   0.304  -6.978  1.00  0.00           H  
ATOM   1165 2HA  GLY A  77      -8.451   0.682  -8.378  1.00  0.00           H  
ATOM   1166  N   ILE A  78      -6.472   1.775  -6.737  1.00  0.00           N  
ATOM   1167  CA  ILE A  78      -5.207   1.711  -6.009  1.00  0.00           C  
ATOM   1168  C   ILE A  78      -5.491   1.986  -4.548  1.00  0.00           C  
ATOM   1169  O   ILE A  78      -4.927   1.354  -3.656  1.00  0.00           O  
ATOM   1170  CB  ILE A  78      -4.181   2.725  -6.548  1.00  0.00           C  
ATOM   1171  CG1 ILE A  78      -3.808   2.388  -7.994  1.00  0.00           C  
ATOM   1172  CG2 ILE A  78      -2.942   2.747  -5.667  1.00  0.00           C  
ATOM   1173  CD1 ILE A  78      -3.199   1.015  -8.164  1.00  0.00           C  
ATOM   1174  H   ILE A  78      -6.610   2.505  -7.422  1.00  0.00           H  
ATOM   1175  HA  ILE A  78      -4.761   0.731  -6.175  1.00  0.00           H  
ATOM   1176  HB  ILE A  78      -4.625   3.720  -6.561  1.00  0.00           H  
ATOM   1177 1HG1 ILE A  78      -4.696   2.448  -8.623  1.00  0.00           H  
ATOM   1178 2HG1 ILE A  78      -3.095   3.124  -8.367  1.00  0.00           H  
ATOM   1179 1HG2 ILE A  78      -2.227   3.468  -6.063  1.00  0.00           H  
ATOM   1180 2HG2 ILE A  78      -3.222   3.033  -4.654  1.00  0.00           H  
ATOM   1181 3HG2 ILE A  78      -2.487   1.757  -5.652  1.00  0.00           H  
ATOM   1182 1HD1 ILE A  78      -2.960   0.850  -9.215  1.00  0.00           H  
ATOM   1183 2HD1 ILE A  78      -2.287   0.945  -7.570  1.00  0.00           H  
ATOM   1184 3HD1 ILE A  78      -3.908   0.259  -7.830  1.00  0.00           H  
ATOM   1185  N   THR A  79      -6.389   2.937  -4.327  1.00  0.00           N  
ATOM   1186  CA  THR A  79      -6.871   3.276  -3.003  1.00  0.00           C  
ATOM   1187  C   THR A  79      -7.498   2.087  -2.282  1.00  0.00           C  
ATOM   1188  O   THR A  79      -7.271   1.897  -1.093  1.00  0.00           O  
ATOM   1189  CB  THR A  79      -7.894   4.425  -3.080  1.00  0.00           C  
ATOM   1190  OG1 THR A  79      -7.267   5.590  -3.634  1.00  0.00           O  
ATOM   1191  CG2 THR A  79      -8.432   4.754  -1.696  1.00  0.00           C  
ATOM   1192  H   THR A  79      -6.747   3.442  -5.125  1.00  0.00           H  
ATOM   1193  HA  THR A  79      -6.022   3.587  -2.394  1.00  0.00           H  
ATOM   1194  HB  THR A  79      -8.722   4.133  -3.725  1.00  0.00           H  
ATOM   1195  HG1 THR A  79      -6.758   6.033  -2.951  1.00  0.00           H  
ATOM   1196 1HG2 THR A  79      -9.153   5.568  -1.769  1.00  0.00           H  
ATOM   1197 2HG2 THR A  79      -8.919   3.874  -1.276  1.00  0.00           H  
ATOM   1198 3HG2 THR A  79      -7.610   5.056  -1.048  1.00  0.00           H  
ATOM   1199  N   SER A  80      -8.282   1.286  -2.993  1.00  0.00           N  
ATOM   1200  CA  SER A  80      -8.884   0.112  -2.377  1.00  0.00           C  
ATOM   1201  C   SER A  80      -7.823  -0.915  -1.984  1.00  0.00           C  
ATOM   1202  O   SER A  80      -7.975  -1.631  -0.994  1.00  0.00           O  
ATOM   1203  CB  SER A  80      -9.884  -0.518  -3.328  1.00  0.00           C  
ATOM   1204  OG  SER A  80      -9.242  -1.037  -4.460  1.00  0.00           O  
ATOM   1205  H   SER A  80      -8.468   1.482  -3.966  1.00  0.00           H  
ATOM   1206  HA  SER A  80      -9.414   0.426  -1.477  1.00  0.00           H  
ATOM   1207 1HB  SER A  80     -10.423  -1.314  -2.815  1.00  0.00           H  
ATOM   1208 2HB  SER A  80     -10.616   0.229  -3.633  1.00  0.00           H  
ATOM   1209  HG  SER A  80      -9.935  -1.414  -5.008  1.00  0.00           H  
ATOM   1210  N   PHE A  81      -6.744  -0.984  -2.755  1.00  0.00           N  
ATOM   1211  CA  PHE A  81      -5.652  -1.883  -2.415  1.00  0.00           C  
ATOM   1212  C   PHE A  81      -4.878  -1.405  -1.201  1.00  0.00           C  
ATOM   1213  O   PHE A  81      -4.455  -2.210  -0.374  1.00  0.00           O  
ATOM   1214  CB  PHE A  81      -4.697  -2.028  -3.601  1.00  0.00           C  
ATOM   1215  CG  PHE A  81      -5.223  -2.910  -4.697  1.00  0.00           C  
ATOM   1216  CD1 PHE A  81      -5.452  -2.401  -5.967  1.00  0.00           C  
ATOM   1217  CD2 PHE A  81      -5.489  -4.250  -4.462  1.00  0.00           C  
ATOM   1218  CE1 PHE A  81      -5.936  -3.211  -6.976  1.00  0.00           C  
ATOM   1219  CE2 PHE A  81      -5.972  -5.063  -5.470  1.00  0.00           C  
ATOM   1220  CZ  PHE A  81      -6.196  -4.542  -6.728  1.00  0.00           C  
ATOM   1221  H   PHE A  81      -6.671  -0.414  -3.586  1.00  0.00           H  
ATOM   1222  HA  PHE A  81      -6.072  -2.856  -2.157  1.00  0.00           H  
ATOM   1223 1HB  PHE A  81      -4.490  -1.046  -4.024  1.00  0.00           H  
ATOM   1224 2HB  PHE A  81      -3.750  -2.442  -3.256  1.00  0.00           H  
ATOM   1225  HD1 PHE A  81      -5.246  -1.348  -6.163  1.00  0.00           H  
ATOM   1226  HD2 PHE A  81      -5.313  -4.662  -3.468  1.00  0.00           H  
ATOM   1227  HE1 PHE A  81      -6.112  -2.797  -7.969  1.00  0.00           H  
ATOM   1228  HE2 PHE A  81      -6.177  -6.115  -5.272  1.00  0.00           H  
ATOM   1229  HZ  PHE A  81      -6.578  -5.181  -7.523  1.00  0.00           H  
ATOM   1230  N   GLY A  82      -4.704  -0.093  -1.094  1.00  0.00           N  
ATOM   1231  CA  GLY A  82      -4.064   0.473   0.081  1.00  0.00           C  
ATOM   1232  C   GLY A  82      -4.953   0.360   1.301  1.00  0.00           C  
ATOM   1233  O   GLY A  82      -4.477   0.133   2.415  1.00  0.00           O  
ATOM   1234  H   GLY A  82      -5.015   0.525  -1.830  1.00  0.00           H  
ATOM   1235 1HA  GLY A  82      -3.121  -0.043   0.266  1.00  0.00           H  
ATOM   1236 2HA  GLY A  82      -3.826   1.520  -0.103  1.00  0.00           H  
ATOM   1237  N   LEU A  83      -6.254   0.518   1.090  1.00  0.00           N  
ATOM   1238  CA  LEU A  83      -7.216   0.381   2.168  1.00  0.00           C  
ATOM   1239  C   LEU A  83      -7.156  -1.032   2.728  1.00  0.00           C  
ATOM   1240  O   LEU A  83      -7.050  -1.223   3.938  1.00  0.00           O  
ATOM   1241  CB  LEU A  83      -8.633   0.695   1.670  1.00  0.00           C  
ATOM   1242  CG  LEU A  83      -9.765   0.414   2.666  1.00  0.00           C  
ATOM   1243  CD1 LEU A  83      -9.550   1.240   3.927  1.00  0.00           C  
ATOM   1244  CD2 LEU A  83     -11.103   0.741   2.019  1.00  0.00           C  
ATOM   1245  H   LEU A  83      -6.584   0.739   0.161  1.00  0.00           H  
ATOM   1246  HA  LEU A  83      -6.968   1.103   2.946  1.00  0.00           H  
ATOM   1247 1HB  LEU A  83      -8.681   1.749   1.402  1.00  0.00           H  
ATOM   1248 2HB  LEU A  83      -8.825   0.104   0.774  1.00  0.00           H  
ATOM   1249  HG  LEU A  83      -9.747  -0.639   2.950  1.00  0.00           H  
ATOM   1250 1HD1 LEU A  83     -10.354   1.040   4.635  1.00  0.00           H  
ATOM   1251 2HD1 LEU A  83      -8.595   0.972   4.379  1.00  0.00           H  
ATOM   1252 3HD1 LEU A  83      -9.546   2.299   3.671  1.00  0.00           H  
ATOM   1253 1HD2 LEU A  83     -11.908   0.541   2.727  1.00  0.00           H  
ATOM   1254 2HD2 LEU A  83     -11.122   1.794   1.736  1.00  0.00           H  
ATOM   1255 3HD2 LEU A  83     -11.238   0.124   1.131  1.00  0.00           H  
ATOM   1256  N   VAL A  84      -7.219  -2.023   1.844  1.00  0.00           N  
ATOM   1257  CA  VAL A  84      -7.110  -3.415   2.261  1.00  0.00           C  
ATOM   1258  C   VAL A  84      -5.771  -3.669   2.937  1.00  0.00           C  
ATOM   1259  O   VAL A  84      -5.698  -4.384   3.934  1.00  0.00           O  
ATOM   1260  CB  VAL A  84      -7.260  -4.355   1.050  1.00  0.00           C  
ATOM   1261  CG1 VAL A  84      -6.876  -5.777   1.428  1.00  0.00           C  
ATOM   1262  CG2 VAL A  84      -8.688  -4.302   0.528  1.00  0.00           C  
ATOM   1263  H   VAL A  84      -7.344  -1.812   0.864  1.00  0.00           H  
ATOM   1264  HA  VAL A  84      -7.916  -3.630   2.964  1.00  0.00           H  
ATOM   1265  HB  VAL A  84      -6.574  -4.034   0.266  1.00  0.00           H  
ATOM   1266 1HG1 VAL A  84      -6.988  -6.427   0.560  1.00  0.00           H  
ATOM   1267 2HG1 VAL A  84      -5.839  -5.797   1.764  1.00  0.00           H  
ATOM   1268 3HG1 VAL A  84      -7.525  -6.129   2.229  1.00  0.00           H  
ATOM   1269 1HG2 VAL A  84      -8.787  -4.968  -0.329  1.00  0.00           H  
ATOM   1270 2HG2 VAL A  84      -9.375  -4.617   1.314  1.00  0.00           H  
ATOM   1271 3HG2 VAL A  84      -8.927  -3.283   0.224  1.00  0.00           H  
ATOM   1272  N   THR A  85      -4.709  -3.092   2.390  1.00  0.00           N  
ATOM   1273  CA  THR A  85      -3.393  -3.299   2.972  1.00  0.00           C  
ATOM   1274  C   THR A  85      -3.448  -2.765   4.386  1.00  0.00           C  
ATOM   1275  O   THR A  85      -2.936  -3.390   5.313  1.00  0.00           O  
ATOM   1276  CB  THR A  85      -2.280  -2.600   2.170  1.00  0.00           C  
ATOM   1277  OG1 THR A  85      -2.209  -3.164   0.854  1.00  0.00           O  
ATOM   1278  CG2 THR A  85      -0.936  -2.769   2.863  1.00  0.00           C  
ATOM   1279  H   THR A  85      -4.798  -2.507   1.572  1.00  0.00           H  
ATOM   1280  HA  THR A  85      -3.163  -4.365   2.936  1.00  0.00           H  
ATOM   1281  HB  THR A  85      -2.507  -1.537   2.083  1.00  0.00           H  
ATOM   1282  HG1 THR A  85      -2.371  -2.477   0.203  1.00  0.00           H  
ATOM   1283 1HG2 THR A  85      -0.162  -2.267   2.283  1.00  0.00           H  
ATOM   1284 2HG2 THR A  85      -0.984  -2.330   3.860  1.00  0.00           H  
ATOM   1285 3HG2 THR A  85      -0.700  -3.829   2.944  1.00  0.00           H  
ATOM   1286  N   ALA A  86      -4.076  -1.601   4.542  1.00  0.00           N  
ATOM   1287  CA  ALA A  86      -4.118  -0.919   5.831  1.00  0.00           C  
ATOM   1288  C   ALA A  86      -4.838  -1.831   6.801  1.00  0.00           C  
ATOM   1289  O   ALA A  86      -4.395  -2.031   7.929  1.00  0.00           O  
ATOM   1290  CB  ALA A  86      -4.858   0.401   5.704  1.00  0.00           C  
ATOM   1291  H   ALA A  86      -4.535  -1.179   3.747  1.00  0.00           H  
ATOM   1292  HA  ALA A  86      -3.092  -0.721   6.143  1.00  0.00           H  
ATOM   1293 1HB  ALA A  86      -4.882   0.899   6.673  1.00  0.00           H  
ATOM   1294 2HB  ALA A  86      -4.346   1.036   4.981  1.00  0.00           H  
ATOM   1295 3HB  ALA A  86      -5.876   0.215   5.366  1.00  0.00           H  
ATOM   1296  N   ALA A  87      -5.951  -2.388   6.339  1.00  0.00           N  
ATOM   1297  CA  ALA A  87      -6.775  -3.249   7.167  1.00  0.00           C  
ATOM   1298  C   ALA A  87      -5.972  -4.480   7.552  1.00  0.00           C  
ATOM   1299  O   ALA A  87      -5.988  -4.911   8.700  1.00  0.00           O  
ATOM   1300  CB  ALA A  87      -8.017  -3.666   6.401  1.00  0.00           C  
ATOM   1301  H   ALA A  87      -6.232  -2.206   5.386  1.00  0.00           H  
ATOM   1302  HA  ALA A  87      -7.073  -2.685   8.051  1.00  0.00           H  
ATOM   1303 1HB  ALA A  87      -8.631  -4.313   7.028  1.00  0.00           H  
ATOM   1304 2HB  ALA A  87      -8.589  -2.780   6.125  1.00  0.00           H  
ATOM   1305 3HB  ALA A  87      -7.726  -4.205   5.501  1.00  0.00           H  
ATOM   1306  N   LEU A  88      -5.257  -5.034   6.585  1.00  0.00           N  
ATOM   1307  CA  LEU A  88      -4.432  -6.209   6.827  1.00  0.00           C  
ATOM   1308  C   LEU A  88      -3.307  -5.983   7.842  1.00  0.00           C  
ATOM   1309  O   LEU A  88      -3.037  -6.848   8.675  1.00  0.00           O  
ATOM   1310  CB  LEU A  88      -3.825  -6.684   5.501  1.00  0.00           C  
ATOM   1311  CG  LEU A  88      -4.812  -7.298   4.500  1.00  0.00           C  
ATOM   1312  CD1 LEU A  88      -4.127  -7.468   3.150  1.00  0.00           C  
ATOM   1313  CD2 LEU A  88      -5.309  -8.634   5.032  1.00  0.00           C  
ATOM   1314  H   LEU A  88      -5.283  -4.634   5.658  1.00  0.00           H  
ATOM   1315  HA  LEU A  88      -5.061  -6.993   7.249  1.00  0.00           H  
ATOM   1316 1HB  LEU A  88      -3.346  -5.835   5.015  1.00  0.00           H  
ATOM   1317 2HB  LEU A  88      -3.061  -7.431   5.715  1.00  0.00           H  
ATOM   1318  HG  LEU A  88      -5.658  -6.624   4.362  1.00  0.00           H  
ATOM   1319 1HD1 LEU A  88      -4.828  -7.905   2.439  1.00  0.00           H  
ATOM   1320 2HD1 LEU A  88      -3.799  -6.496   2.784  1.00  0.00           H  
ATOM   1321 3HD1 LEU A  88      -3.265  -8.126   3.260  1.00  0.00           H  
ATOM   1322 1HD2 LEU A  88      -6.011  -9.070   4.321  1.00  0.00           H  
ATOM   1323 2HD2 LEU A  88      -4.464  -9.309   5.169  1.00  0.00           H  
ATOM   1324 3HD2 LEU A  88      -5.810  -8.480   5.989  1.00  0.00           H  
ATOM   1325  N   ALA A  89      -2.652  -4.827   7.771  1.00  0.00           N  
ATOM   1326  CA  ALA A  89      -1.637  -4.469   8.753  1.00  0.00           C  
ATOM   1327  C   ALA A  89      -2.221  -4.364  10.150  1.00  0.00           C  
ATOM   1328  O   ALA A  89      -1.636  -4.863  11.106  1.00  0.00           O  
ATOM   1329  CB  ALA A  89      -0.975  -3.156   8.375  1.00  0.00           C  
ATOM   1330  H   ALA A  89      -2.860  -4.183   7.021  1.00  0.00           H  
ATOM   1331  HA  ALA A  89      -0.882  -5.255   8.763  1.00  0.00           H  
ATOM   1332 1HB  ALA A  89      -0.220  -2.902   9.118  1.00  0.00           H  
ATOM   1333 2HB  ALA A  89      -0.504  -3.256   7.397  1.00  0.00           H  
ATOM   1334 3HB  ALA A  89      -1.726  -2.369   8.336  1.00  0.00           H  
ATOM   1335  N   THR A  90      -3.374  -3.713  10.271  1.00  0.00           N  
ATOM   1336  CA  THR A  90      -4.048  -3.603  11.561  1.00  0.00           C  
ATOM   1337  C   THR A  90      -4.416  -4.970  12.127  1.00  0.00           C  
ATOM   1338  O   THR A  90      -4.275  -5.211  13.324  1.00  0.00           O  
ATOM   1339  CB  THR A  90      -5.316  -2.737  11.446  1.00  0.00           C  
ATOM   1340  OG1 THR A  90      -4.961  -1.423  10.995  1.00  0.00           O  
ATOM   1341  CG2 THR A  90      -6.015  -2.634  12.793  1.00  0.00           C  
ATOM   1342  H   THR A  90      -3.794  -3.286   9.458  1.00  0.00           H  
ATOM   1343  HA  THR A  90      -3.372  -3.115  12.264  1.00  0.00           H  
ATOM   1344  HB  THR A  90      -5.997  -3.184  10.722  1.00  0.00           H  
ATOM   1345  HG1 THR A  90      -4.538  -1.485  10.135  1.00  0.00           H  
ATOM   1346 1HG2 THR A  90      -6.909  -2.019  12.693  1.00  0.00           H  
ATOM   1347 2HG2 THR A  90      -6.297  -3.631  13.134  1.00  0.00           H  
ATOM   1348 3HG2 THR A  90      -5.342  -2.180  13.518  1.00  0.00           H  
ATOM   1349  N   TRP A  91      -4.887  -5.865  11.264  1.00  0.00           N  
ATOM   1350  CA  TRP A  91      -5.194  -7.234  11.667  1.00  0.00           C  
ATOM   1351  C   TRP A  91      -3.928  -7.927  12.163  1.00  0.00           C  
ATOM   1352  O   TRP A  91      -3.955  -8.703  13.119  1.00  0.00           O  
ATOM   1353  CB  TRP A  91      -5.795  -8.021  10.500  1.00  0.00           C  
ATOM   1354  CG  TRP A  91      -6.271  -9.389  10.883  1.00  0.00           C  
ATOM   1355  CD1 TRP A  91      -7.502  -9.718  11.367  1.00  0.00           C  
ATOM   1356  CD2 TRP A  91      -5.523 -10.627  10.815  1.00  0.00           C  
ATOM   1357  NE1 TRP A  91      -7.571 -11.069  11.605  1.00  0.00           N  
ATOM   1358  CE2 TRP A  91      -6.369 -11.641  11.272  1.00  0.00           C  
ATOM   1359  CE3 TRP A  91      -4.222 -10.951  10.409  1.00  0.00           C  
ATOM   1360  CZ2 TRP A  91      -5.960 -12.964  11.338  1.00  0.00           C  
ATOM   1361  CZ3 TRP A  91      -3.813 -12.277  10.474  1.00  0.00           C  
ATOM   1362  CH2 TRP A  91      -4.660 -13.257  10.926  1.00  0.00           C  
ATOM   1363  H   TRP A  91      -5.037  -5.589  10.304  1.00  0.00           H  
ATOM   1364  HA  TRP A  91      -5.926  -7.202  12.473  1.00  0.00           H  
ATOM   1365 1HB  TRP A  91      -6.639  -7.468  10.085  1.00  0.00           H  
ATOM   1366 2HB  TRP A  91      -5.052  -8.125   9.710  1.00  0.00           H  
ATOM   1367  HD1 TRP A  91      -8.313  -9.013  11.539  1.00  0.00           H  
ATOM   1368  HE1 TRP A  91      -8.374 -11.562  11.967  1.00  0.00           H  
ATOM   1369  HE3 TRP A  91      -3.546 -10.177  10.047  1.00  0.00           H  
ATOM   1370  HZ2 TRP A  91      -6.619 -13.756  11.694  1.00  0.00           H  
ATOM   1371  HZ3 TRP A  91      -2.798 -12.521  10.157  1.00  0.00           H  
ATOM   1372  HH2 TRP A  91      -4.307 -14.288  10.964  1.00  0.00           H  
ATOM   1373  N   PHE A  92      -2.819  -7.641  11.489  1.00  0.00           N  
ATOM   1374  CA  PHE A  92      -1.547  -8.273  11.801  1.00  0.00           C  
ATOM   1375  C   PHE A  92      -1.163  -7.823  13.202  1.00  0.00           C  
ATOM   1376  O   PHE A  92      -0.628  -8.594  13.992  1.00  0.00           O  
ATOM   1377  CB  PHE A  92      -0.464  -7.888  10.792  1.00  0.00           C  
ATOM   1378  CG  PHE A  92      -0.424  -8.773   9.579  1.00  0.00           C  
ATOM   1379  CD1 PHE A  92       0.058  -8.296   8.369  1.00  0.00           C  
ATOM   1380  CD2 PHE A  92      -0.868 -10.085   9.645  1.00  0.00           C  
ATOM   1381  CE1 PHE A  92       0.096  -9.109   7.253  1.00  0.00           C  
ATOM   1382  CE2 PHE A  92      -0.830 -10.901   8.531  1.00  0.00           C  
ATOM   1383  CZ  PHE A  92      -0.348 -10.412   7.333  1.00  0.00           C  
ATOM   1384  H   PHE A  92      -2.862  -6.966  10.739  1.00  0.00           H  
ATOM   1385  HA  PHE A  92      -1.676  -9.355  11.751  1.00  0.00           H  
ATOM   1386 1HB  PHE A  92      -0.625  -6.863  10.459  1.00  0.00           H  
ATOM   1387 2HB  PHE A  92       0.512  -7.926  11.274  1.00  0.00           H  
ATOM   1388  HD1 PHE A  92       0.411  -7.266   8.306  1.00  0.00           H  
ATOM   1389  HD2 PHE A  92      -1.249 -10.471  10.591  1.00  0.00           H  
ATOM   1390  HE1 PHE A  92       0.477  -8.721   6.309  1.00  0.00           H  
ATOM   1391  HE2 PHE A  92      -1.182 -11.931   8.596  1.00  0.00           H  
ATOM   1392  HZ  PHE A  92      -0.320 -11.054   6.454  1.00  0.00           H  
ATOM   1393  N   VAL A  93      -1.457  -6.558  13.490  1.00  0.00           N  
ATOM   1394  CA  VAL A  93      -1.162  -5.952  14.778  1.00  0.00           C  
ATOM   1395  C   VAL A  93      -2.038  -6.696  15.792  1.00  0.00           C  
ATOM   1396  O   VAL A  93      -1.600  -7.024  16.895  1.00  0.00           O  
ATOM   1397  CB  VAL A  93      -1.474  -4.444  14.783  1.00  0.00           C  
ATOM   1398  CG1 VAL A  93      -1.418  -3.894  16.201  1.00  0.00           C  
ATOM   1399  CG2 VAL A  93      -0.494  -3.710  13.880  1.00  0.00           C  
ATOM   1400  H   VAL A  93      -1.904  -6.001  12.776  1.00  0.00           H  
ATOM   1401  HA  VAL A  93      -0.097  -6.071  14.980  1.00  0.00           H  
ATOM   1402  HB  VAL A  93      -2.490  -4.291  14.419  1.00  0.00           H  
ATOM   1403 1HG1 VAL A  93      -1.641  -2.826  16.186  1.00  0.00           H  
ATOM   1404 2HG1 VAL A  93      -2.152  -4.409  16.820  1.00  0.00           H  
ATOM   1405 3HG1 VAL A  93      -0.421  -4.049  16.612  1.00  0.00           H  
ATOM   1406 1HG2 VAL A  93      -0.721  -2.644  13.888  1.00  0.00           H  
ATOM   1407 2HG2 VAL A  93       0.522  -3.868  14.241  1.00  0.00           H  
ATOM   1408 3HG2 VAL A  93      -0.581  -4.092  12.863  1.00  0.00           H  
ATOM   1409  N   GLY A  94      -3.282  -6.970  15.393  1.00  0.00           N  
ATOM   1410  CA  GLY A  94      -4.240  -7.631  16.267  1.00  0.00           C  
ATOM   1411  C   GLY A  94      -3.827  -9.076  16.455  1.00  0.00           C  
ATOM   1412  O   GLY A  94      -4.130  -9.721  17.460  1.00  0.00           O  
ATOM   1413  H   GLY A  94      -3.565  -6.712  14.458  1.00  0.00           H  
ATOM   1414 1HA  GLY A  94      -4.277  -7.112  17.225  1.00  0.00           H  
ATOM   1415 2HA  GLY A  94      -5.235  -7.569  15.829  1.00  0.00           H  
ATOM   1416  N   ARG A  95      -3.144  -9.579  15.438  1.00  0.00           N  
ATOM   1417  CA  ARG A  95      -2.707 -10.960  15.360  1.00  0.00           C  
ATOM   1418  C   ARG A  95      -1.533 -11.050  16.330  1.00  0.00           C  
ATOM   1419  O   ARG A  95      -1.339 -12.051  17.028  1.00  0.00           O  
ATOM   1420  CB  ARG A  95      -2.286 -11.352  13.951  1.00  0.00           C  
ATOM   1421  CG  ARG A  95      -1.774 -12.776  13.810  1.00  0.00           C  
ATOM   1422  CD  ARG A  95      -2.802 -13.772  14.207  1.00  0.00           C  
ATOM   1423  NE  ARG A  95      -2.323 -15.136  14.055  1.00  0.00           N  
ATOM   1424  CZ  ARG A  95      -2.843 -16.205  14.690  1.00  0.00           C  
ATOM   1425  NH1 ARG A  95      -3.855 -16.051  15.515  1.00  0.00           N  
ATOM   1426  NH2 ARG A  95      -2.335 -17.408  14.484  1.00  0.00           N  
ATOM   1427  H   ARG A  95      -2.922  -8.949  14.681  1.00  0.00           H  
ATOM   1428  HA  ARG A  95      -3.546 -11.603  15.629  1.00  0.00           H  
ATOM   1429 1HB  ARG A  95      -3.131 -11.237  13.274  1.00  0.00           H  
ATOM   1430 2HB  ARG A  95      -1.498 -10.682  13.608  1.00  0.00           H  
ATOM   1431 1HG  ARG A  95      -1.498 -12.963  12.772  1.00  0.00           H  
ATOM   1432 2HG  ARG A  95      -0.900 -12.913  14.448  1.00  0.00           H  
ATOM   1433 1HD  ARG A  95      -3.072 -13.620  15.252  1.00  0.00           H  
ATOM   1434 2HD  ARG A  95      -3.686 -13.650  13.583  1.00  0.00           H  
ATOM   1435  HE  ARG A  95      -1.545 -15.294  13.428  1.00  0.00           H  
ATOM   1436 1HH1 ARG A  95      -4.243 -15.132  15.673  1.00  0.00           H  
ATOM   1437 2HH1 ARG A  95      -4.244 -16.852  15.991  1.00  0.00           H  
ATOM   1438 1HH2 ARG A  95      -1.557 -17.526  13.849  1.00  0.00           H  
ATOM   1439 2HH2 ARG A  95      -2.724 -18.208  14.959  1.00  0.00           H  
ATOM   1440  N   GLU A  96      -0.737  -9.982  16.328  1.00  0.00           N  
ATOM   1441  CA  GLU A  96       0.506  -9.898  17.084  1.00  0.00           C  
ATOM   1442  C   GLU A  96       0.215  -9.131  18.371  1.00  0.00           C  
ATOM   1443  O   GLU A  96       1.124  -8.667  19.056  1.00  0.00           O  
ATOM   1444  CB  GLU A  96       1.604  -9.204  16.275  1.00  0.00           C  
ATOM   1445  CG  GLU A  96       2.033  -9.956  15.023  1.00  0.00           C  
ATOM   1446  CD  GLU A  96       2.691 -11.272  15.328  1.00  0.00           C  
ATOM   1447  OE1 GLU A  96       2.635 -11.695  16.458  1.00  0.00           O  
ATOM   1448  OE2 GLU A  96       3.249 -11.857  14.430  1.00  0.00           O  
ATOM   1449  H   GLU A  96      -1.025  -9.195  15.765  1.00  0.00           H  
ATOM   1450  HA  GLU A  96       0.861 -10.910  17.280  1.00  0.00           H  
ATOM   1451 1HB  GLU A  96       1.261  -8.215  15.971  1.00  0.00           H  
ATOM   1452 2HB  GLU A  96       2.485  -9.067  16.902  1.00  0.00           H  
ATOM   1453 1HG  GLU A  96       1.156 -10.136  14.402  1.00  0.00           H  
ATOM   1454 2HG  GLU A  96       2.723  -9.332  14.457  1.00  0.00           H  
ATOM   1455  N   GLN A  97      -1.069  -9.002  18.680  1.00  0.00           N  
ATOM   1456  CA  GLN A  97      -1.521  -8.310  19.874  1.00  0.00           C  
ATOM   1457  C   GLN A  97      -0.760  -8.826  21.104  1.00  0.00           C  
ATOM   1458  O   GLN A  97      -0.376  -7.992  21.953  1.00  0.00           O  
ATOM   1459  OXT GLN A  97      -0.550 -10.001  21.230  1.00  0.00           O  
ATOM   1460  CB  GLN A  97      -3.029  -8.493  20.062  1.00  0.00           C  
ATOM   1461  CG  GLN A  97      -3.612  -7.702  21.221  1.00  0.00           C  
ATOM   1462  CD  GLN A  97      -3.639  -6.210  20.948  1.00  0.00           C  
ATOM   1463  OE1 GLN A  97      -4.015  -5.771  19.857  1.00  0.00           O  
ATOM   1464  NE2 GLN A  97      -3.241  -5.420  21.939  1.00  0.00           N  
ATOM   1465  H   GLN A  97      -1.753  -9.404  18.055  1.00  0.00           H  
ATOM   1466  HA  GLN A  97      -1.333  -7.244  19.748  1.00  0.00           H  
ATOM   1467 1HB  GLN A  97      -3.548  -8.189  19.153  1.00  0.00           H  
ATOM   1468 2HB  GLN A  97      -3.250  -9.547  20.229  1.00  0.00           H  
ATOM   1469 1HG  GLN A  97      -4.635  -8.036  21.397  1.00  0.00           H  
ATOM   1470 2HG  GLN A  97      -3.004  -7.876  22.108  1.00  0.00           H  
ATOM   1471 1HE2 GLN A  97      -3.237  -4.427  21.817  1.00  0.00           H  
ATOM   1472 2HE2 GLN A  97      -2.944  -5.818  22.807  1.00  0.00           H  
ATOM   1473  N   ALA B  98       7.340 -15.258  13.081  1.00  0.00           N  
ATOM   1474  CA  ALA B  98       6.176 -14.526  13.660  1.00  0.00           C  
ATOM   1475  C   ALA B  98       4.864 -15.060  13.096  1.00  0.00           C  
ATOM   1476  O   ALA B  98       4.845 -16.059  12.376  1.00  0.00           O  
ATOM   1477  CB  ALA B  98       6.305 -13.035  13.365  1.00  0.00           C  
ATOM   1478 1H   ALA B  98       8.188 -14.892  13.464  1.00  0.00           H  
ATOM   1479 2H   ALA B  98       7.267 -16.230  13.302  1.00  0.00           H  
ATOM   1480 3H   ALA B  98       7.347 -15.142  12.087  1.00  0.00           H  
ATOM   1481  HA  ALA B  98       6.182 -14.680  14.739  1.00  0.00           H  
ATOM   1482 1HB  ALA B  98       5.453 -12.504  13.790  1.00  0.00           H  
ATOM   1483 2HB  ALA B  98       7.226 -12.655  13.808  1.00  0.00           H  
ATOM   1484 3HB  ALA B  98       6.330 -12.878  12.288  1.00  0.00           H  
ATOM   1485  N   LEU B  99       3.769 -14.385  13.434  1.00  0.00           N  
ATOM   1486  CA  LEU B  99       2.439 -14.772  12.978  1.00  0.00           C  
ATOM   1487  C   LEU B  99       2.076 -13.997  11.717  1.00  0.00           C  
ATOM   1488  O   LEU B  99       1.489 -14.540  10.785  1.00  0.00           O  
ATOM   1489  CB  LEU B  99       1.397 -14.513  14.073  1.00  0.00           C  
ATOM   1490  CG  LEU B  99       1.590 -15.300  15.375  1.00  0.00           C  
ATOM   1491  CD1 LEU B  99       0.573 -14.833  16.407  1.00  0.00           C  
ATOM   1492  CD2 LEU B  99       1.442 -16.788  15.096  1.00  0.00           C  
ATOM   1493  H   LEU B  99       3.868 -13.575  14.029  1.00  0.00           H  
ATOM   1494  HA  LEU B  99       2.444 -15.841  12.767  1.00  0.00           H  
ATOM   1495 1HB  LEU B  99       1.411 -13.453  14.322  1.00  0.00           H  
ATOM   1496 2HB  LEU B  99       0.411 -14.760  13.680  1.00  0.00           H  
ATOM   1497  HG  LEU B  99       2.585 -15.103  15.775  1.00  0.00           H  
ATOM   1498 1HD1 LEU B  99       0.711 -15.393  17.333  1.00  0.00           H  
ATOM   1499 2HD1 LEU B  99       0.714 -13.770  16.603  1.00  0.00           H  
ATOM   1500 3HD1 LEU B  99      -0.434 -15.002  16.028  1.00  0.00           H  
ATOM   1501 1HD2 LEU B  99       1.581 -17.348  16.021  1.00  0.00           H  
ATOM   1502 2HD2 LEU B  99       0.447 -16.986  14.697  1.00  0.00           H  
ATOM   1503 3HD2 LEU B  99       2.193 -17.099  14.369  1.00  0.00           H  
ATOM   1504  N   HIS B 100       2.435 -12.720  11.698  1.00  0.00           N  
ATOM   1505  CA  HIS B 100       2.170 -11.871  10.549  1.00  0.00           C  
ATOM   1506  C   HIS B 100       3.092 -12.228   9.393  1.00  0.00           C  
ATOM   1507  O   HIS B 100       2.864 -11.823   8.260  1.00  0.00           O  
ATOM   1508  CB  HIS B 100       2.341 -10.393  10.914  1.00  0.00           C  
ATOM   1509  CG  HIS B 100       3.762  -9.996  11.168  1.00  0.00           C  
ATOM   1510  ND1 HIS B 100       4.412 -10.274  12.352  1.00  0.00           N  
ATOM   1511  CD2 HIS B 100       4.657  -9.343  10.391  1.00  0.00           C  
ATOM   1512  CE1 HIS B 100       5.647  -9.808  12.292  1.00  0.00           C  
ATOM   1513  NE2 HIS B 100       5.821  -9.239  11.113  1.00  0.00           N  
ATOM   1514  H   HIS B 100       2.904 -12.327  12.502  1.00  0.00           H  
ATOM   1515  HA  HIS B 100       1.136 -12.003  10.230  1.00  0.00           H  
ATOM   1516 1HB  HIS B 100       1.951  -9.771  10.108  1.00  0.00           H  
ATOM   1517 2HB  HIS B 100       1.760 -10.170  11.809  1.00  0.00           H  
ATOM   1518  HD1 HIS B 100       4.051 -10.815  13.112  1.00  0.00           H  
ATOM   1519  HD2 HIS B 100       4.601  -8.929   9.384  1.00  0.00           H  
ATOM   1520  HE1 HIS B 100       6.328  -9.929  13.134  1.00  0.00           H  
ATOM   1521  N   TRP B 101       4.128 -13.000   9.693  1.00  0.00           N  
ATOM   1522  CA  TRP B 101       5.019 -13.541   8.673  1.00  0.00           C  
ATOM   1523  C   TRP B 101       4.635 -14.952   8.256  1.00  0.00           C  
ATOM   1524  O   TRP B 101       5.503 -15.770   7.954  1.00  0.00           O  
ATOM   1525  CB  TRP B 101       6.462 -13.539   9.181  1.00  0.00           C  
ATOM   1526  CG  TRP B 101       7.119 -12.194   9.111  1.00  0.00           C  
ATOM   1527  CD1 TRP B 101       7.741 -11.537  10.130  1.00  0.00           C  
ATOM   1528  CD2 TRP B 101       7.225 -11.331   7.953  1.00  0.00           C  
ATOM   1529  NE1 TRP B 101       8.223 -10.329   9.689  1.00  0.00           N  
ATOM   1530  CE2 TRP B 101       7.918 -10.187   8.359  1.00  0.00           C  
ATOM   1531  CE3 TRP B 101       6.795 -11.436   6.624  1.00  0.00           C  
ATOM   1532  CZ2 TRP B 101       8.192  -9.147   7.485  1.00  0.00           C  
ATOM   1533  CZ3 TRP B 101       7.071 -10.394   5.748  1.00  0.00           C  
ATOM   1534  CH2 TRP B 101       7.752  -9.279   6.168  1.00  0.00           C  
ATOM   1535  H   TRP B 101       4.302 -13.218  10.664  1.00  0.00           H  
ATOM   1536  HA  TRP B 101       4.967 -12.899   7.793  1.00  0.00           H  
ATOM   1537 1HB  TRP B 101       6.483 -13.878  10.217  1.00  0.00           H  
ATOM   1538 2HB  TRP B 101       7.054 -14.241   8.595  1.00  0.00           H  
ATOM   1539  HD1 TRP B 101       7.840 -11.914  11.146  1.00  0.00           H  
ATOM   1540  HE1 TRP B 101       8.720  -9.654  10.251  1.00  0.00           H  
ATOM   1541  HE3 TRP B 101       6.256 -12.320   6.285  1.00  0.00           H  
ATOM   1542  HZ2 TRP B 101       8.732  -8.253   7.799  1.00  0.00           H  
ATOM   1543  HZ3 TRP B 101       6.732 -10.483   4.715  1.00  0.00           H  
ATOM   1544  HH2 TRP B 101       7.953  -8.480   5.454  1.00  0.00           H  
ATOM   1545  N   ARG B 102       3.339 -15.241   8.249  1.00  0.00           N  
ATOM   1546  CA  ARG B 102       2.861 -16.538   7.788  1.00  0.00           C  
ATOM   1547  C   ARG B 102       1.815 -16.418   6.694  1.00  0.00           C  
ATOM   1548  O   ARG B 102       1.845 -17.166   5.719  1.00  0.00           O  
ATOM   1549  CB  ARG B 102       2.274 -17.327   8.949  1.00  0.00           C  
ATOM   1550  CG  ARG B 102       3.256 -17.651  10.064  1.00  0.00           C  
ATOM   1551  CD  ARG B 102       4.316 -18.586   9.607  1.00  0.00           C  
ATOM   1552  NE  ARG B 102       5.239 -18.924  10.678  1.00  0.00           N  
ATOM   1553  CZ  ARG B 102       6.369 -18.245  10.958  1.00  0.00           C  
ATOM   1554  NH1 ARG B 102       6.700 -17.196  10.239  1.00  0.00           N  
ATOM   1555  NH2 ARG B 102       7.143 -18.634  11.956  1.00  0.00           N  
ATOM   1556  H   ARG B 102       2.669 -14.555   8.568  1.00  0.00           H  
ATOM   1557  HA  ARG B 102       3.705 -17.089   7.372  1.00  0.00           H  
ATOM   1558 1HB  ARG B 102       1.450 -16.767   9.389  1.00  0.00           H  
ATOM   1559 2HB  ARG B 102       1.870 -18.270   8.581  1.00  0.00           H  
ATOM   1560 1HG  ARG B 102       3.733 -16.733  10.407  1.00  0.00           H  
ATOM   1561 2HG  ARG B 102       2.724 -18.115  10.895  1.00  0.00           H  
ATOM   1562 1HD  ARG B 102       3.858 -19.507   9.248  1.00  0.00           H  
ATOM   1563 2HD  ARG B 102       4.885 -18.124   8.800  1.00  0.00           H  
ATOM   1564  HE  ARG B 102       5.018 -19.726  11.254  1.00  0.00           H  
ATOM   1565 1HH1 ARG B 102       6.108 -16.899   9.477  1.00  0.00           H  
ATOM   1566 2HH1 ARG B 102       7.546 -16.687  10.449  1.00  0.00           H  
ATOM   1567 1HH2 ARG B 102       6.888 -19.441  12.509  1.00  0.00           H  
ATOM   1568 2HH2 ARG B 102       7.989 -18.125  12.166  1.00  0.00           H  
ATOM   1569  N   ALA B 103       0.884 -15.486   6.861  1.00  0.00           N  
ATOM   1570  CA  ALA B 103      -0.178 -15.291   5.882  1.00  0.00           C  
ATOM   1571  C   ALA B 103       0.452 -14.766   4.597  1.00  0.00           C  
ATOM   1572  O   ALA B 103       0.073 -15.161   3.494  1.00  0.00           O  
ATOM   1573  CB  ALA B 103      -1.204 -14.298   6.411  1.00  0.00           C  
ATOM   1574  H   ALA B 103       0.910 -14.898   7.682  1.00  0.00           H  
ATOM   1575  HA  ALA B 103      -0.666 -16.251   5.717  1.00  0.00           H  
ATOM   1576 1HB  ALA B 103      -1.992 -14.160   5.671  1.00  0.00           H  
ATOM   1577 2HB  ALA B 103      -1.637 -14.679   7.335  1.00  0.00           H  
ATOM   1578 3HB  ALA B 103      -0.719 -13.342   6.605  1.00  0.00           H  
ATOM   1579  N   ALA B 104       1.423 -13.873   4.761  1.00  0.00           N  
ATOM   1580  CA  ALA B 104       2.124 -13.258   3.644  1.00  0.00           C  
ATOM   1581  C   ALA B 104       2.781 -14.328   2.781  1.00  0.00           C  
ATOM   1582  O   ALA B 104       2.646 -14.317   1.558  1.00  0.00           O  
ATOM   1583  CB  ALA B 104       3.176 -12.285   4.164  1.00  0.00           C  
ATOM   1584  H   ALA B 104       1.679 -13.617   5.704  1.00  0.00           H  
ATOM   1585  HA  ALA B 104       1.395 -12.711   3.046  1.00  0.00           H  
ATOM   1586 1HB  ALA B 104       3.697 -11.828   3.322  1.00  0.00           H  
ATOM   1587 2HB  ALA B 104       2.692 -11.508   4.755  1.00  0.00           H  
ATOM   1588 3HB  ALA B 104       3.892 -12.821   4.785  1.00  0.00           H  
ATOM   1589  N   GLY B 105       3.492 -15.250   3.426  1.00  0.00           N  
ATOM   1590  CA  GLY B 105       4.115 -16.342   2.703  1.00  0.00           C  
ATOM   1591  C   GLY B 105       3.099 -17.238   2.017  1.00  0.00           C  
ATOM   1592  O   GLY B 105       3.293 -17.633   0.869  1.00  0.00           O  
ATOM   1593  H   GLY B 105       3.604 -15.196   4.428  1.00  0.00           H  
ATOM   1594 1HA  GLY B 105       4.797 -15.940   1.954  1.00  0.00           H  
ATOM   1595 2HA  GLY B 105       4.710 -16.941   3.391  1.00  0.00           H  
ATOM   1596  N   ALA B 106       2.009 -17.555   2.711  1.00  0.00           N  
ATOM   1597  CA  ALA B 106       0.954 -18.371   2.125  1.00  0.00           C  
ATOM   1598  C   ALA B 106       0.361 -17.751   0.872  1.00  0.00           C  
ATOM   1599  O   ALA B 106       0.114 -18.448  -0.112  1.00  0.00           O  
ATOM   1600  CB  ALA B 106      -0.146 -18.610   3.138  1.00  0.00           C  
ATOM   1601  H   ALA B 106       1.907 -17.226   3.660  1.00  0.00           H  
ATOM   1602  HA  ALA B 106       1.387 -19.330   1.839  1.00  0.00           H  
ATOM   1603 1HB  ALA B 106      -0.928 -19.222   2.687  1.00  0.00           H  
ATOM   1604 2HB  ALA B 106       0.264 -19.127   4.005  1.00  0.00           H  
ATOM   1605 3HB  ALA B 106      -0.567 -17.656   3.450  1.00  0.00           H  
ATOM   1606  N   ALA B 107       0.121 -16.445   0.911  1.00  0.00           N  
ATOM   1607  CA  ALA B 107      -0.438 -15.747  -0.238  1.00  0.00           C  
ATOM   1608  C   ALA B 107       0.513 -15.779  -1.410  1.00  0.00           C  
ATOM   1609  O   ALA B 107       0.086 -15.833  -2.556  1.00  0.00           O  
ATOM   1610  CB  ALA B 107      -0.743 -14.318   0.118  1.00  0.00           C  
ATOM   1611  H   ALA B 107       0.328 -15.924   1.751  1.00  0.00           H  
ATOM   1612  HA  ALA B 107      -1.364 -16.247  -0.520  1.00  0.00           H  
ATOM   1613 1HB  ALA B 107      -1.160 -13.808  -0.751  1.00  0.00           H  
ATOM   1614 2HB  ALA B 107      -1.465 -14.292   0.935  1.00  0.00           H  
ATOM   1615 3HB  ALA B 107       0.172 -13.816   0.427  1.00  0.00           H  
ATOM   1616  N   THR B 108       1.805 -15.724  -1.123  1.00  0.00           N  
ATOM   1617  CA  THR B 108       2.786 -15.822  -2.185  1.00  0.00           C  
ATOM   1618  C   THR B 108       2.662 -17.187  -2.852  1.00  0.00           C  
ATOM   1619  O   THR B 108       2.682 -17.282  -4.078  1.00  0.00           O  
ATOM   1620  CB  THR B 108       4.217 -15.614  -1.656  1.00  0.00           C  
ATOM   1621  OG1 THR B 108       4.332 -14.305  -1.083  1.00  0.00           O  
ATOM   1622  CG2 THR B 108       5.229 -15.761  -2.782  1.00  0.00           C  
ATOM   1623  H   THR B 108       2.121 -15.614  -0.170  1.00  0.00           H  
ATOM   1624  HA  THR B 108       2.594 -15.029  -2.908  1.00  0.00           H  
ATOM   1625  HB  THR B 108       4.431 -16.354  -0.884  1.00  0.00           H  
ATOM   1626  HG1 THR B 108       5.225 -14.178  -0.753  1.00  0.00           H  
ATOM   1627 1HG2 THR B 108       6.235 -15.611  -2.389  1.00  0.00           H  
ATOM   1628 2HG2 THR B 108       5.152 -16.759  -3.212  1.00  0.00           H  
ATOM   1629 3HG2 THR B 108       5.027 -15.018  -3.552  1.00  0.00           H  
ATOM   1630  N   VAL B 109       2.516 -18.242  -2.055  1.00  0.00           N  
ATOM   1631  CA  VAL B 109       2.359 -19.576  -2.624  1.00  0.00           C  
ATOM   1632  C   VAL B 109       1.062 -19.621  -3.423  1.00  0.00           C  
ATOM   1633  O   VAL B 109       1.023 -20.151  -4.528  1.00  0.00           O  
ATOM   1634  CB  VAL B 109       2.330 -20.647  -1.517  1.00  0.00           C  
ATOM   1635  CG1 VAL B 109       1.965 -22.004  -2.098  1.00  0.00           C  
ATOM   1636  CG2 VAL B 109       3.680 -20.705  -0.818  1.00  0.00           C  
ATOM   1637  H   VAL B 109       2.514 -18.132  -1.051  1.00  0.00           H  
ATOM   1638  HA  VAL B 109       3.215 -19.781  -3.268  1.00  0.00           H  
ATOM   1639  HB  VAL B 109       1.556 -20.388  -0.794  1.00  0.00           H  
ATOM   1640 1HG1 VAL B 109       1.949 -22.749  -1.302  1.00  0.00           H  
ATOM   1641 2HG1 VAL B 109       0.980 -21.949  -2.562  1.00  0.00           H  
ATOM   1642 3HG1 VAL B 109       2.704 -22.290  -2.847  1.00  0.00           H  
ATOM   1643 1HG2 VAL B 109       3.652 -21.463  -0.036  1.00  0.00           H  
ATOM   1644 2HG2 VAL B 109       4.454 -20.957  -1.542  1.00  0.00           H  
ATOM   1645 3HG2 VAL B 109       3.901 -19.734  -0.373  1.00  0.00           H  
ATOM   1646  N   LEU B 110      -0.001 -19.066  -2.847  1.00  0.00           N  
ATOM   1647  CA  LEU B 110      -1.320 -19.080  -3.472  1.00  0.00           C  
ATOM   1648  C   LEU B 110      -1.232 -18.331  -4.796  1.00  0.00           C  
ATOM   1649  O   LEU B 110      -1.813 -18.754  -5.795  1.00  0.00           O  
ATOM   1650  CB  LEU B 110      -2.368 -18.430  -2.559  1.00  0.00           C  
ATOM   1651  CG  LEU B 110      -2.749 -19.232  -1.308  1.00  0.00           C  
ATOM   1652  CD1 LEU B 110      -3.628 -18.378  -0.405  1.00  0.00           C  
ATOM   1653  CD2 LEU B 110      -3.468 -20.508  -1.722  1.00  0.00           C  
ATOM   1654  H   LEU B 110       0.112 -18.621  -1.947  1.00  0.00           H  
ATOM   1655  HA  LEU B 110      -1.620 -20.116  -3.624  1.00  0.00           H  
ATOM   1656 1HB  LEU B 110      -1.991 -17.463  -2.230  1.00  0.00           H  
ATOM   1657 2HB  LEU B 110      -3.278 -18.265  -3.137  1.00  0.00           H  
ATOM   1658  HG  LEU B 110      -1.848 -19.488  -0.751  1.00  0.00           H  
ATOM   1659 1HD1 LEU B 110      -3.899 -18.948   0.484  1.00  0.00           H  
ATOM   1660 2HD1 LEU B 110      -3.083 -17.482  -0.109  1.00  0.00           H  
ATOM   1661 3HD1 LEU B 110      -4.532 -18.092  -0.942  1.00  0.00           H  
ATOM   1662 1HD2 LEU B 110      -3.738 -21.078  -0.833  1.00  0.00           H  
ATOM   1663 2HD2 LEU B 110      -4.370 -20.254  -2.278  1.00  0.00           H  
ATOM   1664 3HD2 LEU B 110      -2.810 -21.108  -2.352  1.00  0.00           H  
ATOM   1665  N   LEU B 111      -0.496 -17.222  -4.797  1.00  0.00           N  
ATOM   1666  CA  LEU B 111      -0.332 -16.405  -5.997  1.00  0.00           C  
ATOM   1667  C   LEU B 111       0.223 -17.242  -7.133  1.00  0.00           C  
ATOM   1668  O   LEU B 111      -0.292 -17.205  -8.249  1.00  0.00           O  
ATOM   1669  CB  LEU B 111       0.603 -15.221  -5.719  1.00  0.00           C  
ATOM   1670  CG  LEU B 111       0.944 -14.345  -6.931  1.00  0.00           C  
ATOM   1671  CD1 LEU B 111      -0.338 -13.770  -7.519  1.00  0.00           C  
ATOM   1672  CD2 LEU B 111       1.894 -13.236  -6.505  1.00  0.00           C  
ATOM   1673  H   LEU B 111      -0.038 -16.939  -3.942  1.00  0.00           H  
ATOM   1674  HA  LEU B 111      -1.305 -16.005  -6.278  1.00  0.00           H  
ATOM   1675 1HB  LEU B 111       0.141 -14.583  -4.968  1.00  0.00           H  
ATOM   1676 2HB  LEU B 111       1.539 -15.605  -5.314  1.00  0.00           H  
ATOM   1677  HG  LEU B 111       1.419 -14.955  -7.700  1.00  0.00           H  
ATOM   1678 1HD1 LEU B 111      -0.096 -13.147  -8.380  1.00  0.00           H  
ATOM   1679 2HD1 LEU B 111      -0.991 -14.585  -7.833  1.00  0.00           H  
ATOM   1680 3HD1 LEU B 111      -0.845 -13.167  -6.767  1.00  0.00           H  
ATOM   1681 1HD2 LEU B 111       2.137 -12.613  -7.366  1.00  0.00           H  
ATOM   1682 2HD2 LEU B 111       1.419 -12.624  -5.737  1.00  0.00           H  
ATOM   1683 3HD2 LEU B 111       2.809 -13.674  -6.105  1.00  0.00           H  
ATOM   1684  N   VAL B 112       1.283 -17.988  -6.843  1.00  0.00           N  
ATOM   1685  CA  VAL B 112       1.876 -18.878  -7.825  1.00  0.00           C  
ATOM   1686  C   VAL B 112       0.840 -19.858  -8.342  1.00  0.00           C  
ATOM   1687  O   VAL B 112       0.799 -20.157  -9.533  1.00  0.00           O  
ATOM   1688  CB  VAL B 112       3.056 -19.653  -7.209  1.00  0.00           C  
ATOM   1689  CG1 VAL B 112       3.539 -20.735  -8.163  1.00  0.00           C  
ATOM   1690  CG2 VAL B 112       4.185 -18.691  -6.869  1.00  0.00           C  
ATOM   1691  H   VAL B 112       1.686 -17.937  -5.919  1.00  0.00           H  
ATOM   1692  HA  VAL B 112       2.244 -18.278  -8.659  1.00  0.00           H  
ATOM   1693  HB  VAL B 112       2.717 -20.152  -6.302  1.00  0.00           H  
ATOM   1694 1HG1 VAL B 112       4.373 -21.273  -7.712  1.00  0.00           H  
ATOM   1695 2HG1 VAL B 112       2.725 -21.432  -8.364  1.00  0.00           H  
ATOM   1696 3HG1 VAL B 112       3.866 -20.278  -9.097  1.00  0.00           H  
ATOM   1697 1HG2 VAL B 112       5.016 -19.246  -6.434  1.00  0.00           H  
ATOM   1698 2HG2 VAL B 112       4.520 -18.188  -7.776  1.00  0.00           H  
ATOM   1699 3HG2 VAL B 112       3.829 -17.950  -6.153  1.00  0.00           H  
ATOM   1700  N   ILE B 113       0.008 -20.373  -7.447  1.00  0.00           N  
ATOM   1701  CA  ILE B 113      -0.990 -21.342  -7.862  1.00  0.00           C  
ATOM   1702  C   ILE B 113      -1.906 -20.607  -8.837  1.00  0.00           C  
ATOM   1703  O   ILE B 113      -2.251 -21.134  -9.895  1.00  0.00           O  
ATOM   1704  CB  ILE B 113      -1.789 -21.903  -6.671  1.00  0.00           C  
ATOM   1705  CG1 ILE B 113      -0.886 -22.758  -5.777  1.00  0.00           C  
ATOM   1706  CG2 ILE B 113      -2.978 -22.713  -7.163  1.00  0.00           C  
ATOM   1707  CD1 ILE B 113      -1.506 -23.113  -4.445  1.00  0.00           C  
ATOM   1708  H   ILE B 113       0.056 -20.102  -6.475  1.00  0.00           H  
ATOM   1709  HA  ILE B 113      -0.480 -22.187  -8.324  1.00  0.00           H  
ATOM   1710  HB  ILE B 113      -2.152 -21.079  -6.056  1.00  0.00           H  
ATOM   1711 1HG1 ILE B 113      -0.634 -23.683  -6.295  1.00  0.00           H  
ATOM   1712 2HG1 ILE B 113       0.046 -22.226  -5.587  1.00  0.00           H  
ATOM   1713 1HG2 ILE B 113      -3.532 -23.102  -6.308  1.00  0.00           H  
ATOM   1714 2HG2 ILE B 113      -3.631 -22.076  -7.758  1.00  0.00           H  
ATOM   1715 3HG2 ILE B 113      -2.625 -23.543  -7.775  1.00  0.00           H  
ATOM   1716 1HD1 ILE B 113      -0.807 -23.719  -3.869  1.00  0.00           H  
ATOM   1717 2HD1 ILE B 113      -1.735 -22.200  -3.895  1.00  0.00           H  
ATOM   1718 3HD1 ILE B 113      -2.423 -23.677  -4.610  1.00  0.00           H  
ATOM   1719  N   VAL B 114      -2.272 -19.377  -8.478  1.00  0.00           N  
ATOM   1720  CA  VAL B 114      -3.207 -18.577  -9.267  1.00  0.00           C  
ATOM   1721  C   VAL B 114      -2.594 -18.259 -10.619  1.00  0.00           C  
ATOM   1722  O   VAL B 114      -3.278 -18.246 -11.638  1.00  0.00           O  
ATOM   1723  CB  VAL B 114      -3.558 -17.266  -8.538  1.00  0.00           C  
ATOM   1724  CG1 VAL B 114      -4.308 -16.324  -9.467  1.00  0.00           C  
ATOM   1725  CG2 VAL B 114      -4.383 -17.569  -7.296  1.00  0.00           C  
ATOM   1726  H   VAL B 114      -1.887 -18.988  -7.629  1.00  0.00           H  
ATOM   1727  HA  VAL B 114      -4.134 -19.140  -9.381  1.00  0.00           H  
ATOM   1728  HB  VAL B 114      -2.635 -16.765  -8.248  1.00  0.00           H  
ATOM   1729 1HG1 VAL B 114      -4.547 -15.403  -8.936  1.00  0.00           H  
ATOM   1730 2HG1 VAL B 114      -3.684 -16.092 -10.331  1.00  0.00           H  
ATOM   1731 3HG1 VAL B 114      -5.230 -16.800  -9.801  1.00  0.00           H  
ATOM   1732 1HG2 VAL B 114      -4.627 -16.638  -6.786  1.00  0.00           H  
ATOM   1733 2HG2 VAL B 114      -5.304 -18.077  -7.586  1.00  0.00           H  
ATOM   1734 3HG2 VAL B 114      -3.811 -18.211  -6.627  1.00  0.00           H  
ATOM   1735  N   LEU B 115      -1.298 -17.983 -10.610  1.00  0.00           N  
ATOM   1736  CA  LEU B 115      -0.603 -17.642 -11.830  1.00  0.00           C  
ATOM   1737  C   LEU B 115      -0.714 -18.838 -12.757  1.00  0.00           C  
ATOM   1738  O   LEU B 115      -1.002 -18.683 -13.944  1.00  0.00           O  
ATOM   1739  CB  LEU B 115       0.867 -17.300 -11.556  1.00  0.00           C  
ATOM   1740  CG  LEU B 115       1.119 -15.956 -10.862  1.00  0.00           C  
ATOM   1741  CD1 LEU B 115       2.587 -15.852 -10.472  1.00  0.00           C  
ATOM   1742  CD2 LEU B 115       0.719 -14.821 -11.792  1.00  0.00           C  
ATOM   1743  H   LEU B 115      -0.782 -18.009  -9.741  1.00  0.00           H  
ATOM   1744  HA  LEU B 115      -1.062 -16.748 -12.251  1.00  0.00           H  
ATOM   1745 1HB  LEU B 115       1.294 -18.082 -10.929  1.00  0.00           H  
ATOM   1746 2HB  LEU B 115       1.404 -17.289 -12.504  1.00  0.00           H  
ATOM   1747  HG  LEU B 115       0.526 -15.902  -9.948  1.00  0.00           H  
ATOM   1748 1HD1 LEU B 115       2.766 -14.897  -9.978  1.00  0.00           H  
ATOM   1749 2HD1 LEU B 115       2.841 -16.665  -9.791  1.00  0.00           H  
ATOM   1750 3HD1 LEU B 115       3.206 -15.920 -11.366  1.00  0.00           H  
ATOM   1751 1HD2 LEU B 115       0.897 -13.865 -11.299  1.00  0.00           H  
ATOM   1752 2HD2 LEU B 115       1.311 -14.873 -12.706  1.00  0.00           H  
ATOM   1753 3HD2 LEU B 115      -0.339 -14.909 -12.041  1.00  0.00           H  
ATOM   1754  N   LEU B 116      -0.505 -20.030 -12.206  1.00  0.00           N  
ATOM   1755  CA  LEU B 116      -0.660 -21.265 -12.964  1.00  0.00           C  
ATOM   1756  C   LEU B 116      -2.100 -21.471 -13.406  1.00  0.00           C  
ATOM   1757  O   LEU B 116      -2.347 -21.864 -14.541  1.00  0.00           O  
ATOM   1758  CB  LEU B 116      -0.204 -22.463 -12.122  1.00  0.00           C  
ATOM   1759  CG  LEU B 116       1.305 -22.554 -11.857  1.00  0.00           C  
ATOM   1760  CD1 LEU B 116       1.577 -23.661 -10.848  1.00  0.00           C  
ATOM   1761  CD2 LEU B 116       2.035 -22.816 -13.166  1.00  0.00           C  
ATOM   1762  H   LEU B 116      -0.231 -20.080 -11.235  1.00  0.00           H  
ATOM   1763  HA  LEU B 116      -0.039 -21.203 -13.857  1.00  0.00           H  
ATOM   1764 1HB  LEU B 116      -0.707 -22.421 -11.157  1.00  0.00           H  
ATOM   1765 2HB  LEU B 116      -0.508 -23.379 -12.627  1.00  0.00           H  
ATOM   1766  HG  LEU B 116       1.656 -21.616 -11.427  1.00  0.00           H  
ATOM   1767 1HD1 LEU B 116       2.649 -23.726 -10.660  1.00  0.00           H  
ATOM   1768 2HD1 LEU B 116       1.059 -23.439  -9.915  1.00  0.00           H  
ATOM   1769 3HD1 LEU B 116       1.221 -24.611 -11.244  1.00  0.00           H  
ATOM   1770 1HD2 LEU B 116       3.107 -22.880 -12.978  1.00  0.00           H  
ATOM   1771 2HD2 LEU B 116       1.685 -23.755 -13.597  1.00  0.00           H  
ATOM   1772 3HD2 LEU B 116       1.836 -22.001 -13.862  1.00  0.00           H  
ATOM   1773  N   ALA B 117      -3.044 -21.191 -12.512  1.00  0.00           N  
ATOM   1774  CA  ALA B 117      -4.464 -21.287 -12.838  1.00  0.00           C  
ATOM   1775  C   ALA B 117      -4.802 -20.438 -14.056  1.00  0.00           C  
ATOM   1776  O   ALA B 117      -5.555 -20.864 -14.931  1.00  0.00           O  
ATOM   1777  CB  ALA B 117      -5.304 -20.841 -11.649  1.00  0.00           C  
ATOM   1778  H   ALA B 117      -2.771 -20.906 -11.582  1.00  0.00           H  
ATOM   1779  HA  ALA B 117      -4.690 -22.329 -13.063  1.00  0.00           H  
ATOM   1780 1HB  ALA B 117      -6.362 -20.916 -11.903  1.00  0.00           H  
ATOM   1781 2HB  ALA B 117      -5.091 -21.480 -10.792  1.00  0.00           H  
ATOM   1782 3HB  ALA B 117      -5.064 -19.809 -11.400  1.00  0.00           H  
ATOM   1783  N   GLY B 118      -4.245 -19.232 -14.107  1.00  0.00           N  
ATOM   1784  CA  GLY B 118      -4.419 -18.389 -15.275  1.00  0.00           C  
ATOM   1785  C   GLY B 118      -3.933 -19.086 -16.528  1.00  0.00           C  
ATOM   1786  O   GLY B 118      -4.602 -19.069 -17.560  1.00  0.00           O  
ATOM   1787  H   GLY B 118      -3.695 -18.892 -13.332  1.00  0.00           H  
ATOM   1788 1HA  GLY B 118      -5.473 -18.129 -15.382  1.00  0.00           H  
ATOM   1789 2HA  GLY B 118      -3.872 -17.457 -15.135  1.00  0.00           H  
ATOM   1790  N   SER B 119      -2.763 -19.705 -16.431  1.00  0.00           N  
ATOM   1791  CA  SER B 119      -2.151 -20.380 -17.563  1.00  0.00           C  
ATOM   1792  C   SER B 119      -2.835 -21.707 -17.831  1.00  0.00           C  
ATOM   1793  O   SER B 119      -2.607 -22.342 -18.858  1.00  0.00           O  
ATOM   1794  CB  SER B 119      -0.673 -20.603 -17.307  1.00  0.00           C  
ATOM   1795  OG  SER B 119      -0.476 -21.528 -16.273  1.00  0.00           O  
ATOM   1796  H   SER B 119      -2.286 -19.707 -15.540  1.00  0.00           H  
ATOM   1797  HA  SER B 119      -2.240 -19.736 -18.439  1.00  0.00           H  
ATOM   1798 1HB  SER B 119      -0.197 -20.965 -18.218  1.00  0.00           H  
ATOM   1799 2HB  SER B 119      -0.202 -19.656 -17.046  1.00  0.00           H  
ATOM   1800  HG  SER B 119      -1.336 -21.656 -15.866  1.00  0.00           H  
ATOM   1801  N   TYR B 120      -3.679 -22.120 -16.896  1.00  0.00           N  
ATOM   1802  CA  TYR B 120      -4.474 -23.321 -17.071  1.00  0.00           C  
ATOM   1803  C   TYR B 120      -5.966 -23.044 -17.191  1.00  0.00           C  
ATOM   1804  O   TYR B 120      -6.783 -23.951 -17.057  1.00  0.00           O  
ATOM   1805  CB  TYR B 120      -4.218 -24.286 -15.910  1.00  0.00           C  
ATOM   1806  CG  TYR B 120      -2.850 -24.932 -15.944  1.00  0.00           C  
ATOM   1807  CD1 TYR B 120      -2.451 -25.652 -17.061  1.00  0.00           C  
ATOM   1808  CD2 TYR B 120      -1.996 -24.803 -14.860  1.00  0.00           C  
ATOM   1809  CE1 TYR B 120      -1.202 -26.242 -17.092  1.00  0.00           C  
ATOM   1810  CE2 TYR B 120      -0.747 -25.393 -14.890  1.00  0.00           C  
ATOM   1811  CZ  TYR B 120      -0.350 -26.109 -16.001  1.00  0.00           C  
ATOM   1812  OH  TYR B 120       0.894 -26.697 -16.032  1.00  0.00           O  
ATOM   1813  H   TYR B 120      -3.772 -21.588 -16.042  1.00  0.00           H  
ATOM   1814  HA  TYR B 120      -4.176 -23.801 -18.003  1.00  0.00           H  
ATOM   1815 1HB  TYR B 120      -4.319 -23.753 -14.964  1.00  0.00           H  
ATOM   1816 2HB  TYR B 120      -4.968 -25.077 -15.922  1.00  0.00           H  
ATOM   1817  HD1 TYR B 120      -3.123 -25.753 -17.913  1.00  0.00           H  
ATOM   1818  HD2 TYR B 120      -2.310 -24.238 -13.982  1.00  0.00           H  
ATOM   1819  HE1 TYR B 120      -0.888 -26.807 -17.968  1.00  0.00           H  
ATOM   1820  HE2 TYR B 120      -0.076 -25.293 -14.037  1.00  0.00           H  
ATOM   1821  HH  TYR B 120       1.354 -26.513 -15.209  1.00  0.00           H  
ATOM   1822  N   LEU B 121      -6.316 -21.786 -17.434  1.00  0.00           N  
ATOM   1823  CA  LEU B 121      -7.714 -21.401 -17.599  1.00  0.00           C  
ATOM   1824  C   LEU B 121      -7.849 -20.539 -18.845  1.00  0.00           C  
ATOM   1825  O   LEU B 121      -8.759 -20.725 -19.647  1.00  0.00           O  
ATOM   1826  CB  LEU B 121      -8.218 -20.636 -16.368  1.00  0.00           C  
ATOM   1827  CG  LEU B 121      -8.378 -21.466 -15.088  1.00  0.00           C  
ATOM   1828  CD1 LEU B 121      -8.711 -20.545 -13.923  1.00  0.00           C  
ATOM   1829  CD2 LEU B 121      -9.468 -22.508 -15.291  1.00  0.00           C  
ATOM   1830  H   LEU B 121      -5.599 -21.079 -17.506  1.00  0.00           H  
ATOM   1831  HA  LEU B 121      -8.312 -22.306 -17.701  1.00  0.00           H  
ATOM   1832 1HB  LEU B 121      -7.522 -19.827 -16.153  1.00  0.00           H  
ATOM   1833 2HB  LEU B 121      -9.188 -20.200 -16.604  1.00  0.00           H  
ATOM   1834  HG  LEU B 121      -7.437 -21.967 -14.859  1.00  0.00           H  
ATOM   1835 1HD1 LEU B 121      -8.825 -21.135 -13.013  1.00  0.00           H  
ATOM   1836 2HD1 LEU B 121      -7.906 -19.823 -13.788  1.00  0.00           H  
ATOM   1837 3HD1 LEU B 121      -9.641 -20.017 -14.131  1.00  0.00           H  
ATOM   1838 1HD2 LEU B 121      -9.582 -23.098 -14.382  1.00  0.00           H  
ATOM   1839 2HD2 LEU B 121     -10.410 -22.008 -15.519  1.00  0.00           H  
ATOM   1840 3HD2 LEU B 121      -9.196 -23.163 -16.118  1.00  0.00           H  
ATOM   1841  N   ALA B 122      -6.940 -19.585 -18.998  1.00  0.00           N  
ATOM   1842  CA  ALA B 122      -6.962 -18.711 -20.160  1.00  0.00           C  
ATOM   1843  C   ALA B 122      -6.807 -19.603 -21.383  1.00  0.00           C  
ATOM   1844  O   ALA B 122      -7.410 -19.359 -22.427  1.00  0.00           O  
ATOM   1845  CB  ALA B 122      -5.818 -17.707 -20.085  1.00  0.00           C  
ATOM   1846  H   ALA B 122      -6.220 -19.458 -18.301  1.00  0.00           H  
ATOM   1847  HA  ALA B 122      -7.909 -18.171 -20.160  1.00  0.00           H  
ATOM   1848 1HB  ALA B 122      -5.845 -17.058 -20.961  1.00  0.00           H  
ATOM   1849 2HB  ALA B 122      -5.922 -17.104 -19.183  1.00  0.00           H  
ATOM   1850 3HB  ALA B 122      -4.869 -18.239 -20.057  1.00  0.00           H  
ATOM   1851  N   VAL B 123      -5.997 -20.645 -21.237  1.00  0.00           N  
ATOM   1852  CA  VAL B 123      -5.808 -21.616 -22.303  1.00  0.00           C  
ATOM   1853  C   VAL B 123      -7.157 -22.219 -22.638  1.00  0.00           C  
ATOM   1854  O   VAL B 123      -7.536 -22.284 -23.802  1.00  0.00           O  
ATOM   1855  CB  VAL B 123      -4.825 -22.724 -21.878  1.00  0.00           C  
ATOM   1856  CG1 VAL B 123      -4.821 -23.852 -22.899  1.00  0.00           C  
ATOM   1857  CG2 VAL B 123      -3.430 -22.142 -21.711  1.00  0.00           C  
ATOM   1858  H   VAL B 123      -5.499 -20.767 -20.367  1.00  0.00           H  
ATOM   1859  HA  VAL B 123      -5.372 -21.106 -23.163  1.00  0.00           H  
ATOM   1860  HB  VAL B 123      -5.158 -23.149 -20.931  1.00  0.00           H  
ATOM   1861 1HG1 VAL B 123      -4.121 -24.626 -22.583  1.00  0.00           H  
ATOM   1862 2HG1 VAL B 123      -5.821 -24.277 -22.976  1.00  0.00           H  
ATOM   1863 3HG1 VAL B 123      -4.515 -23.462 -23.870  1.00  0.00           H  
ATOM   1864 1HG2 VAL B 123      -2.741 -22.930 -21.410  1.00  0.00           H  
ATOM   1865 2HG2 VAL B 123      -3.099 -21.711 -22.657  1.00  0.00           H  
ATOM   1866 3HG2 VAL B 123      -3.449 -21.365 -20.946  1.00  0.00           H  
ATOM   1867  N   LEU B 124      -7.891 -22.645 -21.613  1.00  0.00           N  
ATOM   1868  CA  LEU B 124      -9.185 -23.282 -21.821  1.00  0.00           C  
ATOM   1869  C   LEU B 124     -10.226 -22.312 -22.382  1.00  0.00           C  
ATOM   1870  O   LEU B 124     -11.156 -22.717 -23.081  1.00  0.00           O  
ATOM   1871  CB  LEU B 124      -9.692 -23.872 -20.500  1.00  0.00           C  
ATOM   1872  CG  LEU B 124      -8.866 -25.031 -19.928  1.00  0.00           C  
ATOM   1873  CD1 LEU B 124      -9.401 -25.408 -18.553  1.00  0.00           C  
ATOM   1874  CD2 LEU B 124      -8.926 -26.216 -20.881  1.00  0.00           C  
ATOM   1875  H   LEU B 124      -7.548 -22.525 -20.671  1.00  0.00           H  
ATOM   1876  HA  LEU B 124      -9.065 -24.076 -22.558  1.00  0.00           H  
ATOM   1877 1HB  LEU B 124      -9.714 -23.081 -19.752  1.00  0.00           H  
ATOM   1878 2HB  LEU B 124     -10.710 -24.232 -20.648  1.00  0.00           H  
ATOM   1879  HG  LEU B 124      -7.830 -24.715 -19.807  1.00  0.00           H  
ATOM   1880 1HD1 LEU B 124      -8.814 -26.231 -18.147  1.00  0.00           H  
ATOM   1881 2HD1 LEU B 124      -9.329 -24.548 -17.887  1.00  0.00           H  
ATOM   1882 3HD1 LEU B 124     -10.443 -25.713 -18.640  1.00  0.00           H  
ATOM   1883 1HD2 LEU B 124      -8.338 -27.040 -20.475  1.00  0.00           H  
ATOM   1884 2HD2 LEU B 124      -9.962 -26.534 -21.002  1.00  0.00           H  
ATOM   1885 3HD2 LEU B 124      -8.521 -25.924 -21.850  1.00  0.00           H  
ATOM   1886  N   ALA B 125     -10.065 -21.033 -22.070  1.00  0.00           N  
ATOM   1887  CA  ALA B 125     -11.046 -20.023 -22.443  1.00  0.00           C  
ATOM   1888  C   ALA B 125     -10.807 -19.640 -23.899  1.00  0.00           C  
ATOM   1889  O   ALA B 125     -11.747 -19.360 -24.639  1.00  0.00           O  
ATOM   1890  CB  ALA B 125     -10.907 -18.799 -21.548  1.00  0.00           C  
ATOM   1891  H   ALA B 125      -9.240 -20.753 -21.560  1.00  0.00           H  
ATOM   1892  HA  ALA B 125     -12.040 -20.449 -22.309  1.00  0.00           H  
ATOM   1893 1HB  ALA B 125     -11.645 -18.051 -21.837  1.00  0.00           H  
ATOM   1894 2HB  ALA B 125     -11.070 -19.087 -20.510  1.00  0.00           H  
ATOM   1895 3HB  ALA B 125      -9.907 -18.381 -21.655  1.00  0.00           H  
ATOM   1896  N   GLU B 126      -9.536 -19.643 -24.299  1.00  0.00           N  
ATOM   1897  CA  GLU B 126      -9.123 -19.140 -25.605  1.00  0.00           C  
ATOM   1898  C   GLU B 126      -8.895 -20.252 -26.629  1.00  0.00           C  
ATOM   1899  O   GLU B 126      -9.310 -20.132 -27.780  1.00  0.00           O  
ATOM   1900  CB  GLU B 126      -7.845 -18.310 -25.460  1.00  0.00           C  
ATOM   1901  CG  GLU B 126      -8.009 -17.043 -24.633  1.00  0.00           C  
ATOM   1902  CD  GLU B 126      -8.902 -16.027 -25.290  1.00  0.00           C  
ATOM   1903  OE1 GLU B 126      -8.902 -15.956 -26.496  1.00  0.00           O  
ATOM   1904  OE2 GLU B 126      -9.585 -15.323 -24.586  1.00  0.00           O  
ATOM   1905  H   GLU B 126      -8.837 -20.009 -23.669  1.00  0.00           H  
ATOM   1906  HA  GLU B 126      -9.909 -18.490 -25.990  1.00  0.00           H  
ATOM   1907 1HB  GLU B 126      -7.069 -18.916 -24.992  1.00  0.00           H  
ATOM   1908 2HB  GLU B 126      -7.484 -18.022 -26.447  1.00  0.00           H  
ATOM   1909 1HG  GLU B 126      -8.429 -17.305 -23.663  1.00  0.00           H  
ATOM   1910 2HG  GLU B 126      -7.027 -16.601 -24.466  1.00  0.00           H  
ATOM   1911  N   ARG B 127      -8.230 -21.322 -26.200  1.00  0.00           N  
ATOM   1912  CA  ARG B 127      -7.842 -22.435 -27.068  1.00  0.00           C  
ATOM   1913  C   ARG B 127      -8.630 -22.566 -28.370  1.00  0.00           C  
ATOM   1914  O   ARG B 127      -8.065 -22.440 -29.456  1.00  0.00           O  
ATOM   1915  CB  ARG B 127      -7.973 -23.742 -26.300  1.00  0.00           C  
ATOM   1916  CG  ARG B 127      -7.757 -24.997 -27.131  1.00  0.00           C  
ATOM   1917  CD  ARG B 127      -6.458 -24.961 -27.851  1.00  0.00           C  
ATOM   1918  NE  ARG B 127      -5.330 -24.927 -26.934  1.00  0.00           N  
ATOM   1919  CZ  ARG B 127      -4.812 -26.007 -26.318  1.00  0.00           C  
ATOM   1920  NH1 ARG B 127      -5.329 -27.196 -26.531  1.00  0.00           N  
ATOM   1921  NH2 ARG B 127      -3.783 -25.870 -25.500  1.00  0.00           N  
ATOM   1922  H   ARG B 127      -7.986 -21.354 -25.220  1.00  0.00           H  
ATOM   1923  HA  ARG B 127      -6.812 -22.279 -27.392  1.00  0.00           H  
ATOM   1924 1HB  ARG B 127      -7.251 -23.759 -25.484  1.00  0.00           H  
ATOM   1925 2HB  ARG B 127      -8.967 -23.806 -25.858  1.00  0.00           H  
ATOM   1926 1HG  ARG B 127      -7.764 -25.871 -26.479  1.00  0.00           H  
ATOM   1927 2HG  ARG B 127      -8.555 -25.087 -27.868  1.00  0.00           H  
ATOM   1928 1HD  ARG B 127      -6.363 -25.850 -28.474  1.00  0.00           H  
ATOM   1929 2HD  ARG B 127      -6.414 -24.072 -28.479  1.00  0.00           H  
ATOM   1930  HE  ARG B 127      -4.905 -24.029 -26.745  1.00  0.00           H  
ATOM   1931 1HH1 ARG B 127      -6.116 -27.301 -27.156  1.00  0.00           H  
ATOM   1932 2HH1 ARG B 127      -4.940 -28.006 -26.069  1.00  0.00           H  
ATOM   1933 1HH2 ARG B 127      -3.385 -24.955 -25.336  1.00  0.00           H  
ATOM   1934 2HH2 ARG B 127      -3.394 -26.679 -25.038  1.00  0.00           H  
ATOM   1935  N   GLY B 128      -9.929 -22.829 -28.264  1.00  0.00           N  
ATOM   1936  CA  GLY B 128     -10.732 -23.020 -29.457  1.00  0.00           C  
ATOM   1937  C   GLY B 128     -11.151 -21.710 -30.095  1.00  0.00           C  
ATOM   1938  O   GLY B 128     -12.345 -21.420 -30.189  1.00  0.00           O  
ATOM   1939  H   GLY B 128     -10.370 -22.899 -27.358  1.00  0.00           H  
ATOM   1940 1HA  GLY B 128     -10.169 -23.603 -30.186  1.00  0.00           H  
ATOM   1941 2HA  GLY B 128     -11.624 -23.593 -29.207  1.00  0.00           H  
ATOM   1942  N   ALA B 129     -10.175 -20.920 -30.537  1.00  0.00           N  
ATOM   1943  CA  ALA B 129     -10.460 -19.633 -31.164  1.00  0.00           C  
ATOM   1944  C   ALA B 129      -9.244 -19.053 -31.890  1.00  0.00           C  
ATOM   1945  O   ALA B 129      -8.099 -19.399 -31.584  1.00  0.00           O  
ATOM   1946  CB  ALA B 129     -10.951 -18.643 -30.111  1.00  0.00           C  
ATOM   1947  H   ALA B 129      -9.215 -21.217 -30.437  1.00  0.00           H  
ATOM   1948  HA  ALA B 129     -11.243 -19.784 -31.907  1.00  0.00           H  
ATOM   1949 1HB  ALA B 129     -11.163 -17.684 -30.583  1.00  0.00           H  
ATOM   1950 2HB  ALA B 129     -11.860 -19.027 -29.647  1.00  0.00           H  
ATOM   1951 3HB  ALA B 129     -10.184 -18.511 -29.350  1.00  0.00           H  
ATOM   1952  N   PRO B 130      -9.490 -18.169 -32.879  1.00  0.00           N  
ATOM   1953  CA  PRO B 130      -8.467 -17.482 -33.687  1.00  0.00           C  
ATOM   1954  C   PRO B 130      -7.517 -16.583 -32.882  1.00  0.00           C  
ATOM   1955  O   PRO B 130      -6.513 -16.095 -33.407  1.00  0.00           O  
ATOM   1956  CB  PRO B 130      -9.289 -16.663 -34.682  1.00  0.00           C  
ATOM   1957  CG  PRO B 130     -10.634 -17.327 -34.709  1.00  0.00           C  
ATOM   1958  CD  PRO B 130     -10.868 -17.816 -33.322  1.00  0.00           C  
ATOM   1959  HA  PRO B 130      -7.856 -18.232 -34.210  1.00  0.00           H  
ATOM   1960 1HB  PRO B 130      -9.344 -15.615 -34.352  1.00  0.00           H  
ATOM   1961 2HB  PRO B 130      -8.799 -16.665 -35.667  1.00  0.00           H  
ATOM   1962 1HG  PRO B 130     -11.404 -16.610 -35.030  1.00  0.00           H  
ATOM   1963 2HG  PRO B 130     -10.638 -18.147 -35.443  1.00  0.00           H  
ATOM   1964 1HD  PRO B 130     -11.301 -17.007 -32.716  1.00  0.00           H  
ATOM   1965 2HD  PRO B 130     -11.542 -18.685 -33.348  1.00  0.00           H  
ATOM   1966  N   GLY B 131      -7.830 -16.381 -31.608  1.00  0.00           N  
ATOM   1967  CA  GLY B 131      -7.045 -15.482 -30.788  1.00  0.00           C  
ATOM   1968  C   GLY B 131      -5.576 -15.778 -30.631  1.00  0.00           C  
ATOM   1969  O   GLY B 131      -5.047 -16.719 -31.219  1.00  0.00           O  
ATOM   1970  H   GLY B 131      -8.621 -16.856 -31.198  1.00  0.00           H  
ATOM   1971 1HA  GLY B 131      -7.110 -14.471 -31.191  1.00  0.00           H  
ATOM   1972 2HA  GLY B 131      -7.459 -15.453 -29.781  1.00  0.00           H  
ATOM   1973  N   ALA B 132      -4.935 -14.961 -29.798  1.00  0.00           N  
ATOM   1974  CA  ALA B 132      -3.496 -14.984 -29.588  1.00  0.00           C  
ATOM   1975  C   ALA B 132      -3.004 -16.264 -28.920  1.00  0.00           C  
ATOM   1976  O   ALA B 132      -3.741 -17.246 -28.799  1.00  0.00           O  
ATOM   1977  CB  ALA B 132      -3.076 -13.772 -28.763  1.00  0.00           C  
ATOM   1978  H   ALA B 132      -5.496 -14.291 -29.291  1.00  0.00           H  
ATOM   1979  HA  ALA B 132      -3.011 -14.940 -30.563  1.00  0.00           H  
ATOM   1980 1HB  ALA B 132      -1.998 -13.794 -28.608  1.00  0.00           H  
ATOM   1981 2HB  ALA B 132      -3.348 -12.859 -29.293  1.00  0.00           H  
ATOM   1982 3HB  ALA B 132      -3.582 -13.796 -27.799  1.00  0.00           H  
ATOM   1983  N   GLN B 133      -1.751 -16.225 -28.479  1.00  0.00           N  
ATOM   1984  CA  GLN B 133      -1.067 -17.384 -27.917  1.00  0.00           C  
ATOM   1985  C   GLN B 133      -1.454 -17.766 -26.495  1.00  0.00           C  
ATOM   1986  O   GLN B 133      -0.691 -18.455 -25.818  1.00  0.00           O  
ATOM   1987  CB  GLN B 133       0.444 -17.145 -27.968  1.00  0.00           C  
ATOM   1988  CG  GLN B 133       1.003 -16.989 -29.372  1.00  0.00           C  
ATOM   1989  CD  GLN B 133       0.802 -18.232 -30.217  1.00  0.00           C  
ATOM   1990  OE1 GLN B 133       1.171 -19.339 -29.814  1.00  0.00           O  
ATOM   1991  NE2 GLN B 133       0.216 -18.057 -31.395  1.00  0.00           N  
ATOM   1992  H   GLN B 133      -1.259 -15.345 -28.540  1.00  0.00           H  
ATOM   1993  HA  GLN B 133      -1.333 -18.261 -28.507  1.00  0.00           H  
ATOM   1994 1HB  GLN B 133       0.690 -16.245 -27.406  1.00  0.00           H  
ATOM   1995 2HB  GLN B 133       0.960 -17.979 -27.492  1.00  0.00           H  
ATOM   1996 1HG  GLN B 133       0.497 -16.157 -29.862  1.00  0.00           H  
ATOM   1997 2HG  GLN B 133       2.072 -16.789 -29.306  1.00  0.00           H  
ATOM   1998 1HE2 GLN B 133       0.057 -18.842 -31.997  1.00  0.00           H  
ATOM   1999 2HE2 GLN B 133      -0.067 -17.142 -31.683  1.00  0.00           H  
ATOM   2000  N   LEU B 134      -2.621 -17.326 -26.033  1.00  0.00           N  
ATOM   2001  CA  LEU B 134      -3.077 -17.712 -24.700  1.00  0.00           C  
ATOM   2002  C   LEU B 134      -3.531 -19.157 -24.834  1.00  0.00           C  
ATOM   2003  O   LEU B 134      -3.718 -19.877 -23.855  1.00  0.00           O  
ATOM   2004  CB  LEU B 134      -4.220 -16.817 -24.205  1.00  0.00           C  
ATOM   2005  CG  LEU B 134      -3.849 -15.354 -23.931  1.00  0.00           C  
ATOM   2006  CD1 LEU B 134      -5.089 -14.590 -23.484  1.00  0.00           C  
ATOM   2007  CD2 LEU B 134      -2.760 -15.296 -22.870  1.00  0.00           C  
ATOM   2008  H   LEU B 134      -3.203 -16.723 -26.597  1.00  0.00           H  
ATOM   2009  HA  LEU B 134      -2.248 -17.592 -24.003  1.00  0.00           H  
ATOM   2010 1HB  LEU B 134      -5.014 -16.823 -24.951  1.00  0.00           H  
ATOM   2011 2HB  LEU B 134      -4.616 -17.237 -23.281  1.00  0.00           H  
ATOM   2012  HG  LEU B 134      -3.486 -14.892 -24.849  1.00  0.00           H  
ATOM   2013 1HD1 LEU B 134      -4.825 -13.551 -23.289  1.00  0.00           H  
ATOM   2014 2HD1 LEU B 134      -5.844 -14.631 -24.269  1.00  0.00           H  
ATOM   2015 3HD1 LEU B 134      -5.485 -15.040 -22.575  1.00  0.00           H  
ATOM   2016 1HD2 LEU B 134      -2.496 -14.257 -22.676  1.00  0.00           H  
ATOM   2017 2HD2 LEU B 134      -3.123 -15.757 -21.951  1.00  0.00           H  
ATOM   2018 3HD2 LEU B 134      -1.880 -15.835 -23.223  1.00  0.00           H  
ATOM   2019  N   ILE B 135      -3.716 -19.555 -26.085  1.00  0.00           N  
ATOM   2020  CA  ILE B 135      -4.130 -20.893 -26.450  1.00  0.00           C  
ATOM   2021  C   ILE B 135      -3.015 -21.875 -26.099  1.00  0.00           C  
ATOM   2022  O   ILE B 135      -3.223 -23.086 -26.072  1.00  0.00           O  
ATOM   2023  CB  ILE B 135      -4.467 -20.985 -27.950  1.00  0.00           C  
ATOM   2024  CG1 ILE B 135      -3.211 -20.751 -28.794  1.00  0.00           C  
ATOM   2025  CG2 ILE B 135      -5.551 -19.982 -28.314  1.00  0.00           C  
ATOM   2026  CD1 ILE B 135      -3.418 -20.985 -30.273  1.00  0.00           C  
ATOM   2027  H   ILE B 135      -3.555 -18.874 -26.813  1.00  0.00           H  
ATOM   2028  HA  ILE B 135      -5.043 -21.133 -25.906  1.00  0.00           H  
ATOM   2029  HB  ILE B 135      -4.821 -21.988 -28.182  1.00  0.00           H  
ATOM   2030 1HG1 ILE B 135      -2.865 -19.727 -28.655  1.00  0.00           H  
ATOM   2031 2HG1 ILE B 135      -2.415 -21.413 -28.453  1.00  0.00           H  
ATOM   2032 1HG2 ILE B 135      -5.776 -20.060 -29.377  1.00  0.00           H  
ATOM   2033 2HG2 ILE B 135      -6.450 -20.193 -27.736  1.00  0.00           H  
ATOM   2034 3HG2 ILE B 135      -5.204 -18.973 -28.089  1.00  0.00           H  
ATOM   2035 1HD1 ILE B 135      -2.484 -20.800 -30.805  1.00  0.00           H  
ATOM   2036 2HD1 ILE B 135      -3.731 -22.017 -30.438  1.00  0.00           H  
ATOM   2037 3HD1 ILE B 135      -4.186 -20.309 -30.645  1.00  0.00           H  
ATOM   2038  N   THR B 136      -1.829 -21.342 -25.833  1.00  0.00           N  
ATOM   2039  CA  THR B 136      -0.699 -22.163 -25.415  1.00  0.00           C  
ATOM   2040  C   THR B 136      -0.397 -21.883 -23.954  1.00  0.00           C  
ATOM   2041  O   THR B 136      -0.554 -20.753 -23.483  1.00  0.00           O  
ATOM   2042  CB  THR B 136       0.551 -21.895 -26.274  1.00  0.00           C  
ATOM   2043  OG1 THR B 136       0.943 -20.523 -26.138  1.00  0.00           O  
ATOM   2044  CG2 THR B 136       0.265 -22.194 -27.738  1.00  0.00           C  
ATOM   2045  H   THR B 136      -1.705 -20.344 -25.923  1.00  0.00           H  
ATOM   2046  HA  THR B 136      -0.958 -23.211 -25.565  1.00  0.00           H  
ATOM   2047  HB  THR B 136       1.369 -22.528 -25.933  1.00  0.00           H  
ATOM   2048  HG1 THR B 136       1.722 -20.359 -26.674  1.00  0.00           H  
ATOM   2049 1HG2 THR B 136       1.160 -21.999 -28.330  1.00  0.00           H  
ATOM   2050 2HG2 THR B 136      -0.022 -23.239 -27.847  1.00  0.00           H  
ATOM   2051 3HG2 THR B 136      -0.546 -21.557 -28.088  1.00  0.00           H  
ATOM   2052  N   TYR B 137       0.025 -22.916 -23.238  1.00  0.00           N  
ATOM   2053  CA  TYR B 137       0.316 -22.784 -21.819  1.00  0.00           C  
ATOM   2054  C   TYR B 137       1.514 -21.876 -21.565  1.00  0.00           C  
ATOM   2055  O   TYR B 137       1.436 -20.958 -20.749  1.00  0.00           O  
ATOM   2056  CB  TYR B 137       0.558 -24.162 -21.199  1.00  0.00           C  
ATOM   2057  CG  TYR B 137       1.314 -24.118 -19.890  1.00  0.00           C  
ATOM   2058  CD1 TYR B 137       0.671 -23.710 -18.730  1.00  0.00           C  
ATOM   2059  CD2 TYR B 137       2.651 -24.485 -19.848  1.00  0.00           C  
ATOM   2060  CE1 TYR B 137       1.362 -23.669 -17.535  1.00  0.00           C  
ATOM   2061  CE2 TYR B 137       3.342 -24.445 -18.653  1.00  0.00           C  
ATOM   2062  CZ  TYR B 137       2.702 -24.039 -17.499  1.00  0.00           C  
ATOM   2063  OH  TYR B 137       3.390 -23.999 -16.309  1.00  0.00           O  
ATOM   2064  H   TYR B 137       0.147 -23.815 -23.684  1.00  0.00           H  
ATOM   2065  HA  TYR B 137      -0.545 -22.326 -21.331  1.00  0.00           H  
ATOM   2066 1HB  TYR B 137      -0.400 -24.655 -21.022  1.00  0.00           H  
ATOM   2067 2HB  TYR B 137       1.121 -24.781 -21.896  1.00  0.00           H  
ATOM   2068  HD1 TYR B 137      -0.380 -23.421 -18.763  1.00  0.00           H  
ATOM   2069  HD2 TYR B 137       3.156 -24.805 -20.760  1.00  0.00           H  
ATOM   2070  HE1 TYR B 137       0.856 -23.349 -16.624  1.00  0.00           H  
ATOM   2071  HE2 TYR B 137       4.393 -24.733 -18.621  1.00  0.00           H  
ATOM   2072  HH  TYR B 137       4.296 -24.282 -16.454  1.00  0.00           H  
ATOM   2073  N   PRO B 138       2.638 -22.114 -22.263  1.00  0.00           N  
ATOM   2074  CA  PRO B 138       3.861 -21.332 -22.020  1.00  0.00           C  
ATOM   2075  C   PRO B 138       3.624 -19.821 -22.056  1.00  0.00           C  
ATOM   2076  O   PRO B 138       4.132 -19.081 -21.207  1.00  0.00           O  
ATOM   2077  CB  PRO B 138       4.774 -21.776 -23.167  1.00  0.00           C  
ATOM   2078  CG  PRO B 138       4.396 -23.198 -23.406  1.00  0.00           C  
ATOM   2079  CD  PRO B 138       2.898 -23.217 -23.255  1.00  0.00           C  
ATOM   2080  HA  PRO B 138       4.269 -21.596 -21.034  1.00  0.00           H  
ATOM   2081 1HB  PRO B 138       4.610 -21.137 -24.047  1.00  0.00           H  
ATOM   2082 2HB  PRO B 138       5.828 -21.658 -22.876  1.00  0.00           H  
ATOM   2083 1HG  PRO B 138       4.724 -23.515 -24.407  1.00  0.00           H  
ATOM   2084 2HG  PRO B 138       4.903 -23.853 -22.683  1.00  0.00           H  
ATOM   2085 1HD  PRO B 138       2.428 -22.999 -24.226  1.00  0.00           H  
ATOM   2086 2HD  PRO B 138       2.579 -24.202 -22.882  1.00  0.00           H  
ATOM   2087  N   ARG B 139       2.851 -19.378 -23.046  1.00  0.00           N  
ATOM   2088  CA  ARG B 139       2.618 -17.959 -23.283  1.00  0.00           C  
ATOM   2089  C   ARG B 139       1.520 -17.459 -22.363  1.00  0.00           C  
ATOM   2090  O   ARG B 139       1.522 -16.301 -21.956  1.00  0.00           O  
ATOM   2091  CB  ARG B 139       2.227 -17.703 -24.731  1.00  0.00           C  
ATOM   2092  CG  ARG B 139       3.331 -17.956 -25.745  1.00  0.00           C  
ATOM   2093  CD  ARG B 139       4.502 -17.072 -25.515  1.00  0.00           C  
ATOM   2094  NE  ARG B 139       4.129 -15.666 -25.516  1.00  0.00           N  
ATOM   2095  CZ  ARG B 139       3.960 -14.921 -26.626  1.00  0.00           C  
ATOM   2096  NH1 ARG B 139       4.133 -15.460 -27.812  1.00  0.00           N  
ATOM   2097  NH2 ARG B 139       3.619 -13.648 -26.521  1.00  0.00           N  
ATOM   2098  H   ARG B 139       2.413 -20.056 -23.653  1.00  0.00           H  
ATOM   2099  HA  ARG B 139       3.542 -17.418 -23.078  1.00  0.00           H  
ATOM   2100 1HB  ARG B 139       1.383 -18.337 -24.997  1.00  0.00           H  
ATOM   2101 2HB  ARG B 139       1.907 -16.667 -24.843  1.00  0.00           H  
ATOM   2102 1HG  ARG B 139       3.664 -18.992 -25.671  1.00  0.00           H  
ATOM   2103 2HG  ARG B 139       2.952 -17.768 -26.750  1.00  0.00           H  
ATOM   2104 1HD  ARG B 139       4.949 -17.305 -24.549  1.00  0.00           H  
ATOM   2105 2HD  ARG B 139       5.238 -17.230 -26.302  1.00  0.00           H  
ATOM   2106  HE  ARG B 139       3.987 -15.217 -24.621  1.00  0.00           H  
ATOM   2107 1HH1 ARG B 139       4.393 -16.433 -27.892  1.00  0.00           H  
ATOM   2108 2HH1 ARG B 139       4.006 -14.901 -28.644  1.00  0.00           H  
ATOM   2109 1HH2 ARG B 139       3.486 -13.234 -25.609  1.00  0.00           H  
ATOM   2110 2HH2 ARG B 139       3.492 -13.090 -27.352  1.00  0.00           H  
ATOM   2111  N   ALA B 140       0.578 -18.336 -22.039  1.00  0.00           N  
ATOM   2112  CA  ALA B 140      -0.470 -17.990 -21.091  1.00  0.00           C  
ATOM   2113  C   ALA B 140       0.156 -17.724 -19.724  1.00  0.00           C  
ATOM   2114  O   ALA B 140      -0.346 -16.905 -18.957  1.00  0.00           O  
ATOM   2115  CB  ALA B 140      -1.490 -19.118 -21.000  1.00  0.00           C  
ATOM   2116  H   ALA B 140       0.583 -19.258 -22.451  1.00  0.00           H  
ATOM   2117  HA  ALA B 140      -0.969 -17.090 -21.452  1.00  0.00           H  
ATOM   2118 1HB  ALA B 140      -2.270 -18.847 -20.288  1.00  0.00           H  
ATOM   2119 2HB  ALA B 140      -1.937 -19.286 -21.980  1.00  0.00           H  
ATOM   2120 3HB  ALA B 140      -0.995 -20.029 -20.666  1.00  0.00           H  
ATOM   2121  N   LEU B 141       1.255 -18.417 -19.431  1.00  0.00           N  
ATOM   2122  CA  LEU B 141       2.004 -18.216 -18.189  1.00  0.00           C  
ATOM   2123  C   LEU B 141       2.636 -16.836 -18.158  1.00  0.00           C  
ATOM   2124  O   LEU B 141       2.563 -16.125 -17.157  1.00  0.00           O  
ATOM   2125  CB  LEU B 141       3.094 -19.286 -18.040  1.00  0.00           C  
ATOM   2126  CG  LEU B 141       3.916 -19.222 -16.747  1.00  0.00           C  
ATOM   2127  CD1 LEU B 141       2.992 -19.388 -15.548  1.00  0.00           C  
ATOM   2128  CD2 LEU B 141       4.983 -20.306 -16.769  1.00  0.00           C  
ATOM   2129  H   LEU B 141       1.578 -19.106 -20.094  1.00  0.00           H  
ATOM   2130  HA  LEU B 141       1.323 -18.347 -17.349  1.00  0.00           H  
ATOM   2131 1HB  LEU B 141       2.626 -20.267 -18.087  1.00  0.00           H  
ATOM   2132 2HB  LEU B 141       3.786 -19.196 -18.877  1.00  0.00           H  
ATOM   2133  HG  LEU B 141       4.393 -18.245 -16.666  1.00  0.00           H  
ATOM   2134 1HD1 LEU B 141       3.576 -19.343 -14.629  1.00  0.00           H  
ATOM   2135 2HD1 LEU B 141       2.251 -18.589 -15.546  1.00  0.00           H  
ATOM   2136 3HD1 LEU B 141       2.487 -20.352 -15.609  1.00  0.00           H  
ATOM   2137 1HD2 LEU B 141       5.568 -20.260 -15.850  1.00  0.00           H  
ATOM   2138 2HD2 LEU B 141       4.507 -21.284 -16.848  1.00  0.00           H  
ATOM   2139 3HD2 LEU B 141       5.640 -20.152 -17.626  1.00  0.00           H  
ATOM   2140  N   TRP B 142       3.272 -16.481 -19.270  1.00  0.00           N  
ATOM   2141  CA  TRP B 142       3.851 -15.158 -19.456  1.00  0.00           C  
ATOM   2142  C   TRP B 142       2.758 -14.097 -19.381  1.00  0.00           C  
ATOM   2143  O   TRP B 142       2.988 -13.006 -18.869  1.00  0.00           O  
ATOM   2144  CB  TRP B 142       4.576 -15.069 -20.800  1.00  0.00           C  
ATOM   2145  CG  TRP B 142       5.823 -15.898 -20.863  1.00  0.00           C  
ATOM   2146  CD1 TRP B 142       6.092 -16.900 -21.747  1.00  0.00           C  
ATOM   2147  CD2 TRP B 142       6.985 -15.798 -20.004  1.00  0.00           C  
ATOM   2148  NE1 TRP B 142       7.334 -17.430 -21.497  1.00  0.00           N  
ATOM   2149  CE2 TRP B 142       7.895 -16.767 -20.435  1.00  0.00           C  
ATOM   2150  CE3 TRP B 142       7.319 -14.977 -18.920  1.00  0.00           C  
ATOM   2151  CZ2 TRP B 142       9.125 -16.943 -19.820  1.00  0.00           C  
ATOM   2152  CZ3 TRP B 142       8.553 -15.153 -18.304  1.00  0.00           C  
ATOM   2153  CH2 TRP B 142       9.432 -16.111 -18.744  1.00  0.00           C  
ATOM   2154  H   TRP B 142       3.352 -17.162 -20.011  1.00  0.00           H  
ATOM   2155  HA  TRP B 142       4.565 -14.977 -18.652  1.00  0.00           H  
ATOM   2156 1HB  TRP B 142       3.907 -15.396 -21.596  1.00  0.00           H  
ATOM   2157 2HB  TRP B 142       4.843 -14.032 -21.001  1.00  0.00           H  
ATOM   2158  HD1 TRP B 142       5.420 -17.231 -22.536  1.00  0.00           H  
ATOM   2159  HE1 TRP B 142       7.765 -18.185 -22.011  1.00  0.00           H  
ATOM   2160  HE3 TRP B 142       6.626 -14.214 -18.568  1.00  0.00           H  
ATOM   2161  HZ2 TRP B 142       9.836 -17.698 -20.154  1.00  0.00           H  
ATOM   2162  HZ3 TRP B 142       8.805 -14.511 -17.460  1.00  0.00           H  
ATOM   2163  HH2 TRP B 142      10.391 -16.222 -18.238  1.00  0.00           H  
ATOM   2164  N   TRP B 143       1.569 -14.422 -19.879  1.00  0.00           N  
ATOM   2165  CA  TRP B 143       0.439 -13.501 -19.792  1.00  0.00           C  
ATOM   2166  C   TRP B 143       0.079 -13.271 -18.334  1.00  0.00           C  
ATOM   2167  O   TRP B 143      -0.181 -12.142 -17.915  1.00  0.00           O  
ATOM   2168  CB  TRP B 143      -0.773 -14.051 -20.547  1.00  0.00           C  
ATOM   2169  CG  TRP B 143      -2.061 -13.376 -20.184  1.00  0.00           C  
ATOM   2170  CD1 TRP B 143      -2.502 -12.167 -20.631  1.00  0.00           C  
ATOM   2171  CD2 TRP B 143      -3.087 -13.873 -19.290  1.00  0.00           C  
ATOM   2172  NE1 TRP B 143      -3.726 -11.877 -20.079  1.00  0.00           N  
ATOM   2173  CE2 TRP B 143      -4.100 -12.910 -19.258  1.00  0.00           C  
ATOM   2174  CE3 TRP B 143      -3.226 -15.039 -18.528  1.00  0.00           C  
ATOM   2175  CZ2 TRP B 143      -5.242 -13.073 -18.490  1.00  0.00           C  
ATOM   2176  CZ3 TRP B 143      -4.372 -15.203 -17.759  1.00  0.00           C  
ATOM   2177  CH2 TRP B 143      -5.354 -14.245 -17.742  1.00  0.00           C  
ATOM   2178  H   TRP B 143       1.440 -15.319 -20.325  1.00  0.00           H  
ATOM   2179  HA  TRP B 143       0.716 -12.566 -20.278  1.00  0.00           H  
ATOM   2180 1HB  TRP B 143      -0.616 -13.935 -21.620  1.00  0.00           H  
ATOM   2181 2HB  TRP B 143      -0.875 -15.117 -20.345  1.00  0.00           H  
ATOM   2182  HD1 TRP B 143      -1.963 -11.525 -21.324  1.00  0.00           H  
ATOM   2183  HE1 TRP B 143      -4.264 -11.039 -20.249  1.00  0.00           H  
ATOM   2184  HE3 TRP B 143      -2.450 -15.805 -18.541  1.00  0.00           H  
ATOM   2185  HZ2 TRP B 143      -6.033 -12.323 -18.463  1.00  0.00           H  
ATOM   2186  HZ3 TRP B 143      -4.471 -16.114 -17.168  1.00  0.00           H  
ATOM   2187  HH2 TRP B 143      -6.240 -14.405 -17.127  1.00  0.00           H  
ATOM   2188  N   SER B 144       0.043 -14.361 -17.575  1.00  0.00           N  
ATOM   2189  CA  SER B 144      -0.406 -14.316 -16.193  1.00  0.00           C  
ATOM   2190  C   SER B 144       0.469 -13.307 -15.470  1.00  0.00           C  
ATOM   2191  O   SER B 144       0.019 -12.606 -14.569  1.00  0.00           O  
ATOM   2192  CB  SER B 144      -0.308 -15.680 -15.539  1.00  0.00           C  
ATOM   2193  OG  SER B 144       1.029 -16.076 -15.399  1.00  0.00           O  
ATOM   2194  H   SER B 144       0.334 -15.244 -17.969  1.00  0.00           H  
ATOM   2195  HA  SER B 144      -1.460 -14.036 -16.180  1.00  0.00           H  
ATOM   2196 1HB  SER B 144      -0.785 -15.649 -14.560  1.00  0.00           H  
ATOM   2197 2HB  SER B 144      -0.845 -16.412 -16.141  1.00  0.00           H  
ATOM   2198  HG  SER B 144       1.052 -17.012 -15.611  1.00  0.00           H  
ATOM   2199  N   VAL B 145       1.724 -13.230 -15.893  1.00  0.00           N  
ATOM   2200  CA  VAL B 145       2.648 -12.237 -15.375  1.00  0.00           C  
ATOM   2201  C   VAL B 145       2.311 -10.815 -15.824  1.00  0.00           C  
ATOM   2202  O   VAL B 145       2.239  -9.906 -14.995  1.00  0.00           O  
ATOM   2203  CB  VAL B 145       4.081 -12.580 -15.824  1.00  0.00           C  
ATOM   2204  CG1 VAL B 145       5.040 -11.461 -15.446  1.00  0.00           C  
ATOM   2205  CG2 VAL B 145       4.517 -13.898 -15.202  1.00  0.00           C  
ATOM   2206  H   VAL B 145       2.045 -13.882 -16.594  1.00  0.00           H  
ATOM   2207  HA  VAL B 145       2.596 -12.250 -14.286  1.00  0.00           H  
ATOM   2208  HB  VAL B 145       4.101 -12.667 -16.911  1.00  0.00           H  
ATOM   2209 1HG1 VAL B 145       6.048 -11.721 -15.771  1.00  0.00           H  
ATOM   2210 2HG1 VAL B 145       4.730 -10.536 -15.932  1.00  0.00           H  
ATOM   2211 3HG1 VAL B 145       5.032 -11.325 -14.365  1.00  0.00           H  
ATOM   2212 1HG2 VAL B 145       5.531 -14.135 -15.524  1.00  0.00           H  
ATOM   2213 2HG2 VAL B 145       4.492 -13.813 -14.115  1.00  0.00           H  
ATOM   2214 3HG2 VAL B 145       3.841 -14.692 -15.519  1.00  0.00           H  
ATOM   2215  N   GLU B 146       2.121 -10.618 -17.126  1.00  0.00           N  
ATOM   2216  CA  GLU B 146       1.811  -9.290 -17.660  1.00  0.00           C  
ATOM   2217  C   GLU B 146       0.575  -8.756 -16.957  1.00  0.00           C  
ATOM   2218  O   GLU B 146       0.487  -7.569 -16.652  1.00  0.00           O  
ATOM   2219  CB  GLU B 146       1.581  -9.340 -19.172  1.00  0.00           C  
ATOM   2220  CG  GLU B 146       1.308  -7.986 -19.811  1.00  0.00           C  
ATOM   2221  CD  GLU B 146       1.103  -8.072 -21.298  1.00  0.00           C  
ATOM   2222  OE1 GLU B 146       0.657  -9.095 -21.759  1.00  0.00           O  
ATOM   2223  OE2 GLU B 146       1.392  -7.113 -21.974  1.00  0.00           O  
ATOM   2224  H   GLU B 146       2.191 -11.400 -17.762  1.00  0.00           H  
ATOM   2225  HA  GLU B 146       2.663  -8.635 -17.474  1.00  0.00           H  
ATOM   2226 1HB  GLU B 146       2.456  -9.769 -19.659  1.00  0.00           H  
ATOM   2227 2HB  GLU B 146       0.733  -9.990 -19.390  1.00  0.00           H  
ATOM   2228 1HG  GLU B 146       0.416  -7.555 -19.357  1.00  0.00           H  
ATOM   2229 2HG  GLU B 146       2.145  -7.322 -19.602  1.00  0.00           H  
ATOM   2230  N   THR B 147      -0.370  -9.647 -16.688  1.00  0.00           N  
ATOM   2231  CA  THR B 147      -1.691  -9.244 -16.222  1.00  0.00           C  
ATOM   2232  C   THR B 147      -1.693  -9.022 -14.707  1.00  0.00           C  
ATOM   2233  O   THR B 147      -2.212  -8.013 -14.213  1.00  0.00           O  
ATOM   2234  CB  THR B 147      -2.754 -10.294 -16.597  1.00  0.00           C  
ATOM   2235  OG1 THR B 147      -2.759 -10.486 -18.017  1.00  0.00           O  
ATOM   2236  CG2 THR B 147      -4.133  -9.840 -16.145  1.00  0.00           C  
ATOM   2237  H   THR B 147      -0.170 -10.630 -16.810  1.00  0.00           H  
ATOM   2238  HA  THR B 147      -1.970  -8.320 -16.729  1.00  0.00           H  
ATOM   2239  HB  THR B 147      -2.514 -11.242 -16.116  1.00  0.00           H  
ATOM   2240  HG1 THR B 147      -2.350  -9.729 -18.443  1.00  0.00           H  
ATOM   2241 1HG2 THR B 147      -4.872 -10.594 -16.418  1.00  0.00           H  
ATOM   2242 2HG2 THR B 147      -4.136  -9.704 -15.064  1.00  0.00           H  
ATOM   2243 3HG2 THR B 147      -4.383  -8.897 -16.629  1.00  0.00           H  
ATOM   2244  N   ALA B 148      -1.112  -9.982 -13.987  1.00  0.00           N  
ATOM   2245  CA  ALA B 148      -1.073  -9.975 -12.532  1.00  0.00           C  
ATOM   2246  C   ALA B 148      -0.148  -8.896 -11.996  1.00  0.00           C  
ATOM   2247  O   ALA B 148      -0.395  -8.329 -10.938  1.00  0.00           O  
ATOM   2248  CB  ALA B 148      -0.635 -11.335 -12.021  1.00  0.00           C  
ATOM   2249  H   ALA B 148      -0.680 -10.746 -14.487  1.00  0.00           H  
ATOM   2250  HA  ALA B 148      -2.079  -9.763 -12.167  1.00  0.00           H  
ATOM   2251 1HB  ALA B 148      -0.608 -11.323 -10.932  1.00  0.00           H  
ATOM   2252 2HB  ALA B 148      -1.340 -12.095 -12.359  1.00  0.00           H  
ATOM   2253 3HB  ALA B 148       0.357 -11.565 -12.406  1.00  0.00           H  
ATOM   2254  N   THR B 149       0.928  -8.625 -12.717  1.00  0.00           N  
ATOM   2255  CA  THR B 149       1.870  -7.608 -12.279  1.00  0.00           C  
ATOM   2256  C   THR B 149       1.356  -6.291 -12.811  1.00  0.00           C  
ATOM   2257  O   THR B 149       1.805  -5.219 -12.398  1.00  0.00           O  
ATOM   2258  CB  THR B 149       3.302  -7.874 -12.779  1.00  0.00           C  
ATOM   2259  OG1 THR B 149       3.309  -7.933 -14.211  1.00  0.00           O  
ATOM   2260  CG2 THR B 149       3.826  -9.188 -12.219  1.00  0.00           C  
ATOM   2261  H   THR B 149       1.106  -9.123 -13.578  1.00  0.00           H  
ATOM   2262  HA  THR B 149       1.967  -7.670 -11.195  1.00  0.00           H  
ATOM   2263  HB  THR B 149       3.956  -7.063 -12.459  1.00  0.00           H  
ATOM   2264  HG1 THR B 149       2.496  -8.344 -14.517  1.00  0.00           H  
ATOM   2265 1HG2 THR B 149       4.839  -9.360 -12.582  1.00  0.00           H  
ATOM   2266 2HG2 THR B 149       3.833  -9.142 -11.130  1.00  0.00           H  
ATOM   2267 3HG2 THR B 149       3.182 -10.004 -12.543  1.00  0.00           H  
ATOM   2268  N   THR B 150       0.388  -6.400 -13.718  1.00  0.00           N  
ATOM   2269  CA  THR B 150      -0.341  -5.266 -14.279  1.00  0.00           C  
ATOM   2270  C   THR B 150       0.648  -4.341 -14.973  1.00  0.00           C  
ATOM   2271  O   THR B 150       0.795  -3.171 -14.644  1.00  0.00           O  
ATOM   2272  CB  THR B 150      -1.119  -4.494 -13.197  1.00  0.00           C  
ATOM   2273  OG1 THR B 150      -0.208  -3.709 -12.417  1.00  0.00           O  
ATOM   2274  CG2 THR B 150      -1.861  -5.458 -12.284  1.00  0.00           C  
ATOM   2275  H   THR B 150       0.157  -7.333 -14.026  1.00  0.00           H  
ATOM   2276  HA  THR B 150      -1.048  -5.640 -15.019  1.00  0.00           H  
ATOM   2277  HB  THR B 150      -1.837  -3.827 -13.672  1.00  0.00           H  
ATOM   2278  HG1 THR B 150       0.691  -4.001 -12.586  1.00  0.00           H  
ATOM   2279 1HG2 THR B 150      -2.406  -4.895 -11.526  1.00  0.00           H  
ATOM   2280 2HG2 THR B 150      -2.563  -6.049 -12.872  1.00  0.00           H  
ATOM   2281 3HG2 THR B 150      -1.147  -6.122 -11.799  1.00  0.00           H  
ATOM   2282  N   VAL B 151       1.349  -4.920 -15.935  1.00  0.00           N  
ATOM   2283  CA  VAL B 151       2.257  -4.190 -16.789  1.00  0.00           C  
ATOM   2284  C   VAL B 151       1.430  -3.792 -18.008  1.00  0.00           C  
ATOM   2285  O   VAL B 151       1.420  -2.635 -18.425  1.00  0.00           O  
ATOM   2286  CB  VAL B 151       3.469  -5.048 -17.199  1.00  0.00           C  
ATOM   2287  CG1 VAL B 151       4.334  -4.303 -18.204  1.00  0.00           C  
ATOM   2288  CG2 VAL B 151       4.277  -5.425 -15.967  1.00  0.00           C  
ATOM   2289  H   VAL B 151       1.237  -5.915 -16.072  1.00  0.00           H  
ATOM   2290  HA  VAL B 151       2.647  -3.337 -16.231  1.00  0.00           H  
ATOM   2291  HB  VAL B 151       3.111  -5.953 -17.691  1.00  0.00           H  
ATOM   2292 1HG1 VAL B 151       5.185  -4.924 -18.484  1.00  0.00           H  
ATOM   2293 2HG1 VAL B 151       3.745  -4.075 -19.093  1.00  0.00           H  
ATOM   2294 3HG1 VAL B 151       4.693  -3.376 -17.758  1.00  0.00           H  
ATOM   2295 1HG2 VAL B 151       5.131  -6.033 -16.264  1.00  0.00           H  
ATOM   2296 2HG2 VAL B 151       4.629  -4.520 -15.472  1.00  0.00           H  
ATOM   2297 3HG2 VAL B 151       3.650  -5.994 -15.280  1.00  0.00           H  
ATOM   2298  N   GLY B 152       0.719  -4.777 -18.552  1.00  0.00           N  
ATOM   2299  CA  GLY B 152      -0.160  -4.562 -19.688  1.00  0.00           C  
ATOM   2300  C   GLY B 152       0.502  -3.892 -20.867  1.00  0.00           C  
ATOM   2301  O   GLY B 152       0.041  -2.856 -21.335  1.00  0.00           O  
ATOM   2302  H   GLY B 152       0.797  -5.703 -18.158  1.00  0.00           H  
ATOM   2303 1HA  GLY B 152      -0.561  -5.519 -20.024  1.00  0.00           H  
ATOM   2304 2HA  GLY B 152      -1.007  -3.949 -19.382  1.00  0.00           H  
ATOM   2305  N   TYR B 153       1.584  -4.485 -21.354  1.00  0.00           N  
ATOM   2306  CA  TYR B 153       2.367  -3.854 -22.404  1.00  0.00           C  
ATOM   2307  C   TYR B 153       1.582  -3.869 -23.685  1.00  0.00           C  
ATOM   2308  O   TYR B 153       1.418  -2.836 -24.317  1.00  0.00           O  
ATOM   2309  CB  TYR B 153       3.714  -4.556 -22.591  1.00  0.00           C  
ATOM   2310  CG  TYR B 153       4.506  -4.052 -23.777  1.00  0.00           C  
ATOM   2311  CD1 TYR B 153       5.329  -2.944 -23.642  1.00  0.00           C  
ATOM   2312  CD2 TYR B 153       4.409  -4.699 -25.001  1.00  0.00           C  
ATOM   2313  CE1 TYR B 153       6.052  -2.484 -24.725  1.00  0.00           C  
ATOM   2314  CE2 TYR B 153       5.132  -4.238 -26.084  1.00  0.00           C  
ATOM   2315  CZ  TYR B 153       5.950  -3.136 -25.949  1.00  0.00           C  
ATOM   2316  OH  TYR B 153       6.671  -2.677 -27.028  1.00  0.00           O  
ATOM   2317  H   TYR B 153       1.874  -5.385 -20.997  1.00  0.00           H  
ATOM   2318  HA  TYR B 153       2.576  -2.825 -22.109  1.00  0.00           H  
ATOM   2319 1HB  TYR B 153       4.322  -4.423 -21.695  1.00  0.00           H  
ATOM   2320 2HB  TYR B 153       3.551  -5.626 -22.720  1.00  0.00           H  
ATOM   2321  HD1 TYR B 153       5.405  -2.436 -22.680  1.00  0.00           H  
ATOM   2322  HD2 TYR B 153       3.761  -5.569 -25.108  1.00  0.00           H  
ATOM   2323  HE1 TYR B 153       6.698  -1.613 -24.619  1.00  0.00           H  
ATOM   2324  HE2 TYR B 153       5.055  -4.746 -27.046  1.00  0.00           H  
ATOM   2325  HH  TYR B 153       6.480  -3.224 -27.794  1.00  0.00           H  
ATOM   2326  N   GLY B 154       1.084  -5.048 -24.047  1.00  0.00           N  
ATOM   2327  CA  GLY B 154       0.439  -5.223 -25.335  1.00  0.00           C  
ATOM   2328  C   GLY B 154       0.869  -6.553 -25.931  1.00  0.00           C  
ATOM   2329  O   GLY B 154       0.795  -6.776 -27.141  1.00  0.00           O  
ATOM   2330  H   GLY B 154       1.154  -5.837 -23.421  1.00  0.00           H  
ATOM   2331 1HA  GLY B 154      -0.643  -5.188 -25.207  1.00  0.00           H  
ATOM   2332 2HA  GLY B 154       0.712  -4.399 -25.993  1.00  0.00           H  
ATOM   2333  N   ASP B 155       1.325  -7.440 -25.053  1.00  0.00           N  
ATOM   2334  CA  ASP B 155       1.788  -8.767 -25.437  1.00  0.00           C  
ATOM   2335  C   ASP B 155       0.592  -9.700 -25.632  1.00  0.00           C  
ATOM   2336  O   ASP B 155       0.291 -10.102 -26.751  1.00  0.00           O  
ATOM   2337  CB  ASP B 155       2.735  -9.339 -24.378  1.00  0.00           C  
ATOM   2338  CG  ASP B 155       3.487 -10.572 -24.860  1.00  0.00           C  
ATOM   2339  OD1 ASP B 155       4.170 -10.477 -25.853  1.00  0.00           O  
ATOM   2340  OD2 ASP B 155       3.372 -11.597 -24.232  1.00  0.00           O  
ATOM   2341  H   ASP B 155       1.348  -7.173 -24.079  1.00  0.00           H  
ATOM   2342  HA  ASP B 155       2.358  -8.680 -26.362  1.00  0.00           H  
ATOM   2343 1HB  ASP B 155       3.460  -8.578 -24.090  1.00  0.00           H  
ATOM   2344 2HB  ASP B 155       2.166  -9.604 -23.486  1.00  0.00           H  
ATOM   2345  N   LEU B 156      -0.075 -10.046 -24.533  1.00  0.00           N  
ATOM   2346  CA  LEU B 156      -1.205 -10.971 -24.565  1.00  0.00           C  
ATOM   2347  C   LEU B 156      -2.390 -10.457 -23.747  1.00  0.00           C  
ATOM   2348  O   LEU B 156      -2.211  -9.728 -22.768  1.00  0.00           O  
ATOM   2349  CB  LEU B 156      -0.773 -12.344 -24.036  1.00  0.00           C  
ATOM   2350  CG  LEU B 156       0.312 -13.060 -24.850  1.00  0.00           C  
ATOM   2351  CD1 LEU B 156       0.866 -14.227 -24.044  1.00  0.00           C  
ATOM   2352  CD2 LEU B 156      -0.277 -13.538 -26.170  1.00  0.00           C  
ATOM   2353  H   LEU B 156       0.213  -9.653 -23.648  1.00  0.00           H  
ATOM   2354  HA  LEU B 156      -1.524 -11.091 -25.600  1.00  0.00           H  
ATOM   2355 1HB  LEU B 156      -0.398 -12.222 -23.021  1.00  0.00           H  
ATOM   2356 2HB  LEU B 156      -1.647 -12.995 -24.003  1.00  0.00           H  
ATOM   2357  HG  LEU B 156       1.133 -12.371 -25.048  1.00  0.00           H  
ATOM   2358 1HD1 LEU B 156       1.637 -14.736 -24.623  1.00  0.00           H  
ATOM   2359 2HD1 LEU B 156       1.298 -13.855 -23.115  1.00  0.00           H  
ATOM   2360 3HD1 LEU B 156       0.062 -14.926 -23.817  1.00  0.00           H  
ATOM   2361 1HD2 LEU B 156       0.494 -14.046 -26.749  1.00  0.00           H  
ATOM   2362 2HD2 LEU B 156      -1.098 -14.228 -25.974  1.00  0.00           H  
ATOM   2363 3HD2 LEU B 156      -0.649 -12.682 -26.733  1.00  0.00           H  
ATOM   2364  N   TYR B 157      -3.596 -10.846 -24.168  1.00  0.00           N  
ATOM   2365  CA  TYR B 157      -4.848 -10.453 -23.516  1.00  0.00           C  
ATOM   2366  C   TYR B 157      -6.069 -11.233 -24.024  1.00  0.00           C  
ATOM   2367  O   TYR B 157      -6.307 -11.341 -25.227  1.00  0.00           O  
ATOM   2368  CB  TYR B 157      -5.079  -8.951 -23.701  1.00  0.00           C  
ATOM   2369  CG  TYR B 157      -6.248  -8.411 -22.908  1.00  0.00           C  
ATOM   2370  CD1 TYR B 157      -6.128  -8.218 -21.539  1.00  0.00           C  
ATOM   2371  CD2 TYR B 157      -7.440  -8.109 -23.549  1.00  0.00           C  
ATOM   2372  CE1 TYR B 157      -7.196  -7.725 -20.815  1.00  0.00           C  
ATOM   2373  CE2 TYR B 157      -8.508  -7.615 -22.825  1.00  0.00           C  
ATOM   2374  CZ  TYR B 157      -8.389  -7.423 -21.463  1.00  0.00           C  
ATOM   2375  OH  TYR B 157      -9.452  -6.932 -20.742  1.00  0.00           O  
ATOM   2376  H   TYR B 157      -3.631 -11.445 -24.980  1.00  0.00           H  
ATOM   2377  HA  TYR B 157      -4.768 -10.673 -22.451  1.00  0.00           H  
ATOM   2378 1HB  TYR B 157      -4.183  -8.406 -23.401  1.00  0.00           H  
ATOM   2379 2HB  TYR B 157      -5.255  -8.737 -24.755  1.00  0.00           H  
ATOM   2380  HD1 TYR B 157      -5.191  -8.456 -21.035  1.00  0.00           H  
ATOM   2381  HD2 TYR B 157      -7.535  -8.261 -24.624  1.00  0.00           H  
ATOM   2382  HE1 TYR B 157      -7.102  -7.573 -19.740  1.00  0.00           H  
ATOM   2383  HE2 TYR B 157      -9.445  -7.378 -23.329  1.00  0.00           H  
ATOM   2384  HH  TYR B 157      -9.204  -6.859 -19.817  1.00  0.00           H  
ATOM   2385  N   PRO B 158      -6.859 -11.801 -23.103  1.00  0.00           N  
ATOM   2386  CA  PRO B 158      -7.991 -12.615 -23.539  1.00  0.00           C  
ATOM   2387  C   PRO B 158      -9.165 -11.796 -24.069  1.00  0.00           C  
ATOM   2388  O   PRO B 158      -9.282 -10.598 -23.807  1.00  0.00           O  
ATOM   2389  CB  PRO B 158      -8.371 -13.362 -22.257  1.00  0.00           C  
ATOM   2390  CG  PRO B 158      -7.964 -12.437 -21.161  1.00  0.00           C  
ATOM   2391  CD  PRO B 158      -6.677 -11.825 -21.647  1.00  0.00           C  
ATOM   2392  HA  PRO B 158      -7.663 -13.288 -24.345  1.00  0.00           H  
ATOM   2393 1HB  PRO B 158      -9.450 -13.579 -22.254  1.00  0.00           H  
ATOM   2394 2HB  PRO B 158      -7.849 -14.329 -22.216  1.00  0.00           H  
ATOM   2395 1HG  PRO B 158      -8.749 -11.688 -20.985  1.00  0.00           H  
ATOM   2396 2HG  PRO B 158      -7.839 -12.994 -20.221  1.00  0.00           H  
ATOM   2397 1HD  PRO B 158      -6.572 -10.812 -21.231  1.00  0.00           H  
ATOM   2398 2HD  PRO B 158      -5.831 -12.459 -21.343  1.00  0.00           H  
ATOM   2399  N   VAL B 159     -10.026 -12.468 -24.827  1.00  0.00           N  
ATOM   2400  CA  VAL B 159     -11.178 -11.839 -25.456  1.00  0.00           C  
ATOM   2401  C   VAL B 159     -12.399 -12.654 -25.080  1.00  0.00           C  
ATOM   2402  O   VAL B 159     -13.521 -12.158 -25.094  1.00  0.00           O  
ATOM   2403  CB  VAL B 159     -11.024 -11.787 -26.988  1.00  0.00           C  
ATOM   2404  CG1 VAL B 159      -9.828 -10.930 -27.374  1.00  0.00           C  
ATOM   2405  CG2 VAL B 159     -10.879 -13.196 -27.542  1.00  0.00           C  
ATOM   2406  H   VAL B 159      -9.866 -13.455 -24.967  1.00  0.00           H  
ATOM   2407  HA  VAL B 159     -11.236 -10.804 -25.118  1.00  0.00           H  
ATOM   2408  HB  VAL B 159     -11.909 -11.316 -27.417  1.00  0.00           H  
ATOM   2409 1HG1 VAL B 159      -9.734 -10.904 -28.460  1.00  0.00           H  
ATOM   2410 2HG1 VAL B 159      -9.970  -9.917 -26.998  1.00  0.00           H  
ATOM   2411 3HG1 VAL B 159      -8.922 -11.355 -26.943  1.00  0.00           H  
ATOM   2412 1HG2 VAL B 159     -10.772 -13.152 -28.625  1.00  0.00           H  
ATOM   2413 2HG2 VAL B 159      -9.998 -13.669 -27.108  1.00  0.00           H  
ATOM   2414 3HG2 VAL B 159     -11.765 -13.779 -27.289  1.00  0.00           H  
ATOM   2415  N   THR B 160     -12.162 -13.919 -24.759  1.00  0.00           N  
ATOM   2416  CA  THR B 160     -13.202 -14.793 -24.249  1.00  0.00           C  
ATOM   2417  C   THR B 160     -13.672 -14.168 -22.946  1.00  0.00           C  
ATOM   2418  O   THR B 160     -12.848 -13.771 -22.122  1.00  0.00           O  
ATOM   2419  CB  THR B 160     -12.703 -16.233 -24.022  1.00  0.00           C  
ATOM   2420  OG1 THR B 160     -12.193 -16.764 -25.251  1.00  0.00           O  
ATOM   2421  CG2 THR B 160     -13.835 -17.117 -23.522  1.00  0.00           C  
ATOM   2422  H   THR B 160     -11.226 -14.281 -24.874  1.00  0.00           H  
ATOM   2423  HA  THR B 160     -13.968 -14.904 -25.016  1.00  0.00           H  
ATOM   2424  HB  THR B 160     -11.901 -16.227 -23.283  1.00  0.00           H  
ATOM   2425  HG1 THR B 160     -12.009 -17.700 -25.143  1.00  0.00           H  
ATOM   2426 1HG2 THR B 160     -13.464 -18.130 -23.367  1.00  0.00           H  
ATOM   2427 2HG2 THR B 160     -14.218 -16.722 -22.581  1.00  0.00           H  
ATOM   2428 3HG2 THR B 160     -14.636 -17.134 -24.261  1.00  0.00           H  
ATOM   2429  N   LEU B 161     -14.984 -14.074 -22.748  1.00  0.00           N  
ATOM   2430  CA  LEU B 161     -15.498 -13.443 -21.538  1.00  0.00           C  
ATOM   2431  C   LEU B 161     -14.977 -14.207 -20.322  1.00  0.00           C  
ATOM   2432  O   LEU B 161     -14.594 -13.609 -19.316  1.00  0.00           O  
ATOM   2433  CB  LEU B 161     -17.032 -13.429 -21.540  1.00  0.00           C  
ATOM   2434  CG  LEU B 161     -17.687 -12.563 -22.624  1.00  0.00           C  
ATOM   2435  CD1 LEU B 161     -19.190 -12.808 -22.630  1.00  0.00           C  
ATOM   2436  CD2 LEU B 161     -17.373 -11.098 -22.363  1.00  0.00           C  
ATOM   2437  H   LEU B 161     -15.635 -14.436 -23.430  1.00  0.00           H  
ATOM   2438  HA  LEU B 161     -15.153 -12.410 -21.513  1.00  0.00           H  
ATOM   2439 1HB  LEU B 161     -17.389 -14.449 -21.670  1.00  0.00           H  
ATOM   2440 2HB  LEU B 161     -17.377 -13.066 -20.572  1.00  0.00           H  
ATOM   2441  HG  LEU B 161     -17.299 -12.849 -23.602  1.00  0.00           H  
ATOM   2442 1HD1 LEU B 161     -19.655 -12.194 -23.401  1.00  0.00           H  
ATOM   2443 2HD1 LEU B 161     -19.386 -13.860 -22.839  1.00  0.00           H  
ATOM   2444 3HD1 LEU B 161     -19.605 -12.547 -21.658  1.00  0.00           H  
ATOM   2445 1HD2 LEU B 161     -17.838 -10.483 -23.134  1.00  0.00           H  
ATOM   2446 2HD2 LEU B 161     -17.762 -10.811 -21.386  1.00  0.00           H  
ATOM   2447 3HD2 LEU B 161     -16.293 -10.948 -22.381  1.00  0.00           H  
ATOM   2448  N   TRP B 162     -14.955 -15.532 -20.437  1.00  0.00           N  
ATOM   2449  CA  TRP B 162     -14.389 -16.389 -19.408  1.00  0.00           C  
ATOM   2450  C   TRP B 162     -12.926 -16.027 -19.190  1.00  0.00           C  
ATOM   2451  O   TRP B 162     -12.463 -15.908 -18.057  1.00  0.00           O  
ATOM   2452  CB  TRP B 162     -14.513 -17.863 -19.800  1.00  0.00           C  
ATOM   2453  CG  TRP B 162     -13.761 -18.789 -18.893  1.00  0.00           C  
ATOM   2454  CD1 TRP B 162     -13.239 -18.487 -17.671  1.00  0.00           C  
ATOM   2455  CD2 TRP B 162     -13.441 -20.181 -19.133  1.00  0.00           C  
ATOM   2456  NE1 TRP B 162     -12.618 -19.588 -17.136  1.00  0.00           N  
ATOM   2457  CE2 TRP B 162     -12.733 -20.634 -18.017  1.00  0.00           C  
ATOM   2458  CE3 TRP B 162     -13.696 -21.064 -20.189  1.00  0.00           C  
ATOM   2459  CZ2 TRP B 162     -12.271 -21.937 -17.921  1.00  0.00           C  
ATOM   2460  CZ3 TRP B 162     -13.233 -22.371 -20.093  1.00  0.00           C  
ATOM   2461  CH2 TRP B 162     -12.540 -22.796 -18.987  1.00  0.00           C  
ATOM   2462  H   TRP B 162     -15.346 -15.953 -21.268  1.00  0.00           H  
ATOM   2463  HA  TRP B 162     -14.950 -16.238 -18.485  1.00  0.00           H  
ATOM   2464 1HB  TRP B 162     -15.564 -18.154 -19.792  1.00  0.00           H  
ATOM   2465 2HB  TRP B 162     -14.142 -18.001 -20.815  1.00  0.00           H  
ATOM   2466  HD1 TRP B 162     -13.304 -17.513 -17.189  1.00  0.00           H  
ATOM   2467  HE1 TRP B 162     -12.151 -19.624 -16.241  1.00  0.00           H  
ATOM   2468  HE3 TRP B 162     -14.248 -20.733 -21.067  1.00  0.00           H  
ATOM   2469  HZ2 TRP B 162     -11.718 -22.294 -17.052  1.00  0.00           H  
ATOM   2470  HZ3 TRP B 162     -13.435 -23.053 -20.919  1.00  0.00           H  
ATOM   2471  HH2 TRP B 162     -12.192 -23.828 -18.944  1.00  0.00           H  
ATOM   2472  N   GLY B 163     -12.201 -15.853 -20.285  1.00  0.00           N  
ATOM   2473  CA  GLY B 163     -10.785 -15.567 -20.180  1.00  0.00           C  
ATOM   2474  C   GLY B 163     -10.553 -14.269 -19.436  1.00  0.00           C  
ATOM   2475  O   GLY B 163      -9.620 -14.174 -18.641  1.00  0.00           O  
ATOM   2476  H   GLY B 163     -12.624 -15.916 -21.200  1.00  0.00           H  
ATOM   2477 1HA  GLY B 163     -10.286 -16.386 -19.662  1.00  0.00           H  
ATOM   2478 2HA  GLY B 163     -10.352 -15.505 -21.177  1.00  0.00           H  
ATOM   2479  N   ARG B 164     -11.406 -13.275 -19.691  1.00  0.00           N  
ATOM   2480  CA  ARG B 164     -11.256 -11.951 -19.085  1.00  0.00           C  
ATOM   2481  C   ARG B 164     -11.753 -11.990 -17.647  1.00  0.00           C  
ATOM   2482  O   ARG B 164     -11.394 -11.148 -16.826  1.00  0.00           O  
ATOM   2483  CB  ARG B 164     -12.030 -10.898 -19.865  1.00  0.00           C  
ATOM   2484  CG  ARG B 164     -11.463 -10.575 -21.238  1.00  0.00           C  
ATOM   2485  CD  ARG B 164     -12.193  -9.454 -21.884  1.00  0.00           C  
ATOM   2486  NE  ARG B 164     -11.640  -9.126 -23.188  1.00  0.00           N  
ATOM   2487  CZ  ARG B 164     -12.058  -8.106 -23.962  1.00  0.00           C  
ATOM   2488  NH1 ARG B 164     -13.032  -7.325 -23.550  1.00  0.00           N  
ATOM   2489  NH2 ARG B 164     -11.489  -7.889 -25.135  1.00  0.00           N  
ATOM   2490  H   ARG B 164     -12.177 -13.443 -20.321  1.00  0.00           H  
ATOM   2491  HA  ARG B 164     -10.200 -11.681 -19.099  1.00  0.00           H  
ATOM   2492 1HB  ARG B 164     -13.058 -11.230 -20.003  1.00  0.00           H  
ATOM   2493 2HB  ARG B 164     -12.060  -9.970 -19.293  1.00  0.00           H  
ATOM   2494 1HG  ARG B 164     -10.415 -10.290 -21.141  1.00  0.00           H  
ATOM   2495 2HG  ARG B 164     -11.543 -11.452 -21.881  1.00  0.00           H  
ATOM   2496 1HD  ARG B 164     -13.239  -9.730 -22.017  1.00  0.00           H  
ATOM   2497 2HD  ARG B 164     -12.130  -8.568 -21.254  1.00  0.00           H  
ATOM   2498  HE  ARG B 164     -10.889  -9.705 -23.539  1.00  0.00           H  
ATOM   2499 1HH1 ARG B 164     -13.467  -7.490 -22.653  1.00  0.00           H  
ATOM   2500 2HH1 ARG B 164     -13.346  -6.560 -24.130  1.00  0.00           H  
ATOM   2501 1HH2 ARG B 164     -10.740  -8.490 -25.451  1.00  0.00           H  
ATOM   2502 2HH2 ARG B 164     -11.803  -7.125 -25.714  1.00  0.00           H  
ATOM   2503  N   CYS B 165     -12.585 -12.977 -17.344  1.00  0.00           N  
ATOM   2504  CA  CYS B 165     -12.979 -13.216 -15.969  1.00  0.00           C  
ATOM   2505  C   CYS B 165     -11.726 -13.647 -15.239  1.00  0.00           C  
ATOM   2506  O   CYS B 165     -11.423 -13.138 -14.162  1.00  0.00           O  
ATOM   2507  CB  CYS B 165     -14.057 -14.294 -15.862  1.00  0.00           C  
ATOM   2508  SG  CYS B 165     -14.686 -14.547 -14.185  1.00  0.00           S  
ATOM   2509  H   CYS B 165     -12.952 -13.573 -18.072  1.00  0.00           H  
ATOM   2510  HA  CYS B 165     -13.409 -12.299 -15.568  1.00  0.00           H  
ATOM   2511 1HB  CYS B 165     -14.900 -14.031 -16.502  1.00  0.00           H  
ATOM   2512 2HB  CYS B 165     -13.660 -15.244 -16.219  1.00  0.00           H  
ATOM   2513  HG  CYS B 165     -15.550 -15.505 -14.503  1.00  0.00           H  
ATOM   2514  N   VAL B 166     -10.993 -14.576 -15.844  1.00  0.00           N  
ATOM   2515  CA  VAL B 166      -9.744 -15.058 -15.269  1.00  0.00           C  
ATOM   2516  C   VAL B 166      -8.736 -13.918 -15.184  1.00  0.00           C  
ATOM   2517  O   VAL B 166      -7.952 -13.831 -14.229  1.00  0.00           O  
ATOM   2518  CB  VAL B 166      -9.163 -16.203 -16.120  1.00  0.00           C  
ATOM   2519  CG1 VAL B 166      -7.775 -16.583 -15.624  1.00  0.00           C  
ATOM   2520  CG2 VAL B 166     -10.097 -17.403 -16.080  1.00  0.00           C  
ATOM   2521  H   VAL B 166     -11.309 -14.957 -16.724  1.00  0.00           H  
ATOM   2522  HA  VAL B 166      -9.948 -15.436 -14.266  1.00  0.00           H  
ATOM   2523  HB  VAL B 166      -9.054 -15.860 -17.148  1.00  0.00           H  
ATOM   2524 1HG1 VAL B 166      -7.379 -17.393 -16.237  1.00  0.00           H  
ATOM   2525 2HG1 VAL B 166      -7.115 -15.719 -15.696  1.00  0.00           H  
ATOM   2526 3HG1 VAL B 166      -7.836 -16.910 -14.587  1.00  0.00           H  
ATOM   2527 1HG2 VAL B 166      -9.679 -18.209 -16.684  1.00  0.00           H  
ATOM   2528 2HG2 VAL B 166     -10.210 -17.743 -15.050  1.00  0.00           H  
ATOM   2529 3HG2 VAL B 166     -11.071 -17.120 -16.477  1.00  0.00           H  
ATOM   2530  N   ALA B 167      -8.761 -13.035 -16.175  1.00  0.00           N  
ATOM   2531  CA  ALA B 167      -7.865 -11.888 -16.163  1.00  0.00           C  
ATOM   2532  C   ALA B 167      -8.083 -11.106 -14.858  1.00  0.00           C  
ATOM   2533  O   ALA B 167      -7.128 -10.739 -14.160  1.00  0.00           O  
ATOM   2534  CB  ALA B 167      -8.141 -10.998 -17.365  1.00  0.00           C  
ATOM   2535  H   ALA B 167      -9.401 -13.151 -16.947  1.00  0.00           H  
ATOM   2536  HA  ALA B 167      -6.841 -12.257 -16.221  1.00  0.00           H  
ATOM   2537 1HB  ALA B 167      -7.466 -10.143 -17.347  1.00  0.00           H  
ATOM   2538 2HB  ALA B 167      -7.983 -11.566 -18.282  1.00  0.00           H  
ATOM   2539 3HB  ALA B 167      -9.172 -10.648 -17.329  1.00  0.00           H  
ATOM   2540  N   VAL B 168      -9.349 -10.862 -14.531  1.00  0.00           N  
ATOM   2541  CA  VAL B 168      -9.694 -10.160 -13.303  1.00  0.00           C  
ATOM   2542  C   VAL B 168      -9.080 -10.881 -12.111  1.00  0.00           C  
ATOM   2543  O   VAL B 168      -8.494 -10.261 -11.229  1.00  0.00           O  
ATOM   2544  CB  VAL B 168     -11.223 -10.081 -13.131  1.00  0.00           C  
ATOM   2545  CG1 VAL B 168     -11.578  -9.623 -11.725  1.00  0.00           C  
ATOM   2546  CG2 VAL B 168     -11.812  -9.138 -14.170  1.00  0.00           C  
ATOM   2547  H   VAL B 168     -10.089 -11.170 -15.146  1.00  0.00           H  
ATOM   2548  HA  VAL B 168      -9.305  -9.143 -13.364  1.00  0.00           H  
ATOM   2549  HB  VAL B 168     -11.646 -11.077 -13.262  1.00  0.00           H  
ATOM   2550 1HG1 VAL B 168     -12.662  -9.573 -11.621  1.00  0.00           H  
ATOM   2551 2HG1 VAL B 168     -11.178 -10.332 -11.000  1.00  0.00           H  
ATOM   2552 3HG1 VAL B 168     -11.151  -8.637 -11.544  1.00  0.00           H  
ATOM   2553 1HG2 VAL B 168     -12.893  -9.087 -14.043  1.00  0.00           H  
ATOM   2554 2HG2 VAL B 168     -11.384  -8.143 -14.043  1.00  0.00           H  
ATOM   2555 3HG2 VAL B 168     -11.581  -9.507 -15.169  1.00  0.00           H  
ATOM   2556  N   VAL B 169      -9.212 -12.200 -12.095  1.00  0.00           N  
ATOM   2557  CA  VAL B 169      -8.736 -12.987 -10.973  1.00  0.00           C  
ATOM   2558  C   VAL B 169      -7.268 -12.710 -10.695  1.00  0.00           C  
ATOM   2559  O   VAL B 169      -6.889 -12.415  -9.558  1.00  0.00           O  
ATOM   2560  CB  VAL B 169      -8.929 -14.489 -11.255  1.00  0.00           C  
ATOM   2561  CG1 VAL B 169      -8.239 -15.324 -10.187  1.00  0.00           C  
ATOM   2562  CG2 VAL B 169     -10.414 -14.816 -11.319  1.00  0.00           C  
ATOM   2563  H   VAL B 169      -9.650 -12.669 -12.874  1.00  0.00           H  
ATOM   2564  HA  VAL B 169      -9.328 -12.730 -10.094  1.00  0.00           H  
ATOM   2565  HB  VAL B 169      -8.461 -14.734 -12.208  1.00  0.00           H  
ATOM   2566 1HG1 VAL B 169      -8.386 -16.383 -10.402  1.00  0.00           H  
ATOM   2567 2HG1 VAL B 169      -7.172 -15.100 -10.184  1.00  0.00           H  
ATOM   2568 3HG1 VAL B 169      -8.663 -15.090  -9.211  1.00  0.00           H  
ATOM   2569 1HG2 VAL B 169     -10.543 -15.879 -11.519  1.00  0.00           H  
ATOM   2570 2HG2 VAL B 169     -10.883 -14.565 -10.368  1.00  0.00           H  
ATOM   2571 3HG2 VAL B 169     -10.879 -14.238 -12.117  1.00  0.00           H  
ATOM   2572  N   VAL B 170      -6.441 -12.803 -11.733  1.00  0.00           N  
ATOM   2573  CA  VAL B 170      -5.000 -12.713 -11.546  1.00  0.00           C  
ATOM   2574  C   VAL B 170      -4.565 -11.268 -11.317  1.00  0.00           C  
ATOM   2575  O   VAL B 170      -3.548 -11.009 -10.673  1.00  0.00           O  
ATOM   2576  CB  VAL B 170      -4.267 -13.282 -12.775  1.00  0.00           C  
ATOM   2577  CG1 VAL B 170      -4.635 -14.743 -12.986  1.00  0.00           C  
ATOM   2578  CG2 VAL B 170      -4.606 -12.457 -14.008  1.00  0.00           C  
ATOM   2579  H   VAL B 170      -6.809 -12.938 -12.664  1.00  0.00           H  
ATOM   2580  HA  VAL B 170      -4.729 -13.292 -10.662  1.00  0.00           H  
ATOM   2581  HB  VAL B 170      -3.192 -13.244 -12.596  1.00  0.00           H  
ATOM   2582 1HG1 VAL B 170      -4.107 -15.129 -13.859  1.00  0.00           H  
ATOM   2583 2HG1 VAL B 170      -4.350 -15.321 -12.107  1.00  0.00           H  
ATOM   2584 3HG1 VAL B 170      -5.709 -14.829 -13.146  1.00  0.00           H  
ATOM   2585 1HG2 VAL B 170      -4.083 -12.865 -14.873  1.00  0.00           H  
ATOM   2586 2HG2 VAL B 170      -5.681 -12.491 -14.184  1.00  0.00           H  
ATOM   2587 3HG2 VAL B 170      -4.296 -11.424 -13.851  1.00  0.00           H  
ATOM   2588  N   MET B 171      -5.337 -10.324 -11.840  1.00  0.00           N  
ATOM   2589  CA  MET B 171      -5.064  -8.929 -11.567  1.00  0.00           C  
ATOM   2590  C   MET B 171      -5.103  -8.667 -10.072  1.00  0.00           C  
ATOM   2591  O   MET B 171      -4.149  -8.134  -9.512  1.00  0.00           O  
ATOM   2592  CB  MET B 171      -6.065  -8.037 -12.300  1.00  0.00           C  
ATOM   2593  CG  MET B 171      -5.863  -7.970 -13.807  1.00  0.00           C  
ATOM   2594  SD  MET B 171      -7.122  -6.977 -14.633  1.00  0.00           S  
ATOM   2595  CE  MET B 171      -6.848  -7.437 -16.342  1.00  0.00           C  
ATOM   2596  H   MET B 171      -6.120 -10.566 -12.430  1.00  0.00           H  
ATOM   2597  HA  MET B 171      -4.072  -8.690 -11.950  1.00  0.00           H  
ATOM   2598 1HB  MET B 171      -7.076  -8.397 -12.114  1.00  0.00           H  
ATOM   2599 2HB  MET B 171      -6.002  -7.021 -11.908  1.00  0.00           H  
ATOM   2600 1HG  MET B 171      -4.886  -7.539 -14.024  1.00  0.00           H  
ATOM   2601 2HG  MET B 171      -5.890  -8.977 -14.223  1.00  0.00           H  
ATOM   2602 1HE  MET B 171      -7.553  -6.904 -16.980  1.00  0.00           H  
ATOM   2603 2HE  MET B 171      -5.828  -7.178 -16.630  1.00  0.00           H  
ATOM   2604 3HE  MET B 171      -6.995  -8.512 -16.457  1.00  0.00           H  
ATOM   2605  N   VAL B 172      -6.201  -9.039  -9.418  1.00  0.00           N  
ATOM   2606  CA  VAL B 172      -6.360  -8.717  -8.002  1.00  0.00           C  
ATOM   2607  C   VAL B 172      -5.404  -9.558  -7.175  1.00  0.00           C  
ATOM   2608  O   VAL B 172      -4.756  -9.052  -6.263  1.00  0.00           O  
ATOM   2609  CB  VAL B 172      -7.807  -8.975  -7.540  1.00  0.00           C  
ATOM   2610  CG1 VAL B 172      -7.927  -8.789  -6.035  1.00  0.00           C  
ATOM   2611  CG2 VAL B 172      -8.759  -8.045  -8.277  1.00  0.00           C  
ATOM   2612  H   VAL B 172      -6.934  -9.548  -9.892  1.00  0.00           H  
ATOM   2613  HA  VAL B 172      -6.121  -7.663  -7.858  1.00  0.00           H  
ATOM   2614  HB  VAL B 172      -8.069 -10.011  -7.758  1.00  0.00           H  
ATOM   2615 1HG1 VAL B 172      -8.956  -8.975  -5.726  1.00  0.00           H  
ATOM   2616 2HG1 VAL B 172      -7.264  -9.489  -5.528  1.00  0.00           H  
ATOM   2617 3HG1 VAL B 172      -7.650  -7.768  -5.772  1.00  0.00           H  
ATOM   2618 1HG2 VAL B 172      -9.780  -8.234  -7.946  1.00  0.00           H  
ATOM   2619 2HG2 VAL B 172      -8.494  -7.010  -8.064  1.00  0.00           H  
ATOM   2620 3HG2 VAL B 172      -8.686  -8.226  -9.350  1.00  0.00           H  
ATOM   2621  N   ALA B 173      -5.308 -10.841  -7.511  1.00  0.00           N  
ATOM   2622  CA  ALA B 173      -4.503 -11.771  -6.735  1.00  0.00           C  
ATOM   2623  C   ALA B 173      -3.073 -11.249  -6.678  1.00  0.00           C  
ATOM   2624  O   ALA B 173      -2.444 -11.239  -5.628  1.00  0.00           O  
ATOM   2625  CB  ALA B 173      -4.525 -13.144  -7.383  1.00  0.00           C  
ATOM   2626  H   ALA B 173      -5.804 -11.179  -8.323  1.00  0.00           H  
ATOM   2627  HA  ALA B 173      -4.935 -11.842  -5.736  1.00  0.00           H  
ATOM   2628 1HB  ALA B 173      -3.919 -13.834  -6.795  1.00  0.00           H  
ATOM   2629 2HB  ALA B 173      -5.551 -13.509  -7.427  1.00  0.00           H  
ATOM   2630 3HB  ALA B 173      -4.120 -13.076  -8.391  1.00  0.00           H  
ATOM   2631  N   GLY B 174      -2.571 -10.796  -7.817  1.00  0.00           N  
ATOM   2632  CA  GLY B 174      -1.213 -10.300  -7.872  1.00  0.00           C  
ATOM   2633  C   GLY B 174      -0.965  -9.100  -6.972  1.00  0.00           C  
ATOM   2634  O   GLY B 174      -0.024  -9.110  -6.179  1.00  0.00           O  
ATOM   2635  H   GLY B 174      -3.131 -10.792  -8.658  1.00  0.00           H  
ATOM   2636 1HA  GLY B 174      -0.524 -11.094  -7.584  1.00  0.00           H  
ATOM   2637 2HA  GLY B 174      -0.970 -10.018  -8.895  1.00  0.00           H  
ATOM   2638  N   ILE B 175      -1.789  -8.062  -7.096  1.00  0.00           N  
ATOM   2639  CA  ILE B 175      -1.534  -6.811  -6.386  1.00  0.00           C  
ATOM   2640  C   ILE B 175      -1.792  -7.034  -4.907  1.00  0.00           C  
ATOM   2641  O   ILE B 175      -1.041  -6.580  -4.045  1.00  0.00           O  
ATOM   2642  CB  ILE B 175      -2.421  -5.666  -6.910  1.00  0.00           C  
ATOM   2643  CG1 ILE B 175      -2.136  -5.406  -8.392  1.00  0.00           C  
ATOM   2644  CG2 ILE B 175      -2.197  -4.404  -6.092  1.00  0.00           C  
ATOM   2645  CD1 ILE B 175      -0.696  -5.053  -8.684  1.00  0.00           C  
ATOM   2646  H   ILE B 175      -2.605  -8.134  -7.687  1.00  0.00           H  
ATOM   2647  HA  ILE B 175      -0.509  -6.502  -6.588  1.00  0.00           H  
ATOM   2648  HB  ILE B 175      -3.469  -5.955  -6.836  1.00  0.00           H  
ATOM   2649 1HG1 ILE B 175      -2.395  -6.291  -8.973  1.00  0.00           H  
ATOM   2650 2HG1 ILE B 175      -2.765  -4.589  -8.745  1.00  0.00           H  
ATOM   2651 1HG2 ILE B 175      -2.831  -3.605  -6.476  1.00  0.00           H  
ATOM   2652 2HG2 ILE B 175      -2.449  -4.597  -5.050  1.00  0.00           H  
ATOM   2653 3HG2 ILE B 175      -1.152  -4.104  -6.164  1.00  0.00           H  
ATOM   2654 1HD1 ILE B 175      -0.573  -4.882  -9.754  1.00  0.00           H  
ATOM   2655 2HD1 ILE B 175      -0.425  -4.148  -8.139  1.00  0.00           H  
ATOM   2656 3HD1 ILE B 175      -0.050  -5.872  -8.371  1.00  0.00           H  
ATOM   2657  N   THR B 176      -2.871  -7.754  -4.632  1.00  0.00           N  
ATOM   2658  CA  THR B 176      -3.282  -8.083  -3.285  1.00  0.00           C  
ATOM   2659  C   THR B 176      -2.226  -8.885  -2.537  1.00  0.00           C  
ATOM   2660  O   THR B 176      -1.962  -8.614  -1.374  1.00  0.00           O  
ATOM   2661  CB  THR B 176      -4.608  -8.867  -3.300  1.00  0.00           C  
ATOM   2662  OG1 THR B 176      -5.637  -8.059  -3.886  1.00  0.00           O  
ATOM   2663  CG2 THR B 176      -5.015  -9.253  -1.886  1.00  0.00           C  
ATOM   2664  H   THR B 176      -3.425  -8.084  -5.410  1.00  0.00           H  
ATOM   2665  HA  THR B 176      -3.426  -7.155  -2.731  1.00  0.00           H  
ATOM   2666  HB  THR B 176      -4.490  -9.771  -3.897  1.00  0.00           H  
ATOM   2667  HG1 THR B 176      -5.746  -7.256  -3.370  1.00  0.00           H  
ATOM   2668 1HG2 THR B 176      -5.954  -9.806  -1.916  1.00  0.00           H  
ATOM   2669 2HG2 THR B 176      -4.240  -9.876  -1.441  1.00  0.00           H  
ATOM   2670 3HG2 THR B 176      -5.144  -8.352  -1.286  1.00  0.00           H  
ATOM   2671  N   SER B 177      -1.612  -9.862  -3.191  1.00  0.00           N  
ATOM   2672  CA  SER B 177      -0.560 -10.630  -2.544  1.00  0.00           C  
ATOM   2673  C   SER B 177       0.581  -9.725  -2.082  1.00  0.00           C  
ATOM   2674  O   SER B 177       1.091  -9.870  -0.972  1.00  0.00           O  
ATOM   2675  CB  SER B 177      -0.030 -11.688  -3.493  1.00  0.00           C  
ATOM   2676  OG  SER B 177      -1.016 -12.640  -3.784  1.00  0.00           O  
ATOM   2677  H   SER B 177      -1.867 -10.082  -4.144  1.00  0.00           H  
ATOM   2678  HA  SER B 177      -0.983 -11.128  -1.670  1.00  0.00           H  
ATOM   2679 1HB  SER B 177       0.306 -11.214  -4.415  1.00  0.00           H  
ATOM   2680 2HB  SER B 177       0.832 -12.179  -3.044  1.00  0.00           H  
ATOM   2681  HG  SER B 177      -1.480 -12.802  -2.959  1.00  0.00           H  
ATOM   2682  N   PHE B 178       0.982  -8.781  -2.927  1.00  0.00           N  
ATOM   2683  CA  PHE B 178       2.018  -7.837  -2.541  1.00  0.00           C  
ATOM   2684  C   PHE B 178       1.553  -6.899  -1.445  1.00  0.00           C  
ATOM   2685  O   PHE B 178       2.342  -6.488  -0.601  1.00  0.00           O  
ATOM   2686  CB  PHE B 178       2.468  -7.020  -3.754  1.00  0.00           C  
ATOM   2687  CG  PHE B 178       3.383  -7.766  -4.682  1.00  0.00           C  
ATOM   2688  CD1 PHE B 178       2.957  -8.136  -5.949  1.00  0.00           C  
ATOM   2689  CD2 PHE B 178       4.671  -8.100  -4.291  1.00  0.00           C  
ATOM   2690  CE1 PHE B 178       3.798  -8.823  -6.805  1.00  0.00           C  
ATOM   2691  CE2 PHE B 178       5.514  -8.785  -5.144  1.00  0.00           C  
ATOM   2692  CZ  PHE B 178       5.076  -9.147  -6.402  1.00  0.00           C  
ATOM   2693  H   PHE B 178       0.569  -8.711  -3.846  1.00  0.00           H  
ATOM   2694  HA  PHE B 178       2.866  -8.397  -2.142  1.00  0.00           H  
ATOM   2695 1HB  PHE B 178       1.595  -6.700  -4.321  1.00  0.00           H  
ATOM   2696 2HB  PHE B 178       2.985  -6.122  -3.416  1.00  0.00           H  
ATOM   2697  HD1 PHE B 178       1.947  -7.879  -6.268  1.00  0.00           H  
ATOM   2698  HD2 PHE B 178       5.016  -7.814  -3.297  1.00  0.00           H  
ATOM   2699  HE1 PHE B 178       3.451  -9.108  -7.797  1.00  0.00           H  
ATOM   2700  HE2 PHE B 178       6.524  -9.041  -4.824  1.00  0.00           H  
ATOM   2701  HZ  PHE B 178       5.740  -9.689  -7.075  1.00  0.00           H  
ATOM   2702  N   GLY B 179       0.268  -6.569  -1.456  1.00  0.00           N  
ATOM   2703  CA  GLY B 179      -0.287  -5.728  -0.408  1.00  0.00           C  
ATOM   2704  C   GLY B 179      -0.193  -6.401   0.944  1.00  0.00           C  
ATOM   2705  O   GLY B 179       0.160  -5.767   1.938  1.00  0.00           O  
ATOM   2706  H   GLY B 179      -0.338  -6.900  -2.193  1.00  0.00           H  
ATOM   2707 1HA  GLY B 179       0.247  -4.778  -0.383  1.00  0.00           H  
ATOM   2708 2HA  GLY B 179      -1.329  -5.505  -0.635  1.00  0.00           H  
ATOM   2709  N   LEU B 180      -0.509  -7.690   0.979  1.00  0.00           N  
ATOM   2710  CA  LEU B 180      -0.428  -8.457   2.207  1.00  0.00           C  
ATOM   2711  C   LEU B 180       1.008  -8.458   2.715  1.00  0.00           C  
ATOM   2712  O   LEU B 180       1.250  -8.302   3.911  1.00  0.00           O  
ATOM   2713  CB  LEU B 180      -0.910  -9.894   1.977  1.00  0.00           C  
ATOM   2714  CG  LEU B 180      -0.951 -10.789   3.222  1.00  0.00           C  
ATOM   2715  CD1 LEU B 180      -1.915 -10.198   4.242  1.00  0.00           C  
ATOM   2716  CD2 LEU B 180      -1.373 -12.196   2.823  1.00  0.00           C  
ATOM   2717  H   LEU B 180      -0.813  -8.149   0.132  1.00  0.00           H  
ATOM   2718  HA  LEU B 180      -1.086  -7.998   2.945  1.00  0.00           H  
ATOM   2719 1HB  LEU B 180      -1.915  -9.861   1.560  1.00  0.00           H  
ATOM   2720 2HB  LEU B 180      -0.253 -10.369   1.249  1.00  0.00           H  
ATOM   2721  HG  LEU B 180       0.038 -10.823   3.679  1.00  0.00           H  
ATOM   2722 1HD1 LEU B 180      -1.944 -10.834   5.127  1.00  0.00           H  
ATOM   2723 2HD1 LEU B 180      -1.579  -9.200   4.524  1.00  0.00           H  
ATOM   2724 3HD1 LEU B 180      -2.912 -10.136   3.807  1.00  0.00           H  
ATOM   2725 1HD2 LEU B 180      -1.401 -12.832   3.708  1.00  0.00           H  
ATOM   2726 2HD2 LEU B 180      -2.363 -12.163   2.367  1.00  0.00           H  
ATOM   2727 3HD2 LEU B 180      -0.657 -12.601   2.108  1.00  0.00           H  
ATOM   2728  N   VAL B 181       1.959  -8.633   1.804  1.00  0.00           N  
ATOM   2729  CA  VAL B 181       3.372  -8.562   2.162  1.00  0.00           C  
ATOM   2730  C   VAL B 181       3.728  -7.173   2.666  1.00  0.00           C  
ATOM   2731  O   VAL B 181       4.528  -7.034   3.587  1.00  0.00           O  
ATOM   2732  CB  VAL B 181       4.254  -8.908   0.947  1.00  0.00           C  
ATOM   2733  CG1 VAL B 181       5.718  -8.635   1.257  1.00  0.00           C  
ATOM   2734  CG2 VAL B 181       4.048 -10.363   0.555  1.00  0.00           C  
ATOM   2735  H   VAL B 181       1.702  -8.818   0.845  1.00  0.00           H  
ATOM   2736  HA  VAL B 181       3.568  -9.294   2.947  1.00  0.00           H  
ATOM   2737  HB  VAL B 181       3.977  -8.263   0.113  1.00  0.00           H  
ATOM   2738 1HG1 VAL B 181       6.327  -8.884   0.388  1.00  0.00           H  
ATOM   2739 2HG1 VAL B 181       5.848  -7.580   1.500  1.00  0.00           H  
ATOM   2740 3HG1 VAL B 181       6.031  -9.244   2.105  1.00  0.00           H  
ATOM   2741 1HG2 VAL B 181       4.674 -10.600  -0.305  1.00  0.00           H  
ATOM   2742 2HG2 VAL B 181       4.320 -11.007   1.391  1.00  0.00           H  
ATOM   2743 3HG2 VAL B 181       3.002 -10.526   0.297  1.00  0.00           H  
ATOM   2744  N   THR B 182       3.145  -6.146   2.059  1.00  0.00           N  
ATOM   2745  CA  THR B 182       3.421  -4.787   2.495  1.00  0.00           C  
ATOM   2746  C   THR B 182       2.993  -4.692   3.943  1.00  0.00           C  
ATOM   2747  O   THR B 182       3.706  -4.136   4.773  1.00  0.00           O  
ATOM   2748  CB  THR B 182       2.685  -3.737   1.643  1.00  0.00           C  
ATOM   2749  OG1 THR B 182       3.166  -3.789   0.294  1.00  0.00           O  
ATOM   2750  CG2 THR B 182       2.910  -2.341   2.203  1.00  0.00           C  
ATOM   2751  H   THR B 182       2.506  -6.296   1.292  1.00  0.00           H  
ATOM   2752  HA  THR B 182       4.485  -4.590   2.361  1.00  0.00           H  
ATOM   2753  HB  THR B 182       1.616  -3.953   1.641  1.00  0.00           H  
ATOM   2754  HG1 THR B 182       2.439  -3.997  -0.298  1.00  0.00           H  
ATOM   2755 1HG2 THR B 182       2.382  -1.612   1.589  1.00  0.00           H  
ATOM   2756 2HG2 THR B 182       2.534  -2.294   3.225  1.00  0.00           H  
ATOM   2757 3HG2 THR B 182       3.976  -2.115   2.199  1.00  0.00           H  
ATOM   2758  N   ALA B 183       1.818  -5.241   4.238  1.00  0.00           N  
ATOM   2759  CA  ALA B 183       1.241  -5.143   5.570  1.00  0.00           C  
ATOM   2760  C   ALA B 183       2.197  -5.829   6.527  1.00  0.00           C  
ATOM   2761  O   ALA B 183       2.477  -5.323   7.613  1.00  0.00           O  
ATOM   2762  CB  ALA B 183      -0.112  -5.825   5.609  1.00  0.00           C  
ATOM   2763  H   ALA B 183       1.313  -5.739   3.518  1.00  0.00           H  
ATOM   2764  HA  ALA B 183       1.112  -4.087   5.807  1.00  0.00           H  
ATOM   2765 1HB  ALA B 183      -0.532  -5.744   6.612  1.00  0.00           H  
ATOM   2766 2HB  ALA B 183      -0.782  -5.345   4.895  1.00  0.00           H  
ATOM   2767 3HB  ALA B 183       0.003  -6.876   5.348  1.00  0.00           H  
ATOM   2768  N   ALA B 184       2.698  -6.986   6.109  1.00  0.00           N  
ATOM   2769  CA  ALA B 184       3.576  -7.785   6.946  1.00  0.00           C  
ATOM   2770  C   ALA B 184       4.871  -7.024   7.179  1.00  0.00           C  
ATOM   2771  O   ALA B 184       5.388  -6.977   8.290  1.00  0.00           O  
ATOM   2772  CB  ALA B 184       3.872  -9.110   6.266  1.00  0.00           C  
ATOM   2773  H   ALA B 184       2.463  -7.318   5.184  1.00  0.00           H  
ATOM   2774  HA  ALA B 184       3.064  -7.975   7.889  1.00  0.00           H  
ATOM   2775 1HB  ALA B 184       4.530  -9.705   6.899  1.00  0.00           H  
ATOM   2776 2HB  ALA B 184       2.940  -9.651   6.102  1.00  0.00           H  
ATOM   2777 3HB  ALA B 184       4.357  -8.926   5.309  1.00  0.00           H  
ATOM   2778  N   LEU B 185       5.384  -6.411   6.124  1.00  0.00           N  
ATOM   2779  CA  LEU B 185       6.590  -5.605   6.222  1.00  0.00           C  
ATOM   2780  C   LEU B 185       6.492  -4.469   7.240  1.00  0.00           C  
ATOM   2781  O   LEU B 185       7.446  -4.209   7.970  1.00  0.00           O  
ATOM   2782  CB  LEU B 185       6.921  -5.019   4.843  1.00  0.00           C  
ATOM   2783  CG  LEU B 185       7.528  -6.001   3.832  1.00  0.00           C  
ATOM   2784  CD1 LEU B 185       7.483  -5.388   2.439  1.00  0.00           C  
ATOM   2785  CD2 LEU B 185       8.957  -6.330   4.239  1.00  0.00           C  
ATOM   2786  H   LEU B 185       4.927  -6.507   5.229  1.00  0.00           H  
ATOM   2787  HA  LEU B 185       7.406  -6.242   6.561  1.00  0.00           H  
ATOM   2788 1HB  LEU B 185       6.008  -4.618   4.407  1.00  0.00           H  
ATOM   2789 2HB  LEU B 185       7.628  -4.200   4.974  1.00  0.00           H  
ATOM   2790  HG  LEU B 185       6.936  -6.916   3.813  1.00  0.00           H  
ATOM   2791 1HD1 LEU B 185       7.915  -6.085   1.721  1.00  0.00           H  
ATOM   2792 2HD1 LEU B 185       6.449  -5.180   2.166  1.00  0.00           H  
ATOM   2793 3HD1 LEU B 185       8.055  -4.460   2.431  1.00  0.00           H  
ATOM   2794 1HD2 LEU B 185       9.388  -7.028   3.521  1.00  0.00           H  
ATOM   2795 2HD2 LEU B 185       9.550  -5.415   4.257  1.00  0.00           H  
ATOM   2796 3HD2 LEU B 185       8.958  -6.783   5.231  1.00  0.00           H  
ATOM   2797  N   ALA B 186       5.349  -3.791   7.284  1.00  0.00           N  
ATOM   2798  CA  ALA B 186       5.106  -2.777   8.308  1.00  0.00           C  
ATOM   2799  C   ALA B 186       5.062  -3.383   9.697  1.00  0.00           C  
ATOM   2800  O   ALA B 186       5.795  -2.955  10.582  1.00  0.00           O  
ATOM   2801  CB  ALA B 186       3.803  -2.042   8.032  1.00  0.00           C  
ATOM   2802  H   ALA B 186       4.632  -3.979   6.598  1.00  0.00           H  
ATOM   2803  HA  ALA B 186       5.927  -2.061   8.277  1.00  0.00           H  
ATOM   2804 1HB  ALA B 186       3.638  -1.291   8.805  1.00  0.00           H  
ATOM   2805 2HB  ALA B 186       3.859  -1.555   7.059  1.00  0.00           H  
ATOM   2806 3HB  ALA B 186       2.977  -2.752   8.035  1.00  0.00           H  
ATOM   2807  N   THR B 187       4.200  -4.376   9.892  1.00  0.00           N  
ATOM   2808  CA  THR B 187       3.980  -4.938  11.220  1.00  0.00           C  
ATOM   2809  C   THR B 187       5.283  -5.394  11.865  1.00  0.00           C  
ATOM   2810  O   THR B 187       5.457  -5.276  13.078  1.00  0.00           O  
ATOM   2811  CB  THR B 187       2.996  -6.121  11.160  1.00  0.00           C  
ATOM   2812  OG1 THR B 187       1.735  -5.671  10.648  1.00  0.00           O  
ATOM   2813  CG2 THR B 187       2.793  -6.717  12.545  1.00  0.00           C  
ATOM   2814  H   THR B 187       3.686  -4.751   9.108  1.00  0.00           H  
ATOM   2815  HA  THR B 187       3.535  -4.170  11.852  1.00  0.00           H  
ATOM   2816  HB  THR B 187       3.390  -6.889  10.494  1.00  0.00           H  
ATOM   2817  HG1 THR B 187       1.784  -5.606   9.691  1.00  0.00           H  
ATOM   2818 1HG2 THR B 187       2.095  -7.552  12.483  1.00  0.00           H  
ATOM   2819 2HG2 THR B 187       3.749  -7.070  12.932  1.00  0.00           H  
ATOM   2820 3HG2 THR B 187       2.391  -5.956  13.212  1.00  0.00           H  
ATOM   2821  N   TRP B 188       6.197  -5.919  11.056  1.00  0.00           N  
ATOM   2822  CA  TRP B 188       7.498  -6.370  11.550  1.00  0.00           C  
ATOM   2823  C   TRP B 188       8.097  -5.320  12.484  1.00  0.00           C  
ATOM   2824  O   TRP B 188       8.502  -5.617  13.608  1.00  0.00           O  
ATOM   2825  CB  TRP B 188       8.455  -6.639  10.388  1.00  0.00           C  
ATOM   2826  CG  TRP B 188       9.880  -6.822  10.816  1.00  0.00           C  
ATOM   2827  CD1 TRP B 188      10.346  -6.878  12.096  1.00  0.00           C  
ATOM   2828  CD2 TRP B 188      11.038  -6.976   9.961  1.00  0.00           C  
ATOM   2829  NE1 TRP B 188      11.707  -7.054  12.096  1.00  0.00           N  
ATOM   2830  CE2 TRP B 188      12.148  -7.118  10.798  1.00  0.00           C  
ATOM   2831  CE3 TRP B 188      11.219  -7.006   8.572  1.00  0.00           C  
ATOM   2832  CZ2 TRP B 188      13.429  -7.286  10.296  1.00  0.00           C  
ATOM   2833  CZ3 TRP B 188      12.503  -7.175   8.069  1.00  0.00           C  
ATOM   2834  CH2 TRP B 188      13.579  -7.312   8.910  1.00  0.00           C  
ATOM   2835  H   TRP B 188       5.987  -6.009  10.072  1.00  0.00           H  
ATOM   2836  HA  TRP B 188       7.355  -7.299  12.102  1.00  0.00           H  
ATOM   2837 1HB  TRP B 188       8.139  -7.536   9.856  1.00  0.00           H  
ATOM   2838 2HB  TRP B 188       8.414  -5.809   9.683  1.00  0.00           H  
ATOM   2839  HD1 TRP B 188       9.728  -6.795  12.988  1.00  0.00           H  
ATOM   2840  HE1 TRP B 188      12.291  -7.125  12.917  1.00  0.00           H  
ATOM   2841  HE3 TRP B 188      10.368  -6.900   7.900  1.00  0.00           H  
ATOM   2842  HZ2 TRP B 188      14.296  -7.396  10.948  1.00  0.00           H  
ATOM   2843  HZ3 TRP B 188      12.636  -7.196   6.987  1.00  0.00           H  
ATOM   2844  HH2 TRP B 188      14.573  -7.443   8.481  1.00  0.00           H  
ATOM   2845  N   PHE B 189       8.155  -4.086  11.995  1.00  0.00           N  
ATOM   2846  CA  PHE B 189       8.937  -3.041  12.630  1.00  0.00           C  
ATOM   2847  C   PHE B 189       8.048  -2.401  13.679  1.00  0.00           C  
ATOM   2848  O   PHE B 189       8.519  -1.870  14.681  1.00  0.00           O  
ATOM   2849  CB  PHE B 189       9.416  -1.999  11.617  1.00  0.00           C  
ATOM   2850  CG  PHE B 189      10.499  -2.497  10.702  1.00  0.00           C  
ATOM   2851  CD1 PHE B 189      10.182  -3.116   9.502  1.00  0.00           C  
ATOM   2852  CD2 PHE B 189      11.835  -2.347  11.039  1.00  0.00           C  
ATOM   2853  CE1 PHE B 189      11.177  -3.575   8.659  1.00  0.00           C  
ATOM   2854  CE2 PHE B 189      12.832  -2.803  10.198  1.00  0.00           C  
ATOM   2855  CZ  PHE B 189      12.502  -3.418   9.007  1.00  0.00           C  
ATOM   2856  H   PHE B 189       7.636  -3.871  11.155  1.00  0.00           H  
ATOM   2857  HA  PHE B 189       9.821  -3.495  13.079  1.00  0.00           H  
ATOM   2858 1HB  PHE B 189       8.576  -1.675  11.004  1.00  0.00           H  
ATOM   2859 2HB  PHE B 189       9.793  -1.125  12.145  1.00  0.00           H  
ATOM   2860  HD1 PHE B 189       9.134  -3.239   9.226  1.00  0.00           H  
ATOM   2861  HD2 PHE B 189      12.096  -1.862  11.980  1.00  0.00           H  
ATOM   2862  HE1 PHE B 189      10.914  -4.060   7.720  1.00  0.00           H  
ATOM   2863  HE2 PHE B 189      13.879  -2.679  10.475  1.00  0.00           H  
ATOM   2864  HZ  PHE B 189      13.287  -3.780   8.344  1.00  0.00           H  
ATOM   2865  N   VAL B 190       6.742  -2.468  13.427  1.00  0.00           N  
ATOM   2866  CA  VAL B 190       5.731  -1.940  14.335  1.00  0.00           C  
ATOM   2867  C   VAL B 190       5.856  -2.767  15.615  1.00  0.00           C  
ATOM   2868  O   VAL B 190       5.692  -2.252  16.720  1.00  0.00           O  
ATOM   2869  CB  VAL B 190       4.314  -2.059  13.742  1.00  0.00           C  
ATOM   2870  CG1 VAL B 190       3.266  -1.761  14.804  1.00  0.00           C  
ATOM   2871  CG2 VAL B 190       4.167  -1.115  12.559  1.00  0.00           C  
ATOM   2872  H   VAL B 190       6.449  -2.906  12.565  1.00  0.00           H  
ATOM   2873  HA  VAL B 190       5.931  -0.881  14.497  1.00  0.00           H  
ATOM   2874  HB  VAL B 190       4.153  -3.086  13.412  1.00  0.00           H  
ATOM   2875 1HG1 VAL B 190       2.270  -1.850  14.368  1.00  0.00           H  
ATOM   2876 2HG1 VAL B 190       3.367  -2.471  15.625  1.00  0.00           H  
ATOM   2877 3HG1 VAL B 190       3.407  -0.748  15.180  1.00  0.00           H  
ATOM   2878 1HG2 VAL B 190       3.163  -1.205  12.144  1.00  0.00           H  
ATOM   2879 2HG2 VAL B 190       4.333  -0.090  12.888  1.00  0.00           H  
ATOM   2880 3HG2 VAL B 190       4.899  -1.374  11.794  1.00  0.00           H  
ATOM   2881  N   GLY B 191       6.172  -4.052  15.448  1.00  0.00           N  
ATOM   2882  CA  GLY B 191       6.281  -4.968  16.576  1.00  0.00           C  
ATOM   2883  C   GLY B 191       7.734  -5.065  17.007  1.00  0.00           C  
ATOM   2884  O   GLY B 191       8.220  -6.109  17.448  1.00  0.00           O  
ATOM   2885  H   GLY B 191       6.341  -4.398  14.514  1.00  0.00           H  
ATOM   2886 1HA  GLY B 191       5.659  -4.611  17.397  1.00  0.00           H  
ATOM   2887 2HA  GLY B 191       5.900  -5.947  16.287  1.00  0.00           H  
ATOM   2888  N   ARG B 192       8.424  -3.944  16.841  1.00  0.00           N  
ATOM   2889  CA  ARG B 192       9.730  -3.703  17.424  1.00  0.00           C  
ATOM   2890  C   ARG B 192       9.553  -2.430  18.244  1.00  0.00           C  
ATOM   2891  O   ARG B 192      10.496  -1.914  18.854  1.00  0.00           O  
ATOM   2892  CB  ARG B 192      10.811  -3.529  16.368  1.00  0.00           C  
ATOM   2893  CG  ARG B 192      11.106  -4.772  15.543  1.00  0.00           C  
ATOM   2894  CD  ARG B 192      11.697  -5.853  16.372  1.00  0.00           C  
ATOM   2895  NE  ARG B 192      11.979  -7.045  15.588  1.00  0.00           N  
ATOM   2896  CZ  ARG B 192      11.108  -8.052  15.387  1.00  0.00           C  
ATOM   2897  NH1 ARG B 192       9.906  -7.998  15.918  1.00  0.00           N  
ATOM   2898  NH2 ARG B 192      11.461  -9.096  14.656  1.00  0.00           N  
ATOM   2899  H   ARG B 192       7.999  -3.227  16.271  1.00  0.00           H  
ATOM   2900  HA  ARG B 192      10.010  -4.574  18.017  1.00  0.00           H  
ATOM   2901 1HB  ARG B 192      10.522  -2.737  15.678  1.00  0.00           H  
ATOM   2902 2HB  ARG B 192      11.741  -3.222  16.846  1.00  0.00           H  
ATOM   2903 1HG  ARG B 192      10.180  -5.144  15.103  1.00  0.00           H  
ATOM   2904 2HG  ARG B 192      11.811  -4.523  14.749  1.00  0.00           H  
ATOM   2905 1HD  ARG B 192      12.632  -5.505  16.811  1.00  0.00           H  
ATOM   2906 2HD  ARG B 192      11.003  -6.124  17.166  1.00  0.00           H  
ATOM   2907  HE  ARG B 192      12.894  -7.123  15.163  1.00  0.00           H  
ATOM   2908 1HH1 ARG B 192       9.636  -7.200  16.476  1.00  0.00           H  
ATOM   2909 2HH1 ARG B 192       9.253  -8.753  15.767  1.00  0.00           H  
ATOM   2910 1HH2 ARG B 192      12.384  -9.138  14.248  1.00  0.00           H  
ATOM   2911 2HH2 ARG B 192      10.808  -9.850  14.506  1.00  0.00           H  
ATOM   2912  N   GLU B 193       8.321  -1.925  18.213  1.00  0.00           N  
ATOM   2913  CA  GLU B 193       7.886  -0.801  19.033  1.00  0.00           C  
ATOM   2914  C   GLU B 193       7.006  -1.358  20.149  1.00  0.00           C  
ATOM   2915  O   GLU B 193       7.091  -0.929  21.300  1.00  0.00           O  
ATOM   2916  CB  GLU B 193       7.121   0.232  18.202  1.00  0.00           C  
ATOM   2917  CG  GLU B 193       7.931   0.857  17.075  1.00  0.00           C  
ATOM   2918  CD  GLU B 193       9.029   1.755  17.574  1.00  0.00           C  
ATOM   2919  OE1 GLU B 193       8.741   2.652  18.329  1.00  0.00           O  
ATOM   2920  OE2 GLU B 193      10.159   1.542  17.199  1.00  0.00           O  
ATOM   2921  H   GLU B 193       7.663  -2.356  17.580  1.00  0.00           H  
ATOM   2922  HA  GLU B 193       8.769  -0.290  19.416  1.00  0.00           H  
ATOM   2923 1HB  GLU B 193       6.240  -0.236  17.760  1.00  0.00           H  
ATOM   2924 2HB  GLU B 193       6.773   1.036  18.851  1.00  0.00           H  
ATOM   2925 1HG  GLU B 193       8.371   0.063  16.474  1.00  0.00           H  
ATOM   2926 2HG  GLU B 193       7.262   1.431  16.436  1.00  0.00           H  
ATOM   2927  N   GLN B 194       6.160  -2.318  19.789  1.00  0.00           N  
ATOM   2928  CA  GLN B 194       5.339  -3.038  20.750  1.00  0.00           C  
ATOM   2929  C   GLN B 194       6.235  -3.740  21.783  1.00  0.00           C  
ATOM   2930  O   GLN B 194       5.887  -3.706  22.984  1.00  0.00           O  
ATOM   2931  OXT GLN B 194       7.237  -4.298  21.429  1.00  0.00           O  
ATOM   2932  CB  GLN B 194       4.443  -4.056  20.038  1.00  0.00           C  
ATOM   2933  CG  GLN B 194       3.482  -4.790  20.958  1.00  0.00           C  
ATOM   2934  CD  GLN B 194       2.603  -5.774  20.209  1.00  0.00           C  
ATOM   2935  OE1 GLN B 194       2.443  -5.682  18.989  1.00  0.00           O  
ATOM   2936  NE2 GLN B 194       2.026  -6.723  20.937  1.00  0.00           N  
ATOM   2937  H   GLN B 194       6.089  -2.551  18.809  1.00  0.00           H  
ATOM   2938  HA  GLN B 194       4.683  -2.325  21.248  1.00  0.00           H  
ATOM   2939 1HB  GLN B 194       3.855  -3.550  19.272  1.00  0.00           H  
ATOM   2940 2HB  GLN B 194       5.063  -4.799  19.537  1.00  0.00           H  
ATOM   2941 1HG  GLN B 194       4.057  -5.342  21.701  1.00  0.00           H  
ATOM   2942 2HG  GLN B 194       2.838  -4.061  21.450  1.00  0.00           H  
ATOM   2943 1HE2 GLN B 194       1.434  -7.401  20.499  1.00  0.00           H  
ATOM   2944 2HE2 GLN B 194       2.182  -6.761  21.924  1.00  0.00           H  
ATOM   2945  N   ALA C 195      15.699   6.896  12.161  1.00  0.00           N  
ATOM   2946  CA  ALA C 195      14.839   6.012  11.322  1.00  0.00           C  
ATOM   2947  C   ALA C 195      15.350   4.576  11.352  1.00  0.00           C  
ATOM   2948  O   ALA C 195      16.320   4.264  12.048  1.00  0.00           O  
ATOM   2949  CB  ALA C 195      14.813   6.527   9.881  1.00  0.00           C  
ATOM   2950 1H   ALA C 195      15.348   7.832  12.129  1.00  0.00           H  
ATOM   2951 2H   ALA C 195      15.691   6.571  13.107  1.00  0.00           H  
ATOM   2952 3H   ALA C 195      16.636   6.880  11.812  1.00  0.00           H  
ATOM   2953  HA  ALA C 195      13.828   6.037  11.729  1.00  0.00           H  
ATOM   2954 1HB  ALA C 195      14.183   5.877   9.273  1.00  0.00           H  
ATOM   2955 2HB  ALA C 195      14.411   7.541   9.864  1.00  0.00           H  
ATOM   2956 3HB  ALA C 195      15.824   6.532   9.478  1.00  0.00           H  
ATOM   2957  N   LEU C 196      14.688   3.708  10.592  1.00  0.00           N  
ATOM   2958  CA  LEU C 196      15.064   2.303  10.502  1.00  0.00           C  
ATOM   2959  C   LEU C 196      14.390   1.664   9.297  1.00  0.00           C  
ATOM   2960  O   LEU C 196      15.024   1.415   8.275  1.00  0.00           O  
ATOM   2961  CB  LEU C 196      14.669   1.555  11.782  1.00  0.00           C  
ATOM   2962  CG  LEU C 196      15.007   0.059  11.810  1.00  0.00           C  
ATOM   2963  CD1 LEU C 196      16.512  -0.125  11.672  1.00  0.00           C  
ATOM   2964  CD2 LEU C 196      14.497  -0.553  13.106  1.00  0.00           C  
ATOM   2965  H   LEU C 196      13.897   4.041  10.061  1.00  0.00           H  
ATOM   2966  HA  LEU C 196      16.146   2.240  10.398  1.00  0.00           H  
ATOM   2967 1HB  LEU C 196      15.172   2.024  12.627  1.00  0.00           H  
ATOM   2968 2HB  LEU C 196      13.593   1.655  11.925  1.00  0.00           H  
ATOM   2969  HG  LEU C 196      14.531  -0.437  10.963  1.00  0.00           H  
ATOM   2970 1HD1 LEU C 196      16.752  -1.188  11.691  1.00  0.00           H  
ATOM   2971 2HD1 LEU C 196      16.846   0.304  10.728  1.00  0.00           H  
ATOM   2972 3HD1 LEU C 196      17.016   0.376  12.498  1.00  0.00           H  
ATOM   2973 1HD2 LEU C 196      14.736  -1.617  13.125  1.00  0.00           H  
ATOM   2974 2HD2 LEU C 196      14.972  -0.059  13.953  1.00  0.00           H  
ATOM   2975 3HD2 LEU C 196      13.416  -0.423  13.170  1.00  0.00           H  
ATOM   2976  N   HIS C 197      13.096   1.402   9.425  1.00  0.00           N  
ATOM   2977  CA  HIS C 197      12.323   0.820   8.341  1.00  0.00           C  
ATOM   2978  C   HIS C 197      12.387   1.698   7.097  1.00  0.00           C  
ATOM   2979  O   HIS C 197      12.535   1.202   5.986  1.00  0.00           O  
ATOM   2980  CB  HIS C 197      10.863   0.620   8.763  1.00  0.00           C  
ATOM   2981  CG  HIS C 197      10.054  -0.164   7.777  1.00  0.00           C  
ATOM   2982  ND1 HIS C 197       8.764  -0.578   8.035  1.00  0.00           N  
ATOM   2983  CD2 HIS C 197      10.351  -0.609   6.533  1.00  0.00           C  
ATOM   2984  CE1 HIS C 197       8.302  -1.244   6.991  1.00  0.00           C  
ATOM   2985  NE2 HIS C 197       9.245  -1.277   6.068  1.00  0.00           N  
ATOM   2986  H   HIS C 197      12.636   1.612  10.299  1.00  0.00           H  
ATOM   2987  HA  HIS C 197      12.724  -0.163   8.095  1.00  0.00           H  
ATOM   2988 1HB  HIS C 197      10.829   0.101   9.721  1.00  0.00           H  
ATOM   2989 2HB  HIS C 197      10.388   1.591   8.899  1.00  0.00           H  
ATOM   2990  HD2 HIS C 197      11.291  -0.465   6.001  1.00  0.00           H  
ATOM   2991  HE1 HIS C 197       7.311  -1.690   6.907  1.00  0.00           H  
ATOM   2992  HE2 HIS C 197       9.171  -1.721   5.163  1.00  0.00           H  
ATOM   2993  N   TRP C 198      12.283   3.006   7.304  1.00  0.00           N  
ATOM   2994  CA  TRP C 198      12.430   3.979   6.231  1.00  0.00           C  
ATOM   2995  C   TRP C 198      13.763   3.848   5.509  1.00  0.00           C  
ATOM   2996  O   TRP C 198      13.818   3.937   4.281  1.00  0.00           O  
ATOM   2997  CB  TRP C 198      12.292   5.397   6.787  1.00  0.00           C  
ATOM   2998  CG  TRP C 198      12.441   6.465   5.746  1.00  0.00           C  
ATOM   2999  CD1 TRP C 198      11.464   6.949   4.928  1.00  0.00           C  
ATOM   3000  CD2 TRP C 198      13.646   7.192   5.404  1.00  0.00           C  
ATOM   3001  NE1 TRP C 198      11.975   7.920   4.104  1.00  0.00           N  
ATOM   3002  CE2 TRP C 198      13.308   8.084   4.382  1.00  0.00           C  
ATOM   3003  CE3 TRP C 198      14.964   7.159   5.877  1.00  0.00           C  
ATOM   3004  CZ2 TRP C 198      14.241   8.939   3.817  1.00  0.00           C  
ATOM   3005  CZ3 TRP C 198      15.898   8.018   5.311  1.00  0.00           C  
ATOM   3006  CH2 TRP C 198      15.545   8.885   4.308  1.00  0.00           C  
ATOM   3007  H   TRP C 198      12.096   3.331   8.241  1.00  0.00           H  
ATOM   3008  HA  TRP C 198      11.631   3.818   5.507  1.00  0.00           H  
ATOM   3009 1HB  TRP C 198      11.314   5.511   7.256  1.00  0.00           H  
ATOM   3010 2HB  TRP C 198      13.045   5.562   7.556  1.00  0.00           H  
ATOM   3011  HD1 TRP C 198      10.428   6.612   4.928  1.00  0.00           H  
ATOM   3012  HE1 TRP C 198      11.455   8.432   3.405  1.00  0.00           H  
ATOM   3013  HE3 TRP C 198      15.249   6.474   6.675  1.00  0.00           H  
ATOM   3014  HZ2 TRP C 198      13.980   9.635   3.019  1.00  0.00           H  
ATOM   3015  HZ3 TRP C 198      16.922   7.985   5.684  1.00  0.00           H  
ATOM   3016  HH2 TRP C 198      16.304   9.545   3.887  1.00  0.00           H  
ATOM   3017  N   ARG C 199      14.837   3.645   6.265  1.00  0.00           N  
ATOM   3018  CA  ARG C 199      16.150   3.443   5.668  1.00  0.00           C  
ATOM   3019  C   ARG C 199      16.248   2.138   4.902  1.00  0.00           C  
ATOM   3020  O   ARG C 199      16.978   2.048   3.918  1.00  0.00           O  
ATOM   3021  CB  ARG C 199      17.226   3.466   6.743  1.00  0.00           C  
ATOM   3022  CG  ARG C 199      17.478   4.829   7.368  1.00  0.00           C  
ATOM   3023  CD  ARG C 199      18.583   4.783   8.360  1.00  0.00           C  
ATOM   3024  NE  ARG C 199      18.203   4.057   9.561  1.00  0.00           N  
ATOM   3025  CZ  ARG C 199      19.073   3.547  10.454  1.00  0.00           C  
ATOM   3026  NH1 ARG C 199      20.367   3.691  10.267  1.00  0.00           N  
ATOM   3027  NH2 ARG C 199      18.627   2.902  11.518  1.00  0.00           N  
ATOM   3028  H   ARG C 199      14.746   3.631   7.271  1.00  0.00           H  
ATOM   3029  HA  ARG C 199      16.335   4.249   4.958  1.00  0.00           H  
ATOM   3030 1HB  ARG C 199      16.954   2.781   7.545  1.00  0.00           H  
ATOM   3031 2HB  ARG C 199      18.169   3.117   6.321  1.00  0.00           H  
ATOM   3032 1HG  ARG C 199      17.746   5.542   6.588  1.00  0.00           H  
ATOM   3033 2HG  ARG C 199      16.575   5.169   7.876  1.00  0.00           H  
ATOM   3034 1HD  ARG C 199      19.446   4.286   7.920  1.00  0.00           H  
ATOM   3035 2HD  ARG C 199      18.856   5.798   8.647  1.00  0.00           H  
ATOM   3036  HE  ARG C 199      17.216   3.926   9.739  1.00  0.00           H  
ATOM   3037 1HH1 ARG C 199      20.708   4.184   9.454  1.00  0.00           H  
ATOM   3038 2HH1 ARG C 199      21.019   3.309  10.936  1.00  0.00           H  
ATOM   3039 1HH2 ARG C 199      17.633   2.791  11.661  1.00  0.00           H  
ATOM   3040 2HH2 ARG C 199      19.279   2.520  12.186  1.00  0.00           H  
ATOM   3041  N   ALA C 200      15.526   1.124   5.362  1.00  0.00           N  
ATOM   3042  CA  ALA C 200      15.501  -0.160   4.673  1.00  0.00           C  
ATOM   3043  C   ALA C 200      14.852   0.045   3.310  1.00  0.00           C  
ATOM   3044  O   ALA C 200      15.323  -0.475   2.294  1.00  0.00           O  
ATOM   3045  CB  ALA C 200      14.710  -1.177   5.485  1.00  0.00           C  
ATOM   3046  H   ALA C 200      14.982   1.240   6.206  1.00  0.00           H  
ATOM   3047  HA  ALA C 200      16.528  -0.510   4.570  1.00  0.00           H  
ATOM   3048 1HB  ALA C 200      14.698  -2.132   4.961  1.00  0.00           H  
ATOM   3049 2HB  ALA C 200      15.177  -1.305   6.462  1.00  0.00           H  
ATOM   3050 3HB  ALA C 200      13.689  -0.822   5.616  1.00  0.00           H  
ATOM   3051  N   ALA C 201      13.767   0.816   3.307  1.00  0.00           N  
ATOM   3052  CA  ALA C 201      13.046   1.156   2.088  1.00  0.00           C  
ATOM   3053  C   ALA C 201      13.946   1.933   1.136  1.00  0.00           C  
ATOM   3054  O   ALA C 201      13.970   1.671  -0.066  1.00  0.00           O  
ATOM   3055  CB  ALA C 201      11.811   1.982   2.426  1.00  0.00           C  
ATOM   3056  H   ALA C 201      13.437   1.177   4.190  1.00  0.00           H  
ATOM   3057  HA  ALA C 201      12.734   0.228   1.609  1.00  0.00           H  
ATOM   3058 1HB  ALA C 201      11.278   2.231   1.509  1.00  0.00           H  
ATOM   3059 2HB  ALA C 201      11.157   1.406   3.081  1.00  0.00           H  
ATOM   3060 3HB  ALA C 201      12.114   2.898   2.931  1.00  0.00           H  
ATOM   3061  N   GLY C 202      14.686   2.893   1.682  1.00  0.00           N  
ATOM   3062  CA  GLY C 202      15.645   3.626   0.880  1.00  0.00           C  
ATOM   3063  C   GLY C 202      16.699   2.722   0.266  1.00  0.00           C  
ATOM   3064  O   GLY C 202      17.027   2.863  -0.911  1.00  0.00           O  
ATOM   3065  H   GLY C 202      14.587   3.120   2.661  1.00  0.00           H  
ATOM   3066 1HA  GLY C 202      15.123   4.157   0.084  1.00  0.00           H  
ATOM   3067 2HA  GLY C 202      16.136   4.377   1.498  1.00  0.00           H  
ATOM   3068  N   ALA C 203      17.226   1.787   1.051  1.00  0.00           N  
ATOM   3069  CA  ALA C 203      18.187   0.823   0.532  1.00  0.00           C  
ATOM   3070  C   ALA C 203      17.622  -0.025  -0.589  1.00  0.00           C  
ATOM   3071  O   ALA C 203      18.310  -0.301  -1.572  1.00  0.00           O  
ATOM   3072  CB  ALA C 203      18.679  -0.081   1.648  1.00  0.00           C  
ATOM   3073  H   ALA C 203      16.958   1.740   2.024  1.00  0.00           H  
ATOM   3074  HA  ALA C 203      19.034   1.376   0.125  1.00  0.00           H  
ATOM   3075 1HB  ALA C 203      19.397  -0.796   1.246  1.00  0.00           H  
ATOM   3076 2HB  ALA C 203      19.160   0.521   2.419  1.00  0.00           H  
ATOM   3077 3HB  ALA C 203      17.836  -0.617   2.079  1.00  0.00           H  
ATOM   3078  N   ALA C 204      16.373  -0.449  -0.440  1.00  0.00           N  
ATOM   3079  CA  ALA C 204      15.712  -1.226  -1.477  1.00  0.00           C  
ATOM   3080  C   ALA C 204      15.532  -0.413  -2.738  1.00  0.00           C  
ATOM   3081  O   ALA C 204      15.576  -0.949  -3.839  1.00  0.00           O  
ATOM   3082  CB  ALA C 204      14.368  -1.704  -0.997  1.00  0.00           C  
ATOM   3083  H   ALA C 204      15.869  -0.231   0.408  1.00  0.00           H  
ATOM   3084  HA  ALA C 204      16.335  -2.092  -1.701  1.00  0.00           H  
ATOM   3085 1HB  ALA C 204      13.886  -2.283  -1.784  1.00  0.00           H  
ATOM   3086 2HB  ALA C 204      14.498  -2.329  -0.114  1.00  0.00           H  
ATOM   3087 3HB  ALA C 204      13.746  -0.846  -0.746  1.00  0.00           H  
ATOM   3088  N   THR C 205      15.313   0.884  -2.577  1.00  0.00           N  
ATOM   3089  CA  THR C 205      15.222   1.753  -3.734  1.00  0.00           C  
ATOM   3090  C   THR C 205      16.571   1.773  -4.445  1.00  0.00           C  
ATOM   3091  O   THR C 205      16.626   1.721  -5.671  1.00  0.00           O  
ATOM   3092  CB  THR C 205      14.804   3.181  -3.339  1.00  0.00           C  
ATOM   3093  OG1 THR C 205      13.515   3.148  -2.712  1.00  0.00           O  
ATOM   3094  CG2 THR C 205      14.744   4.078  -4.566  1.00  0.00           C  
ATOM   3095  H   THR C 205      15.206   1.280  -1.654  1.00  0.00           H  
ATOM   3096  HA  THR C 205      14.450   1.365  -4.399  1.00  0.00           H  
ATOM   3097  HB  THR C 205      15.526   3.589  -2.632  1.00  0.00           H  
ATOM   3098  HG1 THR C 205      13.504   3.760  -1.972  1.00  0.00           H  
ATOM   3099 1HG2 THR C 205      14.447   5.084  -4.267  1.00  0.00           H  
ATOM   3100 2HG2 THR C 205      15.726   4.115  -5.038  1.00  0.00           H  
ATOM   3101 3HG2 THR C 205      14.017   3.680  -5.272  1.00  0.00           H  
ATOM   3102  N   VAL C 206      17.658   1.830  -3.681  1.00  0.00           N  
ATOM   3103  CA  VAL C 206      18.983   1.788  -4.287  1.00  0.00           C  
ATOM   3104  C   VAL C 206      19.161   0.447  -4.990  1.00  0.00           C  
ATOM   3105  O   VAL C 206      19.666   0.384  -6.105  1.00  0.00           O  
ATOM   3106  CB  VAL C 206      20.080   1.973  -3.223  1.00  0.00           C  
ATOM   3107  CG1 VAL C 206      21.454   1.721  -3.825  1.00  0.00           C  
ATOM   3108  CG2 VAL C 206      19.999   3.373  -2.633  1.00  0.00           C  
ATOM   3109  H   VAL C 206      17.578   1.902  -2.677  1.00  0.00           H  
ATOM   3110  HA  VAL C 206      19.063   2.609  -5.000  1.00  0.00           H  
ATOM   3111  HB  VAL C 206      19.936   1.236  -2.433  1.00  0.00           H  
ATOM   3112 1HG1 VAL C 206      22.218   1.856  -3.059  1.00  0.00           H  
ATOM   3113 2HG1 VAL C 206      21.502   0.702  -4.209  1.00  0.00           H  
ATOM   3114 3HG1 VAL C 206      21.630   2.424  -4.639  1.00  0.00           H  
ATOM   3115 1HG2 VAL C 206      20.777   3.496  -1.880  1.00  0.00           H  
ATOM   3116 2HG2 VAL C 206      20.138   4.110  -3.424  1.00  0.00           H  
ATOM   3117 3HG2 VAL C 206      19.022   3.516  -2.171  1.00  0.00           H  
ATOM   3118  N   LEU C 207      18.747  -0.625  -4.325  1.00  0.00           N  
ATOM   3119  CA  LEU C 207      18.876  -1.975  -4.863  1.00  0.00           C  
ATOM   3120  C   LEU C 207      18.066  -2.056  -6.150  1.00  0.00           C  
ATOM   3121  O   LEU C 207      18.497  -2.669  -7.123  1.00  0.00           O  
ATOM   3122  CB  LEU C 207      18.382  -3.019  -3.854  1.00  0.00           C  
ATOM   3123  CG  LEU C 207      19.268  -3.220  -2.618  1.00  0.00           C  
ATOM   3124  CD1 LEU C 207      18.561  -4.140  -1.631  1.00  0.00           C  
ATOM   3125  CD2 LEU C 207      20.608  -3.801  -3.042  1.00  0.00           C  
ATOM   3126  H   LEU C 207      18.329  -0.497  -3.414  1.00  0.00           H  
ATOM   3127  HA  LEU C 207      19.931  -2.175  -5.044  1.00  0.00           H  
ATOM   3128 1HB  LEU C 207      17.392  -2.727  -3.508  1.00  0.00           H  
ATOM   3129 2HB  LEU C 207      18.298  -3.980  -4.361  1.00  0.00           H  
ATOM   3130  HG  LEU C 207      19.427  -2.261  -2.124  1.00  0.00           H  
ATOM   3131 1HD1 LEU C 207      19.190  -4.282  -0.752  1.00  0.00           H  
ATOM   3132 2HD1 LEU C 207      17.615  -3.691  -1.329  1.00  0.00           H  
ATOM   3133 3HD1 LEU C 207      18.373  -5.103  -2.102  1.00  0.00           H  
ATOM   3134 1HD2 LEU C 207      21.238  -3.943  -2.164  1.00  0.00           H  
ATOM   3135 2HD2 LEU C 207      20.450  -4.761  -3.534  1.00  0.00           H  
ATOM   3136 3HD2 LEU C 207      21.099  -3.115  -3.733  1.00  0.00           H  
ATOM   3137  N   LEU C 208      16.893  -1.427  -6.149  1.00  0.00           N  
ATOM   3138  CA  LEU C 208      16.031  -1.405  -7.326  1.00  0.00           C  
ATOM   3139  C   LEU C 208      16.771  -0.823  -8.518  1.00  0.00           C  
ATOM   3140  O   LEU C 208      16.748  -1.386  -9.615  1.00  0.00           O  
ATOM   3141  CB  LEU C 208      14.765  -0.585  -7.050  1.00  0.00           C  
ATOM   3142  CG  LEU C 208      13.819  -0.398  -8.243  1.00  0.00           C  
ATOM   3143  CD1 LEU C 208      13.354  -1.759  -8.741  1.00  0.00           C  
ATOM   3144  CD2 LEU C 208      12.638   0.465  -7.824  1.00  0.00           C  
ATOM   3145  H   LEU C 208      16.591  -0.953  -5.310  1.00  0.00           H  
ATOM   3146  HA  LEU C 208      15.725  -2.427  -7.550  1.00  0.00           H  
ATOM   3147 1HB  LEU C 208      14.203  -1.072  -6.254  1.00  0.00           H  
ATOM   3148 2HB  LEU C 208      15.061   0.405  -6.703  1.00  0.00           H  
ATOM   3149  HG  LEU C 208      14.354   0.090  -9.058  1.00  0.00           H  
ATOM   3150 1HD1 LEU C 208      12.682  -1.626  -9.589  1.00  0.00           H  
ATOM   3151 2HD1 LEU C 208      14.217  -2.348  -9.052  1.00  0.00           H  
ATOM   3152 3HD1 LEU C 208      12.829  -2.279  -7.940  1.00  0.00           H  
ATOM   3153 1HD2 LEU C 208      11.966   0.598  -8.672  1.00  0.00           H  
ATOM   3154 2HD2 LEU C 208      12.101  -0.023  -7.010  1.00  0.00           H  
ATOM   3155 3HD2 LEU C 208      12.998   1.438  -7.490  1.00  0.00           H  
ATOM   3156  N   VAL C 209      17.421   0.316  -8.299  1.00  0.00           N  
ATOM   3157  CA  VAL C 209      18.217   0.950  -9.337  1.00  0.00           C  
ATOM   3158  C   VAL C 209      19.270  -0.013  -9.853  1.00  0.00           C  
ATOM   3159  O   VAL C 209      19.540  -0.065 -11.050  1.00  0.00           O  
ATOM   3160  CB  VAL C 209      18.899   2.220  -8.797  1.00  0.00           C  
ATOM   3161  CG1 VAL C 209      19.903   2.756  -9.808  1.00  0.00           C  
ATOM   3162  CG2 VAL C 209      17.851   3.272  -8.469  1.00  0.00           C  
ATOM   3163  H   VAL C 209      17.362   0.753  -7.390  1.00  0.00           H  
ATOM   3164  HA  VAL C 209      17.555   1.224 -10.160  1.00  0.00           H  
ATOM   3165  HB  VAL C 209      19.456   1.967  -7.895  1.00  0.00           H  
ATOM   3166 1HG1 VAL C 209      20.376   3.654  -9.409  1.00  0.00           H  
ATOM   3167 2HG1 VAL C 209      20.664   2.000 -10.000  1.00  0.00           H  
ATOM   3168 3HG1 VAL C 209      19.388   3.000 -10.737  1.00  0.00           H  
ATOM   3169 1HG2 VAL C 209      18.340   4.167  -8.087  1.00  0.00           H  
ATOM   3170 2HG2 VAL C 209      17.290   3.521  -9.370  1.00  0.00           H  
ATOM   3171 3HG2 VAL C 209      17.168   2.882  -7.713  1.00  0.00           H  
ATOM   3172  N   ILE C 210      19.880  -0.770  -8.950  1.00  0.00           N  
ATOM   3173  CA  ILE C 210      20.914  -1.701  -9.364  1.00  0.00           C  
ATOM   3174  C   ILE C 210      20.225  -2.709 -10.276  1.00  0.00           C  
ATOM   3175  O   ILE C 210      20.747  -3.059 -11.333  1.00  0.00           O  
ATOM   3176  CB  ILE C 210      21.579  -2.406  -8.167  1.00  0.00           C  
ATOM   3177  CG1 ILE C 210      22.390  -1.405  -7.340  1.00  0.00           C  
ATOM   3178  CG2 ILE C 210      22.464  -3.546  -8.646  1.00  0.00           C  
ATOM   3179  CD1 ILE C 210      22.849  -1.945  -6.005  1.00  0.00           C  
ATOM   3180  H   ILE C 210      19.636  -0.708  -7.971  1.00  0.00           H  
ATOM   3181  HA  ILE C 210      21.698  -1.143  -9.875  1.00  0.00           H  
ATOM   3182  HB  ILE C 210      20.809  -2.808  -7.509  1.00  0.00           H  
ATOM   3183 1HG1 ILE C 210      23.269  -1.096  -7.904  1.00  0.00           H  
ATOM   3184 2HG1 ILE C 210      21.790  -0.513  -7.158  1.00  0.00           H  
ATOM   3185 1HG2 ILE C 210      22.926  -4.033  -7.788  1.00  0.00           H  
ATOM   3186 2HG2 ILE C 210      21.860  -4.270  -9.192  1.00  0.00           H  
ATOM   3187 3HG2 ILE C 210      23.241  -3.153  -9.302  1.00  0.00           H  
ATOM   3188 1HD1 ILE C 210      23.417  -1.178  -5.478  1.00  0.00           H  
ATOM   3189 2HD1 ILE C 210      21.981  -2.228  -5.409  1.00  0.00           H  
ATOM   3190 3HD1 ILE C 210      23.481  -2.818  -6.164  1.00  0.00           H  
ATOM   3191  N   VAL C 211      19.034  -3.148  -9.869  1.00  0.00           N  
ATOM   3192  CA  VAL C 211      18.274  -4.153 -10.607  1.00  0.00           C  
ATOM   3193  C   VAL C 211      17.863  -3.592 -11.952  1.00  0.00           C  
ATOM   3194  O   VAL C 211      17.837  -4.304 -12.954  1.00  0.00           O  
ATOM   3195  CB  VAL C 211      17.020  -4.581  -9.822  1.00  0.00           C  
ATOM   3196  CG1 VAL C 211      16.108  -5.429 -10.696  1.00  0.00           C  
ATOM   3197  CG2 VAL C 211      17.428  -5.343  -8.570  1.00  0.00           C  
ATOM   3198  H   VAL C 211      18.648  -2.767  -9.017  1.00  0.00           H  
ATOM   3199  HA  VAL C 211      18.896  -5.041 -10.724  1.00  0.00           H  
ATOM   3200  HB  VAL C 211      16.458  -3.691  -9.540  1.00  0.00           H  
ATOM   3201 1HG1 VAL C 211      15.226  -5.723 -10.125  1.00  0.00           H  
ATOM   3202 2HG1 VAL C 211      15.799  -4.852 -11.568  1.00  0.00           H  
ATOM   3203 3HG1 VAL C 211      16.642  -6.322 -11.021  1.00  0.00           H  
ATOM   3204 1HG2 VAL C 211      16.536  -5.641  -8.019  1.00  0.00           H  
ATOM   3205 2HG2 VAL C 211      17.995  -6.230  -8.852  1.00  0.00           H  
ATOM   3206 3HG2 VAL C 211      18.046  -4.702  -7.940  1.00  0.00           H  
ATOM   3207  N   LEU C 212      17.525  -2.310 -11.958  1.00  0.00           N  
ATOM   3208  CA  LEU C 212      17.102  -1.663 -13.179  1.00  0.00           C  
ATOM   3209  C   LEU C 212      18.270  -1.710 -14.149  1.00  0.00           C  
ATOM   3210  O   LEU C 212      18.093  -2.006 -15.334  1.00  0.00           O  
ATOM   3211  CB  LEU C 212      16.671  -0.215 -12.917  1.00  0.00           C  
ATOM   3212  CG  LEU C 212      15.355  -0.041 -12.148  1.00  0.00           C  
ATOM   3213  CD1 LEU C 212      15.147   1.431 -11.822  1.00  0.00           C  
ATOM   3214  CD2 LEU C 212      14.204  -0.584 -12.983  1.00  0.00           C  
ATOM   3215  H   LEU C 212      17.561  -1.772 -11.104  1.00  0.00           H  
ATOM   3216  HA  LEU C 212      16.228  -2.188 -13.564  1.00  0.00           H  
ATOM   3217 1HB  LEU C 212      17.454   0.283 -12.347  1.00  0.00           H  
ATOM   3218 2HB  LEU C 212      16.566   0.296 -13.874  1.00  0.00           H  
ATOM   3219  HG  LEU C 212      15.408  -0.587 -11.206  1.00  0.00           H  
ATOM   3220 1HD1 LEU C 212      14.211   1.555 -11.276  1.00  0.00           H  
ATOM   3221 2HD1 LEU C 212      15.974   1.788 -11.208  1.00  0.00           H  
ATOM   3222 3HD1 LEU C 212      15.105   2.006 -12.747  1.00  0.00           H  
ATOM   3223 1HD2 LEU C 212      13.268  -0.462 -12.437  1.00  0.00           H  
ATOM   3224 2HD2 LEU C 212      14.149  -0.038 -13.925  1.00  0.00           H  
ATOM   3225 3HD2 LEU C 212      14.370  -1.642 -13.187  1.00  0.00           H  
ATOM   3226  N   LEU C 213      19.468  -1.437 -13.635  1.00  0.00           N  
ATOM   3227  CA  LEU C 213      20.684  -1.543 -14.429  1.00  0.00           C  
ATOM   3228  C   LEU C 213      20.937  -2.975 -14.870  1.00  0.00           C  
ATOM   3229  O   LEU C 213      21.314  -3.212 -16.012  1.00  0.00           O  
ATOM   3230  CB  LEU C 213      21.886  -1.032 -13.626  1.00  0.00           C  
ATOM   3231  CG  LEU C 213      21.909   0.477 -13.351  1.00  0.00           C  
ATOM   3232  CD1 LEU C 213      23.012   0.794 -12.350  1.00  0.00           C  
ATOM   3233  CD2 LEU C 213      22.123   1.228 -14.656  1.00  0.00           C  
ATOM   3234  H   LEU C 213      19.534  -1.150 -12.669  1.00  0.00           H  
ATOM   3235  HA  LEU C 213      20.568  -0.932 -15.323  1.00  0.00           H  
ATOM   3236 1HB  LEU C 213      21.906  -1.544 -12.665  1.00  0.00           H  
ATOM   3237 2HB  LEU C 213      22.798  -1.284 -14.167  1.00  0.00           H  
ATOM   3238  HG  LEU C 213      20.960   0.781 -12.908  1.00  0.00           H  
ATOM   3239 1HD1 LEU C 213      23.028   1.867 -12.154  1.00  0.00           H  
ATOM   3240 2HD1 LEU C 213      22.824   0.259 -11.419  1.00  0.00           H  
ATOM   3241 3HD1 LEU C 213      23.974   0.486 -12.758  1.00  0.00           H  
ATOM   3242 1HD2 LEU C 213      22.139   2.301 -14.461  1.00  0.00           H  
ATOM   3243 2HD2 LEU C 213      23.073   0.926 -15.099  1.00  0.00           H  
ATOM   3244 3HD2 LEU C 213      21.312   0.997 -15.346  1.00  0.00           H  
ATOM   3245  N   ALA C 214      20.715  -3.925 -13.969  1.00  0.00           N  
ATOM   3246  CA  ALA C 214      20.856  -5.339 -14.295  1.00  0.00           C  
ATOM   3247  C   ALA C 214      19.933  -5.728 -15.441  1.00  0.00           C  
ATOM   3248  O   ALA C 214      20.305  -6.510 -16.312  1.00  0.00           O  
ATOM   3249  CB  ALA C 214      20.549  -6.191 -13.072  1.00  0.00           C  
ATOM   3250  H   ALA C 214      20.442  -3.661 -13.033  1.00  0.00           H  
ATOM   3251  HA  ALA C 214      21.888  -5.515 -14.600  1.00  0.00           H  
ATOM   3252 1HB  ALA C 214      20.657  -7.246 -13.327  1.00  0.00           H  
ATOM   3253 2HB  ALA C 214      21.242  -5.939 -12.269  1.00  0.00           H  
ATOM   3254 3HB  ALA C 214      19.529  -6.001 -12.743  1.00  0.00           H  
ATOM   3255  N   GLY C 215      18.722  -5.180 -15.431  1.00  0.00           N  
ATOM   3256  CA  GLY C 215      17.798  -5.415 -16.525  1.00  0.00           C  
ATOM   3257  C   GLY C 215      18.417  -5.030 -17.850  1.00  0.00           C  
ATOM   3258  O   GLY C 215      18.325  -5.770 -18.831  1.00  0.00           O  
ATOM   3259  H   GLY C 215      18.434  -4.593 -14.661  1.00  0.00           H  
ATOM   3260 1HA  GLY C 215      17.514  -6.467 -16.541  1.00  0.00           H  
ATOM   3261 2HA  GLY C 215      16.887  -4.840 -16.361  1.00  0.00           H  
ATOM   3262  N   SER C 216      19.053  -3.863 -17.875  1.00  0.00           N  
ATOM   3263  CA  SER C 216      19.711  -3.374 -19.076  1.00  0.00           C  
ATOM   3264  C   SER C 216      20.900  -4.246 -19.434  1.00  0.00           C  
ATOM   3265  O   SER C 216      21.271  -4.368 -20.600  1.00  0.00           O  
ATOM   3266  CB  SER C 216      20.164  -1.940 -18.881  1.00  0.00           C  
ATOM   3267  OG  SER C 216      21.180  -1.861 -17.919  1.00  0.00           O  
ATOM   3268  H   SER C 216      19.080  -3.302 -17.036  1.00  0.00           H  
ATOM   3269  HA  SER C 216      18.990  -3.385 -19.895  1.00  0.00           H  
ATOM   3270 1HB  SER C 216      20.525  -1.540 -19.828  1.00  0.00           H  
ATOM   3271 2HB  SER C 216      19.317  -1.330 -18.569  1.00  0.00           H  
ATOM   3272  HG  SER C 216      21.410  -0.931 -17.852  1.00  0.00           H  
ATOM   3273  N   TYR C 217      21.489  -4.857 -18.417  1.00  0.00           N  
ATOM   3274  CA  TYR C 217      22.638  -5.721 -18.614  1.00  0.00           C  
ATOM   3275  C   TYR C 217      22.292  -7.201 -18.592  1.00  0.00           C  
ATOM   3276  O   TYR C 217      23.160  -8.043 -18.366  1.00  0.00           O  
ATOM   3277  CB  TYR C 217      23.700  -5.422 -17.553  1.00  0.00           C  
ATOM   3278  CG  TYR C 217      24.574  -4.233 -17.884  1.00  0.00           C  
ATOM   3279  CD1 TYR C 217      24.163  -2.953 -17.542  1.00  0.00           C  
ATOM   3280  CD2 TYR C 217      25.788  -4.422 -18.528  1.00  0.00           C  
ATOM   3281  CE1 TYR C 217      24.961  -1.867 -17.844  1.00  0.00           C  
ATOM   3282  CE2 TYR C 217      26.587  -3.336 -18.829  1.00  0.00           C  
ATOM   3283  CZ  TYR C 217      26.177  -2.063 -18.489  1.00  0.00           C  
ATOM   3284  OH  TYR C 217      26.973  -0.981 -18.790  1.00  0.00           O  
ATOM   3285  H   TYR C 217      21.131  -4.720 -17.482  1.00  0.00           H  
ATOM   3286  HA  TYR C 217      23.056  -5.521 -19.601  1.00  0.00           H  
ATOM   3287 1HB  TYR C 217      23.214  -5.232 -16.595  1.00  0.00           H  
ATOM   3288 2HB  TYR C 217      24.343  -6.292 -17.427  1.00  0.00           H  
ATOM   3289  HD1 TYR C 217      23.209  -2.804 -17.036  1.00  0.00           H  
ATOM   3290  HD2 TYR C 217      26.111  -5.428 -18.797  1.00  0.00           H  
ATOM   3291  HE1 TYR C 217      24.638  -0.861 -17.575  1.00  0.00           H  
ATOM   3292  HE2 TYR C 217      27.540  -3.485 -19.336  1.00  0.00           H  
ATOM   3293  HH  TYR C 217      26.544  -0.176 -18.488  1.00  0.00           H  
ATOM   3294  N   LEU C 218      21.019  -7.511 -18.817  1.00  0.00           N  
ATOM   3295  CA  LEU C 218      20.575  -8.898 -18.901  1.00  0.00           C  
ATOM   3296  C   LEU C 218      19.685  -9.066 -20.125  1.00  0.00           C  
ATOM   3297  O   LEU C 218      19.857  -9.997 -20.910  1.00  0.00           O  
ATOM   3298  CB  LEU C 218      19.813  -9.303 -17.633  1.00  0.00           C  
ATOM   3299  CG  LEU C 218      20.660  -9.435 -16.361  1.00  0.00           C  
ATOM   3300  CD1 LEU C 218      19.748  -9.658 -15.163  1.00  0.00           C  
ATOM   3301  CD2 LEU C 218      21.642 -10.586 -16.523  1.00  0.00           C  
ATOM   3302  H   LEU C 218      20.343  -6.770 -18.933  1.00  0.00           H  
ATOM   3303  HA  LEU C 218      21.452  -9.537 -18.988  1.00  0.00           H  
ATOM   3304 1HB  LEU C 218      19.040  -8.561 -17.440  1.00  0.00           H  
ATOM   3305 2HB  LEU C 218      19.329 -10.264 -17.810  1.00  0.00           H  
ATOM   3306  HG  LEU C 218      21.211  -8.509 -16.193  1.00  0.00           H  
ATOM   3307 1HD1 LEU C 218      20.350  -9.752 -14.259  1.00  0.00           H  
ATOM   3308 2HD1 LEU C 218      19.069  -8.811 -15.060  1.00  0.00           H  
ATOM   3309 3HD1 LEU C 218      19.171 -10.570 -15.310  1.00  0.00           H  
ATOM   3310 1HD2 LEU C 218      22.245 -10.680 -15.619  1.00  0.00           H  
ATOM   3311 2HD2 LEU C 218      21.092 -11.513 -16.689  1.00  0.00           H  
ATOM   3312 3HD2 LEU C 218      22.293 -10.392 -17.375  1.00  0.00           H  
ATOM   3313  N   ALA C 219      18.725  -8.164 -20.279  1.00  0.00           N  
ATOM   3314  CA  ALA C 219      17.732  -8.303 -21.332  1.00  0.00           C  
ATOM   3315  C   ALA C 219      18.493  -8.315 -22.656  1.00  0.00           C  
ATOM   3316  O   ALA C 219      18.196  -9.103 -23.556  1.00  0.00           O  
ATOM   3317  CB  ALA C 219      16.754  -7.138 -21.290  1.00  0.00           C  
ATOM   3318  H   ALA C 219      18.678  -7.367 -19.660  1.00  0.00           H  
ATOM   3319  HA  ALA C 219      17.186  -9.231 -21.162  1.00  0.00           H  
ATOM   3320 1HB  ALA C 219      16.016  -7.253 -22.083  1.00  0.00           H  
ATOM   3321 2HB  ALA C 219      16.249  -7.121 -20.324  1.00  0.00           H  
ATOM   3322 3HB  ALA C 219      17.295  -6.204 -21.432  1.00  0.00           H  
ATOM   3323  N   VAL C 220      19.483  -7.433 -22.758  1.00  0.00           N  
ATOM   3324  CA  VAL C 220      20.134  -7.168 -24.032  1.00  0.00           C  
ATOM   3325  C   VAL C 220      20.880  -8.422 -24.449  1.00  0.00           C  
ATOM   3326  O   VAL C 220      21.098  -8.646 -25.632  1.00  0.00           O  
ATOM   3327  CB  VAL C 220      21.111  -5.982 -23.922  1.00  0.00           C  
ATOM   3328  CG1 VAL C 220      20.371  -4.719 -23.508  1.00  0.00           C  
ATOM   3329  CG2 VAL C 220      22.215  -6.312 -22.929  1.00  0.00           C  
ATOM   3330  H   VAL C 220      19.791  -6.936 -21.935  1.00  0.00           H  
ATOM   3331  HA  VAL C 220      19.370  -6.894 -24.761  1.00  0.00           H  
ATOM   3332  HB  VAL C 220      21.548  -5.792 -24.903  1.00  0.00           H  
ATOM   3333 1HG1 VAL C 220      21.077  -3.891 -23.435  1.00  0.00           H  
ATOM   3334 2HG1 VAL C 220      19.611  -4.483 -24.251  1.00  0.00           H  
ATOM   3335 3HG1 VAL C 220      19.898  -4.877 -22.539  1.00  0.00           H  
ATOM   3336 1HG2 VAL C 220      22.903  -5.470 -22.857  1.00  0.00           H  
ATOM   3337 2HG2 VAL C 220      21.777  -6.508 -21.950  1.00  0.00           H  
ATOM   3338 3HG2 VAL C 220      22.757  -7.195 -23.268  1.00  0.00           H  
ATOM   3339  N   LEU C 221      21.257  -9.247 -23.476  1.00  0.00           N  
ATOM   3340  CA  LEU C 221      22.133 -10.381 -23.740  1.00  0.00           C  
ATOM   3341  C   LEU C 221      21.620 -11.262 -24.880  1.00  0.00           C  
ATOM   3342  O   LEU C 221      22.400 -11.876 -25.609  1.00  0.00           O  
ATOM   3343  CB  LEU C 221      22.285 -11.227 -22.469  1.00  0.00           C  
ATOM   3344  CG  LEU C 221      23.036 -10.558 -21.311  1.00  0.00           C  
ATOM   3345  CD1 LEU C 221      23.031 -11.482 -20.100  1.00  0.00           C  
ATOM   3346  CD2 LEU C 221      24.457 -10.235 -21.746  1.00  0.00           C  
ATOM   3347  H   LEU C 221      20.930  -9.086 -22.534  1.00  0.00           H  
ATOM   3348  HA  LEU C 221      23.105 -10.002 -24.051  1.00  0.00           H  
ATOM   3349 1HB  LEU C 221      21.292 -11.494 -22.109  1.00  0.00           H  
ATOM   3350 2HB  LEU C 221      22.816 -12.144 -22.722  1.00  0.00           H  
ATOM   3351  HG  LEU C 221      22.525  -9.637 -21.029  1.00  0.00           H  
ATOM   3352 1HD1 LEU C 221      23.565 -11.006 -19.277  1.00  0.00           H  
ATOM   3353 2HD1 LEU C 221      22.002 -11.680 -19.798  1.00  0.00           H  
ATOM   3354 3HD1 LEU C 221      23.522 -12.420 -20.357  1.00  0.00           H  
ATOM   3355 1HD2 LEU C 221      24.991  -9.759 -20.923  1.00  0.00           H  
ATOM   3356 2HD2 LEU C 221      24.970 -11.156 -22.027  1.00  0.00           H  
ATOM   3357 3HD2 LEU C 221      24.432  -9.560 -22.601  1.00  0.00           H  
ATOM   3358  N   ALA C 222      20.302 -11.320 -25.028  1.00  0.00           N  
ATOM   3359  CA  ALA C 222      19.687 -12.113 -26.081  1.00  0.00           C  
ATOM   3360  C   ALA C 222      19.022 -11.159 -27.063  1.00  0.00           C  
ATOM   3361  O   ALA C 222      19.014 -11.399 -28.269  1.00  0.00           O  
ATOM   3362  CB  ALA C 222      18.653 -13.064 -25.489  1.00  0.00           C  
ATOM   3363  H   ALA C 222      19.711 -10.802 -24.394  1.00  0.00           H  
ATOM   3364  HA  ALA C 222      20.469 -12.697 -26.566  1.00  0.00           H  
ATOM   3365 1HB  ALA C 222      18.199 -13.652 -26.287  1.00  0.00           H  
ATOM   3366 2HB  ALA C 222      19.138 -13.732 -24.777  1.00  0.00           H  
ATOM   3367 3HB  ALA C 222      17.881 -12.490 -24.979  1.00  0.00           H  
ATOM   3368  N   GLU C 223      18.474 -10.070 -26.531  1.00  0.00           N  
ATOM   3369  CA  GLU C 223      17.599  -9.185 -27.291  1.00  0.00           C  
ATOM   3370  C   GLU C 223      18.342  -8.383 -28.358  1.00  0.00           C  
ATOM   3371  O   GLU C 223      17.738  -7.924 -29.325  1.00  0.00           O  
ATOM   3372  CB  GLU C 223      16.880  -8.226 -26.339  1.00  0.00           C  
ATOM   3373  CG  GLU C 223      15.797  -8.876 -25.490  1.00  0.00           C  
ATOM   3374  CD  GLU C 223      14.634  -9.371 -26.303  1.00  0.00           C  
ATOM   3375  OE1 GLU C 223      14.207  -8.666 -27.185  1.00  0.00           O  
ATOM   3376  OE2 GLU C 223      14.171 -10.456 -26.041  1.00  0.00           O  
ATOM   3377  H   GLU C 223      18.675  -9.854 -25.566  1.00  0.00           H  
ATOM   3378  HA  GLU C 223      16.847  -9.792 -27.796  1.00  0.00           H  
ATOM   3379 1HB  GLU C 223      17.606  -7.770 -25.666  1.00  0.00           H  
ATOM   3380 2HB  GLU C 223      16.417  -7.423 -26.914  1.00  0.00           H  
ATOM   3381 1HG  GLU C 223      16.231  -9.716 -24.948  1.00  0.00           H  
ATOM   3382 2HG  GLU C 223      15.441  -8.152 -24.758  1.00  0.00           H  
ATOM   3383  N   ARG C 224      19.649  -8.217 -28.167  1.00  0.00           N  
ATOM   3384  CA  ARG C 224      20.541  -7.602 -29.155  1.00  0.00           C  
ATOM   3385  C   ARG C 224      20.415  -8.134 -30.581  1.00  0.00           C  
ATOM   3386  O   ARG C 224      20.754  -7.435 -31.540  1.00  0.00           O  
ATOM   3387  CB  ARG C 224      21.985  -7.776 -28.709  1.00  0.00           C  
ATOM   3388  CG  ARG C 224      22.433  -6.830 -27.606  1.00  0.00           C  
ATOM   3389  CD  ARG C 224      23.802  -7.151 -27.130  1.00  0.00           C  
ATOM   3390  NE  ARG C 224      23.897  -8.512 -26.628  1.00  0.00           N  
ATOM   3391  CZ  ARG C 224      25.052  -9.139 -26.330  1.00  0.00           C  
ATOM   3392  NH1 ARG C 224      26.198  -8.515 -26.489  1.00  0.00           N  
ATOM   3393  NH2 ARG C 224      25.032 -10.381 -25.879  1.00  0.00           N  
ATOM   3394  H   ARG C 224      20.033  -8.537 -27.289  1.00  0.00           H  
ATOM   3395  HA  ARG C 224      20.288  -6.545 -29.238  1.00  0.00           H  
ATOM   3396 1HB  ARG C 224      22.135  -8.794 -28.351  1.00  0.00           H  
ATOM   3397 2HB  ARG C 224      22.649  -7.628 -29.561  1.00  0.00           H  
ATOM   3398 1HG  ARG C 224      22.431  -5.807 -27.982  1.00  0.00           H  
ATOM   3399 2HG  ARG C 224      21.748  -6.907 -26.761  1.00  0.00           H  
ATOM   3400 1HD  ARG C 224      24.509  -7.041 -27.953  1.00  0.00           H  
ATOM   3401 2HD  ARG C 224      24.076  -6.471 -26.324  1.00  0.00           H  
ATOM   3402  HE  ARG C 224      23.036  -9.024 -26.493  1.00  0.00           H  
ATOM   3403 1HH1 ARG C 224      26.213  -7.566 -26.834  1.00  0.00           H  
ATOM   3404 2HH1 ARG C 224      27.064  -8.985 -26.266  1.00  0.00           H  
ATOM   3405 1HH2 ARG C 224      24.151 -10.860 -25.757  1.00  0.00           H  
ATOM   3406 2HH2 ARG C 224      25.897 -10.850 -25.656  1.00  0.00           H  
ATOM   3407  N   GLY C 225      19.942  -9.368 -30.724  1.00  0.00           N  
ATOM   3408  CA  GLY C 225      19.679  -9.897 -32.051  1.00  0.00           C  
ATOM   3409  C   GLY C 225      18.344 -10.607 -32.144  1.00  0.00           C  
ATOM   3410  O   GLY C 225      18.200 -11.557 -32.914  1.00  0.00           O  
ATOM   3411  H   GLY C 225      19.761  -9.948 -29.918  1.00  0.00           H  
ATOM   3412 1HA  GLY C 225      19.697  -9.084 -32.777  1.00  0.00           H  
ATOM   3413 2HA  GLY C 225      20.469 -10.593 -32.328  1.00  0.00           H  
ATOM   3414  N   ALA C 226      17.365 -10.147 -31.366  1.00  0.00           N  
ATOM   3415  CA  ALA C 226      16.055 -10.788 -31.333  1.00  0.00           C  
ATOM   3416  C   ALA C 226      14.974  -9.956 -32.027  1.00  0.00           C  
ATOM   3417  O   ALA C 226      15.140  -8.752 -32.235  1.00  0.00           O  
ATOM   3418  CB  ALA C 226      15.647 -11.056 -29.881  1.00  0.00           C  
ATOM   3419  H   ALA C 226      17.532  -9.337 -30.786  1.00  0.00           H  
ATOM   3420  HA  ALA C 226      16.128 -11.737 -31.865  1.00  0.00           H  
ATOM   3421 1HB  ALA C 226      14.668 -11.534 -29.860  1.00  0.00           H  
ATOM   3422 2HB  ALA C 226      16.381 -11.710 -29.412  1.00  0.00           H  
ATOM   3423 3HB  ALA C 226      15.601 -10.114 -29.337  1.00  0.00           H  
ATOM   3424  N   PRO C 227      13.858 -10.603 -32.410  1.00  0.00           N  
ATOM   3425  CA  PRO C 227      12.676  -9.977 -33.032  1.00  0.00           C  
ATOM   3426  C   PRO C 227      12.066  -8.817 -32.227  1.00  0.00           C  
ATOM   3427  O   PRO C 227      11.392  -7.950 -32.780  1.00  0.00           O  
ATOM   3428  CB  PRO C 227      11.689 -11.135 -33.160  1.00  0.00           C  
ATOM   3429  CG  PRO C 227      12.545 -12.374 -33.173  1.00  0.00           C  
ATOM   3430  CD  PRO C 227      13.674 -12.084 -32.252  1.00  0.00           C  
ATOM   3431  HA  PRO C 227      12.953  -9.587 -34.022  1.00  0.00           H  
ATOM   3432 1HB  PRO C 227      10.981 -11.121 -32.319  1.00  0.00           H  
ATOM   3433 2HB  PRO C 227      11.096 -11.024 -34.080  1.00  0.00           H  
ATOM   3434 1HG  PRO C 227      11.958 -13.245 -32.847  1.00  0.00           H  
ATOM   3435 2HG  PRO C 227      12.890 -12.587 -34.196  1.00  0.00           H  
ATOM   3436 1HD  PRO C 227      13.387 -12.353 -31.224  1.00  0.00           H  
ATOM   3437 2HD  PRO C 227      14.561 -12.653 -32.569  1.00  0.00           H  
ATOM   3438  N   GLY C 228      12.318  -8.805 -30.924  1.00  0.00           N  
ATOM   3439  CA  GLY C 228      11.798  -7.751 -30.079  1.00  0.00           C  
ATOM   3440  C   GLY C 228      12.221  -6.334 -30.382  1.00  0.00           C  
ATOM   3441  O   GLY C 228      12.929  -6.067 -31.349  1.00  0.00           O  
ATOM   3442  H   GLY C 228      12.878  -9.536 -30.510  1.00  0.00           H  
ATOM   3443 1HA  GLY C 228      10.709  -7.758 -30.117  1.00  0.00           H  
ATOM   3444 2HA  GLY C 228      12.085  -7.939 -29.045  1.00  0.00           H  
ATOM   3445  N   ALA C 229      11.783  -5.433 -29.507  1.00  0.00           N  
ATOM   3446  CA  ALA C 229      12.061  -4.009 -29.610  1.00  0.00           C  
ATOM   3447  C   ALA C 229      13.535  -3.665 -29.416  1.00  0.00           C  
ATOM   3448  O   ALA C 229      14.397  -4.543 -29.398  1.00  0.00           O  
ATOM   3449  CB  ALA C 229      11.208  -3.243 -28.597  1.00  0.00           C  
ATOM   3450  H   ALA C 229      11.229  -5.771 -28.734  1.00  0.00           H  
ATOM   3451  HA  ALA C 229      11.798  -3.685 -30.617  1.00  0.00           H  
ATOM   3452 1HB  ALA C 229      11.418  -2.177 -28.677  1.00  0.00           H  
ATOM   3453 2HB  ALA C 229      10.152  -3.422 -28.801  1.00  0.00           H  
ATOM   3454 3HB  ALA C 229      11.445  -3.585 -27.591  1.00  0.00           H  
ATOM   3455  N   GLN C 230      13.799  -2.372 -29.260  1.00  0.00           N  
ATOM   3456  CA  GLN C 230      15.149  -1.846 -29.099  1.00  0.00           C  
ATOM   3457  C   GLN C 230      15.815  -2.104 -27.754  1.00  0.00           C  
ATOM   3458  O   GLN C 230      16.038  -1.165 -26.988  1.00  0.00           O  
ATOM   3459  CB  GLN C 230      15.132  -0.337 -29.356  1.00  0.00           C  
ATOM   3460  CG  GLN C 230      14.706   0.050 -30.762  1.00  0.00           C  
ATOM   3461  CD  GLN C 230      15.698  -0.410 -31.814  1.00  0.00           C  
ATOM   3462  OE1 GLN C 230      16.883  -0.069 -31.761  1.00  0.00           O  
ATOM   3463  NE2 GLN C 230      15.219  -1.188 -32.777  1.00  0.00           N  
ATOM   3464  H   GLN C 230      13.018  -1.731 -29.254  1.00  0.00           H  
ATOM   3465  HA  GLN C 230      15.802  -2.344 -29.816  1.00  0.00           H  
ATOM   3466 1HB  GLN C 230      14.450   0.144 -28.654  1.00  0.00           H  
ATOM   3467 2HB  GLN C 230      16.126   0.074 -29.180  1.00  0.00           H  
ATOM   3468 1HG  GLN C 230      13.742  -0.409 -30.978  1.00  0.00           H  
ATOM   3469 2HG  GLN C 230      14.625   1.136 -30.820  1.00  0.00           H  
ATOM   3470 1HE2 GLN C 230      15.827  -1.522 -33.499  1.00  0.00           H  
ATOM   3471 2HE2 GLN C 230      14.252  -1.440 -32.783  1.00  0.00           H  
ATOM   3472  N   LEU C 231      16.130  -3.360 -27.449  1.00  0.00           N  
ATOM   3473  CA  LEU C 231      16.839  -3.662 -26.206  1.00  0.00           C  
ATOM   3474  C   LEU C 231      18.230  -4.124 -26.632  1.00  0.00           C  
ATOM   3475  O   LEU C 231      18.672  -5.231 -26.337  1.00  0.00           O  
ATOM   3476  CB  LEU C 231      16.122  -4.745 -25.389  1.00  0.00           C  
ATOM   3477  CG  LEU C 231      14.680  -4.424 -24.979  1.00  0.00           C  
ATOM   3478  CD1 LEU C 231      14.069  -5.631 -24.281  1.00  0.00           C  
ATOM   3479  CD2 LEU C 231      14.669  -3.204 -24.070  1.00  0.00           C  
ATOM   3480  H   LEU C 231      15.883  -4.117 -28.070  1.00  0.00           H  
ATOM   3481  HA  LEU C 231      16.863  -2.760 -25.595  1.00  0.00           H  
ATOM   3482 1HB  LEU C 231      16.104  -5.664 -25.972  1.00  0.00           H  
ATOM   3483 2HB  LEU C 231      16.693  -4.928 -24.479  1.00  0.00           H  
ATOM   3484  HG  LEU C 231      14.085  -4.218 -25.870  1.00  0.00           H  
ATOM   3485 1HD1 LEU C 231      13.043  -5.403 -23.990  1.00  0.00           H  
ATOM   3486 2HD1 LEU C 231      14.071  -6.484 -24.961  1.00  0.00           H  
ATOM   3487 3HD1 LEU C 231      14.653  -5.872 -23.394  1.00  0.00           H  
ATOM   3488 1HD2 LEU C 231      13.644  -2.975 -23.779  1.00  0.00           H  
ATOM   3489 2HD2 LEU C 231      15.262  -3.409 -23.179  1.00  0.00           H  
ATOM   3490 3HD2 LEU C 231      15.095  -2.351 -24.600  1.00  0.00           H  
ATOM   3491  N   ILE C 232      18.899  -3.235 -27.351  1.00  0.00           N  
ATOM   3492  CA  ILE C 232      20.243  -3.449 -27.847  1.00  0.00           C  
ATOM   3493  C   ILE C 232      21.219  -2.633 -27.009  1.00  0.00           C  
ATOM   3494  O   ILE C 232      22.188  -3.163 -26.471  1.00  0.00           O  
ATOM   3495  CB  ILE C 232      20.361  -3.058 -29.332  1.00  0.00           C  
ATOM   3496  CG1 ILE C 232      19.419  -3.913 -30.185  1.00  0.00           C  
ATOM   3497  CG2 ILE C 232      21.797  -3.206 -29.808  1.00  0.00           C  
ATOM   3498  CD1 ILE C 232      19.269  -3.421 -31.607  1.00  0.00           C  
ATOM   3499  H   ILE C 232      18.432  -2.363 -27.556  1.00  0.00           H  
ATOM   3500  HA  ILE C 232      20.470  -4.512 -27.781  1.00  0.00           H  
ATOM   3501  HB  ILE C 232      20.049  -2.022 -29.461  1.00  0.00           H  
ATOM   3502 1HG1 ILE C 232      19.786  -4.938 -30.216  1.00  0.00           H  
ATOM   3503 2HG1 ILE C 232      18.430  -3.934 -29.727  1.00  0.00           H  
ATOM   3504 1HG2 ILE C 232      21.863  -2.926 -30.860  1.00  0.00           H  
ATOM   3505 2HG2 ILE C 232      22.444  -2.557 -29.220  1.00  0.00           H  
ATOM   3506 3HG2 ILE C 232      22.116  -4.241 -29.688  1.00  0.00           H  
ATOM   3507 1HD1 ILE C 232      18.587  -4.077 -32.149  1.00  0.00           H  
ATOM   3508 2HD1 ILE C 232      18.869  -2.407 -31.601  1.00  0.00           H  
ATOM   3509 3HD1 ILE C 232      20.241  -3.425 -32.098  1.00  0.00           H  
ATOM   3510  N   THR C 233      20.959  -1.335 -26.909  1.00  0.00           N  
ATOM   3511  CA  THR C 233      21.796  -0.449 -26.111  1.00  0.00           C  
ATOM   3512  C   THR C 233      21.313  -0.474 -24.673  1.00  0.00           C  
ATOM   3513  O   THR C 233      20.193  -0.901 -24.393  1.00  0.00           O  
ATOM   3514  CB  THR C 233      21.777   0.993 -26.651  1.00  0.00           C  
ATOM   3515  OG1 THR C 233      20.455   1.533 -26.533  1.00  0.00           O  
ATOM   3516  CG2 THR C 233      22.205   1.022 -28.110  1.00  0.00           C  
ATOM   3517  H   THR C 233      20.162  -0.953 -27.396  1.00  0.00           H  
ATOM   3518  HA  THR C 233      22.828  -0.793 -26.180  1.00  0.00           H  
ATOM   3519  HB  THR C 233      22.460   1.609 -26.066  1.00  0.00           H  
ATOM   3520  HG1 THR C 233      20.068   1.253 -25.700  1.00  0.00           H  
ATOM   3521 1HG2 THR C 233      22.187   2.049 -28.474  1.00  0.00           H  
ATOM   3522 2HG2 THR C 233      23.215   0.623 -28.201  1.00  0.00           H  
ATOM   3523 3HG2 THR C 233      21.521   0.416 -28.702  1.00  0.00           H  
ATOM   3524  N   TYR C 234      22.166  -0.025 -23.763  1.00  0.00           N  
ATOM   3525  CA  TYR C 234      21.887  -0.143 -22.342  1.00  0.00           C  
ATOM   3526  C   TYR C 234      20.987   0.984 -21.839  1.00  0.00           C  
ATOM   3527  O   TYR C 234      20.060   0.741 -21.066  1.00  0.00           O  
ATOM   3528  CB  TYR C 234      23.196  -0.166 -21.549  1.00  0.00           C  
ATOM   3529  CG  TYR C 234      24.054  -1.382 -21.823  1.00  0.00           C  
ATOM   3530  CD1 TYR C 234      25.179  -1.271 -22.626  1.00  0.00           C  
ATOM   3531  CD2 TYR C 234      23.714  -2.608 -21.270  1.00  0.00           C  
ATOM   3532  CE1 TYR C 234      25.962  -2.382 -22.876  1.00  0.00           C  
ATOM   3533  CE2 TYR C 234      24.497  -3.719 -21.520  1.00  0.00           C  
ATOM   3534  CZ  TYR C 234      25.617  -3.608 -22.319  1.00  0.00           C  
ATOM   3535  OH  TYR C 234      26.396  -4.714 -22.568  1.00  0.00           O  
ATOM   3536  H   TYR C 234      23.029   0.408 -24.061  1.00  0.00           H  
ATOM   3537  HA  TYR C 234      21.356  -1.079 -22.170  1.00  0.00           H  
ATOM   3538 1HB  TYR C 234      23.782   0.723 -21.786  1.00  0.00           H  
ATOM   3539 2HB  TYR C 234      22.976  -0.139 -20.482  1.00  0.00           H  
ATOM   3540  HD1 TYR C 234      25.445  -0.307 -23.060  1.00  0.00           H  
ATOM   3541  HD2 TYR C 234      22.830  -2.696 -20.640  1.00  0.00           H  
ATOM   3542  HE1 TYR C 234      26.846  -2.294 -23.507  1.00  0.00           H  
ATOM   3543  HE2 TYR C 234      24.230  -4.683 -21.086  1.00  0.00           H  
ATOM   3544  HH  TYR C 234      27.132  -4.465 -23.134  1.00  0.00           H  
ATOM   3545  N   PRO C 235      21.241   2.232 -22.277  1.00  0.00           N  
ATOM   3546  CA  PRO C 235      20.374   3.360 -21.903  1.00  0.00           C  
ATOM   3547  C   PRO C 235      18.898   3.100 -22.185  1.00  0.00           C  
ATOM   3548  O   PRO C 235      18.028   3.445 -21.376  1.00  0.00           O  
ATOM   3549  CB  PRO C 235      20.911   4.500 -22.774  1.00  0.00           C  
ATOM   3550  CG  PRO C 235      22.352   4.170 -22.960  1.00  0.00           C  
ATOM   3551  CD  PRO C 235      22.375   2.676 -23.141  1.00  0.00           C  
ATOM   3552  HA  PRO C 235      20.490   3.565 -20.828  1.00  0.00           H  
ATOM   3553 1HB  PRO C 235      20.356   4.540 -23.724  1.00  0.00           H  
ATOM   3554 2HB  PRO C 235      20.755   5.465 -22.270  1.00  0.00           H  
ATOM   3555 1HG  PRO C 235      22.756   4.708 -23.831  1.00  0.00           H  
ATOM   3556 2HG  PRO C 235      22.933   4.500 -22.086  1.00  0.00           H  
ATOM   3557 1HD  PRO C 235      22.204   2.432 -24.200  1.00  0.00           H  
ATOM   3558 2HD  PRO C 235      23.343   2.280 -22.802  1.00  0.00           H  
ATOM   3559  N   ARG C 236      18.626   2.496 -23.340  1.00  0.00           N  
ATOM   3560  CA  ARG C 236      17.264   2.200 -23.773  1.00  0.00           C  
ATOM   3561  C   ARG C 236      16.712   1.028 -22.980  1.00  0.00           C  
ATOM   3562  O   ARG C 236      15.561   1.044 -22.561  1.00  0.00           O  
ATOM   3563  CB  ARG C 236      17.223   1.875 -25.259  1.00  0.00           C  
ATOM   3564  CG  ARG C 236      17.482   3.058 -26.180  1.00  0.00           C  
ATOM   3565  CD  ARG C 236      17.466   2.655 -27.609  1.00  0.00           C  
ATOM   3566  NE  ARG C 236      17.587   3.800 -28.497  1.00  0.00           N  
ATOM   3567  CZ  ARG C 236      18.755   4.341 -28.894  1.00  0.00           C  
ATOM   3568  NH1 ARG C 236      19.892   3.830 -28.475  1.00  0.00           N  
ATOM   3569  NH2 ARG C 236      18.759   5.384 -29.705  1.00  0.00           N  
ATOM   3570  H   ARG C 236      19.399   2.236 -23.936  1.00  0.00           H  
ATOM   3571  HA  ARG C 236      16.647   3.082 -23.601  1.00  0.00           H  
ATOM   3572 1HB  ARG C 236      17.966   1.113 -25.486  1.00  0.00           H  
ATOM   3573 2HB  ARG C 236      16.246   1.466 -25.515  1.00  0.00           H  
ATOM   3574 1HG  ARG C 236      16.710   3.813 -26.028  1.00  0.00           H  
ATOM   3575 2HG  ARG C 236      18.459   3.487 -25.955  1.00  0.00           H  
ATOM   3576 1HD  ARG C 236      18.300   1.981 -27.806  1.00  0.00           H  
ATOM   3577 2HD  ARG C 236      16.529   2.147 -27.833  1.00  0.00           H  
ATOM   3578  HE  ARG C 236      16.734   4.220 -28.840  1.00  0.00           H  
ATOM   3579 1HH1 ARG C 236      19.889   3.032 -27.855  1.00  0.00           H  
ATOM   3580 2HH1 ARG C 236      20.768   4.235 -28.773  1.00  0.00           H  
ATOM   3581 1HH2 ARG C 236      17.885   5.777 -30.027  1.00  0.00           H  
ATOM   3582 2HH2 ARG C 236      19.634   5.789 -30.002  1.00  0.00           H  
ATOM   3583  N   ALA C 237      17.539   0.009 -22.777  1.00  0.00           N  
ATOM   3584  CA  ALA C 237      17.112  -1.161 -22.028  1.00  0.00           C  
ATOM   3585  C   ALA C 237      16.854  -0.759 -20.579  1.00  0.00           C  
ATOM   3586  O   ALA C 237      16.041  -1.380 -19.897  1.00  0.00           O  
ATOM   3587  CB  ALA C 237      18.176  -2.250 -22.094  1.00  0.00           C  
ATOM   3588  H   ALA C 237      18.479   0.041 -23.146  1.00  0.00           H  
ATOM   3589  HA  ALA C 237      16.194  -1.536 -22.481  1.00  0.00           H  
ATOM   3590 1HB  ALA C 237      17.842  -3.119 -21.528  1.00  0.00           H  
ATOM   3591 2HB  ALA C 237      18.341  -2.534 -23.133  1.00  0.00           H  
ATOM   3592 3HB  ALA C 237      19.105  -1.875 -21.668  1.00  0.00           H  
ATOM   3593  N   LEU C 238      17.548   0.282 -20.118  1.00  0.00           N  
ATOM   3594  CA  LEU C 238      17.343   0.827 -18.773  1.00  0.00           C  
ATOM   3595  C   LEU C 238      15.963   1.453 -18.647  1.00  0.00           C  
ATOM   3596  O   LEU C 238      15.264   1.260 -17.652  1.00  0.00           O  
ATOM   3597  CB  LEU C 238      18.415   1.876 -18.450  1.00  0.00           C  
ATOM   3598  CG  LEU C 238      18.316   2.524 -17.064  1.00  0.00           C  
ATOM   3599  CD1 LEU C 238      18.399   1.446 -15.991  1.00  0.00           C  
ATOM   3600  CD2 LEU C 238      19.431   3.546 -16.900  1.00  0.00           C  
ATOM   3601  H   LEU C 238      18.238   0.706 -20.721  1.00  0.00           H  
ATOM   3602  HA  LEU C 238      17.467   0.022 -18.050  1.00  0.00           H  
ATOM   3603 1HB  LEU C 238      19.394   1.405 -18.526  1.00  0.00           H  
ATOM   3604 2HB  LEU C 238      18.359   2.671 -19.193  1.00  0.00           H  
ATOM   3605  HG  LEU C 238      17.351   3.021 -16.963  1.00  0.00           H  
ATOM   3606 1HD1 LEU C 238      18.328   1.907 -15.006  1.00  0.00           H  
ATOM   3607 2HD1 LEU C 238      17.578   0.741 -16.121  1.00  0.00           H  
ATOM   3608 3HD1 LEU C 238      19.348   0.920 -16.078  1.00  0.00           H  
ATOM   3609 1HD2 LEU C 238      19.360   4.007 -15.914  1.00  0.00           H  
ATOM   3610 2HD2 LEU C 238      20.397   3.049 -16.999  1.00  0.00           H  
ATOM   3611 3HD2 LEU C 238      19.337   4.314 -17.668  1.00  0.00           H  
ATOM   3612  N   TRP C 239      15.595   2.217 -19.671  1.00  0.00           N  
ATOM   3613  CA  TRP C 239      14.267   2.803 -19.776  1.00  0.00           C  
ATOM   3614  C   TRP C 239      13.216   1.701 -19.773  1.00  0.00           C  
ATOM   3615  O   TRP C 239      12.154   1.856 -19.177  1.00  0.00           O  
ATOM   3616  CB  TRP C 239      14.143   3.640 -21.050  1.00  0.00           C  
ATOM   3617  CG  TRP C 239      14.791   4.988 -20.946  1.00  0.00           C  
ATOM   3618  CD1 TRP C 239      15.808   5.465 -21.717  1.00  0.00           C  
ATOM   3619  CD2 TRP C 239      14.468   6.045 -20.010  1.00  0.00           C  
ATOM   3620  NE1 TRP C 239      16.139   6.739 -21.328  1.00  0.00           N  
ATOM   3621  CE2 TRP C 239      15.328   7.111 -20.286  1.00  0.00           C  
ATOM   3622  CE3 TRP C 239      13.530   6.169 -18.977  1.00  0.00           C  
ATOM   3623  CZ2 TRP C 239      15.285   8.293 -19.564  1.00  0.00           C  
ATOM   3624  CZ3 TRP C 239      13.486   7.356 -18.255  1.00  0.00           C  
ATOM   3625  CH2 TRP C 239      14.341   8.390 -18.542  1.00  0.00           C  
ATOM   3626  H   TRP C 239      16.270   2.395 -20.401  1.00  0.00           H  
ATOM   3627  HA  TRP C 239      14.102   3.443 -18.909  1.00  0.00           H  
ATOM   3628 1HB  TRP C 239      14.598   3.105 -21.883  1.00  0.00           H  
ATOM   3629 2HB  TRP C 239      13.090   3.784 -21.290  1.00  0.00           H  
ATOM   3630  HD1 TRP C 239      16.288   4.915 -22.525  1.00  0.00           H  
ATOM   3631  HE1 TRP C 239      16.862   7.311 -21.740  1.00  0.00           H  
ATOM   3632  HE3 TRP C 239      12.847   5.352 -18.747  1.00  0.00           H  
ATOM   3633  HZ2 TRP C 239      15.955   9.126 -19.777  1.00  0.00           H  
ATOM   3634  HZ3 TRP C 239      12.754   7.445 -17.452  1.00  0.00           H  
ATOM   3635  HH2 TRP C 239      14.279   9.307 -17.956  1.00  0.00           H  
ATOM   3636  N   TRP C 240      13.516   0.582 -20.426  1.00  0.00           N  
ATOM   3637  CA  TRP C 240      12.614  -0.569 -20.402  1.00  0.00           C  
ATOM   3638  C   TRP C 240      12.498  -1.093 -18.987  1.00  0.00           C  
ATOM   3639  O   TRP C 240      11.404  -1.400 -18.515  1.00  0.00           O  
ATOM   3640  CB  TRP C 240      13.115  -1.679 -21.328  1.00  0.00           C  
ATOM   3641  CG  TRP C 240      12.434  -2.995 -21.106  1.00  0.00           C  
ATOM   3642  CD1 TRP C 240      11.212  -3.370 -21.577  1.00  0.00           C  
ATOM   3643  CD2 TRP C 240      12.938  -4.125 -20.353  1.00  0.00           C  
ATOM   3644  NE1 TRP C 240      10.920  -4.648 -21.170  1.00  0.00           N  
ATOM   3645  CE2 TRP C 240      11.965  -5.127 -20.421  1.00  0.00           C  
ATOM   3646  CE3 TRP C 240      14.118  -4.364 -19.638  1.00  0.00           C  
ATOM   3647  CZ2 TRP C 240      12.131  -6.354 -19.799  1.00  0.00           C  
ATOM   3648  CZ3 TRP C 240      14.285  -5.595 -19.015  1.00  0.00           C  
ATOM   3649  CH2 TRP C 240      13.317  -6.564 -19.095  1.00  0.00           C  
ATOM   3650  H   TRP C 240      14.378   0.520 -20.948  1.00  0.00           H  
ATOM   3651  HA  TRP C 240      11.642  -0.254 -20.783  1.00  0.00           H  
ATOM   3652 1HB  TRP C 240      12.962  -1.384 -22.366  1.00  0.00           H  
ATOM   3653 2HB  TRP C 240      14.186  -1.818 -21.182  1.00  0.00           H  
ATOM   3654  HD1 TRP C 240      10.562  -2.746 -22.187  1.00  0.00           H  
ATOM   3655  HE1 TRP C 240      10.073  -5.155 -21.385  1.00  0.00           H  
ATOM   3656  HE3 TRP C 240      14.891  -3.599 -19.574  1.00  0.00           H  
ATOM   3657  HZ2 TRP C 240      11.374  -7.136 -19.850  1.00  0.00           H  
ATOM   3658  HZ3 TRP C 240      15.206  -5.772 -18.459  1.00  0.00           H  
ATOM   3659  HH2 TRP C 240      13.480  -7.519 -18.594  1.00  0.00           H  
ATOM   3660  N   SER C 241      13.642  -1.218 -18.328  1.00  0.00           N  
ATOM   3661  CA  SER C 241      13.701  -1.804 -17.000  1.00  0.00           C  
ATOM   3662  C   SER C 241      12.661  -1.092 -16.150  1.00  0.00           C  
ATOM   3663  O   SER C 241      11.892  -1.723 -15.433  1.00  0.00           O  
ATOM   3664  CB  SER C 241      15.084  -1.659 -16.395  1.00  0.00           C  
ATOM   3665  OG  SER C 241      16.034  -2.371 -17.139  1.00  0.00           O  
ATOM   3666  H   SER C 241      14.496  -0.896 -18.761  1.00  0.00           H  
ATOM   3667  HA  SER C 241      13.509  -2.874 -17.085  1.00  0.00           H  
ATOM   3668 1HB  SER C 241      15.358  -0.604 -16.364  1.00  0.00           H  
ATOM   3669 2HB  SER C 241      15.073  -2.024 -15.369  1.00  0.00           H  
ATOM   3670  HG  SER C 241      16.819  -1.819 -17.164  1.00  0.00           H  
ATOM   3671  N   VAL C 242      12.642   0.230 -16.258  1.00  0.00           N  
ATOM   3672  CA  VAL C 242      11.640   1.040 -15.581  1.00  0.00           C  
ATOM   3673  C   VAL C 242      10.232   0.845 -16.140  1.00  0.00           C  
ATOM   3674  O   VAL C 242       9.278   0.723 -15.379  1.00  0.00           O  
ATOM   3675  CB  VAL C 242      12.021   2.529 -15.688  1.00  0.00           C  
ATOM   3676  CG1 VAL C 242      10.907   3.404 -15.133  1.00  0.00           C  
ATOM   3677  CG2 VAL C 242      13.326   2.785 -14.949  1.00  0.00           C  
ATOM   3678  H   VAL C 242      13.342   0.686 -16.825  1.00  0.00           H  
ATOM   3679  HA  VAL C 242      11.610   0.747 -14.531  1.00  0.00           H  
ATOM   3680  HB  VAL C 242      12.140   2.790 -16.739  1.00  0.00           H  
ATOM   3681 1HG1 VAL C 242      11.192   4.453 -15.216  1.00  0.00           H  
ATOM   3682 2HG1 VAL C 242       9.992   3.231 -15.699  1.00  0.00           H  
ATOM   3683 3HG1 VAL C 242      10.738   3.157 -14.085  1.00  0.00           H  
ATOM   3684 1HG2 VAL C 242      13.589   3.839 -15.030  1.00  0.00           H  
ATOM   3685 2HG2 VAL C 242      13.208   2.519 -13.899  1.00  0.00           H  
ATOM   3686 3HG2 VAL C 242      14.118   2.179 -15.390  1.00  0.00           H  
ATOM   3687  N   GLU C 243      10.102   0.829 -17.465  1.00  0.00           N  
ATOM   3688  CA  GLU C 243       8.802   0.604 -18.098  1.00  0.00           C  
ATOM   3689  C   GLU C 243       8.168  -0.638 -17.489  1.00  0.00           C  
ATOM   3690  O   GLU C 243       6.974  -0.663 -17.197  1.00  0.00           O  
ATOM   3691  CB  GLU C 243       8.946   0.439 -19.613  1.00  0.00           C  
ATOM   3692  CG  GLU C 243       7.642   0.142 -20.339  1.00  0.00           C  
ATOM   3693  CD  GLU C 243       7.836  -0.114 -21.808  1.00  0.00           C  
ATOM   3694  OE1 GLU C 243       8.944  -0.386 -22.203  1.00  0.00           O  
ATOM   3695  OE2 GLU C 243       6.875  -0.037 -22.536  1.00  0.00           O  
ATOM   3696  H   GLU C 243      10.914   0.975 -18.047  1.00  0.00           H  
ATOM   3697  HA  GLU C 243       8.173   1.475 -17.916  1.00  0.00           H  
ATOM   3698 1HB  GLU C 243       9.367   1.349 -20.039  1.00  0.00           H  
ATOM   3699 2HB  GLU C 243       9.640  -0.374 -19.826  1.00  0.00           H  
ATOM   3700 1HG  GLU C 243       7.178  -0.735 -19.888  1.00  0.00           H  
ATOM   3701 2HG  GLU C 243       6.965   0.985 -20.208  1.00  0.00           H  
ATOM   3702  N   THR C 244       8.986  -1.663 -17.282  1.00  0.00           N  
ATOM   3703  CA  THR C 244       8.486  -2.969 -16.871  1.00  0.00           C  
ATOM   3704  C   THR C 244       8.345  -3.049 -15.353  1.00  0.00           C  
ATOM   3705  O   THR C 244       7.356  -3.569 -14.833  1.00  0.00           O  
ATOM   3706  CB  THR C 244       9.408  -4.097 -17.369  1.00  0.00           C  
ATOM   3707  OG1 THR C 244       9.507  -4.041 -18.798  1.00  0.00           O  
ATOM   3708  CG2 THR C 244       8.862  -5.454 -16.955  1.00  0.00           C  
ATOM   3709  H   THR C 244       9.979  -1.536 -17.412  1.00  0.00           H  
ATOM   3710  HA  THR C 244       7.512  -3.128 -17.336  1.00  0.00           H  
ATOM   3711  HB  THR C 244      10.403  -3.967 -16.944  1.00  0.00           H  
ATOM   3712  HG1 THR C 244       8.634  -4.149 -19.183  1.00  0.00           H  
ATOM   3713 1HG2 THR C 244       9.527  -6.239 -17.314  1.00  0.00           H  
ATOM   3714 2HG2 THR C 244       8.796  -5.504 -15.868  1.00  0.00           H  
ATOM   3715 3HG2 THR C 244       7.871  -5.594 -17.384  1.00  0.00           H  
ATOM   3716  N   ALA C 245       9.355  -2.532 -14.657  1.00  0.00           N  
ATOM   3717  CA  ALA C 245       9.417  -2.563 -13.200  1.00  0.00           C  
ATOM   3718  C   ALA C 245       8.320  -1.724 -12.566  1.00  0.00           C  
ATOM   3719  O   ALA C 245       7.805  -2.064 -11.514  1.00  0.00           O  
ATOM   3720  CB  ALA C 245      10.777  -2.075 -12.733  1.00  0.00           C  
ATOM   3721  H   ALA C 245      10.108  -2.100 -15.172  1.00  0.00           H  
ATOM   3722  HA  ALA C 245       9.277  -3.595 -12.877  1.00  0.00           H  
ATOM   3723 1HB  ALA C 245      10.819  -2.100 -11.644  1.00  0.00           H  
ATOM   3724 2HB  ALA C 245      11.555  -2.720 -13.141  1.00  0.00           H  
ATOM   3725 3HB  ALA C 245      10.935  -1.054 -13.078  1.00  0.00           H  
ATOM   3726  N   THR C 246       7.971  -0.613 -13.194  1.00  0.00           N  
ATOM   3727  CA  THR C 246       6.982   0.276 -12.626  1.00  0.00           C  
ATOM   3728  C   THR C 246       5.652  -0.189 -13.165  1.00  0.00           C  
ATOM   3729  O   THR C 246       4.594   0.238 -12.690  1.00  0.00           O  
ATOM   3730  CB  THR C 246       7.235   1.752 -12.986  1.00  0.00           C  
ATOM   3731  OG1 THR C 246       7.249   1.904 -14.411  1.00  0.00           O  
ATOM   3732  CG2 THR C 246       8.566   2.218 -12.417  1.00  0.00           C  
ATOM   3733  H   THR C 246       8.395  -0.376 -14.080  1.00  0.00           H  
ATOM   3734  HA  THR C 246       7.090   0.267 -11.541  1.00  0.00           H  
ATOM   3735  HB  THR C 246       6.435   2.369 -12.576  1.00  0.00           H  
ATOM   3736  HG1 THR C 246       7.917   1.326 -14.787  1.00  0.00           H  
ATOM   3737 1HG2 THR C 246       8.728   3.263 -12.681  1.00  0.00           H  
ATOM   3738 2HG2 THR C 246       8.555   2.115 -11.332  1.00  0.00           H  
ATOM   3739 3HG2 THR C 246       9.371   1.612 -12.830  1.00  0.00           H  
ATOM   3740  N   THR C 247       5.723  -1.074 -14.158  1.00  0.00           N  
ATOM   3741  CA  THR C 247       4.569  -1.774 -14.719  1.00  0.00           C  
ATOM   3742  C   THR C 247       3.594  -0.751 -15.277  1.00  0.00           C  
ATOM   3743  O   THR C 247       2.447  -0.643 -14.864  1.00  0.00           O  
ATOM   3744  CB  THR C 247       3.867  -2.656 -13.670  1.00  0.00           C  
ATOM   3745  OG1 THR C 247       3.101  -1.829 -12.783  1.00  0.00           O  
ATOM   3746  CG2 THR C 247       4.889  -3.445 -12.866  1.00  0.00           C  
ATOM   3747  H   THR C 247       6.642  -1.260 -14.533  1.00  0.00           H  
ATOM   3748  HA  THR C 247       4.913  -2.407 -15.538  1.00  0.00           H  
ATOM   3749  HB  THR C 247       3.192  -3.350 -14.171  1.00  0.00           H  
ATOM   3750  HG1 THR C 247       3.396  -0.919 -12.861  1.00  0.00           H  
ATOM   3751 1HG2 THR C 247       4.374  -4.062 -12.130  1.00  0.00           H  
ATOM   3752 2HG2 THR C 247       5.465  -4.083 -13.536  1.00  0.00           H  
ATOM   3753 3HG2 THR C 247       5.560  -2.756 -12.356  1.00  0.00           H  
ATOM   3754  N   VAL C 248       4.104   0.027 -16.217  1.00  0.00           N  
ATOM   3755  CA  VAL C 248       3.343   1.071 -16.864  1.00  0.00           C  
ATOM   3756  C   VAL C 248       2.974   0.505 -18.231  1.00  0.00           C  
ATOM   3757  O   VAL C 248       1.806   0.474 -18.618  1.00  0.00           O  
ATOM   3758  CB  VAL C 248       4.160   2.369 -17.004  1.00  0.00           C  
ATOM   3759  CG1 VAL C 248       3.373   3.412 -17.783  1.00  0.00           C  
ATOM   3760  CG2 VAL C 248       4.536   2.895 -15.627  1.00  0.00           C  
ATOM   3761  H   VAL C 248       5.066  -0.122 -16.489  1.00  0.00           H  
ATOM   3762  HA  VAL C 248       2.479   1.305 -16.241  1.00  0.00           H  
ATOM   3763  HB  VAL C 248       5.065   2.158 -17.573  1.00  0.00           H  
ATOM   3764 1HG1 VAL C 248       3.965   4.323 -17.873  1.00  0.00           H  
ATOM   3765 2HG1 VAL C 248       3.146   3.028 -18.778  1.00  0.00           H  
ATOM   3766 3HG1 VAL C 248       2.444   3.634 -17.258  1.00  0.00           H  
ATOM   3767 1HG2 VAL C 248       5.114   3.813 -15.734  1.00  0.00           H  
ATOM   3768 2HG2 VAL C 248       3.631   3.100 -15.056  1.00  0.00           H  
ATOM   3769 3HG2 VAL C 248       5.134   2.149 -15.103  1.00  0.00           H  
ATOM   3770  N   GLY C 249       4.000   0.040 -18.943  1.00  0.00           N  
ATOM   3771  CA  GLY C 249       3.842  -0.443 -20.305  1.00  0.00           C  
ATOM   3772  C   GLY C 249       3.555   0.637 -21.322  1.00  0.00           C  
ATOM   3773  O   GLY C 249       2.400   0.996 -21.542  1.00  0.00           O  
ATOM   3774  H   GLY C 249       4.917   0.023 -18.518  1.00  0.00           H  
ATOM   3775 1HA  GLY C 249       4.749  -0.964 -20.614  1.00  0.00           H  
ATOM   3776 2HA  GLY C 249       3.028  -1.166 -20.342  1.00  0.00           H  
ATOM   3777  N   TYR C 250       4.605   1.156 -21.950  1.00  0.00           N  
ATOM   3778  CA  TYR C 250       4.455   2.313 -22.816  1.00  0.00           C  
ATOM   3779  C   TYR C 250       4.132   1.847 -24.209  1.00  0.00           C  
ATOM   3780  O   TYR C 250       3.288   2.432 -24.871  1.00  0.00           O  
ATOM   3781  CB  TYR C 250       5.720   3.174 -22.815  1.00  0.00           C  
ATOM   3782  CG  TYR C 250       5.924   3.959 -21.539  1.00  0.00           C  
ATOM   3783  CD1 TYR C 250       7.057   3.747 -20.767  1.00  0.00           C  
ATOM   3784  CD2 TYR C 250       4.978   4.891 -21.140  1.00  0.00           C  
ATOM   3785  CE1 TYR C 250       7.243   4.464 -19.601  1.00  0.00           C  
ATOM   3786  CE2 TYR C 250       5.164   5.608 -19.974  1.00  0.00           C  
ATOM   3787  CZ  TYR C 250       6.291   5.397 -19.206  1.00  0.00           C  
ATOM   3788  OH  TYR C 250       6.476   6.111 -18.045  1.00  0.00           O  
ATOM   3789  H   TYR C 250       5.521   0.748 -21.828  1.00  0.00           H  
ATOM   3790  HA  TYR C 250       3.644   2.930 -22.430  1.00  0.00           H  
ATOM   3791 1HB  TYR C 250       6.594   2.538 -22.967  1.00  0.00           H  
ATOM   3792 2HB  TYR C 250       5.681   3.878 -23.645  1.00  0.00           H  
ATOM   3793  HD1 TYR C 250       7.801   3.014 -21.081  1.00  0.00           H  
ATOM   3794  HD2 TYR C 250       4.087   5.057 -21.745  1.00  0.00           H  
ATOM   3795  HE1 TYR C 250       8.133   4.297 -18.995  1.00  0.00           H  
ATOM   3796  HE2 TYR C 250       4.420   6.341 -19.659  1.00  0.00           H  
ATOM   3797  HH  TYR C 250       5.766   6.750 -17.946  1.00  0.00           H  
ATOM   3798  N   GLY C 251       4.795   0.778 -24.634  1.00  0.00           N  
ATOM   3799  CA  GLY C 251       4.511   0.192 -25.929  1.00  0.00           C  
ATOM   3800  C   GLY C 251       5.602   0.587 -26.906  1.00  0.00           C  
ATOM   3801  O   GLY C 251       5.347   0.878 -28.075  1.00  0.00           O  
ATOM   3802  H   GLY C 251       5.509   0.363 -24.052  1.00  0.00           H  
ATOM   3803 1HA  GLY C 251       4.453  -0.892 -25.833  1.00  0.00           H  
ATOM   3804 2HA  GLY C 251       3.538   0.536 -26.278  1.00  0.00           H  
ATOM   3805  N   ASP C 252       6.831   0.594 -26.404  1.00  0.00           N  
ATOM   3806  CA  ASP C 252       8.002   0.971 -27.177  1.00  0.00           C  
ATOM   3807  C   ASP C 252       9.118  -0.056 -26.980  1.00  0.00           C  
ATOM   3808  O   ASP C 252       9.897  -0.317 -27.894  1.00  0.00           O  
ATOM   3809  CB  ASP C 252       8.490   2.364 -26.773  1.00  0.00           C  
ATOM   3810  CG  ASP C 252       8.819   2.469 -25.290  1.00  0.00           C  
ATOM   3811  OD1 ASP C 252       8.547   1.535 -24.573  1.00  0.00           O  
ATOM   3812  OD2 ASP C 252       9.339   3.483 -24.888  1.00  0.00           O  
ATOM   3813  H   ASP C 252       6.947   0.323 -25.438  1.00  0.00           H  
ATOM   3814  HA  ASP C 252       7.720   1.019 -28.230  1.00  0.00           H  
ATOM   3815 1HB  ASP C 252       9.382   2.618 -27.347  1.00  0.00           H  
ATOM   3816 2HB  ASP C 252       7.725   3.102 -27.014  1.00  0.00           H  
ATOM   3817  N   LEU C 253       9.187  -0.627 -25.776  1.00  0.00           N  
ATOM   3818  CA  LEU C 253      10.218  -1.609 -25.437  1.00  0.00           C  
ATOM   3819  C   LEU C 253       9.629  -2.840 -24.752  1.00  0.00           C  
ATOM   3820  O   LEU C 253       8.829  -2.721 -23.819  1.00  0.00           O  
ATOM   3821  CB  LEU C 253      11.272  -0.970 -24.524  1.00  0.00           C  
ATOM   3822  CG  LEU C 253      12.048   0.208 -25.128  1.00  0.00           C  
ATOM   3823  CD1 LEU C 253      12.867   0.888 -24.039  1.00  0.00           C  
ATOM   3824  CD2 LEU C 253      12.943  -0.296 -26.250  1.00  0.00           C  
ATOM   3825  H   LEU C 253       8.504  -0.370 -25.079  1.00  0.00           H  
ATOM   3826  HA  LEU C 253      10.709  -1.926 -26.356  1.00  0.00           H  
ATOM   3827 1HB  LEU C 253      10.780  -0.614 -23.621  1.00  0.00           H  
ATOM   3828 2HB  LEU C 253      11.996  -1.734 -24.242  1.00  0.00           H  
ATOM   3829  HG  LEU C 253      11.346   0.941 -25.525  1.00  0.00           H  
ATOM   3830 1HD1 LEU C 253      13.418   1.725 -24.467  1.00  0.00           H  
ATOM   3831 2HD1 LEU C 253      12.200   1.256 -23.259  1.00  0.00           H  
ATOM   3832 3HD1 LEU C 253      13.568   0.173 -23.611  1.00  0.00           H  
ATOM   3833 1HD2 LEU C 253      13.495   0.542 -26.680  1.00  0.00           H  
ATOM   3834 2HD2 LEU C 253      13.647  -1.028 -25.854  1.00  0.00           H  
ATOM   3835 3HD2 LEU C 253      12.331  -0.761 -27.023  1.00  0.00           H  
ATOM   3836  N   TYR C 254      10.037  -4.017 -25.232  1.00  0.00           N  
ATOM   3837  CA  TYR C 254       9.584  -5.304 -24.701  1.00  0.00           C  
ATOM   3838  C   TYR C 254      10.332  -6.502 -25.296  1.00  0.00           C  
ATOM   3839  O   TYR C 254      10.499  -6.613 -26.507  1.00  0.00           O  
ATOM   3840  CB  TYR C 254       8.081  -5.463 -24.938  1.00  0.00           C  
ATOM   3841  CG  TYR C 254       7.480  -6.673 -24.257  1.00  0.00           C  
ATOM   3842  CD1 TYR C 254       7.224  -6.646 -22.894  1.00  0.00           C  
ATOM   3843  CD2 TYR C 254       7.185  -7.809 -24.996  1.00  0.00           C  
ATOM   3844  CE1 TYR C 254       6.676  -7.751 -22.272  1.00  0.00           C  
ATOM   3845  CE2 TYR C 254       6.636  -8.914 -24.375  1.00  0.00           C  
ATOM   3846  CZ  TYR C 254       6.382  -8.887 -23.019  1.00  0.00           C  
ATOM   3847  OH  TYR C 254       5.835  -9.988 -22.400  1.00  0.00           O  
ATOM   3848  H   TYR C 254      10.692  -4.004 -26.001  1.00  0.00           H  
ATOM   3849  HA  TYR C 254       9.779  -5.324 -23.629  1.00  0.00           H  
ATOM   3850 1HB  TYR C 254       7.559  -4.575 -24.576  1.00  0.00           H  
ATOM   3851 2HB  TYR C 254       7.887  -5.543 -26.007  1.00  0.00           H  
ATOM   3852  HD1 TYR C 254       7.457  -5.753 -22.313  1.00  0.00           H  
ATOM   3853  HD2 TYR C 254       7.386  -7.830 -26.067  1.00  0.00           H  
ATOM   3854  HE1 TYR C 254       6.475  -7.731 -21.202  1.00  0.00           H  
ATOM   3855  HE2 TYR C 254       6.405  -9.807 -24.955  1.00  0.00           H  
ATOM   3856  HH  TYR C 254       5.709  -9.799 -21.467  1.00  0.00           H  
ATOM   3857  N   PRO C 255      10.812  -7.411 -24.440  1.00  0.00           N  
ATOM   3858  CA  PRO C 255      11.545  -8.563 -24.963  1.00  0.00           C  
ATOM   3859  C   PRO C 255      10.650  -9.635 -25.575  1.00  0.00           C  
ATOM   3860  O   PRO C 255       9.425  -9.607 -25.429  1.00  0.00           O  
ATOM   3861  CB  PRO C 255      12.263  -9.088 -23.716  1.00  0.00           C  
ATOM   3862  CG  PRO C 255      11.341  -8.752 -22.594  1.00  0.00           C  
ATOM   3863  CD  PRO C 255      10.781  -7.403 -22.961  1.00  0.00           C  
ATOM   3864  HA  PRO C 255      12.239  -8.224 -25.746  1.00  0.00           H  
ATOM   3865 1HB  PRO C 255      12.441 -10.169 -23.812  1.00  0.00           H  
ATOM   3866 2HB  PRO C 255      13.247  -8.608 -23.618  1.00  0.00           H  
ATOM   3867 1HG  PRO C 255      10.561  -9.522 -22.499  1.00  0.00           H  
ATOM   3868 2HG  PRO C 255      11.891  -8.737 -21.642  1.00  0.00           H  
ATOM   3869 1HD  PRO C 255       9.755  -7.313 -22.575  1.00  0.00           H  
ATOM   3870 2HD  PRO C 255      11.424  -6.613 -22.544  1.00  0.00           H  
ATOM   3871  N   VAL C 256      11.285 -10.577 -26.267  1.00  0.00           N  
ATOM   3872  CA  VAL C 256      10.588 -11.671 -26.929  1.00  0.00           C  
ATOM   3873  C   VAL C 256      11.224 -12.964 -26.460  1.00  0.00           C  
ATOM   3874  O   VAL C 256      10.552 -13.978 -26.295  1.00  0.00           O  
ATOM   3875  CB  VAL C 256      10.688 -11.555 -28.462  1.00  0.00           C  
ATOM   3876  CG1 VAL C 256      10.095 -12.787 -29.129  1.00  0.00           C  
ATOM   3877  CG2 VAL C 256       9.980 -10.293 -28.933  1.00  0.00           C  
ATOM   3878  H   VAL C 256      12.292 -10.525 -26.330  1.00  0.00           H  
ATOM   3879  HA  VAL C 256       9.528 -11.605 -26.683  1.00  0.00           H  
ATOM   3880  HB  VAL C 256      11.739 -11.509 -28.746  1.00  0.00           H  
ATOM   3881 1HG1 VAL C 256      10.175 -12.688 -30.212  1.00  0.00           H  
ATOM   3882 2HG1 VAL C 256      10.641 -13.673 -28.806  1.00  0.00           H  
ATOM   3883 3HG1 VAL C 256       9.046 -12.883 -28.850  1.00  0.00           H  
ATOM   3884 1HG2 VAL C 256      10.055 -10.217 -30.017  1.00  0.00           H  
ATOM   3885 2HG2 VAL C 256       8.929 -10.336 -28.643  1.00  0.00           H  
ATOM   3886 3HG2 VAL C 256      10.447  -9.421 -28.475  1.00  0.00           H  
ATOM   3887  N   THR C 257      12.537 -12.915 -26.265  1.00  0.00           N  
ATOM   3888  CA  THR C 257      13.306 -14.091 -25.901  1.00  0.00           C  
ATOM   3889  C   THR C 257      12.817 -14.501 -24.522  1.00  0.00           C  
ATOM   3890  O   THR C 257      12.385 -13.649 -23.749  1.00  0.00           O  
ATOM   3891  CB  THR C 257      14.822 -13.825 -25.892  1.00  0.00           C  
ATOM   3892  OG1 THR C 257      15.129 -12.823 -24.914  1.00  0.00           O  
ATOM   3893  CG2 THR C 257      15.289 -13.352 -27.260  1.00  0.00           C  
ATOM   3894  H   THR C 257      13.012 -12.031 -26.374  1.00  0.00           H  
ATOM   3895  HA  THR C 257      13.180 -14.842 -26.681  1.00  0.00           H  
ATOM   3896  HB  THR C 257      15.351 -14.742 -25.632  1.00  0.00           H  
ATOM   3897  HG1 THR C 257      14.863 -11.962 -25.245  1.00  0.00           H  
ATOM   3898 1HG2 THR C 257      16.363 -13.169 -27.235  1.00  0.00           H  
ATOM   3899 2HG2 THR C 257      15.068 -14.116 -28.005  1.00  0.00           H  
ATOM   3900 3HG2 THR C 257      14.770 -12.430 -27.522  1.00  0.00           H  
ATOM   3901  N   LEU C 258      12.879 -15.790 -24.204  1.00  0.00           N  
ATOM   3902  CA  LEU C 258      12.433 -16.239 -22.890  1.00  0.00           C  
ATOM   3903  C   LEU C 258      13.360 -15.658 -21.827  1.00  0.00           C  
ATOM   3904  O   LEU C 258      12.930 -15.329 -20.720  1.00  0.00           O  
ATOM   3905  CB  LEU C 258      12.427 -17.771 -22.811  1.00  0.00           C  
ATOM   3906  CG  LEU C 258      11.419 -18.481 -23.724  1.00  0.00           C  
ATOM   3907  CD1 LEU C 258      11.614 -19.987 -23.623  1.00  0.00           C  
ATOM   3908  CD2 LEU C 258      10.006 -18.084 -23.325  1.00  0.00           C  
ATOM   3909  H   LEU C 258      13.232 -16.470 -24.863  1.00  0.00           H  
ATOM   3910  HA  LEU C 258      11.413 -15.892 -22.734  1.00  0.00           H  
ATOM   3911 1HB  LEU C 258      13.420 -18.136 -23.068  1.00  0.00           H  
ATOM   3912 2HB  LEU C 258      12.209 -18.065 -21.785  1.00  0.00           H  
ATOM   3913  HG  LEU C 258      11.599 -18.190 -24.760  1.00  0.00           H  
ATOM   3914 1HD1 LEU C 258      10.898 -20.491 -24.272  1.00  0.00           H  
ATOM   3915 2HD1 LEU C 258      12.627 -20.245 -23.932  1.00  0.00           H  
ATOM   3916 3HD1 LEU C 258      11.457 -20.306 -22.593  1.00  0.00           H  
ATOM   3917 1HD2 LEU C 258       9.289 -18.587 -23.975  1.00  0.00           H  
ATOM   3918 2HD2 LEU C 258       9.824 -18.375 -22.290  1.00  0.00           H  
ATOM   3919 3HD2 LEU C 258       9.889 -17.004 -23.424  1.00  0.00           H  
ATOM   3920  N   TRP C 259      14.634 -15.524 -22.181  1.00  0.00           N  
ATOM   3921  CA  TRP C 259      15.625 -14.922 -21.300  1.00  0.00           C  
ATOM   3922  C   TRP C 259      15.176 -13.519 -20.907  1.00  0.00           C  
ATOM   3923  O   TRP C 259      15.107 -13.182 -19.726  1.00  0.00           O  
ATOM   3924  CB  TRP C 259      16.993 -14.865 -21.980  1.00  0.00           C  
ATOM   3925  CG  TRP C 259      18.038 -14.165 -21.165  1.00  0.00           C  
ATOM   3926  CD1 TRP C 259      18.587 -12.944 -21.419  1.00  0.00           C  
ATOM   3927  CD2 TRP C 259      18.669 -14.644 -19.952  1.00  0.00           C  
ATOM   3928  NE1 TRP C 259      19.512 -12.631 -20.453  1.00  0.00           N  
ATOM   3929  CE2 TRP C 259      19.574 -13.660 -19.547  1.00  0.00           C  
ATOM   3930  CE3 TRP C 259      18.538 -15.811 -19.190  1.00  0.00           C  
ATOM   3931  CZ2 TRP C 259      20.353 -13.803 -18.410  1.00  0.00           C  
ATOM   3932  CZ3 TRP C 259      19.318 -15.954 -18.048  1.00  0.00           C  
ATOM   3933  CH2 TRP C 259      20.201 -14.975 -17.669  1.00  0.00           C  
ATOM   3934  H   TRP C 259      14.920 -15.851 -23.093  1.00  0.00           H  
ATOM   3935  HA  TRP C 259      15.720 -15.545 -20.410  1.00  0.00           H  
ATOM   3936 1HB  TRP C 259      17.341 -15.878 -22.186  1.00  0.00           H  
ATOM   3937 2HB  TRP C 259      16.903 -14.350 -22.936  1.00  0.00           H  
ATOM   3938  HD1 TRP C 259      18.329 -12.308 -22.264  1.00  0.00           H  
ATOM   3939  HE1 TRP C 259      20.059 -11.783 -20.415  1.00  0.00           H  
ATOM   3940  HE3 TRP C 259      17.837 -16.591 -19.485  1.00  0.00           H  
ATOM   3941  HZ2 TRP C 259      21.060 -13.036 -18.092  1.00  0.00           H  
ATOM   3942  HZ3 TRP C 259      19.212 -16.866 -17.461  1.00  0.00           H  
ATOM   3943  HH2 TRP C 259      20.798 -15.119 -16.768  1.00  0.00           H  
ATOM   3944  N   GLY C 260      14.873 -12.701 -21.909  1.00  0.00           N  
ATOM   3945  CA  GLY C 260      14.460 -11.340 -21.638  1.00  0.00           C  
ATOM   3946  C   GLY C 260      13.172 -11.317 -20.841  1.00  0.00           C  
ATOM   3947  O   GLY C 260      12.989 -10.450 -19.990  1.00  0.00           O  
ATOM   3948  H   GLY C 260      14.928 -13.017 -22.867  1.00  0.00           H  
ATOM   3949 1HA  GLY C 260      15.246 -10.824 -21.087  1.00  0.00           H  
ATOM   3950 2HA  GLY C 260      14.324 -10.807 -22.578  1.00  0.00           H  
ATOM   3951  N   ARG C 261      12.284 -12.274 -21.113  1.00  0.00           N  
ATOM   3952  CA  ARG C 261      10.991 -12.346 -20.432  1.00  0.00           C  
ATOM   3953  C   ARG C 261      11.200 -12.782 -18.990  1.00  0.00           C  
ATOM   3954  O   ARG C 261      10.420 -12.434 -18.102  1.00  0.00           O  
ATOM   3955  CB  ARG C 261      10.055 -13.320 -21.131  1.00  0.00           C  
ATOM   3956  CG  ARG C 261       9.504 -12.834 -22.462  1.00  0.00           C  
ATOM   3957  CD  ARG C 261       8.715 -13.889 -23.148  1.00  0.00           C  
ATOM   3958  NE  ARG C 261       8.222 -13.443 -24.442  1.00  0.00           N  
ATOM   3959  CZ  ARG C 261       7.024 -12.861 -24.644  1.00  0.00           C  
ATOM   3960  NH1 ARG C 261       6.210 -12.662 -23.631  1.00  0.00           N  
ATOM   3961  NH2 ARG C 261       6.667 -12.490 -25.861  1.00  0.00           N  
ATOM   3962  H   ARG C 261      12.512 -12.968 -21.810  1.00  0.00           H  
ATOM   3963  HA  ARG C 261      10.533 -11.357 -20.455  1.00  0.00           H  
ATOM   3964 1HB  ARG C 261      10.578 -14.258 -21.314  1.00  0.00           H  
ATOM   3965 2HB  ARG C 261       9.207 -13.539 -20.483  1.00  0.00           H  
ATOM   3966 1HG  ARG C 261       8.854 -11.975 -22.294  1.00  0.00           H  
ATOM   3967 2HG  ARG C 261      10.329 -12.543 -23.114  1.00  0.00           H  
ATOM   3968 1HD  ARG C 261       9.342 -14.766 -23.307  1.00  0.00           H  
ATOM   3969 2HD  ARG C 261       7.859 -14.162 -22.533  1.00  0.00           H  
ATOM   3970  HE  ARG C 261       8.821 -13.579 -25.245  1.00  0.00           H  
ATOM   3971 1HH1 ARG C 261       6.483 -12.946 -22.701  1.00  0.00           H  
ATOM   3972 2HH1 ARG C 261       5.313 -12.226 -23.783  1.00  0.00           H  
ATOM   3973 1HH2 ARG C 261       7.293 -12.643 -26.640  1.00  0.00           H  
ATOM   3974 2HH2 ARG C 261       5.770 -12.054 -26.013  1.00  0.00           H  
ATOM   3975  N   CYS C 262      12.259 -13.547 -18.759  1.00  0.00           N  
ATOM   3976  CA  CYS C 262      12.581 -13.978 -17.409  1.00  0.00           C  
ATOM   3977  C   CYS C 262      13.027 -12.743 -16.664  1.00  0.00           C  
ATOM   3978  O   CYS C 262      12.613 -12.508 -15.530  1.00  0.00           O  
ATOM   3979  CB  CYS C 262      13.683 -15.037 -17.392  1.00  0.00           C  
ATOM   3980  SG  CYS C 262      13.176 -16.643 -18.053  1.00  0.00           S  
ATOM   3981  H   CYS C 262      12.853 -13.837 -19.523  1.00  0.00           H  
ATOM   3982  HA  CYS C 262      11.693 -14.436 -16.972  1.00  0.00           H  
ATOM   3983 1HB  CYS C 262      14.534 -14.686 -17.976  1.00  0.00           H  
ATOM   3984 2HB  CYS C 262      14.028 -15.187 -16.369  1.00  0.00           H  
ATOM   3985  HG  CYS C 262      14.347 -17.244 -17.872  1.00  0.00           H  
ATOM   3986  N   VAL C 263      13.859 -11.943 -17.322  1.00  0.00           N  
ATOM   3987  CA  VAL C 263      14.353 -10.702 -16.738  1.00  0.00           C  
ATOM   3988  C   VAL C 263      13.189  -9.741 -16.488  1.00  0.00           C  
ATOM   3989  O   VAL C 263      13.180  -8.993 -15.503  1.00  0.00           O  
ATOM   3990  CB  VAL C 263      15.384 -10.040 -17.671  1.00  0.00           C  
ATOM   3991  CG1 VAL C 263      15.777  -8.668 -17.142  1.00  0.00           C  
ATOM   3992  CG2 VAL C 263      16.607 -10.934 -17.810  1.00  0.00           C  
ATOM   3993  H   VAL C 263      14.157 -12.202 -18.252  1.00  0.00           H  
ATOM   3994  HA  VAL C 263      14.840 -10.936 -15.790  1.00  0.00           H  
ATOM   3995  HB  VAL C 263      14.930  -9.888 -18.650  1.00  0.00           H  
ATOM   3996 1HG1 VAL C 263      16.506  -8.214 -17.813  1.00  0.00           H  
ATOM   3997 2HG1 VAL C 263      14.893  -8.034 -17.084  1.00  0.00           H  
ATOM   3998 3HG1 VAL C 263      16.215  -8.773 -16.149  1.00  0.00           H  
ATOM   3999 1HG2 VAL C 263      17.331 -10.460 -18.472  1.00  0.00           H  
ATOM   4000 2HG2 VAL C 263      17.057 -11.090 -16.830  1.00  0.00           H  
ATOM   4001 3HG2 VAL C 263      16.308 -11.895 -18.229  1.00  0.00           H  
ATOM   4002  N   ALA C 264      12.204  -9.769 -17.379  1.00  0.00           N  
ATOM   4003  CA  ALA C 264      11.038  -8.915 -17.220  1.00  0.00           C  
ATOM   4004  C   ALA C 264      10.386  -9.230 -15.868  1.00  0.00           C  
ATOM   4005  O   ALA C 264      10.040  -8.326 -15.101  1.00  0.00           O  
ATOM   4006  CB  ALA C 264      10.055  -9.160 -18.352  1.00  0.00           C  
ATOM   4007  H   ALA C 264      12.258 -10.385 -18.178  1.00  0.00           H  
ATOM   4008  HA  ALA C 264      11.370  -7.878 -17.255  1.00  0.00           H  
ATOM   4009 1HB  ALA C 264       9.184  -8.516 -18.224  1.00  0.00           H  
ATOM   4010 2HB  ALA C 264      10.534  -8.936 -19.305  1.00  0.00           H  
ATOM   4011 3HB  ALA C 264       9.739 -10.202 -18.341  1.00  0.00           H  
ATOM   4012  N   VAL C 265      10.232 -10.518 -15.579  1.00  0.00           N  
ATOM   4013  CA  VAL C 265       9.645 -10.946 -14.319  1.00  0.00           C  
ATOM   4014  C   VAL C 265      10.453 -10.383 -13.156  1.00  0.00           C  
ATOM   4015  O   VAL C 265       9.899  -9.876 -12.183  1.00  0.00           O  
ATOM   4016  CB  VAL C 265       9.608 -12.483 -14.233  1.00  0.00           C  
ATOM   4017  CG1 VAL C 265       9.220 -12.929 -12.831  1.00  0.00           C  
ATOM   4018  CG2 VAL C 265       8.636 -13.037 -15.264  1.00  0.00           C  
ATOM   4019  H   VAL C 265      10.529 -11.216 -16.246  1.00  0.00           H  
ATOM   4020  HA  VAL C 265       8.619 -10.578 -14.273  1.00  0.00           H  
ATOM   4021  HB  VAL C 265      10.607 -12.873 -14.429  1.00  0.00           H  
ATOM   4022 1HG1 VAL C 265       9.199 -14.018 -12.788  1.00  0.00           H  
ATOM   4023 2HG1 VAL C 265       9.949 -12.552 -12.115  1.00  0.00           H  
ATOM   4024 3HG1 VAL C 265       8.232 -12.538 -12.586  1.00  0.00           H  
ATOM   4025 1HG2 VAL C 265       8.616 -14.124 -15.198  1.00  0.00           H  
ATOM   4026 2HG2 VAL C 265       7.638 -12.642 -15.071  1.00  0.00           H  
ATOM   4027 3HG2 VAL C 265       8.957 -12.740 -16.263  1.00  0.00           H  
ATOM   4028  N   VAL C 266      11.768 -10.476 -13.262  1.00  0.00           N  
ATOM   4029  CA  VAL C 266      12.637 -10.037 -12.187  1.00  0.00           C  
ATOM   4030  C   VAL C 266      12.359  -8.589 -11.818  1.00  0.00           C  
ATOM   4031  O   VAL C 266      12.158  -8.269 -10.650  1.00  0.00           O  
ATOM   4032  CB  VAL C 266      14.114 -10.187 -12.598  1.00  0.00           C  
ATOM   4033  CG1 VAL C 266      15.022  -9.524 -11.574  1.00  0.00           C  
ATOM   4034  CG2 VAL C 266      14.461 -11.660 -12.753  1.00  0.00           C  
ATOM   4035  H   VAL C 266      12.179 -10.857 -14.102  1.00  0.00           H  
ATOM   4036  HA  VAL C 266      12.462 -10.673 -11.319  1.00  0.00           H  
ATOM   4037  HB  VAL C 266      14.271  -9.674 -13.547  1.00  0.00           H  
ATOM   4038 1HG1 VAL C 266      16.062  -9.639 -11.881  1.00  0.00           H  
ATOM   4039 2HG1 VAL C 266      14.780  -8.463 -11.506  1.00  0.00           H  
ATOM   4040 3HG1 VAL C 266      14.877  -9.993 -10.601  1.00  0.00           H  
ATOM   4041 1HG2 VAL C 266      15.506 -11.758 -13.045  1.00  0.00           H  
ATOM   4042 2HG2 VAL C 266      14.298 -12.174 -11.806  1.00  0.00           H  
ATOM   4043 3HG2 VAL C 266      13.826 -12.104 -13.521  1.00  0.00           H  
ATOM   4044  N   VAL C 267      12.344  -7.714 -12.818  1.00  0.00           N  
ATOM   4045  CA  VAL C 267      12.235  -6.289 -12.551  1.00  0.00           C  
ATOM   4046  C   VAL C 267      10.813  -5.908 -12.151  1.00  0.00           C  
ATOM   4047  O   VAL C 267      10.597  -4.921 -11.442  1.00  0.00           O  
ATOM   4048  CB  VAL C 267      12.651  -5.482 -13.795  1.00  0.00           C  
ATOM   4049  CG1 VAL C 267      14.095  -5.784 -14.167  1.00  0.00           C  
ATOM   4050  CG2 VAL C 267      11.718  -5.797 -14.953  1.00  0.00           C  
ATOM   4051  H   VAL C 267      12.409  -8.031 -13.775  1.00  0.00           H  
ATOM   4052  HA  VAL C 267      12.895  -6.041 -11.719  1.00  0.00           H  
ATOM   4053  HB  VAL C 267      12.595  -4.418 -13.562  1.00  0.00           H  
ATOM   4054 1HG1 VAL C 267      14.373  -5.205 -15.048  1.00  0.00           H  
ATOM   4055 2HG1 VAL C 267      14.748  -5.517 -13.337  1.00  0.00           H  
ATOM   4056 3HG1 VAL C 267      14.200  -6.847 -14.385  1.00  0.00           H  
ATOM   4057 1HG2 VAL C 267      12.018  -5.223 -15.829  1.00  0.00           H  
ATOM   4058 2HG2 VAL C 267      11.770  -6.862 -15.183  1.00  0.00           H  
ATOM   4059 3HG2 VAL C 267      10.696  -5.534 -14.680  1.00  0.00           H  
ATOM   4060  N   MET C 268       9.839  -6.689 -12.603  1.00  0.00           N  
ATOM   4061  CA  MET C 268       8.475  -6.491 -12.147  1.00  0.00           C  
ATOM   4062  C   MET C 268       8.399  -6.633 -10.638  1.00  0.00           C  
ATOM   4063  O   MET C 268       7.888  -5.745  -9.964  1.00  0.00           O  
ATOM   4064  CB  MET C 268       7.534  -7.481 -12.830  1.00  0.00           C  
ATOM   4065  CG  MET C 268       7.275  -7.191 -14.302  1.00  0.00           C  
ATOM   4066  SD  MET C 268       6.205  -8.420 -15.075  1.00  0.00           S  
ATOM   4067  CE  MET C 268       6.677  -8.248 -16.793  1.00  0.00           C  
ATOM   4068  H   MET C 268      10.035  -7.427 -13.265  1.00  0.00           H  
ATOM   4069  HA  MET C 268       8.157  -5.488 -12.433  1.00  0.00           H  
ATOM   4070 1HB  MET C 268       7.947  -8.486 -12.755  1.00  0.00           H  
ATOM   4071 2HB  MET C 268       6.572  -7.483 -12.316  1.00  0.00           H  
ATOM   4072 1HG  MET C 268       6.806  -6.213 -14.403  1.00  0.00           H  
ATOM   4073 2HG  MET C 268       8.222  -7.172 -14.841  1.00  0.00           H  
ATOM   4074 1HE  MET C 268       6.100  -8.945 -17.401  1.00  0.00           H  
ATOM   4075 2HE  MET C 268       6.480  -7.227 -17.124  1.00  0.00           H  
ATOM   4076 3HE  MET C 268       7.740  -8.466 -16.902  1.00  0.00           H  
ATOM   4077  N   VAL C 269       8.909  -7.740 -10.103  1.00  0.00           N  
ATOM   4078  CA  VAL C 269       8.799  -7.987  -8.670  1.00  0.00           C  
ATOM   4079  C   VAL C 269       9.634  -6.969  -7.912  1.00  0.00           C  
ATOM   4080  O   VAL C 269       9.191  -6.419  -6.913  1.00  0.00           O  
ATOM   4081  CB  VAL C 269       9.274  -9.410  -8.321  1.00  0.00           C  
ATOM   4082  CG1 VAL C 269       9.320  -9.602  -6.813  1.00  0.00           C  
ATOM   4083  CG2 VAL C 269       8.355 -10.435  -8.968  1.00  0.00           C  
ATOM   4084  H   VAL C 269       9.378  -8.419 -10.684  1.00  0.00           H  
ATOM   4085  HA  VAL C 269       7.754  -7.874  -8.379  1.00  0.00           H  
ATOM   4086  HB  VAL C 269      10.290  -9.545  -8.693  1.00  0.00           H  
ATOM   4087 1HG1 VAL C 269       9.658 -10.613  -6.585  1.00  0.00           H  
ATOM   4088 2HG1 VAL C 269      10.011  -8.881  -6.375  1.00  0.00           H  
ATOM   4089 3HG1 VAL C 269       8.324  -9.450  -6.396  1.00  0.00           H  
ATOM   4090 1HG2 VAL C 269       8.697 -11.439  -8.718  1.00  0.00           H  
ATOM   4091 2HG2 VAL C 269       7.338 -10.296  -8.600  1.00  0.00           H  
ATOM   4092 3HG2 VAL C 269       8.370 -10.306 -10.050  1.00  0.00           H  
ATOM   4093  N   ALA C 270      10.838  -6.712  -8.408  1.00  0.00           N  
ATOM   4094  CA  ALA C 270      11.760  -5.809  -7.739  1.00  0.00           C  
ATOM   4095  C   ALA C 270      11.085  -4.459  -7.590  1.00  0.00           C  
ATOM   4096  O   ALA C 270      11.079  -3.877  -6.518  1.00  0.00           O  
ATOM   4097  CB  ALA C 270      13.028  -5.660  -8.552  1.00  0.00           C  
ATOM   4098  H   ALA C 270      11.122  -7.154  -9.270  1.00  0.00           H  
ATOM   4099  HA  ALA C 270      12.009  -6.237  -6.768  1.00  0.00           H  
ATOM   4100 1HB  ALA C 270      13.710  -4.981  -8.040  1.00  0.00           H  
ATOM   4101 2HB  ALA C 270      13.503  -6.634  -8.666  1.00  0.00           H  
ATOM   4102 3HB  ALA C 270      12.785  -5.258  -9.534  1.00  0.00           H  
ATOM   4103  N   GLY C 271      10.501  -3.975  -8.675  1.00  0.00           N  
ATOM   4104  CA  GLY C 271       9.850  -2.680  -8.641  1.00  0.00           C  
ATOM   4105  C   GLY C 271       8.623  -2.633  -7.748  1.00  0.00           C  
ATOM   4106  O   GLY C 271       8.476  -1.704  -6.951  1.00  0.00           O  
ATOM   4107  H   GLY C 271      10.504  -4.502  -9.536  1.00  0.00           H  
ATOM   4108 1HA  GLY C 271      10.556  -1.926  -8.293  1.00  0.00           H  
ATOM   4109 2HA  GLY C 271       9.550  -2.398  -9.650  1.00  0.00           H  
ATOM   4110  N   ILE C 272       7.731  -3.616  -7.879  1.00  0.00           N  
ATOM   4111  CA  ILE C 272       6.477  -3.606  -7.128  1.00  0.00           C  
ATOM   4112  C   ILE C 272       6.807  -3.710  -5.650  1.00  0.00           C  
ATOM   4113  O   ILE C 272       6.306  -2.948  -4.820  1.00  0.00           O  
ATOM   4114  CB  ILE C 272       5.549  -4.761  -7.546  1.00  0.00           C  
ATOM   4115  CG1 ILE C 272       5.069  -4.566  -8.986  1.00  0.00           C  
ATOM   4116  CG2 ILE C 272       4.366  -4.863  -6.596  1.00  0.00           C  
ATOM   4117  CD1 ILE C 272       4.400  -5.785  -9.578  1.00  0.00           C  
ATOM   4118  H   ILE C 272       7.921  -4.383  -8.508  1.00  0.00           H  
ATOM   4119  HA  ILE C 272       5.934  -2.695  -7.374  1.00  0.00           H  
ATOM   4120  HB  ILE C 272       6.103  -5.699  -7.523  1.00  0.00           H  
ATOM   4121 1HG1 ILE C 272       4.363  -3.737  -9.025  1.00  0.00           H  
ATOM   4122 2HG1 ILE C 272       5.917  -4.302  -9.620  1.00  0.00           H  
ATOM   4123 1HG2 ILE C 272       3.720  -5.685  -6.907  1.00  0.00           H  
ATOM   4124 2HG2 ILE C 272       4.726  -5.048  -5.585  1.00  0.00           H  
ATOM   4125 3HG2 ILE C 272       3.802  -3.931  -6.616  1.00  0.00           H  
ATOM   4126 1HD1 ILE C 272       4.088  -5.570 -10.600  1.00  0.00           H  
ATOM   4127 2HD1 ILE C 272       5.102  -6.620  -9.582  1.00  0.00           H  
ATOM   4128 3HD1 ILE C 272       3.528  -6.047  -8.981  1.00  0.00           H  
ATOM   4129  N   THR C 273       7.673  -4.668  -5.342  1.00  0.00           N  
ATOM   4130  CA  THR C 273       8.103  -4.939  -3.987  1.00  0.00           C  
ATOM   4131  C   THR C 273       8.805  -3.748  -3.354  1.00  0.00           C  
ATOM   4132  O   THR C 273       8.538  -3.415  -2.210  1.00  0.00           O  
ATOM   4133  CB  THR C 273       9.034  -6.164  -3.947  1.00  0.00           C  
ATOM   4134  OG1 THR C 273       8.334  -7.316  -4.435  1.00  0.00           O  
ATOM   4135  CG2 THR C 273       9.508  -6.428  -2.526  1.00  0.00           C  
ATOM   4136  H   THR C 273       8.043  -5.229  -6.097  1.00  0.00           H  
ATOM   4137  HA  THR C 273       7.221  -5.137  -3.377  1.00  0.00           H  
ATOM   4138  HB  THR C 273       9.899  -5.985  -4.585  1.00  0.00           H  
ATOM   4139  HG1 THR C 273       8.032  -7.845  -3.692  1.00  0.00           H  
ATOM   4140 1HG2 THR C 273      10.165  -7.298  -2.517  1.00  0.00           H  
ATOM   4141 2HG2 THR C 273      10.051  -5.559  -2.156  1.00  0.00           H  
ATOM   4142 3HG2 THR C 273       8.648  -6.618  -1.885  1.00  0.00           H  
ATOM   4143  N   SER C 274       9.696  -3.099  -4.091  1.00  0.00           N  
ATOM   4144  CA  SER C 274      10.355  -1.910  -3.566  1.00  0.00           C  
ATOM   4145  C   SER C 274       9.340  -0.826  -3.203  1.00  0.00           C  
ATOM   4146  O   SER C 274       9.443  -0.193  -2.154  1.00  0.00           O  
ATOM   4147  CB  SER C 274      11.342  -1.371  -4.583  1.00  0.00           C  
ATOM   4148  OG  SER C 274      12.392  -2.276  -4.790  1.00  0.00           O  
ATOM   4149  H   SER C 274       9.926  -3.419  -5.021  1.00  0.00           H  
ATOM   4150  HA  SER C 274      10.900  -2.187  -2.663  1.00  0.00           H  
ATOM   4151 1HB  SER C 274      10.828  -1.184  -5.525  1.00  0.00           H  
ATOM   4152 2HB  SER C 274      11.742  -0.420  -4.233  1.00  0.00           H  
ATOM   4153  HG  SER C 274      12.998  -2.152  -4.055  1.00  0.00           H  
ATOM   4154  N   PHE C 275       8.355  -0.614  -4.066  1.00  0.00           N  
ATOM   4155  CA  PHE C 275       7.322   0.366  -3.773  1.00  0.00           C  
ATOM   4156  C   PHE C 275       6.491  -0.033  -2.571  1.00  0.00           C  
ATOM   4157  O   PHE C 275       6.103   0.816  -1.775  1.00  0.00           O  
ATOM   4158  CB  PHE C 275       6.407   0.552  -4.985  1.00  0.00           C  
ATOM   4159  CG  PHE C 275       7.077   1.215  -6.154  1.00  0.00           C  
ATOM   4160  CD1 PHE C 275       8.080   2.153  -5.957  1.00  0.00           C  
ATOM   4161  CD2 PHE C 275       6.707   0.904  -7.454  1.00  0.00           C  
ATOM   4162  CE1 PHE C 275       8.697   2.764  -7.032  1.00  0.00           C  
ATOM   4163  CE2 PHE C 275       7.323   1.512  -8.530  1.00  0.00           C  
ATOM   4164  CZ  PHE C 275       8.319   2.444  -8.318  1.00  0.00           C  
ATOM   4165  H   PHE C 275       8.312  -1.129  -4.933  1.00  0.00           H  
ATOM   4166  HA  PHE C 275       7.803   1.314  -3.529  1.00  0.00           H  
ATOM   4167 1HB  PHE C 275       6.035  -0.419  -5.312  1.00  0.00           H  
ATOM   4168 2HB  PHE C 275       5.545   1.153  -4.701  1.00  0.00           H  
ATOM   4169  HD1 PHE C 275       8.380   2.405  -4.939  1.00  0.00           H  
ATOM   4170  HD2 PHE C 275       5.919   0.168  -7.621  1.00  0.00           H  
ATOM   4171  HE1 PHE C 275       9.484   3.499  -6.862  1.00  0.00           H  
ATOM   4172  HE2 PHE C 275       7.022   1.258  -9.546  1.00  0.00           H  
ATOM   4173  HZ  PHE C 275       8.804   2.925  -9.166  1.00  0.00           H  
ATOM   4174  N   GLY C 276       6.224  -1.329  -2.439  1.00  0.00           N  
ATOM   4175  CA  GLY C 276       5.486  -1.816  -1.288  1.00  0.00           C  
ATOM   4176  C   GLY C 276       6.244  -1.561   0.003  1.00  0.00           C  
ATOM   4177  O   GLY C 276       5.662  -1.152   1.008  1.00  0.00           O  
ATOM   4178  H   GLY C 276       6.534  -1.987  -3.139  1.00  0.00           H  
ATOM   4179 1HA  GLY C 276       4.514  -1.325  -1.245  1.00  0.00           H  
ATOM   4180 2HA  GLY C 276       5.302  -2.884  -1.400  1.00  0.00           H  
ATOM   4181  N   LEU C 277       7.548  -1.806  -0.028  1.00  0.00           N  
ATOM   4182  CA  LEU C 277       8.380  -1.621   1.146  1.00  0.00           C  
ATOM   4183  C   LEU C 277       8.359  -0.154   1.557  1.00  0.00           C  
ATOM   4184  O   LEU C 277       8.305   0.163   2.745  1.00  0.00           O  
ATOM   4185  CB  LEU C 277       9.818  -2.073   0.864  1.00  0.00           C  
ATOM   4186  CG  LEU C 277      10.780  -2.012   2.057  1.00  0.00           C  
ATOM   4187  CD1 LEU C 277      10.260  -2.904   3.176  1.00  0.00           C  
ATOM   4188  CD2 LEU C 277      12.169  -2.447   1.612  1.00  0.00           C  
ATOM   4189  H   LEU C 277       7.972  -2.128  -0.886  1.00  0.00           H  
ATOM   4190  HA  LEU C 277       7.988  -2.245   1.949  1.00  0.00           H  
ATOM   4191 1HB  LEU C 277       9.795  -3.103   0.509  1.00  0.00           H  
ATOM   4192 2HB  LEU C 277      10.230  -1.447   0.073  1.00  0.00           H  
ATOM   4193  HG  LEU C 277      10.824  -0.992   2.437  1.00  0.00           H  
ATOM   4194 1HD1 LEU C 277      10.944  -2.861   4.024  1.00  0.00           H  
ATOM   4195 2HD1 LEU C 277       9.274  -2.559   3.488  1.00  0.00           H  
ATOM   4196 3HD1 LEU C 277      10.189  -3.931   2.819  1.00  0.00           H  
ATOM   4197 1HD2 LEU C 277      12.853  -2.403   2.460  1.00  0.00           H  
ATOM   4198 2HD2 LEU C 277      12.126  -3.468   1.233  1.00  0.00           H  
ATOM   4199 3HD2 LEU C 277      12.523  -1.782   0.825  1.00  0.00           H  
ATOM   4200  N   VAL C 278       8.402   0.739   0.575  1.00  0.00           N  
ATOM   4201  CA  VAL C 278       8.275   2.165   0.851  1.00  0.00           C  
ATOM   4202  C   VAL C 278       6.936   2.469   1.518  1.00  0.00           C  
ATOM   4203  O   VAL C 278       6.868   3.251   2.464  1.00  0.00           O  
ATOM   4204  CB  VAL C 278       8.396   2.976  -0.453  1.00  0.00           C  
ATOM   4205  CG1 VAL C 278       8.024   4.431  -0.211  1.00  0.00           C  
ATOM   4206  CG2 VAL C 278       9.810   2.865  -1.002  1.00  0.00           C  
ATOM   4207  H   VAL C 278       8.524   0.431  -0.379  1.00  0.00           H  
ATOM   4208  HA  VAL C 278       9.085   2.463   1.517  1.00  0.00           H  
ATOM   4209  HB  VAL C 278       7.690   2.581  -1.183  1.00  0.00           H  
ATOM   4210 1HG1 VAL C 278       8.115   4.990  -1.143  1.00  0.00           H  
ATOM   4211 2HG1 VAL C 278       6.996   4.489   0.146  1.00  0.00           H  
ATOM   4212 3HG1 VAL C 278       8.693   4.859   0.534  1.00  0.00           H  
ATOM   4213 1HG2 VAL C 278       9.889   3.441  -1.924  1.00  0.00           H  
ATOM   4214 2HG2 VAL C 278      10.517   3.256  -0.269  1.00  0.00           H  
ATOM   4215 3HG2 VAL C 278      10.041   1.820  -1.206  1.00  0.00           H  
ATOM   4216  N   THR C 279       5.867   1.859   1.021  1.00  0.00           N  
ATOM   4217  CA  THR C 279       4.559   2.089   1.613  1.00  0.00           C  
ATOM   4218  C   THR C 279       4.623   1.568   3.031  1.00  0.00           C  
ATOM   4219  O   THR C 279       4.116   2.199   3.954  1.00  0.00           O  
ATOM   4220  CB  THR C 279       3.429   1.394   0.830  1.00  0.00           C  
ATOM   4221  OG1 THR C 279       3.356   1.940  -0.493  1.00  0.00           O  
ATOM   4222  CG2 THR C 279       2.094   1.593   1.531  1.00  0.00           C  
ATOM   4223  H   THR C 279       5.947   1.234   0.232  1.00  0.00           H  
ATOM   4224  HA  THR C 279       4.342   3.156   1.569  1.00  0.00           H  
ATOM   4225  HB  THR C 279       3.640   0.328   0.757  1.00  0.00           H  
ATOM   4226  HG1 THR C 279       3.503   1.242  -1.136  1.00  0.00           H  
ATOM   4227 1HG2 THR C 279       1.308   1.096   0.964  1.00  0.00           H  
ATOM   4228 2HG2 THR C 279       2.143   1.169   2.534  1.00  0.00           H  
ATOM   4229 3HG2 THR C 279       1.874   2.658   1.598  1.00  0.00           H  
ATOM   4230  N   ALA C 280       5.248   0.406   3.191  1.00  0.00           N  
ATOM   4231  CA  ALA C 280       5.283  -0.268   4.481  1.00  0.00           C  
ATOM   4232  C   ALA C 280       6.034   0.632   5.440  1.00  0.00           C  
ATOM   4233  O   ALA C 280       5.660   0.764   6.605  1.00  0.00           O  
ATOM   4234  CB  ALA C 280       5.992  -1.606   4.355  1.00  0.00           C  
ATOM   4235  H   ALA C 280       5.710  -0.019   2.400  1.00  0.00           H  
ATOM   4236  HA  ALA C 280       4.255  -0.441   4.801  1.00  0.00           H  
ATOM   4237 1HB  ALA C 280       6.011  -2.100   5.327  1.00  0.00           H  
ATOM   4238 2HB  ALA C 280       5.461  -2.234   3.640  1.00  0.00           H  
ATOM   4239 3HB  ALA C 280       7.012  -1.446   4.010  1.00  0.00           H  
ATOM   4240  N   ALA C 281       7.094   1.254   4.936  1.00  0.00           N  
ATOM   4241  CA  ALA C 281       7.912   2.143   5.737  1.00  0.00           C  
ATOM   4242  C   ALA C 281       7.069   3.327   6.185  1.00  0.00           C  
ATOM   4243  O   ALA C 281       7.071   3.704   7.351  1.00  0.00           O  
ATOM   4244  CB  ALA C 281       9.089   2.634   4.925  1.00  0.00           C  
ATOM   4245  H   ALA C 281       7.336   1.103   3.967  1.00  0.00           H  
ATOM   4246  HA  ALA C 281       8.281   1.583   6.596  1.00  0.00           H  
ATOM   4247 1HB  ALA C 281       9.698   3.302   5.535  1.00  0.00           H  
ATOM   4248 2HB  ALA C 281       9.691   1.783   4.606  1.00  0.00           H  
ATOM   4249 3HB  ALA C 281       8.727   3.171   4.050  1.00  0.00           H  
ATOM   4250  N   LEU C 282       6.328   3.903   5.250  1.00  0.00           N  
ATOM   4251  CA  LEU C 282       5.434   5.009   5.566  1.00  0.00           C  
ATOM   4252  C   LEU C 282       4.306   4.640   6.536  1.00  0.00           C  
ATOM   4253  O   LEU C 282       3.871   5.473   7.331  1.00  0.00           O  
ATOM   4254  CB  LEU C 282       4.824   5.554   4.269  1.00  0.00           C  
ATOM   4255  CG  LEU C 282       5.804   6.247   3.313  1.00  0.00           C  
ATOM   4256  CD1 LEU C 282       5.079   6.628   2.030  1.00  0.00           C  
ATOM   4257  CD2 LEU C 282       6.394   7.473   3.993  1.00  0.00           C  
ATOM   4258  H   LEU C 282       6.382   3.570   4.298  1.00  0.00           H  
ATOM   4259  HA  LEU C 282       6.011   5.789   6.061  1.00  0.00           H  
ATOM   4260 1HB  LEU C 282       4.363   4.729   3.728  1.00  0.00           H  
ATOM   4261 2HB  LEU C 282       4.047   6.273   4.525  1.00  0.00           H  
ATOM   4262  HG  LEU C 282       6.606   5.556   3.051  1.00  0.00           H  
ATOM   4263 1HD1 LEU C 282       5.775   7.120   1.351  1.00  0.00           H  
ATOM   4264 2HD1 LEU C 282       4.684   5.730   1.555  1.00  0.00           H  
ATOM   4265 3HD1 LEU C 282       4.259   7.307   2.263  1.00  0.00           H  
ATOM   4266 1HD2 LEU C 282       7.092   7.966   3.314  1.00  0.00           H  
ATOM   4267 2HD2 LEU C 282       5.593   8.165   4.255  1.00  0.00           H  
ATOM   4268 3HD2 LEU C 282       6.922   7.170   4.897  1.00  0.00           H  
ATOM   4269  N   ALA C 283       3.833   3.397   6.467  1.00  0.00           N  
ATOM   4270  CA  ALA C 283       2.908   2.881   7.472  1.00  0.00           C  
ATOM   4271  C   ALA C 283       3.533   2.865   8.854  1.00  0.00           C  
ATOM   4272  O   ALA C 283       3.030   3.506   9.771  1.00  0.00           O  
ATOM   4273  CB  ALA C 283       2.450   1.479   7.101  1.00  0.00           C  
ATOM   4274  H   ALA C 283       4.117   2.797   5.706  1.00  0.00           H  
ATOM   4275  HA  ALA C 283       2.039   3.539   7.502  1.00  0.00           H  
ATOM   4276 1HB  ALA C 283       1.761   1.109   7.860  1.00  0.00           H  
ATOM   4277 2HB  ALA C 283       1.946   1.504   6.135  1.00  0.00           H  
ATOM   4278 3HB  ALA C 283       3.314   0.819   7.043  1.00  0.00           H  
ATOM   4279  N   THR C 284       4.631   2.135   9.007  1.00  0.00           N  
ATOM   4280  CA  THR C 284       5.305   2.049  10.296  1.00  0.00           C  
ATOM   4281  C   THR C 284       5.552   3.428  10.903  1.00  0.00           C  
ATOM   4282  O   THR C 284       5.530   3.590  12.123  1.00  0.00           O  
ATOM   4283  CB  THR C 284       6.643   1.298  10.166  1.00  0.00           C  
ATOM   4284  OG1 THR C 284       6.406  -0.022   9.660  1.00  0.00           O  
ATOM   4285  CG2 THR C 284       7.335   1.202  11.517  1.00  0.00           C  
ATOM   4286  H   THR C 284       5.009   1.628   8.219  1.00  0.00           H  
ATOM   4287  HA  THR C 284       4.671   1.485  10.981  1.00  0.00           H  
ATOM   4288  HB  THR C 284       7.292   1.828   9.469  1.00  0.00           H  
ATOM   4289  HG1 THR C 284       7.160  -0.304   9.136  1.00  0.00           H  
ATOM   4290 1HG2 THR C 284       8.279   0.669  11.406  1.00  0.00           H  
ATOM   4291 2HG2 THR C 284       7.527   2.204  11.899  1.00  0.00           H  
ATOM   4292 3HG2 THR C 284       6.696   0.664  12.216  1.00  0.00           H  
ATOM   4293  N   TRP C 285       5.786   4.419  10.048  1.00  0.00           N  
ATOM   4294  CA  TRP C 285       6.073   5.776  10.502  1.00  0.00           C  
ATOM   4295  C   TRP C 285       5.086   6.179  11.595  1.00  0.00           C  
ATOM   4296  O   TRP C 285       5.448   6.821  12.582  1.00  0.00           O  
ATOM   4297  CB  TRP C 285       5.994   6.765   9.338  1.00  0.00           C  
ATOM   4298  CG  TRP C 285       6.273   8.183   9.737  1.00  0.00           C  
ATOM   4299  CD1 TRP C 285       6.532   8.640  10.994  1.00  0.00           C  
ATOM   4300  CD2 TRP C 285       6.322   9.342   8.870  1.00  0.00           C  
ATOM   4301  NE1 TRP C 285       6.738   9.997  10.971  1.00  0.00           N  
ATOM   4302  CE2 TRP C 285       6.615  10.443   9.679  1.00  0.00           C  
ATOM   4303  CE3 TRP C 285       6.146   9.530   7.494  1.00  0.00           C  
ATOM   4304  CZ2 TRP C 285       6.734  11.723   9.161  1.00  0.00           C  
ATOM   4305  CZ3 TRP C 285       6.267  10.813   6.974  1.00  0.00           C  
ATOM   4306  CH2 TRP C 285       6.554  11.881   7.786  1.00  0.00           C  
ATOM   4307  H   TRP C 285       5.765   4.226   9.057  1.00  0.00           H  
ATOM   4308  HA  TRP C 285       7.084   5.799  10.907  1.00  0.00           H  
ATOM   4309 1HB  TRP C 285       6.710   6.478   8.568  1.00  0.00           H  
ATOM   4310 2HB  TRP C 285       5.000   6.724   8.892  1.00  0.00           H  
ATOM   4311  HD1 TRP C 285       6.571   8.018  11.887  1.00  0.00           H  
ATOM   4312  HE1 TRP C 285       6.946  10.574  11.773  1.00  0.00           H  
ATOM   4313  HE3 TRP C 285       5.920   8.685   6.844  1.00  0.00           H  
ATOM   4314  HZ2 TRP C 285       6.962  12.584   9.790  1.00  0.00           H  
ATOM   4315  HZ3 TRP C 285       6.126  10.951   5.901  1.00  0.00           H  
ATOM   4316  HH2 TRP C 285       6.642  12.874   7.345  1.00  0.00           H  
ATOM   4317  N   PHE C 286       3.830   5.797  11.399  1.00  0.00           N  
ATOM   4318  CA  PHE C 286       2.738   6.308  12.211  1.00  0.00           C  
ATOM   4319  C   PHE C 286       2.163   5.122  12.967  1.00  0.00           C  
ATOM   4320  O   PHE C 286       1.760   5.242  14.118  1.00  0.00           O  
ATOM   4321  CB  PHE C 286       1.663   6.979  11.354  1.00  0.00           C  
ATOM   4322  CG  PHE C 286       2.150   8.190  10.610  1.00  0.00           C  
ATOM   4323  CD1 PHE C 286       2.266   8.172   9.228  1.00  0.00           C  
ATOM   4324  CD2 PHE C 286       2.494   9.348  11.289  1.00  0.00           C  
ATOM   4325  CE1 PHE C 286       2.714   9.285   8.542  1.00  0.00           C  
ATOM   4326  CE2 PHE C 286       2.941  10.463  10.606  1.00  0.00           C  
ATOM   4327  CZ  PHE C 286       3.051  10.430   9.231  1.00  0.00           C  
ATOM   4328  H   PHE C 286       3.629   5.134  10.664  1.00  0.00           H  
ATOM   4329  HA  PHE C 286       3.136   7.062  12.891  1.00  0.00           H  
ATOM   4330 1HB  PHE C 286       1.279   6.265  10.627  1.00  0.00           H  
ATOM   4331 2HB  PHE C 286       0.830   7.282  11.987  1.00  0.00           H  
ATOM   4332  HD1 PHE C 286       1.999   7.266   8.683  1.00  0.00           H  
ATOM   4333  HD2 PHE C 286       2.407   9.374  12.376  1.00  0.00           H  
ATOM   4334  HE1 PHE C 286       2.801   9.257   7.456  1.00  0.00           H  
ATOM   4335  HE2 PHE C 286       3.207  11.367  11.152  1.00  0.00           H  
ATOM   4336  HZ  PHE C 286       3.405  11.307   8.691  1.00  0.00           H  
ATOM   4337  N   VAL C 287       2.144   3.976  12.291  1.00  0.00           N  
ATOM   4338  CA  VAL C 287       1.497   2.773  12.789  1.00  0.00           C  
ATOM   4339  C   VAL C 287       2.332   2.324  13.987  1.00  0.00           C  
ATOM   4340  O   VAL C 287       1.807   1.815  14.977  1.00  0.00           O  
ATOM   4341  CB  VAL C 287       1.440   1.670  11.716  1.00  0.00           C  
ATOM   4342  CG1 VAL C 287       0.976   0.356  12.327  1.00  0.00           C  
ATOM   4343  CG2 VAL C 287       0.515   2.095  10.585  1.00  0.00           C  
ATOM   4344  H   VAL C 287       2.604   3.951  11.392  1.00  0.00           H  
ATOM   4345  HA  VAL C 287       0.472   3.022  13.066  1.00  0.00           H  
ATOM   4346  HB  VAL C 287       2.443   1.506  11.323  1.00  0.00           H  
ATOM   4347 1HG1 VAL C 287       0.942  -0.413  11.554  1.00  0.00           H  
ATOM   4348 2HG1 VAL C 287       1.672   0.053  13.109  1.00  0.00           H  
ATOM   4349 3HG1 VAL C 287      -0.018   0.484  12.754  1.00  0.00           H  
ATOM   4350 1HG2 VAL C 287       0.480   1.311   9.830  1.00  0.00           H  
ATOM   4351 2HG2 VAL C 287      -0.487   2.265  10.979  1.00  0.00           H  
ATOM   4352 3HG2 VAL C 287       0.889   3.015  10.136  1.00  0.00           H  
ATOM   4353  N   GLY C 288       3.646   2.532  13.884  1.00  0.00           N  
ATOM   4354  CA  GLY C 288       4.571   2.127  14.933  1.00  0.00           C  
ATOM   4355  C   GLY C 288       4.859   3.313  15.835  1.00  0.00           C  
ATOM   4356  O   GLY C 288       5.965   3.494  16.349  1.00  0.00           O  
ATOM   4357  H   GLY C 288       4.008   2.983  13.056  1.00  0.00           H  
ATOM   4358 1HA  GLY C 288       4.137   1.306  15.504  1.00  0.00           H  
ATOM   4359 2HA  GLY C 288       5.491   1.755  14.483  1.00  0.00           H  
ATOM   4360  N   ARG C 289       3.830   4.137  15.993  1.00  0.00           N  
ATOM   4361  CA  ARG C 289       3.787   5.205  16.977  1.00  0.00           C  
ATOM   4362  C   ARG C 289       2.527   4.927  17.786  1.00  0.00           C  
ATOM   4363  O   ARG C 289       2.188   5.650  18.731  1.00  0.00           O  
ATOM   4364  CB  ARG C 289       3.731   6.583  16.333  1.00  0.00           C  
ATOM   4365  CG  ARG C 289       4.985   6.985  15.574  1.00  0.00           C  
ATOM   4366  CD  ARG C 289       6.055   7.454  16.490  1.00  0.00           C  
ATOM   4367  NE  ARG C 289       6.687   6.351  17.196  1.00  0.00           N  
ATOM   4368  CZ  ARG C 289       7.519   6.490  18.246  1.00  0.00           C  
ATOM   4369  NH1 ARG C 289       7.810   7.689  18.700  1.00  0.00           N  
ATOM   4370  NH2 ARG C 289       8.044   5.422  18.820  1.00  0.00           N  
ATOM   4371  H   ARG C 289       3.038   3.998  15.382  1.00  0.00           H  
ATOM   4372  HA  ARG C 289       4.704   5.171  17.565  1.00  0.00           H  
ATOM   4373 1HB  ARG C 289       2.895   6.625  15.636  1.00  0.00           H  
ATOM   4374 2HB  ARG C 289       3.554   7.336  17.102  1.00  0.00           H  
ATOM   4375 1HG  ARG C 289       5.362   6.129  15.015  1.00  0.00           H  
ATOM   4376 2HG  ARG C 289       4.747   7.794  14.882  1.00  0.00           H  
ATOM   4377 1HD  ARG C 289       6.822   7.976  15.918  1.00  0.00           H  
ATOM   4378 2HD  ARG C 289       5.630   8.132  17.229  1.00  0.00           H  
ATOM   4379  HE  ARG C 289       6.488   5.412  16.875  1.00  0.00           H  
ATOM   4380 1HH1 ARG C 289       7.409   8.506  18.261  1.00  0.00           H  
ATOM   4381 2HH1 ARG C 289       8.433   7.794  19.487  1.00  0.00           H  
ATOM   4382 1HH2 ARG C 289       7.821   4.499  18.471  1.00  0.00           H  
ATOM   4383 2HH2 ARG C 289       8.667   5.526  19.607  1.00  0.00           H  
ATOM   4384  N   GLU C 290       1.827   3.874  17.366  1.00  0.00           N  
ATOM   4385  CA  GLU C 290       0.640   3.370  18.043  1.00  0.00           C  
ATOM   4386  C   GLU C 290       1.104   2.413  19.137  1.00  0.00           C  
ATOM   4387  O   GLU C 290       0.460   2.272  20.175  1.00  0.00           O  
ATOM   4388  CB  GLU C 290      -0.301   2.661  17.066  1.00  0.00           C  
ATOM   4389  CG  GLU C 290      -0.827   3.547  15.945  1.00  0.00           C  
ATOM   4390  CD  GLU C 290      -1.754   4.624  16.437  1.00  0.00           C  
ATOM   4391  OE1 GLU C 290      -2.126   4.583  17.585  1.00  0.00           O  
ATOM   4392  OE2 GLU C 290      -2.090   5.490  15.663  1.00  0.00           O  
ATOM   4393  H   GLU C 290       2.151   3.410  16.530  1.00  0.00           H  
ATOM   4394  HA  GLU C 290       0.083   4.218  18.444  1.00  0.00           H  
ATOM   4395 1HB  GLU C 290       0.216   1.817  16.610  1.00  0.00           H  
ATOM   4396 2HB  GLU C 290      -1.159   2.265  17.609  1.00  0.00           H  
ATOM   4397 1HG  GLU C 290       0.018   4.014  15.439  1.00  0.00           H  
ATOM   4398 2HG  GLU C 290      -1.351   2.926  15.221  1.00  0.00           H  
ATOM   4399  N   GLN C 291       2.230   1.755  18.882  1.00  0.00           N  
ATOM   4400  CA  GLN C 291       2.805   0.800  19.818  1.00  0.00           C  
ATOM   4401  C   GLN C 291       3.937   1.464  20.619  1.00  0.00           C  
ATOM   4402  O   GLN C 291       4.011   1.222  21.842  1.00  0.00           O  
ATOM   4403  OXT GLN C 291       4.716   2.191  20.067  1.00  0.00           O  
ATOM   4404  CB  GLN C 291       3.325  -0.434  19.077  1.00  0.00           C  
ATOM   4405  CG  GLN C 291       2.274  -1.152  18.248  1.00  0.00           C  
ATOM   4406  CD  GLN C 291       1.136  -1.687  19.096  1.00  0.00           C  
ATOM   4407  OE1 GLN C 291       1.359  -2.327  20.127  1.00  0.00           O  
ATOM   4408  NE2 GLN C 291      -0.094  -1.429  18.665  1.00  0.00           N  
ATOM   4409  H   GLN C 291       2.699   1.927  18.005  1.00  0.00           H  
ATOM   4410  HA  GLN C 291       2.019   0.463  20.494  1.00  0.00           H  
ATOM   4411 1HB  GLN C 291       4.138  -0.143  18.411  1.00  0.00           H  
ATOM   4412 2HB  GLN C 291       3.731  -1.146  19.795  1.00  0.00           H  
ATOM   4413 1HG  GLN C 291       1.860  -0.453  17.521  1.00  0.00           H  
ATOM   4414 2HG  GLN C 291       2.742  -1.992  17.734  1.00  0.00           H  
ATOM   4415 1HE2 GLN C 291      -0.885  -1.757  19.182  1.00  0.00           H  
ATOM   4416 2HE2 GLN C 291      -0.230  -0.907  17.823  1.00  0.00           H  
ATOM   4417  N   ALA D 292      -4.532  16.831  11.659  1.00  0.00           N  
ATOM   4418  CA  ALA D 292      -3.874  15.504  11.843  1.00  0.00           C  
ATOM   4419  C   ALA D 292      -2.421  15.556  11.385  1.00  0.00           C  
ATOM   4420  O   ALA D 292      -1.853  16.634  11.202  1.00  0.00           O  
ATOM   4421  CB  ALA D 292      -4.633  14.435  11.058  1.00  0.00           C  
ATOM   4422 1H   ALA D 292      -5.482  16.778  11.965  1.00  0.00           H  
ATOM   4423 2H   ALA D 292      -4.048  17.521  12.197  1.00  0.00           H  
ATOM   4424 3H   ALA D 292      -4.507  17.085  10.693  1.00  0.00           H  
ATOM   4425  HA  ALA D 292      -3.902  15.256  12.904  1.00  0.00           H  
ATOM   4426 1HB  ALA D 292      -4.148  13.469  11.196  1.00  0.00           H  
ATOM   4427 2HB  ALA D 292      -5.660  14.380  11.418  1.00  0.00           H  
ATOM   4428 3HB  ALA D 292      -4.633  14.693  10.000  1.00  0.00           H  
ATOM   4429  N   LEU D 293      -1.826  14.380  11.206  1.00  0.00           N  
ATOM   4430  CA  LEU D 293      -0.460  14.261  10.708  1.00  0.00           C  
ATOM   4431  C   LEU D 293      -0.341  13.043   9.803  1.00  0.00           C  
ATOM   4432  O   LEU D 293       0.031  13.153   8.636  1.00  0.00           O  
ATOM   4433  CB  LEU D 293       0.530  14.147  11.874  1.00  0.00           C  
ATOM   4434  CG  LEU D 293       2.009  14.033  11.482  1.00  0.00           C  
ATOM   4435  CD1 LEU D 293       2.429  15.279  10.714  1.00  0.00           C  
ATOM   4436  CD2 LEU D 293       2.854  13.852  12.734  1.00  0.00           C  
ATOM   4437  H   LEU D 293      -2.344  13.541  11.424  1.00  0.00           H  
ATOM   4438  HA  LEU D 293      -0.217  15.163  10.148  1.00  0.00           H  
ATOM   4439 1HB  LEU D 293       0.423  15.026  12.508  1.00  0.00           H  
ATOM   4440 2HB  LEU D 293       0.275  13.267  12.463  1.00  0.00           H  
ATOM   4441  HG  LEU D 293       2.146  13.174  10.824  1.00  0.00           H  
ATOM   4442 1HD1 LEU D 293       3.479  15.198  10.435  1.00  0.00           H  
ATOM   4443 2HD1 LEU D 293       1.822  15.373   9.813  1.00  0.00           H  
ATOM   4444 3HD1 LEU D 293       2.287  16.158  11.341  1.00  0.00           H  
ATOM   4445 1HD2 LEU D 293       3.905  13.770  12.455  1.00  0.00           H  
ATOM   4446 2HD2 LEU D 293       2.719  14.711  13.391  1.00  0.00           H  
ATOM   4447 3HD2 LEU D 293       2.545  12.945  13.253  1.00  0.00           H  
ATOM   4448  N   HIS D 294      -0.665  11.878  10.351  1.00  0.00           N  
ATOM   4449  CA  HIS D 294      -0.715  10.653   9.572  1.00  0.00           C  
ATOM   4450  C   HIS D 294      -1.648  10.808   8.379  1.00  0.00           C  
ATOM   4451  O   HIS D 294      -1.437  10.205   7.331  1.00  0.00           O  
ATOM   4452  CB  HIS D 294      -1.171   9.477  10.441  1.00  0.00           C  
ATOM   4453  CG  HIS D 294      -2.595   9.580  10.894  1.00  0.00           C  
ATOM   4454  ND1 HIS D 294      -3.644   9.044  10.177  1.00  0.00           N  
ATOM   4455  CD2 HIS D 294      -3.142  10.158  11.989  1.00  0.00           C  
ATOM   4456  CE1 HIS D 294      -4.777   9.287  10.814  1.00  0.00           C  
ATOM   4457  NE2 HIS D 294      -4.499   9.962  11.915  1.00  0.00           N  
ATOM   4458  H   HIS D 294      -0.881  11.844  11.337  1.00  0.00           H  
ATOM   4459  HA  HIS D 294       0.283  10.415   9.204  1.00  0.00           H  
ATOM   4460 1HB  HIS D 294      -1.057   8.547   9.884  1.00  0.00           H  
ATOM   4461 2HB  HIS D 294      -0.536   9.409  11.324  1.00  0.00           H  
ATOM   4462  HD2 HIS D 294      -2.607  10.682  12.781  1.00  0.00           H  
ATOM   4463  HE1 HIS D 294      -5.770   8.983  10.486  1.00  0.00           H  
ATOM   4464  HE2 HIS D 294      -5.172  10.283  12.596  1.00  0.00           H  
ATOM   4465  N   TRP D 295      -2.678  11.630   8.551  1.00  0.00           N  
ATOM   4466  CA  TRP D 295      -3.657  11.890   7.501  1.00  0.00           C  
ATOM   4467  C   TRP D 295      -3.403  13.209   6.781  1.00  0.00           C  
ATOM   4468  O   TRP D 295      -3.512  13.282   5.558  1.00  0.00           O  
ATOM   4469  CB  TRP D 295      -5.068  11.900   8.092  1.00  0.00           C  
ATOM   4470  CG  TRP D 295      -6.133  12.236   7.092  1.00  0.00           C  
ATOM   4471  CD1 TRP D 295      -6.763  11.369   6.251  1.00  0.00           C  
ATOM   4472  CD2 TRP D 295      -6.700  13.541   6.822  1.00  0.00           C  
ATOM   4473  NE1 TRP D 295      -7.679  12.040   5.479  1.00  0.00           N  
ATOM   4474  CE2 TRP D 295      -7.655  13.370   5.816  1.00  0.00           C  
ATOM   4475  CE3 TRP D 295      -6.478  14.820   7.347  1.00  0.00           C  
ATOM   4476  CZ2 TRP D 295      -8.392  14.432   5.317  1.00  0.00           C  
ATOM   4477  CZ3 TRP D 295      -7.218  15.885   6.847  1.00  0.00           C  
ATOM   4478  CH2 TRP D 295      -8.151  15.695   5.859  1.00  0.00           C  
ATOM   4479  H   TRP D 295      -2.782  12.088   9.445  1.00  0.00           H  
ATOM   4480  HA  TRP D 295      -3.598  11.087   6.767  1.00  0.00           H  
ATOM   4481 1HB  TRP D 295      -5.292  10.921   8.515  1.00  0.00           H  
ATOM   4482 2HB  TRP D 295      -5.118  12.627   8.903  1.00  0.00           H  
ATOM   4483  HD1 TRP D 295      -6.569  10.299   6.199  1.00  0.00           H  
ATOM   4484  HE1 TRP D 295      -8.274  11.625   4.776  1.00  0.00           H  
ATOM   4485  HE3 TRP D 295      -5.741  14.976   8.134  1.00  0.00           H  
ATOM   4486  HZ2 TRP D 295      -9.137  14.302   4.532  1.00  0.00           H  
ATOM   4487  HZ3 TRP D 295      -7.039  16.878   7.260  1.00  0.00           H  
ATOM   4488  HH2 TRP D 295      -8.714  16.552   5.489  1.00  0.00           H  
ATOM   4489  N   ARG D 296      -3.070  14.247   7.540  1.00  0.00           N  
ATOM   4490  CA  ARG D 296      -2.734  15.533   6.944  1.00  0.00           C  
ATOM   4491  C   ARG D 296      -1.638  15.424   5.901  1.00  0.00           C  
ATOM   4492  O   ARG D 296      -1.734  16.028   4.835  1.00  0.00           O  
ATOM   4493  CB  ARG D 296      -2.293  16.514   8.020  1.00  0.00           C  
ATOM   4494  CG  ARG D 296      -2.010  17.923   7.524  1.00  0.00           C  
ATOM   4495  CD  ARG D 296      -1.524  18.803   8.618  1.00  0.00           C  
ATOM   4496  NE  ARG D 296      -2.518  18.966   9.666  1.00  0.00           N  
ATOM   4497  CZ  ARG D 296      -3.519  19.867   9.639  1.00  0.00           C  
ATOM   4498  NH1 ARG D 296      -3.645  20.679   8.612  1.00  0.00           N  
ATOM   4499  NH2 ARG D 296      -4.374  19.936  10.644  1.00  0.00           N  
ATOM   4500  H   ARG D 296      -3.048  14.150   8.545  1.00  0.00           H  
ATOM   4501  HA  ARG D 296      -3.620  15.925   6.444  1.00  0.00           H  
ATOM   4502 1HB  ARG D 296      -3.064  16.583   8.787  1.00  0.00           H  
ATOM   4503 2HB  ARG D 296      -1.387  16.145   8.500  1.00  0.00           H  
ATOM   4504 1HG  ARG D 296      -1.247  17.889   6.747  1.00  0.00           H  
ATOM   4505 2HG  ARG D 296      -2.925  18.356   7.117  1.00  0.00           H  
ATOM   4506 1HD  ARG D 296      -0.628  18.370   9.062  1.00  0.00           H  
ATOM   4507 2HD  ARG D 296      -1.290  19.788   8.215  1.00  0.00           H  
ATOM   4508  HE  ARG D 296      -2.455  18.359  10.473  1.00  0.00           H  
ATOM   4509 1HH1 ARG D 296      -2.991  20.626   7.844  1.00  0.00           H  
ATOM   4510 2HH1 ARG D 296      -4.394  21.355   8.592  1.00  0.00           H  
ATOM   4511 1HH2 ARG D 296      -4.278  19.312  11.434  1.00  0.00           H  
ATOM   4512 2HH2 ARG D 296      -5.124  20.612  10.624  1.00  0.00           H  
ATOM   4513  N   ALA D 297      -0.592  14.667   6.214  1.00  0.00           N  
ATOM   4514  CA  ALA D 297       0.525  14.499   5.293  1.00  0.00           C  
ATOM   4515  C   ALA D 297       0.005  13.807   4.041  1.00  0.00           C  
ATOM   4516  O   ALA D 297       0.355  14.174   2.917  1.00  0.00           O  
ATOM   4517  CB  ALA D 297       1.621  13.662   5.943  1.00  0.00           C  
ATOM   4518  H   ALA D 297      -0.568  14.197   7.108  1.00  0.00           H  
ATOM   4519  HA  ALA D 297       0.923  15.486   5.061  1.00  0.00           H  
ATOM   4520 1HB  ALA D 297       2.450  13.544   5.245  1.00  0.00           H  
ATOM   4521 2HB  ALA D 297       1.974  14.163   6.844  1.00  0.00           H  
ATOM   4522 3HB  ALA D 297       1.224  12.683   6.204  1.00  0.00           H  
ATOM   4523  N   ALA D 298      -0.841  12.801   4.256  1.00  0.00           N  
ATOM   4524  CA  ALA D 298      -1.410  12.008   3.174  1.00  0.00           C  
ATOM   4525  C   ALA D 298      -2.226  12.896   2.242  1.00  0.00           C  
ATOM   4526  O   ALA D 298      -2.077  12.826   1.022  1.00  0.00           O  
ATOM   4527  CB  ALA D 298      -2.293  10.902   3.748  1.00  0.00           C  
ATOM   4528  H   ALA D 298      -1.094  12.586   5.209  1.00  0.00           H  
ATOM   4529  HA  ALA D 298      -0.589  11.557   2.617  1.00  0.00           H  
ATOM   4530 1HB  ALA D 298      -2.714  10.314   2.933  1.00  0.00           H  
ATOM   4531 2HB  ALA D 298      -1.695  10.256   4.390  1.00  0.00           H  
ATOM   4532 3HB  ALA D 298      -3.099  11.346   4.329  1.00  0.00           H  
ATOM   4533  N   GLY D 299      -3.082  13.729   2.823  1.00  0.00           N  
ATOM   4534  CA  GLY D 299      -3.862  14.659   2.030  1.00  0.00           C  
ATOM   4535  C   GLY D 299      -2.994  15.647   1.273  1.00  0.00           C  
ATOM   4536  O   GLY D 299      -3.212  15.890   0.088  1.00  0.00           O  
ATOM   4537  H   GLY D 299      -3.198  13.720   3.826  1.00  0.00           H  
ATOM   4538 1HA  GLY D 299      -4.474  14.106   1.317  1.00  0.00           H  
ATOM   4539 2HA  GLY D 299      -4.542  15.209   2.679  1.00  0.00           H  
ATOM   4540  N   ALA D 300      -2.001  16.216   1.949  1.00  0.00           N  
ATOM   4541  CA  ALA D 300      -1.082  17.144   1.303  1.00  0.00           C  
ATOM   4542  C   ALA D 300      -0.334  16.516   0.142  1.00  0.00           C  
ATOM   4543  O   ALA D 300      -0.163  17.145  -0.900  1.00  0.00           O  
ATOM   4544  CB  ALA D 300      -0.089  17.682   2.311  1.00  0.00           C  
ATOM   4545  H   ALA D 300      -1.878  16.004   2.929  1.00  0.00           H  
ATOM   4546  HA  ALA D 300      -1.664  17.973   0.901  1.00  0.00           H  
ATOM   4547 1HB  ALA D 300       0.593  18.374   1.817  1.00  0.00           H  
ATOM   4548 2HB  ALA D 300      -0.623  18.204   3.105  1.00  0.00           H  
ATOM   4549 3HB  ALA D 300       0.479  16.857   2.738  1.00  0.00           H  
ATOM   4550  N   ALA D 301       0.124  15.283   0.326  1.00  0.00           N  
ATOM   4551  CA  ALA D 301       0.824  14.574  -0.736  1.00  0.00           C  
ATOM   4552  C   ALA D 301      -0.083  14.318  -1.917  1.00  0.00           C  
ATOM   4553  O   ALA D 301       0.359  14.323  -3.059  1.00  0.00           O  
ATOM   4554  CB  ALA D 301       1.361  13.266  -0.227  1.00  0.00           C  
ATOM   4555  H   ALA D 301      -0.012  14.826   1.216  1.00  0.00           H  
ATOM   4556  HA  ALA D 301       1.658  15.194  -1.065  1.00  0.00           H  
ATOM   4557 1HB  ALA D 301       1.881  12.748  -1.033  1.00  0.00           H  
ATOM   4558 2HB  ALA D 301       2.055  13.452   0.592  1.00  0.00           H  
ATOM   4559 3HB  ALA D 301       0.538  12.649   0.129  1.00  0.00           H  
ATOM   4560  N   THR D 302      -1.356  14.072  -1.639  1.00  0.00           N  
ATOM   4561  CA  THR D 302      -2.311  13.878  -2.716  1.00  0.00           C  
ATOM   4562  C   THR D 302      -2.491  15.193  -3.461  1.00  0.00           C  
ATOM   4563  O   THR D 302      -2.573  15.202  -4.686  1.00  0.00           O  
ATOM   4564  CB  THR D 302      -3.668  13.375  -2.188  1.00  0.00           C  
ATOM   4565  OG1 THR D 302      -3.486  12.122  -1.515  1.00  0.00           O  
ATOM   4566  CG2 THR D 302      -4.652  13.193  -3.333  1.00  0.00           C  
ATOM   4567  H   THR D 302      -1.674  14.018  -0.682  1.00  0.00           H  
ATOM   4568  HA  THR D 302      -1.925  13.111  -3.387  1.00  0.00           H  
ATOM   4569  HB  THR D 302      -4.073  14.097  -1.479  1.00  0.00           H  
ATOM   4570  HG1 THR D 302      -2.800  11.617  -1.959  1.00  0.00           H  
ATOM   4571 1HG2 THR D 302      -5.604  12.837  -2.941  1.00  0.00           H  
ATOM   4572 2HG2 THR D 302      -4.801  14.146  -3.840  1.00  0.00           H  
ATOM   4573 3HG2 THR D 302      -4.256  12.465  -4.040  1.00  0.00           H  
ATOM   4574  N   VAL D 303      -2.536  16.304  -2.732  1.00  0.00           N  
ATOM   4575  CA  VAL D 303      -2.618  17.606  -3.379  1.00  0.00           C  
ATOM   4576  C   VAL D 303      -1.361  17.822  -4.210  1.00  0.00           C  
ATOM   4577  O   VAL D 303      -1.431  18.284  -5.346  1.00  0.00           O  
ATOM   4578  CB  VAL D 303      -2.759  18.731  -2.337  1.00  0.00           C  
ATOM   4579  CG1 VAL D 303      -2.617  20.092  -3.001  1.00  0.00           C  
ATOM   4580  CG2 VAL D 303      -4.100  18.614  -1.627  1.00  0.00           C  
ATOM   4581  H   VAL D 303      -2.513  16.257  -1.723  1.00  0.00           H  
ATOM   4582  HA  VAL D 303      -3.507  17.622  -4.011  1.00  0.00           H  
ATOM   4583  HB  VAL D 303      -1.953  18.642  -1.609  1.00  0.00           H  
ATOM   4584 1HG1 VAL D 303      -2.719  20.876  -2.249  1.00  0.00           H  
ATOM   4585 2HG1 VAL D 303      -1.637  20.167  -3.471  1.00  0.00           H  
ATOM   4586 3HG1 VAL D 303      -3.394  20.212  -3.756  1.00  0.00           H  
ATOM   4587 1HG2 VAL D 303      -4.192  19.412  -0.891  1.00  0.00           H  
ATOM   4588 2HG2 VAL D 303      -4.906  18.697  -2.357  1.00  0.00           H  
ATOM   4589 3HG2 VAL D 303      -4.162  17.649  -1.125  1.00  0.00           H  
ATOM   4590  N   LEU D 304      -0.211  17.487  -3.634  1.00  0.00           N  
ATOM   4591  CA  LEU D 304       1.074  17.666  -4.301  1.00  0.00           C  
ATOM   4592  C   LEU D 304       1.078  16.812  -5.564  1.00  0.00           C  
ATOM   4593  O   LEU D 304       1.553  17.245  -6.613  1.00  0.00           O  
ATOM   4594  CB  LEU D 304       2.233  17.266  -3.379  1.00  0.00           C  
ATOM   4595  CG  LEU D 304       2.519  18.225  -2.217  1.00  0.00           C  
ATOM   4596  CD1 LEU D 304       3.547  17.599  -1.283  1.00  0.00           C  
ATOM   4597  CD2 LEU D 304       3.017  19.554  -2.765  1.00  0.00           C  
ATOM   4598  H   LEU D 304      -0.232  17.096  -2.703  1.00  0.00           H  
ATOM   4599  HA  LEU D 304       1.198  18.723  -4.534  1.00  0.00           H  
ATOM   4600 1HB  LEU D 304       2.017  16.287  -2.955  1.00  0.00           H  
ATOM   4601 2HB  LEU D 304       3.141  17.189  -3.976  1.00  0.00           H  
ATOM   4602  HG  LEU D 304       1.605  18.388  -1.645  1.00  0.00           H  
ATOM   4603 1HD1 LEU D 304       3.750  18.281  -0.457  1.00  0.00           H  
ATOM   4604 2HD1 LEU D 304       3.157  16.660  -0.890  1.00  0.00           H  
ATOM   4605 3HD1 LEU D 304       4.468  17.410  -1.832  1.00  0.00           H  
ATOM   4606 1HD2 LEU D 304       3.219  20.236  -1.939  1.00  0.00           H  
ATOM   4607 2HD2 LEU D 304       3.932  19.393  -3.336  1.00  0.00           H  
ATOM   4608 3HD2 LEU D 304       2.256  19.987  -3.415  1.00  0.00           H  
ATOM   4609  N   LEU D 305       0.541  15.598  -5.459  1.00  0.00           N  
ATOM   4610  CA  LEU D 305       0.428  14.704  -6.605  1.00  0.00           C  
ATOM   4611  C   LEU D 305      -0.282  15.397  -7.750  1.00  0.00           C  
ATOM   4612  O   LEU D 305       0.205  15.404  -8.879  1.00  0.00           O  
ATOM   4613  CB  LEU D 305      -0.333  13.428  -6.219  1.00  0.00           C  
ATOM   4614  CG  LEU D 305      -0.725  12.510  -7.384  1.00  0.00           C  
ATOM   4615  CD1 LEU D 305       0.527  12.078  -8.135  1.00  0.00           C  
ATOM   4616  CD2 LEU D 305      -1.483  11.305  -6.847  1.00  0.00           C  
ATOM   4617  H   LEU D 305       0.203  15.290  -4.558  1.00  0.00           H  
ATOM   4618  HA  LEU D 305       1.430  14.412  -6.917  1.00  0.00           H  
ATOM   4619 1HB  LEU D 305       0.285  12.850  -5.534  1.00  0.00           H  
ATOM   4620 2HB  LEU D 305      -1.247  13.713  -5.699  1.00  0.00           H  
ATOM   4621  HG  LEU D 305      -1.360  13.057  -8.081  1.00  0.00           H  
ATOM   4622 1HD1 LEU D 305       0.249  11.426  -8.962  1.00  0.00           H  
ATOM   4623 2HD1 LEU D 305       1.040  12.958  -8.524  1.00  0.00           H  
ATOM   4624 3HD1 LEU D 305       1.191  11.541  -7.457  1.00  0.00           H  
ATOM   4625 1HD2 LEU D 305      -1.763  10.653  -7.675  1.00  0.00           H  
ATOM   4626 2HD2 LEU D 305      -0.849  10.756  -6.151  1.00  0.00           H  
ATOM   4627 3HD2 LEU D 305      -2.383  11.642  -6.331  1.00  0.00           H  
ATOM   4628  N   VAL D 306      -1.442  15.974  -7.454  1.00  0.00           N  
ATOM   4629  CA  VAL D 306      -2.210  16.694  -8.458  1.00  0.00           C  
ATOM   4630  C   VAL D 306      -1.381  17.822  -9.051  1.00  0.00           C  
ATOM   4631  O   VAL D 306      -1.426  18.065 -10.255  1.00  0.00           O  
ATOM   4632  CB  VAL D 306      -3.498  17.271  -7.840  1.00  0.00           C  
ATOM   4633  CG1 VAL D 306      -4.190  18.202  -8.825  1.00  0.00           C  
ATOM   4634  CG2 VAL D 306      -4.425  16.139  -7.426  1.00  0.00           C  
ATOM   4635  H   VAL D 306      -1.800  15.911  -6.512  1.00  0.00           H  
ATOM   4636  HA  VAL D 306      -2.482  15.998  -9.252  1.00  0.00           H  
ATOM   4637  HB  VAL D 306      -3.235  17.866  -6.965  1.00  0.00           H  
ATOM   4638 1HG1 VAL D 306      -5.098  18.601  -8.371  1.00  0.00           H  
ATOM   4639 2HG1 VAL D 306      -3.521  19.024  -9.079  1.00  0.00           H  
ATOM   4640 3HG1 VAL D 306      -4.448  17.650  -9.728  1.00  0.00           H  
ATOM   4641 1HG2 VAL D 306      -5.333  16.554  -6.989  1.00  0.00           H  
ATOM   4642 2HG2 VAL D 306      -4.683  15.541  -8.300  1.00  0.00           H  
ATOM   4643 3HG2 VAL D 306      -3.924  15.509  -6.690  1.00  0.00           H  
ATOM   4644  N   ILE D 307      -0.634  18.522  -8.207  1.00  0.00           N  
ATOM   4645  CA  ILE D 307       0.153  19.642  -8.694  1.00  0.00           C  
ATOM   4646  C   ILE D 307       1.159  19.047  -9.674  1.00  0.00           C  
ATOM   4647  O   ILE D 307       1.363  19.582 -10.763  1.00  0.00           O  
ATOM   4648  CB  ILE D 307       0.870  20.392  -7.556  1.00  0.00           C  
ATOM   4649  CG1 ILE D 307      -0.148  21.110  -6.666  1.00  0.00           C  
ATOM   4650  CG2 ILE D 307       1.878  21.380  -8.122  1.00  0.00           C  
ATOM   4651  CD1 ILE D 307       0.433  21.627  -5.369  1.00  0.00           C  
ATOM   4652  H   ILE D 307      -0.602  18.288  -7.225  1.00  0.00           H  
ATOM   4653  HA  ILE D 307      -0.519  20.358  -9.166  1.00  0.00           H  
ATOM   4654  HB  ILE D 307       1.393  19.676  -6.922  1.00  0.00           H  
ATOM   4655 1HG1 ILE D 307      -0.575  21.952  -7.208  1.00  0.00           H  
ATOM   4656 2HG1 ILE D 307      -0.965  20.429  -6.425  1.00  0.00           H  
ATOM   4657 1HG2 ILE D 307       2.375  21.901  -7.304  1.00  0.00           H  
ATOM   4658 2HG2 ILE D 307       2.619  20.844  -8.714  1.00  0.00           H  
ATOM   4659 3HG2 ILE D 307       1.363  22.104  -8.754  1.00  0.00           H  
ATOM   4660 1HD1 ILE D 307      -0.349  22.123  -4.793  1.00  0.00           H  
ATOM   4661 2HD1 ILE D 307       0.835  20.793  -4.793  1.00  0.00           H  
ATOM   4662 3HD1 ILE D 307       1.229  22.337  -5.585  1.00  0.00           H  
ATOM   4663  N   VAL D 308       1.761  17.922  -9.285  1.00  0.00           N  
ATOM   4664  CA  VAL D 308       2.803  17.274 -10.083  1.00  0.00           C  
ATOM   4665  C   VAL D 308       2.207  16.738 -11.372  1.00  0.00           C  
ATOM   4666  O   VAL D 308       2.843  16.762 -12.423  1.00  0.00           O  
ATOM   4667  CB  VAL D 308       3.455  16.119  -9.299  1.00  0.00           C  
ATOM   4668  CG1 VAL D 308       4.334  15.282 -10.216  1.00  0.00           C  
ATOM   4669  CG2 VAL D 308       4.262  16.675  -8.136  1.00  0.00           C  
ATOM   4670  H   VAL D 308       1.484  17.507  -8.406  1.00  0.00           H  
ATOM   4671  HA  VAL D 308       3.586  18.004 -10.289  1.00  0.00           H  
ATOM   4672  HB  VAL D 308       2.672  15.463  -8.918  1.00  0.00           H  
ATOM   4673 1HG1 VAL D 308       4.787  14.471  -9.645  1.00  0.00           H  
ATOM   4674 2HG1 VAL D 308       3.729  14.866 -11.020  1.00  0.00           H  
ATOM   4675 3HG1 VAL D 308       5.119  15.909 -10.639  1.00  0.00           H  
ATOM   4676 1HG2 VAL D 308       4.720  15.853  -7.585  1.00  0.00           H  
ATOM   4677 2HG2 VAL D 308       5.042  17.335  -8.517  1.00  0.00           H  
ATOM   4678 3HG2 VAL D 308       3.605  17.235  -7.471  1.00  0.00           H  
ATOM   4679  N   LEU D 309       0.984  16.238 -11.277  1.00  0.00           N  
ATOM   4680  CA  LEU D 309       0.311  15.695 -12.432  1.00  0.00           C  
ATOM   4681  C   LEU D 309       0.131  16.829 -13.418  1.00  0.00           C  
ATOM   4682  O   LEU D 309       0.364  16.660 -14.612  1.00  0.00           O  
ATOM   4683  CB  LEU D 309      -1.043  15.083 -12.051  1.00  0.00           C  
ATOM   4684  CG  LEU D 309      -0.981  13.762 -11.275  1.00  0.00           C  
ATOM   4685  CD1 LEU D 309      -2.376  13.394 -10.787  1.00  0.00           C  
ATOM   4686  CD2 LEU D 309      -0.410  12.672 -12.170  1.00  0.00           C  
ATOM   4687  H   LEU D 309       0.510  16.234 -10.385  1.00  0.00           H  
ATOM   4688  HA  LEU D 309       0.919  14.886 -12.838  1.00  0.00           H  
ATOM   4689 1HB  LEU D 309      -1.589  15.801 -11.441  1.00  0.00           H  
ATOM   4690 2HB  LEU D 309      -1.613  14.905 -12.963  1.00  0.00           H  
ATOM   4691  HG  LEU D 309      -0.343  13.884 -10.399  1.00  0.00           H  
ATOM   4692 1HD1 LEU D 309      -2.332  12.455 -10.234  1.00  0.00           H  
ATOM   4693 2HD1 LEU D 309      -2.752  14.181 -10.133  1.00  0.00           H  
ATOM   4694 3HD1 LEU D 309      -3.042  13.281 -11.641  1.00  0.00           H  
ATOM   4695 1HD2 LEU D 309      -0.366  11.733 -11.618  1.00  0.00           H  
ATOM   4696 2HD2 LEU D 309      -1.049  12.549 -13.045  1.00  0.00           H  
ATOM   4697 3HD2 LEU D 309       0.593  12.953 -12.490  1.00  0.00           H  
ATOM   4698  N   LEU D 310      -0.267  17.993 -12.909  1.00  0.00           N  
ATOM   4699  CA  LEU D 310      -0.390  19.191 -13.731  1.00  0.00           C  
ATOM   4700  C   LEU D 310       0.952  19.614 -14.304  1.00  0.00           C  
ATOM   4701  O   LEU D 310       1.037  19.976 -15.475  1.00  0.00           O  
ATOM   4702  CB  LEU D 310      -0.982  20.340 -12.906  1.00  0.00           C  
ATOM   4703  CG  LEU D 310      -2.461  20.194 -12.526  1.00  0.00           C  
ATOM   4704  CD1 LEU D 310      -2.835  21.270 -11.516  1.00  0.00           C  
ATOM   4705  CD2 LEU D 310      -3.319  20.296 -13.778  1.00  0.00           C  
ATOM   4706  H   LEU D 310      -0.488  18.047 -11.925  1.00  0.00           H  
ATOM   4707  HA  LEU D 310      -1.055  18.970 -14.565  1.00  0.00           H  
ATOM   4708 1HB  LEU D 310      -0.411  20.436 -11.984  1.00  0.00           H  
ATOM   4709 2HB  LEU D 310      -0.875  21.265 -13.472  1.00  0.00           H  
ATOM   4710  HG  LEU D 310      -2.621  19.224 -12.055  1.00  0.00           H  
ATOM   4711 1HD1 LEU D 310      -3.886  21.165 -11.246  1.00  0.00           H  
ATOM   4712 2HD1 LEU D 310      -2.220  21.161 -10.623  1.00  0.00           H  
ATOM   4713 3HD1 LEU D 310      -2.670  22.253 -11.954  1.00  0.00           H  
ATOM   4714 1HD2 LEU D 310      -4.371  20.191 -13.508  1.00  0.00           H  
ATOM   4715 2HD2 LEU D 310      -3.161  21.266 -14.249  1.00  0.00           H  
ATOM   4716 3HD2 LEU D 310      -3.043  19.505 -14.475  1.00  0.00           H  
ATOM   4717  N   ALA D 311       1.995  19.559 -13.484  1.00  0.00           N  
ATOM   4718  CA  ALA D 311       3.350  19.849 -13.939  1.00  0.00           C  
ATOM   4719  C   ALA D 311       3.743  18.943 -15.097  1.00  0.00           C  
ATOM   4720  O   ALA D 311       4.373  19.386 -16.055  1.00  0.00           O  
ATOM   4721  CB  ALA D 311       4.336  19.679 -12.792  1.00  0.00           C  
ATOM   4722  H   ALA D 311       1.844  19.308 -12.517  1.00  0.00           H  
ATOM   4723  HA  ALA D 311       3.378  20.884 -14.280  1.00  0.00           H  
ATOM   4724 1HB  ALA D 311       5.344  19.899 -13.144  1.00  0.00           H  
ATOM   4725 2HB  ALA D 311       4.077  20.364 -11.984  1.00  0.00           H  
ATOM   4726 3HB  ALA D 311       4.296  18.655 -12.426  1.00  0.00           H  
ATOM   4727  N   GLY D 312       3.375  17.669 -15.000  1.00  0.00           N  
ATOM   4728  CA  GLY D 312       3.596  16.749 -16.099  1.00  0.00           C  
ATOM   4729  C   GLY D 312       2.901  17.227 -17.356  1.00  0.00           C  
ATOM   4730  O   GLY D 312       3.454  17.154 -18.451  1.00  0.00           O  
ATOM   4731  H   GLY D 312       2.935  17.331 -14.156  1.00  0.00           H  
ATOM   4732 1HA  GLY D 312       4.667  16.653 -16.284  1.00  0.00           H  
ATOM   4733 2HA  GLY D 312       3.228  15.761 -15.827  1.00  0.00           H  
ATOM   4734  N   SER D 313       1.680  17.720 -17.192  1.00  0.00           N  
ATOM   4735  CA  SER D 313       0.898  18.230 -18.306  1.00  0.00           C  
ATOM   4736  C   SER D 313       1.486  19.528 -18.832  1.00  0.00           C  
ATOM   4737  O   SER D 313       1.201  19.950 -19.950  1.00  0.00           O  
ATOM   4738  CB  SER D 313      -0.541  18.451 -17.880  1.00  0.00           C  
ATOM   4739  OG  SER D 313      -0.637  19.512 -16.970  1.00  0.00           O  
ATOM   4740  H   SER D 313       1.283  17.739 -16.263  1.00  0.00           H  
ATOM   4741  HA  SER D 313       0.895  17.481 -19.100  1.00  0.00           H  
ATOM   4742 1HB  SER D 313      -1.151  18.664 -18.757  1.00  0.00           H  
ATOM   4743 2HB  SER D 313      -0.929  17.541 -17.425  1.00  0.00           H  
ATOM   4744  HG  SER D 313       0.136  20.061 -17.120  1.00  0.00           H  
ATOM   4745  N   TYR D 314       2.317  20.158 -18.013  1.00  0.00           N  
ATOM   4746  CA  TYR D 314       2.999  21.376 -18.414  1.00  0.00           C  
ATOM   4747  C   TYR D 314       4.469  21.165 -18.748  1.00  0.00           C  
ATOM   4748  O   TYR D 314       5.229  22.125 -18.865  1.00  0.00           O  
ATOM   4749  CB  TYR D 314       2.863  22.431 -17.313  1.00  0.00           C  
ATOM   4750  CG  TYR D 314       1.475  23.021 -17.201  1.00  0.00           C  
ATOM   4751  CD1 TYR D 314       0.756  22.882 -16.023  1.00  0.00           C  
ATOM   4752  CD2 TYR D 314       0.923  23.702 -18.276  1.00  0.00           C  
ATOM   4753  CE1 TYR D 314      -0.512  23.422 -15.921  1.00  0.00           C  
ATOM   4754  CE2 TYR D 314      -0.345  24.242 -18.173  1.00  0.00           C  
ATOM   4755  CZ  TYR D 314      -1.061  24.103 -17.002  1.00  0.00           C  
ATOM   4756  OH  TYR D 314      -2.324  24.641 -16.900  1.00  0.00           O  
ATOM   4757  H   TYR D 314       2.481  19.783 -17.090  1.00  0.00           H  
ATOM   4758  HA  TYR D 314       2.529  21.752 -19.323  1.00  0.00           H  
ATOM   4759 1HB  TYR D 314       3.124  21.988 -16.351  1.00  0.00           H  
ATOM   4760 2HB  TYR D 314       3.565  23.243 -17.500  1.00  0.00           H  
ATOM   4761  HD1 TYR D 314       1.190  22.347 -15.179  1.00  0.00           H  
ATOM   4762  HD2 TYR D 314       1.488  23.810 -19.201  1.00  0.00           H  
ATOM   4763  HE1 TYR D 314      -1.078  23.313 -14.996  1.00  0.00           H  
ATOM   4764  HE2 TYR D 314      -0.780  24.776 -19.018  1.00  0.00           H  
ATOM   4765  HH  TYR D 314      -2.679  24.456 -16.027  1.00  0.00           H  
ATOM   4766  N   LEU D 315       4.867  19.905 -18.892  1.00  0.00           N  
ATOM   4767  CA  LEU D 315       6.253  19.569 -19.203  1.00  0.00           C  
ATOM   4768  C   LEU D 315       6.281  18.591 -20.365  1.00  0.00           C  
ATOM   4769  O   LEU D 315       7.076  18.735 -21.292  1.00  0.00           O  
ATOM   4770  CB  LEU D 315       6.954  18.959 -17.983  1.00  0.00           C  
ATOM   4771  CG  LEU D 315       7.197  19.915 -16.808  1.00  0.00           C  
ATOM   4772  CD1 LEU D 315       7.717  19.129 -15.612  1.00  0.00           C  
ATOM   4773  CD2 LEU D 315       8.186  20.993 -17.226  1.00  0.00           C  
ATOM   4774  H   LEU D 315       4.192  19.161 -18.784  1.00  0.00           H  
ATOM   4775  HA  LEU D 315       6.779  20.485 -19.471  1.00  0.00           H  
ATOM   4776 1HB  LEU D 315       6.352  18.129 -17.616  1.00  0.00           H  
ATOM   4777 2HB  LEU D 315       7.921  18.568 -18.297  1.00  0.00           H  
ATOM   4778  HG  LEU D 315       6.255  20.381 -16.517  1.00  0.00           H  
ATOM   4779 1HD1 LEU D 315       7.889  19.809 -14.777  1.00  0.00           H  
ATOM   4780 2HD1 LEU D 315       6.981  18.379 -15.322  1.00  0.00           H  
ATOM   4781 3HD1 LEU D 315       8.652  18.638 -15.879  1.00  0.00           H  
ATOM   4782 1HD2 LEU D 315       8.358  21.673 -16.391  1.00  0.00           H  
ATOM   4783 2HD2 LEU D 315       9.129  20.528 -17.516  1.00  0.00           H  
ATOM   4784 3HD2 LEU D 315       7.781  21.550 -18.071  1.00  0.00           H  
ATOM   4785  N   ALA D 316       5.415  17.588 -20.308  1.00  0.00           N  
ATOM   4786  CA  ALA D 316       5.403  16.551 -21.329  1.00  0.00           C  
ATOM   4787  C   ALA D 316       5.047  17.230 -22.647  1.00  0.00           C  
ATOM   4788  O   ALA D 316       5.553  16.864 -23.709  1.00  0.00           O  
ATOM   4789  CB  ALA D 316       4.369  15.485 -20.984  1.00  0.00           C  
ATOM   4790  H   ALA D 316       4.751  17.538 -19.548  1.00  0.00           H  
ATOM   4791  HA  ALA D 316       6.391  16.091 -21.356  1.00  0.00           H  
ATOM   4792 1HB  ALA D 316       4.369  14.715 -21.755  1.00  0.00           H  
ATOM   4793 2HB  ALA D 316       4.616  15.036 -20.022  1.00  0.00           H  
ATOM   4794 3HB  ALA D 316       3.382  15.942 -20.928  1.00  0.00           H  
ATOM   4795  N   VAL D 317       4.178  18.230 -22.563  1.00  0.00           N  
ATOM   4796  CA  VAL D 317       3.796  19.008 -23.729  1.00  0.00           C  
ATOM   4797  C   VAL D 317       5.057  19.594 -24.335  1.00  0.00           C  
ATOM   4798  O   VAL D 317       5.280  19.473 -25.533  1.00  0.00           O  
ATOM   4799  CB  VAL D 317       2.816  20.135 -23.350  1.00  0.00           C  
ATOM   4800  CG1 VAL D 317       2.617  21.083 -24.523  1.00  0.00           C  
ATOM   4801  CG2 VAL D 317       1.489  19.540 -22.906  1.00  0.00           C  
ATOM   4802  H   VAL D 317       3.771  18.456 -21.666  1.00  0.00           H  
ATOM   4803  HA  VAL D 317       3.281  18.351 -24.430  1.00  0.00           H  
ATOM   4804  HB  VAL D 317       3.245  20.718 -22.535  1.00  0.00           H  
ATOM   4805 1HG1 VAL D 317       1.922  21.874 -24.238  1.00  0.00           H  
ATOM   4806 2HG1 VAL D 317       3.573  21.525 -24.801  1.00  0.00           H  
ATOM   4807 3HG1 VAL D 317       2.210  20.532 -25.371  1.00  0.00           H  
ATOM   4808 1HG2 VAL D 317       0.802  20.342 -22.639  1.00  0.00           H  
ATOM   4809 2HG2 VAL D 317       1.063  18.952 -23.719  1.00  0.00           H  
ATOM   4810 3HG2 VAL D 317       1.650  18.898 -22.040  1.00  0.00           H  
ATOM   4811  N   LEU D 318       5.887  20.211 -23.499  1.00  0.00           N  
ATOM   4812  CA  LEU D 318       7.095  20.867 -23.981  1.00  0.00           C  
ATOM   4813  C   LEU D 318       8.159  19.867 -24.436  1.00  0.00           C  
ATOM   4814  O   LEU D 318       8.974  20.161 -25.310  1.00  0.00           O  
ATOM   4815  CB  LEU D 318       7.673  21.765 -22.880  1.00  0.00           C  
ATOM   4816  CG  LEU D 318       6.799  22.955 -22.465  1.00  0.00           C  
ATOM   4817  CD1 LEU D 318       7.431  23.659 -21.272  1.00  0.00           C  
ATOM   4818  CD2 LEU D 318       6.644  23.907 -23.642  1.00  0.00           C  
ATOM   4819  H   LEU D 318       5.679  20.227 -22.511  1.00  0.00           H  
ATOM   4820  HA  LEU D 318       6.838  21.466 -24.854  1.00  0.00           H  
ATOM   4821 1HB  LEU D 318       7.849  21.158 -21.994  1.00  0.00           H  
ATOM   4822 2HB  LEU D 318       8.630  22.160 -23.220  1.00  0.00           H  
ATOM   4823  HG  LEU D 318       5.817  22.595 -22.157  1.00  0.00           H  
ATOM   4824 1HD1 LEU D 318       6.810  24.504 -20.976  1.00  0.00           H  
ATOM   4825 2HD1 LEU D 318       7.512  22.960 -20.438  1.00  0.00           H  
ATOM   4826 3HD1 LEU D 318       8.424  24.016 -21.544  1.00  0.00           H  
ATOM   4827 1HD2 LEU D 318       6.022  24.752 -23.347  1.00  0.00           H  
ATOM   4828 2HD2 LEU D 318       7.625  24.268 -23.949  1.00  0.00           H  
ATOM   4829 3HD2 LEU D 318       6.173  23.383 -24.474  1.00  0.00           H  
ATOM   4830  N   ALA D 319       8.145  18.682 -23.836  1.00  0.00           N  
ATOM   4831  CA  ALA D 319       9.131  17.657 -24.144  1.00  0.00           C  
ATOM   4832  C   ALA D 319       8.901  17.192 -25.575  1.00  0.00           C  
ATOM   4833  O   ALA D 319       9.848  16.982 -26.326  1.00  0.00           O  
ATOM   4834  CB  ALA D 319       8.989  16.487 -23.186  1.00  0.00           C  
ATOM   4835  H   ALA D 319       7.431  18.488 -23.148  1.00  0.00           H  
ATOM   4836  HA  ALA D 319      10.123  18.094 -24.025  1.00  0.00           H  
ATOM   4837 1HB  ALA D 319       9.732  15.727 -23.427  1.00  0.00           H  
ATOM   4838 2HB  ALA D 319       9.142  16.834 -22.164  1.00  0.00           H  
ATOM   4839 3HB  ALA D 319       7.992  16.061 -23.279  1.00  0.00           H  
ATOM   4840  N   GLU D 320       7.631  17.047 -25.942  1.00  0.00           N  
ATOM   4841  CA  GLU D 320       7.248  16.547 -27.257  1.00  0.00           C  
ATOM   4842  C   GLU D 320       6.872  17.661 -28.232  1.00  0.00           C  
ATOM   4843  O   GLU D 320       6.691  17.411 -29.421  1.00  0.00           O  
ATOM   4844  CB  GLU D 320       6.077  15.572 -27.120  1.00  0.00           C  
ATOM   4845  CG  GLU D 320       6.365  14.364 -26.239  1.00  0.00           C  
ATOM   4846  CD  GLU D 320       7.558  13.574 -26.701  1.00  0.00           C  
ATOM   4847  OE1 GLU D 320       7.913  13.687 -27.849  1.00  0.00           O  
ATOM   4848  OE2 GLU D 320       8.114  12.856 -25.904  1.00  0.00           O  
ATOM   4849  H   GLU D 320       6.909  17.294 -25.280  1.00  0.00           H  
ATOM   4850  HA  GLU D 320       8.094  16.006 -27.681  1.00  0.00           H  
ATOM   4851 1HB  GLU D 320       5.216  16.093 -26.702  1.00  0.00           H  
ATOM   4852 2HB  GLU D 320       5.791  15.206 -28.106  1.00  0.00           H  
ATOM   4853 1HG  GLU D 320       6.541  14.705 -25.220  1.00  0.00           H  
ATOM   4854 2HG  GLU D 320       5.488  13.717 -26.230  1.00  0.00           H  
ATOM   4855  N   ARG D 321       6.750  18.882 -27.714  1.00  0.00           N  
ATOM   4856  CA  ARG D 321       6.421  20.070 -28.509  1.00  0.00           C  
ATOM   4857  C   ARG D 321       7.145  20.194 -29.848  1.00  0.00           C  
ATOM   4858  O   ARG D 321       6.509  20.343 -30.892  1.00  0.00           O  
ATOM   4859  CB  ARG D 321       6.715  21.321 -27.694  1.00  0.00           C  
ATOM   4860  CG  ARG D 321       6.410  22.632 -28.402  1.00  0.00           C  
ATOM   4861  CD  ARG D 321       6.679  23.803 -27.529  1.00  0.00           C  
ATOM   4862  NE  ARG D 321       6.441  25.060 -28.219  1.00  0.00           N  
ATOM   4863  CZ  ARG D 321       6.675  26.278 -27.692  1.00  0.00           C  
ATOM   4864  NH1 ARG D 321       7.152  26.386 -26.472  1.00  0.00           N  
ATOM   4865  NH2 ARG D 321       6.426  27.364 -28.403  1.00  0.00           N  
ATOM   4866  H   ARG D 321       6.895  18.980 -26.720  1.00  0.00           H  
ATOM   4867  HA  ARG D 321       5.365  20.025 -28.778  1.00  0.00           H  
ATOM   4868 1HB  ARG D 321       6.133  21.301 -26.774  1.00  0.00           H  
ATOM   4869 2HB  ARG D 321       7.769  21.334 -27.415  1.00  0.00           H  
ATOM   4870 1HG  ARG D 321       7.034  22.718 -29.292  1.00  0.00           H  
ATOM   4871 2HG  ARG D 321       5.359  22.654 -28.691  1.00  0.00           H  
ATOM   4872 1HD  ARG D 321       6.026  23.764 -26.657  1.00  0.00           H  
ATOM   4873 2HD  ARG D 321       7.719  23.783 -27.204  1.00  0.00           H  
ATOM   4874  HE  ARG D 321       6.075  25.018 -29.161  1.00  0.00           H  
ATOM   4875 1HH1 ARG D 321       7.342  25.556 -25.929  1.00  0.00           H  
ATOM   4876 2HH1 ARG D 321       7.327  27.299 -26.077  1.00  0.00           H  
ATOM   4877 1HH2 ARG D 321       6.059  27.281 -29.341  1.00  0.00           H  
ATOM   4878 2HH2 ARG D 321       6.601  28.277 -28.009  1.00  0.00           H  
ATOM   4879  N   GLY D 322       8.471  20.143 -29.822  1.00  0.00           N  
ATOM   4880  CA  GLY D 322       9.225  20.198 -31.061  1.00  0.00           C  
ATOM   4881  C   GLY D 322       9.798  18.851 -31.457  1.00  0.00           C  
ATOM   4882  O   GLY D 322      10.881  18.784 -32.039  1.00  0.00           O  
ATOM   4883  H   GLY D 322       8.969  20.065 -28.946  1.00  0.00           H  
ATOM   4884 1HA  GLY D 322       8.581  20.557 -31.863  1.00  0.00           H  
ATOM   4885 2HA  GLY D 322      10.041  20.913 -30.959  1.00  0.00           H  
ATOM   4886  N   ALA D 323       9.073  17.777 -31.147  1.00  0.00           N  
ATOM   4887  CA  ALA D 323       9.557  16.429 -31.418  1.00  0.00           C  
ATOM   4888  C   ALA D 323       8.503  15.555 -32.100  1.00  0.00           C  
ATOM   4889  O   ALA D 323       7.301  15.801 -31.978  1.00  0.00           O  
ATOM   4890  CB  ALA D 323      10.007  15.770 -30.112  1.00  0.00           C  
ATOM   4891  H   ALA D 323       8.168  17.898 -30.715  1.00  0.00           H  
ATOM   4892  HA  ALA D 323      10.409  16.504 -32.094  1.00  0.00           H  
ATOM   4893 1HB  ALA D 323      10.367  14.762 -30.318  1.00  0.00           H  
ATOM   4894 2HB  ALA D 323      10.808  16.358 -29.665  1.00  0.00           H  
ATOM   4895 3HB  ALA D 323       9.166  15.719 -29.422  1.00  0.00           H  
ATOM   4896  N   PRO D 324       8.952  14.526 -32.843  1.00  0.00           N  
ATOM   4897  CA  PRO D 324       8.106  13.556 -33.566  1.00  0.00           C  
ATOM   4898  C   PRO D 324       7.165  12.732 -32.674  1.00  0.00           C  
ATOM   4899  O   PRO D 324       6.259  12.057 -33.163  1.00  0.00           O  
ATOM   4900  CB  PRO D 324       9.120  12.655 -34.268  1.00  0.00           C  
ATOM   4901  CG  PRO D 324      10.385  13.468 -34.325  1.00  0.00           C  
ATOM   4902  CD  PRO D 324      10.403  14.274 -33.074  1.00  0.00           C  
ATOM   4903  HA  PRO D 324       7.487  14.092 -34.300  1.00  0.00           H  
ATOM   4904 1HB  PRO D 324       9.246  11.719 -33.703  1.00  0.00           H  
ATOM   4905 2HB  PRO D 324       8.750  12.380 -35.267  1.00  0.00           H  
ATOM   4906 1HG  PRO D 324      11.259  12.805 -34.401  1.00  0.00           H  
ATOM   4907 2HG  PRO D 324      10.388  14.102 -35.224  1.00  0.00           H  
ATOM   4908 1HD  PRO D 324      10.851  13.682 -32.262  1.00  0.00           H  
ATOM   4909 2HD  PRO D 324      10.974  15.199 -33.241  1.00  0.00           H  
ATOM   4910  N   GLY D 325       7.380  12.802 -31.365  1.00  0.00           N  
ATOM   4911  CA  GLY D 325       6.615  11.987 -30.444  1.00  0.00           C  
ATOM   4912  C   GLY D 325       5.114  12.138 -30.452  1.00  0.00           C  
ATOM   4913  O   GLY D 325       4.549  12.903 -31.232  1.00  0.00           O  
ATOM   4914  H   GLY D 325       8.082  13.429 -31.000  1.00  0.00           H  
ATOM   4915 1HA  GLY D 325       6.816  10.934 -30.638  1.00  0.00           H  
ATOM   4916 2HA  GLY D 325       6.936  12.193 -29.424  1.00  0.00           H  
ATOM   4917  N   ALA D 326       4.483  11.403 -29.541  1.00  0.00           N  
ATOM   4918  CA  ALA D 326       3.035  11.258 -29.479  1.00  0.00           C  
ATOM   4919  C   ALA D 326       2.333  12.461 -28.864  1.00  0.00           C  
ATOM   4920  O   ALA D 326       2.967  13.454 -28.497  1.00  0.00           O  
ATOM   4921  CB  ALA D 326       2.677   9.993 -28.704  1.00  0.00           C  
ATOM   4922  H   ALA D 326       5.055  10.924 -28.861  1.00  0.00           H  
ATOM   4923  HA  ALA D 326       2.660  11.171 -30.499  1.00  0.00           H  
ATOM   4924 1HB  ALA D 326       1.593   9.888 -28.659  1.00  0.00           H  
ATOM   4925 2HB  ALA D 326       3.105   9.125 -29.205  1.00  0.00           H  
ATOM   4926 3HB  ALA D 326       3.076  10.061 -27.693  1.00  0.00           H  
ATOM   4927  N   GLN D 327       1.015  12.348 -28.748  1.00  0.00           N  
ATOM   4928  CA  GLN D 327       0.162  13.427 -28.262  1.00  0.00           C  
ATOM   4929  C   GLN D 327       0.325  13.808 -26.796  1.00  0.00           C  
ATOM   4930  O   GLN D 327      -0.667  13.918 -26.077  1.00  0.00           O  
ATOM   4931  CB  GLN D 327      -1.302  13.057 -28.512  1.00  0.00           C  
ATOM   4932  CG  GLN D 327      -1.675  12.945 -29.980  1.00  0.00           C  
ATOM   4933  CD  GLN D 327      -1.472  14.249 -30.729  1.00  0.00           C  
ATOM   4934  OE1 GLN D 327      -1.825  15.325 -30.237  1.00  0.00           O  
ATOM   4935  NE2 GLN D 327      -0.902  14.161 -31.925  1.00  0.00           N  
ATOM   4936  H   GLN D 327       0.593  11.469 -29.011  1.00  0.00           H  
ATOM   4937  HA  GLN D 327       0.418  14.339 -28.800  1.00  0.00           H  
ATOM   4938 1HB  GLN D 327      -1.522  12.101 -28.036  1.00  0.00           H
[truncated: 126,766 more chars]
