# Supplementary material for: An Integrated Framework Advancing Membrane Protein Modeling and Design
Source: PLoS Comput Biol. 2015 Sep 1;11(9):e1004398. doi: 10.1371/journal.pcbi.1004398 (PMC4556676; doi:10.1371/journal.pcbi.1004398)
Supplement: S5 File — This protocol capture contains the steps, input files, and example output files necessary to run the MPdock protocol described in this manuscript. For simplification, we only describe docking of Glycophorin A in these files. The supplementary files are included with the Rosetta3 software suite under the directory Rosetta/demos/protocol_capture/MPdock. (GZ) [file pcbi.1004398.s005.gz › MPSymDock/example_refined_models/1bl8_tr_0007.pdb]

ATOM      1  N   ALA A   1     -16.977  -4.431  15.969  1.00  0.00           N  
ATOM      2  CA  ALA A   1     -15.744  -3.632  16.226  1.00  0.00           C  
ATOM      3  C   ALA A   1     -15.880  -2.229  15.647  1.00  0.00           C  
ATOM      4  O   ALA A   1     -16.880  -1.546  15.873  1.00  0.00           O  
ATOM      5  CB  ALA A   1     -14.532  -4.333  15.616  1.00  0.00           C  
ATOM      6 1H   ALA A   1     -16.868  -5.347  16.356  1.00  0.00           H  
ATOM      7 2H   ALA A   1     -17.761  -3.981  16.396  1.00  0.00           H  
ATOM      8 3H   ALA A   1     -17.129  -4.502  14.983  1.00  0.00           H  
ATOM      9  HA  ALA A   1     -15.607  -3.558  17.305  1.00  0.00           H  
ATOM     10 1HB  ALA A   1     -13.636  -3.744  15.808  1.00  0.00           H  
ATOM     11 2HB  ALA A   1     -14.420  -5.321  16.064  1.00  0.00           H  
ATOM     12 3HB  ALA A   1     -14.675  -4.437  14.542  1.00  0.00           H  
ATOM     13  N   LEU A   2     -14.864  -1.809  14.900  1.00  0.00           N  
ATOM     14  CA  LEU A   2     -14.842  -0.489  14.283  1.00  0.00           C  
ATOM     15  C   LEU A   2     -13.762  -0.435  13.212  1.00  0.00           C  
ATOM     16  O   LEU A   2     -14.052  -0.460  12.020  1.00  0.00           O  
ATOM     17  CB  LEU A   2     -14.590   0.596  15.338  1.00  0.00           C  
ATOM     18  CG  LEU A   2     -14.518   2.034  14.810  1.00  0.00           C  
ATOM     19  CD1 LEU A   2     -15.849   2.408  14.172  1.00  0.00           C  
ATOM     20  CD2 LEU A   2     -14.176   2.978  15.952  1.00  0.00           C  
ATOM     21  H   LEU A   2     -14.081  -2.431  14.758  1.00  0.00           H  
ATOM     22  HA  LEU A   2     -15.817  -0.300  13.835  1.00  0.00           H  
ATOM     23 1HB  LEU A   2     -15.388   0.554  16.077  1.00  0.00           H  
ATOM     24 2HB  LEU A   2     -13.647   0.380  15.840  1.00  0.00           H  
ATOM     25  HG  LEU A   2     -13.749   2.102  14.040  1.00  0.00           H  
ATOM     26 1HD1 LEU A   2     -15.799   3.430  13.796  1.00  0.00           H  
ATOM     27 2HD1 LEU A   2     -16.060   1.729  13.345  1.00  0.00           H  
ATOM     28 3HD1 LEU A   2     -16.643   2.334  14.915  1.00  0.00           H  
ATOM     29 1HD2 LEU A   2     -14.124   4.001  15.577  1.00  0.00           H  
ATOM     30 2HD2 LEU A   2     -14.945   2.913  16.722  1.00  0.00           H  
ATOM     31 3HD2 LEU A   2     -13.212   2.699  16.378  1.00  0.00           H  
ATOM     32  N   HIS A   3     -12.511  -0.362  13.650  1.00  0.00           N  
ATOM     33  CA  HIS A   3     -11.380  -0.348  12.739  1.00  0.00           C  
ATOM     34  C   HIS A   3     -11.456  -1.522  11.769  1.00  0.00           C  
ATOM     35  O   HIS A   3     -11.011  -1.425  10.630  1.00  0.00           O  
ATOM     36  CB  HIS A   3     -10.059  -0.397  13.513  1.00  0.00           C  
ATOM     37  CG  HIS A   3      -9.917  -1.604  14.386  1.00  0.00           C  
ATOM     38  ND1 HIS A   3      -8.972  -2.583  14.155  1.00  0.00           N  
ATOM     39  CD2 HIS A   3     -10.599  -1.993  15.489  1.00  0.00           C  
ATOM     40  CE1 HIS A   3      -9.080  -3.521  15.080  1.00  0.00           C  
ATOM     41  NE2 HIS A   3     -10.060  -3.187  15.900  1.00  0.00           N  
ATOM     42  H   HIS A   3     -12.343  -0.314  14.644  1.00  0.00           H  
ATOM     43  HA  HIS A   3     -11.382   0.580  12.169  1.00  0.00           H  
ATOM     44 1HB  HIS A   3      -9.224  -0.383  12.811  1.00  0.00           H  
ATOM     45 2HB  HIS A   3      -9.973   0.490  14.141  1.00  0.00           H  
ATOM     46  HD1 HIS A   3      -8.257  -2.560  13.457  1.00  0.00           H  
ATOM     47  HD2 HIS A   3     -11.427  -1.548  16.043  1.00  0.00           H  
ATOM     48  HE1 HIS A   3      -8.418  -4.386  15.072  1.00  0.00           H  
ATOM     49  N   TRP A   4     -12.033  -2.624  12.234  1.00  0.00           N  
ATOM     50  CA  TRP A   4     -12.317  -3.776  11.385  1.00  0.00           C  
ATOM     51  C   TRP A   4     -13.378  -3.480  10.335  1.00  0.00           C  
ATOM     52  O   TRP A   4     -13.183  -3.763   9.153  1.00  0.00           O  
ATOM     53  CB  TRP A   4     -12.772  -4.960  12.241  1.00  0.00           C  
ATOM     54  CG  TRP A   4     -13.225  -6.141  11.437  1.00  0.00           C  
ATOM     55  CD1 TRP A   4     -12.903  -6.418  10.142  1.00  0.00           C  
ATOM     56  CD2 TRP A   4     -14.090  -7.217  11.874  1.00  0.00           C  
ATOM     57  NE1 TRP A   4     -13.505  -7.585   9.744  1.00  0.00           N  
ATOM     58  CE2 TRP A   4     -14.234  -8.089  10.792  1.00  0.00           C  
ATOM     59  CE3 TRP A   4     -14.743  -7.506  13.079  1.00  0.00           C  
ATOM     60  CZ2 TRP A   4     -15.008  -9.236  10.872  1.00  0.00           C  
ATOM     61  CZ3 TRP A   4     -15.518  -8.657  13.160  1.00  0.00           C  
ATOM     62  CH2 TRP A   4     -15.646  -9.499  12.084  1.00  0.00           C  
ATOM     63  H   TRP A   4     -12.282  -2.661  13.212  1.00  0.00           H  
ATOM     64  HA  TRP A   4     -11.400  -4.060  10.869  1.00  0.00           H  
ATOM     65 1HB  TRP A   4     -11.953  -5.278  12.886  1.00  0.00           H  
ATOM     66 2HB  TRP A   4     -13.594  -4.648  12.885  1.00  0.00           H  
ATOM     67  HD1 TRP A   4     -12.260  -5.802   9.515  1.00  0.00           H  
ATOM     68  HE1 TRP A   4     -13.426  -8.006   8.830  1.00  0.00           H  
ATOM     69  HE3 TRP A   4     -14.642  -6.842  13.937  1.00  0.00           H  
ATOM     70  HZ2 TRP A   4     -15.123  -9.917  10.029  1.00  0.00           H  
ATOM     71  HZ3 TRP A   4     -16.023  -8.874  14.101  1.00  0.00           H  
ATOM     72  HH2 TRP A   4     -16.262 -10.394  12.182  1.00  0.00           H  
ATOM     73  N   ARG A   5     -14.502  -2.914  10.765  1.00  0.00           N  
ATOM     74  CA  ARG A   5     -15.593  -2.616   9.847  1.00  0.00           C  
ATOM     75  C   ARG A   5     -15.222  -1.565   8.821  1.00  0.00           C  
ATOM     76  O   ARG A   5     -15.921  -1.394   7.825  1.00  0.00           O  
ATOM     77  CB  ARG A   5     -16.816  -2.140  10.618  1.00  0.00           C  
ATOM     78  CG  ARG A   5     -17.472  -3.198  11.492  1.00  0.00           C  
ATOM     79  CD  ARG A   5     -18.645  -2.655  12.224  1.00  0.00           C  
ATOM     80  NE  ARG A   5     -18.254  -1.672  13.222  1.00  0.00           N  
ATOM     81  CZ  ARG A   5     -19.087  -0.766  13.771  1.00  0.00           C  
ATOM     82  NH1 ARG A   5     -20.350  -0.731  13.409  1.00  0.00           N  
ATOM     83  NH2 ARG A   5     -18.633   0.087  14.673  1.00  0.00           N  
ATOM     84  H   ARG A   5     -14.605  -2.686  11.744  1.00  0.00           H  
ATOM     85  HA  ARG A   5     -15.845  -3.526   9.302  1.00  0.00           H  
ATOM     86 1HB  ARG A   5     -16.538  -1.307  11.262  1.00  0.00           H  
ATOM     87 2HB  ARG A   5     -17.569  -1.777   9.919  1.00  0.00           H  
ATOM     88 1HG  ARG A   5     -17.811  -4.026  10.868  1.00  0.00           H  
ATOM     89 2HG  ARG A   5     -16.751  -3.565  12.223  1.00  0.00           H  
ATOM     90 1HD  ARG A   5     -19.323  -2.174  11.519  1.00  0.00           H  
ATOM     91 2HD  ARG A   5     -19.166  -3.467  12.730  1.00  0.00           H  
ATOM     92  HE  ARG A   5     -17.290  -1.669  13.525  1.00  0.00           H  
ATOM     93 1HH1 ARG A   5     -20.697  -1.383  12.720  1.00  0.00           H  
ATOM     94 2HH1 ARG A   5     -20.974  -0.052  13.821  1.00  0.00           H  
ATOM     95 1HH2 ARG A   5     -17.662   0.059  14.951  1.00  0.00           H  
ATOM     96 2HH2 ARG A   5     -19.257   0.765  15.084  1.00  0.00           H  
ATOM     97  N   ALA A   6     -14.130  -0.849   9.067  1.00  0.00           N  
ATOM     98  CA  ALA A   6     -13.643   0.147   8.119  1.00  0.00           C  
ATOM     99  C   ALA A   6     -13.384  -0.551   6.786  1.00  0.00           C  
ATOM    100  O   ALA A   6     -13.525   0.045   5.716  1.00  0.00           O  
ATOM    101  CB  ALA A   6     -12.361   0.787   8.637  1.00  0.00           C  
ATOM    102  H   ALA A   6     -13.625  -0.996   9.929  1.00  0.00           H  
ATOM    103  HA  ALA A   6     -14.407   0.917   8.015  1.00  0.00           H  
ATOM    104 1HB  ALA A   6     -12.009   1.528   7.920  1.00  0.00           H  
ATOM    105 2HB  ALA A   6     -12.558   1.273   9.593  1.00  0.00           H  
ATOM    106 3HB  ALA A   6     -11.600   0.021   8.770  1.00  0.00           H  
ATOM    107  N   ALA A   7     -13.006  -1.822   6.875  1.00  0.00           N  
ATOM    108  CA  ALA A   7     -12.759  -2.650   5.708  1.00  0.00           C  
ATOM    109  C   ALA A   7     -14.020  -2.759   4.861  1.00  0.00           C  
ATOM    110  O   ALA A   7     -13.981  -2.561   3.647  1.00  0.00           O  
ATOM    111  CB  ALA A   7     -12.302  -4.037   6.142  1.00  0.00           C  
ATOM    112  H   ALA A   7     -12.889  -2.221   7.796  1.00  0.00           H  
ATOM    113  HA  ALA A   7     -11.969  -2.181   5.121  1.00  0.00           H  
ATOM    114 1HB  ALA A   7     -12.118  -4.652   5.261  1.00  0.00           H  
ATOM    115 2HB  ALA A   7     -11.383  -3.951   6.723  1.00  0.00           H  
ATOM    116 3HB  ALA A   7     -13.075  -4.500   6.753  1.00  0.00           H  
ATOM    117  N   GLY A   8     -15.138  -3.072   5.508  1.00  0.00           N  
ATOM    118  CA  GLY A   8     -16.406  -3.125   4.808  1.00  0.00           C  
ATOM    119  C   GLY A   8     -16.802  -1.782   4.217  1.00  0.00           C  
ATOM    120  O   GLY A   8     -17.266  -1.712   3.081  1.00  0.00           O  
ATOM    121  H   GLY A   8     -15.114  -3.277   6.497  1.00  0.00           H  
ATOM    122 1HA  GLY A   8     -16.349  -3.862   4.007  1.00  0.00           H  
ATOM    123 2HA  GLY A   8     -17.186  -3.455   5.493  1.00  0.00           H  
ATOM    124  N   ALA A   9     -16.614  -0.710   4.982  1.00  0.00           N  
ATOM    125  CA  ALA A   9     -16.881   0.631   4.479  1.00  0.00           C  
ATOM    126  C   ALA A   9     -16.020   0.993   3.283  1.00  0.00           C  
ATOM    127  O   ALA A   9     -16.492   1.640   2.351  1.00  0.00           O  
ATOM    128  CB  ALA A   9     -16.673   1.653   5.579  1.00  0.00           C  
ATOM    129  H   ALA A   9     -16.281  -0.823   5.929  1.00  0.00           H  
ATOM    130  HA  ALA A   9     -17.920   0.669   4.151  1.00  0.00           H  
ATOM    131 1HB  ALA A   9     -16.876   2.652   5.191  1.00  0.00           H  
ATOM    132 2HB  ALA A   9     -17.351   1.441   6.406  1.00  0.00           H  
ATOM    133 3HB  ALA A   9     -15.644   1.604   5.932  1.00  0.00           H  
ATOM    134  N   ALA A  10     -14.756   0.588   3.316  1.00  0.00           N  
ATOM    135  CA  ALA A  10     -13.855   0.836   2.200  1.00  0.00           C  
ATOM    136  C   ALA A  10     -14.218  -0.013   1.004  1.00  0.00           C  
ATOM    137  O   ALA A  10     -13.992   0.380  -0.132  1.00  0.00           O  
ATOM    138  CB  ALA A  10     -12.436   0.553   2.597  1.00  0.00           C  
ATOM    139  H   ALA A  10     -14.409   0.100   4.129  1.00  0.00           H  
ATOM    140  HA  ALA A  10     -13.940   1.887   1.923  1.00  0.00           H  
ATOM    141 1HB  ALA A  10     -11.776   0.743   1.750  1.00  0.00           H  
ATOM    142 2HB  ALA A  10     -12.155   1.199   3.428  1.00  0.00           H  
ATOM    143 3HB  ALA A  10     -12.345  -0.489   2.900  1.00  0.00           H  
ATOM    144  N   THR A  11     -14.766  -1.192   1.264  1.00  0.00           N  
ATOM    145  CA  THR A  11     -15.255  -2.021   0.179  1.00  0.00           C  
ATOM    146  C   THR A  11     -16.443  -1.328  -0.478  1.00  0.00           C  
ATOM    147  O   THR A  11     -16.539  -1.289  -1.701  1.00  0.00           O  
ATOM    148  CB  THR A  11     -15.660  -3.422   0.673  1.00  0.00           C  
ATOM    149  OG1 THR A  11     -14.521  -4.076   1.249  1.00  0.00           O  
ATOM    150  CG2 THR A  11     -16.193  -4.261  -0.478  1.00  0.00           C  
ATOM    151  H   THR A  11     -14.850  -1.525   2.214  1.00  0.00           H  
ATOM    152  HA  THR A  11     -14.450  -2.155  -0.544  1.00  0.00           H  
ATOM    153  HB  THR A  11     -16.433  -3.330   1.436  1.00  0.00           H  
ATOM    154  HG1 THR A  11     -14.792  -4.556   2.035  1.00  0.00           H  
ATOM    155 1HG2 THR A  11     -16.474  -5.247  -0.110  1.00  0.00           H  
ATOM    156 2HG2 THR A  11     -17.066  -3.772  -0.911  1.00  0.00           H  
ATOM    157 3HG2 THR A  11     -15.421  -4.365  -1.240  1.00  0.00           H  
ATOM    158  N   VAL A  12     -17.341  -0.766   0.327  1.00  0.00           N  
ATOM    159  CA  VAL A  12     -18.461  -0.016  -0.231  1.00  0.00           C  
ATOM    160  C   VAL A  12     -17.918   1.178  -1.008  1.00  0.00           C  
ATOM    161  O   VAL A  12     -18.388   1.486  -2.097  1.00  0.00           O  
ATOM    162  CB  VAL A  12     -19.408   0.469   0.883  1.00  0.00           C  
ATOM    163  CG1 VAL A  12     -20.442   1.433   0.321  1.00  0.00           C  
ATOM    164  CG2 VAL A  12     -20.084  -0.723   1.544  1.00  0.00           C  
ATOM    165  H   VAL A  12     -17.258  -0.853   1.330  1.00  0.00           H  
ATOM    166  HA  VAL A  12     -19.026  -0.676  -0.890  1.00  0.00           H  
ATOM    167  HB  VAL A  12     -18.828   1.017   1.627  1.00  0.00           H  
ATOM    168 1HG1 VAL A  12     -21.102   1.766   1.122  1.00  0.00           H  
ATOM    169 2HG1 VAL A  12     -19.937   2.295  -0.114  1.00  0.00           H  
ATOM    170 3HG1 VAL A  12     -21.029   0.929  -0.446  1.00  0.00           H  
ATOM    171 1HG2 VAL A  12     -20.751  -0.372   2.331  1.00  0.00           H  
ATOM    172 2HG2 VAL A  12     -20.659  -1.274   0.799  1.00  0.00           H  
ATOM    173 3HG2 VAL A  12     -19.327  -1.378   1.975  1.00  0.00           H  
ATOM    174  N   LEU A  13     -16.926   1.849  -0.434  1.00  0.00           N  
ATOM    175  CA  LEU A  13     -16.293   2.999  -1.069  1.00  0.00           C  
ATOM    176  C   LEU A  13     -15.793   2.573  -2.442  1.00  0.00           C  
ATOM    177  O   LEU A  13     -16.051   3.243  -3.439  1.00  0.00           O  
ATOM    178  CB  LEU A  13     -15.132   3.528  -0.217  1.00  0.00           C  
ATOM    179  CG  LEU A  13     -14.353   4.708  -0.814  1.00  0.00           C  
ATOM    180  CD1 LEU A  13     -15.286   5.899  -0.983  1.00  0.00           C  
ATOM    181  CD2 LEU A  13     -13.183   5.054   0.094  1.00  0.00           C  
ATOM    182  H   LEU A  13     -16.602   1.549   0.475  1.00  0.00           H  
ATOM    183  HA  LEU A  13     -17.028   3.799  -1.145  1.00  0.00           H  
ATOM    184 1HB  LEU A  13     -15.525   3.845   0.747  1.00  0.00           H  
ATOM    185 2HB  LEU A  13     -14.426   2.716  -0.049  1.00  0.00           H  
ATOM    186  HG  LEU A  13     -13.979   4.435  -1.801  1.00  0.00           H  
ATOM    187 1HD1 LEU A  13     -14.733   6.737  -1.407  1.00  0.00           H  
ATOM    188 2HD1 LEU A  13     -16.104   5.629  -1.652  1.00  0.00           H  
ATOM    189 3HD1 LEU A  13     -15.690   6.185  -0.013  1.00  0.00           H  
ATOM    190 1HD2 LEU A  13     -12.629   5.892  -0.331  1.00  0.00           H  
ATOM    191 2HD2 LEU A  13     -13.556   5.329   1.080  1.00  0.00           H  
ATOM    192 3HD2 LEU A  13     -12.523   4.191   0.182  1.00  0.00           H  
ATOM    193  N   LEU A  14     -15.082   1.450  -2.487  1.00  0.00           N  
ATOM    194  CA  LEU A  14     -14.548   0.924  -3.739  1.00  0.00           C  
ATOM    195  C   LEU A  14     -15.650   0.811  -4.781  1.00  0.00           C  
ATOM    196  O   LEU A  14     -15.473   1.214  -5.930  1.00  0.00           O  
ATOM    197  CB  LEU A  14     -13.902  -0.448  -3.513  1.00  0.00           C  
ATOM    198  CG  LEU A  14     -13.299  -1.113  -4.757  1.00  0.00           C  
ATOM    199  CD1 LEU A  14     -12.170  -0.247  -5.300  1.00  0.00           C  
ATOM    200  CD2 LEU A  14     -12.797  -2.503  -4.397  1.00  0.00           C  
ATOM    201  H   LEU A  14     -14.908   0.947  -1.629  1.00  0.00           H  
ATOM    202  HA  LEU A  14     -13.776   1.604  -4.098  1.00  0.00           H  
ATOM    203 1HB  LEU A  14     -13.107  -0.340  -2.777  1.00  0.00           H  
ATOM    204 2HB  LEU A  14     -14.654  -1.124  -3.108  1.00  0.00           H  
ATOM    205  HG  LEU A  14     -14.061  -1.192  -5.533  1.00  0.00           H  
ATOM    206 1HD1 LEU A  14     -11.742  -0.719  -6.184  1.00  0.00           H  
ATOM    207 2HD1 LEU A  14     -12.561   0.735  -5.567  1.00  0.00           H  
ATOM    208 3HD1 LEU A  14     -11.399  -0.136  -4.539  1.00  0.00           H  
ATOM    209 1HD2 LEU A  14     -12.370  -2.976  -5.282  1.00  0.00           H  
ATOM    210 2HD2 LEU A  14     -12.034  -2.426  -3.623  1.00  0.00           H  
ATOM    211 3HD2 LEU A  14     -13.628  -3.106  -4.029  1.00  0.00           H  
ATOM    212  N   VAL A  15     -16.783   0.251  -4.372  1.00  0.00           N  
ATOM    213  CA  VAL A  15     -17.933   0.123  -5.254  1.00  0.00           C  
ATOM    214  C   VAL A  15     -18.402   1.492  -5.702  1.00  0.00           C  
ATOM    215  O   VAL A  15     -18.766   1.681  -6.854  1.00  0.00           O  
ATOM    216  CB  VAL A  15     -19.086  -0.609  -4.541  1.00  0.00           C  
ATOM    217  CG1 VAL A  15     -20.352  -0.555  -5.382  1.00  0.00           C  
ATOM    218  CG2 VAL A  15     -18.688  -2.049  -4.257  1.00  0.00           C  
ATOM    219  H   VAL A  15     -16.849  -0.094  -3.425  1.00  0.00           H  
ATOM    220  HA  VAL A  15     -17.636  -0.457  -6.128  1.00  0.00           H  
ATOM    221  HB  VAL A  15     -19.302  -0.099  -3.602  1.00  0.00           H  
ATOM    222 1HG1 VAL A  15     -21.157  -1.077  -4.863  1.00  0.00           H  
ATOM    223 2HG1 VAL A  15     -20.639   0.484  -5.543  1.00  0.00           H  
ATOM    224 3HG1 VAL A  15     -20.171  -1.035  -6.344  1.00  0.00           H  
ATOM    225 1HG2 VAL A  15     -19.507  -2.561  -3.753  1.00  0.00           H  
ATOM    226 2HG2 VAL A  15     -18.466  -2.557  -5.196  1.00  0.00           H  
ATOM    227 3HG2 VAL A  15     -17.804  -2.064  -3.619  1.00  0.00           H  
ATOM    228  N   ILE A  16     -18.413   2.448  -4.786  1.00  0.00           N  
ATOM    229  CA  ILE A  16     -18.886   3.773  -5.136  1.00  0.00           C  
ATOM    230  C   ILE A  16     -17.937   4.284  -6.215  1.00  0.00           C  
ATOM    231  O   ILE A  16     -18.374   4.854  -7.212  1.00  0.00           O  
ATOM    232  CB  ILE A  16     -18.906   4.724  -3.926  1.00  0.00           C  
ATOM    233  CG1 ILE A  16     -19.977   4.289  -2.922  1.00  0.00           C  
ATOM    234  CG2 ILE A  16     -19.146   6.156  -4.378  1.00  0.00           C  
ATOM    235  CD1 ILE A  16     -19.877   4.983  -1.583  1.00  0.00           C  
ATOM    236  H   ILE A  16     -18.096   2.271  -3.843  1.00  0.00           H  
ATOM    237  HA  ILE A  16     -19.914   3.692  -5.487  1.00  0.00           H  
ATOM    238  HB  ILE A  16     -17.949   4.673  -3.407  1.00  0.00           H  
ATOM    239 1HG1 ILE A  16     -20.965   4.488  -3.336  1.00  0.00           H  
ATOM    240 2HG1 ILE A  16     -19.904   3.214  -2.755  1.00  0.00           H  
ATOM    241 1HG2 ILE A  16     -19.158   6.815  -3.510  1.00  0.00           H  
ATOM    242 2HG2 ILE A  16     -18.349   6.462  -5.055  1.00  0.00           H  
ATOM    243 3HG2 ILE A  16     -20.104   6.219  -4.894  1.00  0.00           H  
ATOM    244 1HD1 ILE A  16     -20.669   4.622  -0.926  1.00  0.00           H  
ATOM    245 2HD1 ILE A  16     -18.907   4.768  -1.133  1.00  0.00           H  
ATOM    246 3HD1 ILE A  16     -19.983   6.058  -1.721  1.00  0.00           H  
ATOM    247  N   VAL A  17     -16.640   4.049  -6.013  1.00  0.00           N  
ATOM    248  CA  VAL A  17     -15.602   4.501  -6.942  1.00  0.00           C  
ATOM    249  C   VAL A  17     -15.835   3.882  -8.305  1.00  0.00           C  
ATOM    250  O   VAL A  17     -15.694   4.542  -9.330  1.00  0.00           O  
ATOM    251  CB  VAL A  17     -14.201   4.114  -6.433  1.00  0.00           C  
ATOM    252  CG1 VAL A  17     -13.156   4.363  -7.510  1.00  0.00           C  
ATOM    253  CG2 VAL A  17     -13.874   4.897  -5.171  1.00  0.00           C  
ATOM    254  H   VAL A  17     -16.370   3.538  -5.184  1.00  0.00           H  
ATOM    255  HA  VAL A  17     -15.634   5.590  -6.994  1.00  0.00           H  
ATOM    256  HB  VAL A  17     -14.187   3.046  -6.213  1.00  0.00           H  
ATOM    257 1HG1 VAL A  17     -12.171   4.084  -7.133  1.00  0.00           H  
ATOM    258 2HG1 VAL A  17     -13.390   3.765  -8.390  1.00  0.00           H  
ATOM    259 3HG1 VAL A  17     -13.154   5.420  -7.778  1.00  0.00           H  
ATOM    260 1HG2 VAL A  17     -12.882   4.618  -4.817  1.00  0.00           H  
ATOM    261 2HG2 VAL A  17     -13.894   5.965  -5.391  1.00  0.00           H  
ATOM    262 3HG2 VAL A  17     -14.611   4.671  -4.401  1.00  0.00           H  
ATOM    263  N   LEU A  18     -16.170   2.599  -8.307  1.00  0.00           N  
ATOM    264  CA  LEU A  18     -16.409   1.894  -9.549  1.00  0.00           C  
ATOM    265  C   LEU A  18     -17.585   2.568 -10.233  1.00  0.00           C  
ATOM    266  O   LEU A  18     -17.560   2.798 -11.439  1.00  0.00           O  
ATOM    267  CB  LEU A  18     -16.706   0.410  -9.297  1.00  0.00           C  
ATOM    268  CG  LEU A  18     -15.536  -0.418  -8.751  1.00  0.00           C  
ATOM    269  CD1 LEU A  18     -16.026  -1.813  -8.387  1.00  0.00           C  
ATOM    270  CD2 LEU A  18     -14.429  -0.483  -9.793  1.00  0.00           C  
ATOM    271  H   LEU A  18     -16.262   2.101  -7.433  1.00  0.00           H  
ATOM    272  HA  LEU A  18     -15.502   1.935 -10.150  1.00  0.00           H  
ATOM    273 1HB  LEU A  18     -17.525   0.336  -8.584  1.00  0.00           H  
ATOM    274 2HB  LEU A  18     -17.025  -0.045 -10.234  1.00  0.00           H  
ATOM    275  HG  LEU A  18     -15.152   0.048  -7.843  1.00  0.00           H  
ATOM    276 1HD1 LEU A  18     -15.195  -2.402  -7.999  1.00  0.00           H  
ATOM    277 2HD1 LEU A  18     -16.803  -1.738  -7.626  1.00  0.00           H  
ATOM    278 3HD1 LEU A  18     -16.432  -2.299  -9.274  1.00  0.00           H  
ATOM    279 1HD2 LEU A  18     -13.597  -1.071  -9.404  1.00  0.00           H  
ATOM    280 2HD2 LEU A  18     -14.811  -0.950 -10.701  1.00  0.00           H  
ATOM    281 3HD2 LEU A  18     -14.085   0.526 -10.021  1.00  0.00           H  
ATOM    282  N   LEU A  19     -18.607   2.901  -9.452  1.00  0.00           N  
ATOM    283  CA  LEU A  19     -19.803   3.546  -9.983  1.00  0.00           C  
ATOM    284  C   LEU A  19     -19.512   4.961 -10.457  1.00  0.00           C  
ATOM    285  O   LEU A  19     -20.092   5.417 -11.436  1.00  0.00           O  
ATOM    286  CB  LEU A  19     -20.904   3.578  -8.916  1.00  0.00           C  
ATOM    287  CG  LEU A  19     -21.493   2.216  -8.527  1.00  0.00           C  
ATOM    288  CD1 LEU A  19     -22.419   2.386  -7.330  1.00  0.00           C  
ATOM    289  CD2 LEU A  19     -22.238   1.626  -9.715  1.00  0.00           C  
ATOM    290  H   LEU A  19     -18.553   2.703  -8.463  1.00  0.00           H  
ATOM    291  HA  LEU A  19     -20.154   2.971 -10.840  1.00  0.00           H  
ATOM    292 1HB  LEU A  19     -20.500   4.034  -8.014  1.00  0.00           H  
ATOM    293 2HB  LEU A  19     -21.721   4.201  -9.279  1.00  0.00           H  
ATOM    294  HG  LEU A  19     -20.688   1.542  -8.232  1.00  0.00           H  
ATOM    295 1HD1 LEU A  19     -22.837   1.418  -7.053  1.00  0.00           H  
ATOM    296 2HD1 LEU A  19     -21.856   2.791  -6.489  1.00  0.00           H  
ATOM    297 3HD1 LEU A  19     -23.227   3.069  -7.590  1.00  0.00           H  
ATOM    298 1HD2 LEU A  19     -22.655   0.658  -9.439  1.00  0.00           H  
ATOM    299 2HD2 LEU A  19     -23.044   2.299 -10.009  1.00  0.00           H  
ATOM    300 3HD2 LEU A  19     -21.548   1.499 -10.550  1.00  0.00           H  
ATOM    301  N   ALA A  20     -18.605   5.647  -9.770  1.00  0.00           N  
ATOM    302  CA  ALA A  20     -18.239   7.011 -10.131  1.00  0.00           C  
ATOM    303  C   ALA A  20     -17.825   7.097 -11.594  1.00  0.00           C  
ATOM    304  O   ALA A  20     -18.407   7.854 -12.368  1.00  0.00           O  
ATOM    305  CB  ALA A  20     -17.103   7.500  -9.242  1.00  0.00           C  
ATOM    306  H   ALA A  20     -18.157   5.210  -8.977  1.00  0.00           H  
ATOM    307  HA  ALA A  20     -19.110   7.648  -9.976  1.00  0.00           H  
ATOM    308 1HB  ALA A  20     -16.837   8.520  -9.519  1.00  0.00           H  
ATOM    309 2HB  ALA A  20     -17.421   7.478  -8.199  1.00  0.00           H  
ATOM    310 3HB  ALA A  20     -16.237   6.852  -9.369  1.00  0.00           H  
ATOM    311  N   GLY A  21     -16.810   6.323 -11.964  1.00  0.00           N  
ATOM    312  CA  GLY A  21     -16.372   6.291 -13.348  1.00  0.00           C  
ATOM    313  C   GLY A  21     -17.478   5.801 -14.260  1.00  0.00           C  
ATOM    314  O   GLY A  21     -17.711   6.362 -15.329  1.00  0.00           O  
ATOM    315  H   GLY A  21     -16.334   5.748 -11.284  1.00  0.00           H  
ATOM    316 1HA  GLY A  21     -16.057   7.289 -13.653  1.00  0.00           H  
ATOM    317 2HA  GLY A  21     -15.504   5.639 -13.439  1.00  0.00           H  
ATOM    318  N   SER A  22     -18.163   4.748 -13.829  1.00  0.00           N  
ATOM    319  CA  SER A  22     -19.216   4.135 -14.623  1.00  0.00           C  
ATOM    320  C   SER A  22     -20.265   5.160 -15.007  1.00  0.00           C  
ATOM    321  O   SER A  22     -20.851   5.092 -16.083  1.00  0.00           O  
ATOM    322  CB  SER A  22     -19.861   2.999 -13.854  1.00  0.00           C  
ATOM    323  OG  SER A  22     -18.951   1.953 -13.645  1.00  0.00           O  
ATOM    324  H   SER A  22     -17.944   4.363 -12.921  1.00  0.00           H  
ATOM    325  HA  SER A  22     -18.768   3.710 -15.522  1.00  0.00           H  
ATOM    326 1HB  SER A  22     -20.221   3.368 -12.894  1.00  0.00           H  
ATOM    327 2HB  SER A  22     -20.723   2.629 -14.407  1.00  0.00           H  
ATOM    328  HG  SER A  22     -19.481   1.176 -13.454  1.00  0.00           H  
ATOM    329  N   TYR A  23     -20.493   6.115 -14.117  1.00  0.00           N  
ATOM    330  CA  TYR A  23     -21.515   7.123 -14.331  1.00  0.00           C  
ATOM    331  C   TYR A  23     -20.969   8.541 -14.347  1.00  0.00           C  
ATOM    332  O   TYR A  23     -21.649   9.475 -13.926  1.00  0.00           O  
ATOM    333  CB  TYR A  23     -22.599   6.997 -13.258  1.00  0.00           C  
ATOM    334  CG  TYR A  23     -23.428   5.737 -13.373  1.00  0.00           C  
ATOM    335  CD1 TYR A  23     -23.125   4.633 -12.590  1.00  0.00           C  
ATOM    336  CD2 TYR A  23     -24.492   5.685 -14.262  1.00  0.00           C  
ATOM    337  CE1 TYR A  23     -23.882   3.482 -12.695  1.00  0.00           C  
ATOM    338  CE2 TYR A  23     -25.249   4.534 -14.367  1.00  0.00           C  
ATOM    339  CZ  TYR A  23     -24.947   3.436 -13.587  1.00  0.00           C  
ATOM    340  OH  TYR A  23     -25.701   2.290 -13.692  1.00  0.00           O  
ATOM    341  H   TYR A  23     -19.943   6.144 -13.270  1.00  0.00           H  
ATOM    342  HA  TYR A  23     -21.964   6.957 -15.310  1.00  0.00           H  
ATOM    343 1HB  TYR A  23     -22.137   7.011 -12.270  1.00  0.00           H  
ATOM    344 2HB  TYR A  23     -23.271   7.853 -13.318  1.00  0.00           H  
ATOM    345  HD1 TYR A  23     -22.289   4.674 -11.891  1.00  0.00           H  
ATOM    346  HD2 TYR A  23     -24.729   6.552 -14.878  1.00  0.00           H  
ATOM    347  HE1 TYR A  23     -23.643   2.615 -12.079  1.00  0.00           H  
ATOM    348  HE2 TYR A  23     -26.084   4.493 -15.066  1.00  0.00           H  
ATOM    349  HH  TYR A  23     -25.360   1.628 -13.086  1.00  0.00           H  
ATOM    350  N   LEU A  24     -19.738   8.694 -14.824  1.00  0.00           N  
ATOM    351  CA  LEU A  24     -19.157  10.018 -15.036  1.00  0.00           C  
ATOM    352  C   LEU A  24     -18.301   9.996 -16.291  1.00  0.00           C  
ATOM    353  O   LEU A  24     -18.505  10.782 -17.213  1.00  0.00           O  
ATOM    354  CB  LEU A  24     -18.311  10.443 -13.829  1.00  0.00           C  
ATOM    355  CG  LEU A  24     -19.093  10.764 -12.549  1.00  0.00           C  
ATOM    356  CD1 LEU A  24     -18.118  11.005 -11.405  1.00  0.00           C  
ATOM    357  CD2 LEU A  24     -19.972  11.984 -12.784  1.00  0.00           C  
ATOM    358  H   LEU A  24     -19.190   7.875 -15.045  1.00  0.00           H  
ATOM    359  HA  LEU A  24     -19.968  10.736 -15.152  1.00  0.00           H  
ATOM    360 1HB  LEU A  24     -17.611   9.642 -13.597  1.00  0.00           H  
ATOM    361 2HB  LEU A  24     -17.740  11.330 -14.101  1.00  0.00           H  
ATOM    362  HG  LEU A  24     -19.718   9.913 -12.281  1.00  0.00           H  
ATOM    363 1HD1 LEU A  24     -18.673  11.234 -10.495  1.00  0.00           H  
ATOM    364 2HD1 LEU A  24     -17.515  10.110 -11.246  1.00  0.00           H  
ATOM    365 3HD1 LEU A  24     -17.467  11.843 -11.652  1.00  0.00           H  
ATOM    366 1HD2 LEU A  24     -20.528  12.212 -11.875  1.00  0.00           H  
ATOM    367 2HD2 LEU A  24     -19.347  12.837 -13.051  1.00  0.00           H  
ATOM    368 3HD2 LEU A  24     -20.671  11.778 -13.595  1.00  0.00           H  
ATOM    369  N   ALA A  25     -17.330   9.092 -16.318  1.00  0.00           N  
ATOM    370  CA  ALA A  25     -16.403   9.028 -17.436  1.00  0.00           C  
ATOM    371  C   ALA A  25     -17.206   8.576 -18.650  1.00  0.00           C  
ATOM    372  O   ALA A  25     -16.956   9.009 -19.777  1.00  0.00           O  
ATOM    373  CB  ALA A  25     -15.288   8.037 -17.137  1.00  0.00           C  
ATOM    374  H   ALA A  25     -17.228   8.438 -15.556  1.00  0.00           H  
ATOM    375  HA  ALA A  25     -15.970  10.019 -17.573  1.00  0.00           H  
ATOM    376 1HB  ALA A  25     -14.600   7.998 -17.982  1.00  0.00           H  
ATOM    377 2HB  ALA A  25     -14.748   8.354 -16.245  1.00  0.00           H  
ATOM    378 3HB  ALA A  25     -15.714   7.049 -16.971  1.00  0.00           H  
ATOM    379  N   VAL A  26     -18.177   7.704 -18.402  1.00  0.00           N  
ATOM    380  CA  VAL A  26     -19.057   7.231 -19.457  1.00  0.00           C  
ATOM    381  C   VAL A  26     -19.813   8.425 -20.010  1.00  0.00           C  
ATOM    382  O   VAL A  26     -19.927   8.578 -21.222  1.00  0.00           O  
ATOM    383  CB  VAL A  26     -20.048   6.178 -18.926  1.00  0.00           C  
ATOM    384  CG1 VAL A  26     -21.102   5.861 -19.975  1.00  0.00           C  
ATOM    385  CG2 VAL A  26     -19.296   4.920 -18.518  1.00  0.00           C  
ATOM    386  H   VAL A  26     -18.309   7.362 -17.461  1.00  0.00           H  
ATOM    387  HA  VAL A  26     -18.450   6.750 -20.225  1.00  0.00           H  
ATOM    388  HB  VAL A  26     -20.569   6.587 -18.060  1.00  0.00           H  
ATOM    389 1HG1 VAL A  26     -21.794   5.115 -19.583  1.00  0.00           H  
ATOM    390 2HG1 VAL A  26     -21.651   6.768 -20.225  1.00  0.00           H  
ATOM    391 3HG1 VAL A  26     -20.618   5.470 -20.870  1.00  0.00           H  
ATOM    392 1HG2 VAL A  26     -20.002   4.180 -18.143  1.00  0.00           H  
ATOM    393 2HG2 VAL A  26     -18.770   4.514 -19.383  1.00  0.00           H  
ATOM    394 3HG2 VAL A  26     -18.576   5.163 -17.737  1.00  0.00           H  
ATOM    395  N   LEU A  27     -20.312   9.278 -19.120  1.00  0.00           N  
ATOM    396  CA  LEU A  27     -21.007  10.490 -19.540  1.00  0.00           C  
ATOM    397  C   LEU A  27     -20.108  11.432 -20.345  1.00  0.00           C  
ATOM    398  O   LEU A  27     -20.567  12.121 -21.257  1.00  0.00           O  
ATOM    399  CB  LEU A  27     -21.552  11.228 -18.311  1.00  0.00           C  
ATOM    400  CG  LEU A  27     -22.670  10.508 -17.545  1.00  0.00           C  
ATOM    401  CD1 LEU A  27     -22.990  11.280 -16.271  1.00  0.00           C  
ATOM    402  CD2 LEU A  27     -23.898  10.386 -18.434  1.00  0.00           C  
ATOM    403  H   LEU A  27     -20.209   9.086 -18.134  1.00  0.00           H  
ATOM    404  HA  LEU A  27     -21.827  10.207 -20.200  1.00  0.00           H  
ATOM    405 1HB  LEU A  27     -20.731  11.399 -17.617  1.00  0.00           H  
ATOM    406 2HB  LEU A  27     -21.939  12.196 -18.630  1.00  0.00           H  
ATOM    407  HG  LEU A  27     -22.330   9.513 -17.255  1.00  0.00           H  
ATOM    408 1HD1 LEU A  27     -23.784  10.768 -15.727  1.00  0.00           H  
ATOM    409 2HD1 LEU A  27     -22.100  11.335 -15.646  1.00  0.00           H  
ATOM    410 3HD1 LEU A  27     -23.318  12.286 -16.529  1.00  0.00           H  
ATOM    411 1HD2 LEU A  27     -24.692   9.874 -17.889  1.00  0.00           H  
ATOM    412 2HD2 LEU A  27     -24.239  11.380 -18.723  1.00  0.00           H  
ATOM    413 3HD2 LEU A  27     -23.645   9.815 -19.327  1.00  0.00           H  
ATOM    414  N   ALA A  28     -18.826  11.453 -19.999  1.00  0.00           N  
ATOM    415  CA  ALA A  28     -17.859  12.292 -20.691  1.00  0.00           C  
ATOM    416  C   ALA A  28     -17.792  11.844 -22.139  1.00  0.00           C  
ATOM    417  O   ALA A  28     -17.596  12.655 -23.040  1.00  0.00           O  
ATOM    418  CB  ALA A  28     -16.489  12.163 -20.041  1.00  0.00           C  
ATOM    419  H   ALA A  28     -18.515  10.870 -19.236  1.00  0.00           H  
ATOM    420  HA  ALA A  28     -18.191  13.327 -20.613  1.00  0.00           H  
ATOM    421 1HB  ALA A  28     -15.775  12.796 -20.569  1.00  0.00           H  
ATOM    422 2HB  ALA A  28     -16.549  12.476 -18.999  1.00  0.00           H  
ATOM    423 3HB  ALA A  28     -16.159  11.127 -20.090  1.00  0.00           H  
ATOM    424  N   GLU A  29     -17.970  10.543 -22.352  1.00  0.00           N  
ATOM    425  CA  GLU A  29     -18.003   9.965 -23.691  1.00  0.00           C  
ATOM    426  C   GLU A  29     -19.397   9.990 -24.321  1.00  0.00           C  
ATOM    427  O   GLU A  29     -19.532  10.147 -25.534  1.00  0.00           O  
ATOM    428  CB  GLU A  29     -17.490   8.524 -23.646  1.00  0.00           C  
ATOM    429  CG  GLU A  29     -16.073   8.378 -23.109  1.00  0.00           C  
ATOM    430  CD  GLU A  29     -15.083   9.253 -23.826  1.00  0.00           C  
ATOM    431  OE1 GLU A  29     -14.997   9.161 -25.027  1.00  0.00           O  
ATOM    432  OE2 GLU A  29     -14.411  10.015 -23.171  1.00  0.00           O  
ATOM    433  H   GLU A  29     -18.087   9.938 -21.552  1.00  0.00           H  
ATOM    434  HA  GLU A  29     -17.339  10.544 -24.334  1.00  0.00           H  
ATOM    435 1HB  GLU A  29     -18.149   7.923 -23.019  1.00  0.00           H  
ATOM    436 2HB  GLU A  29     -17.513   8.098 -24.649  1.00  0.00           H  
ATOM    437 1HG  GLU A  29     -16.068   8.635 -22.050  1.00  0.00           H  
ATOM    438 2HG  GLU A  29     -15.766   7.337 -23.203  1.00  0.00           H  
ATOM    439  N   ARG A  30     -20.423   9.827 -23.488  1.00  0.00           N  
ATOM    440  CA  ARG A  30     -21.819   9.746 -23.926  1.00  0.00           C  
ATOM    441  C   ARG A  30     -22.350  10.969 -24.672  1.00  0.00           C  
ATOM    442  O   ARG A  30     -23.118  10.831 -25.627  1.00  0.00           O  
ATOM    443  CB  ARG A  30     -22.713   9.501 -22.719  1.00  0.00           C  
ATOM    444  CG  ARG A  30     -24.183   9.288 -23.045  1.00  0.00           C  
ATOM    445  CD  ARG A  30     -24.962   8.899 -21.842  1.00  0.00           C  
ATOM    446  NE  ARG A  30     -26.389   8.838 -22.115  1.00  0.00           N  
ATOM    447  CZ  ARG A  30     -27.314   8.374 -21.252  1.00  0.00           C  
ATOM    448  NH1 ARG A  30     -26.947   7.935 -20.069  1.00  0.00           N  
ATOM    449  NH2 ARG A  30     -28.590   8.360 -21.596  1.00  0.00           N  
ATOM    450  H   ARG A  30     -20.211   9.756 -22.503  1.00  0.00           H  
ATOM    451  HA  ARG A  30     -21.910   8.930 -24.643  1.00  0.00           H  
ATOM    452 1HB  ARG A  30     -22.364   8.621 -22.181  1.00  0.00           H  
ATOM    453 2HB  ARG A  30     -22.646  10.349 -22.038  1.00  0.00           H  
ATOM    454 1HG  ARG A  30     -24.605  10.211 -23.443  1.00  0.00           H  
ATOM    455 2HG  ARG A  30     -24.280   8.495 -23.788  1.00  0.00           H  
ATOM    456 1HD  ARG A  30     -24.638   7.916 -21.501  1.00  0.00           H  
ATOM    457 2HD  ARG A  30     -24.797   9.629 -21.050  1.00  0.00           H  
ATOM    458  HE  ARG A  30     -26.709   9.167 -23.016  1.00  0.00           H  
ATOM    459 1HH1 ARG A  30     -25.972   7.945 -19.806  1.00  0.00           H  
ATOM    460 2HH1 ARG A  30     -27.640   7.587 -19.422  1.00  0.00           H  
ATOM    461 1HH2 ARG A  30     -28.872   8.697 -22.507  1.00  0.00           H  
ATOM    462 2HH2 ARG A  30     -29.283   8.012 -20.950  1.00  0.00           H  
ATOM    463  N   GLY A  31     -21.953  12.160 -24.236  1.00  0.00           N  
ATOM    464  CA  GLY A  31     -22.301  13.360 -24.978  1.00  0.00           C  
ATOM    465  C   GLY A  31     -21.273  13.714 -26.032  1.00  0.00           C  
ATOM    466  O   GLY A  31     -21.054  14.893 -26.314  1.00  0.00           O  
ATOM    467  H   GLY A  31     -21.409  12.245 -23.390  1.00  0.00           H  
ATOM    468 1HA  GLY A  31     -23.269  13.222 -25.460  1.00  0.00           H  
ATOM    469 2HA  GLY A  31     -22.402  14.197 -24.288  1.00  0.00           H  
ATOM    470  N   ALA A  32     -20.645  12.697 -26.619  1.00  0.00           N  
ATOM    471  CA  ALA A  32     -19.602  12.920 -27.614  1.00  0.00           C  
ATOM    472  C   ALA A  32     -19.341  11.684 -28.481  1.00  0.00           C  
ATOM    473  O   ALA A  32     -19.638  10.556 -28.081  1.00  0.00           O  
ATOM    474  CB  ALA A  32     -18.307  13.344 -26.914  1.00  0.00           C  
ATOM    475  H   ALA A  32     -20.895  11.750 -26.372  1.00  0.00           H  
ATOM    476  HA  ALA A  32     -19.931  13.720 -28.278  1.00  0.00           H  
ATOM    477 1HB  ALA A  32     -17.528  13.510 -27.658  1.00  0.00           H  
ATOM    478 2HB  ALA A  32     -18.479  14.266 -26.358  1.00  0.00           H  
ATOM    479 3HB  ALA A  32     -17.991  12.560 -26.228  1.00  0.00           H  
ATOM    480  N   PRO A  33     -18.799  11.896 -29.696  1.00  0.00           N  
ATOM    481  CA  PRO A  33     -18.367  10.843 -30.632  1.00  0.00           C  
ATOM    482  C   PRO A  33     -17.084  10.105 -30.220  1.00  0.00           C  
ATOM    483  O   PRO A  33     -16.131  10.012 -30.995  1.00  0.00           O  
ATOM    484  CB  PRO A  33     -18.151  11.634 -31.927  1.00  0.00           C  
ATOM    485  CG  PRO A  33     -17.684  12.972 -31.465  1.00  0.00           C  
ATOM    486  CD  PRO A  33     -18.515  13.256 -30.241  1.00  0.00           C  
ATOM    487  HA  PRO A  33     -19.167  10.095 -30.730  1.00  0.00           H  
ATOM    488 1HB  PRO A  33     -17.415  11.121 -32.562  1.00  0.00           H  
ATOM    489 2HB  PRO A  33     -19.090  11.683 -32.498  1.00  0.00           H  
ATOM    490 1HG  PRO A  33     -16.606  12.944 -31.248  1.00  0.00           H  
ATOM    491 2HG  PRO A  33     -17.829  13.720 -32.258  1.00  0.00           H  
ATOM    492 1HD  PRO A  33     -17.930  13.862 -29.533  1.00  0.00           H  
ATOM    493 2HD  PRO A  33     -19.434  13.783 -30.536  1.00  0.00           H  
ATOM    494  N   GLY A  34     -17.076   9.571 -29.006  1.00  0.00           N  
ATOM    495  CA  GLY A  34     -15.860   9.012 -28.449  1.00  0.00           C  
ATOM    496  C   GLY A  34     -15.798   7.517 -28.258  1.00  0.00           C  
ATOM    497  O   GLY A  34     -16.140   6.744 -29.149  1.00  0.00           O  
ATOM    498  H   GLY A  34     -17.924   9.549 -28.457  1.00  0.00           H  
ATOM    499 1HA  GLY A  34     -15.015   9.274 -29.086  1.00  0.00           H  
ATOM    500 2HA  GLY A  34     -15.673   9.453 -27.470  1.00  0.00           H  
ATOM    501  N   ALA A  35     -15.371   7.132 -27.057  1.00  0.00           N  
ATOM    502  CA  ALA A  35     -15.058   5.752 -26.714  1.00  0.00           C  
ATOM    503  C   ALA A  35     -16.288   4.934 -26.337  1.00  0.00           C  
ATOM    504  O   ALA A  35     -17.364   5.478 -26.080  1.00  0.00           O  
ATOM    505  CB  ALA A  35     -14.041   5.724 -25.574  1.00  0.00           C  
ATOM    506  H   ALA A  35     -15.263   7.850 -26.355  1.00  0.00           H  
ATOM    507  HA  ALA A  35     -14.624   5.275 -27.593  1.00  0.00           H  
ATOM    508 1HB  ALA A  35     -13.809   4.690 -25.319  1.00  0.00           H  
ATOM    509 2HB  ALA A  35     -13.130   6.235 -25.886  1.00  0.00           H  
ATOM    510 3HB  ALA A  35     -14.458   6.227 -24.703  1.00  0.00           H  
ATOM    511  N   GLN A  36     -16.102   3.619 -26.299  1.00  0.00           N  
ATOM    512  CA  GLN A  36     -17.157   2.674 -25.954  1.00  0.00           C  
ATOM    513  C   GLN A  36     -17.566   2.628 -24.488  1.00  0.00           C  
ATOM    514  O   GLN A  36     -18.326   1.744 -24.092  1.00  0.00           O  
ATOM    515  CB  GLN A  36     -16.730   1.269 -26.387  1.00  0.00           C  
ATOM    516  CG  GLN A  36     -16.614   1.090 -27.891  1.00  0.00           C  
ATOM    517  CD  GLN A  36     -16.154  -0.304 -28.275  1.00  0.00           C  
ATOM    518  OE1 GLN A  36     -15.512  -1.000 -27.483  1.00  0.00           O  
ATOM    519  NE2 GLN A  36     -16.480  -0.719 -29.493  1.00  0.00           N  
ATOM    520  H   GLN A  36     -15.181   3.269 -26.521  1.00  0.00           H  
ATOM    521  HA  GLN A  36     -18.069   2.969 -26.472  1.00  0.00           H  
ATOM    522 1HB  GLN A  36     -15.764   1.029 -25.944  1.00  0.00           H  
ATOM    523 2HB  GLN A  36     -17.450   0.539 -26.016  1.00  0.00           H  
ATOM    524 1HG  GLN A  36     -17.591   1.264 -28.344  1.00  0.00           H  
ATOM    525 2HG  GLN A  36     -15.890   1.807 -28.277  1.00  0.00           H  
ATOM    526 1HE2 GLN A  36     -16.203  -1.630 -29.802  1.00  0.00           H  
ATOM    527 2HE2 GLN A  36     -17.001  -0.122 -30.103  1.00  0.00           H  
ATOM    528  N   LEU A  37     -17.071   3.558 -23.675  1.00  0.00           N  
ATOM    529  CA  LEU A  37     -17.468   3.601 -22.267  1.00  0.00           C  
ATOM    530  C   LEU A  37     -18.966   3.857 -22.283  1.00  0.00           C  
ATOM    531  O   LEU A  37     -19.703   3.458 -21.385  1.00  0.00           O  
ATOM    532  CB  LEU A  37     -16.728   4.700 -21.495  1.00  0.00           C  
ATOM    533  CG  LEU A  37     -15.237   4.444 -21.238  1.00  0.00           C  
ATOM    534  CD1 LEU A  37     -14.624   5.657 -20.553  1.00  0.00           C  
ATOM    535  CD2 LEU A  37     -15.075   3.194 -20.386  1.00  0.00           C  
ATOM    536  H   LEU A  37     -16.416   4.244 -24.022  1.00  0.00           H  
ATOM    537  HA  LEU A  37     -17.201   2.651 -21.804  1.00  0.00           H  
ATOM    538 1HB  LEU A  37     -16.813   5.632 -22.050  1.00  0.00           H  
ATOM    539 2HB  LEU A  37     -17.212   4.831 -20.528  1.00  0.00           H  
ATOM    540  HG  LEU A  37     -14.723   4.303 -22.190  1.00  0.00           H  
ATOM    541 1HD1 LEU A  37     -13.564   5.476 -20.371  1.00  0.00           H  
ATOM    542 2HD1 LEU A  37     -14.736   6.532 -21.193  1.00  0.00           H  
ATOM    543 3HD1 LEU A  37     -15.129   5.833 -19.604  1.00  0.00           H  
ATOM    544 1HD2 LEU A  37     -14.016   3.012 -20.204  1.00  0.00           H  
ATOM    545 2HD2 LEU A  37     -15.588   3.335 -19.434  1.00  0.00           H  
ATOM    546 3HD2 LEU A  37     -15.506   2.340 -20.907  1.00  0.00           H  
ATOM    547  N   ILE A  38     -19.388   4.551 -23.332  1.00  0.00           N  
ATOM    548  CA  ILE A  38     -20.774   4.902 -23.562  1.00  0.00           C  
ATOM    549  C   ILE A  38     -21.658   3.713 -23.198  1.00  0.00           C  
ATOM    550  O   ILE A  38     -22.732   3.876 -22.618  1.00  0.00           O  
ATOM    551  CB  ILE A  38     -21.012   5.312 -25.026  1.00  0.00           C  
ATOM    552  CG1 ILE A  38     -20.266   6.611 -25.345  1.00  0.00           C  
ATOM    553  CG2 ILE A  38     -22.500   5.469 -25.300  1.00  0.00           C  
ATOM    554  CD1 ILE A  38     -20.216   6.940 -26.819  1.00  0.00           C  
ATOM    555  H   ILE A  38     -18.689   4.843 -24.000  1.00  0.00           H  
ATOM    556  HA  ILE A  38     -21.018   5.766 -22.946  1.00  0.00           H  
ATOM    557  HB  ILE A  38     -20.609   4.547 -25.689  1.00  0.00           H  
ATOM    558 1HG1 ILE A  38     -20.743   7.441 -24.825  1.00  0.00           H  
ATOM    559 2HG1 ILE A  38     -19.242   6.542 -24.977  1.00  0.00           H  
ATOM    560 1HG2 ILE A  38     -22.650   5.760 -26.339  1.00  0.00           H  
ATOM    561 2HG2 ILE A  38     -23.006   4.523 -25.111  1.00  0.00           H  
ATOM    562 3HG2 ILE A  38     -22.911   6.237 -24.645  1.00  0.00           H  
ATOM    563 1HD1 ILE A  38     -19.671   7.873 -26.965  1.00  0.00           H  
ATOM    564 2HD1 ILE A  38     -19.709   6.136 -27.355  1.00  0.00           H  
ATOM    565 3HD1 ILE A  38     -21.229   7.049 -27.202  1.00  0.00           H  
ATOM    566  N   THR A  39     -21.198   2.516 -23.543  1.00  0.00           N  
ATOM    567  CA  THR A  39     -21.902   1.293 -23.181  1.00  0.00           C  
ATOM    568  C   THR A  39     -21.619   0.972 -21.726  1.00  0.00           C  
ATOM    569  O   THR A  39     -20.560   0.437 -21.395  1.00  0.00           O  
ATOM    570  CB  THR A  39     -21.488   0.110 -24.075  1.00  0.00           C  
ATOM    571  OG1 THR A  39     -21.790   0.412 -25.443  1.00  0.00           O  
ATOM    572  CG2 THR A  39     -22.228  -1.154 -23.664  1.00  0.00           C  
ATOM    573  H   THR A  39     -20.338   2.451 -24.070  1.00  0.00           H  
ATOM    574  HA  THR A  39     -22.968   1.447 -23.344  1.00  0.00           H  
ATOM    575  HB  THR A  39     -20.415  -0.058 -23.983  1.00  0.00           H  
ATOM    576  HG1 THR A  39     -20.990   0.697 -25.892  1.00  0.00           H  
ATOM    577 1HG2 THR A  39     -21.923  -1.980 -24.306  1.00  0.00           H  
ATOM    578 2HG2 THR A  39     -21.991  -1.393 -22.627  1.00  0.00           H  
ATOM    579 3HG2 THR A  39     -23.301  -0.995 -23.763  1.00  0.00           H  
ATOM    580  N   TYR A  40     -22.566   1.306 -20.859  1.00  0.00           N  
ATOM    581  CA  TYR A  40     -22.344   1.219 -19.425  1.00  0.00           C  
ATOM    582  C   TYR A  40     -21.937  -0.186 -18.993  1.00  0.00           C  
ATOM    583  O   TYR A  40     -21.006  -0.347 -18.202  1.00  0.00           O  
ATOM    584  CB  TYR A  40     -23.600   1.660 -18.670  1.00  0.00           C  
ATOM    585  CG  TYR A  40     -23.825   3.156 -18.681  1.00  0.00           C  
ATOM    586  CD1 TYR A  40     -24.469   3.753 -19.756  1.00  0.00           C  
ATOM    587  CD2 TYR A  40     -23.388   3.931 -17.618  1.00  0.00           C  
ATOM    588  CE1 TYR A  40     -24.675   5.119 -19.766  1.00  0.00           C  
ATOM    589  CE2 TYR A  40     -23.593   5.297 -17.628  1.00  0.00           C  
ATOM    590  CZ  TYR A  40     -24.234   5.891 -18.697  1.00  0.00           C  
ATOM    591  OH  TYR A  40     -24.438   7.251 -18.707  1.00  0.00           O  
ATOM    592  H   TYR A  40     -23.460   1.627 -21.200  1.00  0.00           H  
ATOM    593  HA  TYR A  40     -21.524   1.887 -19.161  1.00  0.00           H  
ATOM    594 1HB  TYR A  40     -24.476   1.181 -19.109  1.00  0.00           H  
ATOM    595 2HB  TYR A  40     -23.534   1.334 -17.632  1.00  0.00           H  
ATOM    596  HD1 TYR A  40     -24.813   3.143 -20.592  1.00  0.00           H  
ATOM    597  HD2 TYR A  40     -22.881   3.463 -16.774  1.00  0.00           H  
ATOM    598  HE1 TYR A  40     -25.180   5.587 -20.610  1.00  0.00           H  
ATOM    599  HE2 TYR A  40     -23.248   5.907 -16.792  1.00  0.00           H  
ATOM    600  HH  TYR A  40     -24.057   7.637 -17.915  1.00  0.00           H  
ATOM    601  N   PRO A  41     -22.621  -1.223 -19.509  1.00  0.00           N  
ATOM    602  CA  PRO A  41     -22.258  -2.609 -19.176  1.00  0.00           C  
ATOM    603  C   PRO A  41     -20.770  -2.902 -19.368  1.00  0.00           C  
ATOM    604  O   PRO A  41     -20.180  -3.693 -18.621  1.00  0.00           O  
ATOM    605  CB  PRO A  41     -23.113  -3.423 -20.153  1.00  0.00           C  
ATOM    606  CG  PRO A  41     -24.337  -2.595 -20.345  1.00  0.00           C  
ATOM    607  CD  PRO A  41     -23.827  -1.179 -20.397  1.00  0.00           C  
ATOM    608  HA  PRO A  41     -22.519  -2.809 -18.126  1.00  0.00           H  
ATOM    609 1HB  PRO A  41     -22.559  -3.590 -21.088  1.00  0.00           H  
ATOM    610 2HB  PRO A  41     -23.330  -4.414 -19.727  1.00  0.00           H  
ATOM    611 1HG  PRO A  41     -24.855  -2.892 -21.269  1.00  0.00           H  
ATOM    612 2HG  PRO A  41     -25.042  -2.761 -19.518  1.00  0.00           H  
ATOM    613 1HD  PRO A  41     -23.559  -0.923 -21.433  1.00  0.00           H  
ATOM    614 2HD  PRO A  41     -24.600  -0.496 -20.015  1.00  0.00           H  
ATOM    615  N   ARG A  42     -20.177  -2.258 -20.374  1.00  0.00           N  
ATOM    616  CA  ARG A  42     -18.773  -2.458 -20.713  1.00  0.00           C  
ATOM    617  C   ARG A  42     -17.901  -1.580 -19.834  1.00  0.00           C  
ATOM    618  O   ARG A  42     -16.788  -1.956 -19.483  1.00  0.00           O  
ATOM    619  CB  ARG A  42     -18.512  -2.134 -22.176  1.00  0.00           C  
ATOM    620  CG  ARG A  42     -19.107  -3.123 -23.166  1.00  0.00           C  
ATOM    621  CD  ARG A  42     -18.783  -2.759 -24.569  1.00  0.00           C  
ATOM    622  NE  ARG A  42     -19.303  -3.732 -25.516  1.00  0.00           N  
ATOM    623  CZ  ARG A  42     -19.266  -3.592 -26.855  1.00  0.00           C  
ATOM    624  NH1 ARG A  42     -18.730  -2.516 -27.389  1.00  0.00           N  
ATOM    625  NH2 ARG A  42     -19.767  -4.536 -27.633  1.00  0.00           N  
ATOM    626  H   ARG A  42     -20.727  -1.609 -20.918  1.00  0.00           H  
ATOM    627  HA  ARG A  42     -18.523  -3.507 -20.549  1.00  0.00           H  
ATOM    628 1HB  ARG A  42     -18.918  -1.151 -22.409  1.00  0.00           H  
ATOM    629 2HB  ARG A  42     -17.437  -2.096 -22.355  1.00  0.00           H  
ATOM    630 1HG  ARG A  42     -18.709  -4.119 -22.969  1.00  0.00           H  
ATOM    631 2HG  ARG A  42     -20.192  -3.139 -23.057  1.00  0.00           H  
ATOM    632 1HD  ARG A  42     -19.220  -1.789 -24.803  1.00  0.00           H  
ATOM    633 2HD  ARG A  42     -17.702  -2.709 -24.691  1.00  0.00           H  
ATOM    634  HE  ARG A  42     -19.723  -4.573 -25.143  1.00  0.00           H  
ATOM    635 1HH1 ARG A  42     -18.347  -1.795 -26.795  1.00  0.00           H  
ATOM    636 2HH1 ARG A  42     -18.702  -2.411 -28.393  1.00  0.00           H  
ATOM    637 1HH2 ARG A  42     -20.178  -5.363 -27.223  1.00  0.00           H  
ATOM    638 2HH2 ARG A  42     -19.739  -4.431 -28.636  1.00  0.00           H  
ATOM    639  N   ALA A  43     -18.409  -0.406 -19.480  1.00  0.00           N  
ATOM    640  CA  ALA A  43     -17.679   0.485 -18.596  1.00  0.00           C  
ATOM    641  C   ALA A  43     -17.543  -0.168 -17.221  1.00  0.00           C  
ATOM    642  O   ALA A  43     -16.600   0.118 -16.482  1.00  0.00           O  
ATOM    643  CB  ALA A  43     -18.400   1.819 -18.481  1.00  0.00           C  
ATOM    644  H   ALA A  43     -19.315  -0.123 -19.826  1.00  0.00           H  
ATOM    645  HA  ALA A  43     -16.691   0.653 -19.025  1.00  0.00           H  
ATOM    646 1HB  ALA A  43     -17.842   2.478 -17.816  1.00  0.00           H  
ATOM    647 2HB  ALA A  43     -18.476   2.278 -19.467  1.00  0.00           H  
ATOM    648 3HB  ALA A  43     -19.399   1.658 -18.079  1.00  0.00           H  
ATOM    649  N   LEU A  44     -18.488  -1.049 -16.889  1.00  0.00           N  
ATOM    650  CA  LEU A  44     -18.507  -1.724 -15.590  1.00  0.00           C  
ATOM    651  C   LEU A  44     -17.148  -2.329 -15.276  1.00  0.00           C  
ATOM    652  O   LEU A  44     -16.534  -2.025 -14.254  1.00  0.00           O  
ATOM    653  CB  LEU A  44     -19.578  -2.821 -15.572  1.00  0.00           C  
ATOM    654  CG  LEU A  44     -19.671  -3.639 -14.278  1.00  0.00           C  
ATOM    655  CD1 LEU A  44     -20.042  -2.721 -13.122  1.00  0.00           C  
ATOM    656  CD2 LEU A  44     -20.701  -4.746 -14.449  1.00  0.00           C  
ATOM    657  H   LEU A  44     -19.213  -1.254 -17.561  1.00  0.00           H  
ATOM    658  HA  LEU A  44     -18.790  -0.998 -14.828  1.00  0.00           H  
ATOM    659 1HB  LEU A  44     -20.550  -2.361 -15.744  1.00  0.00           H  
ATOM    660 2HB  LEU A  44     -19.379  -3.515 -16.389  1.00  0.00           H  
ATOM    661  HG  LEU A  44     -18.699  -4.080 -14.055  1.00  0.00           H  
ATOM    662 1HD1 LEU A  44     -20.108  -3.302 -12.202  1.00  0.00           H  
ATOM    663 2HD1 LEU A  44     -19.278  -1.951 -13.009  1.00  0.00           H  
ATOM    664 3HD1 LEU A  44     -21.004  -2.252 -13.324  1.00  0.00           H  
ATOM    665 1HD2 LEU A  44     -20.767  -5.328 -13.529  1.00  0.00           H  
ATOM    666 2HD2 LEU A  44     -21.674  -4.306 -14.671  1.00  0.00           H  
ATOM    667 3HD2 LEU A  44     -20.402  -5.398 -15.271  1.00  0.00           H  
ATOM    668  N   TRP A  45     -16.703  -3.207 -16.170  1.00  0.00           N  
ATOM    669  CA  TRP A  45     -15.499  -3.999 -15.964  1.00  0.00           C  
ATOM    670  C   TRP A  45     -14.262  -3.147 -16.233  1.00  0.00           C  
ATOM    671  O   TRP A  45     -13.172  -3.462 -15.761  1.00  0.00           O  
ATOM    672  CB  TRP A  45     -15.496  -5.227 -16.876  1.00  0.00           C  
ATOM    673  CG  TRP A  45     -15.551  -4.888 -18.335  1.00  0.00           C  
ATOM    674  CD1 TRP A  45     -16.653  -4.908 -19.136  1.00  0.00           C  
ATOM    675  CD2 TRP A  45     -14.450  -4.474 -19.180  1.00  0.00           C  
ATOM    676  NE1 TRP A  45     -16.316  -4.538 -20.414  1.00  0.00           N  
ATOM    677  CE2 TRP A  45     -14.972  -4.267 -20.459  1.00  0.00           C  
ATOM    678  CE3 TRP A  45     -13.083  -4.264 -18.955  1.00  0.00           C  
ATOM    679  CZ2 TRP A  45     -14.177  -3.862 -21.519  1.00  0.00           C  
ATOM    680  CZ3 TRP A  45     -12.286  -3.856 -20.018  1.00  0.00           C  
ATOM    681  CH2 TRP A  45     -12.820  -3.660 -21.267  1.00  0.00           C  
ATOM    682  H   TRP A  45     -17.228  -3.324 -17.025  1.00  0.00           H  
ATOM    683  HA  TRP A  45     -15.472  -4.324 -14.924  1.00  0.00           H  
ATOM    684 1HB  TRP A  45     -14.596  -5.814 -16.694  1.00  0.00           H  
ATOM    685 2HB  TRP A  45     -16.352  -5.858 -16.639  1.00  0.00           H  
ATOM    686  HD1 TRP A  45     -17.656  -5.178 -18.809  1.00  0.00           H  
ATOM    687  HE1 TRP A  45     -16.953  -4.476 -21.196  1.00  0.00           H  
ATOM    688  HE3 TRP A  45     -12.655  -4.416 -17.965  1.00  0.00           H  
ATOM    689  HZ2 TRP A  45     -14.582  -3.700 -22.519  1.00  0.00           H  
ATOM    690  HZ3 TRP A  45     -11.224  -3.696 -19.835  1.00  0.00           H  
ATOM    691  HH2 TRP A  45     -12.166  -3.339 -22.078  1.00  0.00           H  
ATOM    692  N   TRP A  46     -14.436  -2.060 -16.980  1.00  0.00           N  
ATOM    693  CA  TRP A  46     -13.368  -1.077 -17.132  1.00  0.00           C  
ATOM    694  C   TRP A  46     -13.086  -0.423 -15.795  1.00  0.00           C  
ATOM    695  O   TRP A  46     -11.928  -0.251 -15.406  1.00  0.00           O  
ATOM    696  CB  TRP A  46     -13.747  -0.012 -18.163  1.00  0.00           C  
ATOM    697  CG  TRP A  46     -12.961   1.257 -18.028  1.00  0.00           C  
ATOM    698  CD1 TRP A  46     -11.683   1.474 -18.449  1.00  0.00           C  
ATOM    699  CD2 TRP A  46     -13.401   2.500 -17.428  1.00  0.00           C  
ATOM    700  NE1 TRP A  46     -11.298   2.758 -18.153  1.00  0.00           N  
ATOM    701  CE2 TRP A  46     -12.338   3.401 -17.529  1.00  0.00           C  
ATOM    702  CE3 TRP A  46     -14.595   2.913 -16.823  1.00  0.00           C  
ATOM    703  CZ2 TRP A  46     -12.426   4.697 -17.046  1.00  0.00           C  
ATOM    704  CZ3 TRP A  46     -14.683   4.213 -16.339  1.00  0.00           C  
ATOM    705  CH2 TRP A  46     -13.626   5.081 -16.449  1.00  0.00           C  
ATOM    706  H   TRP A  46     -15.316  -1.906 -17.450  1.00  0.00           H  
ATOM    707  HA  TRP A  46     -12.482  -1.585 -17.511  1.00  0.00           H  
ATOM    708 1HB  TRP A  46     -13.591  -0.406 -19.167  1.00  0.00           H  
ATOM    709 2HB  TRP A  46     -14.805   0.228 -18.066  1.00  0.00           H  
ATOM    710  HD1 TRP A  46     -11.058   0.735 -18.948  1.00  0.00           H  
ATOM    711  HE1 TRP A  46     -10.397   3.164 -18.359  1.00  0.00           H  
ATOM    712  HE3 TRP A  46     -15.438   2.228 -16.735  1.00  0.00           H  
ATOM    713  HZ2 TRP A  46     -11.597   5.401 -17.123  1.00  0.00           H  
ATOM    714  HZ3 TRP A  46     -15.615   4.526 -15.868  1.00  0.00           H  
ATOM    715  HH2 TRP A  46     -13.730   6.094 -16.059  1.00  0.00           H  
ATOM    716  N   SER A  47     -14.156  -0.036 -15.109  1.00  0.00           N  
ATOM    717  CA  SER A  47     -14.037   0.699 -13.861  1.00  0.00           C  
ATOM    718  C   SER A  47     -13.162  -0.128 -12.928  1.00  0.00           C  
ATOM    719  O   SER A  47     -12.340   0.409 -12.185  1.00  0.00           O  
ATOM    720  CB  SER A  47     -15.398   0.951 -13.242  1.00  0.00           C  
ATOM    721  OG  SER A  47     -16.144   1.849 -14.017  1.00  0.00           O  
ATOM    722  H   SER A  47     -15.076  -0.257 -15.463  1.00  0.00           H  
ATOM    723  HA  SER A  47     -13.601   1.676 -14.075  1.00  0.00           H  
ATOM    724 1HB  SER A  47     -15.937   0.008 -13.152  1.00  0.00           H  
ATOM    725 2HB  SER A  47     -15.272   1.352 -12.237  1.00  0.00           H  
ATOM    726  HG  SER A  47     -17.049   1.778 -13.706  1.00  0.00           H  
ATOM    727  N   VAL A  48     -13.341  -1.443 -12.988  1.00  0.00           N  
ATOM    728  CA  VAL A  48     -12.454  -2.373 -12.307  1.00  0.00           C  
ATOM    729  C   VAL A  48     -11.063  -2.438 -12.928  1.00  0.00           C  
ATOM    730  O   VAL A  48     -10.066  -2.455 -12.202  1.00  0.00           O  
ATOM    731  CB  VAL A  48     -13.073  -3.783 -12.319  1.00  0.00           C  
ATOM    732  CG1 VAL A  48     -12.105  -4.795 -11.725  1.00  0.00           C  
ATOM    733  CG2 VAL A  48     -14.386  -3.779 -11.552  1.00  0.00           C  
ATOM    734  H   VAL A  48     -14.117  -1.806 -13.524  1.00  0.00           H  
ATOM    735  HA  VAL A  48     -12.330  -2.041 -11.276  1.00  0.00           H  
ATOM    736  HB  VAL A  48     -13.256  -4.081 -13.351  1.00  0.00           H  
ATOM    737 1HG1 VAL A  48     -12.558  -5.786 -11.741  1.00  0.00           H  
ATOM    738 2HG1 VAL A  48     -11.186  -4.807 -12.311  1.00  0.00           H  
ATOM    739 3HG1 VAL A  48     -11.876  -4.519 -10.695  1.00  0.00           H  
ATOM    740 1HG2 VAL A  48     -14.819  -4.779 -11.565  1.00  0.00           H  
ATOM    741 2HG2 VAL A  48     -14.204  -3.475 -10.521  1.00  0.00           H  
ATOM    742 3HG2 VAL A  48     -15.078  -3.078 -12.019  1.00  0.00           H  
ATOM    743  N   GLU A  49     -10.989  -2.483 -14.261  1.00  0.00           N  
ATOM    744  CA  GLU A  49      -9.701  -2.438 -14.959  1.00  0.00           C  
ATOM    745  C   GLU A  49      -8.907  -1.241 -14.450  1.00  0.00           C  
ATOM    746  O   GLU A  49      -7.692  -1.320 -14.261  1.00  0.00           O  
ATOM    747  CB  GLU A  49      -9.896  -2.342 -16.473  1.00  0.00           C  
ATOM    748  CG  GLU A  49      -8.601  -2.262 -17.270  1.00  0.00           C  
ATOM    749  CD  GLU A  49      -8.826  -1.931 -18.719  1.00  0.00           C  
ATOM    750  OE1 GLU A  49      -9.942  -1.640 -19.077  1.00  0.00           O  
ATOM    751  OE2 GLU A  49      -7.879  -1.969 -19.470  1.00  0.00           O  
ATOM    752  H   GLU A  49     -11.839  -2.551 -14.802  1.00  0.00           H  
ATOM    753  HA  GLU A  49      -9.161  -3.362 -14.749  1.00  0.00           H  
ATOM    754 1HB  GLU A  49     -10.452  -3.211 -16.825  1.00  0.00           H  
ATOM    755 2HB  GLU A  49     -10.488  -1.457 -16.709  1.00  0.00           H  
ATOM    756 1HG  GLU A  49      -7.962  -1.497 -16.829  1.00  0.00           H  
ATOM    757 2HG  GLU A  49      -8.082  -3.216 -17.196  1.00  0.00           H  
ATOM    758  N   THR A  50      -9.609  -0.138 -14.212  1.00  0.00           N  
ATOM    759  CA  THR A  50      -8.961   1.126 -13.895  1.00  0.00           C  
ATOM    760  C   THR A  50      -8.612   1.213 -12.404  1.00  0.00           C  
ATOM    761  O   THR A  50      -7.521   1.660 -12.026  1.00  0.00           O  
ATOM    762  CB  THR A  50      -9.853   2.317 -14.292  1.00  0.00           C  
ATOM    763  OG1 THR A  50     -10.176   2.231 -15.686  1.00  0.00           O  
ATOM    764  CG2 THR A  50      -9.140   3.632 -14.020  1.00  0.00           C  
ATOM    765  H   THR A  50     -10.617  -0.177 -14.252  1.00  0.00           H  
ATOM    766  HA  THR A  50      -8.048   1.205 -14.486  1.00  0.00           H  
ATOM    767  HB  THR A  50     -10.778   2.286 -13.716  1.00  0.00           H  
ATOM    768  HG1 THR A  50      -9.478   2.643 -16.201  1.00  0.00           H  
ATOM    769 1HG2 THR A  50      -9.786   4.462 -14.306  1.00  0.00           H  
ATOM    770 2HG2 THR A  50      -8.904   3.706 -12.958  1.00  0.00           H  
ATOM    771 3HG2 THR A  50      -8.219   3.673 -14.600  1.00  0.00           H  
ATOM    772  N   ALA A  51      -9.561   0.785 -11.574  1.00  0.00           N  
ATOM    773  CA  ALA A  51      -9.410   0.792 -10.125  1.00  0.00           C  
ATOM    774  C   ALA A  51      -8.387  -0.230  -9.658  1.00  0.00           C  
ATOM    775  O   ALA A  51      -7.704  -0.019  -8.664  1.00  0.00           O  
ATOM    776  CB  ALA A  51     -10.754   0.521  -9.468  1.00  0.00           C  
ATOM    777  H   ALA A  51     -10.420   0.442 -11.977  1.00  0.00           H  
ATOM    778  HA  ALA A  51      -9.057   1.779  -9.826  1.00  0.00           H  
ATOM    779 1HB  ALA A  51     -10.637   0.527  -8.384  1.00  0.00           H  
ATOM    780 2HB  ALA A  51     -11.465   1.295  -9.760  1.00  0.00           H  
ATOM    781 3HB  ALA A  51     -11.126  -0.451  -9.787  1.00  0.00           H  
ATOM    782  N   THR A  52      -8.293  -1.348 -10.363  1.00  0.00           N  
ATOM    783  CA  THR A  52      -7.340  -2.375  -9.988  1.00  0.00           C  
ATOM    784  C   THR A  52      -6.077  -2.077 -10.754  1.00  0.00           C  
ATOM    785  O   THR A  52      -5.024  -2.662 -10.484  1.00  0.00           O  
ATOM    786  CB  THR A  52      -7.847  -3.795 -10.302  1.00  0.00           C  
ATOM    787  OG1 THR A  52      -8.130  -3.906 -11.703  1.00  0.00           O  
ATOM    788  CG2 THR A  52      -9.109  -4.098  -9.508  1.00  0.00           C  
ATOM    789  H   THR A  52      -8.885  -1.496 -11.168  1.00  0.00           H  
ATOM    790  HA  THR A  52      -7.248  -2.382  -8.902  1.00  0.00           H  
ATOM    791  HB  THR A  52      -7.078  -4.522 -10.042  1.00  0.00           H  
ATOM    792  HG1 THR A  52      -8.246  -3.029 -12.076  1.00  0.00           H  
ATOM    793 1HG2 THR A  52      -9.452  -5.106  -9.741  1.00  0.00           H  
ATOM    794 2HG2 THR A  52      -8.894  -4.026  -8.442  1.00  0.00           H  
ATOM    795 3HG2 THR A  52      -9.885  -3.381  -9.770  1.00  0.00           H  
ATOM    796  N   THR A  53      -6.200  -1.143 -11.701  1.00  0.00           N  
ATOM    797  CA  THR A  53      -5.083  -0.595 -12.471  1.00  0.00           C  
ATOM    798  C   THR A  53      -4.411  -1.728 -13.228  1.00  0.00           C  
ATOM    799  O   THR A  53      -3.229  -2.015 -13.075  1.00  0.00           O  
ATOM    800  CB  THR A  53      -4.060   0.121 -11.571  1.00  0.00           C  
ATOM    801  OG1 THR A  53      -3.291  -0.851 -10.850  1.00  0.00           O  
ATOM    802  CG2 THR A  53      -4.767   1.036 -10.583  1.00  0.00           C  
ATOM    803  H   THR A  53      -7.134  -0.806 -11.881  1.00  0.00           H  
ATOM    804  HA  THR A  53      -5.479   0.120 -13.192  1.00  0.00           H  
ATOM    805  HB  THR A  53      -3.385   0.714 -12.188  1.00  0.00           H  
ATOM    806  HG1 THR A  53      -3.726  -1.705 -10.902  1.00  0.00           H  
ATOM    807 1HG2 THR A  53      -4.028   1.534  -9.955  1.00  0.00           H  
ATOM    808 2HG2 THR A  53      -5.344   1.783 -11.127  1.00  0.00           H  
ATOM    809 3HG2 THR A  53      -5.436   0.447  -9.957  1.00  0.00           H  
ATOM    810  N   VAL A  54      -5.218  -2.391 -14.037  1.00  0.00           N  
ATOM    811  CA  VAL A  54      -4.742  -3.392 -14.963  1.00  0.00           C  
ATOM    812  C   VAL A  54      -4.239  -2.609 -16.174  1.00  0.00           C  
ATOM    813  O   VAL A  54      -3.113  -2.796 -16.639  1.00  0.00           O  
ATOM    814  CB  VAL A  54      -5.858  -4.375 -15.363  1.00  0.00           C  
ATOM    815  CG1 VAL A  54      -5.367  -5.328 -16.443  1.00  0.00           C  
ATOM    816  CG2 VAL A  54      -6.332  -5.145 -14.140  1.00  0.00           C  
ATOM    817  H   VAL A  54      -6.206  -2.185 -14.000  1.00  0.00           H  
ATOM    818  HA  VAL A  54      -3.963  -3.976 -14.471  1.00  0.00           H  
ATOM    819  HB  VAL A  54      -6.691  -3.813 -15.785  1.00  0.00           H  
ATOM    820 1HG1 VAL A  54      -6.168  -6.015 -16.714  1.00  0.00           H  
ATOM    821 2HG1 VAL A  54      -5.066  -4.757 -17.321  1.00  0.00           H  
ATOM    822 3HG1 VAL A  54      -4.515  -5.894 -16.068  1.00  0.00           H  
ATOM    823 1HG2 VAL A  54      -7.122  -5.838 -14.430  1.00  0.00           H  
ATOM    824 2HG2 VAL A  54      -5.497  -5.703 -13.715  1.00  0.00           H  
ATOM    825 3HG2 VAL A  54      -6.718  -4.447 -13.397  1.00  0.00           H  
ATOM    826  N   GLY A  55      -5.097  -1.713 -16.659  1.00  0.00           N  
ATOM    827  CA  GLY A  55      -4.782  -0.880 -17.808  1.00  0.00           C  
ATOM    828  C   GLY A  55      -4.486  -1.651 -19.069  1.00  0.00           C  
ATOM    829  O   GLY A  55      -3.461  -1.431 -19.707  1.00  0.00           O  
ATOM    830  H   GLY A  55      -5.996  -1.612 -16.209  1.00  0.00           H  
ATOM    831 1HA  GLY A  55      -5.617  -0.208 -18.009  1.00  0.00           H  
ATOM    832 2HA  GLY A  55      -3.917  -0.258 -17.580  1.00  0.00           H  
ATOM    833  N   TYR A  56      -5.385  -2.556 -19.435  1.00  0.00           N  
ATOM    834  CA  TYR A  56      -5.186  -3.354 -20.633  1.00  0.00           C  
ATOM    835  C   TYR A  56      -5.149  -2.447 -21.836  1.00  0.00           C  
ATOM    836  O   TYR A  56      -4.268  -2.573 -22.674  1.00  0.00           O  
ATOM    837  CB  TYR A  56      -6.287  -4.406 -20.787  1.00  0.00           C  
ATOM    838  CG  TYR A  56      -6.106  -5.308 -21.987  1.00  0.00           C  
ATOM    839  CD1 TYR A  56      -5.478  -6.537 -21.843  1.00  0.00           C  
ATOM    840  CD2 TYR A  56      -6.568  -4.908 -23.232  1.00  0.00           C  
ATOM    841  CE1 TYR A  56      -5.313  -7.361 -22.939  1.00  0.00           C  
ATOM    842  CE2 TYR A  56      -6.403  -5.732 -24.328  1.00  0.00           C  
ATOM    843  CZ  TYR A  56      -5.778  -6.954 -24.184  1.00  0.00           C  
ATOM    844  OH  TYR A  56      -5.614  -7.775 -25.276  1.00  0.00           O  
ATOM    845  H   TYR A  56      -6.217  -2.698 -18.881  1.00  0.00           H  
ATOM    846  HA  TYR A  56      -4.240  -3.887 -20.541  1.00  0.00           H  
ATOM    847 1HB  TYR A  56      -6.321  -5.030 -19.893  1.00  0.00           H  
ATOM    848 2HB  TYR A  56      -7.253  -3.910 -20.876  1.00  0.00           H  
ATOM    849  HD1 TYR A  56      -5.115  -6.851 -20.864  1.00  0.00           H  
ATOM    850  HD2 TYR A  56      -7.061  -3.942 -23.345  1.00  0.00           H  
ATOM    851  HE1 TYR A  56      -4.819  -8.326 -22.826  1.00  0.00           H  
ATOM    852  HE2 TYR A  56      -6.766  -5.417 -25.306  1.00  0.00           H  
ATOM    853  HH  TYR A  56      -5.987  -7.351 -26.053  1.00  0.00           H  
ATOM    854  N   GLY A  57      -6.103  -1.521 -21.896  1.00  0.00           N  
ATOM    855  CA  GLY A  57      -6.047  -0.451 -22.873  1.00  0.00           C  
ATOM    856  C   GLY A  57      -6.893  -0.830 -24.077  1.00  0.00           C  
ATOM    857  O   GLY A  57      -6.606  -0.452 -25.216  1.00  0.00           O  
ATOM    858  H   GLY A  57      -6.881  -1.559 -21.252  1.00  0.00           H  
ATOM    859 1HA  GLY A  57      -6.409   0.473 -22.422  1.00  0.00           H  
ATOM    860 2HA  GLY A  57      -5.012  -0.281 -23.167  1.00  0.00           H  
ATOM    861  N   ASP A  58      -7.947  -1.592 -23.804  1.00  0.00           N  
ATOM    862  CA  ASP A  58      -8.958  -1.927 -24.792  1.00  0.00           C  
ATOM    863  C   ASP A  58     -10.214  -1.095 -24.551  1.00  0.00           C  
ATOM    864  O   ASP A  58     -11.220  -1.271 -25.234  1.00  0.00           O  
ATOM    865  CB  ASP A  58      -9.296  -3.419 -24.740  1.00  0.00           C  
ATOM    866  CG  ASP A  58      -9.812  -3.862 -23.377  1.00  0.00           C  
ATOM    867  OD1 ASP A  58      -9.747  -3.082 -22.457  1.00  0.00           O  
ATOM    868  OD2 ASP A  58     -10.266  -4.976 -23.270  1.00  0.00           O  
ATOM    869  H   ASP A  58      -8.040  -1.949 -22.864  1.00  0.00           H  
ATOM    870  HA  ASP A  58      -8.553  -1.725 -25.784  1.00  0.00           H  
ATOM    871 1HB  ASP A  58     -10.052  -3.648 -25.491  1.00  0.00           H  
ATOM    872 2HB  ASP A  58      -8.407  -4.002 -24.982  1.00  0.00           H  
ATOM    873  N   LEU A  59     -10.149  -0.195 -23.572  1.00  0.00           N  
ATOM    874  CA  LEU A  59     -11.278   0.665 -23.231  1.00  0.00           C  
ATOM    875  C   LEU A  59     -10.901   1.721 -22.191  1.00  0.00           C  
ATOM    876  O   LEU A  59     -10.477   1.383 -21.084  1.00  0.00           O  
ATOM    877  CB  LEU A  59     -12.441  -0.185 -22.703  1.00  0.00           C  
ATOM    878  CG  LEU A  59     -13.701   0.591 -22.297  1.00  0.00           C  
ATOM    879  CD1 LEU A  59     -14.236   1.357 -23.499  1.00  0.00           C  
ATOM    880  CD2 LEU A  59     -14.742  -0.378 -21.758  1.00  0.00           C  
ATOM    881  H   LEU A  59      -9.289  -0.106 -23.050  1.00  0.00           H  
ATOM    882  HA  LEU A  59     -11.611   1.173 -24.135  1.00  0.00           H  
ATOM    883 1HB  LEU A  59     -12.726  -0.900 -23.473  1.00  0.00           H  
ATOM    884 2HB  LEU A  59     -12.098  -0.740 -21.830  1.00  0.00           H  
ATOM    885  HG  LEU A  59     -13.447   1.318 -21.525  1.00  0.00           H  
ATOM    886 1HD1 LEU A  59     -15.131   1.908 -23.211  1.00  0.00           H  
ATOM    887 2HD1 LEU A  59     -13.478   2.056 -23.852  1.00  0.00           H  
ATOM    888 3HD1 LEU A  59     -14.483   0.656 -24.296  1.00  0.00           H  
ATOM    889 1HD2 LEU A  59     -15.637   0.173 -21.468  1.00  0.00           H  
ATOM    890 2HD2 LEU A  59     -14.997  -1.105 -22.529  1.00  0.00           H  
ATOM    891 3HD2 LEU A  59     -14.340  -0.898 -20.888  1.00  0.00           H  
ATOM    892  N   TYR A  60     -11.061   2.991 -22.565  1.00  0.00           N  
ATOM    893  CA  TYR A  60     -10.678   4.133 -21.733  1.00  0.00           C  
ATOM    894  C   TYR A  60     -11.269   5.459 -22.221  1.00  0.00           C  
ATOM    895  O   TYR A  60     -11.666   5.598 -23.380  1.00  0.00           O  
ATOM    896  CB  TYR A  60      -9.152   4.238 -21.666  1.00  0.00           C  
ATOM    897  CG  TYR A  60      -8.480   4.237 -23.020  1.00  0.00           C  
ATOM    898  CD1 TYR A  60      -8.375   5.416 -23.743  1.00  0.00           C  
ATOM    899  CD2 TYR A  60      -7.967   3.058 -23.540  1.00  0.00           C  
ATOM    900  CE1 TYR A  60      -7.761   5.416 -24.981  1.00  0.00           C  
ATOM    901  CE2 TYR A  60      -7.353   3.057 -24.777  1.00  0.00           C  
ATOM    902  CZ  TYR A  60      -7.249   4.230 -25.496  1.00  0.00           C  
ATOM    903  OH  TYR A  60      -6.637   4.230 -26.729  1.00  0.00           O  
ATOM    904  H   TYR A  60     -11.469   3.159 -23.473  1.00  0.00           H  
ATOM    905  HA  TYR A  60     -11.069   3.975 -20.728  1.00  0.00           H  
ATOM    906 1HB  TYR A  60      -8.873   5.156 -21.147  1.00  0.00           H  
ATOM    907 2HB  TYR A  60      -8.756   3.403 -21.089  1.00  0.00           H  
ATOM    908  HD1 TYR A  60      -8.778   6.344 -23.335  1.00  0.00           H  
ATOM    909  HD2 TYR A  60      -8.050   2.131 -22.972  1.00  0.00           H  
ATOM    910  HE1 TYR A  60      -7.678   6.342 -25.549  1.00  0.00           H  
ATOM    911  HE2 TYR A  60      -6.951   2.130 -25.186  1.00  0.00           H  
ATOM    912  HH  TYR A  60      -6.649   5.119 -27.091  1.00  0.00           H  
ATOM    913  N   PRO A  61     -11.347   6.460 -21.334  1.00  0.00           N  
ATOM    914  CA  PRO A  61     -11.929   7.736 -21.749  1.00  0.00           C  
ATOM    915  C   PRO A  61     -11.007   8.580 -22.627  1.00  0.00           C  
ATOM    916  O   PRO A  61      -9.783   8.438 -22.595  1.00  0.00           O  
ATOM    917  CB  PRO A  61     -12.196   8.425 -20.407  1.00  0.00           C  
ATOM    918  CG  PRO A  61     -11.138   7.889 -19.504  1.00  0.00           C  
ATOM    919  CD  PRO A  61     -10.998   6.445 -19.906  1.00  0.00           C  
ATOM    920  HA  PRO A  61     -12.847   7.545 -22.324  1.00  0.00           H  
ATOM    921 1HB  PRO A  61     -12.142   9.517 -20.527  1.00  0.00           H  
ATOM    922 2HB  PRO A  61     -13.213   8.190 -20.059  1.00  0.00           H  
ATOM    923 1HG  PRO A  61     -10.205   8.457 -19.634  1.00  0.00           H  
ATOM    924 2HG  PRO A  61     -11.439   8.009 -18.453  1.00  0.00           H  
ATOM    925 1HD  PRO A  61      -9.961   6.118 -19.745  1.00  0.00           H  
ATOM    926 2HD  PRO A  61     -11.695   5.831 -19.317  1.00  0.00           H  
ATOM    927  N   VAL A  62     -11.621   9.453 -23.417  1.00  0.00           N  
ATOM    928  CA  VAL A  62     -10.907  10.294 -24.367  1.00  0.00           C  
ATOM    929  C   VAL A  62     -11.106  11.734 -23.937  1.00  0.00           C  
ATOM    930  O   VAL A  62     -10.171  12.531 -23.930  1.00  0.00           O  
ATOM    931  CB  VAL A  62     -11.429  10.089 -25.802  1.00  0.00           C  
ATOM    932  CG1 VAL A  62     -10.724  11.033 -26.765  1.00  0.00           C  
ATOM    933  CG2 VAL A  62     -11.230   8.641 -26.224  1.00  0.00           C  
ATOM    934  H   VAL A  62     -12.626   9.531 -23.350  1.00  0.00           H  
ATOM    935  HA  VAL A  62      -9.859   9.993 -24.375  1.00  0.00           H  
ATOM    936  HB  VAL A  62     -12.490  10.335 -25.831  1.00  0.00           H  
ATOM    937 1HG1 VAL A  62     -11.105  10.875 -27.774  1.00  0.00           H  
ATOM    938 2HG1 VAL A  62     -10.909  12.064 -26.464  1.00  0.00           H  
ATOM    939 3HG1 VAL A  62      -9.652  10.836 -26.748  1.00  0.00           H  
ATOM    940 1HG2 VAL A  62     -11.602   8.504 -27.239  1.00  0.00           H  
ATOM    941 2HG2 VAL A  62     -10.169   8.395 -26.189  1.00  0.00           H  
ATOM    942 3HG2 VAL A  62     -11.777   7.986 -25.546  1.00  0.00           H  
ATOM    943  N   THR A  63     -12.347  12.060 -23.594  1.00  0.00           N  
ATOM    944  CA  THR A  63     -12.694  13.385 -23.120  1.00  0.00           C  
ATOM    945  C   THR A  63     -11.761  13.673 -21.953  1.00  0.00           C  
ATOM    946  O   THR A  63     -11.635  12.845 -21.050  1.00  0.00           O  
ATOM    947  CB  THR A  63     -14.168  13.488 -22.688  1.00  0.00           C  
ATOM    948  OG1 THR A  63     -15.018  13.162 -23.795  1.00  0.00           O  
ATOM    949  CG2 THR A  63     -14.486  14.895 -22.206  1.00  0.00           C  
ATOM    950  H   THR A  63     -13.071  11.359 -23.668  1.00  0.00           H  
ATOM    951  HA  THR A  63     -12.619  14.082 -23.955  1.00  0.00           H  
ATOM    952  HB  THR A  63     -14.360  12.782 -21.880  1.00  0.00           H  
ATOM    953  HG1 THR A  63     -15.914  13.022 -23.480  1.00  0.00           H  
ATOM    954 1HG2 THR A  63     -15.532  14.949 -21.904  1.00  0.00           H  
ATOM    955 2HG2 THR A  63     -13.850  15.142 -21.356  1.00  0.00           H  
ATOM    956 3HG2 THR A  63     -14.305  15.605 -23.012  1.00  0.00           H  
ATOM    957  N   LEU A  64     -11.111  14.831 -21.957  1.00  0.00           N  
ATOM    958  CA  LEU A  64     -10.119  15.116 -20.925  1.00  0.00           C  
ATOM    959  C   LEU A  64     -10.781  15.005 -19.558  1.00  0.00           C  
ATOM    960  O   LEU A  64     -10.231  14.407 -18.633  1.00  0.00           O  
ATOM    961  CB  LEU A  64      -9.521  16.516 -21.113  1.00  0.00           C  
ATOM    962  CG  LEU A  64      -8.463  16.932 -20.083  1.00  0.00           C  
ATOM    963  CD1 LEU A  64      -7.284  15.971 -20.150  1.00  0.00           C  
ATOM    964  CD2 LEU A  64      -8.020  18.361 -20.358  1.00  0.00           C  
ATOM    965  H   LEU A  64     -11.293  15.524 -22.668  1.00  0.00           H  
ATOM    966  HA  LEU A  64      -9.311  14.390 -21.012  1.00  0.00           H  
ATOM    967 1HB  LEU A  64      -9.062  16.568 -22.099  1.00  0.00           H  
ATOM    968 2HB  LEU A  64     -10.329  17.247 -21.072  1.00  0.00           H  
ATOM    969  HG  LEU A  64      -8.887  16.870 -19.080  1.00  0.00           H  
ATOM    970 1HD1 LEU A  64      -6.532  16.266 -19.417  1.00  0.00           H  
ATOM    971 2HD1 LEU A  64      -7.626  14.959 -19.929  1.00  0.00           H  
ATOM    972 3HD1 LEU A  64      -6.849  15.998 -21.148  1.00  0.00           H  
ATOM    973 1HD2 LEU A  64      -7.268  18.656 -19.626  1.00  0.00           H  
ATOM    974 2HD2 LEU A  64      -7.595  18.423 -21.360  1.00  0.00           H  
ATOM    975 3HD2 LEU A  64      -8.879  19.028 -20.287  1.00  0.00           H  
ATOM    976  N   TRP A  65     -11.975  15.579 -19.447  1.00  0.00           N  
ATOM    977  CA  TRP A  65     -12.734  15.555 -18.205  1.00  0.00           C  
ATOM    978  C   TRP A  65     -13.026  14.111 -17.807  1.00  0.00           C  
ATOM    979  O   TRP A  65     -12.958  13.746 -16.633  1.00  0.00           O  
ATOM    980  CB  TRP A  65     -14.042  16.333 -18.354  1.00  0.00           C  
ATOM    981  CG  TRP A  65     -14.861  16.375 -17.099  1.00  0.00           C  
ATOM    982  CD1 TRP A  65     -14.632  17.151 -16.002  1.00  0.00           C  
ATOM    983  CD2 TRP A  65     -16.051  15.604 -16.804  1.00  0.00           C  
ATOM    984  NE1 TRP A  65     -15.591  16.916 -15.049  1.00  0.00           N  
ATOM    985  CE2 TRP A  65     -16.469  15.974 -15.523  1.00  0.00           C  
ATOM    986  CE3 TRP A  65     -16.783  14.645 -17.514  1.00  0.00           C  
ATOM    987  CZ2 TRP A  65     -17.590  15.418 -14.928  1.00  0.00           C  
ATOM    988  CZ3 TRP A  65     -17.909  14.088 -16.918  1.00  0.00           C  
ATOM    989  CH2 TRP A  65     -18.301  14.466 -15.659  1.00  0.00           C  
ATOM    990  H   TRP A  65     -12.366  16.046 -20.252  1.00  0.00           H  
ATOM    991  HA  TRP A  65     -12.141  16.038 -17.428  1.00  0.00           H  
ATOM    992 1HB  TRP A  65     -13.824  17.358 -18.655  1.00  0.00           H  
ATOM    993 2HB  TRP A  65     -14.646  15.883 -19.142  1.00  0.00           H  
ATOM    994  HD1 TRP A  65     -13.808  17.854 -15.898  1.00  0.00           H  
ATOM    995  HE1 TRP A  65     -15.644  17.364 -14.145  1.00  0.00           H  
ATOM    996  HE3 TRP A  65     -16.478  14.343 -18.515  1.00  0.00           H  
ATOM    997  HZ2 TRP A  65     -17.918  15.704 -13.929  1.00  0.00           H  
ATOM    998  HZ3 TRP A  65     -18.473  13.341 -17.477  1.00  0.00           H  
ATOM    999  HH2 TRP A  65     -19.190  14.009 -15.221  1.00  0.00           H  
ATOM   1000  N   GLY A  66     -13.355  13.291 -18.796  1.00  0.00           N  
ATOM   1001  CA  GLY A  66     -13.565  11.885 -18.534  1.00  0.00           C  
ATOM   1002  C   GLY A  66     -12.298  11.241 -18.020  1.00  0.00           C  
ATOM   1003  O   GLY A  66     -12.361  10.338 -17.188  1.00  0.00           O  
ATOM   1004  H   GLY A  66     -13.461  13.638 -19.738  1.00  0.00           H  
ATOM   1005 1HA  GLY A  66     -14.366  11.766 -17.804  1.00  0.00           H  
ATOM   1006 2HA  GLY A  66     -13.889  11.389 -19.449  1.00  0.00           H  
ATOM   1007  N   ARG A  67     -11.150  11.704 -18.515  1.00  0.00           N  
ATOM   1008  CA  ARG A  67      -9.853  11.197 -18.063  1.00  0.00           C  
ATOM   1009  C   ARG A  67      -9.518  11.789 -16.701  1.00  0.00           C  
ATOM   1010  O   ARG A  67      -8.706  11.243 -15.952  1.00  0.00           O  
ATOM   1011  CB  ARG A  67      -8.753  11.543 -19.055  1.00  0.00           C  
ATOM   1012  CG  ARG A  67      -8.845  10.820 -20.390  1.00  0.00           C  
ATOM   1013  CD  ARG A  67      -7.815  11.299 -21.346  1.00  0.00           C  
ATOM   1014  NE  ARG A  67      -7.842  10.552 -22.593  1.00  0.00           N  
ATOM   1015  CZ  ARG A  67      -6.950  10.697 -23.592  1.00  0.00           C  
ATOM   1016  NH1 ARG A  67      -5.968  11.563 -23.476  1.00  0.00           N  
ATOM   1017  NH2 ARG A  67      -7.062   9.968 -24.689  1.00  0.00           N  
ATOM   1018  H   ARG A  67     -11.177  12.425 -19.222  1.00  0.00           H  
ATOM   1019  HA  ARG A  67      -9.915  10.112 -17.982  1.00  0.00           H  
ATOM   1020 1HB  ARG A  67      -8.769  12.613 -19.258  1.00  0.00           H  
ATOM   1021 2HB  ARG A  67      -7.782  11.307 -18.619  1.00  0.00           H  
ATOM   1022 1HG  ARG A  67      -8.698   9.751 -20.235  1.00  0.00           H  
ATOM   1023 2HG  ARG A  67      -9.828  10.992 -20.830  1.00  0.00           H  
ATOM   1024 1HD  ARG A  67      -7.991  12.350 -21.575  1.00  0.00           H  
ATOM   1025 2HD  ARG A  67      -6.826  11.186 -20.903  1.00  0.00           H  
ATOM   1026  HE  ARG A  67      -8.584   9.875 -22.719  1.00  0.00           H  
ATOM   1027 1HH1 ARG A  67      -5.883  12.120 -22.637  1.00  0.00           H  
ATOM   1028 2HH1 ARG A  67      -5.300  11.672 -24.224  1.00  0.00           H  
ATOM   1029 1HH2 ARG A  67      -7.817   9.302 -24.778  1.00  0.00           H  
ATOM   1030 2HH2 ARG A  67      -6.394  10.077 -25.437  1.00  0.00           H  
ATOM   1031  N   CYS A  68     -10.148  12.915 -16.386  1.00  0.00           N  
ATOM   1032  CA  CYS A  68      -9.971  13.522 -15.081  1.00  0.00           C  
ATOM   1033  C   CYS A  68     -10.739  12.661 -14.102  1.00  0.00           C  
ATOM   1034  O   CYS A  68     -10.301  12.450 -12.971  1.00  0.00           O  
ATOM   1035  CB  CYS A  68     -10.486  14.961 -15.044  1.00  0.00           C  
ATOM   1036  SG  CYS A  68      -9.518  16.117 -16.042  1.00  0.00           S  
ATOM   1037  H   CYS A  68     -10.759  13.359 -17.057  1.00  0.00           H  
ATOM   1038  HA  CYS A  68      -8.904  13.561 -14.859  1.00  0.00           H  
ATOM   1039 1HB  CYS A  68     -11.516  14.988 -15.400  1.00  0.00           H  
ATOM   1040 2HB  CYS A  68     -10.486  15.321 -14.015  1.00  0.00           H  
ATOM   1041  HG  CYS A  68     -10.248  17.191 -15.757  1.00  0.00           H  
ATOM   1042  N   VAL A  69     -11.882  12.153 -14.554  1.00  0.00           N  
ATOM   1043  CA  VAL A  69     -12.661  11.206 -13.769  1.00  0.00           C  
ATOM   1044  C   VAL A  69     -11.875   9.904 -13.585  1.00  0.00           C  
ATOM   1045  O   VAL A  69     -11.914   9.279 -12.515  1.00  0.00           O  
ATOM   1046  CB  VAL A  69     -14.005  10.911 -14.461  1.00  0.00           C  
ATOM   1047  CG1 VAL A  69     -14.721   9.763 -13.765  1.00  0.00           C  
ATOM   1048  CG2 VAL A  69     -14.870  12.162 -14.467  1.00  0.00           C  
ATOM   1049  H   VAL A  69     -12.218  12.431 -15.465  1.00  0.00           H  
ATOM   1050  HA  VAL A  69     -12.861  11.649 -12.793  1.00  0.00           H  
ATOM   1051  HB  VAL A  69     -13.814  10.596 -15.487  1.00  0.00           H  
ATOM   1052 1HG1 VAL A  69     -15.669   9.568 -14.267  1.00  0.00           H  
ATOM   1053 2HG1 VAL A  69     -14.099   8.869 -13.805  1.00  0.00           H  
ATOM   1054 3HG1 VAL A  69     -14.910  10.029 -12.725  1.00  0.00           H  
ATOM   1055 1HG2 VAL A  69     -15.819  11.946 -14.958  1.00  0.00           H  
ATOM   1056 2HG2 VAL A  69     -15.057  12.480 -13.441  1.00  0.00           H  
ATOM   1057 3HG2 VAL A  69     -14.356  12.958 -15.006  1.00  0.00           H  
ATOM   1058  N   ALA A  70     -11.152   9.498 -14.627  1.00  0.00           N  
ATOM   1059  CA  ALA A  70     -10.317   8.312 -14.538  1.00  0.00           C  
ATOM   1060  C   ALA A  70      -9.317   8.510 -13.396  1.00  0.00           C  
ATOM   1061  O   ALA A  70      -9.097   7.610 -12.576  1.00  0.00           O  
ATOM   1062  CB  ALA A  70      -9.589   8.086 -15.851  1.00  0.00           C  
ATOM   1063  H   ALA A  70     -11.180  10.017 -15.493  1.00  0.00           H  
ATOM   1064  HA  ALA A  70     -10.964   7.457 -14.340  1.00  0.00           H  
ATOM   1065 1HB  ALA A  70      -8.966   7.195 -15.773  1.00  0.00           H  
ATOM   1066 2HB  ALA A  70     -10.316   7.952 -16.652  1.00  0.00           H  
ATOM   1067 3HB  ALA A  70      -8.961   8.948 -16.071  1.00  0.00           H  
ATOM   1068  N   VAL A  71      -8.721   9.698 -13.343  1.00  0.00           N  
ATOM   1069  CA  VAL A  71      -7.795  10.036 -12.269  1.00  0.00           C  
ATOM   1070  C   VAL A  71      -8.449   9.769 -10.919  1.00  0.00           C  
ATOM   1071  O   VAL A  71      -7.856   9.148 -10.039  1.00  0.00           O  
ATOM   1072  CB  VAL A  71      -7.377  11.516 -12.358  1.00  0.00           C  
ATOM   1073  CG1 VAL A  71      -6.714  11.961 -11.063  1.00  0.00           C  
ATOM   1074  CG2 VAL A  71      -6.441  11.719 -13.540  1.00  0.00           C  
ATOM   1075  H   VAL A  71      -8.912  10.381 -14.061  1.00  0.00           H  
ATOM   1076  HA  VAL A  71      -6.901   9.422 -12.376  1.00  0.00           H  
ATOM   1077  HB  VAL A  71      -8.268  12.129 -12.490  1.00  0.00           H  
ATOM   1078 1HG1 VAL A  71      -6.425  13.009 -11.143  1.00  0.00           H  
ATOM   1079 2HG1 VAL A  71      -7.414  11.841 -10.236  1.00  0.00           H  
ATOM   1080 3HG1 VAL A  71      -5.827  11.354 -10.880  1.00  0.00           H  
ATOM   1081 1HG2 VAL A  71      -6.150  12.767 -13.598  1.00  0.00           H  
ATOM   1082 2HG2 VAL A  71      -5.552  11.101 -13.411  1.00  0.00           H  
ATOM   1083 3HG2 VAL A  71      -6.951  11.433 -14.460  1.00  0.00           H  
ATOM   1084  N   VAL A  72      -9.678  10.241 -10.765  1.00  0.00           N  
ATOM   1085  CA  VAL A  72     -10.383  10.098  -9.506  1.00  0.00           C  
ATOM   1086  C   VAL A  72     -10.444   8.641  -9.078  1.00  0.00           C  
ATOM   1087  O   VAL A  72     -10.106   8.307  -7.944  1.00  0.00           O  
ATOM   1088  CB  VAL A  72     -11.812  10.658  -9.628  1.00  0.00           C  
ATOM   1089  CG1 VAL A  72     -12.625  10.318  -8.387  1.00  0.00           C  
ATOM   1090  CG2 VAL A  72     -11.762  12.163  -9.844  1.00  0.00           C  
ATOM   1091  H   VAL A  72     -10.135  10.710 -11.534  1.00  0.00           H  
ATOM   1092  HA  VAL A  72      -9.856  10.678  -8.747  1.00  0.00           H  
ATOM   1093  HB  VAL A  72     -12.307  10.185 -10.476  1.00  0.00           H  
ATOM   1094 1HG1 VAL A  72     -13.633  10.721  -8.491  1.00  0.00           H  
ATOM   1095 2HG1 VAL A  72     -12.678   9.236  -8.273  1.00  0.00           H  
ATOM   1096 3HG1 VAL A  72     -12.149  10.754  -7.509  1.00  0.00           H  
ATOM   1097 1HG2 VAL A  72     -12.776  12.552  -9.930  1.00  0.00           H  
ATOM   1098 2HG2 VAL A  72     -11.262  12.636  -8.998  1.00  0.00           H  
ATOM   1099 3HG2 VAL A  72     -11.211  12.381 -10.759  1.00  0.00           H  
ATOM   1100  N   VAL A  73     -10.877   7.772  -9.985  1.00  0.00           N  
ATOM   1101  CA  VAL A  73     -11.123   6.384  -9.626  1.00  0.00           C  
ATOM   1102  C   VAL A  73      -9.822   5.588  -9.566  1.00  0.00           C  
ATOM   1103  O   VAL A  73      -9.742   4.562  -8.890  1.00  0.00           O  
ATOM   1104  CB  VAL A  73     -12.076   5.732 -10.645  1.00  0.00           C  
ATOM   1105  CG1 VAL A  73     -13.405   6.471 -10.680  1.00  0.00           C  
ATOM   1106  CG2 VAL A  73     -11.430   5.717 -12.022  1.00  0.00           C  
ATOM   1107  H   VAL A  73     -11.040   8.070 -10.936  1.00  0.00           H  
ATOM   1108  HA  VAL A  73     -11.579   6.358  -8.635  1.00  0.00           H  
ATOM   1109  HB  VAL A  73     -12.286   4.709 -10.330  1.00  0.00           H  
ATOM   1110 1HG1 VAL A  73     -14.066   5.997 -11.406  1.00  0.00           H  
ATOM   1111 2HG1 VAL A  73     -13.866   6.438  -9.694  1.00  0.00           H  
ATOM   1112 3HG1 VAL A  73     -13.236   7.509 -10.969  1.00  0.00           H  
ATOM   1113 1HG2 VAL A  73     -12.109   5.254 -12.737  1.00  0.00           H  
ATOM   1114 2HG2 VAL A  73     -11.215   6.739 -12.334  1.00  0.00           H  
ATOM   1115 3HG2 VAL A  73     -10.501   5.147 -11.982  1.00  0.00           H  
ATOM   1116  N   MET A  74      -8.802   6.060 -10.271  1.00  0.00           N  
ATOM   1117  CA  MET A  74      -7.489   5.455 -10.153  1.00  0.00           C  
ATOM   1118  C   MET A  74      -6.973   5.595  -8.735  1.00  0.00           C  
ATOM   1119  O   MET A  74      -6.587   4.606  -8.124  1.00  0.00           O  
ATOM   1120  CB  MET A  74      -6.517   6.088 -11.146  1.00  0.00           C  
ATOM   1121  CG  MET A  74      -6.748   5.688 -12.597  1.00  0.00           C  
ATOM   1122  SD  MET A  74      -5.661   6.562 -13.741  1.00  0.00           S  
ATOM   1123  CE  MET A  74      -6.259   5.947 -15.312  1.00  0.00           C  
ATOM   1124  H   MET A  74      -8.928   6.845 -10.895  1.00  0.00           H  
ATOM   1125  HA  MET A  74      -7.571   4.399 -10.410  1.00  0.00           H  
ATOM   1126 1HB  MET A  74      -6.589   7.173 -11.084  1.00  0.00           H  
ATOM   1127 2HB  MET A  74      -5.495   5.812 -10.882  1.00  0.00           H  
ATOM   1128 1HG  MET A  74      -6.579   4.618 -12.710  1.00  0.00           H  
ATOM   1129 2HG  MET A  74      -7.780   5.901 -12.872  1.00  0.00           H  
ATOM   1130 1HE  MET A  74      -5.684   6.398 -16.122  1.00  0.00           H  
ATOM   1131 2HE  MET A  74      -6.146   4.863 -15.345  1.00  0.00           H  
ATOM   1132 3HE  MET A  74      -7.312   6.206 -15.428  1.00  0.00           H  
ATOM   1133  N   VAL A  75      -6.968   6.815  -8.203  1.00  0.00           N  
ATOM   1134  CA  VAL A  75      -6.418   7.040  -6.866  1.00  0.00           C  
ATOM   1135  C   VAL A  75      -7.359   6.467  -5.818  1.00  0.00           C  
ATOM   1136  O   VAL A  75      -6.929   5.768  -4.905  1.00  0.00           O  
ATOM   1137  CB  VAL A  75      -6.212   8.544  -6.606  1.00  0.00           C  
ATOM   1138  CG1 VAL A  75      -5.798   8.783  -5.161  1.00  0.00           C  
ATOM   1139  CG2 VAL A  75      -5.167   9.096  -7.564  1.00  0.00           C  
ATOM   1140  H   VAL A  75      -7.344   7.598  -8.718  1.00  0.00           H  
ATOM   1141  HA  VAL A  75      -5.458   6.528  -6.795  1.00  0.00           H  
ATOM   1142  HB  VAL A  75      -7.158   9.063  -6.760  1.00  0.00           H  
ATOM   1143 1HG1 VAL A  75      -5.656   9.851  -4.995  1.00  0.00           H  
ATOM   1144 2HG1 VAL A  75      -6.576   8.413  -4.494  1.00  0.00           H  
ATOM   1145 3HG1 VAL A  75      -4.865   8.258  -4.959  1.00  0.00           H  
ATOM   1146 1HG2 VAL A  75      -5.027  10.160  -7.375  1.00  0.00           H  
ATOM   1147 2HG2 VAL A  75      -4.223   8.572  -7.414  1.00  0.00           H  
ATOM   1148 3HG2 VAL A  75      -5.503   8.951  -8.591  1.00  0.00           H  
ATOM   1149  N   ALA A  76      -8.647   6.753  -5.966  1.00  0.00           N  
ATOM   1150  CA  ALA A  76      -9.633   6.362  -4.974  1.00  0.00           C  
ATOM   1151  C   ALA A  76      -9.690   4.847  -4.923  1.00  0.00           C  
ATOM   1152  O   ALA A  76      -9.857   4.260  -3.862  1.00  0.00           O  
ATOM   1153  CB  ALA A  76     -10.993   6.916  -5.347  1.00  0.00           C  
ATOM   1154  H   ALA A  76      -8.949   7.255  -6.788  1.00  0.00           H  
ATOM   1155  HA  ALA A  76      -9.330   6.779  -4.014  1.00  0.00           H  
ATOM   1156 1HB  ALA A  76     -11.725   6.617  -4.597  1.00  0.00           H  
ATOM   1157 2HB  ALA A  76     -10.943   8.004  -5.392  1.00  0.00           H  
ATOM   1158 3HB  ALA A  76     -11.290   6.526  -6.319  1.00  0.00           H  
ATOM   1159  N   GLY A  77      -9.539   4.218  -6.079  1.00  0.00           N  
ATOM   1160  CA  GLY A  77      -9.534   2.769  -6.131  1.00  0.00           C  
ATOM   1161  C   GLY A  77      -8.410   2.128  -5.329  1.00  0.00           C  
ATOM   1162  O   GLY A  77      -8.657   1.219  -4.533  1.00  0.00           O  
ATOM   1163  H   GLY A  77      -9.427   4.741  -6.936  1.00  0.00           H  
ATOM   1164 1HA  GLY A  77     -10.483   2.387  -5.754  1.00  0.00           H  
ATOM   1165 2HA  GLY A  77      -9.445   2.442  -7.166  1.00  0.00           H  
ATOM   1166  N   ILE A  78      -7.178   2.582  -5.541  1.00  0.00           N  
ATOM   1167  CA  ILE A  78      -6.033   2.022  -4.825  1.00  0.00           C  
ATOM   1168  C   ILE A  78      -6.201   2.333  -3.353  1.00  0.00           C  
ATOM   1169  O   ILE A  78      -5.947   1.496  -2.489  1.00  0.00           O  
ATOM   1170  CB  ILE A  78      -4.699   2.593  -5.338  1.00  0.00           C  
ATOM   1171  CG1 ILE A  78      -4.450   2.152  -6.783  1.00  0.00           C  
ATOM   1172  CG2 ILE A  78      -3.552   2.156  -4.440  1.00  0.00           C  
ATOM   1173  CD1 ILE A  78      -4.371   0.653  -6.959  1.00  0.00           C  
ATOM   1174  H   ILE A  78      -7.026   3.326  -6.207  1.00  0.00           H  
ATOM   1175  HA  ILE A  78      -5.988   0.953  -5.028  1.00  0.00           H  
ATOM   1176  HB  ILE A  78      -4.748   3.682  -5.345  1.00  0.00           H  
ATOM   1177 1HG1 ILE A  78      -5.248   2.529  -7.421  1.00  0.00           H  
ATOM   1178 2HG1 ILE A  78      -3.515   2.586  -7.140  1.00  0.00           H  
ATOM   1179 1HG2 ILE A  78      -2.617   2.568  -4.817  1.00  0.00           H  
ATOM   1180 2HG2 ILE A  78      -3.726   2.518  -3.427  1.00  0.00           H  
ATOM   1181 3HG2 ILE A  78      -3.492   1.068  -4.430  1.00  0.00           H  
ATOM   1182 1HD1 ILE A  78      -4.192   0.418  -8.008  1.00  0.00           H  
ATOM   1183 2HD1 ILE A  78      -3.554   0.258  -6.354  1.00  0.00           H  
ATOM   1184 3HD1 ILE A  78      -5.309   0.200  -6.641  1.00  0.00           H  
ATOM   1185  N   THR A  79      -6.646   3.555  -3.092  1.00  0.00           N  
ATOM   1186  CA  THR A  79      -6.932   4.022  -1.750  1.00  0.00           C  
ATOM   1187  C   THR A  79      -7.919   3.122  -1.011  1.00  0.00           C  
ATOM   1188  O   THR A  79      -7.702   2.791   0.148  1.00  0.00           O  
ATOM   1189  CB  THR A  79      -7.478   5.461  -1.784  1.00  0.00           C  
ATOM   1190  OG1 THR A  79      -6.498   6.333  -2.364  1.00  0.00           O  
ATOM   1191  CG2 THR A  79      -7.808   5.940  -0.379  1.00  0.00           C  
ATOM   1192  H   THR A  79      -6.789   4.181  -3.872  1.00  0.00           H  
ATOM   1193  HA  THR A  79      -6.008   3.998  -1.171  1.00  0.00           H  
ATOM   1194  HB  THR A  79      -8.380   5.494  -2.395  1.00  0.00           H  
ATOM   1195  HG1 THR A  79      -6.927   7.135  -2.672  1.00  0.00           H  
ATOM   1196 1HG2 THR A  79      -8.193   6.959  -0.423  1.00  0.00           H  
ATOM   1197 2HG2 THR A  79      -8.561   5.287   0.060  1.00  0.00           H  
ATOM   1198 3HG2 THR A  79      -6.908   5.919   0.233  1.00  0.00           H  
ATOM   1199  N   SER A  80      -8.997   2.726  -1.675  1.00  0.00           N  
ATOM   1200  CA  SER A  80      -9.956   1.827  -1.047  1.00  0.00           C  
ATOM   1201  C   SER A  80      -9.306   0.496  -0.673  1.00  0.00           C  
ATOM   1202  O   SER A  80      -9.557  -0.047   0.404  1.00  0.00           O  
ATOM   1203  CB  SER A  80     -11.128   1.586  -1.979  1.00  0.00           C  
ATOM   1204  OG  SER A  80     -11.856   2.765  -2.187  1.00  0.00           O  
ATOM   1205  H   SER A  80      -9.164   3.042  -2.620  1.00  0.00           H  
ATOM   1206  HA  SER A  80     -10.329   2.300  -0.137  1.00  0.00           H  
ATOM   1207 1HB  SER A  80     -10.762   1.208  -2.933  1.00  0.00           H  
ATOM   1208 2HB  SER A  80     -11.779   0.824  -1.554  1.00  0.00           H  
ATOM   1209  HG  SER A  80     -11.820   2.935  -3.131  1.00  0.00           H  
ATOM   1210  N   PHE A  81      -8.466  -0.029  -1.558  1.00  0.00           N  
ATOM   1211  CA  PHE A  81      -7.766  -1.269  -1.262  1.00  0.00           C  
ATOM   1212  C   PHE A  81      -6.839  -1.131  -0.070  1.00  0.00           C  
ATOM   1213  O   PHE A  81      -6.723  -2.048   0.740  1.00  0.00           O  
ATOM   1214  CB  PHE A  81      -6.962  -1.726  -2.481  1.00  0.00           C  
ATOM   1215  CG  PHE A  81      -7.804  -2.316  -3.576  1.00  0.00           C  
ATOM   1216  CD1 PHE A  81      -7.877  -1.705  -4.819  1.00  0.00           C  
ATOM   1217  CD2 PHE A  81      -8.524  -3.482  -3.367  1.00  0.00           C  
ATOM   1218  CE1 PHE A  81      -8.652  -2.246  -5.828  1.00  0.00           C  
ATOM   1219  CE2 PHE A  81      -9.298  -4.026  -4.373  1.00  0.00           C  
ATOM   1220  CZ  PHE A  81      -9.362  -3.407  -5.605  1.00  0.00           C  
ATOM   1221  H   PHE A  81      -8.306   0.428  -2.444  1.00  0.00           H  
ATOM   1222  HA  PHE A  81      -8.504  -2.030  -1.001  1.00  0.00           H  
ATOM   1223 1HB  PHE A  81      -6.413  -0.880  -2.892  1.00  0.00           H  
ATOM   1224 2HB  PHE A  81      -6.230  -2.473  -2.175  1.00  0.00           H  
ATOM   1225  HD1 PHE A  81      -7.315  -0.787  -4.996  1.00  0.00           H  
ATOM   1226  HD2 PHE A  81      -8.474  -3.971  -2.393  1.00  0.00           H  
ATOM   1227  HE1 PHE A  81      -8.701  -1.755  -6.800  1.00  0.00           H  
ATOM   1228  HE2 PHE A  81      -9.858  -4.944  -4.195  1.00  0.00           H  
ATOM   1229  HZ  PHE A  81      -9.973  -3.834  -6.399  1.00  0.00           H  
ATOM   1230  N   GLY A  82      -6.187   0.021   0.037  1.00  0.00           N  
ATOM   1231  CA  GLY A  82      -5.304   0.266   1.163  1.00  0.00           C  
ATOM   1232  C   GLY A  82      -6.081   0.385   2.458  1.00  0.00           C  
ATOM   1233  O   GLY A  82      -5.636  -0.078   3.510  1.00  0.00           O  
ATOM   1234  H   GLY A  82      -6.300   0.738  -0.665  1.00  0.00           H  
ATOM   1235 1HA  GLY A  82      -4.581  -0.547   1.243  1.00  0.00           H  
ATOM   1236 2HA  GLY A  82      -4.739   1.181   0.990  1.00  0.00           H  
ATOM   1237  N   LEU A  83      -7.250   1.010   2.380  1.00  0.00           N  
ATOM   1238  CA  LEU A  83      -8.106   1.155   3.542  1.00  0.00           C  
ATOM   1239  C   LEU A  83      -8.508  -0.220   4.056  1.00  0.00           C  
ATOM   1240  O   LEU A  83      -8.502  -0.464   5.260  1.00  0.00           O  
ATOM   1241  CB  LEU A  83      -9.354   1.975   3.192  1.00  0.00           C  
ATOM   1242  CG  LEU A  83      -9.127   3.479   2.989  1.00  0.00           C  
ATOM   1243  CD1 LEU A  83     -10.379   4.106   2.390  1.00  0.00           C  
ATOM   1244  CD2 LEU A  83      -8.777   4.124   4.322  1.00  0.00           C  
ATOM   1245  H   LEU A  83      -7.552   1.392   1.495  1.00  0.00           H  
ATOM   1246  HA  LEU A  83      -7.556   1.696   4.311  1.00  0.00           H  
ATOM   1247 1HB  LEU A  83      -9.785   1.579   2.274  1.00  0.00           H  
ATOM   1248 2HB  LEU A  83     -10.084   1.856   3.993  1.00  0.00           H  
ATOM   1249  HG  LEU A  83      -8.309   3.632   2.286  1.00  0.00           H  
ATOM   1250 1HD1 LEU A  83     -10.218   5.174   2.246  1.00  0.00           H  
ATOM   1251 2HD1 LEU A  83     -10.595   3.639   1.429  1.00  0.00           H  
ATOM   1252 3HD1 LEU A  83     -11.220   3.954   3.065  1.00  0.00           H  
ATOM   1253 1HD2 LEU A  83      -8.615   5.193   4.177  1.00  0.00           H  
ATOM   1254 2HD2 LEU A  83      -9.596   3.973   5.026  1.00  0.00           H  
ATOM   1255 3HD2 LEU A  83      -7.869   3.670   4.719  1.00  0.00           H  
ATOM   1256  N   VAL A  84      -8.850  -1.118   3.138  1.00  0.00           N  
ATOM   1257  CA  VAL A  84      -9.201  -2.483   3.511  1.00  0.00           C  
ATOM   1258  C   VAL A  84      -8.000  -3.199   4.111  1.00  0.00           C  
ATOM   1259  O   VAL A  84      -8.133  -3.934   5.088  1.00  0.00           O  
ATOM   1260  CB  VAL A  84      -9.704  -3.265   2.284  1.00  0.00           C  
ATOM   1261  CG1 VAL A  84      -9.866  -4.740   2.622  1.00  0.00           C  
ATOM   1262  CG2 VAL A  84     -11.020  -2.676   1.798  1.00  0.00           C  
ATOM   1263  H   VAL A  84      -8.868  -0.855   2.163  1.00  0.00           H  
ATOM   1264  HA  VAL A  84     -10.004  -2.445   4.248  1.00  0.00           H  
ATOM   1265  HB  VAL A  84      -8.960  -3.197   1.490  1.00  0.00           H  
ATOM   1266 1HG1 VAL A  84     -10.223  -5.278   1.743  1.00  0.00           H  
ATOM   1267 2HG1 VAL A  84      -8.905  -5.149   2.932  1.00  0.00           H  
ATOM   1268 3HG1 VAL A  84     -10.588  -4.851   3.431  1.00  0.00           H  
ATOM   1269 1HG2 VAL A  84     -11.370  -3.233   0.930  1.00  0.00           H  
ATOM   1270 2HG2 VAL A  84     -11.762  -2.739   2.594  1.00  0.00           H  
ATOM   1271 3HG2 VAL A  84     -10.871  -1.631   1.523  1.00  0.00           H  
ATOM   1272  N   THR A  85      -6.829  -2.994   3.524  1.00  0.00           N  
ATOM   1273  CA  THR A  85      -5.650  -3.703   3.994  1.00  0.00           C  
ATOM   1274  C   THR A  85      -5.437  -3.294   5.435  1.00  0.00           C  
ATOM   1275  O   THR A  85      -5.274  -4.144   6.310  1.00  0.00           O  
ATOM   1276  CB  THR A  85      -4.400  -3.388   3.151  1.00  0.00           C  
ATOM   1277  OG1 THR A  85      -4.604  -3.836   1.804  1.00  0.00           O  
ATOM   1278  CG2 THR A  85      -3.176  -4.079   3.732  1.00  0.00           C  
ATOM   1279  H   THR A  85      -6.740  -2.350   2.751  1.00  0.00           H  
ATOM   1280  HA  THR A  85      -5.823  -4.773   3.884  1.00  0.00           H  
ATOM   1281  HB  THR A  85      -4.231  -2.311   3.139  1.00  0.00           H  
ATOM   1282  HG1 THR A  85      -4.850  -3.090   1.253  1.00  0.00           H  
ATOM   1283 1HG2 THR A  85      -2.303  -3.844   3.123  1.00  0.00           H  
ATOM   1284 2HG2 THR A  85      -3.012  -3.731   4.751  1.00  0.00           H  
ATOM   1285 3HG2 THR A  85      -3.335  -5.156   3.737  1.00  0.00           H  
ATOM   1286  N   ALA A  86      -5.441  -1.984   5.673  1.00  0.00           N  
ATOM   1287  CA  ALA A  86      -5.082  -1.441   6.979  1.00  0.00           C  
ATOM   1288  C   ALA A  86      -6.106  -1.943   7.974  1.00  0.00           C  
ATOM   1289  O   ALA A  86      -5.761  -2.406   9.059  1.00  0.00           O  
ATOM   1290  CB  ALA A  86      -5.090   0.077   6.937  1.00  0.00           C  
ATOM   1291  H   ALA A  86      -5.699  -1.350   4.931  1.00  0.00           H  
ATOM   1292  HA  ALA A  86      -4.076  -1.783   7.222  1.00  0.00           H  
ATOM   1293 1HB  ALA A  86      -4.821   0.469   7.918  1.00  0.00           H  
ATOM   1294 2HB  ALA A  86      -4.370   0.424   6.197  1.00  0.00           H  
ATOM   1295 3HB  ALA A  86      -6.085   0.427   6.668  1.00  0.00           H  
ATOM   1296  N   ALA A  87      -7.371  -1.852   7.583  1.00  0.00           N  
ATOM   1297  CA  ALA A  87      -8.471  -2.180   8.471  1.00  0.00           C  
ATOM   1298  C   ALA A  87      -8.336  -3.628   8.912  1.00  0.00           C  
ATOM   1299  O   ALA A  87      -8.350  -3.931  10.100  1.00  0.00           O  
ATOM   1300  CB  ALA A  87      -9.792  -1.985   7.750  1.00  0.00           C  
ATOM   1301  H   ALA A  87      -7.573  -1.546   6.642  1.00  0.00           H  
ATOM   1302  HA  ALA A  87      -8.428  -1.506   9.327  1.00  0.00           H  
ATOM   1303 1HB  ALA A  87     -10.614  -2.233   8.423  1.00  0.00           H  
ATOM   1304 2HB  ALA A  87      -9.884  -0.945   7.434  1.00  0.00           H  
ATOM   1305 3HB  ALA A  87      -9.830  -2.634   6.877  1.00  0.00           H  
ATOM   1306  N   LEU A  88      -8.190  -4.520   7.943  1.00  0.00           N  
ATOM   1307  CA  LEU A  88      -8.080  -5.943   8.230  1.00  0.00           C  
ATOM   1308  C   LEU A  88      -6.791  -6.334   8.958  1.00  0.00           C  
ATOM   1309  O   LEU A  88      -6.798  -7.235   9.798  1.00  0.00           O  
ATOM   1310  CB  LEU A  88      -8.178  -6.733   6.919  1.00  0.00           C  
ATOM   1311  CG  LEU A  88      -9.546  -6.705   6.225  1.00  0.00           C  
ATOM   1312  CD1 LEU A  88      -9.456  -7.440   4.895  1.00  0.00           C  
ATOM   1313  CD2 LEU A  88     -10.588  -7.340   7.133  1.00  0.00           C  
ATOM   1314  H   LEU A  88      -8.155  -4.207   6.983  1.00  0.00           H  
ATOM   1315  HA  LEU A  88      -8.896  -6.226   8.895  1.00  0.00           H  
ATOM   1316 1HB  LEU A  88      -7.444  -6.336   6.219  1.00  0.00           H  
ATOM   1317 2HB  LEU A  88      -7.930  -7.775   7.121  1.00  0.00           H  
ATOM   1318  HG  LEU A  88      -9.827  -5.672   6.017  1.00  0.00           H  
ATOM   1319 1HD1 LEU A  88     -10.428  -7.420   4.402  1.00  0.00           H  
ATOM   1320 2HD1 LEU A  88      -8.717  -6.953   4.258  1.00  0.00           H  
ATOM   1321 3HD1 LEU A  88      -9.160  -8.474   5.070  1.00  0.00           H  
ATOM   1322 1HD2 LEU A  88     -11.561  -7.320   6.640  1.00  0.00           H  
ATOM   1323 2HD2 LEU A  88     -10.308  -8.373   7.340  1.00  0.00           H  
ATOM   1324 3HD2 LEU A  88     -10.644  -6.784   8.068  1.00  0.00           H  
ATOM   1325  N   ALA A  89      -5.688  -5.664   8.636  1.00  0.00           N  
ATOM   1326  CA  ALA A  89      -4.424  -5.912   9.317  1.00  0.00           C  
ATOM   1327  C   ALA A  89      -4.535  -5.673  10.812  1.00  0.00           C  
ATOM   1328  O   ALA A  89      -4.050  -6.473  11.606  1.00  0.00           O  
ATOM   1329  CB  ALA A  89      -3.330  -5.033   8.738  1.00  0.00           C  
ATOM   1330  H   ALA A  89      -5.725  -4.968   7.905  1.00  0.00           H  
ATOM   1331  HA  ALA A  89      -4.156  -6.957   9.163  1.00  0.00           H  
ATOM   1332 1HB  ALA A  89      -2.392  -5.230   9.257  1.00  0.00           H  
ATOM   1333 2HB  ALA A  89      -3.211  -5.253   7.677  1.00  0.00           H  
ATOM   1334 3HB  ALA A  89      -3.601  -3.986   8.863  1.00  0.00           H  
ATOM   1335  N   THR A  90      -5.171  -4.572  11.197  1.00  0.00           N  
ATOM   1336  CA  THR A  90      -5.296  -4.226  12.610  1.00  0.00           C  
ATOM   1337  C   THR A  90      -6.390  -5.037  13.297  1.00  0.00           C  
ATOM   1338  O   THR A  90      -6.340  -5.256  14.505  1.00  0.00           O  
ATOM   1339  CB  THR A  90      -5.584  -2.724  12.785  1.00  0.00           C  
ATOM   1340  OG1 THR A  90      -6.860  -2.409  12.213  1.00  0.00           O  
ATOM   1341  CG2 THR A  90      -4.508  -1.892  12.104  1.00  0.00           C  
ATOM   1342  H   THR A  90      -5.576  -3.960  10.503  1.00  0.00           H  
ATOM   1343  HA  THR A  90      -4.349  -4.445  13.104  1.00  0.00           H  
ATOM   1344  HB  THR A  90      -5.607  -2.479  13.847  1.00  0.00           H  
ATOM   1345  HG1 THR A  90      -6.744  -2.148  11.296  1.00  0.00           H  
ATOM   1346 1HG2 THR A  90      -4.728  -0.833  12.238  1.00  0.00           H  
ATOM   1347 2HG2 THR A  90      -3.538  -2.120  12.544  1.00  0.00           H  
ATOM   1348 3HG2 THR A  90      -4.487  -2.125  11.040  1.00  0.00           H  
ATOM   1349  N   TRP A  91      -7.377  -5.480  12.525  1.00  0.00           N  
ATOM   1350  CA  TRP A  91      -8.361  -6.443  13.012  1.00  0.00           C  
ATOM   1351  C   TRP A  91      -7.660  -7.721  13.462  1.00  0.00           C  
ATOM   1352  O   TRP A  91      -7.997  -8.307  14.491  1.00  0.00           O  
ATOM   1353  CB  TRP A  91      -9.387  -6.766  11.924  1.00  0.00           C  
ATOM   1354  CG  TRP A  91     -10.304  -7.895  12.284  1.00  0.00           C  
ATOM   1355  CD1 TRP A  91     -10.956  -8.070  13.467  1.00  0.00           C  
ATOM   1356  CD2 TRP A  91     -10.680  -9.018  11.449  1.00  0.00           C  
ATOM   1357  NE1 TRP A  91     -11.707  -9.219  13.429  1.00  0.00           N  
ATOM   1358  CE2 TRP A  91     -11.551  -9.811  12.201  1.00  0.00           C  
ATOM   1359  CE3 TRP A  91     -10.352  -9.406  10.144  1.00  0.00           C  
ATOM   1360  CZ2 TRP A  91     -12.102 -10.977  11.695  1.00  0.00           C  
ATOM   1361  CZ3 TRP A  91     -10.906 -10.575   9.636  1.00  0.00           C  
ATOM   1362  CH2 TRP A  91     -11.759 -11.340  10.392  1.00  0.00           C  
ATOM   1363  H   TRP A  91      -7.448  -5.141  11.576  1.00  0.00           H  
ATOM   1364  HA  TRP A  91      -8.886  -6.002  13.859  1.00  0.00           H  
ATOM   1365 1HB  TRP A  91      -9.993  -5.883  11.721  1.00  0.00           H  
ATOM   1366 2HB  TRP A  91      -8.868  -7.027  11.001  1.00  0.00           H  
ATOM   1367  HD1 TRP A  91     -10.891  -7.396  14.320  1.00  0.00           H  
ATOM   1368  HE1 TRP A  91     -12.280  -9.573  14.181  1.00  0.00           H  
ATOM   1369  HE3 TRP A  91      -9.678  -8.802   9.539  1.00  0.00           H  
ATOM   1370  HZ2 TRP A  91     -12.782 -11.598  12.279  1.00  0.00           H  
ATOM   1371  HZ3 TRP A  91     -10.645 -10.871   8.620  1.00  0.00           H  
ATOM   1372  HH2 TRP A  91     -12.176 -12.251   9.962  1.00  0.00           H  
ATOM   1373  N   PHE A  92      -6.685  -8.148  12.668  1.00  0.00           N  
ATOM   1374  CA  PHE A  92      -5.905  -9.335  12.979  1.00  0.00           C  
ATOM   1375  C   PHE A  92      -5.220  -9.076  14.312  1.00  0.00           C  
ATOM   1376  O   PHE A  92      -5.227  -9.918  15.204  1.00  0.00           O  
ATOM   1377  CB  PHE A  92      -4.875  -9.635  11.889  1.00  0.00           C  
ATOM   1378  CG  PHE A  92      -5.482 -10.078  10.588  1.00  0.00           C  
ATOM   1379  CD1 PHE A  92      -6.744 -10.653  10.554  1.00  0.00           C  
ATOM   1380  CD2 PHE A  92      -4.793  -9.920   9.395  1.00  0.00           C  
ATOM   1381  CE1 PHE A  92      -7.303 -11.060   9.357  1.00  0.00           C  
ATOM   1382  CE2 PHE A  92      -5.349 -10.325   8.197  1.00  0.00           C  
ATOM   1383  CZ  PHE A  92      -6.606 -10.896   8.179  1.00  0.00           C  
ATOM   1384  H   PHE A  92      -6.480  -7.633  11.824  1.00  0.00           H  
ATOM   1385  HA  PHE A  92      -6.583 -10.188  13.038  1.00  0.00           H  
ATOM   1386 1HB  PHE A  92      -4.276  -8.746  11.700  1.00  0.00           H  
ATOM   1387 2HB  PHE A  92      -4.200 -10.418  12.232  1.00  0.00           H  
ATOM   1388  HD1 PHE A  92      -7.295 -10.781  11.486  1.00  0.00           H  
ATOM   1389  HD2 PHE A  92      -3.800  -9.469   9.409  1.00  0.00           H  
ATOM   1390  HE1 PHE A  92      -8.295 -11.511   9.345  1.00  0.00           H  
ATOM   1391  HE2 PHE A  92      -4.797 -10.195   7.267  1.00  0.00           H  
ATOM   1392  HZ  PHE A  92      -7.045 -11.218   7.236  1.00  0.00           H  
ATOM   1393  N   VAL A  93      -4.635  -7.886  14.424  1.00  0.00           N  
ATOM   1394  CA  VAL A  93      -3.872  -7.490  15.597  1.00  0.00           C  
ATOM   1395  C   VAL A  93      -4.894  -7.380  16.734  1.00  0.00           C  
ATOM   1396  O   VAL A  93      -4.583  -7.636  17.898  1.00  0.00           O  
ATOM   1397  CB  VAL A  93      -3.148  -6.148  15.378  1.00  0.00           C  
ATOM   1398  CG1 VAL A  93      -2.487  -5.683  16.667  1.00  0.00           C  
ATOM   1399  CG2 VAL A  93      -2.121  -6.290  14.265  1.00  0.00           C  
ATOM   1400  H   VAL A  93      -4.729  -7.237  13.656  1.00  0.00           H  
ATOM   1401  HA  VAL A  93      -3.113  -8.248  15.789  1.00  0.00           H  
ATOM   1402  HB  VAL A  93      -3.881  -5.390  15.102  1.00  0.00           H  
ATOM   1403 1HG1 VAL A  93      -1.980  -4.734  16.494  1.00  0.00           H  
ATOM   1404 2HG1 VAL A  93      -3.245  -5.554  17.438  1.00  0.00           H  
ATOM   1405 3HG1 VAL A  93      -1.760  -6.428  16.992  1.00  0.00           H  
ATOM   1406 1HG2 VAL A  93      -1.613  -5.338  14.115  1.00  0.00           H  
ATOM   1407 2HG2 VAL A  93      -1.390  -7.052  14.539  1.00  0.00           H  
ATOM   1408 3HG2 VAL A  93      -2.622  -6.583  13.342  1.00  0.00           H  
ATOM   1409  N   GLY A  94      -6.125  -7.011  16.374  1.00  0.00           N  
ATOM   1410  CA  GLY A  94      -7.157  -6.719  17.358  1.00  0.00           C  
ATOM   1411  C   GLY A  94      -7.872  -8.003  17.725  1.00  0.00           C  
ATOM   1412  O   GLY A  94      -8.905  -8.012  18.396  1.00  0.00           O  
ATOM   1413  H   GLY A  94      -6.346  -6.932  15.391  1.00  0.00           H  
ATOM   1414 1HA  GLY A  94      -6.702  -6.266  18.239  1.00  0.00           H  
ATOM   1415 2HA  GLY A  94      -7.856  -5.992  16.948  1.00  0.00           H  
ATOM   1416  N   ARG A  95      -7.303  -9.096  17.238  1.00  0.00           N  
ATOM   1417  CA  ARG A  95      -7.717 -10.443  17.576  1.00  0.00           C  
ATOM   1418  C   ARG A  95      -6.432 -11.147  18.002  1.00  0.00           C  
ATOM   1419  O   ARG A  95      -6.273 -12.363  17.849  1.00  0.00           O  
ATOM   1420  CB  ARG A  95      -8.370 -11.158  16.402  1.00  0.00           C  
ATOM   1421  CG  ARG A  95      -9.709 -10.583  15.968  1.00  0.00           C  
ATOM   1422  CD  ARG A  95     -10.751 -10.772  17.010  1.00  0.00           C  
ATOM   1423  NE  ARG A  95     -12.046 -10.269  16.580  1.00  0.00           N  
ATOM   1424  CZ  ARG A  95     -12.470  -9.002  16.754  1.00  0.00           C  
ATOM   1425  NH1 ARG A  95     -11.694  -8.125  17.350  1.00  0.00           N  
ATOM   1426  NH2 ARG A  95     -13.668  -8.642  16.326  1.00  0.00           N  
ATOM   1427  H   ARG A  95      -6.537  -8.964  16.594  1.00  0.00           H  
ATOM   1428  HA  ARG A  95      -8.466 -10.387  18.367  1.00  0.00           H  
ATOM   1429 1HB  ARG A  95      -7.703 -11.126  15.541  1.00  0.00           H  
ATOM   1430 2HB  ARG A  95      -8.527 -12.206  16.656  1.00  0.00           H  
ATOM   1431 1HG  ARG A  95      -9.603  -9.515  15.780  1.00  0.00           H  
ATOM   1432 2HG  ARG A  95     -10.041 -11.082  15.057  1.00  0.00           H  
ATOM   1433 1HD  ARG A  95     -10.855 -11.834  17.232  1.00  0.00           H  
ATOM   1434 2HD  ARG A  95     -10.461 -10.239  17.915  1.00  0.00           H  
ATOM   1435  HE  ARG A  95     -12.671 -10.915  16.118  1.00  0.00           H  
ATOM   1436 1HH1 ARG A  95     -10.778  -8.400  17.677  1.00  0.00           H  
ATOM   1437 2HH1 ARG A  95     -12.012  -7.175  17.480  1.00  0.00           H  
ATOM   1438 1HH2 ARG A  95     -14.265  -9.317  15.868  1.00  0.00           H  
ATOM   1439 2HH2 ARG A  95     -13.986  -7.693  16.456  1.00  0.00           H  
ATOM   1440  N   GLU A  96      -5.507 -10.337  18.513  1.00  0.00           N  
ATOM   1441  CA  GLU A  96      -4.311 -10.806  19.201  1.00  0.00           C  
ATOM   1442  C   GLU A  96      -4.248 -10.107  20.555  1.00  0.00           C  
ATOM   1443  O   GLU A  96      -3.846 -10.692  21.558  1.00  0.00           O  
ATOM   1444  CB  GLU A  96      -3.050 -10.519  18.383  1.00  0.00           C  
ATOM   1445  CG  GLU A  96      -2.929 -11.336  17.104  1.00  0.00           C  
ATOM   1446  CD  GLU A  96      -1.706 -10.990  16.302  1.00  0.00           C  
ATOM   1447  OE1 GLU A  96      -1.183  -9.917  16.485  1.00  0.00           O  
ATOM   1448  OE2 GLU A  96      -1.295 -11.799  15.504  1.00  0.00           O  
ATOM   1449  H   GLU A  96      -5.657  -9.343  18.410  1.00  0.00           H  
ATOM   1450  HA  GLU A  96      -4.372 -11.890  19.301  1.00  0.00           H  
ATOM   1451 1HB  GLU A  96      -3.026  -9.464  18.109  1.00  0.00           H  
ATOM   1452 2HB  GLU A  96      -2.168 -10.718  18.992  1.00  0.00           H  
ATOM   1453 1HG  GLU A  96      -2.892 -12.393  17.364  1.00  0.00           H  
ATOM   1454 2HG  GLU A  96      -3.817 -11.170  16.495  1.00  0.00           H  
ATOM   1455  N   GLN A  97      -4.648  -8.841  20.561  1.00  0.00           N  
ATOM   1456  CA  GLN A  97      -4.723  -8.050  21.777  1.00  0.00           C  
ATOM   1457  C   GLN A  97      -5.495  -8.817  22.860  1.00  0.00           C  
ATOM   1458  O   GLN A  97      -5.058  -8.785  24.031  1.00  0.00           O  
ATOM   1459  OXT GLN A  97      -6.488  -9.425  22.571  1.00  0.00           O  
ATOM   1460  CB  GLN A  97      -5.388  -6.700  21.499  1.00  0.00           C  
ATOM   1461  CG  GLN A  97      -6.865  -6.792  21.157  1.00  0.00           C  
ATOM   1462  CD  GLN A  97      -7.497  -5.430  20.944  1.00  0.00           C  
ATOM   1463  OE1 GLN A  97      -7.072  -4.434  21.537  1.00  0.00           O  
ATOM   1464  NE2 GLN A  97      -8.516  -5.377  20.095  1.00  0.00           N  
ATOM   1465  H   GLN A  97      -4.908  -8.418  19.682  1.00  0.00           H  
ATOM   1466  HA  GLN A  97      -3.708  -7.851  22.123  1.00  0.00           H  
ATOM   1467 1HB  GLN A  97      -5.285  -6.057  22.373  1.00  0.00           H  
ATOM   1468 2HB  GLN A  97      -4.881  -6.208  20.669  1.00  0.00           H  
ATOM   1469 1HG  GLN A  97      -6.980  -7.369  20.240  1.00  0.00           H  
ATOM   1470 2HG  GLN A  97      -7.387  -7.287  21.977  1.00  0.00           H  
ATOM   1471 1HE2 GLN A  97      -8.973  -4.505  19.915  1.00  0.00           H  
ATOM   1472 2HE2 GLN A  97      -8.829  -6.209  19.636  1.00  0.00           H  
ATOM   1473  N   ALA B  98       2.446 -18.046  16.000  1.00  0.00           N  
ATOM   1474  CA  ALA B  98       1.837 -17.175  14.953  1.00  0.00           C  
ATOM   1475  C   ALA B  98       0.417 -17.626  14.630  1.00  0.00           C  
ATOM   1476  O   ALA B  98      -0.061 -18.635  15.152  1.00  0.00           O  
ATOM   1477  CB  ALA B  98       2.696 -17.205  13.693  1.00  0.00           C  
ATOM   1478 1H   ALA B  98       3.375 -17.733  16.196  1.00  0.00           H  
ATOM   1479 2H   ALA B  98       1.896 -18.000  16.834  1.00  0.00           H  
ATOM   1480 3H   ALA B  98       2.475 -18.991  15.673  1.00  0.00           H  
ATOM   1481  HA  ALA B  98       1.801 -16.156  15.339  1.00  0.00           H  
ATOM   1482 1HB  ALA B  98       2.247 -16.567  12.931  1.00  0.00           H  
ATOM   1483 2HB  ALA B  98       3.697 -16.841  13.927  1.00  0.00           H  
ATOM   1484 3HB  ALA B  98       2.759 -18.226  13.320  1.00  0.00           H  
ATOM   1485  N   LEU B  99      -0.252 -16.866  13.768  1.00  0.00           N  
ATOM   1486  CA  LEU B  99      -1.610 -17.180  13.338  1.00  0.00           C  
ATOM   1487  C   LEU B  99      -1.958 -16.379  12.089  1.00  0.00           C  
ATOM   1488  O   LEU B  99      -1.982 -16.909  10.982  1.00  0.00           O  
ATOM   1489  CB  LEU B  99      -2.613 -16.873  14.456  1.00  0.00           C  
ATOM   1490  CG  LEU B  99      -4.088 -17.126  14.115  1.00  0.00           C  
ATOM   1491  CD1 LEU B  99      -4.290 -18.602  13.797  1.00  0.00           C  
ATOM   1492  CD2 LEU B  99      -4.961 -16.695  15.284  1.00  0.00           C  
ATOM   1493  H   LEU B  99       0.202 -16.042  13.400  1.00  0.00           H  
ATOM   1494  HA  LEU B  99      -1.666 -18.247  13.122  1.00  0.00           H  
ATOM   1495 1HB  LEU B  99      -2.365 -17.483  15.323  1.00  0.00           H  
ATOM   1496 2HB  LEU B  99      -2.513 -15.825  14.735  1.00  0.00           H  
ATOM   1497  HG  LEU B  99      -4.359 -16.554  13.228  1.00  0.00           H  
ATOM   1498 1HD1 LEU B  99      -5.337 -18.781  13.555  1.00  0.00           H  
ATOM   1499 2HD1 LEU B  99      -3.668 -18.878  12.945  1.00  0.00           H  
ATOM   1500 3HD1 LEU B  99      -4.010 -19.202  14.662  1.00  0.00           H  
ATOM   1501 1HD2 LEU B  99      -6.008 -16.874  15.042  1.00  0.00           H  
ATOM   1502 2HD2 LEU B  99      -4.690 -17.268  16.171  1.00  0.00           H  
ATOM   1503 3HD2 LEU B  99      -4.809 -15.633  15.479  1.00  0.00           H  
ATOM   1504  N   HIS B 100      -2.225 -15.093  12.281  1.00  0.00           N  
ATOM   1505  CA  HIS B 100      -2.603 -14.222  11.182  1.00  0.00           C  
ATOM   1506  C   HIS B 100      -1.420 -13.976  10.259  1.00  0.00           C  
ATOM   1507  O   HIS B 100      -1.592 -13.651   9.091  1.00  0.00           O  
ATOM   1508  CB  HIS B 100      -3.142 -12.887  11.707  1.00  0.00           C  
ATOM   1509  CG  HIS B 100      -4.358 -13.026  12.569  1.00  0.00           C  
ATOM   1510  ND1 HIS B 100      -5.585 -13.409  12.067  1.00  0.00           N  
ATOM   1511  CD2 HIS B 100      -4.537 -12.833  13.896  1.00  0.00           C  
ATOM   1512  CE1 HIS B 100      -6.466 -13.446  13.052  1.00  0.00           C  
ATOM   1513  NE2 HIS B 100      -5.856 -13.101  14.170  1.00  0.00           N  
ATOM   1514  H   HIS B 100      -2.164 -14.711  13.213  1.00  0.00           H  
ATOM   1515  HA  HIS B 100      -3.406 -14.686  10.610  1.00  0.00           H  
ATOM   1516 1HB  HIS B 100      -2.367 -12.386  12.288  1.00  0.00           H  
ATOM   1517 2HB  HIS B 100      -3.391 -12.240  10.867  1.00  0.00           H  
ATOM   1518  HD1 HIS B 100      -5.776 -13.699  11.129  1.00  0.00           H  
ATOM   1519  HD2 HIS B 100      -3.864 -12.529  14.698  1.00  0.00           H  
ATOM   1520  HE1 HIS B 100      -7.501 -13.729  12.859  1.00  0.00           H  
ATOM   1521  N   TRP B 101      -0.219 -14.145  10.796  1.00  0.00           N  
ATOM   1522  CA  TRP B 101       1.009 -13.993  10.025  1.00  0.00           C  
ATOM   1523  C   TRP B 101       1.067 -14.936   8.833  1.00  0.00           C  
ATOM   1524  O   TRP B 101       1.698 -14.626   7.824  1.00  0.00           O  
ATOM   1525  CB  TRP B 101       2.226 -14.235  10.920  1.00  0.00           C  
ATOM   1526  CG  TRP B 101       2.100 -13.618  12.280  1.00  0.00           C  
ATOM   1527  CD1 TRP B 101       1.013 -12.965  12.782  1.00  0.00           C  
ATOM   1528  CD2 TRP B 101       3.101 -13.593  13.326  1.00  0.00           C  
ATOM   1529  NE1 TRP B 101       1.268 -12.537  14.061  1.00  0.00           N  
ATOM   1530  CE2 TRP B 101       2.541 -12.913  14.411  1.00  0.00           C  
ATOM   1531  CE3 TRP B 101       4.408 -14.086  13.427  1.00  0.00           C  
ATOM   1532  CZ2 TRP B 101       3.241 -12.709  15.590  1.00  0.00           C  
ATOM   1533  CZ3 TRP B 101       5.110 -13.881  14.609  1.00  0.00           C  
ATOM   1534  CH2 TRP B 101       4.540 -13.211  15.662  1.00  0.00           C  
ATOM   1535  H   TRP B 101      -0.158 -14.388  11.775  1.00  0.00           H  
ATOM   1536  HA  TRP B 101       1.059 -12.970   9.652  1.00  0.00           H  
ATOM   1537 1HB  TRP B 101       2.379 -15.307  11.043  1.00  0.00           H  
ATOM   1538 2HB  TRP B 101       3.116 -13.829  10.441  1.00  0.00           H  
ATOM   1539  HD1 TRP B 101       0.079 -12.807  12.246  1.00  0.00           H  
ATOM   1540  HE1 TRP B 101       0.625 -12.027  14.650  1.00  0.00           H  
ATOM   1541  HE3 TRP B 101       4.864 -14.621  12.595  1.00  0.00           H  
ATOM   1542  HZ2 TRP B 101       2.806 -12.178  16.437  1.00  0.00           H  
ATOM   1543  HZ3 TRP B 101       6.127 -14.268  14.679  1.00  0.00           H  
ATOM   1544  HH2 TRP B 101       5.119 -13.069  16.576  1.00  0.00           H  
ATOM   1545  N   ARG B 102       0.420 -16.089   8.953  1.00  0.00           N  
ATOM   1546  CA  ARG B 102       0.499 -17.106   7.913  1.00  0.00           C  
ATOM   1547  C   ARG B 102      -0.478 -16.857   6.778  1.00  0.00           C  
ATOM   1548  O   ARG B 102      -0.584 -17.666   5.858  1.00  0.00           O  
ATOM   1549  CB  ARG B 102       0.232 -18.484   8.501  1.00  0.00           C  
ATOM   1550  CG  ARG B 102       1.291 -18.982   9.471  1.00  0.00           C  
ATOM   1551  CD  ARG B 102       1.078 -20.406   9.834  1.00  0.00           C  
ATOM   1552  NE  ARG B 102      -0.114 -20.586  10.648  1.00  0.00           N  
ATOM   1553  CZ  ARG B 102      -0.136 -20.532  11.994  1.00  0.00           C  
ATOM   1554  NH1 ARG B 102       0.973 -20.303  12.661  1.00  0.00           N  
ATOM   1555  NH2 ARG B 102      -1.274 -20.708  12.644  1.00  0.00           N  
ATOM   1556  H   ARG B 102      -0.138 -16.269   9.775  1.00  0.00           H  
ATOM   1557  HA  ARG B 102       1.503 -17.089   7.488  1.00  0.00           H  
ATOM   1558 1HB  ARG B 102      -0.721 -18.475   9.029  1.00  0.00           H  
ATOM   1559 2HB  ARG B 102       0.152 -19.214   7.696  1.00  0.00           H  
ATOM   1560 1HG  ARG B 102       2.276 -18.888   9.014  1.00  0.00           H  
ATOM   1561 2HG  ARG B 102       1.257 -18.386  10.384  1.00  0.00           H  
ATOM   1562 1HD  ARG B 102       0.964 -20.999   8.928  1.00  0.00           H  
ATOM   1563 2HD  ARG B 102       1.935 -20.770  10.400  1.00  0.00           H  
ATOM   1564  HE  ARG B 102      -0.987 -20.764  10.170  1.00  0.00           H  
ATOM   1565 1HH1 ARG B 102       1.842 -20.168  12.165  1.00  0.00           H  
ATOM   1566 2HH1 ARG B 102       0.956 -20.262  13.670  1.00  0.00           H  
ATOM   1567 1HH2 ARG B 102      -2.127 -20.884  12.130  1.00  0.00           H  
ATOM   1568 2HH2 ARG B 102      -1.291 -20.668  13.652  1.00  0.00           H  
ATOM   1569  N   ALA B 103      -1.198 -15.743   6.847  1.00  0.00           N  
ATOM   1570  CA  ALA B 103      -2.156 -15.394   5.806  1.00  0.00           C  
ATOM   1571  C   ALA B 103      -1.378 -14.915   4.586  1.00  0.00           C  
ATOM   1572  O   ALA B 103      -1.917 -14.819   3.483  1.00  0.00           O  
ATOM   1573  CB  ALA B 103      -3.092 -14.299   6.299  1.00  0.00           C  
ATOM   1574  H   ALA B 103      -1.081 -15.124   7.636  1.00  0.00           H  
ATOM   1575  HA  ALA B 103      -2.742 -16.283   5.573  1.00  0.00           H  
ATOM   1576 1HB  ALA B 103      -3.803 -14.047   5.513  1.00  0.00           H  
ATOM   1577 2HB  ALA B 103      -3.633 -14.650   7.178  1.00  0.00           H  
ATOM   1578 3HB  ALA B 103      -2.512 -13.415   6.560  1.00  0.00           H  
ATOM   1579  N   ALA B 104      -0.100 -14.620   4.804  1.00  0.00           N  
ATOM   1580  CA  ALA B 104       0.820 -14.264   3.735  1.00  0.00           C  
ATOM   1581  C   ALA B 104       0.938 -15.411   2.739  1.00  0.00           C  
ATOM   1582  O   ALA B 104       0.752 -15.219   1.538  1.00  0.00           O  
ATOM   1583  CB  ALA B 104       2.189 -13.933   4.317  1.00  0.00           C  
ATOM   1584  H   ALA B 104       0.238 -14.645   5.756  1.00  0.00           H  
ATOM   1585  HA  ALA B 104       0.425 -13.384   3.227  1.00  0.00           H  
ATOM   1586 1HB  ALA B 104       2.873 -13.668   3.510  1.00  0.00           H  
ATOM   1587 2HB  ALA B 104       2.098 -13.093   5.006  1.00  0.00           H  
ATOM   1588 3HB  ALA B 104       2.577 -14.799   4.851  1.00  0.00           H  
ATOM   1589  N   GLY B 105       1.246 -16.601   3.246  1.00  0.00           N  
ATOM   1590  CA  GLY B 105       1.299 -17.775   2.396  1.00  0.00           C  
ATOM   1591  C   GLY B 105      -0.065 -18.160   1.851  1.00  0.00           C  
ATOM   1592  O   GLY B 105      -0.189 -18.524   0.683  1.00  0.00           O  
ATOM   1593  H   GLY B 105       1.448 -16.698   4.231  1.00  0.00           H  
ATOM   1594 1HA  GLY B 105       1.976 -17.590   1.561  1.00  0.00           H  
ATOM   1595 2HA  GLY B 105       1.706 -18.614   2.959  1.00  0.00           H  
ATOM   1596  N   ALA B 106      -1.094 -18.072   2.688  1.00  0.00           N  
ATOM   1597  CA  ALA B 106      -2.452 -18.358   2.246  1.00  0.00           C  
ATOM   1598  C   ALA B 106      -2.901 -17.455   1.109  1.00  0.00           C  
ATOM   1599  O   ALA B 106      -3.537 -17.916   0.162  1.00  0.00           O  
ATOM   1600  CB  ALA B 106      -3.419 -18.229   3.404  1.00  0.00           C  
ATOM   1601  H   ALA B 106      -0.937 -17.802   3.649  1.00  0.00           H  
ATOM   1602  HA  ALA B 106      -2.479 -19.383   1.875  1.00  0.00           H  
ATOM   1603 1HB  ALA B 106      -4.431 -18.445   3.059  1.00  0.00           H  
ATOM   1604 2HB  ALA B 106      -3.144 -18.934   4.188  1.00  0.00           H  
ATOM   1605 3HB  ALA B 106      -3.380 -17.215   3.798  1.00  0.00           H  
ATOM   1606  N   ALA B 107      -2.582 -16.170   1.211  1.00  0.00           N  
ATOM   1607  CA  ALA B 107      -2.918 -15.225   0.155  1.00  0.00           C  
ATOM   1608  C   ALA B 107      -2.147 -15.522  -1.109  1.00  0.00           C  
ATOM   1609  O   ALA B 107      -2.647 -15.316  -2.206  1.00  0.00           O  
ATOM   1610  CB  ALA B 107      -2.623 -13.819   0.600  1.00  0.00           C  
ATOM   1611  H   ALA B 107      -2.098 -15.838   2.033  1.00  0.00           H  
ATOM   1612  HA  ALA B 107      -3.984 -15.314  -0.052  1.00  0.00           H  
ATOM   1613 1HB  ALA B 107      -2.880 -13.123  -0.199  1.00  0.00           H  
ATOM   1614 2HB  ALA B 107      -3.214 -13.586   1.486  1.00  0.00           H  
ATOM   1615 3HB  ALA B 107      -1.564 -13.726   0.835  1.00  0.00           H  
ATOM   1616  N   THR B 108      -0.917 -15.990  -0.952  1.00  0.00           N  
ATOM   1617  CA  THR B 108      -0.153 -16.414  -2.109  1.00  0.00           C  
ATOM   1618  C   THR B 108      -0.861 -17.591  -2.768  1.00  0.00           C  
ATOM   1619  O   THR B 108      -0.972 -17.641  -3.992  1.00  0.00           O  
ATOM   1620  CB  THR B 108       1.287 -16.803  -1.724  1.00  0.00           C  
ATOM   1621  OG1 THR B 108       1.955 -15.670  -1.155  1.00  0.00           O  
ATOM   1622  CG2 THR B 108       2.055 -17.278  -2.948  1.00  0.00           C  
ATOM   1623  H   THR B 108      -0.499 -16.057  -0.035  1.00  0.00           H  
ATOM   1624  HA  THR B 108      -0.084 -15.577  -2.803  1.00  0.00           H  
ATOM   1625  HB  THR B 108       1.262 -17.603  -0.985  1.00  0.00           H  
ATOM   1626  HG1 THR B 108       2.230 -15.879  -0.259  1.00  0.00           H  
ATOM   1627 1HG2 THR B 108       3.070 -17.549  -2.658  1.00  0.00           H  
ATOM   1628 2HG2 THR B 108       1.556 -18.146  -3.377  1.00  0.00           H  
ATOM   1629 3HG2 THR B 108       2.091 -16.479  -3.687  1.00  0.00           H  
ATOM   1630  N   VAL B 109      -1.356 -18.529  -1.966  1.00  0.00           N  
ATOM   1631  CA  VAL B 109      -2.087 -19.662  -2.524  1.00  0.00           C  
ATOM   1632  C   VAL B 109      -3.329 -19.143  -3.239  1.00  0.00           C  
ATOM   1633  O   VAL B 109      -3.654 -19.587  -4.335  1.00  0.00           O  
ATOM   1634  CB  VAL B 109      -2.494 -20.654  -1.418  1.00  0.00           C  
ATOM   1635  CG1 VAL B 109      -3.447 -21.704  -1.969  1.00  0.00           C  
ATOM   1636  CG2 VAL B 109      -1.254 -21.308  -0.827  1.00  0.00           C  
ATOM   1637  H   VAL B 109      -1.233 -18.469  -0.965  1.00  0.00           H  
ATOM   1638  HA  VAL B 109      -1.433 -20.186  -3.222  1.00  0.00           H  
ATOM   1639  HB  VAL B 109      -3.028 -20.113  -0.637  1.00  0.00           H  
ATOM   1640 1HG1 VAL B 109      -3.724 -22.397  -1.174  1.00  0.00           H  
ATOM   1641 2HG1 VAL B 109      -4.343 -21.216  -2.353  1.00  0.00           H  
ATOM   1642 3HG1 VAL B 109      -2.958 -22.253  -2.773  1.00  0.00           H  
ATOM   1643 1HG2 VAL B 109      -1.549 -22.007  -0.046  1.00  0.00           H  
ATOM   1644 2HG2 VAL B 109      -0.717 -21.843  -1.611  1.00  0.00           H  
ATOM   1645 3HG2 VAL B 109      -0.606 -20.541  -0.402  1.00  0.00           H  
ATOM   1646  N   LEU B 110      -4.023 -18.205  -2.601  1.00  0.00           N  
ATOM   1647  CA  LEU B 110      -5.248 -17.633  -3.153  1.00  0.00           C  
ATOM   1648  C   LEU B 110      -4.914 -16.984  -4.490  1.00  0.00           C  
ATOM   1649  O   LEU B 110      -5.656 -17.131  -5.460  1.00  0.00           O  
ATOM   1650  CB  LEU B 110      -5.854 -16.601  -2.194  1.00  0.00           C  
ATOM   1651  CG  LEU B 110      -6.502 -17.171  -0.926  1.00  0.00           C  
ATOM   1652  CD1 LEU B 110      -6.876 -16.031   0.011  1.00  0.00           C  
ATOM   1653  CD2 LEU B 110      -7.726 -17.991  -1.305  1.00  0.00           C  
ATOM   1654  H   LEU B 110      -3.689 -17.880  -1.705  1.00  0.00           H  
ATOM   1655  HA  LEU B 110      -5.978 -18.432  -3.274  1.00  0.00           H  
ATOM   1656 1HB  LEU B 110      -5.070 -15.912  -1.884  1.00  0.00           H  
ATOM   1657 2HB  LEU B 110      -6.616 -16.035  -2.729  1.00  0.00           H  
ATOM   1658  HG  LEU B 110      -5.786 -17.808  -0.406  1.00  0.00           H  
ATOM   1659 1HD1 LEU B 110      -7.337 -16.436   0.912  1.00  0.00           H  
ATOM   1660 2HD1 LEU B 110      -5.979 -15.473   0.282  1.00  0.00           H  
ATOM   1661 3HD1 LEU B 110      -7.580 -15.366  -0.488  1.00  0.00           H  
ATOM   1662 1HD2 LEU B 110      -8.187 -18.397  -0.404  1.00  0.00           H  
ATOM   1663 2HD2 LEU B 110      -8.444 -17.355  -1.824  1.00  0.00           H  
ATOM   1664 3HD2 LEU B 110      -7.428 -18.810  -1.960  1.00  0.00           H  
ATOM   1665  N   LEU B 111      -3.790 -16.274  -4.534  1.00  0.00           N  
ATOM   1666  CA  LEU B 111      -3.347 -15.604  -5.755  1.00  0.00           C  
ATOM   1667  C   LEU B 111      -3.204 -16.605  -6.885  1.00  0.00           C  
ATOM   1668  O   LEU B 111      -3.607 -16.338  -8.015  1.00  0.00           O  
ATOM   1669  CB  LEU B 111      -2.010 -14.888  -5.523  1.00  0.00           C  
ATOM   1670  CG  LEU B 111      -1.459 -14.104  -6.721  1.00  0.00           C  
ATOM   1671  CD1 LEU B 111      -2.449 -13.016  -7.115  1.00  0.00           C  
ATOM   1672  CD2 LEU B 111      -0.107 -13.507  -6.359  1.00  0.00           C  
ATOM   1673  H   LEU B 111      -3.227 -16.196  -3.699  1.00  0.00           H  
ATOM   1674  HA  LEU B 111      -4.088 -14.851  -6.024  1.00  0.00           H  
ATOM   1675 1HB  LEU B 111      -2.129 -14.190  -4.696  1.00  0.00           H  
ATOM   1676 2HB  LEU B 111      -1.263 -15.630  -5.241  1.00  0.00           H  
ATOM   1677  HG  LEU B 111      -1.344 -14.774  -7.573  1.00  0.00           H  
ATOM   1678 1HD1 LEU B 111      -2.058 -12.458  -7.966  1.00  0.00           H  
ATOM   1679 2HD1 LEU B 111      -3.401 -13.471  -7.387  1.00  0.00           H  
ATOM   1680 3HD1 LEU B 111      -2.598 -12.338  -6.275  1.00  0.00           H  
ATOM   1681 1HD2 LEU B 111       0.285 -12.950  -7.210  1.00  0.00           H  
ATOM   1682 2HD2 LEU B 111      -0.222 -12.836  -5.508  1.00  0.00           H  
ATOM   1683 3HD2 LEU B 111       0.585 -14.308  -6.099  1.00  0.00           H  
ATOM   1684  N   VAL B 112      -2.619 -17.756  -6.572  1.00  0.00           N  
ATOM   1685  CA  VAL B 112      -2.492 -18.830  -7.540  1.00  0.00           C  
ATOM   1686  C   VAL B 112      -3.862 -19.337  -7.947  1.00  0.00           C  
ATOM   1687  O   VAL B 112      -4.094 -19.648  -9.113  1.00  0.00           O  
ATOM   1688  CB  VAL B 112      -1.666 -19.991  -6.954  1.00  0.00           C  
ATOM   1689  CG1 VAL B 112      -1.705 -21.195  -7.883  1.00  0.00           C  
ATOM   1690  CG2 VAL B 112      -0.233 -19.539  -6.717  1.00  0.00           C  
ATOM   1691  H   VAL B 112      -2.253 -17.887  -5.640  1.00  0.00           H  
ATOM   1692  HA  VAL B 112      -1.980 -18.443  -8.422  1.00  0.00           H  
ATOM   1693  HB  VAL B 112      -2.111 -20.300  -6.008  1.00  0.00           H  
ATOM   1694 1HG1 VAL B 112      -1.117 -22.006  -7.453  1.00  0.00           H  
ATOM   1695 2HG1 VAL B 112      -2.737 -21.523  -8.009  1.00  0.00           H  
ATOM   1696 3HG1 VAL B 112      -1.289 -20.920  -8.852  1.00  0.00           H  
ATOM   1697 1HG2 VAL B 112       0.345 -20.364  -6.302  1.00  0.00           H  
ATOM   1698 2HG2 VAL B 112       0.210 -19.224  -7.662  1.00  0.00           H  
ATOM   1699 3HG2 VAL B 112      -0.226 -18.703  -6.017  1.00  0.00           H  
ATOM   1700  N   ILE B 113      -4.771 -19.434  -6.987  1.00  0.00           N  
ATOM   1701  CA  ILE B 113      -6.092 -19.953  -7.292  1.00  0.00           C  
ATOM   1702  C   ILE B 113      -6.709 -18.967  -8.282  1.00  0.00           C  
ATOM   1703  O   ILE B 113      -7.342 -19.369  -9.258  1.00  0.00           O  
ATOM   1704  CB  ILE B 113      -6.969 -20.093  -6.035  1.00  0.00           C  
ATOM   1705  CG1 ILE B 113      -6.437 -21.210  -5.134  1.00  0.00           C  
ATOM   1706  CG2 ILE B 113      -8.416 -20.360  -6.422  1.00  0.00           C  
ATOM   1707  CD1 ILE B 113      -7.065 -21.238  -3.760  1.00  0.00           C  
ATOM   1708  H   ILE B 113      -4.560 -19.153  -6.040  1.00  0.00           H  
ATOM   1709  HA  ILE B 113      -5.983 -20.952  -7.713  1.00  0.00           H  
ATOM   1710  HB  ILE B 113      -6.923 -19.172  -5.455  1.00  0.00           H  
ATOM   1711 1HG1 ILE B 113      -6.612 -22.175  -5.609  1.00  0.00           H  
ATOM   1712 2HG1 ILE B 113      -5.359 -21.098  -5.013  1.00  0.00           H  
ATOM   1713 1HG2 ILE B 113      -9.021 -20.457  -5.521  1.00  0.00           H  
ATOM   1714 2HG2 ILE B 113      -8.790 -19.533  -7.023  1.00  0.00           H  
ATOM   1715 3HG2 ILE B 113      -8.473 -21.283  -6.999  1.00  0.00           H  
ATOM   1716 1HD1 ILE B 113      -6.636 -22.057  -3.180  1.00  0.00           H  
ATOM   1717 2HD1 ILE B 113      -6.870 -20.293  -3.251  1.00  0.00           H  
ATOM   1718 3HD1 ILE B 113      -8.140 -21.385  -3.854  1.00  0.00           H  
ATOM   1719  N   VAL B 114      -6.493 -17.676  -8.029  1.00  0.00           N  
ATOM   1720  CA  VAL B 114      -7.017 -16.613  -8.885  1.00  0.00           C  
ATOM   1721  C   VAL B 114      -6.497 -16.791 -10.299  1.00  0.00           C  
ATOM   1722  O   VAL B 114      -7.228 -16.622 -11.271  1.00  0.00           O  
ATOM   1723  CB  VAL B 114      -6.604 -15.228  -8.353  1.00  0.00           C  
ATOM   1724  CG1 VAL B 114      -6.898 -14.151  -9.386  1.00  0.00           C  
ATOM   1725  CG2 VAL B 114      -7.330 -14.937  -7.048  1.00  0.00           C  
ATOM   1726  H   VAL B 114      -5.946 -17.429  -7.217  1.00  0.00           H  
ATOM   1727  HA  VAL B 114      -8.107 -16.656  -8.861  1.00  0.00           H  
ATOM   1728  HB  VAL B 114      -5.528 -15.222  -8.179  1.00  0.00           H  
ATOM   1729 1HG1 VAL B 114      -6.600 -13.179  -8.994  1.00  0.00           H  
ATOM   1730 2HG1 VAL B 114      -6.340 -14.360 -10.299  1.00  0.00           H  
ATOM   1731 3HG1 VAL B 114      -7.966 -14.141  -9.607  1.00  0.00           H  
ATOM   1732 1HG2 VAL B 114      -7.033 -13.956  -6.678  1.00  0.00           H  
ATOM   1733 2HG2 VAL B 114      -8.407 -14.949  -7.221  1.00  0.00           H  
ATOM   1734 3HG2 VAL B 114      -7.073 -15.697  -6.311  1.00  0.00           H  
ATOM   1735  N   LEU B 115      -5.215 -17.116 -10.402  1.00  0.00           N  
ATOM   1736  CA  LEU B 115      -4.601 -17.310 -11.696  1.00  0.00           C  
ATOM   1737  C   LEU B 115      -5.310 -18.476 -12.358  1.00  0.00           C  
ATOM   1738  O   LEU B 115      -5.647 -18.412 -13.540  1.00  0.00           O  
ATOM   1739  CB  LEU B 115      -3.099 -17.592 -11.560  1.00  0.00           C  
ATOM   1740  CG  LEU B 115      -2.244 -16.418 -11.067  1.00  0.00           C  
ATOM   1741  CD1 LEU B 115      -0.813 -16.890 -10.844  1.00  0.00           C  
ATOM   1742  CD2 LEU B 115      -2.295 -15.289 -12.085  1.00  0.00           C  
ATOM   1743  H   LEU B 115      -4.655 -17.230  -9.570  1.00  0.00           H  
ATOM   1744  HA  LEU B 115      -4.699 -16.388 -12.267  1.00  0.00           H  
ATOM   1745 1HB  LEU B 115      -2.962 -18.418 -10.864  1.00  0.00           H  
ATOM   1746 2HB  LEU B 115      -2.714 -17.897 -12.533  1.00  0.00           H  
ATOM   1747  HG  LEU B 115      -2.630 -16.063 -10.111  1.00  0.00           H  
ATOM   1748 1HD1 LEU B 115      -0.206 -16.056 -10.492  1.00  0.00           H  
ATOM   1749 2HD1 LEU B 115      -0.804 -17.684 -10.097  1.00  0.00           H  
ATOM   1750 3HD1 LEU B 115      -0.405 -17.267 -11.780  1.00  0.00           H  
ATOM   1751 1HD2 LEU B 115      -1.687 -14.454 -11.733  1.00  0.00           H  
ATOM   1752 2HD2 LEU B 115      -1.907 -15.643 -13.040  1.00  0.00           H  
ATOM   1753 3HD2 LEU B 115      -3.326 -14.959 -12.211  1.00  0.00           H  
ATOM   1754  N   LEU B 116      -5.552 -19.532 -11.586  1.00  0.00           N  
ATOM   1755  CA  LEU B 116      -6.218 -20.722 -12.098  1.00  0.00           C  
ATOM   1756  C   LEU B 116      -7.659 -20.430 -12.486  1.00  0.00           C  
ATOM   1757  O   LEU B 116      -8.160 -20.983 -13.460  1.00  0.00           O  
ATOM   1758  CB  LEU B 116      -6.185 -21.840 -11.048  1.00  0.00           C  
ATOM   1759  CG  LEU B 116      -4.800 -22.425 -10.744  1.00  0.00           C  
ATOM   1760  CD1 LEU B 116      -4.898 -23.371  -9.555  1.00  0.00           C  
ATOM   1761  CD2 LEU B 116      -4.272 -23.146 -11.975  1.00  0.00           C  
ATOM   1762  H   LEU B 116      -5.264 -19.507 -10.618  1.00  0.00           H  
ATOM   1763  HA  LEU B 116      -5.690 -21.058 -12.989  1.00  0.00           H  
ATOM   1764 1HB  LEU B 116      -6.593 -21.453 -10.116  1.00  0.00           H  
ATOM   1765 2HB  LEU B 116      -6.822 -22.656 -11.389  1.00  0.00           H  
ATOM   1766  HG  LEU B 116      -4.116 -21.620 -10.473  1.00  0.00           H  
ATOM   1767 1HD1 LEU B 116      -3.914 -23.787  -9.339  1.00  0.00           H  
ATOM   1768 2HD1 LEU B 116      -5.259 -22.825  -8.684  1.00  0.00           H  
ATOM   1769 3HD1 LEU B 116      -5.589 -24.180  -9.790  1.00  0.00           H  
ATOM   1770 1HD2 LEU B 116      -3.287 -23.562 -11.759  1.00  0.00           H  
ATOM   1771 2HD2 LEU B 116      -4.954 -23.952 -12.245  1.00  0.00           H  
ATOM   1772 3HD2 LEU B 116      -4.195 -22.443 -12.804  1.00  0.00           H  
ATOM   1773  N   ALA B 117      -8.315 -19.553 -11.732  1.00  0.00           N  
ATOM   1774  CA  ALA B 117      -9.698 -19.180 -12.012  1.00  0.00           C  
ATOM   1775  C   ALA B 117      -9.851 -18.690 -13.445  1.00  0.00           C  
ATOM   1776  O   ALA B 117     -10.658 -19.218 -14.209  1.00  0.00           O  
ATOM   1777  CB  ALA B 117     -10.154 -18.096 -11.044  1.00  0.00           C  
ATOM   1778  H   ALA B 117      -7.842 -19.133 -10.943  1.00  0.00           H  
ATOM   1779  HA  ALA B 117     -10.321 -20.064 -11.875  1.00  0.00           H  
ATOM   1780 1HB  ALA B 117     -11.187 -17.825 -11.262  1.00  0.00           H  
ATOM   1781 2HB  ALA B 117     -10.084 -18.469 -10.022  1.00  0.00           H  
ATOM   1782 3HB  ALA B 117      -9.518 -17.219 -11.155  1.00  0.00           H  
ATOM   1783  N   GLY B 118      -9.075 -17.672 -13.806  1.00  0.00           N  
ATOM   1784  CA  GLY B 118      -9.115 -17.160 -15.163  1.00  0.00           C  
ATOM   1785  C   GLY B 118      -8.770 -18.243 -16.164  1.00  0.00           C  
ATOM   1786  O   GLY B 118      -9.466 -18.425 -17.162  1.00  0.00           O  
ATOM   1787  H   GLY B 118      -8.450 -17.245 -13.137  1.00  0.00           H  
ATOM   1788 1HA  GLY B 118     -10.109 -16.766 -15.374  1.00  0.00           H  
ATOM   1789 2HA  GLY B 118      -8.414 -16.332 -15.260  1.00  0.00           H  
ATOM   1790  N   SER B 119      -7.691 -18.966 -15.889  1.00  0.00           N  
ATOM   1791  CA  SER B 119      -7.196 -19.989 -16.795  1.00  0.00           C  
ATOM   1792  C   SER B 119      -8.274 -21.015 -17.086  1.00  0.00           C  
ATOM   1793  O   SER B 119      -8.356 -21.554 -18.187  1.00  0.00           O  
ATOM   1794  CB  SER B 119      -5.978 -20.672 -16.204  1.00  0.00           C  
ATOM   1795  OG  SER B 119      -4.894 -19.787 -16.126  1.00  0.00           O  
ATOM   1796  H   SER B 119      -7.202 -18.798 -15.021  1.00  0.00           H  
ATOM   1797  HA  SER B 119      -6.885 -19.507 -17.723  1.00  0.00           H  
ATOM   1798 1HB  SER B 119      -6.218 -21.045 -15.208  1.00  0.00           H  
ATOM   1799 2HB  SER B 119      -5.708 -21.529 -16.818  1.00  0.00           H  
ATOM   1800  HG  SER B 119      -5.274 -18.906 -16.087  1.00  0.00           H  
ATOM   1801  N   TYR B 120      -9.103 -21.280 -16.086  1.00  0.00           N  
ATOM   1802  CA  TYR B 120     -10.106 -22.325 -16.191  1.00  0.00           C  
ATOM   1803  C   TYR B 120     -11.528 -21.814 -16.011  1.00  0.00           C  
ATOM   1804  O   TYR B 120     -12.392 -22.534 -15.515  1.00  0.00           O  
ATOM   1805  CB  TYR B 120      -9.816 -23.425 -15.167  1.00  0.00           C  
ATOM   1806  CG  TYR B 120      -8.543 -24.194 -15.442  1.00  0.00           C  
ATOM   1807  CD1 TYR B 120      -7.407 -23.950 -14.683  1.00  0.00           C  
ATOM   1808  CD2 TYR B 120      -8.510 -25.143 -16.453  1.00  0.00           C  
ATOM   1809  CE1 TYR B 120      -6.244 -24.652 -14.934  1.00  0.00           C  
ATOM   1810  CE2 TYR B 120      -7.348 -25.845 -16.704  1.00  0.00           C  
ATOM   1811  CZ  TYR B 120      -6.218 -25.603 -15.949  1.00  0.00           C  
ATOM   1812  OH  TYR B 120      -5.060 -26.302 -16.199  1.00  0.00           O  
ATOM   1813  H   TYR B 120      -9.038 -20.744 -15.233  1.00  0.00           H  
ATOM   1814  HA  TYR B 120     -10.058 -22.752 -17.193  1.00  0.00           H  
ATOM   1815 1HB  TYR B 120      -9.740 -22.985 -14.171  1.00  0.00           H  
ATOM   1816 2HB  TYR B 120     -10.644 -24.133 -15.149  1.00  0.00           H  
ATOM   1817  HD1 TYR B 120      -7.433 -23.204 -13.888  1.00  0.00           H  
ATOM   1818  HD2 TYR B 120      -9.402 -25.334 -17.050  1.00  0.00           H  
ATOM   1819  HE1 TYR B 120      -5.353 -24.461 -14.338  1.00  0.00           H  
ATOM   1820  HE2 TYR B 120      -7.322 -26.591 -17.499  1.00  0.00           H  
ATOM   1821  HH  TYR B 120      -4.376 -26.015 -15.589  1.00  0.00           H  
ATOM   1822  N   LEU B 121     -11.765 -20.569 -16.406  1.00  0.00           N  
ATOM   1823  CA  LEU B 121     -13.117 -20.024 -16.445  1.00  0.00           C  
ATOM   1824  C   LEU B 121     -13.247 -19.100 -17.647  1.00  0.00           C  
ATOM   1825  O   LEU B 121     -14.110 -19.289 -18.500  1.00  0.00           O  
ATOM   1826  CB  LEU B 121     -13.437 -19.261 -15.154  1.00  0.00           C  
ATOM   1827  CG  LEU B 121     -13.542 -20.116 -13.885  1.00  0.00           C  
ATOM   1828  CD1 LEU B 121     -13.675 -19.208 -12.669  1.00  0.00           C  
ATOM   1829  CD2 LEU B 121     -14.736 -21.053 -14.001  1.00  0.00           C  
ATOM   1830  H   LEU B 121     -10.990 -19.984 -16.686  1.00  0.00           H  
ATOM   1831  HA  LEU B 121     -13.821 -20.852 -16.531  1.00  0.00           H  
ATOM   1832 1HB  LEU B 121     -12.659 -18.518 -14.988  1.00  0.00           H  
ATOM   1833 2HB  LEU B 121     -14.386 -18.741 -15.283  1.00  0.00           H  
ATOM   1834  HG  LEU B 121     -12.631 -20.703 -13.764  1.00  0.00           H  
ATOM   1835 1HD1 LEU B 121     -13.750 -19.816 -11.768  1.00  0.00           H  
ATOM   1836 2HD1 LEU B 121     -12.799 -18.563 -12.600  1.00  0.00           H  
ATOM   1837 3HD1 LEU B 121     -14.570 -18.596 -12.769  1.00  0.00           H  
ATOM   1838 1HD2 LEU B 121     -14.810 -21.661 -13.099  1.00  0.00           H  
ATOM   1839 2HD2 LEU B 121     -15.647 -20.467 -14.119  1.00  0.00           H  
ATOM   1840 3HD2 LEU B 121     -14.606 -21.702 -14.867  1.00  0.00           H  
ATOM   1841  N   ALA B 122     -12.388 -18.091 -17.705  1.00  0.00           N  
ATOM   1842  CA  ALA B 122     -12.480 -17.090 -18.757  1.00  0.00           C  
ATOM   1843  C   ALA B 122     -12.116 -17.788 -20.059  1.00  0.00           C  
ATOM   1844  O   ALA B 122     -12.687 -17.506 -21.111  1.00  0.00           O  
ATOM   1845  CB  ALA B 122     -11.514 -15.945 -18.478  1.00  0.00           C  
ATOM   1846  H   ALA B 122     -11.657 -18.011 -17.012  1.00  0.00           H  
ATOM   1847  HA  ALA B 122     -13.498 -16.702 -18.766  1.00  0.00           H  
ATOM   1848 1HB  ALA B 122     -11.592 -15.202 -19.271  1.00  0.00           H  
ATOM   1849 2HB  ALA B 122     -11.764 -15.483 -17.522  1.00  0.00           H  
ATOM   1850 3HB  ALA B 122     -10.496 -16.329 -18.439  1.00  0.00           H  
ATOM   1851  N   VAL B 123     -11.161 -18.707 -19.974  1.00  0.00           N  
ATOM   1852  CA  VAL B 123     -10.739 -19.475 -21.133  1.00  0.00           C  
ATOM   1853  C   VAL B 123     -11.927 -20.277 -21.627  1.00  0.00           C  
ATOM   1854  O   VAL B 123     -12.195 -20.317 -22.823  1.00  0.00           O  
ATOM   1855  CB  VAL B 123      -9.574 -20.418 -20.782  1.00  0.00           C  
ATOM   1856  CG1 VAL B 123      -9.293 -21.371 -21.935  1.00  0.00           C  
ATOM   1857  CG2 VAL B 123      -8.334 -19.605 -20.441  1.00  0.00           C  
ATOM   1858  H   VAL B 123     -10.717 -18.878 -19.082  1.00  0.00           H  
ATOM   1859  HA  VAL B 123     -10.379 -18.782 -21.895  1.00  0.00           H  
ATOM   1860  HB  VAL B 123      -9.857 -21.027 -19.924  1.00  0.00           H  
ATOM   1861 1HG1 VAL B 123      -8.467 -22.031 -21.669  1.00  0.00           H  
ATOM   1862 2HG1 VAL B 123     -10.182 -21.968 -22.138  1.00  0.00           H  
ATOM   1863 3HG1 VAL B 123      -9.029 -20.799 -22.824  1.00  0.00           H  
ATOM   1864 1HG2 VAL B 123      -7.514 -20.279 -20.193  1.00  0.00           H  
ATOM   1865 2HG2 VAL B 123      -8.054 -18.992 -21.298  1.00  0.00           H  
ATOM   1866 3HG2 VAL B 123      -8.545 -18.961 -19.587  1.00  0.00           H  
ATOM   1867  N   LEU B 124     -12.649 -20.904 -20.702  1.00  0.00           N  
ATOM   1868  CA  LEU B 124     -13.841 -21.663 -21.058  1.00  0.00           C  
ATOM   1869  C   LEU B 124     -14.916 -20.787 -21.702  1.00  0.00           C  
ATOM   1870  O   LEU B 124     -15.610 -21.213 -22.625  1.00  0.00           O  
ATOM   1871  CB  LEU B 124     -14.415 -22.344 -19.809  1.00  0.00           C  
ATOM   1872  CG  LEU B 124     -13.573 -23.489 -19.230  1.00  0.00           C  
ATOM   1873  CD1 LEU B 124     -14.169 -23.936 -17.902  1.00  0.00           C  
ATOM   1874  CD2 LEU B 124     -13.527 -24.639 -20.224  1.00  0.00           C  
ATOM   1875  H   LEU B 124     -12.368 -20.856 -19.733  1.00  0.00           H  
ATOM   1876  HA  LEU B 124     -13.564 -22.416 -21.795  1.00  0.00           H  
ATOM   1877 1HB  LEU B 124     -14.536 -21.595 -19.029  1.00  0.00           H  
ATOM   1878 2HB  LEU B 124     -15.398 -22.747 -20.054  1.00  0.00           H  
ATOM   1879  HG  LEU B 124     -12.560 -23.134 -19.038  1.00  0.00           H  
ATOM   1880 1HD1 LEU B 124     -13.571 -24.749 -17.491  1.00  0.00           H  
ATOM   1881 2HD1 LEU B 124     -14.172 -23.099 -17.204  1.00  0.00           H  
ATOM   1882 3HD1 LEU B 124     -15.191 -24.281 -18.060  1.00  0.00           H  
ATOM   1883 1HD2 LEU B 124     -12.929 -25.452 -19.813  1.00  0.00           H  
ATOM   1884 2HD2 LEU B 124     -14.540 -24.995 -20.416  1.00  0.00           H  
ATOM   1885 3HD2 LEU B 124     -13.081 -24.296 -21.158  1.00  0.00           H  
ATOM   1886  N   ALA B 125     -15.048 -19.562 -21.209  1.00  0.00           N  
ATOM   1887  CA  ALA B 125     -16.051 -18.635 -21.716  1.00  0.00           C  
ATOM   1888  C   ALA B 125     -15.764 -18.378 -23.190  1.00  0.00           C  
ATOM   1889  O   ALA B 125     -16.665 -18.421 -24.024  1.00  0.00           O  
ATOM   1890  CB  ALA B 125     -16.003 -17.329 -20.935  1.00  0.00           C  
ATOM   1891  H   ALA B 125     -14.436 -19.265 -20.463  1.00  0.00           H  
ATOM   1892  HA  ALA B 125     -17.032 -19.092 -21.582  1.00  0.00           H  
ATOM   1893 1HB  ALA B 125     -16.757 -16.645 -21.323  1.00  0.00           H  
ATOM   1894 2HB  ALA B 125     -16.200 -17.527 -19.881  1.00  0.00           H  
ATOM   1895 3HB  ALA B 125     -15.017 -16.879 -21.040  1.00  0.00           H  
ATOM   1896  N   GLU B 126     -14.494 -18.122 -23.497  1.00  0.00           N  
ATOM   1897  CA  GLU B 126     -14.063 -17.803 -24.854  1.00  0.00           C  
ATOM   1898  C   GLU B 126     -13.950 -19.035 -25.751  1.00  0.00           C  
ATOM   1899  O   GLU B 126     -14.247 -18.967 -26.942  1.00  0.00           O  
ATOM   1900  CB  GLU B 126     -12.717 -17.076 -24.814  1.00  0.00           C  
ATOM   1901  CG  GLU B 126     -12.729 -15.773 -24.028  1.00  0.00           C  
ATOM   1902  CD  GLU B 126     -13.780 -14.810 -24.507  1.00  0.00           C  
ATOM   1903  OE1 GLU B 126     -14.112 -14.853 -25.668  1.00  0.00           O  
ATOM   1904  OE2 GLU B 126     -14.250 -14.031 -23.713  1.00  0.00           O  
ATOM   1905  H   GLU B 126     -13.807 -18.151 -22.757  1.00  0.00           H  
ATOM   1906  HA  GLU B 126     -14.798 -17.133 -25.302  1.00  0.00           H  
ATOM   1907 1HB  GLU B 126     -11.965 -17.728 -24.369  1.00  0.00           H  
ATOM   1908 2HB  GLU B 126     -12.394 -16.850 -25.831  1.00  0.00           H  
ATOM   1909 1HG  GLU B 126     -12.911 -15.996 -22.977  1.00  0.00           H  
ATOM   1910 2HG  GLU B 126     -11.750 -15.304 -24.107  1.00  0.00           H  
ATOM   1911  N   ARG B 127     -13.514 -20.150 -25.169  1.00  0.00           N  
ATOM   1912  CA  ARG B 127     -13.390 -21.432 -25.866  1.00  0.00           C  
ATOM   1913  C   ARG B 127     -14.664 -21.949 -26.533  1.00  0.00           C  
ATOM   1914  O   ARG B 127     -14.620 -22.455 -27.655  1.00  0.00           O  
ATOM   1915  CB  ARG B 127     -12.902 -22.491 -24.890  1.00  0.00           C  
ATOM   1916  CG  ARG B 127     -12.717 -23.877 -25.489  1.00  0.00           C  
ATOM   1917  CD  ARG B 127     -12.174 -24.837 -24.495  1.00  0.00           C  
ATOM   1918  NE  ARG B 127     -12.140 -26.195 -25.015  1.00  0.00           N  
ATOM   1919  CZ  ARG B 127     -11.652 -27.258 -24.346  1.00  0.00           C  
ATOM   1920  NH1 ARG B 127     -11.163 -27.105 -23.136  1.00  0.00           N  
ATOM   1921  NH2 ARG B 127     -11.667 -28.454 -24.907  1.00  0.00           N  
ATOM   1922  H   ARG B 127     -13.258 -20.094 -24.194  1.00  0.00           H  
ATOM   1923  HA  ARG B 127     -12.686 -21.311 -26.690  1.00  0.00           H  
ATOM   1924 1HB  ARG B 127     -11.945 -22.184 -24.469  1.00  0.00           H  
ATOM   1925 2HB  ARG B 127     -13.609 -22.580 -24.065  1.00  0.00           H  
ATOM   1926 1HG  ARG B 127     -13.679 -24.253 -25.839  1.00  0.00           H  
ATOM   1927 2HG  ARG B 127     -12.022 -23.821 -26.328  1.00  0.00           H  
ATOM   1928 1HD  ARG B 127     -11.157 -24.549 -24.229  1.00  0.00           H  
ATOM   1929 2HD  ARG B 127     -12.798 -24.829 -23.603  1.00  0.00           H  
ATOM   1930  HE  ARG B 127     -12.508 -26.352 -25.944  1.00  0.00           H  
ATOM   1931 1HH1 ARG B 127     -11.152 -26.190 -22.707  1.00  0.00           H  
ATOM   1932 2HH1 ARG B 127     -10.798 -27.902 -22.635  1.00  0.00           H  
ATOM   1933 1HH2 ARG B 127     -12.043 -28.572 -25.838  1.00  0.00           H  
ATOM   1934 2HH2 ARG B 127     -11.302 -29.251 -24.406  1.00  0.00           H  
ATOM   1935  N   GLY B 128     -15.795 -21.833 -25.843  1.00  0.00           N  
ATOM   1936  CA  GLY B 128     -17.059 -22.201 -26.453  1.00  0.00           C  
ATOM   1937  C   GLY B 128     -17.794 -21.011 -27.038  1.00  0.00           C  
ATOM   1938  O   GLY B 128     -19.025 -20.965 -27.006  1.00  0.00           O  
ATOM   1939  H   GLY B 128     -15.787 -21.490 -24.893  1.00  0.00           H  
ATOM   1940 1HA  GLY B 128     -16.884 -22.932 -27.242  1.00  0.00           H  
ATOM   1941 2HA  GLY B 128     -17.696 -22.678 -25.709  1.00  0.00           H  
ATOM   1942  N   ALA B 129     -17.045 -20.052 -27.577  1.00  0.00           N  
ATOM   1943  CA  ALA B 129     -17.643 -18.867 -28.184  1.00  0.00           C  
ATOM   1944  C   ALA B 129     -16.772 -18.272 -29.292  1.00  0.00           C  
ATOM   1945  O   ALA B 129     -15.555 -18.482 -29.322  1.00  0.00           O  
ATOM   1946  CB  ALA B 129     -17.903 -17.812 -27.111  1.00  0.00           C  
ATOM   1947  H   ALA B 129     -16.039 -20.144 -27.566  1.00  0.00           H  
ATOM   1948  HA  ALA B 129     -18.591 -19.160 -28.636  1.00  0.00           H  
ATOM   1949 1HB  ALA B 129     -18.350 -16.930 -27.569  1.00  0.00           H  
ATOM   1950 2HB  ALA B 129     -18.584 -18.216 -26.362  1.00  0.00           H  
ATOM   1951 3HB  ALA B 129     -16.963 -17.537 -26.636  1.00  0.00           H  
ATOM   1952  N   PRO B 130     -17.399 -17.532 -30.229  1.00  0.00           N  
ATOM   1953  CA  PRO B 130     -16.745 -16.849 -31.360  1.00  0.00           C  
ATOM   1954  C   PRO B 130     -15.728 -15.772 -30.952  1.00  0.00           C  
ATOM   1955  O   PRO B 130     -14.954 -15.288 -31.781  1.00  0.00           O  
ATOM   1956  CB  PRO B 130     -17.914 -16.237 -32.131  1.00  0.00           C  
ATOM   1957  CG  PRO B 130     -19.117 -17.018 -31.692  1.00  0.00           C  
ATOM   1958  CD  PRO B 130     -18.876 -17.354 -30.261  1.00  0.00           C  
ATOM   1959  HA  PRO B 130     -16.218 -17.592 -31.976  1.00  0.00           H  
ATOM   1960 1HB  PRO B 130     -18.000 -15.166 -31.897  1.00  0.00           H  
ATOM   1961 2HB  PRO B 130     -17.734 -16.316 -33.213  1.00  0.00           H  
ATOM   1962 1HG  PRO B 130     -20.029 -16.418 -31.827  1.00  0.00           H  
ATOM   1963 2HG  PRO B 130     -19.233 -17.918 -32.313  1.00  0.00           H  
ATOM   1964 1HD  PRO B 130     -19.206 -16.519 -29.626  1.00  0.00           H  
ATOM   1965 2HD  PRO B 130     -19.419 -18.275 -30.003  1.00  0.00           H  
ATOM   1966  N   GLY B 131     -15.724 -15.416 -29.673  1.00  0.00           N  
ATOM   1967  CA  GLY B 131     -14.924 -14.296 -29.221  1.00  0.00           C  
ATOM   1968  C   GLY B 131     -13.426 -14.440 -29.271  1.00  0.00           C  
ATOM   1969  O   GLY B 131     -12.843 -14.711 -30.320  1.00  0.00           O  
ATOM   1970  H   GLY B 131     -16.281 -15.925 -29.002  1.00  0.00           H  
ATOM   1971 1HA  GLY B 131     -15.165 -13.414 -29.814  1.00  0.00           H  
ATOM   1972 2HA  GLY B 131     -15.173 -14.065 -28.186  1.00  0.00           H  
ATOM   1973  N   ALA B 132     -12.817 -14.276 -28.099  1.00  0.00           N  
ATOM   1974  CA  ALA B 132     -11.376 -14.147 -27.945  1.00  0.00           C  
ATOM   1975  C   ALA B 132     -10.639 -15.480 -28.011  1.00  0.00           C  
ATOM   1976  O   ALA B 132     -11.240 -16.550 -27.881  1.00  0.00           O  
ATOM   1977  CB  ALA B 132     -11.059 -13.441 -26.631  1.00  0.00           C  
ATOM   1978  H   ALA B 132     -13.404 -14.242 -27.278  1.00  0.00           H  
ATOM   1979  HA  ALA B 132     -11.000 -13.547 -28.774  1.00  0.00           H  
ATOM   1980 1HB  ALA B 132      -9.979 -13.347 -26.520  1.00  0.00           H  
ATOM   1981 2HB  ALA B 132     -11.512 -12.450 -26.632  1.00  0.00           H  
ATOM   1982 3HB  ALA B 132     -11.460 -14.022 -25.801  1.00  0.00           H  
ATOM   1983  N   GLN B 133      -9.327 -15.392 -28.199  1.00  0.00           N  
ATOM   1984  CA  GLN B 133      -8.455 -16.557 -28.294  1.00  0.00           C  
ATOM   1985  C   GLN B 133      -8.035 -17.189 -26.974  1.00  0.00           C  
ATOM   1986  O   GLN B 133      -7.022 -17.888 -26.926  1.00  0.00           O  
ATOM   1987  CB  GLN B 133      -7.196 -16.177 -29.079  1.00  0.00           C  
ATOM   1988  CG  GLN B 133      -7.462 -15.748 -30.512  1.00  0.00           C  
ATOM   1989  CD  GLN B 133      -8.113 -16.845 -31.333  1.00  0.00           C  
ATOM   1990  OE1 GLN B 133      -7.628 -17.979 -31.376  1.00  0.00           O  
ATOM   1991  NE2 GLN B 133      -9.218 -16.513 -31.992  1.00  0.00           N  
ATOM   1992  H   GLN B 133      -8.925 -14.469 -28.279  1.00  0.00           H  
ATOM   1993  HA  GLN B 133      -8.995 -17.353 -28.806  1.00  0.00           H  
ATOM   1994 1HB  GLN B 133      -6.685 -15.359 -28.573  1.00  0.00           H  
ATOM   1995 2HB  GLN B 133      -6.513 -17.025 -29.103  1.00  0.00           H  
ATOM   1996 1HG  GLN B 133      -8.129 -14.885 -30.504  1.00  0.00           H  
ATOM   1997 2HG  GLN B 133      -6.516 -15.484 -30.983  1.00  0.00           H  
ATOM   1998 1HE2 GLN B 133      -9.691 -17.195 -32.551  1.00  0.00           H  
ATOM   1999 2HE2 GLN B 133      -9.577 -15.582 -31.930  1.00  0.00           H  
ATOM   2000  N   LEU B 134      -8.791 -16.950 -25.907  1.00  0.00           N  
ATOM   2001  CA  LEU B 134      -8.490 -17.597 -24.632  1.00  0.00           C  
ATOM   2002  C   LEU B 134      -8.955 -19.037 -24.793  1.00  0.00           C  
ATOM   2003  O   LEU B 134     -10.078 -19.404 -24.453  1.00  0.00           O  
ATOM   2004  CB  LEU B 134      -9.206 -16.914 -23.460  1.00  0.00           C  
ATOM   2005  CG  LEU B 134      -8.849 -15.439 -23.231  1.00  0.00           C  
ATOM   2006  CD1 LEU B 134      -9.725 -14.870 -22.123  1.00  0.00           C  
ATOM   2007  CD2 LEU B 134      -7.374 -15.324 -22.876  1.00  0.00           C  
ATOM   2008  H   LEU B 134      -9.579 -16.321 -25.966  1.00  0.00           H  
ATOM   2009  HA  LEU B 134      -7.419 -17.517 -24.448  1.00  0.00           H  
ATOM   2010 1HB  LEU B 134     -10.280 -16.972 -23.628  1.00  0.00           H  
ATOM   2011 2HB  LEU B 134      -8.972 -17.457 -22.545  1.00  0.00           H  
ATOM   2012  HG  LEU B 134      -9.049 -14.871 -24.140  1.00  0.00           H  
ATOM   2013 1HD1 LEU B 134      -9.471 -13.823 -21.961  1.00  0.00           H  
ATOM   2014 2HD1 LEU B 134     -10.773 -14.948 -22.412  1.00  0.00           H  
ATOM   2015 3HD1 LEU B 134      -9.559 -15.431 -21.204  1.00  0.00           H  
ATOM   2016 1HD2 LEU B 134      -7.120 -14.276 -22.713  1.00  0.00           H  
ATOM   2017 2HD2 LEU B 134      -7.173 -15.891 -21.966  1.00  0.00           H  
ATOM   2018 3HD2 LEU B 134      -6.770 -15.721 -23.692  1.00  0.00           H  
ATOM   2019  N   ILE B 135      -8.052 -19.841 -25.339  1.00  0.00           N  
ATOM   2020  CA  ILE B 135      -8.278 -21.248 -25.593  1.00  0.00           C  
ATOM   2021  C   ILE B 135      -7.029 -22.034 -25.203  1.00  0.00           C  
ATOM   2022  O   ILE B 135      -7.107 -23.206 -24.838  1.00  0.00           O  
ATOM   2023  CB  ILE B 135      -8.625 -21.500 -27.072  1.00  0.00           C  
ATOM   2024  CG1 ILE B 135      -7.456 -21.091 -27.972  1.00  0.00           C  
ATOM   2025  CG2 ILE B 135      -9.888 -20.745 -27.458  1.00  0.00           C  
ATOM   2026  CD1 ILE B 135      -7.638 -21.478 -29.421  1.00  0.00           C  
ATOM   2027  H   ILE B 135      -7.161 -19.433 -25.585  1.00  0.00           H  
ATOM   2028  HA  ILE B 135      -9.138 -21.571 -25.006  1.00  0.00           H  
ATOM   2029  HB  ILE B 135      -8.788 -22.565 -27.230  1.00  0.00           H  
ATOM   2030 1HG1 ILE B 135      -7.319 -20.011 -27.921  1.00  0.00           H  
ATOM   2031 2HG1 ILE B 135      -6.538 -21.553 -27.608  1.00  0.00           H  
ATOM   2032 1HG2 ILE B 135     -10.119 -20.934 -28.506  1.00  0.00           H  
ATOM   2033 2HG2 ILE B 135     -10.717 -21.082 -26.838  1.00  0.00           H  
ATOM   2034 3HG2 ILE B 135      -9.734 -19.676 -27.307  1.00  0.00           H  
ATOM   2035 1HD1 ILE B 135      -6.769 -21.156 -29.996  1.00  0.00           H  
ATOM   2036 2HD1 ILE B 135      -7.742 -22.561 -29.499  1.00  0.00           H  
ATOM   2037 3HD1 ILE B 135      -8.532 -20.998 -29.817  1.00  0.00           H  
ATOM   2038  N   THR B 136      -5.877 -21.380 -25.286  1.00  0.00           N  
ATOM   2039  CA  THR B 136      -4.610 -22.022 -24.958  1.00  0.00           C  
ATOM   2040  C   THR B 136      -4.361 -21.894 -23.467  1.00  0.00           C  
ATOM   2041  O   THR B 136      -4.149 -20.791 -22.954  1.00  0.00           O  
ATOM   2042  CB  THR B 136      -3.438 -21.406 -25.745  1.00  0.00           C  
ATOM   2043  OG1 THR B 136      -3.678 -21.544 -27.151  1.00  0.00           O  
ATOM   2044  CG2 THR B 136      -2.132 -22.099 -25.387  1.00  0.00           C  
ATOM   2045  H   THR B 136      -5.877 -20.415 -25.583  1.00  0.00           H  
ATOM   2046  HA  THR B 136      -4.665 -23.069 -25.256  1.00  0.00           H  
ATOM   2047  HB  THR B 136      -3.357 -20.345 -25.506  1.00  0.00           H  
ATOM   2048  HG1 THR B 136      -4.013 -20.714 -27.501  1.00  0.00           H  
ATOM   2049 1HG2 THR B 136      -1.315 -21.651 -25.952  1.00  0.00           H  
ATOM   2050 2HG2 THR B 136      -1.941 -21.986 -24.320  1.00  0.00           H  
ATOM   2051 3HG2 THR B 136      -2.204 -23.158 -25.632  1.00  0.00           H  
ATOM   2052  N   TYR B 137      -4.397 -23.023 -22.771  1.00  0.00           N  
ATOM   2053  CA  TYR B 137      -4.330 -23.018 -21.318  1.00  0.00           C  
ATOM   2054  C   TYR B 137      -2.912 -22.777 -20.813  1.00  0.00           C  
ATOM   2055  O   TYR B 137      -2.708 -22.005 -19.877  1.00  0.00           O  
ATOM   2056  CB  TYR B 137      -4.872 -24.336 -20.760  1.00  0.00           C  
ATOM   2057  CG  TYR B 137      -6.371 -24.486 -20.896  1.00  0.00           C  
ATOM   2058  CD1 TYR B 137      -6.911 -25.035 -22.049  1.00  0.00           C  
ATOM   2059  CD2 TYR B 137      -7.205 -24.074 -19.867  1.00  0.00           C  
ATOM   2060  CE1 TYR B 137      -8.281 -25.172 -22.173  1.00  0.00           C  
ATOM   2061  CE2 TYR B 137      -8.574 -24.211 -19.991  1.00  0.00           C  
ATOM   2062  CZ  TYR B 137      -9.112 -24.757 -21.139  1.00  0.00           C  
ATOM   2063  OH  TYR B 137     -10.475 -24.894 -21.263  1.00  0.00           O  
ATOM   2064  H   TYR B 137      -4.473 -23.905 -23.257  1.00  0.00           H  
ATOM   2065  HA  TYR B 137      -4.948 -22.200 -20.946  1.00  0.00           H  
ATOM   2066 1HB  TYR B 137      -4.398 -25.172 -21.276  1.00  0.00           H  
ATOM   2067 2HB  TYR B 137      -4.617 -24.416 -19.704  1.00  0.00           H  
ATOM   2068  HD1 TYR B 137      -6.256 -25.359 -22.858  1.00  0.00           H  
ATOM   2069  HD2 TYR B 137      -6.781 -23.641 -18.961  1.00  0.00           H  
ATOM   2070  HE1 TYR B 137      -8.705 -25.604 -23.079  1.00  0.00           H  
ATOM   2071  HE2 TYR B 137      -9.230 -23.886 -19.183  1.00  0.00           H  
ATOM   2072  HH  TYR B 137     -10.905 -24.520 -20.489  1.00  0.00           H  
ATOM   2073  N   PRO B 138      -1.910 -23.429 -21.428  1.00  0.00           N  
ATOM   2074  CA  PRO B 138      -0.506 -23.161 -21.081  1.00  0.00           C  
ATOM   2075  C   PRO B 138      -0.151 -21.674 -21.121  1.00  0.00           C  
ATOM   2076  O   PRO B 138       0.671 -21.198 -20.332  1.00  0.00           O  
ATOM   2077  CB  PRO B 138       0.259 -23.942 -22.156  1.00  0.00           C  
ATOM   2078  CG  PRO B 138      -0.652 -25.069 -22.506  1.00  0.00           C  
ATOM   2079  CD  PRO B 138      -2.027 -24.455 -22.499  1.00  0.00           C  
ATOM   2080  HA  PRO B 138      -0.305 -23.539 -20.068  1.00  0.00           H  
ATOM   2081 1HB  PRO B 138       0.477 -23.288 -23.012  1.00  0.00           H  
ATOM   2082 2HB  PRO B 138       1.225 -24.283 -21.757  1.00  0.00           H  
ATOM   2083 1HG  PRO B 138      -0.380 -25.486 -23.487  1.00  0.00           H  
ATOM   2084 2HG  PRO B 138      -0.548 -25.883 -21.774  1.00  0.00           H  
ATOM   2085 1HD  PRO B 138      -2.233 -24.005 -23.481  1.00  0.00           H  
ATOM   2086 2HD  PRO B 138      -2.773 -25.228 -22.262  1.00  0.00           H  
ATOM   2087  N   ARG B 139      -0.777 -20.953 -22.050  1.00  0.00           N  
ATOM   2088  CA  ARG B 139      -0.546 -19.524 -22.220  1.00  0.00           C  
ATOM   2089  C   ARG B 139      -1.546 -18.740 -21.391  1.00  0.00           C  
ATOM   2090  O   ARG B 139      -1.285 -17.606 -21.002  1.00  0.00           O  
ATOM   2091  CB  ARG B 139      -0.667 -19.120 -23.682  1.00  0.00           C  
ATOM   2092  CG  ARG B 139      -0.343 -17.663 -23.972  1.00  0.00           C  
ATOM   2093  CD  ARG B 139      -0.178 -17.417 -25.427  1.00  0.00           C  
ATOM   2094  NE  ARG B 139      -0.063 -15.999 -25.727  1.00  0.00           N  
ATOM   2095  CZ  ARG B 139       0.223 -15.495 -26.944  1.00  0.00           C  
ATOM   2096  NH1 ARG B 139       0.420 -16.304 -27.961  1.00  0.00           N  
ATOM   2097  NH2 ARG B 139       0.306 -14.187 -27.114  1.00  0.00           N  
ATOM   2098  H   ARG B 139      -1.436 -21.420 -22.656  1.00  0.00           H  
ATOM   2099  HA  ARG B 139       0.466 -19.295 -21.885  1.00  0.00           H  
ATOM   2100 1HB  ARG B 139       0.002 -19.733 -24.285  1.00  0.00           H  
ATOM   2101 2HB  ARG B 139      -1.683 -19.308 -24.028  1.00  0.00           H  
ATOM   2102 1HG  ARG B 139      -1.153 -17.031 -23.607  1.00  0.00           H  
ATOM   2103 2HG  ARG B 139       0.585 -17.390 -23.470  1.00  0.00           H  
ATOM   2104 1HD  ARG B 139       0.725 -17.914 -25.780  1.00  0.00           H  
ATOM   2105 2HD  ARG B 139      -1.041 -17.810 -25.963  1.00  0.00           H  
ATOM   2106  HE  ARG B 139      -0.208 -15.344 -24.970  1.00  0.00           H  
ATOM   2107 1HH1 ARG B 139       0.357 -17.304 -27.830  1.00  0.00           H  
ATOM   2108 2HH1 ARG B 139       0.635 -15.926 -28.872  1.00  0.00           H  
ATOM   2109 1HH2 ARG B 139       0.154 -13.564 -26.332  1.00  0.00           H  
ATOM   2110 2HH2 ARG B 139       0.520 -13.809 -28.025  1.00  0.00           H  
ATOM   2111  N   ALA B 140      -2.695 -19.349 -21.124  1.00  0.00           N  
ATOM   2112  CA  ALA B 140      -3.692 -18.719 -20.271  1.00  0.00           C  
ATOM   2113  C   ALA B 140      -3.079 -18.446 -18.899  1.00  0.00           C  
ATOM   2114  O   ALA B 140      -3.489 -17.516 -18.208  1.00  0.00           O  
ATOM   2115  CB  ALA B 140      -4.914 -19.620 -20.138  1.00  0.00           C  
ATOM   2116  H   ALA B 140      -2.886 -20.260 -21.514  1.00  0.00           H  
ATOM   2117  HA  ALA B 140      -3.992 -17.781 -20.737  1.00  0.00           H  
ATOM   2118 1HB  ALA B 140      -5.653 -19.138 -19.498  1.00  0.00           H  
ATOM   2119 2HB  ALA B 140      -5.346 -19.794 -21.124  1.00  0.00           H  
ATOM   2120 3HB  ALA B 140      -4.619 -20.571 -19.699  1.00  0.00           H  
ATOM   2121  N   LEU B 141      -2.095 -19.258 -18.517  1.00  0.00           N  
ATOM   2122  CA  LEU B 141      -1.256 -18.982 -17.349  1.00  0.00           C  
ATOM   2123  C   LEU B 141      -0.868 -17.515 -17.299  1.00  0.00           C  
ATOM   2124  O   LEU B 141      -1.008 -16.854 -16.271  1.00  0.00           O  
ATOM   2125  CB  LEU B 141       0.009 -19.849 -17.380  1.00  0.00           C  
ATOM   2126  CG  LEU B 141       1.007 -19.612 -16.239  1.00  0.00           C  
ATOM   2127  CD1 LEU B 141       0.333 -19.906 -14.906  1.00  0.00           C  
ATOM   2128  CD2 LEU B 141       2.229 -20.495 -16.441  1.00  0.00           C  
ATOM   2129  H   LEU B 141      -1.927 -20.094 -19.057  1.00  0.00           H  
ATOM   2130  HA  LEU B 141      -1.806 -19.266 -16.453  1.00  0.00           H  
ATOM   2131 1HB  LEU B 141      -0.287 -20.896 -17.349  1.00  0.00           H  
ATOM   2132 2HB  LEU B 141       0.532 -19.669 -18.320  1.00  0.00           H  
ATOM   2133  HG  LEU B 141       1.312 -18.565 -16.235  1.00  0.00           H  
ATOM   2134 1HD1 LEU B 141       1.041 -19.737 -14.095  1.00  0.00           H  
ATOM   2135 2HD1 LEU B 141      -0.526 -19.246 -14.779  1.00  0.00           H  
ATOM   2136 3HD1 LEU B 141       0.001 -20.943 -14.887  1.00  0.00           H  
ATOM   2137 1HD2 LEU B 141       2.938 -20.326 -15.630  1.00  0.00           H  
ATOM   2138 2HD2 LEU B 141       1.924 -21.542 -16.444  1.00  0.00           H  
ATOM   2139 3HD2 LEU B 141       2.701 -20.252 -17.393  1.00  0.00           H  
ATOM   2140  N   TRP B 142      -0.361 -17.026 -18.427  1.00  0.00           N  
ATOM   2141  CA  TRP B 142       0.172 -15.675 -18.528  1.00  0.00           C  
ATOM   2142  C   TRP B 142      -0.968 -14.677 -18.705  1.00  0.00           C  
ATOM   2143  O   TRP B 142      -0.876 -13.544 -18.246  1.00  0.00           O  
ATOM   2144  CB  TRP B 142       1.149 -15.565 -19.700  1.00  0.00           C  
ATOM   2145  CG  TRP B 142       2.130 -16.696 -19.769  1.00  0.00           C  
ATOM   2146  CD1 TRP B 142       2.272 -17.591 -20.786  1.00  0.00           C  
ATOM   2147  CD2 TRP B 142       3.118 -17.059 -18.774  1.00  0.00           C  
ATOM   2148  NE1 TRP B 142       3.274 -18.484 -20.495  1.00  0.00           N  
ATOM   2149  CE2 TRP B 142       3.804 -18.172 -19.268  1.00  0.00           C  
ATOM   2150  CE3 TRP B 142       3.470 -16.537 -17.523  1.00  0.00           C  
ATOM   2151  CZ2 TRP B 142       4.825 -18.780 -18.555  1.00  0.00           C  
ATOM   2152  CZ3 TRP B 142       4.495 -17.145 -16.809  1.00  0.00           C  
ATOM   2153  CH2 TRP B 142       5.155 -18.238 -17.313  1.00  0.00           C  
ATOM   2154  H   TRP B 142      -0.349 -17.622 -19.242  1.00  0.00           H  
ATOM   2155  HA  TRP B 142       0.698 -15.440 -17.602  1.00  0.00           H  
ATOM   2156 1HB  TRP B 142       0.592 -15.538 -20.637  1.00  0.00           H  
ATOM   2157 2HB  TRP B 142       1.706 -14.632 -19.623  1.00  0.00           H  
ATOM   2158  HD1 TRP B 142       1.677 -17.598 -21.698  1.00  0.00           H  
ATOM   2159  HE1 TRP B 142       3.573 -19.246 -21.086  1.00  0.00           H  
ATOM   2160  HE3 TRP B 142       2.951 -15.668 -17.120  1.00  0.00           H  
ATOM   2161  HZ2 TRP B 142       5.361 -19.649 -18.938  1.00  0.00           H  
ATOM   2162  HZ3 TRP B 142       4.763 -16.733 -15.836  1.00  0.00           H  
ATOM   2163  HH2 TRP B 142       5.955 -18.691 -16.727  1.00  0.00           H  
ATOM   2164  N   TRP B 143      -2.046 -15.105 -19.356  1.00  0.00           N  
ATOM   2165  CA  TRP B 143      -3.183 -14.221 -19.593  1.00  0.00           C  
ATOM   2166  C   TRP B 143      -3.907 -13.957 -18.283  1.00  0.00           C  
ATOM   2167  O   TRP B 143      -4.448 -12.872 -18.064  1.00  0.00           O  
ATOM   2168  CB  TRP B 143      -4.150 -14.833 -20.608  1.00  0.00           C  
ATOM   2169  CG  TRP B 143      -3.666 -14.746 -22.023  1.00  0.00           C  
ATOM   2170  CD1 TRP B 143      -2.932 -13.738 -22.573  1.00  0.00           C  
ATOM   2171  CD2 TRP B 143      -3.879 -15.710 -23.083  1.00  0.00           C  
ATOM   2172  NE1 TRP B 143      -2.676 -14.005 -23.895  1.00  0.00           N  
ATOM   2173  CE2 TRP B 143      -3.247 -15.209 -24.224  1.00  0.00           C  
ATOM   2174  CE3 TRP B 143      -4.546 -16.940 -23.152  1.00  0.00           C  
ATOM   2175  CZ2 TRP B 143      -3.260 -15.892 -25.429  1.00  0.00           C  
ATOM   2176  CZ3 TRP B 143      -4.558 -17.626 -24.361  1.00  0.00           C  
ATOM   2177  CH2 TRP B 143      -3.931 -17.115 -25.470  1.00  0.00           C  
ATOM   2178  H   TRP B 143      -2.083 -16.056 -19.694  1.00  0.00           H  
ATOM   2179  HA  TRP B 143      -2.814 -13.292 -20.028  1.00  0.00           H  
ATOM   2180 1HB  TRP B 143      -4.314 -15.883 -20.366  1.00  0.00           H  
ATOM   2181 2HB  TRP B 143      -5.113 -14.328 -20.543  1.00  0.00           H  
ATOM   2182  HD1 TRP B 143      -2.597 -12.849 -22.041  1.00  0.00           H  
ATOM   2183  HE1 TRP B 143      -2.154 -13.413 -24.525  1.00  0.00           H  
ATOM   2184  HE3 TRP B 143      -5.043 -17.351 -22.274  1.00  0.00           H  
ATOM   2185  HZ2 TRP B 143      -2.768 -15.503 -26.321  1.00  0.00           H  
ATOM   2186  HZ3 TRP B 143      -5.079 -18.582 -24.407  1.00  0.00           H  
ATOM   2187  HH2 TRP B 143      -3.959 -17.679 -26.402  1.00  0.00           H  
ATOM   2188  N   SER B 144      -3.931 -14.974 -17.428  1.00  0.00           N  
ATOM   2189  CA  SER B 144      -4.539 -14.854 -16.113  1.00  0.00           C  
ATOM   2190  C   SER B 144      -3.707 -13.861 -15.322  1.00  0.00           C  
ATOM   2191  O   SER B 144      -4.235 -12.964 -14.673  1.00  0.00           O  
ATOM   2192  CB  SER B 144      -4.592 -16.195 -15.408  1.00  0.00           C  
ATOM   2193  OG  SER B 144      -5.481 -17.066 -16.052  1.00  0.00           O  
ATOM   2194  H   SER B 144      -3.515 -15.853 -17.699  1.00  0.00           H  
ATOM   2195  HA  SER B 144      -5.571 -14.524 -16.239  1.00  0.00           H  
ATOM   2196 1HB  SER B 144      -3.596 -16.637 -15.390  1.00  0.00           H  
ATOM   2197 2HB  SER B 144      -4.905 -16.051 -14.375  1.00  0.00           H  
ATOM   2198  HG  SER B 144      -6.232 -16.530 -16.318  1.00  0.00           H  
ATOM   2199  N   VAL B 145      -2.392 -14.025 -15.401  1.00  0.00           N  
ATOM   2200  CA  VAL B 145      -1.465 -13.068 -14.825  1.00  0.00           C  
ATOM   2201  C   VAL B 145      -1.682 -11.643 -15.334  1.00  0.00           C  
ATOM   2202  O   VAL B 145      -1.587 -10.689 -14.560  1.00  0.00           O  
ATOM   2203  CB  VAL B 145      -0.019 -13.498 -15.135  1.00  0.00           C  
ATOM   2204  CG1 VAL B 145       0.951 -12.365 -14.833  1.00  0.00           C  
ATOM   2205  CG2 VAL B 145       0.335 -14.740 -14.330  1.00  0.00           C  
ATOM   2206  H   VAL B 145      -2.028 -14.838 -15.875  1.00  0.00           H  
ATOM   2207  HA  VAL B 145      -1.614 -13.048 -13.745  1.00  0.00           H  
ATOM   2208  HB  VAL B 145       0.065 -13.718 -16.199  1.00  0.00           H  
ATOM   2209 1HG1 VAL B 145       1.968 -12.687 -15.058  1.00  0.00           H  
ATOM   2210 2HG1 VAL B 145       0.701 -11.499 -15.446  1.00  0.00           H  
ATOM   2211 3HG1 VAL B 145       0.881 -12.098 -13.779  1.00  0.00           H  
ATOM   2212 1HG2 VAL B 145       1.359 -15.039 -14.555  1.00  0.00           H  
ATOM   2213 2HG2 VAL B 145       0.246 -14.522 -13.266  1.00  0.00           H  
ATOM   2214 3HG2 VAL B 145      -0.345 -15.550 -14.593  1.00  0.00           H  
ATOM   2215  N   GLU B 146      -1.956 -11.495 -16.628  1.00  0.00           N  
ATOM   2216  CA  GLU B 146      -2.156 -10.171 -17.219  1.00  0.00           C  
ATOM   2217  C   GLU B 146      -3.207  -9.428 -16.414  1.00  0.00           C  
ATOM   2218  O   GLU B 146      -3.045  -8.251 -16.099  1.00  0.00           O  
ATOM   2219  CB  GLU B 146      -2.588 -10.277 -18.683  1.00  0.00           C  
ATOM   2220  CG  GLU B 146      -2.767  -8.938 -19.385  1.00  0.00           C  
ATOM   2221  CD  GLU B 146      -2.848  -9.067 -20.880  1.00  0.00           C  
ATOM   2222  OE1 GLU B 146      -3.373 -10.049 -21.345  1.00  0.00           O  
ATOM   2223  OE2 GLU B 146      -2.383  -8.181 -21.559  1.00  0.00           O  
ATOM   2224  H   GLU B 146      -2.029 -12.313 -17.216  1.00  0.00           H  
ATOM   2225  HA  GLU B 146      -1.208  -9.632 -17.190  1.00  0.00           H  
ATOM   2226 1HB  GLU B 146      -1.846 -10.849 -19.241  1.00  0.00           H  
ATOM   2227 2HB  GLU B 146      -3.533 -10.816 -18.746  1.00  0.00           H  
ATOM   2228 1HG  GLU B 146      -3.681  -8.469 -19.022  1.00  0.00           H  
ATOM   2229 2HG  GLU B 146      -1.931  -8.289 -19.125  1.00  0.00           H  
ATOM   2230  N   THR B 147      -4.277 -10.132 -16.068  1.00  0.00           N  
ATOM   2231  CA  THR B 147      -5.424  -9.510 -15.417  1.00  0.00           C  
ATOM   2232  C   THR B 147      -5.267  -9.528 -13.894  1.00  0.00           C  
ATOM   2233  O   THR B 147      -5.715  -8.609 -13.198  1.00  0.00           O  
ATOM   2234  CB  THR B 147      -6.734 -10.214 -15.815  1.00  0.00           C  
ATOM   2235  OG1 THR B 147      -6.673 -11.594 -15.434  1.00  0.00           O  
ATOM   2236  CG2 THR B 147      -6.958 -10.115 -17.316  1.00  0.00           C  
ATOM   2237  H   THR B 147      -4.299 -11.123 -16.261  1.00  0.00           H  
ATOM   2238  HA  THR B 147      -5.503  -8.480 -15.765  1.00  0.00           H  
ATOM   2239  HB  THR B 147      -7.571  -9.745 -15.297  1.00  0.00           H  
ATOM   2240  HG1 THR B 147      -7.319 -12.094 -15.938  1.00  0.00           H  
ATOM   2241 1HG2 THR B 147      -7.889 -10.618 -17.579  1.00  0.00           H  
ATOM   2242 2HG2 THR B 147      -7.017  -9.067 -17.607  1.00  0.00           H  
ATOM   2243 3HG2 THR B 147      -6.130 -10.591 -17.839  1.00  0.00           H  
ATOM   2244  N   ALA B 148      -4.630 -10.590 -13.398  1.00  0.00           N  
ATOM   2245  CA  ALA B 148      -4.524 -10.860 -11.971  1.00  0.00           C  
ATOM   2246  C   ALA B 148      -3.449 -10.013 -11.314  1.00  0.00           C  
ATOM   2247  O   ALA B 148      -3.620  -9.543 -10.195  1.00  0.00           O  
ATOM   2248  CB  ALA B 148      -4.234 -12.333 -11.747  1.00  0.00           C  
ATOM   2249  H   ALA B 148      -4.205 -11.230 -14.053  1.00  0.00           H  
ATOM   2250  HA  ALA B 148      -5.478 -10.609 -11.507  1.00  0.00           H  
ATOM   2251 1HB  ALA B 148      -4.155 -12.529 -10.677  1.00  0.00           H  
ATOM   2252 2HB  ALA B 148      -5.042 -12.931 -12.167  1.00  0.00           H  
ATOM   2253 3HB  ALA B 148      -3.296 -12.597 -12.233  1.00  0.00           H  
ATOM   2254  N   THR B 149      -2.331  -9.834 -12.001  1.00  0.00           N  
ATOM   2255  CA  THR B 149      -1.237  -9.062 -11.435  1.00  0.00           C  
ATOM   2256  C   THR B 149      -1.448  -7.632 -11.875  1.00  0.00           C  
ATOM   2257  O   THR B 149      -0.768  -6.716 -11.407  1.00  0.00           O  
ATOM   2258  CB  THR B 149       0.143  -9.573 -11.890  1.00  0.00           C  
ATOM   2259  OG1 THR B 149       0.219  -9.540 -13.322  1.00  0.00           O  
ATOM   2260  CG2 THR B 149       0.370 -10.997 -11.407  1.00  0.00           C  
ATOM   2261  H   THR B 149      -2.228 -10.231 -12.924  1.00  0.00           H  
ATOM   2262  HA  THR B 149      -1.220  -9.223 -10.357  1.00  0.00           H  
ATOM   2263  HB  THR B 149       0.922  -8.928 -11.484  1.00  0.00           H  
ATOM   2264  HG1 THR B 149      -0.611  -9.214 -13.678  1.00  0.00           H  
ATOM   2265 1HG2 THR B 149       1.350 -11.341 -11.738  1.00  0.00           H  
ATOM   2266 2HG2 THR B 149       0.324 -11.023 -10.318  1.00  0.00           H  
ATOM   2267 3HG2 THR B 149      -0.400 -11.648 -11.818  1.00  0.00           H  
ATOM   2268  N   THR B 150      -2.423  -7.465 -12.766  1.00  0.00           N  
ATOM   2269  CA  THR B 150      -2.903  -6.163 -13.219  1.00  0.00           C  
ATOM   2270  C   THR B 150      -1.749  -5.411 -13.863  1.00  0.00           C  
ATOM   2271  O   THR B 150      -1.336  -4.344 -13.427  1.00  0.00           O  
ATOM   2272  CB  THR B 150      -3.497  -5.338 -12.063  1.00  0.00           C  
ATOM   2273  OG1 THR B 150      -2.436  -4.822 -11.247  1.00  0.00           O  
ATOM   2274  CG2 THR B 150      -4.415  -6.198 -11.209  1.00  0.00           C  
ATOM   2275  H   THR B 150      -2.844  -8.303 -13.140  1.00  0.00           H  
ATOM   2276  HA  THR B 150      -3.678  -6.323 -13.969  1.00  0.00           H  
ATOM   2277  HB  THR B 150      -4.065  -4.500 -12.468  1.00  0.00           H  
ATOM   2278  HG1 THR B 150      -1.621  -5.287 -11.451  1.00  0.00           H  
ATOM   2279 1HG2 THR B 150      -4.826  -5.598 -10.397  1.00  0.00           H  
ATOM   2280 2HG2 THR B 150      -5.229  -6.582 -11.824  1.00  0.00           H  
ATOM   2281 3HG2 THR B 150      -3.851  -7.032 -10.794  1.00  0.00           H  
ATOM   2282  N   VAL B 151      -1.218  -6.023 -14.910  1.00  0.00           N  
ATOM   2283  CA  VAL B 151      -0.114  -5.472 -15.661  1.00  0.00           C  
ATOM   2284  C   VAL B 151      -0.690  -5.141 -17.035  1.00  0.00           C  
ATOM   2285  O   VAL B 151      -0.127  -4.351 -17.792  1.00  0.00           O  
ATOM   2286  CB  VAL B 151       1.053  -6.471 -15.777  1.00  0.00           C  
ATOM   2287  CG1 VAL B 151       1.608  -6.804 -14.400  1.00  0.00           C  
ATOM   2288  CG2 VAL B 151       0.586  -7.731 -16.489  1.00  0.00           C  
ATOM   2289  H   VAL B 151      -1.607  -6.913 -15.188  1.00  0.00           H  
ATOM   2290  HA  VAL B 151       0.267  -4.600 -15.128  1.00  0.00           H  
ATOM   2291  HB  VAL B 151       1.859  -6.009 -16.346  1.00  0.00           H  
ATOM   2292 1HG1 VAL B 151       2.432  -7.511 -14.501  1.00  0.00           H  
ATOM   2293 2HG1 VAL B 151       1.969  -5.892 -13.924  1.00  0.00           H  
ATOM   2294 3HG1 VAL B 151       0.823  -7.248 -13.789  1.00  0.00           H  
ATOM   2295 1HG2 VAL B 151       1.416  -8.433 -16.568  1.00  0.00           H  
ATOM   2296 2HG2 VAL B 151      -0.225  -8.190 -15.923  1.00  0.00           H  
ATOM   2297 3HG2 VAL B 151       0.231  -7.475 -17.488  1.00  0.00           H  
ATOM   2298  N   GLY B 152      -1.838  -5.747 -17.325  1.00  0.00           N  
ATOM   2299  CA  GLY B 152      -2.557  -5.496 -18.562  1.00  0.00           C  
ATOM   2300  C   GLY B 152      -1.684  -5.040 -19.705  1.00  0.00           C  
ATOM   2301  O   GLY B 152      -1.747  -3.886 -20.117  1.00  0.00           O  
ATOM   2302  H   GLY B 152      -2.220  -6.404 -16.659  1.00  0.00           H  
ATOM   2303 1HA  GLY B 152      -3.075  -6.403 -18.873  1.00  0.00           H  
ATOM   2304 2HA  GLY B 152      -3.317  -4.734 -18.393  1.00  0.00           H  
ATOM   2305  N   TYR B 153      -0.869  -5.948 -20.226  1.00  0.00           N  
ATOM   2306  CA  TYR B 153       0.059  -5.591 -21.288  1.00  0.00           C  
ATOM   2307  C   TYR B 153      -0.717  -5.126 -22.487  1.00  0.00           C  
ATOM   2308  O   TYR B 153      -0.322  -4.170 -23.140  1.00  0.00           O  
ATOM   2309  CB  TYR B 153       0.961  -6.771 -21.657  1.00  0.00           C  
ATOM   2310  CG  TYR B 153       2.102  -6.993 -20.689  1.00  0.00           C  
ATOM   2311  CD1 TYR B 153       2.389  -8.272 -20.237  1.00  0.00           C  
ATOM   2312  CD2 TYR B 153       2.862  -5.917 -20.255  1.00  0.00           C  
ATOM   2313  CE1 TYR B 153       3.432  -8.474 -19.353  1.00  0.00           C  
ATOM   2314  CE2 TYR B 153       3.905  -6.119 -19.372  1.00  0.00           C  
ATOM   2315  CZ  TYR B 153       4.190  -7.392 -18.921  1.00  0.00           C  
ATOM   2316  OH  TYR B 153       5.229  -7.593 -18.041  1.00  0.00           O  
ATOM   2317  H   TYR B 153      -0.886  -6.900 -19.887  1.00  0.00           H  
ATOM   2318  HA  TYR B 153       0.704  -4.789 -20.928  1.00  0.00           H  
ATOM   2319 1HB  TYR B 153       0.367  -7.685 -21.697  1.00  0.00           H  
ATOM   2320 2HB  TYR B 153       1.382  -6.610 -22.649  1.00  0.00           H  
ATOM   2321  HD1 TYR B 153       1.792  -9.118 -20.578  1.00  0.00           H  
ATOM   2322  HD2 TYR B 153       2.636  -4.911 -20.610  1.00  0.00           H  
ATOM   2323  HE1 TYR B 153       3.657  -9.479 -18.997  1.00  0.00           H  
ATOM   2324  HE2 TYR B 153       4.501  -5.273 -19.030  1.00  0.00           H  
ATOM   2325  HH  TYR B 153       5.254  -8.518 -17.784  1.00  0.00           H  
ATOM   2326  N   GLY B 154      -1.832  -5.798 -22.756  1.00  0.00           N  
ATOM   2327  CA  GLY B 154      -2.593  -5.533 -23.962  1.00  0.00           C  
ATOM   2328  C   GLY B 154      -2.448  -6.711 -24.911  1.00  0.00           C  
ATOM   2329  O   GLY B 154      -2.564  -6.578 -26.131  1.00  0.00           O  
ATOM   2330  H   GLY B 154      -2.159  -6.506 -22.113  1.00  0.00           H  
ATOM   2331 1HA  GLY B 154      -3.640  -5.371 -23.703  1.00  0.00           H  
ATOM   2332 2HA  GLY B 154      -2.231  -4.616 -24.425  1.00  0.00           H  
ATOM   2333  N   ASP B 155      -2.188  -7.874 -24.326  1.00  0.00           N  
ATOM   2334  CA  ASP B 155      -1.923  -9.095 -25.075  1.00  0.00           C  
ATOM   2335  C   ASP B 155      -3.240  -9.720 -25.539  1.00  0.00           C  
ATOM   2336  O   ASP B 155      -3.488  -9.839 -26.733  1.00  0.00           O  
ATOM   2337  CB  ASP B 155      -1.137 -10.095 -24.223  1.00  0.00           C  
ATOM   2338  CG  ASP B 155      -0.385 -11.123 -25.058  1.00  0.00           C  
ATOM   2339  OD1 ASP B 155       0.599 -10.764 -25.661  1.00  0.00           O  
ATOM   2340  OD2 ASP B 155      -0.801 -12.256 -25.086  1.00  0.00           O  
ATOM   2341  H   ASP B 155      -2.177  -7.904 -23.316  1.00  0.00           H  
ATOM   2342  HA  ASP B 155      -1.298  -8.846 -25.933  1.00  0.00           H  
ATOM   2343 1HB  ASP B 155      -0.420  -9.559 -23.601  1.00  0.00           H  
ATOM   2344 2HB  ASP B 155      -1.821 -10.621 -23.556  1.00  0.00           H  
ATOM   2345  N   LEU B 156      -4.073 -10.124 -24.581  1.00  0.00           N  
ATOM   2346  CA  LEU B 156      -5.395 -10.670 -24.877  1.00  0.00           C  
ATOM   2347  C   LEU B 156      -6.348 -10.538 -23.689  1.00  0.00           C  
ATOM   2348  O   LEU B 156      -5.938 -10.673 -22.534  1.00  0.00           O  
ATOM   2349  CB  LEU B 156      -5.274 -12.146 -25.277  1.00  0.00           C  
ATOM   2350  CG  LEU B 156      -6.564 -12.806 -25.781  1.00  0.00           C  
ATOM   2351  CD1 LEU B 156      -7.046 -12.088 -27.035  1.00  0.00           C  
ATOM   2352  CD2 LEU B 156      -6.305 -14.279 -26.060  1.00  0.00           C  
ATOM   2353  H   LEU B 156      -3.776 -10.049 -23.619  1.00  0.00           H  
ATOM   2354  HA  LEU B 156      -5.814 -10.122 -25.720  1.00  0.00           H  
ATOM   2355 1HB  LEU B 156      -4.528 -12.232 -26.066  1.00  0.00           H  
ATOM   2356 2HB  LEU B 156      -4.927 -12.713 -24.414  1.00  0.00           H  
ATOM   2357  HG  LEU B 156      -7.342 -12.711 -25.023  1.00  0.00           H  
ATOM   2358 1HD1 LEU B 156      -7.963 -12.557 -27.393  1.00  0.00           H  
ATOM   2359 2HD1 LEU B 156      -7.242 -11.042 -26.803  1.00  0.00           H  
ATOM   2360 3HD1 LEU B 156      -6.280 -12.152 -27.808  1.00  0.00           H  
ATOM   2361 1HD2 LEU B 156      -7.222 -14.749 -26.417  1.00  0.00           H  
ATOM   2362 2HD2 LEU B 156      -5.528 -14.375 -26.819  1.00  0.00           H  
ATOM   2363 3HD2 LEU B 156      -5.979 -14.771 -25.143  1.00  0.00           H  
ATOM   2364  N   TYR B 157      -7.620 -10.272 -23.995  1.00  0.00           N  
ATOM   2365  CA  TYR B 157      -8.653  -9.989 -22.994  1.00  0.00           C  
ATOM   2366  C   TYR B 157     -10.032 -10.550 -23.369  1.00  0.00           C  
ATOM   2367  O   TYR B 157     -10.463 -10.477 -24.520  1.00  0.00           O  
ATOM   2368  CB  TYR B 157      -8.752  -8.480 -22.763  1.00  0.00           C  
ATOM   2369  CG  TYR B 157      -9.612  -8.098 -21.580  1.00  0.00           C  
ATOM   2370  CD1 TYR B 157      -9.071  -8.089 -20.303  1.00  0.00           C  
ATOM   2371  CD2 TYR B 157     -10.943  -7.757 -21.771  1.00  0.00           C  
ATOM   2372  CE1 TYR B 157      -9.857  -7.740 -19.221  1.00  0.00           C  
ATOM   2373  CE2 TYR B 157     -11.729  -7.409 -20.690  1.00  0.00           C  
ATOM   2374  CZ  TYR B 157     -11.191  -7.400 -19.420  1.00  0.00           C  
ATOM   2375  OH  TYR B 157     -11.974  -7.052 -18.343  1.00  0.00           O  
ATOM   2376  H   TYR B 157      -7.870 -10.268 -24.974  1.00  0.00           H  
ATOM   2377  HA  TYR B 157      -8.371 -10.475 -22.060  1.00  0.00           H  
ATOM   2378 1HB  TYR B 157      -7.753  -8.069 -22.605  1.00  0.00           H  
ATOM   2379 2HB  TYR B 157      -9.164  -8.002 -23.652  1.00  0.00           H  
ATOM   2380  HD1 TYR B 157      -8.025  -8.356 -20.152  1.00  0.00           H  
ATOM   2381  HD2 TYR B 157     -11.369  -7.765 -22.774  1.00  0.00           H  
ATOM   2382  HE1 TYR B 157      -9.432  -7.733 -18.218  1.00  0.00           H  
ATOM   2383  HE2 TYR B 157     -12.776  -7.142 -20.840  1.00  0.00           H  
ATOM   2384  HH  TYR B 157     -11.450  -7.098 -17.539  1.00  0.00           H  
ATOM   2385  N   PRO B 158     -10.743 -11.130 -22.394  1.00  0.00           N  
ATOM   2386  CA  PRO B 158     -12.038 -11.727 -22.713  1.00  0.00           C  
ATOM   2387  C   PRO B 158     -13.094 -10.708 -23.131  1.00  0.00           C  
ATOM   2388  O   PRO B 158     -13.038  -9.534 -22.759  1.00  0.00           O  
ATOM   2389  CB  PRO B 158     -12.418 -12.410 -21.395  1.00  0.00           C  
ATOM   2390  CG  PRO B 158     -11.658 -11.654 -20.359  1.00  0.00           C  
ATOM   2391  CD  PRO B 158     -10.338 -11.346 -21.014  1.00  0.00           C  
ATOM   2392  HA  PRO B 158     -11.913 -12.438 -23.543  1.00  0.00           H  
ATOM   2393 1HB  PRO B 158     -13.507 -12.360 -21.247  1.00  0.00           H  
ATOM   2394 2HB  PRO B 158     -12.147 -13.475 -21.432  1.00  0.00           H  
ATOM   2395 1HG  PRO B 158     -12.209 -10.748 -20.069  1.00  0.00           H  
ATOM   2396 2HG  PRO B 158     -11.547 -12.263 -19.450  1.00  0.00           H  
ATOM   2397 1HD  PRO B 158      -9.906 -10.441 -20.561  1.00  0.00           H  
ATOM   2398 2HD  PRO B 158      -9.659 -12.202 -20.894  1.00  0.00           H  
ATOM   2399  N   VAL B 159     -14.053 -11.180 -23.920  1.00  0.00           N  
ATOM   2400  CA  VAL B 159     -14.991 -10.317 -24.623  1.00  0.00           C  
ATOM   2401  C   VAL B 159     -16.389 -10.773 -24.255  1.00  0.00           C  
ATOM   2402  O   VAL B 159     -17.340  -9.999 -24.296  1.00  0.00           O  
ATOM   2403  CB  VAL B 159     -14.791 -10.392 -26.148  1.00  0.00           C  
ATOM   2404  CG1 VAL B 159     -13.403  -9.899 -26.528  1.00  0.00           C  
ATOM   2405  CG2 VAL B 159     -15.007 -11.819 -26.629  1.00  0.00           C  
ATOM   2406  H   VAL B 159     -14.128 -12.181 -24.031  1.00  0.00           H  
ATOM   2407  HA  VAL B 159     -14.791  -9.283 -24.338  1.00  0.00           H  
ATOM   2408  HB  VAL B 159     -15.510  -9.732 -26.633  1.00  0.00           H  
ATOM   2409 1HG1 VAL B 159     -13.278  -9.959 -27.610  1.00  0.00           H  
ATOM   2410 2HG1 VAL B 159     -13.284  -8.865 -26.207  1.00  0.00           H  
ATOM   2411 3HG1 VAL B 159     -12.651 -10.520 -26.042  1.00  0.00           H  
ATOM   2412 1HG2 VAL B 159     -14.864 -11.865 -27.708  1.00  0.00           H  
ATOM   2413 2HG2 VAL B 159     -14.291 -12.480 -26.139  1.00  0.00           H  
ATOM   2414 3HG2 VAL B 159     -16.020 -12.137 -26.383  1.00  0.00           H  
ATOM   2415  N   THR B 160     -16.498 -12.049 -23.910  1.00  0.00           N  
ATOM   2416  CA  THR B 160     -17.768 -12.639 -23.528  1.00  0.00           C  
ATOM   2417  C   THR B 160     -18.110 -12.053 -22.169  1.00  0.00           C  
ATOM   2418  O   THR B 160     -17.213 -11.645 -21.432  1.00  0.00           O  
ATOM   2419  CB  THR B 160     -17.709 -14.177 -23.467  1.00  0.00           C  
ATOM   2420  OG1 THR B 160     -16.720 -14.582 -22.512  1.00  0.00           O  
ATOM   2421  CG2 THR B 160     -17.358 -14.752 -24.830  1.00  0.00           C  
ATOM   2422  H   THR B 160     -15.669 -12.625 -23.913  1.00  0.00           H  
ATOM   2423  HA  THR B 160     -18.493 -12.440 -24.318  1.00  0.00           H  
ATOM   2424  HB  THR B 160     -18.678 -14.566 -23.153  1.00  0.00           H  
ATOM   2425  HG1 THR B 160     -15.844 -14.417 -22.870  1.00  0.00           H  
ATOM   2426 1HG2 THR B 160     -17.321 -15.840 -24.767  1.00  0.00           H  
ATOM   2427 2HG2 THR B 160     -18.115 -14.455 -25.556  1.00  0.00           H  
ATOM   2428 3HG2 THR B 160     -16.386 -14.374 -25.145  1.00  0.00           H  
ATOM   2429  N   LEU B 161     -19.394 -12.002 -21.827  1.00  0.00           N  
ATOM   2430  CA  LEU B 161     -19.785 -11.465 -20.528  1.00  0.00           C  
ATOM   2431  C   LEU B 161     -19.180 -12.336 -19.430  1.00  0.00           C  
ATOM   2432  O   LEU B 161     -18.597 -11.830 -18.471  1.00  0.00           O  
ATOM   2433  CB  LEU B 161     -21.313 -11.422 -20.394  1.00  0.00           C  
ATOM   2434  CG  LEU B 161     -21.848 -10.888 -19.059  1.00  0.00           C  
ATOM   2435  CD1 LEU B 161     -21.370  -9.457 -18.856  1.00  0.00           C  
ATOM   2436  CD2 LEU B 161     -23.368 -10.963 -19.056  1.00  0.00           C  
ATOM   2437  H   LEU B 161     -20.110 -12.333 -22.459  1.00  0.00           H  
ATOM   2438  HA  LEU B 161     -19.414 -10.444 -20.451  1.00  0.00           H  
ATOM   2439 1HB  LEU B 161     -21.714 -10.794 -21.187  1.00  0.00           H  
ATOM   2440 2HB  LEU B 161     -21.702 -12.432 -20.527  1.00  0.00           H  
ATOM   2441  HG  LEU B 161     -21.453 -11.491 -18.241  1.00  0.00           H  
ATOM   2442 1HD1 LEU B 161     -21.751  -9.077 -17.908  1.00  0.00           H  
ATOM   2443 2HD1 LEU B 161     -20.280  -9.436 -18.843  1.00  0.00           H  
ATOM   2444 3HD1 LEU B 161     -21.737  -8.832 -19.670  1.00  0.00           H  
ATOM   2445 1HD2 LEU B 161     -23.749 -10.584 -18.107  1.00  0.00           H  
ATOM   2446 2HD2 LEU B 161     -23.764 -10.359 -19.872  1.00  0.00           H  
ATOM   2447 3HD2 LEU B 161     -23.682 -11.999 -19.185  1.00  0.00           H  
ATOM   2448  N   TRP B 162     -19.314 -13.649 -19.592  1.00  0.00           N  
ATOM   2449  CA  TRP B 162     -18.806 -14.606 -18.623  1.00  0.00           C  
ATOM   2450  C   TRP B 162     -17.314 -14.379 -18.418  1.00  0.00           C  
ATOM   2451  O   TRP B 162     -16.841 -14.248 -17.290  1.00  0.00           O  
ATOM   2452  CB  TRP B 162     -19.059 -16.040 -19.091  1.00  0.00           C  
ATOM   2453  CG  TRP B 162     -18.402 -17.075 -18.229  1.00  0.00           C  
ATOM   2454  CD1 TRP B 162     -17.796 -16.870 -17.026  1.00  0.00           C  
ATOM   2455  CD2 TRP B 162     -18.282 -18.493 -18.502  1.00  0.00           C  
ATOM   2456  NE1 TRP B 162     -17.308 -18.054 -16.534  1.00  0.00           N  
ATOM   2457  CE2 TRP B 162     -17.597 -19.059 -17.423  1.00  0.00           C  
ATOM   2458  CE3 TRP B 162     -18.694 -19.314 -19.558  1.00  0.00           C  
ATOM   2459  CZ2 TRP B 162     -17.310 -20.413 -17.365  1.00  0.00           C  
ATOM   2460  CZ3 TRP B 162     -18.408 -20.673 -19.500  1.00  0.00           C  
ATOM   2461  CH2 TRP B 162     -17.734 -21.207 -18.431  1.00  0.00           C  
ATOM   2462  H   TRP B 162     -19.786 -13.989 -20.418  1.00  0.00           H  
ATOM   2463  HA  TRP B 162     -19.336 -14.460 -17.682  1.00  0.00           H  
ATOM   2464 1HB  TRP B 162     -20.132 -16.235 -19.103  1.00  0.00           H  
ATOM   2465 2HB  TRP B 162     -18.693 -16.160 -20.110  1.00  0.00           H  
ATOM   2466  HD1 TRP B 162     -17.712 -15.905 -16.528  1.00  0.00           H  
ATOM   2467  HE1 TRP B 162     -16.815 -18.170 -15.660  1.00  0.00           H  
ATOM   2468  HE3 TRP B 162     -19.232 -18.895 -20.408  1.00  0.00           H  
ATOM   2469  HZ2 TRP B 162     -16.776 -20.857 -16.525  1.00  0.00           H  
ATOM   2470  HZ3 TRP B 162     -18.732 -21.305 -20.327  1.00  0.00           H  
ATOM   2471  HH2 TRP B 162     -17.526 -22.277 -18.417  1.00  0.00           H  
ATOM   2472  N   GLY B 163     -16.576 -14.333 -19.517  1.00  0.00           N  
ATOM   2473  CA  GLY B 163     -15.139 -14.180 -19.420  1.00  0.00           C  
ATOM   2474  C   GLY B 163     -14.782 -12.905 -18.686  1.00  0.00           C  
ATOM   2475  O   GLY B 163     -13.865 -12.902 -17.867  1.00  0.00           O  
ATOM   2476  H   GLY B 163     -17.003 -14.403 -20.429  1.00  0.00           H  
ATOM   2477 1HA  GLY B 163     -14.716 -15.039 -18.899  1.00  0.00           H  
ATOM   2478 2HA  GLY B 163     -14.706 -14.166 -20.419  1.00  0.00           H  
ATOM   2479  N   ARG B 164     -15.513 -11.826 -18.976  1.00  0.00           N  
ATOM   2480  CA  ARG B 164     -15.219 -10.513 -18.398  1.00  0.00           C  
ATOM   2481  C   ARG B 164     -15.683 -10.479 -16.949  1.00  0.00           C  
ATOM   2482  O   ARG B 164     -15.159  -9.728 -16.130  1.00  0.00           O  
ATOM   2483  CB  ARG B 164     -15.903  -9.403 -19.181  1.00  0.00           C  
ATOM   2484  CG  ARG B 164     -15.306  -9.126 -20.552  1.00  0.00           C  
ATOM   2485  CD  ARG B 164     -16.029  -8.035 -21.255  1.00  0.00           C  
ATOM   2486  NE  ARG B 164     -15.404  -7.702 -22.525  1.00  0.00           N  
ATOM   2487  CZ  ARG B 164     -15.889  -6.802 -23.403  1.00  0.00           C  
ATOM   2488  NH1 ARG B 164     -17.003  -6.157 -23.136  1.00  0.00           N  
ATOM   2489  NH2 ARG B 164     -15.245  -6.569 -24.534  1.00  0.00           N  
ATOM   2490  H   ARG B 164     -16.291 -11.920 -19.613  1.00  0.00           H  
ATOM   2491  HA  ARG B 164     -14.141 -10.350 -18.440  1.00  0.00           H  
ATOM   2492 1HB  ARG B 164     -16.953  -9.652 -19.323  1.00  0.00           H  
ATOM   2493 2HB  ARG B 164     -15.861  -8.475 -18.609  1.00  0.00           H  
ATOM   2494 1HG  ARG B 164     -14.263  -8.830 -20.441  1.00  0.00           H  
ATOM   2495 2HG  ARG B 164     -15.365 -10.027 -21.163  1.00  0.00           H  
ATOM   2496 1HD  ARG B 164     -17.055  -8.346 -21.451  1.00  0.00           H  
ATOM   2497 2HD  ARG B 164     -16.034  -7.141 -20.633  1.00  0.00           H  
ATOM   2498  HE  ARG B 164     -14.545  -8.178 -22.766  1.00  0.00           H  
ATOM   2499 1HH1 ARG B 164     -17.495  -6.335 -22.272  1.00  0.00           H  
ATOM   2500 2HH1 ARG B 164     -17.366  -5.483 -23.794  1.00  0.00           H  
ATOM   2501 1HH2 ARG B 164     -14.389  -7.066 -24.739  1.00  0.00           H  
ATOM   2502 2HH2 ARG B 164     -15.609  -5.895 -25.192  1.00  0.00           H  
ATOM   2503  N   CYS B 165     -16.675 -11.301 -16.635  1.00  0.00           N  
ATOM   2504  CA  CYS B 165     -17.147 -11.402 -15.268  1.00  0.00           C  
ATOM   2505  C   CYS B 165     -16.010 -12.002 -14.470  1.00  0.00           C  
ATOM   2506  O   CYS B 165     -15.700 -11.536 -13.376  1.00  0.00           O  
ATOM   2507  CB  CYS B 165     -18.397 -12.275 -15.157  1.00  0.00           C  
ATOM   2508  SG  CYS B 165     -19.888 -11.523 -15.852  1.00  0.00           S  
ATOM   2509  H   CYS B 165     -17.111 -11.867 -17.350  1.00  0.00           H  
ATOM   2510  HA  CYS B 165     -17.427 -10.406 -14.924  1.00  0.00           H  
ATOM   2511 1HB  CYS B 165     -18.227 -13.222 -15.670  1.00  0.00           H  
ATOM   2512 2HB  CYS B 165     -18.591 -12.501 -14.108  1.00  0.00           H  
ATOM   2513  HG  CYS B 165     -19.892 -10.459 -15.055  1.00  0.00           H  
ATOM   2514  N   VAL B 166     -15.383 -13.027 -15.037  1.00  0.00           N  
ATOM   2515  CA  VAL B 166     -14.233 -13.661 -14.408  1.00  0.00           C  
ATOM   2516  C   VAL B 166     -13.076 -12.672 -14.321  1.00  0.00           C  
ATOM   2517  O   VAL B 166     -12.356 -12.621 -13.313  1.00  0.00           O  
ATOM   2518  CB  VAL B 166     -13.795 -14.904 -15.206  1.00  0.00           C  
ATOM   2519  CG1 VAL B 166     -12.490 -15.459 -14.653  1.00  0.00           C  
ATOM   2520  CG2 VAL B 166     -14.890 -15.958 -15.164  1.00  0.00           C  
ATOM   2521  H   VAL B 166     -15.711 -13.375 -15.927  1.00  0.00           H  
ATOM   2522  HA  VAL B 166     -14.517 -13.973 -13.402  1.00  0.00           H  
ATOM   2523  HB  VAL B 166     -13.608 -14.613 -16.239  1.00  0.00           H  
ATOM   2524 1HG1 VAL B 166     -12.195 -16.336 -15.229  1.00  0.00           H  
ATOM   2525 2HG1 VAL B 166     -11.712 -14.699 -14.726  1.00  0.00           H  
ATOM   2526 3HG1 VAL B 166     -12.627 -15.740 -13.610  1.00  0.00           H  
ATOM   2527 1HG2 VAL B 166     -14.574 -16.834 -15.731  1.00  0.00           H  
ATOM   2528 2HG2 VAL B 166     -15.080 -16.245 -14.129  1.00  0.00           H  
ATOM   2529 3HG2 VAL B 166     -15.802 -15.553 -15.602  1.00  0.00           H  
ATOM   2530  N   ALA B 167     -12.900 -11.877 -15.369  1.00  0.00           N  
ATOM   2531  CA  ALA B 167     -11.839 -10.881 -15.370  1.00  0.00           C  
ATOM   2532  C   ALA B 167     -12.003  -9.984 -14.133  1.00  0.00           C  
ATOM   2533  O   ALA B 167     -11.045  -9.727 -13.392  1.00  0.00           O  
ATOM   2534  CB  ALA B 167     -11.906 -10.049 -16.641  1.00  0.00           C  
ATOM   2535  H   ALA B 167     -13.502 -11.956 -16.177  1.00  0.00           H  
ATOM   2536  HA  ALA B 167     -10.883 -11.405 -15.338  1.00  0.00           H  
ATOM   2537 1HB  ALA B 167     -11.108  -9.307 -16.633  1.00  0.00           H  
ATOM   2538 2HB  ALA B 167     -11.789 -10.699 -17.508  1.00  0.00           H  
ATOM   2539 3HB  ALA B 167     -12.870  -9.545 -16.694  1.00  0.00           H  
ATOM   2540  N   VAL B 168     -13.229  -9.517 -13.913  1.00  0.00           N  
ATOM   2541  CA  VAL B 168     -13.524  -8.671 -12.765  1.00  0.00           C  
ATOM   2542  C   VAL B 168     -13.087  -9.372 -11.486  1.00  0.00           C  
ATOM   2543  O   VAL B 168     -12.450  -8.776 -10.623  1.00  0.00           O  
ATOM   2544  CB  VAL B 168     -15.029  -8.352 -12.696  1.00  0.00           C  
ATOM   2545  CG1 VAL B 168     -15.380  -7.728 -11.353  1.00  0.00           C  
ATOM   2546  CG2 VAL B 168     -15.415  -7.425 -13.838  1.00  0.00           C  
ATOM   2547  H   VAL B 168     -13.973  -9.754 -14.554  1.00  0.00           H  
ATOM   2548  HA  VAL B 168     -12.981  -7.732 -12.879  1.00  0.00           H  
ATOM   2549  HB  VAL B 168     -15.592  -9.282 -12.775  1.00  0.00           H  
ATOM   2550 1HG1 VAL B 168     -16.448  -7.509 -11.321  1.00  0.00           H  
ATOM   2551 2HG1 VAL B 168     -15.129  -8.423 -10.552  1.00  0.00           H  
ATOM   2552 3HG1 VAL B 168     -14.817  -6.804 -11.223  1.00  0.00           H  
ATOM   2553 1HG2 VAL B 168     -16.481  -7.204 -13.784  1.00  0.00           H  
ATOM   2554 2HG2 VAL B 168     -14.847  -6.497 -13.762  1.00  0.00           H  
ATOM   2555 3HG2 VAL B 168     -15.193  -7.909 -14.790  1.00  0.00           H  
ATOM   2556  N   VAL B 169     -13.429 -10.647 -11.374  1.00  0.00           N  
ATOM   2557  CA  VAL B 169     -13.098 -11.410 -10.185  1.00  0.00           C  
ATOM   2558  C   VAL B 169     -11.598 -11.421  -9.943  1.00  0.00           C  
ATOM   2559  O   VAL B 169     -11.138 -11.118  -8.838  1.00  0.00           O  
ATOM   2560  CB  VAL B 169     -13.606 -12.858 -10.321  1.00  0.00           C  
ATOM   2561  CG1 VAL B 169     -13.067 -13.720  -9.190  1.00  0.00           C  
ATOM   2562  CG2 VAL B 169     -15.127 -12.874 -10.333  1.00  0.00           C  
ATOM   2563  H   VAL B 169     -13.929 -11.100 -12.126  1.00  0.00           H  
ATOM   2564  HA  VAL B 169     -13.602 -10.956  -9.331  1.00  0.00           H  
ATOM   2565  HB  VAL B 169     -13.230 -13.279 -11.253  1.00  0.00           H  
ATOM   2566 1HG1 VAL B 169     -13.435 -14.740  -9.301  1.00  0.00           H  
ATOM   2567 2HG1 VAL B 169     -11.977 -13.723  -9.222  1.00  0.00           H  
ATOM   2568 3HG1 VAL B 169     -13.401 -13.317  -8.234  1.00  0.00           H  
ATOM   2569 1HG2 VAL B 169     -15.479 -13.900 -10.430  1.00  0.00           H  
ATOM   2570 2HG2 VAL B 169     -15.503 -12.447  -9.403  1.00  0.00           H  
ATOM   2571 3HG2 VAL B 169     -15.491 -12.285 -11.175  1.00  0.00           H  
ATOM   2572  N   VAL B 170     -10.835 -11.769 -10.975  1.00  0.00           N  
ATOM   2573  CA  VAL B 170      -9.409 -12.001 -10.801  1.00  0.00           C  
ATOM   2574  C   VAL B 170      -8.645 -10.681 -10.712  1.00  0.00           C  
ATOM   2575  O   VAL B 170      -7.570 -10.613 -10.116  1.00  0.00           O  
ATOM   2576  CB  VAL B 170      -8.857 -12.836 -11.971  1.00  0.00           C  
ATOM   2577  CG1 VAL B 170      -9.575 -14.175 -12.054  1.00  0.00           C  
ATOM   2578  CG2 VAL B 170      -9.003 -12.064 -13.273  1.00  0.00           C  
ATOM   2579  H   VAL B 170     -11.242 -11.877 -11.894  1.00  0.00           H  
ATOM   2580  HA  VAL B 170      -9.258 -12.542  -9.866  1.00  0.00           H  
ATOM   2581  HB  VAL B 170      -7.803 -13.047 -11.789  1.00  0.00           H  
ATOM   2582 1HG1 VAL B 170      -9.172 -14.753 -12.887  1.00  0.00           H  
ATOM   2583 2HG1 VAL B 170      -9.426 -14.726 -11.126  1.00  0.00           H  
ATOM   2584 3HG1 VAL B 170     -10.640 -14.007 -12.212  1.00  0.00           H  
ATOM   2585 1HG2 VAL B 170      -8.611 -12.660 -14.096  1.00  0.00           H  
ATOM   2586 2HG2 VAL B 170     -10.057 -11.847 -13.451  1.00  0.00           H  
ATOM   2587 3HG2 VAL B 170      -8.447 -11.128 -13.206  1.00  0.00           H  
ATOM   2588  N   MET B 171      -9.201  -9.631 -11.302  1.00  0.00           N  
ATOM   2589  CA  MET B 171      -8.588  -8.325 -11.187  1.00  0.00           C  
ATOM   2590  C   MET B 171      -8.641  -7.842  -9.748  1.00  0.00           C  
ATOM   2591  O   MET B 171      -7.641  -7.368  -9.217  1.00  0.00           O  
ATOM   2592  CB  MET B 171      -9.278  -7.329 -12.118  1.00  0.00           C  
ATOM   2593  CG  MET B 171      -8.948  -7.512 -13.592  1.00  0.00           C  
ATOM   2594  SD  MET B 171      -9.536  -6.145 -14.611  1.00  0.00           S  
ATOM   2595  CE  MET B 171     -11.270  -6.563 -14.771  1.00  0.00           C  
ATOM   2596  H   MET B 171     -10.054  -9.729 -11.834  1.00  0.00           H  
ATOM   2597  HA  MET B 171      -7.548  -8.402 -11.505  1.00  0.00           H  
ATOM   2598 1HB  MET B 171     -10.358  -7.414 -12.004  1.00  0.00           H  
ATOM   2599 2HB  MET B 171      -8.999  -6.313 -11.836  1.00  0.00           H  
ATOM   2600 1HG  MET B 171      -7.869  -7.595 -13.716  1.00  0.00           H  
ATOM   2601 2HG  MET B 171      -9.404  -8.433 -13.956  1.00  0.00           H  
ATOM   2602 1HE  MET B 171     -11.771  -5.808 -15.377  1.00  0.00           H  
ATOM   2603 2HE  MET B 171     -11.366  -7.538 -15.250  1.00  0.00           H  
ATOM   2604 3HE  MET B 171     -11.728  -6.598 -13.782  1.00  0.00           H  
ATOM   2605  N   VAL B 172      -9.803  -7.962  -9.109  1.00  0.00           N  
ATOM   2606  CA  VAL B 172      -9.936  -7.499  -7.729  1.00  0.00           C  
ATOM   2607  C   VAL B 172      -9.224  -8.463  -6.797  1.00  0.00           C  
ATOM   2608  O   VAL B 172      -8.487  -8.043  -5.909  1.00  0.00           O  
ATOM   2609  CB  VAL B 172     -11.419  -7.392  -7.328  1.00  0.00           C  
ATOM   2610  CG1 VAL B 172     -11.548  -7.063  -5.848  1.00  0.00           C  
ATOM   2611  CG2 VAL B 172     -12.110  -6.336  -8.177  1.00  0.00           C  
ATOM   2612  H   VAL B 172     -10.603  -8.372  -9.570  1.00  0.00           H  
ATOM   2613  HA  VAL B 172      -9.470  -6.517  -7.647  1.00  0.00           H  
ATOM   2614  HB  VAL B 172     -11.899  -8.358  -7.486  1.00  0.00           H  
ATOM   2615 1HG1 VAL B 172     -12.603  -6.992  -5.582  1.00  0.00           H  
ATOM   2616 2HG1 VAL B 172     -11.078  -7.850  -5.258  1.00  0.00           H  
ATOM   2617 3HG1 VAL B 172     -11.057  -6.112  -5.643  1.00  0.00           H  
ATOM   2618 1HG2 VAL B 172     -13.158  -6.266  -7.888  1.00  0.00           H  
ATOM   2619 2HG2 VAL B 172     -11.626  -5.372  -8.024  1.00  0.00           H  
ATOM   2620 3HG2 VAL B 172     -12.041  -6.613  -9.229  1.00  0.00           H  
ATOM   2621  N   ALA B 173      -9.435  -9.757  -7.015  1.00  0.00           N  
ATOM   2622  CA  ALA B 173      -8.920 -10.774  -6.111  1.00  0.00           C  
ATOM   2623  C   ALA B 173      -7.398 -10.706  -6.117  1.00  0.00           C  
ATOM   2624  O   ALA B 173      -6.753 -10.865  -5.090  1.00  0.00           O  
ATOM   2625  CB  ALA B 173      -9.376 -12.150  -6.562  1.00  0.00           C  
ATOM   2626  H   ALA B 173      -9.966 -10.043  -7.826  1.00  0.00           H  
ATOM   2627  HA  ALA B 173      -9.317 -10.576  -5.116  1.00  0.00           H  
ATOM   2628 1HB  ALA B 173      -8.986 -12.905  -5.879  1.00  0.00           H  
ATOM   2629 2HB  ALA B 173     -10.466 -12.190  -6.562  1.00  0.00           H  
ATOM   2630 3HB  ALA B 173      -9.006 -12.344  -7.567  1.00  0.00           H  
ATOM   2631  N   GLY B 174      -6.830 -10.450  -7.286  1.00  0.00           N  
ATOM   2632  CA  GLY B 174      -5.394 -10.300  -7.384  1.00  0.00           C  
ATOM   2633  C   GLY B 174      -4.833  -9.200  -6.498  1.00  0.00           C  
ATOM   2634  O   GLY B 174      -3.854  -9.422  -5.787  1.00  0.00           O  
ATOM   2635  H   GLY B 174      -7.393 -10.356  -8.120  1.00  0.00           H  
ATOM   2636 1HA  GLY B 174      -4.911 -11.239  -7.114  1.00  0.00           H  
ATOM   2637 2HA  GLY B 174      -5.121 -10.083  -8.416  1.00  0.00           H  
ATOM   2638  N   ILE B 175      -5.435  -8.013  -6.543  1.00  0.00           N  
ATOM   2639  CA  ILE B 175      -4.969  -6.903  -5.715  1.00  0.00           C  
ATOM   2640  C   ILE B 175      -5.187  -7.264  -4.257  1.00  0.00           C  
ATOM   2641  O   ILE B 175      -4.337  -7.027  -3.399  1.00  0.00           O  
ATOM   2642  CB  ILE B 175      -5.704  -5.592  -6.051  1.00  0.00           C  
ATOM   2643  CG1 ILE B 175      -5.394  -5.159  -7.486  1.00  0.00           C  
ATOM   2644  CG2 ILE B 175      -5.319  -4.499  -5.066  1.00  0.00           C  
ATOM   2645  CD1 ILE B 175      -3.930  -4.880  -7.737  1.00  0.00           C  
ATOM   2646  H   ILE B 175      -6.225  -7.871  -7.156  1.00  0.00           H  
ATOM   2647  HA  ILE B 175      -3.921  -6.716  -5.946  1.00  0.00           H  
ATOM   2648  HB  ILE B 175      -6.780  -5.755  -5.996  1.00  0.00           H  
ATOM   2649 1HG1 ILE B 175      -5.718  -5.935  -8.179  1.00  0.00           H  
ATOM   2650 2HG1 ILE B 175      -5.957  -4.256  -7.723  1.00  0.00           H  
ATOM   2651 1HG2 ILE B 175      -5.847  -3.580  -5.319  1.00  0.00           H  
ATOM   2652 2HG2 ILE B 175      -5.589  -4.807  -4.057  1.00  0.00           H  
ATOM   2653 3HG2 ILE B 175      -4.244  -4.325  -5.118  1.00  0.00           H  
ATOM   2654 1HD1 ILE B 175      -3.790  -4.578  -8.776  1.00  0.00           H  
ATOM   2655 2HD1 ILE B 175      -3.593  -4.080  -7.078  1.00  0.00           H  
ATOM   2656 3HD1 ILE B 175      -3.350  -5.781  -7.541  1.00  0.00           H  
ATOM   2657  N   THR B 176      -6.347  -7.852  -3.996  1.00  0.00           N  
ATOM   2658  CA  THR B 176      -6.741  -8.273  -2.670  1.00  0.00           C  
ATOM   2659  C   THR B 176      -5.736  -9.231  -2.045  1.00  0.00           C  
ATOM   2660  O   THR B 176      -5.397  -9.088  -0.879  1.00  0.00           O  
ATOM   2661  CB  THR B 176      -8.131  -8.934  -2.703  1.00  0.00           C  
ATOM   2662  OG1 THR B 176      -9.100  -7.993  -3.182  1.00  0.00           O  
ATOM   2663  CG2 THR B 176      -8.531  -9.404  -1.313  1.00  0.00           C  
ATOM   2664  H   THR B 176      -6.977  -8.008  -4.770  1.00  0.00           H  
ATOM   2665  HA  THR B 176      -6.782  -7.394  -2.026  1.00  0.00           H  
ATOM   2666  HB  THR B 176      -8.111  -9.790  -3.378  1.00  0.00           H  
ATOM   2667  HG1 THR B 176      -9.966  -8.408  -3.202  1.00  0.00           H  
ATOM   2668 1HG2 THR B 176      -9.516  -9.869  -1.355  1.00  0.00           H  
ATOM   2669 2HG2 THR B 176      -7.803 -10.129  -0.950  1.00  0.00           H  
ATOM   2670 3HG2 THR B 176      -8.562  -8.551  -0.636  1.00  0.00           H  
ATOM   2671  N   SER B 177      -5.249 -10.201  -2.807  1.00  0.00           N  
ATOM   2672  CA  SER B 177      -4.258 -11.124  -2.276  1.00  0.00           C  
ATOM   2673  C   SER B 177      -3.019 -10.379  -1.781  1.00  0.00           C  
ATOM   2674  O   SER B 177      -2.480 -10.688  -0.719  1.00  0.00           O  
ATOM   2675  CB  SER B 177      -3.866 -12.133  -3.337  1.00  0.00           C  
ATOM   2676  OG  SER B 177      -4.948 -12.960  -3.668  1.00  0.00           O  
ATOM   2677  H   SER B 177      -5.560 -10.309  -3.762  1.00  0.00           H  
ATOM   2678  HA  SER B 177      -4.700 -11.660  -1.434  1.00  0.00           H  
ATOM   2679 1HB  SER B 177      -3.520 -11.609  -4.227  1.00  0.00           H  
ATOM   2680 2HB  SER B 177      -3.039 -12.741  -2.973  1.00  0.00           H  
ATOM   2681  HG  SER B 177      -4.910 -13.077  -4.620  1.00  0.00           H  
ATOM   2682  N   PHE B 178      -2.566  -9.391  -2.543  1.00  0.00           N  
ATOM   2683  CA  PHE B 178      -1.412  -8.608  -2.129  1.00  0.00           C  
ATOM   2684  C   PHE B 178      -1.673  -7.852  -0.841  1.00  0.00           C  
ATOM   2685  O   PHE B 178      -0.789  -7.734   0.002  1.00  0.00           O  
ATOM   2686  CB  PHE B 178      -1.019  -7.620  -3.228  1.00  0.00           C  
ATOM   2687  CG  PHE B 178      -0.344  -8.262  -4.407  1.00  0.00           C  
ATOM   2688  CD1 PHE B 178      -0.955  -8.273  -5.652  1.00  0.00           C  
ATOM   2689  CD2 PHE B 178       0.901  -8.856  -4.273  1.00  0.00           C  
ATOM   2690  CE1 PHE B 178      -0.335  -8.864  -6.737  1.00  0.00           C  
ATOM   2691  CE2 PHE B 178       1.524  -9.446  -5.356  1.00  0.00           C  
ATOM   2692  CZ  PHE B 178       0.904  -9.450  -6.590  1.00  0.00           C  
ATOM   2693  H   PHE B 178      -3.019  -9.173  -3.419  1.00  0.00           H  
ATOM   2694  HA  PHE B 178      -0.583  -9.290  -1.935  1.00  0.00           H  
ATOM   2695 1HB  PHE B 178      -1.907  -7.101  -3.586  1.00  0.00           H  
ATOM   2696 2HB  PHE B 178      -0.345  -6.869  -2.818  1.00  0.00           H  
ATOM   2697  HD1 PHE B 178      -1.934  -7.808  -5.769  1.00  0.00           H  
ATOM   2698  HD2 PHE B 178       1.391  -8.854  -3.298  1.00  0.00           H  
ATOM   2699  HE1 PHE B 178      -0.826  -8.866  -7.710  1.00  0.00           H  
ATOM   2700  HE2 PHE B 178       2.503  -9.909  -5.237  1.00  0.00           H  
ATOM   2701  HZ  PHE B 178       1.393  -9.916  -7.444  1.00  0.00           H  
ATOM   2702  N   GLY B 179      -2.890  -7.347  -0.688  1.00  0.00           N  
ATOM   2703  CA  GLY B 179      -3.258  -6.668   0.543  1.00  0.00           C  
ATOM   2704  C   GLY B 179      -3.245  -7.619   1.720  1.00  0.00           C  
ATOM   2705  O   GLY B 179      -2.812  -7.260   2.814  1.00  0.00           O  
ATOM   2706  H   GLY B 179      -3.574  -7.430  -1.427  1.00  0.00           H  
ATOM   2707 1HA  GLY B 179      -2.565  -5.847   0.727  1.00  0.00           H  
ATOM   2708 2HA  GLY B 179      -4.251  -6.232   0.436  1.00  0.00           H  
ATOM   2709  N   LEU B 180      -3.722  -8.837   1.492  1.00  0.00           N  
ATOM   2710  CA  LEU B 180      -3.777  -9.837   2.541  1.00  0.00           C  
ATOM   2711  C   LEU B 180      -2.365 -10.179   2.997  1.00  0.00           C  
ATOM   2712  O   LEU B 180      -2.123 -10.392   4.184  1.00  0.00           O  
ATOM   2713  CB  LEU B 180      -4.494 -11.099   2.045  1.00  0.00           C  
ATOM   2714  CG  LEU B 180      -6.001 -10.954   1.799  1.00  0.00           C  
ATOM   2715  CD1 LEU B 180      -6.530 -12.216   1.131  1.00  0.00           C  
ATOM   2716  CD2 LEU B 180      -6.709 -10.698   3.121  1.00  0.00           C  
ATOM   2717  H   LEU B 180      -4.053  -9.075   0.569  1.00  0.00           H  
ATOM   2718  HA  LEU B 180      -4.352  -9.433   3.374  1.00  0.00           H  
ATOM   2719 1HB  LEU B 180      -4.035 -11.414   1.110  1.00  0.00           H  
ATOM   2720 2HB  LEU B 180      -4.353 -11.891   2.781  1.00  0.00           H  
ATOM   2721  HG  LEU B 180      -6.181 -10.118   1.123  1.00  0.00           H  
ATOM   2722 1HD1 LEU B 180      -7.601 -12.113   0.956  1.00  0.00           H  
ATOM   2723 2HD1 LEU B 180      -6.021 -12.364   0.179  1.00  0.00           H  
ATOM   2724 3HD1 LEU B 180      -6.349 -13.074   1.777  1.00  0.00           H  
ATOM   2725 1HD2 LEU B 180      -7.781 -10.595   2.946  1.00  0.00           H  
ATOM   2726 2HD2 LEU B 180      -6.531 -11.535   3.798  1.00  0.00           H  
ATOM   2727 3HD2 LEU B 180      -6.325  -9.782   3.569  1.00  0.00           H  
ATOM   2728  N   VAL B 181      -1.433 -10.229   2.052  1.00  0.00           N  
ATOM   2729  CA  VAL B 181      -0.028 -10.447   2.384  1.00  0.00           C  
ATOM   2730  C   VAL B 181       0.509  -9.296   3.220  1.00  0.00           C  
ATOM   2731  O   VAL B 181       1.233  -9.517   4.187  1.00  0.00           O  
ATOM   2732  CB  VAL B 181       0.815 -10.585   1.102  1.00  0.00           C  
ATOM   2733  CG1 VAL B 181       2.298 -10.588   1.438  1.00  0.00           C  
ATOM   2734  CG2 VAL B 181       0.427 -11.856   0.362  1.00  0.00           C  
ATOM   2735  H   VAL B 181      -1.697 -10.114   1.084  1.00  0.00           H  
ATOM   2736  HA  VAL B 181       0.054 -11.375   2.950  1.00  0.00           H  
ATOM   2737  HB  VAL B 181       0.631  -9.721   0.463  1.00  0.00           H  
ATOM   2738 1HG1 VAL B 181       2.879 -10.686   0.520  1.00  0.00           H  
ATOM   2739 2HG1 VAL B 181       2.561  -9.654   1.934  1.00  0.00           H  
ATOM   2740 3HG1 VAL B 181       2.521 -11.426   2.098  1.00  0.00           H  
ATOM   2741 1HG2 VAL B 181       1.026 -11.947  -0.543  1.00  0.00           H  
ATOM   2742 2HG2 VAL B 181       0.605 -12.719   1.004  1.00  0.00           H  
ATOM   2743 3HG2 VAL B 181      -0.630 -11.814   0.095  1.00  0.00           H  
ATOM   2744  N   THR B 182       0.165  -8.069   2.846  1.00  0.00           N  
ATOM   2745  CA  THR B 182       0.674  -6.915   3.568  1.00  0.00           C  
ATOM   2746  C   THR B 182       0.176  -7.030   4.992  1.00  0.00           C  
ATOM   2747  O   THR B 182       0.925  -6.810   5.939  1.00  0.00           O  
ATOM   2748  CB  THR B 182       0.221  -5.584   2.940  1.00  0.00           C  
ATOM   2749  OG1 THR B 182       0.741  -5.479   1.609  1.00  0.00           O  
ATOM   2750  CG2 THR B 182       0.715  -4.408   3.768  1.00  0.00           C  
ATOM   2751  H   THR B 182      -0.452  -7.924   2.059  1.00  0.00           H  
ATOM   2752  HA  THR B 182       1.763  -6.921   3.506  1.00  0.00           H  
ATOM   2753  HB  THR B 182      -0.868  -5.556   2.894  1.00  0.00           H  
ATOM   2754  HG1 THR B 182       0.195  -5.994   1.011  1.00  0.00           H  
ATOM   2755 1HG2 THR B 182       0.385  -3.476   3.310  1.00  0.00           H  
ATOM   2756 2HG2 THR B 182       0.312  -4.479   4.779  1.00  0.00           H  
ATOM   2757 3HG2 THR B 182       1.804  -4.425   3.811  1.00  0.00           H  
ATOM   2758  N   ALA B 183      -1.100  -7.377   5.133  1.00  0.00           N  
ATOM   2759  CA  ALA B 183      -1.740  -7.420   6.439  1.00  0.00           C  
ATOM   2760  C   ALA B 183      -0.999  -8.449   7.272  1.00  0.00           C  
ATOM   2761  O   ALA B 183      -0.675  -8.208   8.433  1.00  0.00           O  
ATOM   2762  CB  ALA B 183      -3.197  -7.815   6.299  1.00  0.00           C  
ATOM   2763  H   ALA B 183      -1.638  -7.617   4.313  1.00  0.00           H  
ATOM   2764  HA  ALA B 183      -1.685  -6.423   6.876  1.00  0.00           H  
ATOM   2765 1HB  ALA B 183      -3.663  -7.843   7.284  1.00  0.00           H  
ATOM   2766 2HB  ALA B 183      -3.713  -7.087   5.673  1.00  0.00           H  
ATOM   2767 3HB  ALA B 183      -3.263  -8.800   5.838  1.00  0.00           H  
ATOM   2768  N   ALA B 184      -0.731  -9.597   6.660  1.00  0.00           N  
ATOM   2769  CA  ALA B 184      -0.074 -10.694   7.350  1.00  0.00           C  
ATOM   2770  C   ALA B 184       1.304 -10.240   7.807  1.00  0.00           C  
ATOM   2771  O   ALA B 184       1.703 -10.471   8.943  1.00  0.00           O  
ATOM   2772  CB  ALA B 184       0.059 -11.884   6.417  1.00  0.00           C  
ATOM   2773  H   ALA B 184      -0.992  -9.710   5.691  1.00  0.00           H  
ATOM   2774  HA  ALA B 184      -0.690 -10.976   8.203  1.00  0.00           H  
ATOM   2775 1HB  ALA B 184       0.553 -12.703   6.940  1.00  0.00           H  
ATOM   2776 2HB  ALA B 184      -0.931 -12.205   6.093  1.00  0.00           H  
ATOM   2777 3HB  ALA B 184       0.650 -11.600   5.548  1.00  0.00           H  
ATOM   2778  N   LEU B 185       2.023  -9.574   6.917  1.00  0.00           N  
ATOM   2779  CA  LEU B 185       3.347  -9.065   7.232  1.00  0.00           C  
ATOM   2780  C   LEU B 185       3.365  -8.067   8.389  1.00  0.00           C  
ATOM   2781  O   LEU B 185       4.280  -8.087   9.210  1.00  0.00           O  
ATOM   2782  CB  LEU B 185       3.946  -8.402   5.985  1.00  0.00           C  
ATOM   2783  CG  LEU B 185       4.333  -9.355   4.847  1.00  0.00           C  
ATOM   2784  CD1 LEU B 185       4.675  -8.547   3.602  1.00  0.00           C  
ATOM   2785  CD2 LEU B 185       5.512 -10.213   5.282  1.00  0.00           C  
ATOM   2786  H   LEU B 185       1.642  -9.417   5.995  1.00  0.00           H  
ATOM   2787  HA  LEU B 185       3.973  -9.899   7.547  1.00  0.00           H  
ATOM   2788 1HB  LEU B 185       3.224  -7.690   5.590  1.00  0.00           H  
ATOM   2789 2HB  LEU B 185       4.842  -7.855   6.279  1.00  0.00           H  
ATOM   2790  HG  LEU B 185       3.486  -9.997   4.606  1.00  0.00           H  
ATOM   2791 1HD1 LEU B 185       4.950  -9.224   2.793  1.00  0.00           H  
ATOM   2792 2HD1 LEU B 185       3.808  -7.957   3.302  1.00  0.00           H  
ATOM   2793 3HD1 LEU B 185       5.510  -7.882   3.818  1.00  0.00           H  
ATOM   2794 1HD2 LEU B 185       5.786 -10.891   4.473  1.00  0.00           H  
ATOM   2795 2HD2 LEU B 185       6.360  -9.572   5.522  1.00  0.00           H  
ATOM   2796 3HD2 LEU B 185       5.234 -10.793   6.162  1.00  0.00           H  
ATOM   2797  N   ALA B 186       2.364  -7.193   8.452  1.00  0.00           N  
ATOM   2798  CA  ALA B 186       2.234  -6.266   9.575  1.00  0.00           C  
ATOM   2799  C   ALA B 186       2.116  -6.999  10.896  1.00  0.00           C  
ATOM   2800  O   ALA B 186       2.805  -6.665  11.853  1.00  0.00           O  
ATOM   2801  CB  ALA B 186       1.024  -5.363   9.383  1.00  0.00           C  
ATOM   2802  H   ALA B 186       1.678  -7.167   7.711  1.00  0.00           H  
ATOM   2803  HA  ALA B 186       3.132  -5.649   9.610  1.00  0.00           H  
ATOM   2804 1HB  ALA B 186       0.943  -4.680  10.228  1.00  0.00           H  
ATOM   2805 2HB  ALA B 186       1.140  -4.791   8.463  1.00  0.00           H  
ATOM   2806 3HB  ALA B 186       0.123  -5.971   9.321  1.00  0.00           H  
ATOM   2807  N   THR B 187       1.239  -7.997  10.953  1.00  0.00           N  
ATOM   2808  CA  THR B 187       1.008  -8.732  12.191  1.00  0.00           C  
ATOM   2809  C   THR B 187       2.269  -9.437  12.676  1.00  0.00           C  
ATOM   2810  O   THR B 187       2.480  -9.584  13.880  1.00  0.00           O  
ATOM   2811  CB  THR B 187      -0.121  -9.765  12.015  1.00  0.00           C  
ATOM   2812  OG1 THR B 187       0.220 -10.674  10.960  1.00  0.00           O  
ATOM   2813  CG2 THR B 187      -1.431  -9.071  11.676  1.00  0.00           C  
ATOM   2814  H   THR B 187       0.721  -8.253  10.124  1.00  0.00           H  
ATOM   2815  HA  THR B 187       0.692  -8.026  12.959  1.00  0.00           H  
ATOM   2816  HB  THR B 187      -0.244 -10.331  12.938  1.00  0.00           H  
ATOM   2817  HG1 THR B 187      -0.576 -11.105  10.639  1.00  0.00           H  
ATOM   2818 1HG2 THR B 187      -2.217  -9.816  11.555  1.00  0.00           H  
ATOM   2819 2HG2 THR B 187      -1.699  -8.387  12.481  1.00  0.00           H  
ATOM   2820 3HG2 THR B 187      -1.317  -8.511  10.748  1.00  0.00           H  
ATOM   2821  N   TRP B 188       3.104  -9.875  11.740  1.00  0.00           N  
ATOM   2822  CA  TRP B 188       4.416 -10.427  12.075  1.00  0.00           C  
ATOM   2823  C   TRP B 188       5.215  -9.420  12.900  1.00  0.00           C  
ATOM   2824  O   TRP B 188       5.774  -9.748  13.946  1.00  0.00           O  
ATOM   2825  CB  TRP B 188       5.190 -10.791  10.806  1.00  0.00           C  
ATOM   2826  CG  TRP B 188       6.562 -11.330  11.076  1.00  0.00           C  
ATOM   2827  CD1 TRP B 188       7.644 -10.624  11.510  1.00  0.00           C  
ATOM   2828  CD2 TRP B 188       7.008 -12.700  10.931  1.00  0.00           C  
ATOM   2829  NE1 TRP B 188       8.729 -11.456  11.643  1.00  0.00           N  
ATOM   2830  CE2 TRP B 188       8.357 -12.730  11.294  1.00  0.00           C  
ATOM   2831  CE3 TRP B 188       6.380 -13.885  10.529  1.00  0.00           C  
ATOM   2832  CZ2 TRP B 188       9.099 -13.901  11.267  1.00  0.00           C  
ATOM   2833  CZ3 TRP B 188       7.123 -15.060  10.503  1.00  0.00           C  
ATOM   2834  CH2 TRP B 188       8.447 -15.066  10.864  1.00  0.00           C  
ATOM   2835  H   TRP B 188       2.824  -9.825  10.771  1.00  0.00           H  
ATOM   2836  HA  TRP B 188       4.271 -11.334  12.662  1.00  0.00           H  
ATOM   2837 1HB  TRP B 188       4.633 -11.539  10.242  1.00  0.00           H  
ATOM   2838 2HB  TRP B 188       5.287  -9.909  10.174  1.00  0.00           H  
ATOM   2839  HD1 TRP B 188       7.648  -9.556  11.720  1.00  0.00           H  
ATOM   2840  HE1 TRP B 188       9.650 -11.177  11.947  1.00  0.00           H  
ATOM   2841  HE3 TRP B 188       5.329 -13.886  10.244  1.00  0.00           H  
ATOM   2842  HZ2 TRP B 188      10.151 -13.927  11.550  1.00  0.00           H  
ATOM   2843  HZ3 TRP B 188       6.627 -15.978  10.188  1.00  0.00           H  
ATOM   2844  HH2 TRP B 188       9.000 -16.005  10.832  1.00  0.00           H  
ATOM   2845  N   PHE B 189       5.266  -8.188  12.405  1.00  0.00           N  
ATOM   2846  CA  PHE B 189       6.162  -7.179  12.940  1.00  0.00           C  
ATOM   2847  C   PHE B 189       5.600  -6.763  14.287  1.00  0.00           C  
ATOM   2848  O   PHE B 189       6.337  -6.441  15.216  1.00  0.00           O  
ATOM   2849  CB  PHE B 189       6.277  -5.974  12.005  1.00  0.00           C  
ATOM   2850  CG  PHE B 189       7.050  -6.254  10.748  1.00  0.00           C  
ATOM   2851  CD1 PHE B 189       6.520  -5.939   9.506  1.00  0.00           C  
ATOM   2852  CD2 PHE B 189       8.309  -6.834  10.804  1.00  0.00           C  
ATOM   2853  CE1 PHE B 189       7.230  -6.197   8.348  1.00  0.00           C  
ATOM   2854  CE2 PHE B 189       9.021  -7.091   9.649  1.00  0.00           C  
ATOM   2855  CZ  PHE B 189       8.480  -6.773   8.420  1.00  0.00           C  
ATOM   2856  H   PHE B 189       4.661  -7.949  11.632  1.00  0.00           H  
ATOM   2857  HA  PHE B 189       7.156  -7.616  13.040  1.00  0.00           H  
ATOM   2858 1HB  PHE B 189       5.281  -5.635  11.723  1.00  0.00           H  
ATOM   2859 2HB  PHE B 189       6.766  -5.153  12.528  1.00  0.00           H  
ATOM   2860  HD1 PHE B 189       5.531  -5.483   9.449  1.00  0.00           H  
ATOM   2861  HD2 PHE B 189       8.736  -7.086  11.775  1.00  0.00           H  
ATOM   2862  HE1 PHE B 189       6.801  -5.944   7.379  1.00  0.00           H  
ATOM   2863  HE2 PHE B 189      10.010  -7.547   9.707  1.00  0.00           H  
ATOM   2864  HZ  PHE B 189       9.040  -6.977   7.508  1.00  0.00           H  
ATOM   2865  N   VAL B 190       4.272  -6.780  14.373  1.00  0.00           N  
ATOM   2866  CA  VAL B 190       3.550  -6.412  15.585  1.00  0.00           C  
ATOM   2867  C   VAL B 190       4.049  -7.370  16.668  1.00  0.00           C  
ATOM   2868  O   VAL B 190       4.316  -6.965  17.798  1.00  0.00           O  
ATOM   2869  CB  VAL B 190       2.026  -6.538  15.402  1.00  0.00           C  
ATOM   2870  CG1 VAL B 190       1.322  -6.474  16.749  1.00  0.00           C  
ATOM   2871  CG2 VAL B 190       1.523  -5.440  14.478  1.00  0.00           C  
ATOM   2872  H   VAL B 190       3.749  -7.063  13.556  1.00  0.00           H  
ATOM   2873  HA  VAL B 190       3.769  -5.368  15.814  1.00  0.00           H  
ATOM   2874  HB  VAL B 190       1.801  -7.512  14.968  1.00  0.00           H  
ATOM   2875 1HG1 VAL B 190       0.245  -6.564  16.602  1.00  0.00           H  
ATOM   2876 2HG1 VAL B 190       1.670  -7.290  17.382  1.00  0.00           H  
ATOM   2877 3HG1 VAL B 190       1.542  -5.521  17.230  1.00  0.00           H  
ATOM   2878 1HG2 VAL B 190       0.445  -5.535  14.353  1.00  0.00           H  
ATOM   2879 2HG2 VAL B 190       1.754  -4.466  14.910  1.00  0.00           H  
ATOM   2880 3HG2 VAL B 190       2.010  -5.530  13.507  1.00  0.00           H  
ATOM   2881  N   GLY B 191       4.193  -8.643  16.295  1.00  0.00           N  
ATOM   2882  CA  GLY B 191       4.588  -9.679  17.240  1.00  0.00           C  
ATOM   2883  C   GLY B 191       6.098  -9.841  17.208  1.00  0.00           C  
ATOM   2884  O   GLY B 191       6.647 -10.925  17.412  1.00  0.00           O  
ATOM   2885  H   GLY B 191       4.023  -8.894  15.331  1.00  0.00           H  
ATOM   2886 1HA  GLY B 191       4.252  -9.406  18.241  1.00  0.00           H  
ATOM   2887 2HA  GLY B 191       4.096 -10.616  16.980  1.00  0.00           H  
ATOM   2888  N   ARG B 192       6.755  -8.726  16.915  1.00  0.00           N  
ATOM   2889  CA  ARG B 192       8.192  -8.575  17.045  1.00  0.00           C  
ATOM   2890  C   ARG B 192       8.373  -7.244  17.767  1.00  0.00           C  
ATOM   2891  O   ARG B 192       9.403  -6.572  17.643  1.00  0.00           O  
ATOM   2892  CB  ARG B 192       8.896  -8.567  15.697  1.00  0.00           C  
ATOM   2893  CG  ARG B 192       8.887  -9.899  14.963  1.00  0.00           C  
ATOM   2894  CD  ARG B 192       9.754 -10.901  15.633  1.00  0.00           C  
ATOM   2895  NE  ARG B 192       9.746 -12.178  14.936  1.00  0.00           N  
ATOM   2896  CZ  ARG B 192       8.894 -13.188  15.199  1.00  0.00           C  
ATOM   2897  NH1 ARG B 192       7.989 -13.055  16.143  1.00  0.00           N  
ATOM   2898  NH2 ARG B 192       8.968 -14.311  14.507  1.00  0.00           N  
ATOM   2899  H   ARG B 192       6.206  -7.946  16.582  1.00  0.00           H  
ATOM   2900  HA  ARG B 192       8.581  -9.431  17.596  1.00  0.00           H  
ATOM   2901 1HB  ARG B 192       8.429  -7.829  15.046  1.00  0.00           H  
ATOM   2902 2HB  ARG B 192       9.937  -8.272  15.832  1.00  0.00           H  
ATOM   2903 1HG  ARG B 192       7.870 -10.290  14.932  1.00  0.00           H  
ATOM   2904 2HG  ARG B 192       9.252  -9.756  13.945  1.00  0.00           H  
ATOM   2905 1HD  ARG B 192      10.779 -10.535  15.661  1.00  0.00           H  
ATOM   2906 2HD  ARG B 192       9.399 -11.066  16.650  1.00  0.00           H  
ATOM   2907  HE  ARG B 192      10.428 -12.317  14.202  1.00  0.00           H  
ATOM   2908 1HH1 ARG B 192       7.932 -12.196  16.672  1.00  0.00           H  
ATOM   2909 2HH1 ARG B 192       7.350 -13.812  16.340  1.00  0.00           H  
ATOM   2910 1HH2 ARG B 192       9.664 -14.413  13.781  1.00  0.00           H  
ATOM   2911 2HH2 ARG B 192       8.330 -15.068  14.704  1.00  0.00           H  
ATOM   2912  N   GLU B 193       7.325  -6.872  18.500  1.00  0.00           N  
ATOM   2913  CA  GLU B 193       7.335  -5.731  19.406  1.00  0.00           C  
ATOM   2914  C   GLU B 193       7.069  -6.258  20.814  1.00  0.00           C  
ATOM   2915  O   GLU B 193       6.583  -5.534  21.683  1.00  0.00           O  
ATOM   2916  CB  GLU B 193       6.285  -4.692  19.007  1.00  0.00           C  
ATOM   2917  CG  GLU B 193       6.526  -4.041  17.653  1.00  0.00           C  
ATOM   2918  CD  GLU B 193       5.452  -3.060  17.275  1.00  0.00           C  
ATOM   2919  OE1 GLU B 193       4.461  -3.000  17.962  1.00  0.00           O  
ATOM   2920  OE2 GLU B 193       5.623  -2.369  16.298  1.00  0.00           O  
ATOM   2921  H   GLU B 193       6.482  -7.422  18.410  1.00  0.00           H  
ATOM   2922  HA  GLU B 193       8.302  -5.233  19.325  1.00  0.00           H  
ATOM   2923 1HB  GLU B 193       5.301  -5.160  18.983  1.00  0.00           H  
ATOM   2924 2HB  GLU B 193       6.252  -3.901  19.757  1.00  0.00           H  
ATOM   2925 1HG  GLU B 193       7.484  -3.523  17.676  1.00  0.00           H  
ATOM   2926 2HG  GLU B 193       6.584  -4.820  16.893  1.00  0.00           H  
ATOM   2927  N   GLN B 194       7.394  -7.531  21.022  1.00  0.00           N  
ATOM   2928  CA  GLN B 194       7.096  -8.221  22.267  1.00  0.00           C  
ATOM   2929  C   GLN B 194       8.347  -8.256  23.160  1.00  0.00           C  
ATOM   2930  O   GLN B 194       8.203  -8.038  24.383  1.00  0.00           O  
ATOM   2931  OXT GLN B 194       9.421  -8.487  22.679  1.00  0.00           O  
ATOM   2932  CB  GLN B 194       6.595  -9.641  21.989  1.00  0.00           C  
ATOM   2933  CG  GLN B 194       5.441  -9.712  21.004  1.00  0.00           C  
ATOM   2934  CD  GLN B 194       4.223  -8.944  21.482  1.00  0.00           C  
ATOM   2935  OE1 GLN B 194       3.731  -9.161  22.593  1.00  0.00           O  
ATOM   2936  NE2 GLN B 194       3.730  -8.038  20.645  1.00  0.00           N  
ATOM   2937  H   GLN B 194       7.867  -8.031  20.283  1.00  0.00           H  
ATOM   2938  HA  GLN B 194       6.291  -7.689  22.773  1.00  0.00           H  
ATOM   2939 1HB  GLN B 194       7.412 -10.244  21.594  1.00  0.00           H  
ATOM   2940 2HB  GLN B 194       6.270 -10.101  22.922  1.00  0.00           H  
ATOM   2941 1HG  GLN B 194       5.761  -9.287  20.053  1.00  0.00           H  
ATOM   2942 2HG  GLN B 194       5.155 -10.755  20.870  1.00  0.00           H  
ATOM   2943 1HE2 GLN B 194       2.927  -7.500  20.906  1.00  0.00           H  
ATOM   2944 2HE2 GLN B 194       4.160  -7.894  19.754  1.00  0.00           H  
ATOM   2945  N   ALA C 195      16.027   0.630  15.852  1.00  0.00           N  
ATOM   2946  CA  ALA C 195      15.015  -0.176  15.107  1.00  0.00           C  
ATOM   2947  C   ALA C 195      15.669  -1.379  14.439  1.00  0.00           C  
ATOM   2948  O   ALA C 195      16.896  -1.513  14.439  1.00  0.00           O  
ATOM   2949  CB  ALA C 195      14.328   0.697  14.054  1.00  0.00           C  
ATOM   2950 1H   ALA C 195      15.578   1.413  16.283  1.00  0.00           H  
ATOM   2951 2H   ALA C 195      16.453   0.062  16.556  1.00  0.00           H  
ATOM   2952 3H   ALA C 195      16.728   0.955  15.217  1.00  0.00           H  
ATOM   2953  HA  ALA C 195      14.270  -0.528  15.821  1.00  0.00           H  
ATOM   2954 1HB  ALA C 195      13.590   0.103  13.514  1.00  0.00           H  
ATOM   2955 2HB  ALA C 195      13.830   1.534  14.544  1.00  0.00           H  
ATOM   2956 3HB  ALA C 195      15.071   1.076  13.355  1.00  0.00           H  
ATOM   2957  N   LEU C 196      14.841  -2.251  13.872  1.00  0.00           N  
ATOM   2958  CA  LEU C 196      15.309  -3.477  13.238  1.00  0.00           C  
ATOM   2959  C   LEU C 196      14.212  -4.055  12.357  1.00  0.00           C  
ATOM   2960  O   LEU C 196      14.266  -3.961  11.133  1.00  0.00           O  
ATOM   2961  CB  LEU C 196      15.730  -4.505  14.295  1.00  0.00           C  
ATOM   2962  CG  LEU C 196      16.202  -5.860  13.754  1.00  0.00           C  
ATOM   2963  CD1 LEU C 196      17.427  -5.657  12.873  1.00  0.00           C  
ATOM   2964  CD2 LEU C 196      16.513  -6.791  14.917  1.00  0.00           C  
ATOM   2965  H   LEU C 196      13.851  -2.051  13.884  1.00  0.00           H  
ATOM   2966  HA  LEU C 196      16.184  -3.240  12.633  1.00  0.00           H  
ATOM   2967 1HB  LEU C 196      16.542  -4.083  14.885  1.00  0.00           H  
ATOM   2968 2HB  LEU C 196      14.885  -4.689  14.958  1.00  0.00           H  
ATOM   2969  HG  LEU C 196      15.417  -6.299  13.137  1.00  0.00           H  
ATOM   2970 1HD1 LEU C 196      17.763  -6.620  12.488  1.00  0.00           H  
ATOM   2971 2HD1 LEU C 196      17.171  -5.004  12.039  1.00  0.00           H  
ATOM   2972 3HD1 LEU C 196      18.226  -5.203  13.458  1.00  0.00           H  
ATOM   2973 1HD2 LEU C 196      16.848  -7.755  14.532  1.00  0.00           H  
ATOM   2974 2HD2 LEU C 196      17.299  -6.353  15.533  1.00  0.00           H  
ATOM   2975 3HD2 LEU C 196      15.616  -6.933  15.519  1.00  0.00           H  
ATOM   2976  N   HIS C 197      13.212  -4.654  12.991  1.00  0.00           N  
ATOM   2977  CA  HIS C 197      12.083  -5.222  12.274  1.00  0.00           C  
ATOM   2978  C   HIS C 197      11.230  -4.124  11.650  1.00  0.00           C  
ATOM   2979  O   HIS C 197      10.440  -4.380  10.748  1.00  0.00           O  
ATOM   2980  CB  HIS C 197      11.225  -6.081  13.208  1.00  0.00           C  
ATOM   2981  CG  HIS C 197      10.543  -5.299  14.288  1.00  0.00           C  
ATOM   2982  ND1 HIS C 197      11.234  -4.696  15.318  1.00  0.00           N  
ATOM   2983  CD2 HIS C 197       9.235  -5.022  14.499  1.00  0.00           C  
ATOM   2984  CE1 HIS C 197      10.378  -4.081  16.116  1.00  0.00           C  
ATOM   2985  NE2 HIS C 197       9.160  -4.264  15.641  1.00  0.00           N  
ATOM   2986  H   HIS C 197      13.237  -4.717  13.998  1.00  0.00           H  
ATOM   2987  HA  HIS C 197      12.447  -5.874  11.481  1.00  0.00           H  
ATOM   2988 1HB  HIS C 197      10.460  -6.599  12.628  1.00  0.00           H  
ATOM   2989 2HB  HIS C 197      11.848  -6.841  13.679  1.00  0.00           H  
ATOM   2990  HD1 HIS C 197      12.229  -4.649  15.415  1.00  0.00           H  
ATOM   2991  HD2 HIS C 197       8.326  -5.283  13.956  1.00  0.00           H  
ATOM   2992  HE1 HIS C 197      10.730  -3.540  16.995  1.00  0.00           H  
ATOM   2993  N   TRP C 198      11.408  -2.902  12.138  1.00  0.00           N  
ATOM   2994  CA  TRP C 198      10.814  -1.723  11.525  1.00  0.00           C  
ATOM   2995  C   TRP C 198      11.598  -1.244  10.313  1.00  0.00           C  
ATOM   2996  O   TRP C 198      11.022  -0.681   9.380  1.00  0.00           O  
ATOM   2997  CB  TRP C 198      10.721  -0.590  12.549  1.00  0.00           C  
ATOM   2998  CG  TRP C 198       9.786  -0.883  13.683  1.00  0.00           C  
ATOM   2999  CD1 TRP C 198       8.668  -1.661  13.637  1.00  0.00           C  
ATOM   3000  CD2 TRP C 198       9.884  -0.401  15.045  1.00  0.00           C  
ATOM   3001  NE1 TRP C 198       8.065  -1.695  14.870  1.00  0.00           N  
ATOM   3002  CE2 TRP C 198       8.797  -0.931  15.744  1.00  0.00           C  
ATOM   3003  CE3 TRP C 198      10.794   0.425  15.716  1.00  0.00           C  
ATOM   3004  CZ2 TRP C 198       8.588  -0.664  17.088  1.00  0.00           C  
ATOM   3005  CZ3 TRP C 198      10.585   0.692  17.064  1.00  0.00           C  
ATOM   3006  CH2 TRP C 198       9.511   0.161  17.732  1.00  0.00           C  
ATOM   3007  H   TRP C 198      11.977  -2.793  12.966  1.00  0.00           H  
ATOM   3008  HA  TRP C 198       9.803  -1.973  11.203  1.00  0.00           H  
ATOM   3009 1HB  TRP C 198      11.710  -0.391  12.962  1.00  0.00           H  
ATOM   3010 2HB  TRP C 198      10.384   0.321  12.054  1.00  0.00           H  
ATOM   3011  HD1 TRP C 198       8.306  -2.179  12.751  1.00  0.00           H  
ATOM   3012  HE1 TRP C 198       7.221  -2.200  15.099  1.00  0.00           H  
ATOM   3013  HE3 TRP C 198      11.651   0.847  15.192  1.00  0.00           H  
ATOM   3014  HZ2 TRP C 198       7.740  -1.076  17.636  1.00  0.00           H  
ATOM   3015  HZ3 TRP C 198      11.298   1.337  17.579  1.00  0.00           H  
ATOM   3016  HH2 TRP C 198       9.377   0.391  18.789  1.00  0.00           H  
ATOM   3017  N   ARG C 199      12.910  -1.457  10.325  1.00  0.00           N  
ATOM   3018  CA  ARG C 199      13.738  -1.119   9.176  1.00  0.00           C  
ATOM   3019  C   ARG C 199      13.662  -2.158   8.075  1.00  0.00           C  
ATOM   3020  O   ARG C 199      14.433  -2.110   7.119  1.00  0.00           O  
ATOM   3021  CB  ARG C 199      15.190  -0.957   9.601  1.00  0.00           C  
ATOM   3022  CG  ARG C 199      15.472   0.265  10.460  1.00  0.00           C  
ATOM   3023  CD  ARG C 199      16.923   0.418  10.738  1.00  0.00           C  
ATOM   3024  NE  ARG C 199      17.412  -0.607  11.647  1.00  0.00           N  
ATOM   3025  CZ  ARG C 199      18.194  -1.642  11.283  1.00  0.00           C  
ATOM   3026  NH1 ARG C 199      18.566  -1.775  10.029  1.00  0.00           N  
ATOM   3027  NH2 ARG C 199      18.587  -2.522  12.186  1.00  0.00           N  
ATOM   3028  H   ARG C 199      13.344  -1.861  11.143  1.00  0.00           H  
ATOM   3029  HA  ARG C 199      13.380  -0.178   8.756  1.00  0.00           H  
ATOM   3030 1HB  ARG C 199      15.504  -1.835  10.164  1.00  0.00           H  
ATOM   3031 2HB  ARG C 199      15.823  -0.891   8.716  1.00  0.00           H  
ATOM   3032 1HG  ARG C 199      15.126   1.161   9.944  1.00  0.00           H  
ATOM   3033 2HG  ARG C 199      14.949   0.170  11.412  1.00  0.00           H  
ATOM   3034 1HD  ARG C 199      17.482   0.342   9.806  1.00  0.00           H  
ATOM   3035 2HD  ARG C 199      17.106   1.391  11.192  1.00  0.00           H  
ATOM   3036  HE  ARG C 199      17.147  -0.537  12.620  1.00  0.00           H  
ATOM   3037 1HH1 ARG C 199      18.266  -1.102   9.338  1.00  0.00           H  
ATOM   3038 2HH1 ARG C 199      19.152  -2.551   9.756  1.00  0.00           H  
ATOM   3039 1HH2 ARG C 199      18.301  -2.420  13.150  1.00  0.00           H  
ATOM   3040 2HH2 ARG C 199      19.173  -3.298  11.914  1.00  0.00           H  
ATOM   3041  N   ALA C 200      12.743  -3.106   8.216  1.00  0.00           N  
ATOM   3042  CA  ALA C 200      12.505  -4.091   7.167  1.00  0.00           C  
ATOM   3043  C   ALA C 200      11.957  -3.362   5.947  1.00  0.00           C  
ATOM   3044  O   ALA C 200      12.046  -3.853   4.818  1.00  0.00           O  
ATOM   3045  CB  ALA C 200      11.509  -5.138   7.647  1.00  0.00           C  
ATOM   3046  H   ALA C 200      12.197  -3.149   9.064  1.00  0.00           H  
ATOM   3047  HA  ALA C 200      13.453  -4.580   6.940  1.00  0.00           H  
ATOM   3048 1HB  ALA C 200      11.339  -5.868   6.856  1.00  0.00           H  
ATOM   3049 2HB  ALA C 200      11.908  -5.643   8.527  1.00  0.00           H  
ATOM   3050 3HB  ALA C 200      10.568  -4.654   7.902  1.00  0.00           H  
ATOM   3051  N   ALA C 201      11.395  -2.181   6.195  1.00  0.00           N  
ATOM   3052  CA  ALA C 201      10.958  -1.280   5.138  1.00  0.00           C  
ATOM   3053  C   ALA C 201      12.142  -0.852   4.280  1.00  0.00           C  
ATOM   3054  O   ALA C 201      12.071  -0.870   3.051  1.00  0.00           O  
ATOM   3055  CB  ALA C 201      10.285  -0.054   5.743  1.00  0.00           C  
ATOM   3056  H   ALA C 201      11.270  -1.905   7.158  1.00  0.00           H  
ATOM   3057  HA  ALA C 201      10.238  -1.812   4.516  1.00  0.00           H  
ATOM   3058 1HB  ALA C 201       9.961   0.614   4.945  1.00  0.00           H  
ATOM   3059 2HB  ALA C 201       9.420  -0.366   6.328  1.00  0.00           H  
ATOM   3060 3HB  ALA C 201      10.991   0.467   6.388  1.00  0.00           H  
ATOM   3061  N   GLY C 202      13.231  -0.464   4.935  1.00  0.00           N  
ATOM   3062  CA  GLY C 202      14.457  -0.179   4.218  1.00  0.00           C  
ATOM   3063  C   GLY C 202      14.989  -1.392   3.475  1.00  0.00           C  
ATOM   3064  O   GLY C 202      15.384  -1.284   2.315  1.00  0.00           O  
ATOM   3065  H   GLY C 202      13.214  -0.364   5.940  1.00  0.00           H  
ATOM   3066 1HA  GLY C 202      14.283   0.627   3.506  1.00  0.00           H  
ATOM   3067 2HA  GLY C 202      15.216   0.169   4.919  1.00  0.00           H  
ATOM   3068  N   ALA C 203      14.994  -2.549   4.130  1.00  0.00           N  
ATOM   3069  CA  ALA C 203      15.373  -3.789   3.465  1.00  0.00           C  
ATOM   3070  C   ALA C 203      14.463  -4.134   2.303  1.00  0.00           C  
ATOM   3071  O   ALA C 203      14.914  -4.678   1.296  1.00  0.00           O  
ATOM   3072  CB  ALA C 203      15.379  -4.937   4.457  1.00  0.00           C  
ATOM   3073  H   ALA C 203      14.731  -2.574   5.105  1.00  0.00           H  
ATOM   3074  HA  ALA C 203      16.378  -3.663   3.062  1.00  0.00           H  
ATOM   3075 1HB  ALA C 203      15.664  -5.857   3.947  1.00  0.00           H  
ATOM   3076 2HB  ALA C 203      16.094  -4.727   5.252  1.00  0.00           H  
ATOM   3077 3HB  ALA C 203      14.385  -5.053   4.885  1.00  0.00           H  
ATOM   3078  N   ALA C 204      13.179  -3.829   2.445  1.00  0.00           N  
ATOM   3079  CA  ALA C 204      12.223  -4.075   1.376  1.00  0.00           C  
ATOM   3080  C   ALA C 204      12.539  -3.240   0.157  1.00  0.00           C  
ATOM   3081  O   ALA C 204      12.362  -3.686  -0.970  1.00  0.00           O  
ATOM   3082  CB  ALA C 204      10.826  -3.768   1.842  1.00  0.00           C  
ATOM   3083  H   ALA C 204      12.855  -3.419   3.310  1.00  0.00           H  
ATOM   3084  HA  ALA C 204      12.281  -5.130   1.106  1.00  0.00           H  
ATOM   3085 1HB  ALA C 204      10.122  -3.957   1.031  1.00  0.00           H  
ATOM   3086 2HB  ALA C 204      10.578  -4.403   2.692  1.00  0.00           H  
ATOM   3087 3HB  ALA C 204      10.763  -2.722   2.139  1.00  0.00           H  
ATOM   3088  N   THR C 205      12.993  -2.015   0.384  1.00  0.00           N  
ATOM   3089  CA  THR C 205      13.423  -1.185  -0.724  1.00  0.00           C  
ATOM   3090  C   THR C 205      14.625  -1.839  -1.396  1.00  0.00           C  
ATOM   3091  O   THR C 205      14.700  -1.887  -2.622  1.00  0.00           O  
ATOM   3092  CB  THR C 205      13.779   0.240  -0.261  1.00  0.00           C  
ATOM   3093  OG1 THR C 205      12.624   0.858   0.322  1.00  0.00           O  
ATOM   3094  CG2 THR C 205      14.259   1.079  -1.435  1.00  0.00           C  
ATOM   3095  H   THR C 205      13.045  -1.648   1.323  1.00  0.00           H  
ATOM   3096  HA  THR C 205      12.597  -1.096  -1.430  1.00  0.00           H  
ATOM   3097  HB  THR C 205      14.567   0.192   0.491  1.00  0.00           H  
ATOM   3098  HG1 THR C 205      12.888   1.362   1.096  1.00  0.00           H  
ATOM   3099 1HG2 THR C 205      14.506   2.082  -1.088  1.00  0.00           H  
ATOM   3100 2HG2 THR C 205      15.144   0.617  -1.873  1.00  0.00           H  
ATOM   3101 3HG2 THR C 205      13.472   1.138  -2.185  1.00  0.00           H  
ATOM   3102  N   VAL C 206      15.555  -2.359  -0.601  1.00  0.00           N  
ATOM   3103  CA  VAL C 206      16.713  -3.036  -1.172  1.00  0.00           C  
ATOM   3104  C   VAL C 206      16.234  -4.246  -1.966  1.00  0.00           C  
ATOM   3105  O   VAL C 206      16.694  -4.492  -3.075  1.00  0.00           O  
ATOM   3106  CB  VAL C 206      17.688  -3.485  -0.067  1.00  0.00           C  
ATOM   3107  CG1 VAL C 206      18.784  -4.365  -0.650  1.00  0.00           C  
ATOM   3108  CG2 VAL C 206      18.283  -2.268   0.624  1.00  0.00           C  
ATOM   3109  H   VAL C 206      15.471  -2.291   0.403  1.00  0.00           H  
ATOM   3110  HA  VAL C 206      17.239  -2.335  -1.821  1.00  0.00           H  
ATOM   3111  HB  VAL C 206      17.144  -4.088   0.661  1.00  0.00           H  
ATOM   3112 1HG1 VAL C 206      19.463  -4.674   0.145  1.00  0.00           H  
ATOM   3113 2HG1 VAL C 206      18.337  -5.248  -1.107  1.00  0.00           H  
ATOM   3114 3HG1 VAL C 206      19.338  -3.805  -1.403  1.00  0.00           H  
ATOM   3115 1HG2 VAL C 206      18.971  -2.593   1.404  1.00  0.00           H  
ATOM   3116 2HG2 VAL C 206      18.821  -1.662  -0.106  1.00  0.00           H  
ATOM   3117 3HG2 VAL C 206      17.484  -1.675   1.069  1.00  0.00           H  
ATOM   3118  N   LEU C 207      15.309  -5.002  -1.385  1.00  0.00           N  
ATOM   3119  CA  LEU C 207      14.791  -6.215  -2.007  1.00  0.00           C  
ATOM   3120  C   LEU C 207      14.131  -5.834  -3.325  1.00  0.00           C  
ATOM   3121  O   LEU C 207      14.306  -6.514  -4.333  1.00  0.00           O  
ATOM   3122  CB  LEU C 207      13.784  -6.918  -1.088  1.00  0.00           C  
ATOM   3123  CG  LEU C 207      14.378  -7.606   0.147  1.00  0.00           C  
ATOM   3124  CD1 LEU C 207      13.253  -8.059   1.068  1.00  0.00           C  
ATOM   3125  CD2 LEU C 207      15.234  -8.785  -0.291  1.00  0.00           C  
ATOM   3126  H   LEU C 207      14.955  -4.723  -0.481  1.00  0.00           H  
ATOM   3127  HA  LEU C 207      15.620  -6.905  -2.162  1.00  0.00           H  
ATOM   3128 1HB  LEU C 207      13.059  -6.183  -0.741  1.00  0.00           H  
ATOM   3129 2HB  LEU C 207      13.254  -7.674  -1.666  1.00  0.00           H  
ATOM   3130  HG  LEU C 207      14.994  -6.896   0.699  1.00  0.00           H  
ATOM   3131 1HD1 LEU C 207      13.675  -8.548   1.946  1.00  0.00           H  
ATOM   3132 2HD1 LEU C 207      12.669  -7.194   1.381  1.00  0.00           H  
ATOM   3133 3HD1 LEU C 207      12.609  -8.759   0.537  1.00  0.00           H  
ATOM   3134 1HD2 LEU C 207      15.657  -9.275   0.587  1.00  0.00           H  
ATOM   3135 2HD2 LEU C 207      14.618  -9.497  -0.841  1.00  0.00           H  
ATOM   3136 3HD2 LEU C 207      16.041  -8.431  -0.933  1.00  0.00           H  
ATOM   3137  N   LEU C 208      13.375  -4.738  -3.311  1.00  0.00           N  
ATOM   3138  CA  LEU C 208      12.709  -4.247  -4.512  1.00  0.00           C  
ATOM   3139  C   LEU C 208      13.711  -4.067  -5.640  1.00  0.00           C  
ATOM   3140  O   LEU C 208      13.475  -4.501  -6.771  1.00  0.00           O  
ATOM   3141  CB  LEU C 208      12.002  -2.917  -4.228  1.00  0.00           C  
ATOM   3142  CG  LEU C 208      11.290  -2.273  -5.425  1.00  0.00           C  
ATOM   3143  CD1 LEU C 208      10.178  -3.194  -5.910  1.00  0.00           C  
ATOM   3144  CD2 LEU C 208      10.736  -0.916  -5.016  1.00  0.00           C  
ATOM   3145  H   LEU C 208      13.260  -4.234  -2.443  1.00  0.00           H  
ATOM   3146  HA  LEU C 208      11.952  -4.972  -4.809  1.00  0.00           H  
ATOM   3147 1HB  LEU C 208      11.259  -3.078  -3.448  1.00  0.00           H  
ATOM   3148 2HB  LEU C 208      12.738  -2.204  -3.858  1.00  0.00           H  
ATOM   3149  HG  LEU C 208      11.998  -2.144  -6.243  1.00  0.00           H  
ATOM   3150 1HD1 LEU C 208       9.673  -2.736  -6.761  1.00  0.00           H  
ATOM   3151 2HD1 LEU C 208      10.605  -4.150  -6.214  1.00  0.00           H  
ATOM   3152 3HD1 LEU C 208       9.462  -3.354  -5.106  1.00  0.00           H  
ATOM   3153 1HD2 LEU C 208      10.230  -0.458  -5.867  1.00  0.00           H  
ATOM   3154 2HD2 LEU C 208      10.026  -1.044  -4.198  1.00  0.00           H  
ATOM   3155 3HD2 LEU C 208      11.553  -0.272  -4.690  1.00  0.00           H  
ATOM   3156  N   VAL C 209      14.826  -3.414  -5.329  1.00  0.00           N  
ATOM   3157  CA  VAL C 209      15.880  -3.202  -6.307  1.00  0.00           C  
ATOM   3158  C   VAL C 209      16.436  -4.533  -6.778  1.00  0.00           C  
ATOM   3159  O   VAL C 209      16.732  -4.708  -7.956  1.00  0.00           O  
ATOM   3160  CB  VAL C 209      17.016  -2.354  -5.703  1.00  0.00           C  
ATOM   3161  CG1 VAL C 209      18.207  -2.308  -6.649  1.00  0.00           C  
ATOM   3162  CG2 VAL C 209      16.511  -0.951  -5.403  1.00  0.00           C  
ATOM   3163  H   VAL C 209      14.945  -3.056  -4.392  1.00  0.00           H  
ATOM   3164  HA  VAL C 209      15.458  -2.673  -7.162  1.00  0.00           H  
ATOM   3165  HB  VAL C 209      17.356  -2.824  -4.780  1.00  0.00           H  
ATOM   3166 1HG1 VAL C 209      19.000  -1.705  -6.206  1.00  0.00           H  
ATOM   3167 2HG1 VAL C 209      18.574  -3.319  -6.821  1.00  0.00           H  
ATOM   3168 3HG1 VAL C 209      17.901  -1.865  -7.597  1.00  0.00           H  
ATOM   3169 1HG2 VAL C 209      17.318  -0.357  -4.976  1.00  0.00           H  
ATOM   3170 2HG2 VAL C 209      16.165  -0.484  -6.325  1.00  0.00           H  
ATOM   3171 3HG2 VAL C 209      15.686  -1.006  -4.692  1.00  0.00           H  
ATOM   3172  N   ILE C 210      16.593  -5.474  -5.854  1.00  0.00           N  
ATOM   3173  CA  ILE C 210      17.170  -6.756  -6.217  1.00  0.00           C  
ATOM   3174  C   ILE C 210      16.214  -7.370  -7.235  1.00  0.00           C  
ATOM   3175  O   ILE C 210      16.642  -7.907  -8.254  1.00  0.00           O  
ATOM   3176  CB  ILE C 210      17.348  -7.682  -5.000  1.00  0.00           C  
ATOM   3177  CG1 ILE C 210      18.435  -7.138  -4.070  1.00  0.00           C  
ATOM   3178  CG2 ILE C 210      17.687  -9.095  -5.452  1.00  0.00           C  
ATOM   3179  CD1 ILE C 210      18.484  -7.823  -2.723  1.00  0.00           C  
ATOM   3180  H   ILE C 210      16.316  -5.312  -4.897  1.00  0.00           H  
ATOM   3181  HA  ILE C 210      18.164  -6.584  -6.629  1.00  0.00           H  
ATOM   3182  HB  ILE C 210      16.423  -7.707  -4.424  1.00  0.00           H  
ATOM   3183 1HG1 ILE C 210      19.409  -7.249  -4.545  1.00  0.00           H  
ATOM   3184 2HG1 ILE C 210      18.272  -6.073  -3.904  1.00  0.00           H  
ATOM   3185 1HG2 ILE C 210      17.810  -9.736  -4.579  1.00  0.00           H  
ATOM   3186 2HG2 ILE C 210      16.881  -9.480  -6.075  1.00  0.00           H  
ATOM   3187 3HG2 ILE C 210      18.614  -9.081  -6.025  1.00  0.00           H  
ATOM   3188 1HD1 ILE C 210      19.279  -7.382  -2.120  1.00  0.00           H  
ATOM   3189 2HD1 ILE C 210      17.528  -7.694  -2.214  1.00  0.00           H  
ATOM   3190 3HD1 ILE C 210      18.681  -8.885  -2.862  1.00  0.00           H  
ATOM   3191  N   VAL C 211      14.915  -7.257  -6.958  1.00  0.00           N  
ATOM   3192  CA  VAL C 211      13.877  -7.803  -7.829  1.00  0.00           C  
ATOM   3193  C   VAL C 211      13.977  -7.164  -9.197  1.00  0.00           C  
ATOM   3194  O   VAL C 211      13.846  -7.833 -10.220  1.00  0.00           O  
ATOM   3195  CB  VAL C 211      12.476  -7.550  -7.241  1.00  0.00           C  
ATOM   3196  CG1 VAL C 211      11.401  -7.881  -8.266  1.00  0.00           C  
ATOM   3197  CG2 VAL C 211      12.288  -8.375  -5.977  1.00  0.00           C  
ATOM   3198  H   VAL C 211      14.645  -6.776  -6.112  1.00  0.00           H  
ATOM   3199  HA  VAL C 211      14.009  -8.884  -7.889  1.00  0.00           H  
ATOM   3200  HB  VAL C 211      12.378  -6.491  -7.003  1.00  0.00           H  
ATOM   3201 1HG1 VAL C 211      10.418  -7.696  -7.834  1.00  0.00           H  
ATOM   3202 2HG1 VAL C 211      11.534  -7.253  -9.147  1.00  0.00           H  
ATOM   3203 3HG1 VAL C 211      11.480  -8.930  -8.551  1.00  0.00           H  
ATOM   3204 1HG2 VAL C 211      11.296  -8.191  -5.567  1.00  0.00           H  
ATOM   3205 2HG2 VAL C 211      12.392  -9.434  -6.215  1.00  0.00           H  
ATOM   3206 3HG2 VAL C 211      13.043  -8.092  -5.243  1.00  0.00           H  
ATOM   3207  N   LEU C 212      14.191  -5.855  -9.204  1.00  0.00           N  
ATOM   3208  CA  LEU C 212      14.270  -5.126 -10.449  1.00  0.00           C  
ATOM   3209  C   LEU C 212      15.463  -5.665 -11.220  1.00  0.00           C  
ATOM   3210  O   LEU C 212      15.386  -5.873 -12.434  1.00  0.00           O  
ATOM   3211  CB  LEU C 212      14.420  -3.620 -10.198  1.00  0.00           C  
ATOM   3212  CG  LEU C 212      13.197  -2.922  -9.591  1.00  0.00           C  
ATOM   3213  CD1 LEU C 212      13.541  -1.471  -9.280  1.00  0.00           C  
ATOM   3214  CD2 LEU C 212      12.028  -3.010 -10.560  1.00  0.00           C  
ATOM   3215  H   LEU C 212      14.302  -5.356  -8.333  1.00  0.00           H  
ATOM   3216  HA  LEU C 212      13.335  -5.264 -10.991  1.00  0.00           H  
ATOM   3217 1HB  LEU C 212      15.260  -3.462  -9.524  1.00  0.00           H  
ATOM   3218 2HB  LEU C 212      14.644  -3.130 -11.146  1.00  0.00           H  
ATOM   3219  HG  LEU C 212      12.928  -3.409  -8.653  1.00  0.00           H  
ATOM   3220 1HD1 LEU C 212      12.672  -0.975  -8.848  1.00  0.00           H  
ATOM   3221 2HD1 LEU C 212      14.367  -1.438  -8.569  1.00  0.00           H  
ATOM   3222 3HD1 LEU C 212      13.831  -0.962 -10.198  1.00  0.00           H  
ATOM   3223 1HD2 LEU C 212      11.158  -2.514 -10.128  1.00  0.00           H  
ATOM   3224 2HD2 LEU C 212      12.295  -2.522 -11.498  1.00  0.00           H  
ATOM   3225 3HD2 LEU C 212      11.791  -4.057 -10.751  1.00  0.00           H  
ATOM   3226  N   LEU C 213      16.559  -5.909 -10.504  1.00  0.00           N  
ATOM   3227  CA  LEU C 213      17.773  -6.429 -11.117  1.00  0.00           C  
ATOM   3228  C   LEU C 213      17.576  -7.847 -11.625  1.00  0.00           C  
ATOM   3229  O   LEU C 213      18.109  -8.208 -12.668  1.00  0.00           O  
ATOM   3230  CB  LEU C 213      18.929  -6.400 -10.109  1.00  0.00           C  
ATOM   3231  CG  LEU C 213      19.438  -5.006  -9.721  1.00  0.00           C  
ATOM   3232  CD1 LEU C 213      20.438  -5.129  -8.579  1.00  0.00           C  
ATOM   3233  CD2 LEU C 213      20.071  -4.340 -10.934  1.00  0.00           C  
ATOM   3234  H   LEU C 213      16.547  -5.730  -9.510  1.00  0.00           H  
ATOM   3235  HA  LEU C 213      18.028  -5.799 -11.968  1.00  0.00           H  
ATOM   3236 1HB  LEU C 213      18.607  -6.900  -9.197  1.00  0.00           H  
ATOM   3237 2HB  LEU C 213      19.769  -6.955 -10.527  1.00  0.00           H  
ATOM   3238  HG  LEU C 213      18.603  -4.399  -9.369  1.00  0.00           H  
ATOM   3239 1HD1 LEU C 213      20.800  -4.138  -8.304  1.00  0.00           H  
ATOM   3240 2HD1 LEU C 213      19.953  -5.590  -7.719  1.00  0.00           H  
ATOM   3241 3HD1 LEU C 213      21.278  -5.746  -8.897  1.00  0.00           H  
ATOM   3242 1HD2 LEU C 213      20.432  -3.349 -10.658  1.00  0.00           H  
ATOM   3243 2HD2 LEU C 213      20.907  -4.946 -11.286  1.00  0.00           H  
ATOM   3244 3HD2 LEU C 213      19.330  -4.249 -11.727  1.00  0.00           H  
ATOM   3245  N   ALA C 214      16.801  -8.641 -10.895  1.00  0.00           N  
ATOM   3246  CA  ALA C 214      16.492 -10.004 -11.310  1.00  0.00           C  
ATOM   3247  C   ALA C 214      15.883 -10.023 -12.705  1.00  0.00           C  
ATOM   3248  O   ALA C 214      16.335 -10.760 -13.579  1.00  0.00           O  
ATOM   3249  CB  ALA C 214      15.534 -10.648 -10.319  1.00  0.00           C  
ATOM   3250  H   ALA C 214      16.415  -8.291 -10.030  1.00  0.00           H  
ATOM   3251  HA  ALA C 214      17.422 -10.572 -11.325  1.00  0.00           H  
ATOM   3252 1HB  ALA C 214      15.310 -11.666 -10.638  1.00  0.00           H  
ATOM   3253 2HB  ALA C 214      15.993 -10.671  -9.331  1.00  0.00           H  
ATOM   3254 3HB  ALA C 214      14.612 -10.071 -10.277  1.00  0.00           H  
ATOM   3255  N   GLY C 215      14.850  -9.213 -12.906  1.00  0.00           N  
ATOM   3256  CA  GLY C 215      14.253  -9.092 -14.223  1.00  0.00           C  
ATOM   3257  C   GLY C 215      15.255  -8.567 -15.227  1.00  0.00           C  
ATOM   3258  O   GLY C 215      15.364  -9.082 -16.341  1.00  0.00           O  
ATOM   3259  H   GLY C 215      14.470  -8.672 -12.143  1.00  0.00           H  
ATOM   3260 1HA  GLY C 215      13.883 -10.066 -14.545  1.00  0.00           H  
ATOM   3261 2HA  GLY C 215      13.395  -8.423 -14.174  1.00  0.00           H  
ATOM   3262  N   SER C 216      15.992  -7.537 -14.825  1.00  0.00           N  
ATOM   3263  CA  SER C 216      16.939  -6.879 -15.711  1.00  0.00           C  
ATOM   3264  C   SER C 216      17.956  -7.870 -16.245  1.00  0.00           C  
ATOM   3265  O   SER C 216      18.393  -7.777 -17.391  1.00  0.00           O  
ATOM   3266  CB  SER C 216      17.649  -5.755 -14.981  1.00  0.00           C  
ATOM   3267  OG  SER C 216      16.748  -4.748 -14.613  1.00  0.00           O  
ATOM   3268  H   SER C 216      15.890  -7.201 -13.878  1.00  0.00           H  
ATOM   3269  HA  SER C 216      16.388  -6.438 -16.543  1.00  0.00           H  
ATOM   3270 1HB  SER C 216      18.139  -6.152 -14.092  1.00  0.00           H  
ATOM   3271 2HB  SER C 216      18.424  -5.337 -15.623  1.00  0.00           H  
ATOM   3272  HG  SER C 216      17.268  -4.079 -14.162  1.00  0.00           H  
ATOM   3273  N   TYR C 217      18.322  -8.826 -15.404  1.00  0.00           N  
ATOM   3274  CA  TYR C 217      19.385  -9.759 -15.731  1.00  0.00           C  
ATOM   3275  C   TYR C 217      18.913 -11.200 -15.833  1.00  0.00           C  
ATOM   3276  O   TYR C 217      19.689 -12.129 -15.613  1.00  0.00           O  
ATOM   3277  CB  TYR C 217      20.505  -9.653 -14.694  1.00  0.00           C  
ATOM   3278  CG  TYR C 217      21.299  -8.368 -14.782  1.00  0.00           C  
ATOM   3279  CD1 TYR C 217      20.931  -7.272 -14.016  1.00  0.00           C  
ATOM   3280  CD2 TYR C 217      22.395  -8.287 -15.627  1.00  0.00           C  
ATOM   3281  CE1 TYR C 217      21.656  -6.098 -14.096  1.00  0.00           C  
ATOM   3282  CE2 TYR C 217      23.120  -7.114 -15.708  1.00  0.00           C  
ATOM   3283  CZ  TYR C 217      22.754  -6.023 -14.946  1.00  0.00           C  
ATOM   3284  OH  TYR C 217      23.476  -4.854 -15.026  1.00  0.00           O  
ATOM   3285  H   TYR C 217      17.852  -8.909 -14.513  1.00  0.00           H  
ATOM   3286  HA  TYR C 217      19.783  -9.498 -16.712  1.00  0.00           H  
ATOM   3287 1HB  TYR C 217      20.081  -9.723 -13.691  1.00  0.00           H  
ATOM   3288 2HB  TYR C 217      21.194 -10.488 -14.817  1.00  0.00           H  
ATOM   3289  HD1 TYR C 217      20.069  -7.336 -13.351  1.00  0.00           H  
ATOM   3290  HD2 TYR C 217      22.684  -9.148 -16.230  1.00  0.00           H  
ATOM   3291  HE1 TYR C 217      21.366  -5.237 -13.495  1.00  0.00           H  
ATOM   3292  HE2 TYR C 217      23.981  -7.050 -16.373  1.00  0.00           H  
ATOM   3293  HH  TYR C 217      23.091  -4.201 -14.437  1.00  0.00           H  
ATOM   3294  N   LEU C 218      17.636 -11.379 -16.157  1.00  0.00           N  
ATOM   3295  CA  LEU C 218      17.100 -12.706 -16.441  1.00  0.00           C  
ATOM   3296  C   LEU C 218      16.246 -12.643 -17.700  1.00  0.00           C  
ATOM   3297  O   LEU C 218      16.363 -13.486 -18.588  1.00  0.00           O  
ATOM   3298  CB  LEU C 218      16.267 -13.221 -15.261  1.00  0.00           C  
ATOM   3299  CG  LEU C 218      17.054 -13.565 -13.990  1.00  0.00           C  
ATOM   3300  CD1 LEU C 218      16.084 -13.920 -12.872  1.00  0.00           C  
ATOM   3301  CD2 LEU C 218      18.003 -14.719 -14.278  1.00  0.00           C  
ATOM   3302  H   LEU C 218      17.022 -10.579 -16.208  1.00  0.00           H  
ATOM   3303  HA  LEU C 218      17.934 -13.391 -16.591  1.00  0.00           H  
ATOM   3304 1HB  LEU C 218      15.530 -12.463 -14.999  1.00  0.00           H  
ATOM   3305 2HB  LEU C 218      15.736 -14.119 -15.576  1.00  0.00           H  
ATOM   3306  HG  LEU C 218      17.628 -12.695 -13.671  1.00  0.00           H  
ATOM   3307 1HD1 LEU C 218      16.643 -14.165 -11.969  1.00  0.00           H  
ATOM   3308 2HD1 LEU C 218      15.430 -13.070 -12.674  1.00  0.00           H  
ATOM   3309 3HD1 LEU C 218      15.483 -14.779 -13.170  1.00  0.00           H  
ATOM   3310 1HD2 LEU C 218      18.563 -14.963 -13.375  1.00  0.00           H  
ATOM   3311 2HD2 LEU C 218      17.430 -15.590 -14.597  1.00  0.00           H  
ATOM   3312 3HD2 LEU C 218      18.696 -14.432 -15.069  1.00  0.00           H  
ATOM   3313  N   ALA C 219      15.379 -11.643 -17.769  1.00  0.00           N  
ATOM   3314  CA  ALA C 219      14.450 -11.536 -18.882  1.00  0.00           C  
ATOM   3315  C   ALA C 219      15.292 -11.357 -20.143  1.00  0.00           C  
ATOM   3316  O   ALA C 219      14.957 -11.869 -21.212  1.00  0.00           O  
ATOM   3317  CB  ALA C 219      13.527 -10.341 -18.684  1.00  0.00           C  
ATOM   3318  H   ALA C 219      15.358 -10.942 -17.041  1.00  0.00           H  
ATOM   3319  HA  ALA C 219      13.850 -12.446 -18.912  1.00  0.00           H  
ATOM   3320 1HB  ALA C 219      12.836 -10.272 -19.524  1.00  0.00           H  
ATOM   3321 2HB  ALA C 219      12.963 -10.467 -17.760  1.00  0.00           H  
ATOM   3322 3HB  ALA C 219      14.119  -9.430 -18.626  1.00  0.00           H  
ATOM   3323  N   VAL C 220      16.394 -10.627 -20.000  1.00  0.00           N  
ATOM   3324  CA  VAL C 220      17.275 -10.355 -21.125  1.00  0.00           C  
ATOM   3325  C   VAL C 220      17.763 -11.683 -21.672  1.00  0.00           C  
ATOM   3326  O   VAL C 220      17.707 -11.915 -22.873  1.00  0.00           O  
ATOM   3327  CB  VAL C 220      18.474  -9.486 -20.697  1.00  0.00           C  
ATOM   3328  CG1 VAL C 220      19.502  -9.410 -21.815  1.00  0.00           C  
ATOM   3329  CG2 VAL C 220      17.993  -8.096 -20.310  1.00  0.00           C  
ATOM   3330  H   VAL C 220      16.627 -10.252 -19.091  1.00  0.00           H  
ATOM   3331  HA  VAL C 220      16.717  -9.792 -21.874  1.00  0.00           H  
ATOM   3332  HB  VAL C 220      18.962  -9.954 -19.842  1.00  0.00           H  
ATOM   3333 1HG1 VAL C 220      20.342  -8.793 -21.496  1.00  0.00           H  
ATOM   3334 2HG1 VAL C 220      19.859 -10.413 -22.051  1.00  0.00           H  
ATOM   3335 3HG1 VAL C 220      19.045  -8.969 -22.701  1.00  0.00           H  
ATOM   3336 1HG2 VAL C 220      18.846  -7.488 -20.008  1.00  0.00           H  
ATOM   3337 2HG2 VAL C 220      17.500  -7.631 -21.164  1.00  0.00           H  
ATOM   3338 3HG2 VAL C 220      17.290  -8.171 -19.481  1.00  0.00           H  
ATOM   3339  N   LEU C 221      18.227 -12.562 -20.788  1.00  0.00           N  
ATOM   3340  CA  LEU C 221      18.752 -13.856 -21.207  1.00  0.00           C  
ATOM   3341  C   LEU C 221      17.694 -14.719 -21.895  1.00  0.00           C  
ATOM   3342  O   LEU C 221      17.984 -15.437 -22.853  1.00  0.00           O  
ATOM   3343  CB  LEU C 221      19.314 -14.606 -19.993  1.00  0.00           C  
ATOM   3344  CG  LEU C 221      20.563 -13.989 -19.350  1.00  0.00           C  
ATOM   3345  CD1 LEU C 221      20.890 -14.731 -18.061  1.00  0.00           C  
ATOM   3346  CD2 LEU C 221      21.725 -14.058 -20.330  1.00  0.00           C  
ATOM   3347  H   LEU C 221      18.216 -12.331 -19.804  1.00  0.00           H  
ATOM   3348  HA  LEU C 221      19.542 -13.688 -21.938  1.00  0.00           H  
ATOM   3349 1HB  LEU C 221      18.541 -14.659 -19.229  1.00  0.00           H  
ATOM   3350 2HB  LEU C 221      19.565 -15.622 -20.298  1.00  0.00           H  
ATOM   3351  HG  LEU C 221      20.365 -12.948 -19.095  1.00  0.00           H  
ATOM   3352 1HD1 LEU C 221      21.778 -14.293 -17.604  1.00  0.00           H  
ATOM   3353 2HD1 LEU C 221      20.050 -14.649 -17.371  1.00  0.00           H  
ATOM   3354 3HD1 LEU C 221      21.078 -15.781 -18.283  1.00  0.00           H  
ATOM   3355 1HD2 LEU C 221      22.613 -13.619 -19.873  1.00  0.00           H  
ATOM   3356 2HD2 LEU C 221      21.925 -15.099 -20.585  1.00  0.00           H  
ATOM   3357 3HD2 LEU C 221      21.471 -13.505 -21.234  1.00  0.00           H  
ATOM   3358  N   ALA C 222      16.464 -14.646 -21.400  1.00  0.00           N  
ATOM   3359  CA  ALA C 222      15.361 -15.393 -21.983  1.00  0.00           C  
ATOM   3360  C   ALA C 222      15.115 -14.856 -23.386  1.00  0.00           C  
ATOM   3361  O   ALA C 222      14.862 -15.616 -24.318  1.00  0.00           O  
ATOM   3362  CB  ALA C 222      14.108 -15.233 -21.130  1.00  0.00           C  
ATOM   3363  H   ALA C 222      16.290 -14.057 -20.599  1.00  0.00           H  
ATOM   3364  HA  ALA C 222      15.641 -16.447 -22.008  1.00  0.00           H  
ATOM   3365 1HB  ALA C 222      13.289 -15.797 -21.577  1.00  0.00           H  
ATOM   3366 2HB  ALA C 222      14.301 -15.609 -20.125  1.00  0.00           H  
ATOM   3367 3HB  ALA C 222      13.836 -14.180 -21.078  1.00  0.00           H  
ATOM   3368  N   GLU C 223      15.202 -13.536 -23.523  1.00  0.00           N  
ATOM   3369  CA  GLU C 223      14.970 -12.865 -24.796  1.00  0.00           C  
ATOM   3370  C   GLU C 223      16.199 -12.870 -25.705  1.00  0.00           C  
ATOM   3371  O   GLU C 223      16.081 -12.677 -26.913  1.00  0.00           O  
ATOM   3372  CB  GLU C 223      14.524 -11.422 -24.550  1.00  0.00           C  
ATOM   3373  CG  GLU C 223      13.231 -11.291 -23.758  1.00  0.00           C  
ATOM   3374  CD  GLU C 223      12.029 -11.785 -24.515  1.00  0.00           C  
ATOM   3375  OE1 GLU C 223      11.757 -11.261 -25.568  1.00  0.00           O  
ATOM   3376  OE2 GLU C 223      11.383 -12.688 -24.038  1.00  0.00           O  
ATOM   3377  H   GLU C 223      15.437 -12.982 -22.711  1.00  0.00           H  
ATOM   3378  HA  GLU C 223      14.168 -13.385 -25.321  1.00  0.00           H  
ATOM   3379 1HB  GLU C 223      15.304 -10.888 -24.007  1.00  0.00           H  
ATOM   3380 2HB  GLU C 223      14.385 -10.916 -25.505  1.00  0.00           H  
ATOM   3381 1HG  GLU C 223      13.323 -11.860 -22.834  1.00  0.00           H  
ATOM   3382 2HG  GLU C 223      13.083 -10.244 -23.495  1.00  0.00           H  
ATOM   3383  N   ARG C 224      17.371 -13.085 -25.110  1.00  0.00           N  
ATOM   3384  CA  ARG C 224      18.645 -13.153 -25.832  1.00  0.00           C  
ATOM   3385  C   ARG C 224      18.895 -14.441 -26.615  1.00  0.00           C  
ATOM   3386  O   ARG C 224      19.505 -14.412 -27.687  1.00  0.00           O  
ATOM   3387  CB  ARG C 224      19.792 -12.965 -24.851  1.00  0.00           C  
ATOM   3388  CG  ARG C 224      21.166 -12.835 -25.490  1.00  0.00           C  
ATOM   3389  CD  ARG C 224      21.264 -11.619 -26.337  1.00  0.00           C  
ATOM   3390  NE  ARG C 224      21.143 -10.401 -25.554  1.00  0.00           N  
ATOM   3391  CZ  ARG C 224      22.159  -9.811 -24.894  1.00  0.00           C  
ATOM   3392  NH1 ARG C 224      23.362 -10.338 -24.933  1.00  0.00           N  
ATOM   3393  NH2 ARG C 224      21.946  -8.702 -24.208  1.00  0.00           N  
ATOM   3394  H   ARG C 224      17.366 -13.206 -24.108  1.00  0.00           H  
ATOM   3395  HA  ARG C 224      18.655 -12.370 -26.591  1.00  0.00           H  
ATOM   3396 1HB  ARG C 224      19.619 -12.069 -24.256  1.00  0.00           H  
ATOM   3397 2HB  ARG C 224      19.827 -13.812 -24.165  1.00  0.00           H  
ATOM   3398 1HG  ARG C 224      21.925 -12.772 -24.710  1.00  0.00           H  
ATOM   3399 2HG  ARG C 224      21.360 -13.707 -26.116  1.00  0.00           H  
ATOM   3400 1HD  ARG C 224      22.230 -11.605 -26.842  1.00  0.00           H  
ATOM   3401 2HD  ARG C 224      20.467 -11.628 -27.080  1.00  0.00           H  
ATOM   3402  HE  ARG C 224      20.232  -9.965 -25.500  1.00  0.00           H  
ATOM   3403 1HH1 ARG C 224      23.525 -11.186 -25.458  1.00  0.00           H  
ATOM   3404 2HH1 ARG C 224      24.124  -9.896 -24.439  1.00  0.00           H  
ATOM   3405 1HH2 ARG C 224      21.020  -8.296 -24.178  1.00  0.00           H  
ATOM   3406 2HH2 ARG C 224      22.707  -8.260 -23.714  1.00  0.00           H  
ATOM   3407  N   GLY C 225      18.436 -15.568 -26.081  1.00  0.00           N  
ATOM   3408  CA  GLY C 225      18.469 -16.802 -26.846  1.00  0.00           C  
ATOM   3409  C   GLY C 225      17.150 -17.104 -27.528  1.00  0.00           C  
ATOM   3410  O   GLY C 225      16.761 -18.267 -27.638  1.00  0.00           O  
ATOM   3411  H   GLY C 225      18.062 -15.581 -25.143  1.00  0.00           H  
ATOM   3412 1HA  GLY C 225      19.251 -16.740 -27.603  1.00  0.00           H  
ATOM   3413 2HA  GLY C 225      18.723 -17.631 -26.188  1.00  0.00           H  
ATOM   3414  N   ALA C 226      16.462 -16.061 -27.991  1.00  0.00           N  
ATOM   3415  CA  ALA C 226      15.144 -16.226 -28.594  1.00  0.00           C  
ATOM   3416  C   ALA C 226      14.749 -15.040 -29.477  1.00  0.00           C  
ATOM   3417  O   ALA C 226      15.320 -13.952 -29.368  1.00  0.00           O  
ATOM   3418  CB  ALA C 226      14.095 -16.425 -27.497  1.00  0.00           C  
ATOM   3419  H   ALA C 226      16.861 -15.135 -27.924  1.00  0.00           H  
ATOM   3420  HA  ALA C 226      15.171 -17.111 -29.230  1.00  0.00           H  
ATOM   3421 1HB  ALA C 226      13.112 -16.547 -27.952  1.00  0.00           H  
ATOM   3422 2HB  ALA C 226      14.339 -17.314 -26.917  1.00  0.00           H  
ATOM   3423 3HB  ALA C 226      14.085 -15.555 -26.842  1.00  0.00           H  
ATOM   3424  N   PRO C 227      13.772 -15.250 -30.379  1.00  0.00           N  
ATOM   3425  CA  PRO C 227      13.243 -14.243 -31.318  1.00  0.00           C  
ATOM   3426  C   PRO C 227      12.457 -13.098 -30.657  1.00  0.00           C  
ATOM   3427  O   PRO C 227      11.966 -12.196 -31.333  1.00  0.00           O  
ATOM   3428  CB  PRO C 227      12.346 -15.061 -32.246  1.00  0.00           C  
ATOM   3429  CG  PRO C 227      12.760 -16.491 -32.021  1.00  0.00           C  
ATOM   3430  CD  PRO C 227      13.150 -16.571 -30.590  1.00  0.00           C  
ATOM   3431  HA  PRO C 227      14.078 -13.795 -31.877  1.00  0.00           H  
ATOM   3432 1HB  PRO C 227      11.289 -14.885 -31.998  1.00  0.00           H  
ATOM   3433 2HB  PRO C 227      12.490 -14.740 -33.288  1.00  0.00           H  
ATOM   3434 1HG  PRO C 227      11.929 -17.170 -32.262  1.00  0.00           H  
ATOM   3435 2HG  PRO C 227      13.591 -16.756 -32.692  1.00  0.00           H  
ATOM   3436 1HD  PRO C 227      12.252 -16.713 -29.972  1.00  0.00           H  
ATOM   3437 2HD  PRO C 227      13.855 -17.404 -30.448  1.00  0.00           H  
ATOM   3438  N   GLY C 228      12.354 -13.140 -29.334  1.00  0.00           N  
ATOM   3439  CA  GLY C 228      11.520 -12.191 -28.626  1.00  0.00           C  
ATOM   3440  C   GLY C 228      11.826 -10.724 -28.795  1.00  0.00           C  
ATOM   3441  O   GLY C 228      12.717 -10.334 -29.544  1.00  0.00           O  
ATOM   3442  H   GLY C 228      12.861 -13.838 -28.808  1.00  0.00           H  
ATOM   3443 1HA  GLY C 228      10.481 -12.323 -28.930  1.00  0.00           H  
ATOM   3444 2HA  GLY C 228      11.569 -12.391 -27.557  1.00  0.00           H  
ATOM   3445  N   ALA C 229      11.072  -9.918 -28.052  1.00  0.00           N  
ATOM   3446  CA  ALA C 229      11.067  -8.469 -28.185  1.00  0.00           C  
ATOM   3447  C   ALA C 229      12.383  -7.821 -27.768  1.00  0.00           C  
ATOM   3448  O   ALA C 229      13.384  -8.499 -27.535  1.00  0.00           O  
ATOM   3449  CB  ALA C 229       9.914  -7.882 -27.370  1.00  0.00           C  
ATOM   3450  H   ALA C 229      10.475 -10.351 -27.362  1.00  0.00           H  
ATOM   3451  HA  ALA C 229      10.923  -8.226 -29.238  1.00  0.00           H  
ATOM   3452 1HB  ALA C 229       9.912  -6.796 -27.471  1.00  0.00           H  
ATOM   3453 2HB  ALA C 229       8.968  -8.281 -27.736  1.00  0.00           H  
ATOM   3454 3HB  ALA C 229      10.037  -8.148 -26.321  1.00  0.00           H  
ATOM   3455  N   GLN C 230      12.355  -6.495 -27.668  1.00  0.00           N  
ATOM   3456  CA  GLN C 230      13.541  -5.688 -27.410  1.00  0.00           C  
ATOM   3457  C   GLN C 230      14.032  -5.656 -25.969  1.00  0.00           C  
ATOM   3458  O   GLN C 230      14.806  -4.769 -25.602  1.00  0.00           O  
ATOM   3459  CB  GLN C 230      13.277  -4.251 -27.870  1.00  0.00           C  
ATOM   3460  CG  GLN C 230      13.052  -4.109 -29.366  1.00  0.00           C  
ATOM   3461  CD  GLN C 230      12.751  -2.678 -29.772  1.00  0.00           C  
ATOM   3462  OE1 GLN C 230      13.152  -1.728 -29.094  1.00  0.00           O  
ATOM   3463  NE2 GLN C 230      12.042  -2.516 -30.883  1.00  0.00           N  
ATOM   3464  H   GLN C 230      11.462  -6.036 -27.778  1.00  0.00           H  
ATOM   3465  HA  GLN C 230      14.377  -6.115 -27.963  1.00  0.00           H  
ATOM   3466 1HB  GLN C 230      12.398  -3.861 -27.359  1.00  0.00           H  
ATOM   3467 2HB  GLN C 230      14.123  -3.620 -27.595  1.00  0.00           H  
ATOM   3468 1HG  GLN C 230      13.952  -4.431 -29.890  1.00  0.00           H  
ATOM   3469 2HG  GLN C 230      12.207  -4.732 -29.657  1.00  0.00           H  
ATOM   3470 1HE2 GLN C 230      11.813  -1.596 -31.201  1.00  0.00           H  
ATOM   3471 2HE2 GLN C 230      11.737  -3.315 -31.402  1.00  0.00           H  
ATOM   3472  N   LEU C 231      13.591  -6.600 -25.142  1.00  0.00           N  
ATOM   3473  CA  LEU C 231      14.102  -6.681 -23.774  1.00  0.00           C  
ATOM   3474  C   LEU C 231      15.359  -7.543 -23.859  1.00  0.00           C  
ATOM   3475  O   LEU C 231      16.006  -7.860 -22.865  1.00  0.00           O  
ATOM   3476  CB  LEU C 231      13.073  -7.296 -22.817  1.00  0.00           C  
ATOM   3477  CG  LEU C 231      11.737  -6.551 -22.708  1.00  0.00           C  
ATOM   3478  CD1 LEU C 231      10.832  -7.272 -21.718  1.00  0.00           C  
ATOM   3479  CD2 LEU C 231      11.989  -5.115 -22.272  1.00  0.00           C  
ATOM   3480  H   LEU C 231      12.900  -7.270 -25.449  1.00  0.00           H  
ATOM   3481  HA  LEU C 231      14.307  -5.670 -23.422  1.00  0.00           H  
ATOM   3482 1HB  LEU C 231      12.860  -8.313 -23.142  1.00  0.00           H  
ATOM   3483 2HB  LEU C 231      13.510  -7.340 -21.819  1.00  0.00           H  
ATOM   3484  HG  LEU C 231      11.239  -6.554 -23.678  1.00  0.00           H  
ATOM   3485 1HD1 LEU C 231       9.882  -6.743 -21.641  1.00  0.00           H  
ATOM   3486 2HD1 LEU C 231      10.652  -8.290 -22.065  1.00  0.00           H  
ATOM   3487 3HD1 LEU C 231      11.312  -7.300 -20.741  1.00  0.00           H  
ATOM   3488 1HD2 LEU C 231      11.039  -4.586 -22.196  1.00  0.00           H  
ATOM   3489 2HD2 LEU C 231      12.486  -5.112 -21.302  1.00  0.00           H  
ATOM   3490 3HD2 LEU C 231      12.624  -4.618 -23.006  1.00  0.00           H  
ATOM   3491  N   ILE C 232      15.674  -7.921 -25.090  1.00  0.00           N  
ATOM   3492  CA  ILE C 232      16.930  -8.551 -25.441  1.00  0.00           C  
ATOM   3493  C   ILE C 232      18.077  -7.634 -25.036  1.00  0.00           C  
ATOM   3494  O   ILE C 232      19.203  -8.081 -24.830  1.00  0.00           O  
ATOM   3495  CB  ILE C 232      17.000  -8.858 -26.948  1.00  0.00           C  
ATOM   3496  CG1 ILE C 232      18.174  -9.794 -27.248  1.00  0.00           C  
ATOM   3497  CG2 ILE C 232      17.125  -7.570 -27.747  1.00  0.00           C  
ATOM   3498  CD1 ILE C 232      18.105 -10.443 -28.611  1.00  0.00           C  
ATOM   3499  H   ILE C 232      14.988  -7.754 -25.812  1.00  0.00           H  
ATOM   3500  HA  ILE C 232      16.995  -9.506 -24.920  1.00  0.00           H  
ATOM   3501  HB  ILE C 232      16.095  -9.379 -27.256  1.00  0.00           H  
ATOM   3502 1HG1 ILE C 232      19.109  -9.239 -27.181  1.00  0.00           H  
ATOM   3503 2HG1 ILE C 232      18.210 -10.584 -26.497  1.00  0.00           H  
ATOM   3504 1HG2 ILE C 232      17.175  -7.805 -28.810  1.00  0.00           H  
ATOM   3505 2HG2 ILE C 232      16.260  -6.938 -27.556  1.00  0.00           H  
ATOM   3506 3HG2 ILE C 232      18.032  -7.043 -27.450  1.00  0.00           H  
ATOM   3507 1HD1 ILE C 232      18.970 -11.092 -28.750  1.00  0.00           H  
ATOM   3508 2HD1 ILE C 232      17.191 -11.034 -28.688  1.00  0.00           H  
ATOM   3509 3HD1 ILE C 232      18.104  -9.672 -29.381  1.00  0.00           H  
ATOM   3510  N   THR C 233      17.784  -6.344 -24.929  1.00  0.00           N  
ATOM   3511  CA  THR C 233      18.771  -5.371 -24.481  1.00  0.00           C  
ATOM   3512  C   THR C 233      18.552  -5.088 -23.006  1.00  0.00           C  
ATOM   3513  O   THR C 233      17.436  -5.209 -22.501  1.00  0.00           O  
ATOM   3514  CB  THR C 233      18.691  -4.062 -25.288  1.00  0.00           C  
ATOM   3515  OG1 THR C 233      17.402  -3.463 -25.107  1.00  0.00           O  
ATOM   3516  CG2 THR C 233      18.916  -4.334 -26.768  1.00  0.00           C  
ATOM   3517  H   THR C 233      16.853  -6.028 -25.164  1.00  0.00           H  
ATOM   3518  HA  THR C 233      19.765  -5.782 -24.654  1.00  0.00           H  
ATOM   3519  HB  THR C 233      19.453  -3.368 -24.933  1.00  0.00           H  
ATOM   3520  HG1 THR C 233      17.241  -3.330 -24.169  1.00  0.00           H  
ATOM   3521 1HG2 THR C 233      18.857  -3.398 -27.323  1.00  0.00           H  
ATOM   3522 2HG2 THR C 233      19.900  -4.779 -26.911  1.00  0.00           H  
ATOM   3523 3HG2 THR C 233      18.152  -5.020 -27.132  1.00  0.00           H  
ATOM   3524  N   TYR C 234      19.624  -4.721 -22.317  1.00  0.00           N  
ATOM   3525  CA  TYR C 234      19.572  -4.543 -20.876  1.00  0.00           C  
ATOM   3526  C   TYR C 234      18.902  -3.228 -20.485  1.00  0.00           C  
ATOM   3527  O   TYR C 234      18.067  -3.200 -19.580  1.00  0.00           O  
ATOM   3528  CB  TYR C 234      20.982  -4.614 -20.286  1.00  0.00           C  
ATOM   3529  CG  TYR C 234      21.504  -6.024 -20.118  1.00  0.00           C  
ATOM   3530  CD1 TYR C 234      22.385  -6.553 -21.049  1.00  0.00           C  
ATOM   3531  CD2 TYR C 234      21.100  -6.787 -19.033  1.00  0.00           C  
ATOM   3532  CE1 TYR C 234      22.861  -7.841 -20.896  1.00  0.00           C  
ATOM   3533  CE2 TYR C 234      21.577  -8.075 -18.879  1.00  0.00           C  
ATOM   3534  CZ  TYR C 234      22.453  -8.601 -19.806  1.00  0.00           C  
ATOM   3535  OH  TYR C 234      22.928  -9.884 -19.653  1.00  0.00           O  
ATOM   3536  H   TYR C 234      20.496  -4.562 -22.801  1.00  0.00           H  
ATOM   3537  HA  TYR C 234      18.973  -5.348 -20.449  1.00  0.00           H  
ATOM   3538 1HB  TYR C 234      21.674  -4.069 -20.930  1.00  0.00           H  
ATOM   3539 2HB  TYR C 234      20.993  -4.129 -19.310  1.00  0.00           H  
ATOM   3540  HD1 TYR C 234      22.702  -5.953 -21.902  1.00  0.00           H  
ATOM   3541  HD2 TYR C 234      20.407  -6.372 -18.301  1.00  0.00           H  
ATOM   3542  HE1 TYR C 234      23.554  -8.256 -21.627  1.00  0.00           H  
ATOM   3543  HE2 TYR C 234      21.259  -8.676 -18.026  1.00  0.00           H  
ATOM   3544  HH  TYR C 234      23.522 -10.093 -20.377  1.00  0.00           H  
ATOM   3545  N   PRO C 235      19.251  -2.119 -21.166  1.00  0.00           N  
ATOM   3546  CA  PRO C 235      18.655  -0.812 -20.849  1.00  0.00           C  
ATOM   3547  C   PRO C 235      17.130  -0.833 -20.853  1.00  0.00           C  
ATOM   3548  O   PRO C 235      16.486  -0.190 -20.016  1.00  0.00           O  
ATOM   3549  CB  PRO C 235      19.198   0.085 -21.966  1.00  0.00           C  
ATOM   3550  CG  PRO C 235      20.524  -0.510 -22.300  1.00  0.00           C  
ATOM   3551  CD  PRO C 235      20.296  -1.997 -22.229  1.00  0.00           C  
ATOM   3552  HA  PRO C 235      18.994  -0.492 -19.853  1.00  0.00           H  
ATOM   3553 1HB  PRO C 235      18.504   0.086 -22.819  1.00  0.00           H  
ATOM   3554 2HB  PRO C 235      19.274   1.123 -21.611  1.00  0.00           H  
ATOM   3555 1HG  PRO C 235      20.848  -0.179 -23.298  1.00  0.00           H  
ATOM   3556 2HG  PRO C 235      21.286  -0.164 -21.587  1.00  0.00           H  
ATOM   3557 1HD  PRO C 235      19.932  -2.359 -23.201  1.00  0.00           H  
ATOM   3558 2HD  PRO C 235      21.235  -2.499 -21.953  1.00  0.00           H  
ATOM   3559  N   ARG C 236      16.562  -1.571 -21.805  1.00  0.00           N  
ATOM   3560  CA  ARG C 236      15.117  -1.646 -21.988  1.00  0.00           C  
ATOM   3561  C   ARG C 236      14.520  -2.628 -20.994  1.00  0.00           C  
ATOM   3562  O   ARG C 236      13.404  -2.441 -20.524  1.00  0.00           O  
ATOM   3563  CB  ARG C 236      14.767  -2.078 -23.404  1.00  0.00           C  
ATOM   3564  CG  ARG C 236      15.098  -1.059 -24.483  1.00  0.00           C  
ATOM   3565  CD  ARG C 236      14.758  -1.564 -25.838  1.00  0.00           C  
ATOM   3566  NE  ARG C 236      15.010  -0.568 -26.867  1.00  0.00           N  
ATOM   3567  CZ  ARG C 236      16.184  -0.414 -27.511  1.00  0.00           C  
ATOM   3568  NH1 ARG C 236      17.200  -1.196 -27.221  1.00  0.00           N  
ATOM   3569  NH2 ARG C 236      16.313   0.523 -28.433  1.00  0.00           N  
ATOM   3570  H   ARG C 236      17.164  -2.097 -22.423  1.00  0.00           H  
ATOM   3571  HA  ARG C 236      14.695  -0.654 -21.821  1.00  0.00           H  
ATOM   3572 1HB  ARG C 236      15.298  -2.997 -23.645  1.00  0.00           H  
ATOM   3573 2HB  ARG C 236      13.700  -2.290 -23.467  1.00  0.00           H  
ATOM   3574 1HG  ARG C 236      14.532  -0.144 -24.306  1.00  0.00           H  
ATOM   3575 2HG  ARG C 236      16.165  -0.836 -24.458  1.00  0.00           H  
ATOM   3576 1HD  ARG C 236      15.360  -2.444 -26.060  1.00  0.00           H  
ATOM   3577 2HD  ARG C 236      13.702  -1.829 -25.873  1.00  0.00           H  
ATOM   3578  HE  ARG C 236      14.252   0.052 -27.117  1.00  0.00           H  
ATOM   3579 1HH1 ARG C 236      17.101  -1.913 -26.516  1.00  0.00           H  
ATOM   3580 2HH1 ARG C 236      18.079  -1.081 -27.704  1.00  0.00           H  
ATOM   3581 1HH2 ARG C 236      15.532   1.125 -28.656  1.00  0.00           H  
ATOM   3582 2HH2 ARG C 236      17.192   0.639 -28.916  1.00  0.00           H  
ATOM   3583  N   ALA C 237      15.269  -3.677 -20.676  1.00  0.00           N  
ATOM   3584  CA  ALA C 237      14.831  -4.629 -19.668  1.00  0.00           C  
ATOM   3585  C   ALA C 237      14.767  -3.928 -18.314  1.00  0.00           C  
ATOM   3586  O   ALA C 237      13.888  -4.219 -17.506  1.00  0.00           O  
ATOM   3587  CB  ALA C 237      15.790  -5.812 -19.606  1.00  0.00           C  
ATOM   3588  H   ALA C 237      16.156  -3.822 -21.137  1.00  0.00           H  
ATOM   3589  HA  ALA C 237      13.842  -4.990 -19.950  1.00  0.00           H  
ATOM   3590 1HB  ALA C 237      15.449  -6.516 -18.847  1.00  0.00           H  
ATOM   3591 2HB  ALA C 237      15.818  -6.309 -20.576  1.00  0.00           H  
ATOM   3592 3HB  ALA C 237      16.787  -5.458 -19.351  1.00  0.00           H  
ATOM   3593  N   LEU C 238      15.698  -3.005 -18.077  1.00  0.00           N  
ATOM   3594  CA  LEU C 238      15.730  -2.222 -16.839  1.00  0.00           C  
ATOM   3595  C   LEU C 238      14.465  -1.391 -16.692  1.00  0.00           C  
ATOM   3596  O   LEU C 238      13.822  -1.389 -15.641  1.00  0.00           O  
ATOM   3597  CB  LEU C 238      16.956  -1.301 -16.817  1.00  0.00           C  
ATOM   3598  CG  LEU C 238      17.076  -0.381 -15.595  1.00  0.00           C  
ATOM   3599  CD1 LEU C 238      17.177  -1.225 -14.332  1.00  0.00           C  
ATOM   3600  CD2 LEU C 238      18.295   0.516 -15.753  1.00  0.00           C  
ATOM   3601  H   LEU C 238      16.405  -2.843 -18.780  1.00  0.00           H  
ATOM   3602  HA  LEU C 238      15.839  -2.907 -15.999  1.00  0.00           H  
ATOM   3603 1HB  LEU C 238      17.853  -1.917 -16.857  1.00  0.00           H  
ATOM   3604 2HB  LEU C 238      16.934  -0.671 -17.706  1.00  0.00           H  
ATOM   3605  HG  LEU C 238      16.180   0.235 -15.514  1.00  0.00           H  
ATOM   3606 1HD1 LEU C 238      17.262  -0.571 -13.463  1.00  0.00           H  
ATOM   3607 2HD1 LEU C 238      16.284  -1.842 -14.234  1.00  0.00           H  
ATOM   3608 3HD1 LEU C 238      18.057  -1.865 -14.391  1.00  0.00           H  
ATOM   3609 1HD2 LEU C 238      18.379   1.170 -14.884  1.00  0.00           H  
ATOM   3610 2HD2 LEU C 238      19.191  -0.099 -15.832  1.00  0.00           H  
ATOM   3611 3HD2 LEU C 238      18.188   1.120 -16.654  1.00  0.00           H  
ATOM   3612  N   TRP C 239      14.133  -0.675 -17.762  1.00  0.00           N  
ATOM   3613  CA  TRP C 239      12.905   0.102 -17.836  1.00  0.00           C  
ATOM   3614  C   TRP C 239      11.703  -0.812 -17.638  1.00  0.00           C  
ATOM   3615  O   TRP C 239      10.801  -0.495 -16.868  1.00  0.00           O  
ATOM   3616  CB  TRP C 239      12.799   0.821 -19.182  1.00  0.00           C  
ATOM   3617  CG  TRP C 239      11.498   1.539 -19.377  1.00  0.00           C  
ATOM   3618  CD1 TRP C 239      11.093   2.676 -18.745  1.00  0.00           C  
ATOM   3619  CD2 TRP C 239      10.420   1.170 -20.270  1.00  0.00           C  
ATOM   3620  NE1 TRP C 239       9.842   3.039 -19.180  1.00  0.00           N  
ATOM   3621  CE2 TRP C 239       9.416   2.129 -20.114  1.00  0.00           C  
ATOM   3622  CE3 TRP C 239      10.230   0.120 -21.176  1.00  0.00           C  
ATOM   3623  CZ2 TRP C 239       8.230   2.073 -20.830  1.00  0.00           C  
ATOM   3624  CZ3 TRP C 239       9.041   0.064 -21.895  1.00  0.00           C  
ATOM   3625  CH2 TRP C 239       8.068   1.016 -21.726  1.00  0.00           C  
ATOM   3626  H   TRP C 239      14.763  -0.676 -18.551  1.00  0.00           H  
ATOM   3627  HA  TRP C 239      12.915   0.842 -17.036  1.00  0.00           H  
ATOM   3628 1HB  TRP C 239      13.608   1.546 -19.272  1.00  0.00           H  
ATOM   3629 2HB  TRP C 239      12.916   0.099 -19.990  1.00  0.00           H  
ATOM   3630  HD1 TRP C 239      11.676   3.219 -18.003  1.00  0.00           H  
ATOM   3631  HE1 TRP C 239       9.319   3.843 -18.864  1.00  0.00           H  
ATOM   3632  HE3 TRP C 239      11.001  -0.638 -21.316  1.00  0.00           H  
ATOM   3633  HZ2 TRP C 239       7.445   2.819 -20.710  1.00  0.00           H  
ATOM   3634  HZ3 TRP C 239       8.901  -0.758 -22.597  1.00  0.00           H  
ATOM   3635  HH2 TRP C 239       7.148   0.942 -22.306  1.00  0.00           H  
ATOM   3636  N   TRP C 240      11.696  -1.953 -18.321  1.00  0.00           N  
ATOM   3637  CA  TRP C 240      10.590  -2.900 -18.192  1.00  0.00           C  
ATOM   3638  C   TRP C 240      10.506  -3.393 -16.764  1.00  0.00           C  
ATOM   3639  O   TRP C 240       9.418  -3.551 -16.212  1.00  0.00           O  
ATOM   3640  CB  TRP C 240      10.770  -4.086 -19.141  1.00  0.00           C  
ATOM   3641  CG  TRP C 240       9.920  -5.270 -18.787  1.00  0.00           C  
ATOM   3642  CD1 TRP C 240       8.609  -5.455 -19.106  1.00  0.00           C  
ATOM   3643  CD2 TRP C 240      10.323  -6.444 -18.042  1.00  0.00           C  
ATOM   3644  NE1 TRP C 240       8.168  -6.658 -18.612  1.00  0.00           N  
ATOM   3645  CE2 TRP C 240       9.204  -7.277 -17.959  1.00  0.00           C  
ATOM   3646  CE3 TRP C 240      11.524  -6.850 -17.448  1.00  0.00           C  
ATOM   3647  CZ2 TRP C 240       9.244  -8.497 -17.303  1.00  0.00           C  
ATOM   3648  CZ3 TRP C 240      11.566  -8.074 -16.792  1.00  0.00           C  
ATOM   3649  CH2 TRP C 240      10.455  -8.876 -16.722  1.00  0.00           C  
ATOM   3650  H   TRP C 240      12.463  -2.173 -18.939  1.00  0.00           H  
ATOM   3651  HA  TRP C 240       9.668  -2.397 -18.486  1.00  0.00           H  
ATOM   3652 1HB  TRP C 240      10.524  -3.780 -20.158  1.00  0.00           H  
ATOM   3653 2HB  TRP C 240      11.813  -4.400 -19.137  1.00  0.00           H  
ATOM   3654  HD1 TRP C 240       7.999  -4.752 -19.670  1.00  0.00           H  
ATOM   3655  HE1 TRP C 240       7.233  -7.028 -18.711  1.00  0.00           H  
ATOM   3656  HE3 TRP C 240      12.410  -6.218 -17.503  1.00  0.00           H  
ATOM   3657  HZ2 TRP C 240       8.373  -9.149 -17.236  1.00  0.00           H  
ATOM   3658  HZ3 TRP C 240      12.505  -8.381 -16.331  1.00  0.00           H  
ATOM   3659  HH2 TRP C 240      10.522  -9.830 -16.199  1.00  0.00           H  
ATOM   3660  N   SER C 241      11.669  -3.659 -16.182  1.00  0.00           N  
ATOM   3661  CA  SER C 241      11.745  -4.298 -14.880  1.00  0.00           C  
ATOM   3662  C   SER C 241      10.809  -3.539 -13.954  1.00  0.00           C  
ATOM   3663  O   SER C 241       9.971  -4.129 -13.281  1.00  0.00           O  
ATOM   3664  CB  SER C 241      13.163  -4.285 -14.343  1.00  0.00           C  
ATOM   3665  OG  SER C 241      14.005  -5.083 -15.130  1.00  0.00           O  
ATOM   3666  H   SER C 241      12.524  -3.410 -16.658  1.00  0.00           H  
ATOM   3667  HA  SER C 241      11.463  -5.346 -14.991  1.00  0.00           H  
ATOM   3668 1HB  SER C 241      13.537  -3.262 -14.328  1.00  0.00           H  
ATOM   3669 2HB  SER C 241      13.167  -4.650 -13.317  1.00  0.00           H  
ATOM   3670  HG  SER C 241      14.901  -4.880 -14.848  1.00  0.00           H  
ATOM   3671  N   VAL C 242      10.958  -2.220 -13.945  1.00  0.00           N  
ATOM   3672  CA  VAL C 242      10.060  -1.352 -13.197  1.00  0.00           C  
ATOM   3673  C   VAL C 242       8.654  -1.289 -13.790  1.00  0.00           C  
ATOM   3674  O   VAL C 242       7.673  -1.284 -13.053  1.00  0.00           O  
ATOM   3675  CB  VAL C 242      10.645   0.072 -13.141  1.00  0.00           C  
ATOM   3676  CG1 VAL C 242       9.661   1.026 -12.480  1.00  0.00           C  
ATOM   3677  CG2 VAL C 242      11.969   0.058 -12.392  1.00  0.00           C  
ATOM   3678  H   VAL C 242      11.715  -1.809 -14.472  1.00  0.00           H  
ATOM   3679  HA  VAL C 242       9.962  -1.746 -12.185  1.00  0.00           H  
ATOM   3680  HB  VAL C 242      10.806   0.429 -14.158  1.00  0.00           H  
ATOM   3681 1HG1 VAL C 242      10.090   2.027 -12.449  1.00  0.00           H  
ATOM   3682 2HG1 VAL C 242       8.734   1.046 -13.054  1.00  0.00           H  
ATOM   3683 3HG1 VAL C 242       9.453   0.689 -11.465  1.00  0.00           H  
ATOM   3684 1HG2 VAL C 242      12.377   1.068 -12.356  1.00  0.00           H  
ATOM   3685 2HG2 VAL C 242      11.809  -0.305 -11.376  1.00  0.00           H  
ATOM   3686 3HG2 VAL C 242      12.671  -0.599 -12.905  1.00  0.00           H  
ATOM   3687  N   GLU C 243       8.556  -1.228 -15.116  1.00  0.00           N  
ATOM   3688  CA  GLU C 243       7.254  -1.177 -15.781  1.00  0.00           C  
ATOM   3689  C   GLU C 243       6.387  -2.309 -15.251  1.00  0.00           C  
ATOM   3690  O   GLU C 243       5.187  -2.145 -15.041  1.00  0.00           O  
ATOM   3691  CB  GLU C 243       7.403  -1.288 -17.300  1.00  0.00           C  
ATOM   3692  CG  GLU C 243       6.096  -1.166 -18.071  1.00  0.00           C  
ATOM   3693  CD  GLU C 243       6.273  -1.344 -19.553  1.00  0.00           C  
ATOM   3694  OE1 GLU C 243       7.349  -1.705 -19.965  1.00  0.00           O  
ATOM   3695  OE2 GLU C 243       5.330  -1.120 -20.275  1.00  0.00           O  
ATOM   3696  H   GLU C 243       9.396  -1.217 -15.678  1.00  0.00           H  
ATOM   3697  HA  GLU C 243       6.791  -0.214 -15.561  1.00  0.00           H  
ATOM   3698 1HB  GLU C 243       8.077  -0.509 -17.657  1.00  0.00           H  
ATOM   3699 2HB  GLU C 243       7.852  -2.249 -17.552  1.00  0.00           H  
ATOM   3700 1HG  GLU C 243       5.400  -1.920 -17.706  1.00  0.00           H  
ATOM   3701 2HG  GLU C 243       5.663  -0.186 -17.877  1.00  0.00           H  
ATOM   3702  N   THR C 244       7.013  -3.457 -15.017  1.00  0.00           N  
ATOM   3703  CA  THR C 244       6.280  -4.678 -14.712  1.00  0.00           C  
ATOM   3704  C   THR C 244       6.191  -4.901 -13.204  1.00  0.00           C  
ATOM   3705  O   THR C 244       5.177  -5.380 -12.692  1.00  0.00           O  
ATOM   3706  CB  THR C 244       6.938  -5.900 -15.380  1.00  0.00           C  
ATOM   3707  OG1 THR C 244       6.892  -5.751 -16.805  1.00  0.00           O  
ATOM   3708  CG2 THR C 244       6.214  -7.178 -14.984  1.00  0.00           C  
ATOM   3709  H   THR C 244       8.022  -3.484 -15.052  1.00  0.00           H  
ATOM   3710  HA  THR C 244       5.276  -4.593 -15.127  1.00  0.00           H  
ATOM   3711  HB  THR C 244       7.980  -5.968 -15.069  1.00  0.00           H  
ATOM   3712  HG1 THR C 244       6.221  -6.336 -17.166  1.00  0.00           H  
ATOM   3713 1HG2 THR C 244       6.693  -8.031 -15.466  1.00  0.00           H  
ATOM   3714 2HG2 THR C 244       6.257  -7.300 -13.902  1.00  0.00           H  
ATOM   3715 3HG2 THR C 244       5.174  -7.120 -15.301  1.00  0.00           H  
ATOM   3716  N   ALA C 245       7.270  -4.552 -12.509  1.00  0.00           N  
ATOM   3717  CA  ALA C 245       7.358  -4.675 -11.058  1.00  0.00           C  
ATOM   3718  C   ALA C 245       6.366  -3.767 -10.349  1.00  0.00           C  
ATOM   3719  O   ALA C 245       5.908  -4.075  -9.261  1.00  0.00           O  
ATOM   3720  CB  ALA C 245       8.771  -4.356 -10.600  1.00  0.00           C  
ATOM   3721  H   ALA C 245       8.060  -4.186 -13.020  1.00  0.00           H  
ATOM   3722  HA  ALA C 245       7.119  -5.704 -10.791  1.00  0.00           H  
ATOM   3723 1HB  ALA C 245       8.831  -4.449  -9.516  1.00  0.00           H  
ATOM   3724 2HB  ALA C 245       9.470  -5.052 -11.064  1.00  0.00           H  
ATOM   3725 3HB  ALA C 245       9.026  -3.338 -10.891  1.00  0.00           H  
ATOM   3726  N   THR C 246       6.046  -2.635 -10.954  1.00  0.00           N  
ATOM   3727  CA  THR C 246       5.082  -1.731 -10.366  1.00  0.00           C  
ATOM   3728  C   THR C 246       3.773  -2.019 -11.056  1.00  0.00           C  
ATOM   3729  O   THR C 246       2.773  -1.332 -10.824  1.00  0.00           O  
ATOM   3730  CB  THR C 246       5.478  -0.252 -10.532  1.00  0.00           C  
ATOM   3731  OG1 THR C 246       5.636   0.050 -11.924  1.00  0.00           O  
ATOM   3732  CG2 THR C 246       6.783   0.035  -9.804  1.00  0.00           C  
ATOM   3733  H   THR C 246       6.474  -2.392 -11.836  1.00  0.00           H  
ATOM   3734  HA  THR C 246       5.095  -1.868  -9.284  1.00  0.00           H  
ATOM   3735  HB  THR C 246       4.693   0.383 -10.123  1.00  0.00           H  
ATOM   3736  HG1 THR C 246       6.072  -0.685 -12.363  1.00  0.00           H  
ATOM   3737 1HG2 THR C 246       7.047   1.085  -9.932  1.00  0.00           H  
ATOM   3738 2HG2 THR C 246       6.663  -0.182  -8.743  1.00  0.00           H  
ATOM   3739 3HG2 THR C 246       7.574  -0.590 -10.215  1.00  0.00           H  
ATOM   3740  N   THR C 247       3.795  -3.047 -11.903  1.00  0.00           N  
ATOM   3741  CA  THR C 247       2.633  -3.515 -12.658  1.00  0.00           C  
ATOM   3742  C   THR C 247       1.953  -2.322 -13.307  1.00  0.00           C  
ATOM   3743  O   THR C 247       0.891  -1.870 -12.900  1.00  0.00           O  
ATOM   3744  CB  THR C 247       1.634  -4.271 -11.763  1.00  0.00           C  
ATOM   3745  OG1 THR C 247       1.072  -3.367 -10.802  1.00  0.00           O  
ATOM   3746  CG2 THR C 247       2.327  -5.412 -11.035  1.00  0.00           C  
ATOM   3747  H   THR C 247       4.679  -3.521 -12.017  1.00  0.00           H  
ATOM   3748  HA  THR C 247       2.979  -4.186 -13.444  1.00  0.00           H  
ATOM   3749  HB  THR C 247       0.828  -4.674 -12.376  1.00  0.00           H  
ATOM   3750  HG1 THR C 247       1.476  -2.502 -10.902  1.00  0.00           H  
ATOM   3751 1HG2 THR C 247       1.605  -5.935 -10.407  1.00  0.00           H  
ATOM   3752 2HG2 THR C 247       2.745  -6.107 -11.763  1.00  0.00           H  
ATOM   3753 3HG2 THR C 247       3.127  -5.014 -10.412  1.00  0.00           H  
ATOM   3754  N   VAL C 248       2.624  -1.802 -14.321  1.00  0.00           N  
ATOM   3755  CA  VAL C 248       2.080  -0.764 -15.166  1.00  0.00           C  
ATOM   3756  C   VAL C 248       1.718  -1.464 -16.473  1.00  0.00           C  
ATOM   3757  O   VAL C 248       0.548  -1.567 -16.842  1.00  0.00           O  
ATOM   3758  CB  VAL C 248       3.096   0.368 -15.407  1.00  0.00           C  
ATOM   3759  CG1 VAL C 248       2.514   1.416 -16.344  1.00  0.00           C  
ATOM   3760  CG2 VAL C 248       3.499   0.993 -14.081  1.00  0.00           C  
ATOM   3761  H   VAL C 248       3.554  -2.149 -14.506  1.00  0.00           H  
ATOM   3762  HA  VAL C 248       1.223  -0.319 -14.659  1.00  0.00           H  
ATOM   3763  HB  VAL C 248       3.978  -0.047 -15.897  1.00  0.00           H  
ATOM   3764 1HG1 VAL C 248       3.246   2.208 -16.503  1.00  0.00           H  
ATOM   3765 2HG1 VAL C 248       2.266   0.953 -17.299  1.00  0.00           H  
ATOM   3766 3HG1 VAL C 248       1.613   1.840 -15.900  1.00  0.00           H  
ATOM   3767 1HG2 VAL C 248       4.219   1.792 -14.259  1.00  0.00           H  
ATOM   3768 2HG2 VAL C 248       2.617   1.402 -13.588  1.00  0.00           H  
ATOM   3769 3HG2 VAL C 248       3.951   0.234 -13.443  1.00  0.00           H  
ATOM   3770  N   GLY C 249       2.753  -1.959 -17.150  1.00  0.00           N  
ATOM   3771  CA  GLY C 249       2.583  -2.708 -18.384  1.00  0.00           C  
ATOM   3772  C   GLY C 249       1.891  -1.944 -19.490  1.00  0.00           C  
ATOM   3773  O   GLY C 249       0.726  -2.198 -19.790  1.00  0.00           O  
ATOM   3774  H   GLY C 249       3.685  -1.807 -16.791  1.00  0.00           H  
ATOM   3775 1HA  GLY C 249       3.558  -3.026 -18.754  1.00  0.00           H  
ATOM   3776 2HA  GLY C 249       2.005  -3.610 -18.186  1.00  0.00           H  
ATOM   3777  N   TYR C 250       2.607  -1.007 -20.102  1.00  0.00           N  
ATOM   3778  CA  TYR C 250       2.021  -0.193 -21.153  1.00  0.00           C  
ATOM   3779  C   TYR C 250       1.583  -1.085 -22.282  1.00  0.00           C  
ATOM   3780  O   TYR C 250       0.525  -0.875 -22.855  1.00  0.00           O  
ATOM   3781  CB  TYR C 250       3.027   0.840 -21.666  1.00  0.00           C  
ATOM   3782  CG  TYR C 250       3.296   1.929 -20.669  1.00  0.00           C  
ATOM   3783  CD1 TYR C 250       2.250   2.706 -20.163  1.00  0.00           C  
ATOM   3784  CD2 TYR C 250       4.581   2.142 -20.176  1.00  0.00           C  
ATOM   3785  CE1 TYR C 250       2.476   3.677 -19.175  1.00  0.00           C  
ATOM   3786  CE2 TYR C 250       4.829   3.113 -19.185  1.00  0.00           C  
ATOM   3787  CZ  TYR C 250       3.771   3.877 -18.686  1.00  0.00           C  
ATOM   3788  OH  TYR C 250       4.016   4.835 -17.714  1.00  0.00           O  
ATOM   3789  H   TYR C 250       3.571  -0.852 -19.840  1.00  0.00           H  
ATOM   3790  HA  TYR C 250       1.162   0.337 -20.741  1.00  0.00           H  
ATOM   3791 1HB  TYR C 250       3.968   0.343 -21.907  1.00  0.00           H  
ATOM   3792 2HB  TYR C 250       2.650   1.289 -22.584  1.00  0.00           H  
ATOM   3793  HD1 TYR C 250       1.236   2.564 -20.536  1.00  0.00           H  
ATOM   3794  HD2 TYR C 250       5.416   1.555 -20.559  1.00  0.00           H  
ATOM   3795  HE1 TYR C 250       1.646   4.272 -18.795  1.00  0.00           H  
ATOM   3796  HE2 TYR C 250       5.842   3.264 -18.811  1.00  0.00           H  
ATOM   3797  HH  TYR C 250       4.961   4.995 -17.656  1.00  0.00           H  
ATOM   3798  N   GLY C 251       2.398  -2.091 -22.578  1.00  0.00           N  
ATOM   3799  CA  GLY C 251       2.163  -2.921 -23.743  1.00  0.00           C  
ATOM   3800  C   GLY C 251       3.228  -2.632 -24.783  1.00  0.00           C  
ATOM   3801  O   GLY C 251       3.190  -3.139 -25.905  1.00  0.00           O  
ATOM   3802  H   GLY C 251       3.193  -2.287 -21.987  1.00  0.00           H  
ATOM   3803 1HA  GLY C 251       2.183  -3.971 -23.452  1.00  0.00           H  
ATOM   3804 2HA  GLY C 251       1.170  -2.717 -24.141  1.00  0.00           H  
ATOM   3805  N   ASP C 252       4.187  -1.801 -24.391  1.00  0.00           N  
ATOM   3806  CA  ASP C 252       5.317  -1.440 -25.231  1.00  0.00           C  
ATOM   3807  C   ASP C 252       6.241  -2.645 -25.418  1.00  0.00           C  
ATOM   3808  O   ASP C 252       6.347  -3.188 -26.515  1.00  0.00           O  
ATOM   3809  CB  ASP C 252       6.092  -0.271 -24.620  1.00  0.00           C  
ATOM   3810  CG  ASP C 252       7.126   0.316 -25.572  1.00  0.00           C  
ATOM   3811  OD1 ASP C 252       6.737   0.902 -26.554  1.00  0.00           O  
ATOM   3812  OD2 ASP C 252       8.296   0.172 -25.307  1.00  0.00           O  
ATOM   3813  H   ASP C 252       4.119  -1.407 -23.464  1.00  0.00           H  
ATOM   3814  HA  ASP C 252       4.936  -1.108 -26.198  1.00  0.00           H  
ATOM   3815 1HB  ASP C 252       5.395   0.518 -24.334  1.00  0.00           H  
ATOM   3816 2HB  ASP C 252       6.600  -0.604 -23.715  1.00  0.00           H  
ATOM   3817  N   LEU C 253       6.910  -3.047 -24.337  1.00  0.00           N  
ATOM   3818  CA  LEU C 253       7.750  -4.245 -24.340  1.00  0.00           C  
ATOM   3819  C   LEU C 253       7.436  -5.166 -23.163  1.00  0.00           C  
ATOM   3820  O   LEU C 253       7.218  -4.702 -22.039  1.00  0.00           O  
ATOM   3821  CB  LEU C 253       9.231  -3.849 -24.299  1.00  0.00           C  
ATOM   3822  CG  LEU C 253       9.734  -3.028 -25.493  1.00  0.00           C  
ATOM   3823  CD1 LEU C 253      11.141  -2.523 -25.207  1.00  0.00           C  
ATOM   3824  CD2 LEU C 253       9.706  -3.889 -26.748  1.00  0.00           C  
ATOM   3825  H   LEU C 253       6.832  -2.504 -23.489  1.00  0.00           H  
ATOM   3826  HA  LEU C 253       7.569  -4.792 -25.265  1.00  0.00           H  
ATOM   3827 1HB  LEU C 253       9.409  -3.264 -23.397  1.00  0.00           H  
ATOM   3828 2HB  LEU C 253       9.833  -4.756 -24.243  1.00  0.00           H  
ATOM   3829  HG  LEU C 253       9.090  -2.160 -25.635  1.00  0.00           H  
ATOM   3830 1HD1 LEU C 253      11.498  -1.940 -26.056  1.00  0.00           H  
ATOM   3831 2HD1 LEU C 253      11.128  -1.895 -24.316  1.00  0.00           H  
ATOM   3832 3HD1 LEU C 253      11.806  -3.371 -25.044  1.00  0.00           H  
ATOM   3833 1HD2 LEU C 253      10.063  -3.305 -27.597  1.00  0.00           H  
ATOM   3834 2HD2 LEU C 253      10.351  -4.757 -26.608  1.00  0.00           H  
ATOM   3835 3HD2 LEU C 253       8.686  -4.221 -26.939  1.00  0.00           H  
ATOM   3836  N   TYR C 254       7.415  -6.471 -23.442  1.00  0.00           N  
ATOM   3837  CA  TYR C 254       7.304  -7.512 -22.419  1.00  0.00           C  
ATOM   3838  C   TYR C 254       7.800  -8.883 -22.892  1.00  0.00           C  
ATOM   3839  O   TYR C 254       7.866  -9.161 -24.086  1.00  0.00           O  
ATOM   3840  CB  TYR C 254       5.853  -7.621 -21.944  1.00  0.00           C  
ATOM   3841  CG  TYR C 254       4.864  -7.875 -23.059  1.00  0.00           C  
ATOM   3842  CD1 TYR C 254       4.521  -9.175 -23.400  1.00  0.00           C  
ATOM   3843  CD2 TYR C 254       4.299  -6.808 -23.742  1.00  0.00           C  
ATOM   3844  CE1 TYR C 254       3.617  -9.407 -24.418  1.00  0.00           C  
ATOM   3845  CE2 TYR C 254       3.395  -7.040 -24.760  1.00  0.00           C  
ATOM   3846  CZ  TYR C 254       3.054  -8.333 -25.099  1.00  0.00           C  
ATOM   3847  OH  TYR C 254       2.154  -8.564 -26.114  1.00  0.00           O  
ATOM   3848  H   TYR C 254       7.480  -6.741 -24.413  1.00  0.00           H  
ATOM   3849  HA  TYR C 254       7.934  -7.234 -21.573  1.00  0.00           H  
ATOM   3850 1HB  TYR C 254       5.767  -8.433 -21.220  1.00  0.00           H  
ATOM   3851 2HB  TYR C 254       5.566  -6.700 -21.438  1.00  0.00           H  
ATOM   3852  HD1 TYR C 254       4.965 -10.014 -22.863  1.00  0.00           H  
ATOM   3853  HD2 TYR C 254       4.569  -5.786 -23.475  1.00  0.00           H  
ATOM   3854  HE1 TYR C 254       3.348 -10.429 -24.686  1.00  0.00           H  
ATOM   3855  HE2 TYR C 254       2.952  -6.201 -25.297  1.00  0.00           H  
ATOM   3856  HH  TYR C 254       1.564  -9.278 -25.860  1.00  0.00           H  
ATOM   3857  N   PRO C 255       8.175  -9.757 -21.951  1.00  0.00           N  
ATOM   3858  CA  PRO C 255       8.785 -11.021 -22.359  1.00  0.00           C  
ATOM   3859  C   PRO C 255       7.883 -11.886 -23.233  1.00  0.00           C  
ATOM   3860  O   PRO C 255       6.661 -11.915 -23.061  1.00  0.00           O  
ATOM   3861  CB  PRO C 255       9.064 -11.699 -21.014  1.00  0.00           C  
ATOM   3862  CG  PRO C 255       9.233 -10.565 -20.061  1.00  0.00           C  
ATOM   3863  CD  PRO C 255       8.219  -9.547 -20.508  1.00  0.00           C  
ATOM   3864  HA  PRO C 255       9.701 -10.813 -22.931  1.00  0.00           H  
ATOM   3865 1HB  PRO C 255       8.227 -12.361 -20.745  1.00  0.00           H  
ATOM   3866 2HB  PRO C 255       9.961 -12.331 -21.090  1.00  0.00           H  
ATOM   3867 1HG  PRO C 255       9.063 -10.908 -19.029  1.00  0.00           H  
ATOM   3868 2HG  PRO C 255      10.264 -10.184 -20.104  1.00  0.00           H  
ATOM   3869 1HD  PRO C 255       7.250  -9.759 -20.030  1.00  0.00           H  
ATOM   3870 2HD  PRO C 255       8.570  -8.538 -20.242  1.00  0.00           H  
ATOM   3871  N   VAL C 256       8.507 -12.584 -24.177  1.00  0.00           N  
ATOM   3872  CA  VAL C 256       7.809 -13.495 -25.074  1.00  0.00           C  
ATOM   3873  C   VAL C 256       8.272 -14.899 -24.744  1.00  0.00           C  
ATOM   3874  O   VAL C 256       7.489 -15.845 -24.757  1.00  0.00           O  
ATOM   3875  CB  VAL C 256       8.107 -13.169 -26.550  1.00  0.00           C  
ATOM   3876  CG1 VAL C 256       7.440 -14.186 -27.464  1.00  0.00           C  
ATOM   3877  CG2 VAL C 256       7.635 -11.760 -26.874  1.00  0.00           C  
ATOM   3878  H   VAL C 256       9.507 -12.473 -24.269  1.00  0.00           H  
ATOM   3879  HA  VAL C 256       6.736 -13.358 -24.939  1.00  0.00           H  
ATOM   3880  HB  VAL C 256       9.181 -13.241 -26.718  1.00  0.00           H  
ATOM   3881 1HG1 VAL C 256       7.661 -13.940 -28.504  1.00  0.00           H  
ATOM   3882 2HG1 VAL C 256       7.820 -15.182 -27.239  1.00  0.00           H  
ATOM   3883 3HG1 VAL C 256       6.362 -14.163 -27.309  1.00  0.00           H  
ATOM   3884 1HG2 VAL C 256       7.849 -11.536 -27.919  1.00  0.00           H  
ATOM   3885 2HG2 VAL C 256       6.561 -11.687 -26.700  1.00  0.00           H  
ATOM   3886 3HG2 VAL C 256       8.156 -11.046 -26.236  1.00  0.00           H  
ATOM   3887  N   THR C 257       9.564 -15.023 -24.465  1.00  0.00           N  
ATOM   3888  CA  THR C 257      10.156 -16.298 -24.103  1.00  0.00           C  
ATOM   3889  C   THR C 257       9.454 -16.739 -22.830  1.00  0.00           C  
ATOM   3890  O   THR C 257       9.238 -15.923 -21.937  1.00  0.00           O  
ATOM   3891  CB  THR C 257      11.678 -16.202 -23.887  1.00  0.00           C  
ATOM   3892  OG1 THR C 257      12.302 -15.711 -25.081  1.00  0.00           O  
ATOM   3893  CG2 THR C 257      12.255 -17.566 -23.542  1.00  0.00           C  
ATOM   3894  H   THR C 257      10.151 -14.202 -24.507  1.00  0.00           H  
ATOM   3895  HA  THR C 257      10.057 -16.978 -24.949  1.00  0.00           H  
ATOM   3896  HB  THR C 257      11.887 -15.509 -23.073  1.00  0.00           H  
ATOM   3897  HG1 THR C 257      13.247 -15.624 -24.935  1.00  0.00           H  
ATOM   3898 1HG2 THR C 257      13.331 -17.479 -23.393  1.00  0.00           H  
ATOM   3899 2HG2 THR C 257      11.790 -17.937 -22.629  1.00  0.00           H  
ATOM   3900 3HG2 THR C 257      12.057 -18.261 -24.357  1.00  0.00           H  
ATOM   3901  N   LEU C 258       9.093 -18.015 -22.736  1.00  0.00           N  
ATOM   3902  CA  LEU C 258       8.288 -18.464 -21.605  1.00  0.00           C  
ATOM   3903  C   LEU C 258       9.078 -18.248 -20.318  1.00  0.00           C  
ATOM   3904  O   LEU C 258       8.519 -17.876 -19.285  1.00  0.00           O  
ATOM   3905  CB  LEU C 258       7.912 -19.943 -21.758  1.00  0.00           C  
ATOM   3906  CG  LEU C 258       6.968 -20.273 -22.921  1.00  0.00           C  
ATOM   3907  CD1 LEU C 258       6.813 -21.784 -23.037  1.00  0.00           C  
ATOM   3908  CD2 LEU C 258       5.622 -19.602 -22.688  1.00  0.00           C  
ATOM   3909  H   LEU C 258       9.370 -18.685 -23.440  1.00  0.00           H  
ATOM   3910  HA  LEU C 258       7.366 -17.884 -21.586  1.00  0.00           H  
ATOM   3911 1HB  LEU C 258       8.825 -20.521 -21.898  1.00  0.00           H  
ATOM   3912 2HB  LEU C 258       7.434 -20.277 -20.837  1.00  0.00           H  
ATOM   3913  HG  LEU C 258       7.398 -19.909 -23.854  1.00  0.00           H  
ATOM   3914 1HD1 LEU C 258       6.142 -22.018 -23.863  1.00  0.00           H  
ATOM   3915 2HD1 LEU C 258       7.788 -22.236 -23.222  1.00  0.00           H  
ATOM   3916 3HD1 LEU C 258       6.399 -22.179 -22.110  1.00  0.00           H  
ATOM   3917 1HD2 LEU C 258       4.951 -19.836 -23.515  1.00  0.00           H  
ATOM   3918 2HD2 LEU C 258       5.190 -19.967 -21.756  1.00  0.00           H  
ATOM   3919 3HD2 LEU C 258       5.760 -18.523 -22.626  1.00  0.00           H  
ATOM   3920  N   TRP C 259      10.385 -18.474 -20.396  1.00  0.00           N  
ATOM   3921  CA  TRP C 259      11.281 -18.244 -19.272  1.00  0.00           C  
ATOM   3922  C   TRP C 259      11.157 -16.797 -18.807  1.00  0.00           C  
ATOM   3923  O   TRP C 259      10.999 -16.524 -17.618  1.00  0.00           O  
ATOM   3924  CB  TRP C 259      12.729 -18.549 -19.660  1.00  0.00           C  
ATOM   3925  CG  TRP C 259      13.731 -18.083 -18.647  1.00  0.00           C  
ATOM   3926  CD1 TRP C 259      13.477 -17.716 -17.359  1.00  0.00           C  
ATOM   3927  CD2 TRP C 259      15.159 -17.932 -18.834  1.00  0.00           C  
ATOM   3928  NE1 TRP C 259      14.643 -17.347 -16.735  1.00  0.00           N  
ATOM   3929  CE2 TRP C 259      15.682 -17.474 -17.621  1.00  0.00           C  
ATOM   3930  CE3 TRP C 259      16.021 -18.146 -19.916  1.00  0.00           C  
ATOM   3931  CZ2 TRP C 259      17.035 -17.222 -17.455  1.00  0.00           C  
ATOM   3932  CZ3 TRP C 259      17.378 -17.895 -19.748  1.00  0.00           C  
ATOM   3933  CH2 TRP C 259      17.871 -17.445 -18.549  1.00  0.00           C  
ATOM   3934  H   TRP C 259      10.766 -18.817 -21.267  1.00  0.00           H  
ATOM   3935  HA  TRP C 259      11.002 -18.920 -18.463  1.00  0.00           H  
ATOM   3936 1HB  TRP C 259      12.851 -19.624 -19.793  1.00  0.00           H  
ATOM   3937 2HB  TRP C 259      12.958 -18.073 -20.613  1.00  0.00           H  
ATOM   3938  HD1 TRP C 259      12.493 -17.715 -16.894  1.00  0.00           H  
ATOM   3939  HE1 TRP C 259      14.724 -17.032 -15.779  1.00  0.00           H  
ATOM   3940  HE3 TRP C 259      15.636 -18.506 -20.869  1.00  0.00           H  
ATOM   3941  HZ2 TRP C 259      17.445 -16.865 -16.511  1.00  0.00           H  
ATOM   3942  HZ3 TRP C 259      18.043 -18.063 -20.596  1.00  0.00           H  
ATOM   3943  HH2 TRP C 259      18.941 -17.258 -18.453  1.00  0.00           H  
ATOM   3944  N   GLY C 260      11.234 -15.870 -19.756  1.00  0.00           N  
ATOM   3945  CA  GLY C 260      11.178 -14.466 -19.407  1.00  0.00           C  
ATOM   3946  C   GLY C 260       9.830 -14.111 -18.816  1.00  0.00           C  
ATOM   3947  O   GLY C 260       9.746 -13.249 -17.944  1.00  0.00           O  
ATOM   3948  H   GLY C 260      11.331 -16.133 -20.726  1.00  0.00           H  
ATOM   3949 1HA  GLY C 260      11.969 -14.237 -18.692  1.00  0.00           H  
ATOM   3950 2HA  GLY C 260      11.364 -13.863 -20.295  1.00  0.00           H  
ATOM   3951  N   ARG C 261       8.776 -14.779 -19.287  1.00  0.00           N  
ATOM   3952  CA  ARG C 261       7.420 -14.527 -18.801  1.00  0.00           C  
ATOM   3953  C   ARG C 261       7.271 -15.088 -17.395  1.00  0.00           C  
ATOM   3954  O   ARG C 261       6.494 -14.578 -16.586  1.00  0.00           O  
ATOM   3955  CB  ARG C 261       6.382 -15.159 -19.716  1.00  0.00           C  
ATOM   3956  CG  ARG C 261       6.239 -14.494 -21.076  1.00  0.00           C  
ATOM   3957  CD  ARG C 261       5.255 -15.204 -21.934  1.00  0.00           C  
ATOM   3958  NE  ARG C 261       5.076 -14.541 -23.215  1.00  0.00           N  
ATOM   3959  CZ  ARG C 261       4.340 -15.029 -24.233  1.00  0.00           C  
ATOM   3960  NH1 ARG C 261       3.723 -16.182 -24.103  1.00  0.00           N  
ATOM   3961  NH2 ARG C 261       4.239 -14.348 -25.361  1.00  0.00           N  
ATOM   3962  H   ARG C 261       8.921 -15.479 -20.001  1.00  0.00           H  
ATOM   3963  HA  ARG C 261       7.251 -13.450 -18.787  1.00  0.00           H  
ATOM   3964 1HB  ARG C 261       6.635 -16.205 -19.886  1.00  0.00           H  
ATOM   3965 2HB  ARG C 261       5.405 -15.133 -19.232  1.00  0.00           H  
ATOM   3966 1HG  ARG C 261       5.900 -13.466 -20.944  1.00  0.00           H  
ATOM   3967 2HG  ARG C 261       7.203 -14.496 -21.585  1.00  0.00           H  
ATOM   3968 1HD  ARG C 261       5.602 -16.219 -22.121  1.00  0.00           H  
ATOM   3969 2HD  ARG C 261       4.290 -15.237 -21.429  1.00  0.00           H  
ATOM   3970  HE  ARG C 261       5.536 -13.650 -23.353  1.00  0.00           H  
ATOM   3971 1HH1 ARG C 261       3.800 -16.703 -23.241  1.00  0.00           H  
ATOM   3972 2HH1 ARG C 261       3.171 -16.548 -24.866  1.00  0.00           H  
ATOM   3973 1HH2 ARG C 261       4.713 -13.461 -25.461  1.00  0.00           H  
ATOM   3974 2HH2 ARG C 261       3.687 -14.714 -26.123  1.00  0.00           H  
ATOM   3975  N   CYS C 262       8.023 -16.143 -17.105  1.00  0.00           N  
ATOM   3976  CA  CYS C 262       8.056 -16.678 -15.755  1.00  0.00           C  
ATOM   3977  C   CYS C 262       8.656 -15.599 -14.885  1.00  0.00           C  
ATOM   3978  O   CYS C 262       8.101 -15.249 -13.845  1.00  0.00           O  
ATOM   3979  CB  CYS C 262       8.889 -17.958 -15.665  1.00  0.00           C  
ATOM   3980  SG  CYS C 262       8.888 -18.727 -14.028  1.00  0.00           S  
ATOM   3981  H   CYS C 262       8.580 -16.583 -17.823  1.00  0.00           H  
ATOM   3982  HA  CYS C 262       7.040 -16.940 -15.461  1.00  0.00           H  
ATOM   3983 1HB  CYS C 262       8.512 -18.688 -16.382  1.00  0.00           H  
ATOM   3984 2HB  CYS C 262       9.922 -17.739 -15.934  1.00  0.00           H  
ATOM   3985  HG  CYS C 262       9.677 -19.746 -14.353  1.00  0.00           H  
ATOM   3986  N   VAL C 263       9.784 -15.060 -15.332  1.00  0.00           N  
ATOM   3987  CA  VAL C 263      10.463 -13.991 -14.611  1.00  0.00           C  
ATOM   3988  C   VAL C 263       9.538 -12.779 -14.479  1.00  0.00           C  
ATOM   3989  O   VAL C 263       9.530 -12.092 -13.450  1.00  0.00           O  
ATOM   3990  CB  VAL C 263      11.755 -13.581 -15.342  1.00  0.00           C  
ATOM   3991  CG1 VAL C 263      12.350 -12.331 -14.712  1.00  0.00           C  
ATOM   3992  CG2 VAL C 263      12.753 -14.728 -15.311  1.00  0.00           C  
ATOM   3993  H   VAL C 263      10.182 -15.400 -16.196  1.00  0.00           H  
ATOM   3994  HA  VAL C 263      10.726 -14.356 -13.617  1.00  0.00           H  
ATOM   3995  HB  VAL C 263      11.514 -13.336 -16.377  1.00  0.00           H  
ATOM   3996 1HG1 VAL C 263      13.263 -12.055 -15.241  1.00  0.00           H  
ATOM   3997 2HG1 VAL C 263      11.633 -11.513 -14.778  1.00  0.00           H  
ATOM   3998 3HG1 VAL C 263      12.584 -12.527 -13.665  1.00  0.00           H  
ATOM   3999 1HG2 VAL C 263      13.664 -14.432 -15.830  1.00  0.00           H  
ATOM   4000 2HG2 VAL C 263      12.990 -14.977 -14.276  1.00  0.00           H  
ATOM   4001 3HG2 VAL C 263      12.322 -15.600 -15.804  1.00  0.00           H  
ATOM   4002  N   ALA C 264       8.753 -12.524 -15.520  1.00  0.00           N  
ATOM   4003  CA  ALA C 264       7.820 -11.408 -15.488  1.00  0.00           C  
ATOM   4004  C   ALA C 264       6.911 -11.569 -14.264  1.00  0.00           C  
ATOM   4005  O   ALA C 264       6.694 -10.622 -13.502  1.00  0.00           O  
ATOM   4006  CB  ALA C 264       6.994 -11.384 -16.763  1.00  0.00           C  
ATOM   4007  H   ALA C 264       8.797 -13.105 -16.345  1.00  0.00           H  
ATOM   4008  HA  ALA C 264       8.398 -10.486 -15.421  1.00  0.00           H  
ATOM   4009 1HB  ALA C 264       6.299 -10.545 -16.730  1.00  0.00           H  
ATOM   4010 2HB  ALA C 264       7.655 -11.274 -17.623  1.00  0.00           H  
ATOM   4011 3HB  ALA C 264       6.436 -12.315 -16.852  1.00  0.00           H  
ATOM   4012  N   VAL C 265       6.392 -12.778 -14.076  1.00  0.00           N  
ATOM   4013  CA  VAL C 265       5.520 -13.060 -12.947  1.00  0.00           C  
ATOM   4014  C   VAL C 265       6.276 -12.835 -11.643  1.00  0.00           C  
ATOM   4015  O   VAL C 265       5.744 -12.276 -10.687  1.00  0.00           O  
ATOM   4016  CB  VAL C 265       5.005 -14.510 -13.008  1.00  0.00           C  
ATOM   4017  CG1 VAL C 265       4.282 -14.874 -11.720  1.00  0.00           C  
ATOM   4018  CG2 VAL C 265       4.089 -14.684 -14.210  1.00  0.00           C  
ATOM   4019  H   VAL C 265       6.605 -13.517 -14.730  1.00  0.00           H  
ATOM   4020  HA  VAL C 265       4.660 -12.391 -12.998  1.00  0.00           H  
ATOM   4021  HB  VAL C 265       5.857 -15.185 -13.100  1.00  0.00           H  
ATOM   4022 1HG1 VAL C 265       3.925 -15.902 -11.781  1.00  0.00           H  
ATOM   4023 2HG1 VAL C 265       4.967 -14.777 -10.878  1.00  0.00           H  
ATOM   4024 3HG1 VAL C 265       3.434 -14.204 -11.578  1.00  0.00           H  
ATOM   4025 1HG2 VAL C 265       3.729 -15.712 -14.247  1.00  0.00           H  
ATOM   4026 2HG2 VAL C 265       3.240 -14.006 -14.121  1.00  0.00           H  
ATOM   4027 3HG2 VAL C 265       4.639 -14.459 -15.123  1.00  0.00           H  
ATOM   4028  N   VAL C 266       7.523 -13.275 -11.610  1.00  0.00           N  
ATOM   4029  CA  VAL C 266       8.326 -13.157 -10.408  1.00  0.00           C  
ATOM   4030  C   VAL C 266       8.396 -11.713  -9.939  1.00  0.00           C  
ATOM   4031  O   VAL C 266       8.152 -11.423  -8.771  1.00  0.00           O  
ATOM   4032  CB  VAL C 266       9.750 -13.684 -10.663  1.00  0.00           C  
ATOM   4033  CG1 VAL C 266      10.661 -13.345  -9.492  1.00  0.00           C  
ATOM   4034  CG2 VAL C 266       9.713 -15.186 -10.899  1.00  0.00           C  
ATOM   4035  H   VAL C 266       7.928 -13.699 -12.432  1.00  0.00           H  
ATOM   4036  HA  VAL C 266       7.873 -13.772  -9.629  1.00  0.00           H  
ATOM   4037  HB  VAL C 266      10.160 -13.187 -11.542  1.00  0.00           H  
ATOM   4038 1HG1 VAL C 266      11.664 -13.724  -9.689  1.00  0.00           H  
ATOM   4039 2HG1 VAL C 266      10.701 -12.263  -9.364  1.00  0.00           H  
ATOM   4040 3HG1 VAL C 266      10.272 -13.805  -8.584  1.00  0.00           H  
ATOM   4041 1HG2 VAL C 266      10.723 -15.551 -11.080  1.00  0.00           H  
ATOM   4042 2HG2 VAL C 266       9.298 -15.682 -10.022  1.00  0.00           H  
ATOM   4043 3HG2 VAL C 266       9.089 -15.402 -11.767  1.00  0.00           H  
ATOM   4044  N   VAL C 267       8.727 -10.807 -10.853  1.00  0.00           N  
ATOM   4045  CA  VAL C 267       8.917  -9.416 -10.477  1.00  0.00           C  
ATOM   4046  C   VAL C 267       7.582  -8.718 -10.241  1.00  0.00           C  
ATOM   4047  O   VAL C 267       7.504  -7.734  -9.500  1.00  0.00           O  
ATOM   4048  CB  VAL C 267       9.697  -8.671 -11.577  1.00  0.00           C  
ATOM   4049  CG1 VAL C 267      11.062  -9.308 -11.787  1.00  0.00           C  
ATOM   4050  CG2 VAL C 267       8.896  -8.673 -12.871  1.00  0.00           C  
ATOM   4051  H   VAL C 267       8.850 -11.078 -11.818  1.00  0.00           H  
ATOM   4052  HA  VAL C 267       9.483  -9.383  -9.546  1.00  0.00           H  
ATOM   4053  HB  VAL C 267       9.867  -7.643 -11.256  1.00  0.00           H  
ATOM   4054 1HG1 VAL C 267      11.600  -8.768 -12.567  1.00  0.00           H  
ATOM   4055 2HG1 VAL C 267      11.631  -9.263 -10.858  1.00  0.00           H  
ATOM   4056 3HG1 VAL C 267      10.937 -10.348 -12.086  1.00  0.00           H  
ATOM   4057 1HG2 VAL C 267       9.453  -8.144 -13.644  1.00  0.00           H  
ATOM   4058 2HG2 VAL C 267       8.721  -9.701 -13.189  1.00  0.00           H  
ATOM   4059 3HG2 VAL C 267       7.940  -8.176 -12.708  1.00  0.00           H  
ATOM   4060  N   MET C 268       6.527  -9.226 -10.867  1.00  0.00           N  
ATOM   4061  CA  MET C 268       5.194  -8.737 -10.564  1.00  0.00           C  
ATOM   4062  C   MET C 268       4.879  -8.947  -9.094  1.00  0.00           C  
ATOM   4063  O   MET C 268       4.518  -7.999  -8.404  1.00  0.00           O  
ATOM   4064  CB  MET C 268       4.157  -9.433 -11.442  1.00  0.00           C  
ATOM   4065  CG  MET C 268       4.189  -9.017 -12.906  1.00  0.00           C  
ATOM   4066  SD  MET C 268       3.115 -10.031 -13.941  1.00  0.00           S  
ATOM   4067  CE  MET C 268       3.767  -9.662 -15.568  1.00  0.00           C  
ATOM   4068  H   MET C 268       6.639  -9.955 -11.558  1.00  0.00           H  
ATOM   4069  HA  MET C 268       5.156  -7.672 -10.794  1.00  0.00           H  
ATOM   4070 1HB  MET C 268       4.308 -10.511 -11.398  1.00  0.00           H  
ATOM   4071 2HB  MET C 268       3.157  -9.227 -11.058  1.00  0.00           H  
ATOM   4072 1HG  MET C 268       3.873  -7.978 -12.995  1.00  0.00           H  
ATOM   4073 2HG  MET C 268       5.208  -9.097 -13.284  1.00  0.00           H  
ATOM   4074 1HE  MET C 268       3.204 -10.216 -16.319  1.00  0.00           H  
ATOM   4075 2HE  MET C 268       3.677  -8.592 -15.762  1.00  0.00           H  
ATOM   4076 3HE  MET C 268       4.817  -9.952 -15.614  1.00  0.00           H  
ATOM   4077  N   VAL C 269       5.020 -10.178  -8.609  1.00  0.00           N  
ATOM   4078  CA  VAL C 269       4.608 -10.487  -7.244  1.00  0.00           C  
ATOM   4079  C   VAL C 269       5.607  -9.895  -6.266  1.00  0.00           C  
ATOM   4080  O   VAL C 269       5.227  -9.216  -5.321  1.00  0.00           O  
ATOM   4081  CB  VAL C 269       4.514 -12.010  -7.032  1.00  0.00           C  
ATOM   4082  CG1 VAL C 269       4.241 -12.328  -5.570  1.00  0.00           C  
ATOM   4083  CG2 VAL C 269       3.427 -12.590  -7.924  1.00  0.00           C  
ATOM   4084  H   VAL C 269       5.413 -10.911  -9.182  1.00  0.00           H  
ATOM   4085  HA  VAL C 269       3.631 -10.038  -7.068  1.00  0.00           H  
ATOM   4086  HB  VAL C 269       5.473 -12.463  -7.286  1.00  0.00           H  
ATOM   4087 1HG1 VAL C 269       4.177 -13.408  -5.438  1.00  0.00           H  
ATOM   4088 2HG1 VAL C 269       5.049 -11.935  -4.955  1.00  0.00           H  
ATOM   4089 3HG1 VAL C 269       3.298 -11.871  -5.269  1.00  0.00           H  
ATOM   4090 1HG2 VAL C 269       3.366 -13.667  -7.769  1.00  0.00           H  
ATOM   4091 2HG2 VAL C 269       2.469 -12.133  -7.674  1.00  0.00           H  
ATOM   4092 3HG2 VAL C 269       3.665 -12.387  -8.968  1.00  0.00           H  
ATOM   4093  N   ALA C 270       6.887 -10.143  -6.511  1.00  0.00           N  
ATOM   4094  CA  ALA C 270       7.932  -9.750  -5.579  1.00  0.00           C  
ATOM   4095  C   ALA C 270       7.953  -8.236  -5.495  1.00  0.00           C  
ATOM   4096  O   ALA C 270       8.119  -7.671  -4.426  1.00  0.00           O  
ATOM   4097  CB  ALA C 270       9.276 -10.255  -6.058  1.00  0.00           C  
ATOM   4098  H   ALA C 270       7.143 -10.617  -7.366  1.00  0.00           H  
ATOM   4099  HA  ALA C 270       7.708 -10.198  -4.611  1.00  0.00           H  
ATOM   4100 1HB  ALA C 270      10.050  -9.954  -5.352  1.00  0.00           H  
ATOM   4101 2HB  ALA C 270       9.252 -11.342  -6.128  1.00  0.00           H  
ATOM   4102 3HB  ALA C 270       9.495  -9.833  -7.037  1.00  0.00           H  
ATOM   4103  N   GLY C 271       7.767  -7.585  -6.632  1.00  0.00           N  
ATOM   4104  CA  GLY C 271       7.770  -6.135  -6.656  1.00  0.00           C  
ATOM   4105  C   GLY C 271       6.650  -5.505  -5.846  1.00  0.00           C  
ATOM   4106  O   GLY C 271       6.902  -4.608  -5.040  1.00  0.00           O  
ATOM   4107  H   GLY C 271       7.621  -8.090  -7.494  1.00  0.00           H  
ATOM   4108 1HA  GLY C 271       8.721  -5.767  -6.270  1.00  0.00           H  
ATOM   4109 2HA  GLY C 271       7.686  -5.788  -7.685  1.00  0.00           H  
ATOM   4110  N   ILE C 272       5.412  -5.952  -6.061  1.00  0.00           N  
ATOM   4111  CA  ILE C 272       4.266  -5.373  -5.364  1.00  0.00           C  
ATOM   4112  C   ILE C 272       4.376  -5.726  -3.891  1.00  0.00           C  
ATOM   4113  O   ILE C 272       4.100  -4.911  -3.008  1.00  0.00           O  
ATOM   4114  CB  ILE C 272       2.930  -5.885  -5.932  1.00  0.00           C  
ATOM   4115  CG1 ILE C 272       2.763  -5.438  -7.387  1.00  0.00           C  
ATOM   4116  CG2 ILE C 272       1.767  -5.393  -5.084  1.00  0.00           C  
ATOM   4117  CD1 ILE C 272       2.779  -3.938  -7.571  1.00  0.00           C  
ATOM   4118  H   ILE C 272       5.260  -6.705  -6.718  1.00  0.00           H  
ATOM   4119  HA  ILE C 272       4.262  -4.298  -5.539  1.00  0.00           H  
ATOM   4120  HB  ILE C 272       2.930  -6.975  -5.935  1.00  0.00           H  
ATOM   4121 1HG1 ILE C 272       3.562  -5.865  -7.993  1.00  0.00           H  
ATOM   4122 2HG1 ILE C 272       1.819  -5.819  -7.779  1.00  0.00           H  
ATOM   4123 1HG2 ILE C 272       0.831  -5.764  -5.501  1.00  0.00           H  
ATOM   4124 2HG2 ILE C 272       1.881  -5.759  -4.065  1.00  0.00           H  
ATOM   4125 3HG2 ILE C 272       1.756  -4.303  -5.080  1.00  0.00           H  
ATOM   4126 1HD1 ILE C 272       2.655  -3.700  -8.628  1.00  0.00           H  
ATOM   4127 2HD1 ILE C 272       1.964  -3.493  -7.000  1.00  0.00           H  
ATOM   4128 3HD1 ILE C 272       3.729  -3.539  -7.219  1.00  0.00           H  
ATOM   4129  N   THR C 273       4.798  -6.961  -3.649  1.00  0.00           N  
ATOM   4130  CA  THR C 273       5.038  -7.466  -2.314  1.00  0.00           C  
ATOM   4131  C   THR C 273       6.067  -6.639  -1.559  1.00  0.00           C  
ATOM   4132  O   THR C 273       5.898  -6.378  -0.378  1.00  0.00           O  
ATOM   4133  CB  THR C 273       5.497  -8.935  -2.363  1.00  0.00           C  
ATOM   4134  OG1 THR C 273       4.472  -9.739  -2.960  1.00  0.00           O  
ATOM   4135  CG2 THR C 273       5.788  -9.450  -0.961  1.00  0.00           C  
ATOM   4136  H   THR C 273       4.956  -7.569  -4.440  1.00  0.00           H  
ATOM   4137  HA  THR C 273       4.110  -7.398  -1.746  1.00  0.00           H  
ATOM   4138  HB  THR C 273       6.401  -9.014  -2.967  1.00  0.00           H  
ATOM   4139  HG1 THR C 273       3.669  -9.672  -2.438  1.00  0.00           H  
ATOM   4140 1HG2 THR C 273       6.111 -10.489  -1.016  1.00  0.00           H  
ATOM   4141 2HG2 THR C 273       6.575  -8.848  -0.509  1.00  0.00           H  
ATOM   4142 3HG2 THR C 273       4.886  -9.382  -0.355  1.00  0.00           H  
ATOM   4143  N   SER C 274       7.129  -6.217  -2.232  1.00  0.00           N  
ATOM   4144  CA  SER C 274       8.111  -5.356  -1.587  1.00  0.00           C  
ATOM   4145  C   SER C 274       7.472  -4.061  -1.086  1.00  0.00           C  
ATOM   4146  O   SER C 274       7.765  -3.599   0.015  1.00  0.00           O  
ATOM   4147  CB  SER C 274       9.235  -5.035  -2.553  1.00  0.00           C  
ATOM   4148  OG  SER C 274       9.958  -6.189  -2.883  1.00  0.00           O  
ATOM   4149  H   SER C 274       7.268  -6.487  -3.195  1.00  0.00           H  
ATOM   4150  HA  SER C 274       8.529  -5.887  -0.730  1.00  0.00           H  
ATOM   4151 1HB  SER C 274       8.821  -4.591  -3.458  1.00  0.00           H  
ATOM   4152 2HB  SER C 274       9.902  -4.301  -2.104  1.00  0.00           H  
ATOM   4153  HG  SER C 274      10.312  -6.525  -2.056  1.00  0.00           H  
ATOM   4154  N   PHE C 275       6.592  -3.477  -1.889  1.00  0.00           N  
ATOM   4155  CA  PHE C 275       5.884  -2.283  -1.457  1.00  0.00           C  
ATOM   4156  C   PHE C 275       5.020  -2.549  -0.242  1.00  0.00           C  
ATOM   4157  O   PHE C 275       4.933  -1.714   0.653  1.00  0.00           O  
ATOM   4158  CB  PHE C 275       5.014  -1.741  -2.592  1.00  0.00           C  
ATOM   4159  CG  PHE C 275       5.797  -1.110  -3.708  1.00  0.00           C  
ATOM   4160  CD1 PHE C 275       5.852  -1.706  -4.960  1.00  0.00           C  
ATOM   4161  CD2 PHE C 275       6.482   0.079  -3.509  1.00  0.00           C  
ATOM   4162  CE1 PHE C 275       6.572  -1.127  -5.987  1.00  0.00           C  
ATOM   4163  CE2 PHE C 275       7.202   0.661  -4.534  1.00  0.00           C  
ATOM   4164  CZ  PHE C 275       7.247   0.057  -5.775  1.00  0.00           C  
ATOM   4165  H   PHE C 275       6.406  -3.854  -2.807  1.00  0.00           H  
ATOM   4166  HA  PHE C 275       6.619  -1.530  -1.168  1.00  0.00           H  
ATOM   4167 1HB  PHE C 275       4.417  -2.551  -3.011  1.00  0.00           H  
ATOM   4168 2HB  PHE C 275       4.324  -0.997  -2.198  1.00  0.00           H  
ATOM   4169  HD1 PHE C 275       5.317  -2.641  -5.128  1.00  0.00           H  
ATOM   4170  HD2 PHE C 275       6.446   0.556  -2.529  1.00  0.00           H  
ATOM   4171  HE1 PHE C 275       6.607  -1.605  -6.965  1.00  0.00           H  
ATOM   4172  HE2 PHE C 275       7.735   1.596  -4.365  1.00  0.00           H  
ATOM   4173  HZ  PHE C 275       7.816   0.514  -6.583  1.00  0.00           H  
ATOM   4174  N   GLY C 276       4.386  -3.717  -0.210  1.00  0.00           N  
ATOM   4175  CA  GLY C 276       3.576  -4.086   0.937  1.00  0.00           C  
ATOM   4176  C   GLY C 276       4.432  -4.286   2.175  1.00  0.00           C  
ATOM   4177  O   GLY C 276       4.025  -3.945   3.286  1.00  0.00           O  
ATOM   4178  H   GLY C 276       4.462  -4.360  -0.986  1.00  0.00           H  
ATOM   4179 1HA  GLY C 276       2.836  -3.309   1.124  1.00  0.00           H  
ATOM   4180 2HA  GLY C 276       3.031  -5.003   0.717  1.00  0.00           H  
ATOM   4181  N   LEU C 277       5.621  -4.842   1.980  1.00  0.00           N  
ATOM   4182  CA  LEU C 277       6.530  -5.090   3.082  1.00  0.00           C  
ATOM   4183  C   LEU C 277       6.952  -3.763   3.701  1.00  0.00           C  
ATOM   4184  O   LEU C 277       7.059  -3.646   4.922  1.00  0.00           O  
ATOM   4185  CB  LEU C 277       7.762  -5.867   2.601  1.00  0.00           C  
ATOM   4186  CG  LEU C 277       8.760  -6.273   3.693  1.00  0.00           C  
ATOM   4187  CD1 LEU C 277       8.045  -7.096   4.755  1.00  0.00           C  
ATOM   4188  CD2 LEU C 277       9.903  -7.060   3.068  1.00  0.00           C  
ATOM   4189  H   LEU C 277       5.901  -5.099   1.044  1.00  0.00           H  
ATOM   4190  HA  LEU C 277       6.018  -5.706   3.820  1.00  0.00           H  
ATOM   4191 1HB  LEU C 277       7.427  -6.776   2.104  1.00  0.00           H  
ATOM   4192 2HB  LEU C 277       8.296  -5.256   1.874  1.00  0.00           H  
ATOM   4193  HG  LEU C 277       9.157  -5.378   4.174  1.00  0.00           H  
ATOM   4194 1HD1 LEU C 277       8.755  -7.384   5.531  1.00  0.00           H  
ATOM   4195 2HD1 LEU C 277       7.246  -6.502   5.199  1.00  0.00           H  
ATOM   4196 3HD1 LEU C 277       7.623  -7.991   4.299  1.00  0.00           H  
ATOM   4197 1HD2 LEU C 277      10.613  -7.348   3.844  1.00  0.00           H  
ATOM   4198 2HD2 LEU C 277       9.508  -7.955   2.587  1.00  0.00           H  
ATOM   4199 3HD2 LEU C 277      10.408  -6.441   2.326  1.00  0.00           H  
ATOM   4200  N   VAL C 278       7.191  -2.764   2.860  1.00  0.00           N  
ATOM   4201  CA  VAL C 278       7.451  -1.415   3.349  1.00  0.00           C  
ATOM   4202  C   VAL C 278       6.280  -0.910   4.189  1.00  0.00           C  
ATOM   4203  O   VAL C 278       6.475  -0.351   5.266  1.00  0.00           O  
ATOM   4204  CB  VAL C 278       7.691  -0.454   2.170  1.00  0.00           C  
ATOM   4205  CG1 VAL C 278       7.732   0.987   2.657  1.00  0.00           C  
ATOM   4206  CG2 VAL C 278       8.985  -0.820   1.459  1.00  0.00           C  
ATOM   4207  H   VAL C 278       7.193  -2.936   1.864  1.00  0.00           H  
ATOM   4208  HA  VAL C 278       8.352  -1.438   3.963  1.00  0.00           H  
ATOM   4209  HB  VAL C 278       6.857  -0.534   1.472  1.00  0.00           H  
ATOM   4210 1HG1 VAL C 278       7.902   1.653   1.811  1.00  0.00           H  
ATOM   4211 2HG1 VAL C 278       6.783   1.238   3.130  1.00  0.00           H  
ATOM   4212 3HG1 VAL C 278       8.541   1.104   3.378  1.00  0.00           H  
ATOM   4213 1HG2 VAL C 278       9.148  -0.137   0.626  1.00  0.00           H  
ATOM   4214 2HG2 VAL C 278       9.818  -0.746   2.158  1.00  0.00           H  
ATOM   4215 3HG2 VAL C 278       8.917  -1.841   1.082  1.00  0.00           H  
ATOM   4216  N   THR C 279       5.064  -1.098   3.694  1.00  0.00           N  
ATOM   4217  CA  THR C 279       3.905  -0.565   4.393  1.00  0.00           C  
ATOM   4218  C   THR C 279       3.852  -1.252   5.739  1.00  0.00           C  
ATOM   4219  O   THR C 279       3.613  -0.614   6.760  1.00  0.00           O  
ATOM   4220  CB  THR C 279       2.595  -0.790   3.616  1.00  0.00           C  
ATOM   4221  OG1 THR C 279       2.660  -0.108   2.357  1.00  0.00           O  
ATOM   4222  CG2 THR C 279       1.408  -0.267   4.410  1.00  0.00           C  
ATOM   4223  H   THR C 279       4.927  -1.608   2.833  1.00  0.00           H  
ATOM   4224  HA  THR C 279       4.021   0.516   4.481  1.00  0.00           H  
ATOM   4225  HB  THR C 279       2.460  -1.855   3.431  1.00  0.00           H  
ATOM   4226  HG1 THR C 279       2.879  -0.736   1.665  1.00  0.00           H  
ATOM   4227 1HG2 THR C 279       0.491  -0.435   3.846  1.00  0.00           H  
ATOM   4228 2HG2 THR C 279       1.349  -0.792   5.364  1.00  0.00           H  
ATOM   4229 3HG2 THR C 279       1.532   0.800   4.591  1.00  0.00           H  
ATOM   4230  N   ALA C 280       4.071  -2.563   5.726  1.00  0.00           N  
ATOM   4231  CA  ALA C 280       3.859  -3.382   6.910  1.00  0.00           C  
ATOM   4232  C   ALA C 280       4.794  -2.871   7.987  1.00  0.00           C  
ATOM   4233  O   ALA C 280       4.363  -2.524   9.085  1.00  0.00           O  
ATOM   4234  CB  ALA C 280       4.162  -4.839   6.604  1.00  0.00           C  
ATOM   4235  H   ALA C 280       4.393  -3.002   4.875  1.00  0.00           H  
ATOM   4236  HA  ALA C 280       2.812  -3.292   7.201  1.00  0.00           H  
ATOM   4237 1HB  ALA C 280       3.999  -5.441   7.498  1.00  0.00           H  
ATOM   4238 2HB  ALA C 280       3.505  -5.188   5.807  1.00  0.00           H  
ATOM   4239 3HB  ALA C 280       5.199  -4.935   6.286  1.00  0.00           H  
ATOM   4240  N   ALA C 281       6.080  -2.821   7.656  1.00  0.00           N  
ATOM   4241  CA  ALA C 281       7.108  -2.506   8.628  1.00  0.00           C  
ATOM   4242  C   ALA C 281       6.904  -1.084   9.126  1.00  0.00           C  
ATOM   4243  O   ALA C 281       6.943  -0.818  10.323  1.00  0.00           O  
ATOM   4244  CB  ALA C 281       8.474  -2.633   7.994  1.00  0.00           C  
ATOM   4245  H   ALA C 281       6.347  -3.007   6.700  1.00  0.00           H  
ATOM   4246  HA  ALA C 281       7.029  -3.220   9.448  1.00  0.00           H  
ATOM   4247 1HB  ALA C 281       9.241  -2.395   8.731  1.00  0.00           H  
ATOM   4248 2HB  ALA C 281       8.617  -3.653   7.638  1.00  0.00           H  
ATOM   4249 3HB  ALA C 281       8.551  -1.942   7.155  1.00  0.00           H  
ATOM   4250  N   LEU C 282       6.666  -0.169   8.199  1.00  0.00           N  
ATOM   4251  CA  LEU C 282       6.454   1.229   8.551  1.00  0.00           C  
ATOM   4252  C   LEU C 282       5.244   1.465   9.460  1.00  0.00           C  
ATOM   4253  O   LEU C 282       5.328   2.228  10.423  1.00  0.00           O  
ATOM   4254  CB  LEU C 282       6.289   2.054   7.268  1.00  0.00           C  
ATOM   4255  CG  LEU C 282       6.019   3.550   7.470  1.00  0.00           C  
ATOM   4256  CD1 LEU C 282       7.177   4.177   8.235  1.00  0.00           C  
ATOM   4257  CD2 LEU C 282       5.832   4.219   6.117  1.00  0.00           C  
ATOM   4258  H   LEU C 282       6.630  -0.443   7.228  1.00  0.00           H  
ATOM   4259  HA  LEU C 282       7.321   1.580   9.109  1.00  0.00           H  
ATOM   4260 1HB  LEU C 282       7.197   1.958   6.675  1.00  0.00           H  
ATOM   4261 2HB  LEU C 282       5.460   1.642   6.694  1.00  0.00           H  
ATOM   4262  HG  LEU C 282       5.116   3.680   8.067  1.00  0.00           H  
ATOM   4263 1HD1 LEU C 282       6.985   5.240   8.378  1.00  0.00           H  
ATOM   4264 2HD1 LEU C 282       7.276   3.693   9.206  1.00  0.00           H  
ATOM   4265 3HD1 LEU C 282       8.099   4.048   7.669  1.00  0.00           H  
ATOM   4266 1HD2 LEU C 282       5.639   5.283   6.260  1.00  0.00           H  
ATOM   4267 2HD2 LEU C 282       6.735   4.092   5.519  1.00  0.00           H  
ATOM   4268 3HD2 LEU C 282       4.987   3.764   5.600  1.00  0.00           H  
ATOM   4269  N   ALA C 283       4.121   0.818   9.154  1.00  0.00           N  
ATOM   4270  CA  ALA C 283       2.939   0.902  10.006  1.00  0.00           C  
ATOM   4271  C   ALA C 283       3.265   0.571  11.450  1.00  0.00           C  
ATOM   4272  O   ALA C 283       2.874   1.297  12.357  1.00  0.00           O  
ATOM   4273  CB  ALA C 283       1.852  -0.032   9.499  1.00  0.00           C  
ATOM   4274  H   ALA C 283       4.084   0.256   8.315  1.00  0.00           H  
ATOM   4275  HA  ALA C 283       2.568   1.927   9.970  1.00  0.00           H  
ATOM   4276 1HB  ALA C 283       0.978   0.043  10.146  1.00  0.00           H  
ATOM   4277 2HB  ALA C 283       1.577   0.247   8.482  1.00  0.00           H  
ATOM   4278 3HB  ALA C 283       2.221  -1.057   9.506  1.00  0.00           H  
ATOM   4279  N   THR C 284       3.982  -0.525  11.667  1.00  0.00           N  
ATOM   4280  CA  THR C 284       4.319  -0.950  13.020  1.00  0.00           C  
ATOM   4281  C   THR C 284       5.377  -0.049  13.653  1.00  0.00           C  
ATOM   4282  O   THR C 284       5.466   0.050  14.876  1.00  0.00           O  
ATOM   4283  CB  THR C 284       4.813  -2.408  13.030  1.00  0.00           C  
ATOM   4284  OG1 THR C 284       5.953  -2.535  12.170  1.00  0.00           O  
ATOM   4285  CG2 THR C 284       3.715  -3.346  12.551  1.00  0.00           C  
ATOM   4286  H   THR C 284       4.301  -1.077  10.884  1.00  0.00           H  
ATOM   4287  HA  THR C 284       3.419  -0.898  13.633  1.00  0.00           H  
ATOM   4288  HB  THR C 284       5.105  -2.687  14.042  1.00  0.00           H  
ATOM   4289  HG1 THR C 284       5.660  -2.616  11.260  1.00  0.00           H  
ATOM   4290 1HG2 THR C 284       4.082  -4.372  12.565  1.00  0.00           H  
ATOM   4291 2HG2 THR C 284       2.851  -3.261  13.209  1.00  0.00           H  
ATOM   4292 3HG2 THR C 284       3.426  -3.079  11.535  1.00  0.00           H  
ATOM   4293  N   TRP C 285       6.177   0.605  12.816  1.00  0.00           N  
ATOM   4294  CA  TRP C 285       7.109   1.627  13.282  1.00  0.00           C  
ATOM   4295  C   TRP C 285       6.338   2.795  13.891  1.00  0.00           C  
ATOM   4296  O   TRP C 285       6.715   3.340  14.930  1.00  0.00           O  
ATOM   4297  CB  TRP C 285       7.986   2.125  12.131  1.00  0.00           C  
ATOM   4298  CG  TRP C 285       8.974   3.174  12.543  1.00  0.00           C  
ATOM   4299  CD1 TRP C 285      10.166   2.969  13.172  1.00  0.00           C  
ATOM   4300  CD2 TRP C 285       8.861   4.605  12.355  1.00  0.00           C  
ATOM   4301  NE1 TRP C 285      10.799   4.168  13.389  1.00  0.00           N  
ATOM   4302  CE2 TRP C 285      10.015   5.180  12.893  1.00  0.00           C  
ATOM   4303  CE3 TRP C 285       7.888   5.432  11.780  1.00  0.00           C  
ATOM   4304  CZ2 TRP C 285      10.228   6.549  12.879  1.00  0.00           C  
ATOM   4305  CZ3 TRP C 285       8.102   6.805  11.764  1.00  0.00           C  
ATOM   4306  CH2 TRP C 285       9.242   7.348  12.300  1.00  0.00           C  
ATOM   4307  H   TRP C 285       6.138   0.387  11.830  1.00  0.00           H  
ATOM   4308  HA  TRP C 285       7.753   1.187  14.043  1.00  0.00           H  
ATOM   4309 1HB  TRP C 285       8.535   1.286  11.703  1.00  0.00           H  
ATOM   4310 2HB  TRP C 285       7.355   2.538  11.345  1.00  0.00           H  
ATOM   4311  HD1 TRP C 285      10.558   1.996  13.461  1.00  0.00           H  
ATOM   4312  HE1 TRP C 285      11.694   4.287  13.840  1.00  0.00           H  
ATOM   4313  HE3 TRP C 285       6.982   5.005  11.351  1.00  0.00           H  
ATOM   4314  HZ2 TRP C 285      11.127   7.000  13.300  1.00  0.00           H  
ATOM   4315  HZ3 TRP C 285       7.339   7.441  11.316  1.00  0.00           H  
ATOM   4316  HH2 TRP C 285       9.378   8.430  12.271  1.00  0.00           H  
ATOM   4317  N   PHE C 286       5.257   3.176  13.223  1.00  0.00           N  
ATOM   4318  CA  PHE C 286       4.429   4.283  13.672  1.00  0.00           C  
ATOM   4319  C   PHE C 286       3.829   3.870  15.005  1.00  0.00           C  
ATOM   4320  O   PHE C 286       3.763   4.658  15.940  1.00  0.00           O  
ATOM   4321  CB  PHE C 286       3.330   4.613  12.660  1.00  0.00           C  
ATOM   4322  CG  PHE C 286       3.777   5.528  11.556  1.00  0.00           C  
ATOM   4323  CD1 PHE C 286       3.680   5.136  10.229  1.00  0.00           C  
ATOM   4324  CD2 PHE C 286       4.297   6.781  11.841  1.00  0.00           C  
ATOM   4325  CE1 PHE C 286       4.091   5.977   9.212  1.00  0.00           C  
ATOM   4326  CE2 PHE C 286       4.708   7.624  10.827  1.00  0.00           C  
ATOM   4327  CZ  PHE C 286       4.605   7.221   9.511  1.00  0.00           C  
ATOM   4328  H   PHE C 286       5.003   2.682  12.379  1.00  0.00           H  
ATOM   4329  HA  PHE C 286       5.060   5.168  13.773  1.00  0.00           H  
ATOM   4330 1HB  PHE C 286       2.962   3.692  12.210  1.00  0.00           H  
ATOM   4331 2HB  PHE C 286       2.493   5.084  13.173  1.00  0.00           H  
ATOM   4332  HD1 PHE C 286       3.272   4.152   9.992  1.00  0.00           H  
ATOM   4333  HD2 PHE C 286       4.379   7.100  12.881  1.00  0.00           H  
ATOM   4334  HE1 PHE C 286       4.009   5.656   8.174  1.00  0.00           H  
ATOM   4335  HE2 PHE C 286       5.114   8.607  11.065  1.00  0.00           H  
ATOM   4336  HZ  PHE C 286       4.930   7.884   8.710  1.00  0.00           H  
ATOM   4337  N   VAL C 287       3.402   2.611  15.066  1.00  0.00           N  
ATOM   4338  CA  VAL C 287       2.780   2.042  16.251  1.00  0.00           C  
ATOM   4339  C   VAL C 287       3.811   2.193  17.369  1.00  0.00           C  
ATOM   4340  O   VAL C 287       3.486   2.583  18.489  1.00  0.00           O  
ATOM   4341  CB  VAL C 287       2.406   0.562  16.045  1.00  0.00           C  
ATOM   4342  CG1 VAL C 287       2.024  -0.080  17.370  1.00  0.00           C  
ATOM   4343  CG2 VAL C 287       1.268   0.451  15.042  1.00  0.00           C  
ATOM   4344  H   VAL C 287       3.521   2.032  14.247  1.00  0.00           H  
ATOM   4345  HA  VAL C 287       1.860   2.592  16.456  1.00  0.00           H  
ATOM   4346  HB  VAL C 287       3.277   0.027  15.667  1.00  0.00           H  
ATOM   4347 1HG1 VAL C 287       1.763  -1.126  17.205  1.00  0.00           H  
ATOM   4348 2HG1 VAL C 287       2.866  -0.020  18.059  1.00  0.00           H  
ATOM   4349 3HG1 VAL C 287       1.168   0.444  17.794  1.00  0.00           H  
ATOM   4350 1HG2 VAL C 287       1.009  -0.599  14.901  1.00  0.00           H  
ATOM   4351 2HG2 VAL C 287       0.398   0.991  15.417  1.00  0.00           H  
ATOM   4352 3HG2 VAL C 287       1.578   0.879  14.089  1.00  0.00           H  
ATOM   4353  N   GLY C 288       5.067   1.885  17.039  1.00  0.00           N  
ATOM   4354  CA  GLY C 288       6.144   1.905  18.018  1.00  0.00           C  
ATOM   4355  C   GLY C 288       6.827   3.260  17.985  1.00  0.00           C  
ATOM   4356  O   GLY C 288       8.055   3.376  17.994  1.00  0.00           O  
ATOM   4357  H   GLY C 288       5.275   1.630  16.084  1.00  0.00           H  
ATOM   4358 1HA  GLY C 288       5.738   1.704  19.010  1.00  0.00           H  
ATOM   4359 2HA  GLY C 288       6.854   1.111  17.794  1.00  0.00           H  
ATOM   4360  N   ARG C 289       5.991   4.288  17.920  1.00  0.00           N  
ATOM   4361  CA  ARG C 289       6.354   5.654  18.256  1.00  0.00           C  
ATOM   4362  C   ARG C 289       5.611   5.938  19.556  1.00  0.00           C  
ATOM   4363  O   ARG C 289       6.020   6.775  20.369  1.00  0.00           O  
ATOM   4364  CB  ARG C 289       5.955   6.644  17.171  1.00  0.00           C  
ATOM   4365  CG  ARG C 289       6.696   6.480  15.853  1.00  0.00           C  
ATOM   4366  CD  ARG C 289       8.125   6.867  15.975  1.00  0.00           C  
ATOM   4367  NE  ARG C 289       8.937   5.781  16.502  1.00  0.00           N  
ATOM   4368  CZ  ARG C 289      10.281   5.807  16.595  1.00  0.00           C  
ATOM   4369  NH1 ARG C 289      10.947   6.867  16.195  1.00  0.00           N  
ATOM   4370  NH2 ARG C 289      10.929   4.767  17.090  1.00  0.00           N  
ATOM   4371  H   ARG C 289       5.049   4.090  17.615  1.00  0.00           H  
ATOM   4372  HA  ARG C 289       7.439   5.712  18.348  1.00  0.00           H  
ATOM   4373 1HB  ARG C 289       4.890   6.547  16.965  1.00  0.00           H  
ATOM   4374 2HB  ARG C 289       6.129   7.660  17.524  1.00  0.00           H  
ATOM   4375 1HG  ARG C 289       6.648   5.439  15.536  1.00  0.00           H  
ATOM   4376 2HG  ARG C 289       6.233   7.113  15.095  1.00  0.00           H  
ATOM   4377 1HD  ARG C 289       8.513   7.138  14.994  1.00  0.00           H  
ATOM   4378 2HD  ARG C 289       8.215   7.718  16.649  1.00  0.00           H  
ATOM   4379  HE  ARG C 289       8.459   4.949  16.820  1.00  0.00           H  
ATOM   4380 1HH1 ARG C 289      10.452   7.662  15.817  1.00  0.00           H  
ATOM   4381 2HH1 ARG C 289      11.954   6.887  16.265  1.00  0.00           H  
ATOM   4382 1HH2 ARG C 289      10.416   3.952  17.398  1.00  0.00           H  
ATOM   4383 2HH2 ARG C 289      11.935   4.786  17.160  1.00  0.00           H  
ATOM   4384  N   GLU C 290       4.490   5.236  19.709  1.00  0.00           N  
ATOM   4385  CA  GLU C 290       3.605   5.365  20.860  1.00  0.00           C  
ATOM   4386  C   GLU C 290       4.092   4.389  21.926  1.00  0.00           C  
ATOM   4387  O   GLU C 290       4.117   4.704  23.114  1.00  0.00           O  
ATOM   4388  CB  GLU C 290       2.151   5.076  20.482  1.00  0.00           C  
ATOM   4389  CG  GLU C 290       1.540   6.081  19.517  1.00  0.00           C  
ATOM   4390  CD  GLU C 290       0.138   5.725  19.110  1.00  0.00           C  
ATOM   4391  OE1 GLU C 290      -0.283   4.629  19.395  1.00  0.00           O  
ATOM   4392  OE2 GLU C 290      -0.514   6.549  18.512  1.00  0.00           O  
ATOM   4393  H   GLU C 290       4.252   4.582  18.977  1.00  0.00           H  
ATOM   4394  HA  GLU C 290       3.633   6.400  21.203  1.00  0.00           H  
ATOM   4395 1HB  GLU C 290       2.084   4.089  20.024  1.00  0.00           H  
ATOM   4396 2HB  GLU C 290       1.537   5.061  21.383  1.00  0.00           H  
ATOM   4397 1HG  GLU C 290       1.530   7.063  19.989  1.00  0.00           H  
ATOM   4398 2HG  GLU C 290       2.167   6.143  18.628  1.00  0.00           H  
ATOM   4399  N   GLN C 291       4.472   3.196  21.480  1.00  0.00           N  
ATOM   4400  CA  GLN C 291       5.002   2.166  22.362  1.00  0.00           C  
ATOM   4401  C   GLN C 291       6.293   2.662  23.034  1.00  0.00           C  
ATOM   4402  O   GLN C 291       6.460   2.405  24.245  1.00  0.00           O  
ATOM   4403  OXT GLN C 291       7.104   3.275  22.397  1.00  0.00           O  
ATOM   4404  CB  GLN C 291       5.265   0.875  21.583  1.00  0.00           C  
ATOM   4405  CG  GLN C 291       5.689  -0.299  22.449  1.00  0.00           C  
ATOM   4406  CD  GLN C 291       5.911  -1.564  21.641  1.00  0.00           C  
ATOM   4407  OE1 GLN C 291       5.971  -1.528  20.409  1.00  0.00           O  
ATOM   4408  NE2 GLN C 291       6.033  -2.692  22.332  1.00  0.00           N  
ATOM   4409  H   GLN C 291       4.388   3.003  20.493  1.00  0.00           H  
ATOM   4410  HA  GLN C 291       4.252   1.939  23.119  1.00  0.00           H  
ATOM   4411 1HB  GLN C 291       4.364   0.586  21.042  1.00  0.00           H  
ATOM   4412 2HB  GLN C 291       6.048   1.048  20.845  1.00  0.00           H  
ATOM   4413 1HG  GLN C 291       6.622  -0.047  22.953  1.00  0.00           H  
ATOM   4414 2HG  GLN C 291       4.909  -0.495  23.184  1.00  0.00           H  
ATOM   4415 1HE2 GLN C 291       6.181  -3.559  21.853  1.00  0.00           H  
ATOM   4416 2HE2 GLN C 291       5.978  -2.676  23.330  1.00  0.00           H  
ATOM   4417  N   ALA D 292      -1.722  15.686  14.003  1.00  0.00           N  
ATOM   4418  CA  ALA D 292      -1.257  14.417  14.636  1.00  0.00           C  
ATOM   4419  C   ALA D 292       0.178  14.105  14.225  1.00  0.00           C  
ATOM   4420  O   ALA D 292       1.037  14.988  14.206  1.00  0.00           O  
ATOM   4421  CB  ALA D 292      -2.179  13.267  14.233  1.00  0.00           C  
ATOM   4422 1H   ALA D 292      -2.664  15.874  14.284  1.00  0.00           H  
ATOM   4423 2H   ALA D 292      -1.132  16.440  14.293  1.00  0.00           H  
ATOM   4424 3H   ALA D 292      -1.684  15.597  13.008  1.00  0.00           H  
ATOM   4425  HA  ALA D 292      -1.296  14.544  15.718  1.00  0.00           H  
ATOM   4426 1HB  ALA D 292      -1.834  12.343  14.698  1.00  0.00           H  
ATOM   4427 2HB  ALA D 292      -3.195  13.482  14.564  1.00  0.00           H  
ATOM   4428 3HB  ALA D 292      -2.167  13.154  13.150  1.00  0.00           H  
ATOM   4429  N   LEU D 293       0.427  12.839  13.902  1.00  0.00           N  
ATOM   4430  CA  LEU D 293       1.748  12.384  13.483  1.00  0.00           C  
ATOM   4431  C   LEU D 293       1.641  11.017  12.823  1.00  0.00           C  
ATOM   4432  O   LEU D 293       1.729  10.892  11.603  1.00  0.00           O  
ATOM   4433  CB  LEU D 293       2.700  12.315  14.684  1.00  0.00           C  
ATOM   4434  CG  LEU D 293       4.117  11.812  14.382  1.00  0.00           C  
ATOM   4435  CD1 LEU D 293       4.789  12.753  13.390  1.00  0.00           C  
ATOM   4436  CD2 LEU D 293       4.912  11.724  15.676  1.00  0.00           C  
ATOM   4437  H   LEU D 293      -0.330  12.173  13.950  1.00  0.00           H  
ATOM   4438  HA  LEU D 293       2.154  13.106  12.775  1.00  0.00           H  
ATOM   4439 1HB  LEU D 293       2.787  13.310  15.117  1.00  0.00           H  
ATOM   4440 2HB  LEU D 293       2.266  11.652  15.433  1.00  0.00           H  
ATOM   4441  HG  LEU D 293       4.063  10.826  13.921  1.00  0.00           H  
ATOM   4442 1HD1 LEU D 293       5.796  12.396  13.175  1.00  0.00           H  
ATOM   4443 2HD1 LEU D 293       4.210  12.782  12.467  1.00  0.00           H  
ATOM   4444 3HD1 LEU D 293       4.843  13.754  13.817  1.00  0.00           H  
ATOM   4445 1HD2 LEU D 293       5.919  11.366  15.461  1.00  0.00           H  
ATOM   4446 2HD2 LEU D 293       4.968  12.710  16.137  1.00  0.00           H  
ATOM   4447 3HD2 LEU D 293       4.419  11.032  16.359  1.00  0.00           H  
ATOM   4448  N   HIS D 294       1.448   9.990  13.642  1.00  0.00           N  
ATOM   4449  CA  HIS D 294       1.321   8.630  13.148  1.00  0.00           C  
ATOM   4450  C   HIS D 294       0.162   8.516  12.167  1.00  0.00           C  
ATOM   4451  O   HIS D 294       0.177   7.680  11.269  1.00  0.00           O  
ATOM   4452  CB  HIS D 294       1.120   7.649  14.308  1.00  0.00           C  
ATOM   4453  CG  HIS D 294      -0.177   7.832  15.032  1.00  0.00           C  
ATOM   4454  ND1 HIS D 294      -1.325   7.150  14.686  1.00  0.00           N  
ATOM   4455  CD2 HIS D 294      -0.508   8.618  16.083  1.00  0.00           C  
ATOM   4456  CE1 HIS D 294      -2.307   7.510  15.494  1.00  0.00           C  
ATOM   4457  NE2 HIS D 294      -1.838   8.399  16.349  1.00  0.00           N  
ATOM   4458  H   HIS D 294       1.387  10.161  14.636  1.00  0.00           H  
ATOM   4459  HA  HIS D 294       2.239   8.342  12.636  1.00  0.00           H  
ATOM   4460 1HB  HIS D 294       1.160   6.627  13.930  1.00  0.00           H  
ATOM   4461 2HB  HIS D 294       1.932   7.764  15.026  1.00  0.00           H  
ATOM   4462  HD2 HIS D 294       0.155   9.299  16.617  1.00  0.00           H  
ATOM   4463  HE1 HIS D 294      -3.330   7.136  15.460  1.00  0.00           H  
ATOM   4464  HE2 HIS D 294      -2.366   8.849  17.084  1.00  0.00           H  
ATOM   4465  N   TRP D 295      -0.837   9.373  12.347  1.00  0.00           N  
ATOM   4466  CA  TRP D 295      -2.000   9.416  11.468  1.00  0.00           C  
ATOM   4467  C   TRP D 295      -1.909  10.531  10.434  1.00  0.00           C  
ATOM   4468  O   TRP D 295      -2.213  10.320   9.260  1.00  0.00           O  
ATOM   4469  CB  TRP D 295      -3.274   9.597  12.295  1.00  0.00           C  
ATOM   4470  CG  TRP D 295      -4.532   9.491  11.487  1.00  0.00           C  
ATOM   4471  CD1 TRP D 295      -4.716   8.749  10.359  1.00  0.00           C  
ATOM   4472  CD2 TRP D 295      -5.795  10.153  11.742  1.00  0.00           C  
ATOM   4473  NE1 TRP D 295      -5.999   8.902   9.896  1.00  0.00           N  
ATOM   4474  CE2 TRP D 295      -6.674   9.757  10.731  1.00  0.00           C  
ATOM   4475  CE3 TRP D 295      -6.243  11.035  12.733  1.00  0.00           C  
ATOM   4476  CZ2 TRP D 295      -7.982  10.213  10.675  1.00  0.00           C  
ATOM   4477  CZ3 TRP D 295      -7.554  11.492  12.678  1.00  0.00           C  
ATOM   4478  CH2 TRP D 295      -8.401  11.090  11.676  1.00  0.00           C  
ATOM   4479  H   TRP D 295      -0.783  10.016  13.124  1.00  0.00           H  
ATOM   4480  HA  TRP D 295      -2.068   8.467  10.937  1.00  0.00           H  
ATOM   4481 1HB  TRP D 295      -3.308   8.843  13.081  1.00  0.00           H  
ATOM   4482 2HB  TRP D 295      -3.259  10.574  12.778  1.00  0.00           H  
ATOM   4483  HD1 TRP D 295      -3.956   8.124   9.893  1.00  0.00           H  
ATOM   4484  HE1 TRP D 295      -6.385   8.459   9.074  1.00  0.00           H  
ATOM   4485  HE3 TRP D 295      -5.575  11.355  13.532  1.00  0.00           H  
ATOM   4486  HZ2 TRP D 295      -8.670   9.906   9.887  1.00  0.00           H  
ATOM   4487  HZ3 TRP D 295      -7.894  12.179  13.453  1.00  0.00           H  
ATOM   4488  HH2 TRP D 295      -9.424  11.468  11.663  1.00  0.00           H  
ATOM   4489  N   ARG D 296      -1.494  11.716  10.870  1.00  0.00           N  
ATOM   4490  CA  ARG D 296      -1.292  12.825   9.948  1.00  0.00           C  
ATOM   4491  C   ARG D 296      -0.322  12.487   8.833  1.00  0.00           C  
ATOM   4492  O   ARG D 296      -0.378  13.082   7.759  1.00  0.00           O  
ATOM   4493  CB  ARG D 296      -0.777  14.046  10.696  1.00  0.00           C  
ATOM   4494  CG  ARG D 296      -0.388  15.220   9.812  1.00  0.00           C  
ATOM   4495  CD  ARG D 296       0.040  16.394  10.616  1.00  0.00           C  
ATOM   4496  NE  ARG D 296       1.072  16.044  11.579  1.00  0.00           N  
ATOM   4497  CZ  ARG D 296       2.378  15.900  11.282  1.00  0.00           C  
ATOM   4498  NH1 ARG D 296       2.796  16.079  10.049  1.00  0.00           N  
ATOM   4499  NH2 ARG D 296       3.240  15.580  12.232  1.00  0.00           N  
ATOM   4500  H   ARG D 296      -1.316  11.856  11.854  1.00  0.00           H  
ATOM   4501  HA  ARG D 296      -2.248  13.067   9.483  1.00  0.00           H  
ATOM   4502 1HB  ARG D 296      -1.540  14.395  11.391  1.00  0.00           H  
ATOM   4503 2HB  ARG D 296       0.099  13.770  11.283  1.00  0.00           H  
ATOM   4504 1HG  ARG D 296       0.438  14.929   9.163  1.00  0.00           H  
ATOM   4505 2HG  ARG D 296      -1.243  15.516   9.202  1.00  0.00           H  
ATOM   4506 1HD  ARG D 296       0.438  17.162   9.954  1.00  0.00           H  
ATOM   4507 2HD  ARG D 296      -0.814  16.793  11.161  1.00  0.00           H  
ATOM   4508  HE  ARG D 296       0.789  15.899  12.539  1.00  0.00           H  
ATOM   4509 1HH1 ARG D 296       2.137  16.324   9.323  1.00  0.00           H  
ATOM   4510 2HH1 ARG D 296       3.775  15.971   9.826  1.00  0.00           H  
ATOM   4511 1HH2 ARG D 296       2.919  15.442  13.181  1.00  0.00           H  
ATOM   4512 2HH2 ARG D 296       4.218  15.472  12.010  1.00  0.00           H  
ATOM   4513  N   ALA D 297       0.578  11.544   9.092  1.00  0.00           N  
ATOM   4514  CA  ALA D 297       1.580  11.160   8.107  1.00  0.00           C  
ATOM   4515  C   ALA D 297       0.857  10.761   6.827  1.00  0.00           C  
ATOM   4516  O   ALA D 297       1.367  10.949   5.720  1.00  0.00           O  
ATOM   4517  CB  ALA D 297       2.411   9.994   8.628  1.00  0.00           C  
ATOM   4518  H   ALA D 297       0.569  11.081   9.990  1.00  0.00           H  
ATOM   4519  HA  ALA D 297       2.235  12.015   7.939  1.00  0.00           H  
ATOM   4520 1HB  ALA D 297       3.157   9.716   7.883  1.00  0.00           H  
ATOM   4521 2HB  ALA D 297       2.913  10.288   9.550  1.00  0.00           H  
ATOM   4522 3HB  ALA D 297       1.761   9.143   8.825  1.00  0.00           H  
ATOM   4523  N   ALA D 298      -0.343  10.212   6.999  1.00  0.00           N  
ATOM   4524  CA  ALA D 298      -1.188   9.804   5.885  1.00  0.00           C  
ATOM   4525  C   ALA D 298      -1.443  10.984   4.956  1.00  0.00           C  
ATOM   4526  O   ALA D 298      -1.238  10.886   3.746  1.00  0.00           O  
ATOM   4527  CB  ALA D 298      -2.513   9.254   6.409  1.00  0.00           C  
ATOM   4528  H   ALA D 298      -0.675  10.077   7.944  1.00  0.00           H  
ATOM   4529  HA  ALA D 298      -0.668   9.018   5.336  1.00  0.00           H  
ATOM   4530 1HB  ALA D 298      -3.139   8.951   5.569  1.00  0.00           H  
ATOM   4531 2HB  ALA D 298      -2.322   8.393   7.049  1.00  0.00           H  
ATOM   4532 3HB  ALA D 298      -3.025  10.026   6.982  1.00  0.00           H  
ATOM   4533  N   GLY D 299      -1.889  12.097   5.529  1.00  0.00           N  
ATOM   4534  CA  GLY D 299      -2.093  13.300   4.746  1.00  0.00           C  
ATOM   4535  C   GLY D 299      -0.805  13.825   4.139  1.00  0.00           C  
ATOM   4536  O   GLY D 299      -0.786  14.247   2.985  1.00  0.00           O  
ATOM   4537  H   GLY D 299      -2.090  12.114   6.518  1.00  0.00           H  
ATOM   4538 1HA  GLY D 299      -2.806  13.098   3.946  1.00  0.00           H  
ATOM   4539 2HA  GLY D 299      -2.529  14.075   5.376  1.00  0.00           H  
ATOM   4540  N   ALA D 300       0.278  13.793   4.908  1.00  0.00           N  
ATOM   4541  CA  ALA D 300       1.580  14.201   4.396  1.00  0.00           C  
ATOM   4542  C   ALA D 300       2.036  13.363   3.216  1.00  0.00           C  
ATOM   4543  O   ALA D 300       2.616  13.889   2.268  1.00  0.00           O  
ATOM   4544  CB  ALA D 300       2.619  14.132   5.495  1.00  0.00           C  
ATOM   4545  H   ALA D 300       0.202  13.480   5.865  1.00  0.00           H  
ATOM   4546  HA  ALA D 300       1.499  15.231   4.049  1.00  0.00           H  
ATOM   4547 1HB  ALA D 300       3.587  14.440   5.101  1.00  0.00           H  
ATOM   4548 2HB  ALA D 300       2.331  14.797   6.310  1.00  0.00           H  
ATOM   4549 3HB  ALA D 300       2.687  13.112   5.868  1.00  0.00           H  
ATOM   4550  N   ALA D 301       1.789  12.061   3.281  1.00  0.00           N  
ATOM   4551  CA  ALA D 301       2.126  11.175   2.175  1.00  0.00           C  
ATOM   4552  C   ALA D 301       1.258  11.444   0.969  1.00  0.00           C  
ATOM   4553  O   ALA D 301       1.689  11.272  -0.165  1.00  0.00           O  
ATOM   4554  CB  ALA D 301       1.973   9.739   2.589  1.00  0.00           C  
ATOM   4555  H   ALA D 301       1.359  11.673   4.108  1.00  0.00           H  
ATOM   4556  HA  ALA D 301       3.167  11.354   1.903  1.00  0.00           H  
ATOM   4557 1HB  ALA D 301       2.229   9.089   1.752  1.00  0.00           H  
ATOM   4558 2HB  ALA D 301       2.638   9.529   3.428  1.00  0.00           H  
ATOM   4559 3HB  ALA D 301       0.943   9.555   2.889  1.00  0.00           H  
ATOM   4560  N   THR D 302       0.020  11.850   1.214  1.00  0.00           N  
ATOM   4561  CA  THR D 302      -0.843  12.257   0.118  1.00  0.00           C  
ATOM   4562  C   THR D 302      -0.247  13.488  -0.550  1.00  0.00           C  
ATOM   4563  O   THR D 302      -0.256  13.591  -1.774  1.00  0.00           O  
ATOM   4564  CB  THR D 302      -2.275  12.553   0.602  1.00  0.00           C  
ATOM   4565  OG1 THR D 302      -2.836  11.373   1.193  1.00  0.00           O  
ATOM   4566  CG2 THR D 302      -3.149  12.999  -0.560  1.00  0.00           C  
ATOM   4567  H   THR D 302      -0.336  11.882   2.158  1.00  0.00           H  
ATOM   4568  HA  THR D 302      -0.910  11.433  -0.593  1.00  0.00           H  
ATOM   4569  HB  THR D 302      -2.248  13.342   1.354  1.00  0.00           H  
ATOM   4570  HG1 THR D 302      -3.340  11.616   1.973  1.00  0.00           H  
ATOM   4571 1HG2 THR D 302      -4.156  13.205  -0.199  1.00  0.00           H  
ATOM   4572 2HG2 THR D 302      -2.731  13.903  -1.003  1.00  0.00           H  
ATOM   4573 3HG2 THR D 302      -3.186  12.211  -1.310  1.00  0.00           H  
ATOM   4574  N   VAL D 303       0.285  14.413   0.243  1.00  0.00           N  
ATOM   4575  CA  VAL D 303       0.933  15.585  -0.327  1.00  0.00           C  
ATOM   4576  C   VAL D 303       2.126  15.132  -1.159  1.00  0.00           C  
ATOM   4577  O   VAL D 303       2.348  15.630  -2.259  1.00  0.00           O  
ATOM   4578  CB  VAL D 303       1.401  16.549   0.780  1.00  0.00           C  
ATOM   4579  CG1 VAL D 303       2.264  17.655   0.194  1.00  0.00           C  
ATOM   4580  CG2 VAL D 303       0.195  17.131   1.502  1.00  0.00           C  
ATOM   4581  H   VAL D 303       0.245  14.312   1.247  1.00  0.00           H  
ATOM   4582  HA  VAL D 303       0.209  16.115  -0.947  1.00  0.00           H  
ATOM   4583  HB  VAL D 303       2.020  15.999   1.489  1.00  0.00           H  
ATOM   4584 1HG1 VAL D 303       2.586  18.327   0.990  1.00  0.00           H  
ATOM   4585 2HG1 VAL D 303       3.139  17.218  -0.287  1.00  0.00           H  
ATOM   4586 3HG1 VAL D 303       1.687  18.216  -0.542  1.00  0.00           H  
ATOM   4587 1HG2 VAL D 303       0.533  17.810   2.284  1.00  0.00           H  
ATOM   4588 2HG2 VAL D 303      -0.427  17.675   0.792  1.00  0.00           H  
ATOM   4589 3HG2 VAL D 303      -0.386  16.324   1.949  1.00  0.00           H  
ATOM   4590  N   LEU D 304       2.890  14.187  -0.623  1.00  0.00           N  
ATOM   4591  CA  LEU D 304       4.080  13.676  -1.294  1.00  0.00           C  
ATOM   4592  C   LEU D 304       3.654  13.078  -2.631  1.00  0.00           C  
ATOM   4593  O   LEU D 304       4.317  13.278  -3.648  1.00  0.00           O  
ATOM   4594  CB  LEU D 304       4.787  12.620  -0.435  1.00  0.00           C  
ATOM   4595  CG  LEU D 304       5.499  13.148   0.816  1.00  0.00           C  
ATOM   4596  CD1 LEU D 304       6.016  11.977   1.640  1.00  0.00           C  
ATOM   4597  CD2 LEU D 304       6.638  14.069   0.401  1.00  0.00           C  
ATOM   4598  H   LEU D 304       2.635  13.812   0.280  1.00  0.00           H  
ATOM   4599  HA  LEU D 304       4.780  14.500  -1.431  1.00  0.00           H  
ATOM   4600 1HB  LEU D 304       4.050  11.886  -0.112  1.00  0.00           H  
ATOM   4601 2HB  LEU D 304       5.529  12.112  -1.050  1.00  0.00           H  
ATOM   4602  HG  LEU D 304       4.790  13.702   1.432  1.00  0.00           H  
ATOM   4603 1HD1 LEU D 304       6.522  12.352   2.529  1.00  0.00           H  
ATOM   4604 2HD1 LEU D 304       5.179  11.346   1.939  1.00  0.00           H  
ATOM   4605 3HD1 LEU D 304       6.716  11.393   1.043  1.00  0.00           H  
ATOM   4606 1HD2 LEU D 304       7.144  14.445   1.291  1.00  0.00           H  
ATOM   4607 2HD2 LEU D 304       7.348  13.516  -0.213  1.00  0.00           H  
ATOM   4608 3HD2 LEU D 304       6.238  14.907  -0.170  1.00  0.00           H  
ATOM   4609  N   LEU D 305       2.540  12.350  -2.624  1.00  0.00           N  
ATOM   4610  CA  LEU D 305       1.989  11.772  -3.844  1.00  0.00           C  
ATOM   4611  C   LEU D 305       1.759  12.851  -4.884  1.00  0.00           C  
ATOM   4612  O   LEU D 305       2.169  12.711  -6.034  1.00  0.00           O  
ATOM   4613  CB  LEU D 305       0.670  11.047  -3.549  1.00  0.00           C  
ATOM   4614  CG  LEU D 305      -0.053  10.458  -4.767  1.00  0.00           C  
ATOM   4615  CD1 LEU D 305       0.834   9.410  -5.427  1.00  0.00           C  
ATOM   4616  CD2 LEU D 305      -1.379   9.854  -4.329  1.00  0.00           C  
ATOM   4617  H   LEU D 305       2.063  12.194  -1.747  1.00  0.00           H  
ATOM   4618  HA  LEU D 305       2.695  11.037  -4.228  1.00  0.00           H  
ATOM   4619 1HB  LEU D 305       0.870  10.231  -2.856  1.00  0.00           H  
ATOM   4620 2HB  LEU D 305      -0.011  11.747  -3.066  1.00  0.00           H  
ATOM   4621  HG  LEU D 305      -0.236  11.246  -5.498  1.00  0.00           H  
ATOM   4622 1HD1 LEU D 305       0.321   8.991  -6.292  1.00  0.00           H  
ATOM   4623 2HD1 LEU D 305       1.767   9.873  -5.748  1.00  0.00           H  
ATOM   4624 3HD1 LEU D 305       1.049   8.615  -4.714  1.00  0.00           H  
ATOM   4625 1HD2 LEU D 305      -1.893   9.436  -5.195  1.00  0.00           H  
ATOM   4626 2HD2 LEU D 305      -1.196   9.065  -3.599  1.00  0.00           H  
ATOM   4627 3HD2 LEU D 305      -1.999  10.629  -3.877  1.00  0.00           H  
ATOM   4628  N   VAL D 306       1.093  13.924  -4.474  1.00  0.00           N  
ATOM   4629  CA  VAL D 306       0.820  15.038  -5.370  1.00  0.00           C  
ATOM   4630  C   VAL D 306       2.119  15.606  -5.919  1.00  0.00           C  
ATOM   4631  O   VAL D 306       2.199  15.962  -7.093  1.00  0.00           O  
ATOM   4632  CB  VAL D 306       0.043  16.145  -4.633  1.00  0.00           C  
ATOM   4633  CG1 VAL D 306      -0.048  17.395  -5.496  1.00  0.00           C  
ATOM   4634  CG2 VAL D 306      -1.344  15.644  -4.260  1.00  0.00           C  
ATOM   4635  H   VAL D 306       0.767  13.970  -3.519  1.00  0.00           H  
ATOM   4636  HA  VAL D 306       0.213  14.674  -6.199  1.00  0.00           H  
ATOM   4637  HB  VAL D 306       0.588  16.418  -3.729  1.00  0.00           H  
ATOM   4638 1HG1 VAL D 306      -0.600  18.168  -4.959  1.00  0.00           H  
ATOM   4639 2HG1 VAL D 306       0.955  17.756  -5.720  1.00  0.00           H  
ATOM   4640 3HG1 VAL D 306      -0.566  17.159  -6.425  1.00  0.00           H  
ATOM   4641 1HG2 VAL D 306      -1.887  16.432  -3.739  1.00  0.00           H  
ATOM   4642 2HG2 VAL D 306      -1.885  15.366  -5.165  1.00  0.00           H  
ATOM   4643 3HG2 VAL D 306      -1.254  14.775  -3.609  1.00  0.00           H  
ATOM   4644  N   ILE D 307       3.133  15.705  -5.070  1.00  0.00           N  
ATOM   4645  CA  ILE D 307       4.388  16.294  -5.507  1.00  0.00           C  
ATOM   4646  C   ILE D 307       4.897  15.397  -6.631  1.00  0.00           C  
ATOM   4647  O   ILE D 307       5.311  15.885  -7.682  1.00  0.00           O  
ATOM   4648  CB  ILE D 307       5.419  16.386  -4.367  1.00  0.00           C  
ATOM   4649  CG1 ILE D 307       4.969  17.410  -3.321  1.00  0.00           C  
ATOM   4650  CG2 ILE D 307       6.790  16.749  -4.917  1.00  0.00           C  
ATOM   4651  CD1 ILE D 307       5.764  17.361  -2.037  1.00  0.00           C  
ATOM   4652  H   ILE D 307       3.048  15.377  -4.119  1.00  0.00           H  
ATOM   4653  HA  ILE D 307       4.195  17.313  -5.838  1.00  0.00           H  
ATOM   4654  HB  ILE D 307       5.485  15.425  -3.858  1.00  0.00           H  
ATOM   4655 1HG1 ILE D 307       5.052  18.414  -3.737  1.00  0.00           H  
ATOM   4656 2HG1 ILE D 307       3.919  17.244  -3.078  1.00  0.00           H  
ATOM   4657 1HG2 ILE D 307       7.506  16.810  -4.098  1.00  0.00           H  
ATOM   4658 2HG2 ILE D 307       7.112  15.985  -5.624  1.00  0.00           H  
ATOM   4659 3HG2 ILE D 307       6.734  17.713  -5.424  1.00  0.00           H  
ATOM   4660 1HD1 ILE D 307       5.386  18.115  -1.346  1.00  0.00           H  
ATOM   4661 2HD1 ILE D 307       5.666  16.373  -1.585  1.00  0.00           H  
ATOM   4662 3HD1 ILE D 307       6.813  17.559  -2.251  1.00  0.00           H  
ATOM   4663  N   VAL D 308       4.833  14.084  -6.407  1.00  0.00           N  
ATOM   4664  CA  VAL D 308       5.303  13.098  -7.383  1.00  0.00           C  
ATOM   4665  C   VAL D 308       4.528  13.245  -8.680  1.00  0.00           C  
ATOM   4666  O   VAL D 308       5.093  13.173  -9.768  1.00  0.00           O  
ATOM   4667  CB  VAL D 308       5.132  11.667  -6.841  1.00  0.00           C  
ATOM   4668  CG1 VAL D 308       5.385  10.647  -7.942  1.00  0.00           C  
ATOM   4669  CG2 VAL D 308       6.075  11.440  -5.669  1.00  0.00           C  
ATOM   4670  H   VAL D 308       4.446  13.763  -5.531  1.00  0.00           H  
ATOM   4671  HA  VAL D 308       6.370  13.254  -7.546  1.00  0.00           H  
ATOM   4672  HB  VAL D 308       4.101  11.534  -6.511  1.00  0.00           H  
ATOM   4673 1HG1 VAL D 308       5.259   9.641  -7.541  1.00  0.00           H  
ATOM   4674 2HG1 VAL D 308       4.675  10.805  -8.754  1.00  0.00           H  
ATOM   4675 3HG1 VAL D 308       6.401  10.763  -8.318  1.00  0.00           H  
ATOM   4676 1HG2 VAL D 308       5.948  10.427  -5.291  1.00  0.00           H  
ATOM   4677 2HG2 VAL D 308       7.104  11.579  -5.999  1.00  0.00           H  
ATOM   4678 3HG2 VAL D 308       5.848  12.154  -4.877  1.00  0.00           H  
ATOM   4679  N   LEU D 309       3.223  13.437  -8.551  1.00  0.00           N  
ATOM   4680  CA  LEU D 309       2.368  13.528  -9.711  1.00  0.00           C  
ATOM   4681  C   LEU D 309       2.804  14.750 -10.491  1.00  0.00           C  
ATOM   4682  O   LEU D 309       2.915  14.701 -11.714  1.00  0.00           O  
ATOM   4683  CB  LEU D 309       0.893  13.637  -9.307  1.00  0.00           C  
ATOM   4684  CG  LEU D 309       0.292  12.394  -8.640  1.00  0.00           C  
ATOM   4685  CD1 LEU D 309      -1.119  12.706  -8.159  1.00  0.00           C  
ATOM   4686  CD2 LEU D 309       0.288  11.238  -9.630  1.00  0.00           C  
ATOM   4687  H   LEU D 309       2.815  13.520  -7.631  1.00  0.00           H  
ATOM   4688  HA  LEU D 309       2.470  12.610 -10.288  1.00  0.00           H  
ATOM   4689 1HB  LEU D 309       0.783  14.470  -8.615  1.00  0.00           H  
ATOM   4690 2HB  LEU D 309       0.303  13.853 -10.198  1.00  0.00           H  
ATOM   4691  HG  LEU D 309       0.889  12.123  -7.769  1.00  0.00           H  
ATOM   4692 1HD1 LEU D 309      -1.546  11.823  -7.684  1.00  0.00           H  
ATOM   4693 2HD1 LEU D 309      -1.084  13.523  -7.437  1.00  0.00           H  
ATOM   4694 3HD1 LEU D 309      -1.737  12.997  -9.007  1.00  0.00           H  
ATOM   4695 1HD2 LEU D 309      -0.139  10.354  -9.155  1.00  0.00           H  
ATOM   4696 2HD2 LEU D 309      -0.310  11.507 -10.500  1.00  0.00           H  
ATOM   4697 3HD2 LEU D 309       1.310  11.024  -9.943  1.00  0.00           H  
ATOM   4698  N   LEU D 310       3.070  15.840  -9.776  1.00  0.00           N  
ATOM   4699  CA  LEU D 310       3.494  17.087 -10.403  1.00  0.00           C  
ATOM   4700  C   LEU D 310       4.862  16.949 -11.049  1.00  0.00           C  
ATOM   4701  O   LEU D 310       5.105  17.518 -12.110  1.00  0.00           O  
ATOM   4702  CB  LEU D 310       3.526  18.216  -9.366  1.00  0.00           C  
ATOM   4703  CG  LEU D 310       2.162  18.667  -8.829  1.00  0.00           C  
ATOM   4704  CD1 LEU D 310       2.364  19.667  -7.699  1.00  0.00           C  
ATOM   4705  CD2 LEU D 310       1.348  19.277  -9.961  1.00  0.00           C  
ATOM   4706  H   LEU D 310       2.976  15.802  -8.771  1.00  0.00           H  
ATOM   4707  HA  LEU D 310       2.779  17.341 -11.185  1.00  0.00           H  
ATOM   4708 1HB  LEU D 310       4.125  17.890  -8.516  1.00  0.00           H  
ATOM   4709 2HB  LEU D 310       4.010  19.085  -9.812  1.00  0.00           H  
ATOM   4710  HG  LEU D 310       1.629  17.807  -8.422  1.00  0.00           H  
ATOM   4711 1HD1 LEU D 310       1.394  19.987  -7.318  1.00  0.00           H  
ATOM   4712 2HD1 LEU D 310       2.932  19.198  -6.896  1.00  0.00           H  
ATOM   4713 3HD1 LEU D 310       2.910  20.532  -8.073  1.00  0.00           H  
ATOM   4714 1HD2 LEU D 310       0.377  19.597  -9.580  1.00  0.00           H  
ATOM   4715 2HD2 LEU D 310       1.879  20.138 -10.368  1.00  0.00           H  
ATOM   4716 3HD2 LEU D 310       1.203  18.535 -10.746  1.00  0.00           H  
ATOM   4717  N   ALA D 311       5.748  16.189 -10.414  1.00  0.00           N  
ATOM   4718  CA  ALA D 311       7.079  15.940 -10.955  1.00  0.00           C  
ATOM   4719  C   ALA D 311       6.996  15.341 -12.352  1.00  0.00           C  
ATOM   4720  O   ALA D 311       7.677  15.792 -13.270  1.00  0.00           O  
ATOM   4721  CB  ALA D 311       7.852  15.005 -10.037  1.00  0.00           C  
ATOM   4722  H   ALA D 311       5.490  15.772  -9.531  1.00  0.00           H  
ATOM   4723  HA  ALA D 311       7.604  16.894 -11.015  1.00  0.00           H  
ATOM   4724 1HB  ALA D 311       8.845  14.827 -10.452  1.00  0.00           H  
ATOM   4725 2HB  ALA D 311       7.948  15.460  -9.051  1.00  0.00           H  
ATOM   4726 3HB  ALA D 311       7.321  14.059  -9.950  1.00  0.00           H  
ATOM   4727  N   GLY D 312       6.164  14.315 -12.505  1.00  0.00           N  
ATOM   4728  CA  GLY D 312       5.934  13.738 -13.816  1.00  0.00           C  
ATOM   4729  C   GLY D 312       5.381  14.770 -14.775  1.00  0.00           C  
ATOM   4730  O   GLY D 312       5.824  14.873 -15.917  1.00  0.00           O  
ATOM   4731  H   GLY D 312       5.683  13.928 -11.706  1.00  0.00           H  
ATOM   4732 1HA  GLY D 312       6.870  13.336 -14.206  1.00  0.00           H  
ATOM   4733 2HA  GLY D 312       5.238  12.904 -13.730  1.00  0.00           H  
ATOM   4734  N   SER D 313       4.408  15.539 -14.302  1.00  0.00           N  
ATOM   4735  CA  SER D 313       3.754  16.547 -15.122  1.00  0.00           C  
ATOM   4736  C   SER D 313       4.744  17.611 -15.564  1.00  0.00           C  
ATOM   4737  O   SER D 313       4.585  18.232 -16.612  1.00  0.00           O  
ATOM   4738  CB  SER D 313       2.615  17.188 -14.354  1.00  0.00           C  
ATOM   4739  OG  SER D 313       1.588  16.265 -14.116  1.00  0.00           O  
ATOM   4740  H   SER D 313       4.115  15.418 -13.343  1.00  0.00           H  
ATOM   4741  HA  SER D 313       3.327  16.056 -15.998  1.00  0.00           H  
ATOM   4742 1HB  SER D 313       2.987  17.575 -13.406  1.00  0.00           H  
ATOM   4743 2HB  SER D 313       2.224  18.032 -14.921  1.00  0.00           H  
ATOM   4744  HG  SER D 313       1.975  15.397 -14.253  1.00  0.00           H  
ATOM   4745  N   TYR D 314       5.772  17.815 -14.753  1.00  0.00           N  
ATOM   4746  CA  TYR D 314       6.737  18.872 -15.003  1.00  0.00           C  
ATOM   4747  C   TYR D 314       8.101  18.357 -15.440  1.00  0.00           C  
ATOM   4748  O   TYR D 314       9.105  19.056 -15.314  1.00  0.00           O  
ATOM   4749  CB  TYR D 314       6.887  19.740 -13.751  1.00  0.00           C  
ATOM   4750  CG  TYR D 314       5.619  20.463 -13.353  1.00  0.00           C  
ATOM   4751  CD1 TYR D 314       4.823  21.053 -14.324  1.00  0.00           C  
ATOM   4752  CD2 TYR D 314       5.252  20.535 -12.018  1.00  0.00           C  
ATOM   4753  CE1 TYR D 314       3.665  21.713 -13.961  1.00  0.00           C  
ATOM   4754  CE2 TYR D 314       4.094  21.195 -11.655  1.00  0.00           C  
ATOM   4755  CZ  TYR D 314       3.303  21.782 -12.621  1.00  0.00           C  
ATOM   4756  OH  TYR D 314       2.149  22.439 -12.259  1.00  0.00           O  
ATOM   4757  H   TYR D 314       5.890  17.222 -13.944  1.00  0.00           H  
ATOM   4758  HA  TYR D 314       6.367  19.491 -15.820  1.00  0.00           H  
ATOM   4759 1HB  TYR D 314       7.202  19.118 -12.912  1.00  0.00           H  
ATOM   4760 2HB  TYR D 314       7.665  20.485 -13.917  1.00  0.00           H  
ATOM   4761  HD1 TYR D 314       5.112  20.996 -15.374  1.00  0.00           H  
ATOM   4762  HD2 TYR D 314       5.878  20.072 -11.255  1.00  0.00           H  
ATOM   4763  HE1 TYR D 314       3.040  22.177 -14.724  1.00  0.00           H  
ATOM   4764  HE2 TYR D 314       3.806  21.252 -10.605  1.00  0.00           H  
ATOM   4765  HH  TYR D 314       1.720  22.787 -13.044  1.00  0.00           H  
ATOM   4766  N   LEU D 315       8.133  17.128 -15.945  1.00  0.00           N  
ATOM   4767  CA  LEU D 315       9.379  16.517 -16.398  1.00  0.00           C  
ATOM   4768  C   LEU D 315       9.112  15.713 -17.659  1.00  0.00           C  
ATOM   4769  O   LEU D 315       9.754  15.919 -18.686  1.00  0.00           O  
ATOM   4770  CB  LEU D 315       9.971  15.612 -15.310  1.00  0.00           C  
ATOM   4771  CG  LEU D 315      10.483  16.329 -14.054  1.00  0.00           C  
ATOM   4772  CD1 LEU D 315      10.870  15.297 -13.003  1.00  0.00           C  
ATOM   4773  CD2 LEU D 315      11.669  17.209 -14.419  1.00  0.00           C  
ATOM   4774  H   LEU D 315       7.273  16.603 -16.018  1.00  0.00           H  
ATOM   4775  HA  LEU D 315      10.098  17.310 -16.605  1.00  0.00           H  
ATOM   4776 1HB  LEU D 315       9.209  14.900 -14.998  1.00  0.00           H  
ATOM   4777 2HB  LEU D 315      10.805  15.055 -15.737  1.00  0.00           H  
ATOM   4778  HG  LEU D 315       9.687  16.947 -13.638  1.00  0.00           H  
ATOM   4779 1HD1 LEU D 315      11.233  15.807 -12.110  1.00  0.00           H  
ATOM   4780 2HD1 LEU D 315       9.998  14.695 -12.746  1.00  0.00           H  
ATOM   4781 3HD1 LEU D 315      11.654  14.653 -13.397  1.00  0.00           H  
ATOM   4782 1HD2 LEU D 315      12.032  17.719 -13.527  1.00  0.00           H  
ATOM   4783 2HD2 LEU D 315      12.466  16.591 -14.834  1.00  0.00           H  
ATOM   4784 3HD2 LEU D 315      11.360  17.948 -15.159  1.00  0.00           H  
ATOM   4785  N   ALA D 316       8.165  14.787 -17.574  1.00  0.00           N  
ATOM   4786  CA  ALA D 316       7.911  13.874 -18.678  1.00  0.00           C  
ATOM   4787  C   ALA D 316       7.463  14.724 -19.862  1.00  0.00           C  
ATOM   4788  O   ALA D 316       7.784  14.431 -21.015  1.00  0.00           O  
ATOM   4789  CB  ALA D 316       6.822  12.878 -18.297  1.00  0.00           C  
ATOM   4790  H   ALA D 316       7.610  14.710 -16.734  1.00  0.00           H  
ATOM   4791  HA  ALA D 316       8.832  13.330 -18.887  1.00  0.00           H  
ATOM   4792 1HB  ALA D 316       6.641  12.200 -19.131  1.00  0.00           H  
ATOM   4793 2HB  ALA D 316       7.142  12.305 -17.426  1.00  0.00           H  
ATOM   4794 3HB  ALA D 316       5.905  13.415 -18.060  1.00  0.00           H  
ATOM   4795  N   VAL D 317       6.724  15.786 -19.562  1.00  0.00           N  
ATOM   4796  CA  VAL D 317       6.211  16.673 -20.591  1.00  0.00           C  
ATOM   4797  C   VAL D 317       7.393  17.234 -21.359  1.00  0.00           C  
ATOM   4798  O   VAL D 317       7.408  17.195 -22.583  1.00  0.00           O  
ATOM   4799  CB  VAL D 317       5.385  17.820 -19.977  1.00  0.00           C  
ATOM   4800  CG1 VAL D 317       5.016  18.840 -21.043  1.00  0.00           C  
ATOM   4801  CG2 VAL D 317       4.138  17.260 -19.311  1.00  0.00           C  
ATOM   4802  H   VAL D 317       6.514  15.983 -18.593  1.00  0.00           H  
ATOM   4803  HA  VAL D 317       5.544  16.103 -21.239  1.00  0.00           H  
ATOM   4804  HB  VAL D 317       5.994  18.336 -19.235  1.00  0.00           H  
ATOM   4805 1HG1 VAL D 317       4.433  19.644 -20.592  1.00  0.00           H  
ATOM   4806 2HG1 VAL D 317       5.924  19.254 -21.481  1.00  0.00           H  
ATOM   4807 3HG1 VAL D 317       4.424  18.357 -21.820  1.00  0.00           H  
ATOM   4808 1HG2 VAL D 317       3.559  18.076 -18.878  1.00  0.00           H  
ATOM   4809 2HG2 VAL D 317       3.532  16.738 -20.052  1.00  0.00           H  
ATOM   4810 3HG2 VAL D 317       4.427  16.564 -18.523  1.00  0.00           H  
ATOM   4811  N   LEU D 318       8.388  17.737 -20.634  1.00  0.00           N  
ATOM   4812  CA  LEU D 318       9.536  18.372 -21.267  1.00  0.00           C  
ATOM   4813  C   LEU D 318      10.380  17.382 -22.071  1.00  0.00           C  
ATOM   4814  O   LEU D 318      10.983  17.738 -23.083  1.00  0.00           O  
ATOM   4815  CB  LEU D 318      10.411  19.043 -20.200  1.00  0.00           C  
ATOM   4816  CG  LEU D 318       9.773  20.228 -19.465  1.00  0.00           C  
ATOM   4817  CD1 LEU D 318      10.693  20.684 -18.341  1.00  0.00           C  
ATOM   4818  CD2 LEU D 318       9.512  21.357 -20.451  1.00  0.00           C  
ATOM   4819  H   LEU D 318       8.350  17.679 -19.627  1.00  0.00           H  
ATOM   4820  HA  LEU D 318       9.174  19.118 -21.974  1.00  0.00           H  
ATOM   4821 1HB  LEU D 318      10.682  18.297 -19.454  1.00  0.00           H  
ATOM   4822 2HB  LEU D 318      11.325  19.400 -20.674  1.00  0.00           H  
ATOM   4823  HG  LEU D 318       8.830  19.913 -19.016  1.00  0.00           H  
ATOM   4824 1HD1 LEU D 318      10.239  21.526 -17.818  1.00  0.00           H  
ATOM   4825 2HD1 LEU D 318      10.847  19.864 -17.640  1.00  0.00           H  
ATOM   4826 3HD1 LEU D 318      11.652  20.991 -18.758  1.00  0.00           H  
ATOM   4827 1HD2 LEU D 318       9.058  22.199 -19.928  1.00  0.00           H  
ATOM   4828 2HD2 LEU D 318      10.454  21.673 -20.899  1.00  0.00           H  
ATOM   4829 3HD2 LEU D 318       8.838  21.008 -21.233  1.00  0.00           H  
ATOM   4830  N   ALA D 319      10.417  16.136 -21.613  1.00  0.00           N  
ATOM   4831  CA  ALA D 319      11.201  15.102 -22.273  1.00  0.00           C  
ATOM   4832  C   ALA D 319      10.612  14.870 -23.656  1.00  0.00           C  
ATOM   4833  O   ALA D 319      11.339  14.649 -24.619  1.00  0.00           O  
ATOM   4834  CB  ALA D 319      11.159  13.816 -21.465  1.00  0.00           C  
ATOM   4835  H   ALA D 319       9.889  15.900 -20.785  1.00  0.00           H  
ATOM   4836  HA  ALA D 319      12.233  15.447 -22.335  1.00  0.00           H  
ATOM   4837 1HB  ALA D 319      11.748  13.050 -21.969  1.00  0.00           H  
ATOM   4838 2HB  ALA D 319      11.570  13.996 -20.472  1.00  0.00           H  
ATOM   4839 3HB  ALA D 319      10.128  13.478 -21.375  1.00  0.00           H  
ATOM   4840  N   GLU D 320       9.286  14.936 -23.742  1.00  0.00           N  
ATOM   4841  CA  GLU D 320       8.572  14.733 -24.997  1.00  0.00           C  
ATOM   4842  C   GLU D 320       8.333  16.032 -25.765  1.00  0.00           C  
ATOM   4843  O   GLU D 320       8.172  16.014 -26.982  1.00  0.00           O  
ATOM   4844  CB  GLU D 320       7.231  14.048 -24.725  1.00  0.00           C  
ATOM   4845  CG  GLU D 320       7.346  12.672 -24.085  1.00  0.00           C  
ATOM   4846  CD  GLU D 320       8.155  11.709 -24.909  1.00  0.00           C  
ATOM   4847  OE1 GLU D 320       8.052  11.754 -26.112  1.00  0.00           O  
ATOM   4848  OE2 GLU D 320       8.876  10.928 -24.336  1.00  0.00           O  
ATOM   4849  H   GLU D 320       8.760  15.134 -22.903  1.00  0.00           H  
ATOM   4850  HA  GLU D 320       9.167  14.076 -25.632  1.00  0.00           H  
ATOM   4851 1HB  GLU D 320       6.629  14.674 -24.066  1.00  0.00           H  
ATOM   4852 2HB  GLU D 320       6.683  13.937 -25.661  1.00  0.00           H  
ATOM   4853 1HG  GLU D 320       7.814  12.776 -23.106  1.00  0.00           H  
ATOM   4854 2HG  GLU D 320       6.346  12.266 -23.938  1.00  0.00           H  
ATOM   4855  N   ARG D 321       8.306  17.149 -25.039  1.00  0.00           N  
ATOM   4856  CA  ARG D 321       8.009  18.472 -25.600  1.00  0.00           C  
ATOM   4857  C   ARG D 321       8.809  18.861 -26.841  1.00  0.00           C  
ATOM   4858  O   ARG D 321       8.255  19.405 -27.797  1.00  0.00           O  
ATOM   4859  CB  ARG D 321       8.239  19.535 -24.535  1.00  0.00           C  
ATOM   4860  CG  ARG D 321       7.929  20.957 -24.974  1.00  0.00           C  
ATOM   4861  CD  ARG D 321       8.169  21.934 -23.881  1.00  0.00           C  
ATOM   4862  NE  ARG D 321       7.856  23.294 -24.290  1.00  0.00           N  
ATOM   4863  CZ  ARG D 321       8.717  24.122 -24.913  1.00  0.00           C  
ATOM   4864  NH1 ARG D 321       9.936  23.716 -25.191  1.00  0.00           N  
ATOM   4865  NH2 ARG D 321       8.336  25.343 -25.245  1.00  0.00           N  
ATOM   4866  H   ARG D 321       8.501  17.065 -24.052  1.00  0.00           H  
ATOM   4867  HA  ARG D 321       6.971  18.481 -25.935  1.00  0.00           H  
ATOM   4868 1HB  ARG D 321       7.622  19.317 -23.665  1.00  0.00           H  
ATOM   4869 2HB  ARG D 321       9.280  19.508 -24.214  1.00  0.00           H  
ATOM   4870 1HG  ARG D 321       8.565  21.224 -25.818  1.00  0.00           H  
ATOM   4871 2HG  ARG D 321       6.882  21.026 -25.272  1.00  0.00           H  
ATOM   4872 1HD  ARG D 321       7.542  21.683 -23.025  1.00  0.00           H  
ATOM   4873 2HD  ARG D 321       9.217  21.899 -23.586  1.00  0.00           H  
ATOM   4874  HE  ARG D 321       6.927  23.642 -24.094  1.00  0.00           H  
ATOM   4875 1HH1 ARG D 321      10.227  22.782 -24.937  1.00  0.00           H  
ATOM   4876 2HH1 ARG D 321      10.581  24.336 -25.657  1.00  0.00           H  
ATOM   4877 1HH2 ARG D 321       7.398  25.656 -25.032  1.00  0.00           H  
ATOM   4878 2HH2 ARG D 321       8.981  25.964 -25.712  1.00  0.00           H  
ATOM   4879  N   GLY D 322      10.110  18.595 -26.826  1.00  0.00           N  
ATOM   4880  CA  GLY D 322      10.922  18.874 -27.996  1.00  0.00           C  
ATOM   4881  C   GLY D 322      11.055  17.675 -28.915  1.00  0.00           C  
ATOM   4882  O   GLY D 322      12.110  17.469 -29.516  1.00  0.00           O  
ATOM   4883  H   GLY D 322      10.547  18.197 -26.007  1.00  0.00           H  
ATOM   4884 1HA  GLY D 322      10.482  19.701 -28.555  1.00  0.00           H  
ATOM   4885 2HA  GLY D 322      11.915  19.191 -27.682  1.00  0.00           H  
ATOM   4886  N   ALA D 323       9.988  16.887 -29.029  1.00  0.00           N  
ATOM   4887  CA  ALA D 323      10.016  15.683 -29.852  1.00  0.00           C  
ATOM   4888  C   ALA D 323       8.640  15.327 -30.417  1.00  0.00           C  
ATOM   4889  O   ALA D 323       7.614  15.821 -29.943  1.00  0.00           O  
ATOM   4890  CB  ALA D 323      10.555  14.510 -29.031  1.00  0.00           C  
ATOM   4891  H   ALA D 323       9.139  17.127 -28.537  1.00  0.00           H  
ATOM   4892  HA  ALA D 323      10.681  15.866 -30.696  1.00  0.00           H  
ATOM   4893 1HB  ALA D 323      10.575  13.612 -29.648  1.00  0.00           H  
ATOM   4894 2HB  ALA D 323      11.565  14.738 -28.690  1.00  0.00           H  
ATOM   4895 3HB  ALA D 323       9.911  14.343 -28.169  1.00  0.00           H  
ATOM   4896  N   PRO D 324       8.610  14.472 -31.455  1.00  0.00           N  
ATOM   4897  CA  PRO D 324       7.392  13.985 -32.132  1.00  0.00           C  
ATOM   4898  C   PRO D 324       6.486  13.095 -31.267  1.00  0.00           C  
ATOM   4899  O   PRO D 324       5.436  12.635 -31.716  1.00  0.00           O  
ATOM   4900  CB  PRO D 324       7.936  13.210 -33.330  1.00  0.00           C  
ATOM   4901  CG  PRO D 324       9.358  13.678 -33.478  1.00  0.00           C  
ATOM   4902  CD  PRO D 324       9.837  13.957 -32.097  1.00  0.00           C  
ATOM   4903  HA  PRO D 324       6.794  14.847 -32.464  1.00  0.00           H  
ATOM   4904 1HB  PRO D 324       7.865  12.128 -33.141  1.00  0.00           H  
ATOM   4905 2HB  PRO D 324       7.327  13.420 -34.222  1.00  0.00           H  
ATOM   4906 1HG  PRO D 324       9.962  12.904 -33.975  1.00  0.00           H  
ATOM   4907 2HG  PRO D 324       9.399  14.572 -34.117  1.00  0.00           H  
ATOM   4908 1HD  PRO D 324      10.190  13.023 -31.635  1.00  0.00           H  
ATOM   4909 2HD  PRO D 324      10.646  14.702 -32.133  1.00  0.00           H  
ATOM   4910  N   GLY D 325       6.895  12.868 -30.024  1.00  0.00           N  
ATOM   4911  CA  GLY D 325       6.184  11.941 -29.168  1.00  0.00           C  
ATOM   4912  C   GLY D 325       4.726  12.215 -28.895  1.00  0.00           C  
ATOM   4913  O   GLY D 325       4.143  13.167 -29.410  1.00  0.00           O  
ATOM   4914  H   GLY D 325       7.710  13.343 -29.664  1.00  0.00           H  
ATOM   4915 1HA  GLY D 325       6.230  10.940 -29.598  1.00  0.00           H  
ATOM   4916 2HA  GLY D 325       6.672  11.896 -28.196  1.00  0.00           H  
ATOM   4917  N   ALA D 326       4.157  11.364 -28.045  1.00  0.00           N  
ATOM   4918  CA  ALA D 326       2.731  11.349 -27.748  1.00  0.00           C  
ATOM   4919  C   ALA D 326       2.258  12.584 -26.993  1.00  0.00           C  
ATOM   4920  O   ALA D 326       2.976  13.581 -26.883  1.00  0.00           O  
ATOM   4921  CB  ALA D 326       2.384  10.091 -26.956  1.00  0.00           C  
ATOM   4922  H   ALA D 326       4.762  10.698 -27.588  1.00  0.00           H  
ATOM   4923  HA  ALA D 326       2.188  11.339 -28.693  1.00  0.00           H  
ATOM   4924 1HB  ALA D 326       1.316  10.083 -26.736  1.00  0.00           H  
ATOM   4925 2HB  ALA D 326       2.639   9.209 -27.544  1.00  0.00           H  
ATOM   4926 3HB  ALA D 326       2.947  10.080 -26.024  1.00  0.00           H  
ATOM   4927  N   GLN D 327       1.041  12.495 -26.468  1.00  0.00           N  
ATOM   4928  CA  GLN D 327       0.361  13.619 -25.836  1.00  0.00           C  
ATOM   4929  C   GLN D 327       0.991  14.155 -24.557  1.00  0.00           C  
ATOM   4930  O   GLN D 327       0.433  15.056 -23.929  1.00  0.00           O  
ATOM   4931  CB  GLN D 327      -1.088  13.223 -25.540  1.00  0.00           C  
ATOM   4932  CG  GLN D 327      -1.936  12.992 -26.779  1.00  0.00           C  
ATOM   4933  CD  GLN D 327      -3.361  12.599 -26.440  1.00  0.00           C  
ATOM   4934  OE1 GLN D 327      -3.624  12.013 -25.386  1.00  0.00           O  
ATOM   4935  NE2 GLN D 327      -4.290  12.918 -27.334  1.00  0.00           N  
ATOM   4936  H   GLN D 327       0.574  11.600 -26.514  1.00  0.00           H  
ATOM   4937  HA  GLN D 327       0.389  14.468 -26.518  1.00  0.00           H  
ATOM   4938 1HB  GLN D 327      -1.102  12.308 -24.948  1.00  0.00           H
[truncated: 126,744 more chars]
