# Supplementary material for: An Integrated Framework Advancing Membrane Protein Modeling and Design
Source: PLoS Comput Biol. 2015 Sep 1;11(9):e1004398. doi: 10.1371/journal.pcbi.1004398 (PMC4556676; doi:10.1371/journal.pcbi.1004398)
Supplement: S5 File — This protocol capture contains the steps, input files, and example output files necessary to run the MPdock protocol described in this manuscript. For simplification, we only describe docking of Glycophorin A in these files. The supplementary files are included with the Rosetta3 software suite under the directory Rosetta/demos/protocol_capture/MPdock. (GZ) [file pcbi.1004398.s005.gz › MPSymDock/example_refined_models/1bl8_tr_0008.pdb]

ATOM      1  N   ALA A   1     -17.033  -4.322  15.600  1.00  0.00           N  
ATOM      2  CA  ALA A   1     -15.753  -3.616  15.894  1.00  0.00           C  
ATOM      3  C   ALA A   1     -15.898  -2.117  15.657  1.00  0.00           C  
ATOM      4  O   ALA A   1     -16.678  -1.442  16.329  1.00  0.00           O  
ATOM      5  CB  ALA A   1     -14.635  -4.178  15.019  1.00  0.00           C  
ATOM      6 1H   ALA A   1     -16.918  -5.302  15.762  1.00  0.00           H  
ATOM      7 2H   ALA A   1     -17.755  -3.969  16.196  1.00  0.00           H  
ATOM      8 3H   ALA A   1     -17.287  -4.170  14.645  1.00  0.00           H  
ATOM      9  HA  ALA A   1     -15.506  -3.786  16.942  1.00  0.00           H  
ATOM     10 1HB  ALA A   1     -13.704  -3.657  15.240  1.00  0.00           H  
ATOM     11 2HB  ALA A   1     -14.513  -5.241  15.224  1.00  0.00           H  
ATOM     12 3HB  ALA A   1     -14.889  -4.037  13.970  1.00  0.00           H  
ATOM     13  N   LEU A   2     -15.136  -1.607  14.694  1.00  0.00           N  
ATOM     14  CA  LEU A   2     -15.138  -0.186  14.367  1.00  0.00           C  
ATOM     15  C   LEU A   2     -14.485   0.034  13.011  1.00  0.00           C  
ATOM     16  O   LEU A   2     -15.160   0.281  12.016  1.00  0.00           O  
ATOM     17  CB  LEU A   2     -14.398   0.616  15.444  1.00  0.00           C  
ATOM     18  CG  LEU A   2     -14.303   2.128  15.199  1.00  0.00           C  
ATOM     19  CD1 LEU A   2     -15.703   2.723  15.147  1.00  0.00           C  
ATOM     20  CD2 LEU A   2     -13.475   2.770  16.303  1.00  0.00           C  
ATOM     21  H   LEU A   2     -14.536  -2.230  14.174  1.00  0.00           H  
ATOM     22  HA  LEU A   2     -16.171   0.161  14.341  1.00  0.00           H  
ATOM     23 1HB  LEU A   2     -14.902   0.466  16.397  1.00  0.00           H  
ATOM     24 2HB  LEU A   2     -13.382   0.230  15.528  1.00  0.00           H  
ATOM     25  HG  LEU A   2     -13.827   2.311  14.235  1.00  0.00           H  
ATOM     26 1HD1 LEU A   2     -15.635   3.797  14.973  1.00  0.00           H  
ATOM     27 2HD1 LEU A   2     -16.266   2.260  14.337  1.00  0.00           H  
ATOM     28 3HD1 LEU A   2     -16.211   2.541  16.094  1.00  0.00           H  
ATOM     29 1HD2 LEU A   2     -13.407   3.844  16.128  1.00  0.00           H  
ATOM     30 2HD2 LEU A   2     -13.951   2.588  17.266  1.00  0.00           H  
ATOM     31 3HD2 LEU A   2     -12.474   2.339  16.305  1.00  0.00           H  
ATOM     32  N   HIS A   3     -13.162  -0.059  12.979  1.00  0.00           N  
ATOM     33  CA  HIS A   3     -12.401   0.220  11.774  1.00  0.00           C  
ATOM     34  C   HIS A   3     -12.510  -0.938  10.789  1.00  0.00           C  
ATOM     35  O   HIS A   3     -12.337  -0.759   9.588  1.00  0.00           O  
ATOM     36  CB  HIS A   3     -10.929   0.483  12.109  1.00  0.00           C  
ATOM     37  CG  HIS A   3     -10.693   1.795  12.789  1.00  0.00           C  
ATOM     38  ND1 HIS A   3     -10.371   1.892  14.127  1.00  0.00           N  
ATOM     39  CD2 HIS A   3     -10.732   3.064  12.318  1.00  0.00           C  
ATOM     40  CE1 HIS A   3     -10.221   3.166  14.449  1.00  0.00           C  
ATOM     41  NE2 HIS A   3     -10.435   3.896  13.370  1.00  0.00           N  
ATOM     42  H   HIS A   3     -12.671  -0.333  13.819  1.00  0.00           H  
ATOM     43  HA  HIS A   3     -12.787   1.122  11.300  1.00  0.00           H  
ATOM     44 1HB  HIS A   3     -10.556  -0.310  12.758  1.00  0.00           H  
ATOM     45 2HB  HIS A   3     -10.338   0.462  11.194  1.00  0.00           H  
ATOM     46  HD1 HIS A   3     -10.191   1.130  14.749  1.00  0.00           H  
ATOM     47  HD2 HIS A   3     -10.942   3.482  11.333  1.00  0.00           H  
ATOM     48  HE1 HIS A   3      -9.963   3.454  15.468  1.00  0.00           H  
ATOM     49  N   TRP A   4     -12.807  -2.122  11.313  1.00  0.00           N  
ATOM     50  CA  TRP A   4     -13.227  -3.256  10.497  1.00  0.00           C  
ATOM     51  C   TRP A   4     -14.487  -2.964   9.695  1.00  0.00           C  
ATOM     52  O   TRP A   4     -14.578  -3.324   8.521  1.00  0.00           O  
ATOM     53  CB  TRP A   4     -13.466  -4.480  11.382  1.00  0.00           C  
ATOM     54  CG  TRP A   4     -13.815  -5.718  10.612  1.00  0.00           C  
ATOM     55  CD1 TRP A   4     -12.944  -6.580  10.017  1.00  0.00           C  
ATOM     56  CD2 TRP A   4     -15.140  -6.240  10.349  1.00  0.00           C  
ATOM     57  NE1 TRP A   4     -13.632  -7.598   9.403  1.00  0.00           N  
ATOM     58  CE2 TRP A   4     -14.976  -7.407   9.597  1.00  0.00           C  
ATOM     59  CE3 TRP A   4     -16.432  -5.818  10.686  1.00  0.00           C  
ATOM     60  CZ2 TRP A   4     -16.057  -8.163   9.171  1.00  0.00           C  
ATOM     61  CZ3 TRP A   4     -17.516  -6.577  10.260  1.00  0.00           C  
ATOM     62  CH2 TRP A   4     -17.332  -7.719   9.523  1.00  0.00           C  
ATOM     63  H   TRP A   4     -12.739  -2.235  12.314  1.00  0.00           H  
ATOM     64  HA  TRP A   4     -12.427  -3.493   9.796  1.00  0.00           H  
ATOM     65 1HB  TRP A   4     -12.571  -4.684  11.971  1.00  0.00           H  
ATOM     66 2HB  TRP A   4     -14.276  -4.272  12.081  1.00  0.00           H  
ATOM     67  HD1 TRP A   4     -11.861  -6.477  10.027  1.00  0.00           H  
ATOM     68  HE1 TRP A   4     -13.216  -8.363   8.891  1.00  0.00           H  
ATOM     69  HE3 TRP A   4     -16.583  -4.913  11.274  1.00  0.00           H  
ATOM     70  HZ2 TRP A   4     -15.932  -9.073   8.584  1.00  0.00           H  
ATOM     71  HZ3 TRP A   4     -18.518  -6.240  10.526  1.00  0.00           H  
ATOM     72  HH2 TRP A   4     -18.204  -8.291   9.205  1.00  0.00           H  
ATOM     73  N   ARG A   5     -15.460  -2.315  10.328  1.00  0.00           N  
ATOM     74  CA  ARG A   5     -16.646  -1.857   9.616  1.00  0.00           C  
ATOM     75  C   ARG A   5     -16.354  -0.701   8.680  1.00  0.00           C  
ATOM     76  O   ARG A   5     -17.012  -0.552   7.654  1.00  0.00           O  
ATOM     77  CB  ARG A   5     -17.723  -1.431  10.603  1.00  0.00           C  
ATOM     78  CG  ARG A   5     -18.318  -2.562  11.427  1.00  0.00           C  
ATOM     79  CD  ARG A   5     -19.339  -2.065  12.385  1.00  0.00           C  
ATOM     80  NE  ARG A   5     -18.735  -1.355  13.501  1.00  0.00           N  
ATOM     81  CZ  ARG A   5     -19.382  -0.472  14.286  1.00  0.00           C  
ATOM     82  NH1 ARG A   5     -20.650  -0.202  14.065  1.00  0.00           N  
ATOM     83  NH2 ARG A   5     -18.743   0.123  15.278  1.00  0.00           N  
ATOM     84  H   ARG A   5     -15.380  -2.135  11.318  1.00  0.00           H  
ATOM     85  HA  ARG A   5     -17.023  -2.679   9.007  1.00  0.00           H  
ATOM     86 1HB  ARG A   5     -17.311  -0.700  11.297  1.00  0.00           H  
ATOM     87 2HB  ARG A   5     -18.539  -0.949  10.066  1.00  0.00           H  
ATOM     88 1HG  ARG A   5     -18.794  -3.285  10.763  1.00  0.00           H  
ATOM     89 2HG  ARG A   5     -17.527  -3.055  11.994  1.00  0.00           H  
ATOM     90 1HD  ARG A   5     -20.016  -1.383  11.873  1.00  0.00           H  
ATOM     91 2HD  ARG A   5     -19.904  -2.907  12.783  1.00  0.00           H  
ATOM     92  HE  ARG A   5     -17.760  -1.537  13.702  1.00  0.00           H  
ATOM     93 1HH1 ARG A   5     -21.139  -0.657  13.307  1.00  0.00           H  
ATOM     94 2HH1 ARG A   5     -21.135   0.460  14.654  1.00  0.00           H  
ATOM     95 1HH2 ARG A   5     -17.768  -0.085  15.448  1.00  0.00           H  
ATOM     96 2HH2 ARG A   5     -19.228   0.784  15.866  1.00  0.00           H  
ATOM     97  N   ALA A   6     -15.379   0.126   9.038  1.00  0.00           N  
ATOM     98  CA  ALA A   6     -14.984   1.248   8.194  1.00  0.00           C  
ATOM     99  C   ALA A   6     -14.407   0.689   6.897  1.00  0.00           C  
ATOM    100  O   ALA A   6     -14.627   1.235   5.813  1.00  0.00           O  
ATOM    101  CB  ALA A   6     -13.947   2.107   8.907  1.00  0.00           C  
ATOM    102  H   ALA A   6     -14.898  -0.024   9.914  1.00  0.00           H  
ATOM    103  HA  ALA A   6     -15.870   1.853   8.000  1.00  0.00           H  
ATOM    104 1HB  ALA A   6     -13.662   2.941   8.266  1.00  0.00           H  
ATOM    105 2HB  ALA A   6     -14.368   2.491   9.836  1.00  0.00           H  
ATOM    106 3HB  ALA A   6     -13.068   1.504   9.130  1.00  0.00           H  
ATOM    107  N   ALA A   7     -13.669  -0.408   7.031  1.00  0.00           N  
ATOM    108  CA  ALA A   7     -13.102  -1.115   5.895  1.00  0.00           C  
ATOM    109  C   ALA A   7     -14.206  -1.556   4.944  1.00  0.00           C  
ATOM    110  O   ALA A   7     -14.096  -1.384   3.731  1.00  0.00           O  
ATOM    111  CB  ALA A   7     -12.316  -2.327   6.379  1.00  0.00           C  
ATOM    112  H   ALA A   7     -13.499  -0.757   7.963  1.00  0.00           H  
ATOM    113  HA  ALA A   7     -12.427  -0.436   5.375  1.00  0.00           H  
ATOM    114 1HB  ALA A   7     -11.894  -2.852   5.522  1.00  0.00           H  
ATOM    115 2HB  ALA A   7     -11.510  -1.999   7.036  1.00  0.00           H  
ATOM    116 3HB  ALA A   7     -12.979  -2.996   6.924  1.00  0.00           H  
ATOM    117  N   GLY A   8     -15.272  -2.124   5.501  1.00  0.00           N  
ATOM    118  CA  GLY A   8     -16.436  -2.451   4.703  1.00  0.00           C  
ATOM    119  C   GLY A   8     -17.026  -1.236   4.008  1.00  0.00           C  
ATOM    120  O   GLY A   8     -17.358  -1.293   2.825  1.00  0.00           O  
ATOM    121  H   GLY A   8     -15.279  -2.332   6.490  1.00  0.00           H  
ATOM    122 1HA  GLY A   8     -16.164  -3.193   3.951  1.00  0.00           H  
ATOM    123 2HA  GLY A   8     -17.197  -2.902   5.338  1.00  0.00           H  
ATOM    124  N   ALA A   9     -17.154  -0.130   4.735  1.00  0.00           N  
ATOM    125  CA  ALA A   9     -17.646   1.108   4.145  1.00  0.00           C  
ATOM    126  C   ALA A   9     -16.769   1.609   3.013  1.00  0.00           C  
ATOM    127  O   ALA A   9     -17.274   2.116   2.013  1.00  0.00           O  
ATOM    128  CB  ALA A   9     -17.763   2.183   5.208  1.00  0.00           C  
ATOM    129  H   ALA A   9     -16.906  -0.144   5.714  1.00  0.00           H  
ATOM    130  HA  ALA A   9     -18.633   0.914   3.726  1.00  0.00           H  
ATOM    131 1HB  ALA A   9     -18.132   3.104   4.754  1.00  0.00           H  
ATOM    132 2HB  ALA A   9     -18.458   1.856   5.981  1.00  0.00           H  
ATOM    133 3HB  ALA A   9     -16.785   2.364   5.651  1.00  0.00           H  
ATOM    134  N   ALA A  10     -15.457   1.481   3.175  1.00  0.00           N  
ATOM    135  CA  ALA A  10     -14.526   1.871   2.126  1.00  0.00           C  
ATOM    136  C   ALA A  10     -14.696   1.013   0.896  1.00  0.00           C  
ATOM    137  O   ALA A  10     -14.528   1.482  -0.222  1.00  0.00           O  
ATOM    138  CB  ALA A  10     -13.111   1.764   2.614  1.00  0.00           C  
ATOM    139  H   ALA A  10     -15.095   1.107   4.040  1.00  0.00           H  
ATOM    140  HA  ALA A  10     -14.729   2.909   1.861  1.00  0.00           H  
ATOM    141 1HB  ALA A  10     -12.428   2.060   1.817  1.00  0.00           H  
ATOM    142 2HB  ALA A  10     -12.972   2.421   3.473  1.00  0.00           H  
ATOM    143 3HB  ALA A  10     -12.904   0.736   2.906  1.00  0.00           H  
ATOM    144  N   THR A  11     -15.013  -0.258   1.103  1.00  0.00           N  
ATOM    145  CA  THR A  11     -15.305  -1.128  -0.021  1.00  0.00           C  
ATOM    146  C   THR A  11     -16.554  -0.619  -0.729  1.00  0.00           C  
ATOM    147  O   THR A  11     -16.611  -0.608  -1.955  1.00  0.00           O  
ATOM    148  CB  THR A  11     -15.501  -2.588   0.428  1.00  0.00           C  
ATOM    149  OG1 THR A  11     -14.302  -3.064   1.053  1.00  0.00           O  
ATOM    150  CG2 THR A  11     -15.832  -3.472  -0.765  1.00  0.00           C  
ATOM    151  H   THR A  11     -15.054  -0.634   2.040  1.00  0.00           H  
ATOM    152  HA  THR A  11     -14.453  -1.112  -0.701  1.00  0.00           H  
ATOM    153  HB  THR A  11     -16.317  -2.640   1.149  1.00  0.00           H  
ATOM    154  HG1 THR A  11     -14.531  -3.601   1.816  1.00  0.00           H  
ATOM    155 1HG2 THR A  11     -15.967  -4.500  -0.429  1.00  0.00           H  
ATOM    156 2HG2 THR A  11     -16.749  -3.120  -1.236  1.00  0.00           H  
ATOM    157 3HG2 THR A  11     -15.016  -3.432  -1.485  1.00  0.00           H  
ATOM    158  N   VAL A  12     -17.552  -0.182   0.035  1.00  0.00           N  
ATOM    159  CA  VAL A  12     -18.759   0.367  -0.573  1.00  0.00           C  
ATOM    160  C   VAL A  12     -18.383   1.602  -1.386  1.00  0.00           C  
ATOM    161  O   VAL A  12     -18.859   1.790  -2.500  1.00  0.00           O  
ATOM    162  CB  VAL A  12     -19.796   0.742   0.502  1.00  0.00           C  
ATOM    163  CG1 VAL A  12     -20.956   1.504  -0.120  1.00  0.00           C  
ATOM    164  CG2 VAL A  12     -20.289  -0.513   1.205  1.00  0.00           C  
ATOM    165  H   VAL A  12     -17.486  -0.227   1.042  1.00  0.00           H  
ATOM    166  HA  VAL A  12     -19.200  -0.395  -1.217  1.00  0.00           H  
ATOM    167  HB  VAL A  12     -19.328   1.407   1.229  1.00  0.00           H  
ATOM    168 1HG1 VAL A  12     -21.680   1.761   0.654  1.00  0.00           H  
ATOM    169 2HG1 VAL A  12     -20.585   2.416  -0.586  1.00  0.00           H  
ATOM    170 3HG1 VAL A  12     -21.438   0.881  -0.873  1.00  0.00           H  
ATOM    171 1HG2 VAL A  12     -21.022  -0.240   1.964  1.00  0.00           H  
ATOM    172 2HG2 VAL A  12     -20.752  -1.180   0.477  1.00  0.00           H  
ATOM    173 3HG2 VAL A  12     -19.448  -1.020   1.678  1.00  0.00           H  
ATOM    174  N   LEU A  13     -17.529   2.443  -0.814  1.00  0.00           N  
ATOM    175  CA  LEU A  13     -17.108   3.682  -1.457  1.00  0.00           C  
ATOM    176  C   LEU A  13     -16.436   3.333  -2.778  1.00  0.00           C  
ATOM    177  O   LEU A  13     -16.671   3.984  -3.792  1.00  0.00           O  
ATOM    178  CB  LEU A  13     -16.145   4.468  -0.558  1.00  0.00           C  
ATOM    179  CG  LEU A  13     -16.771   5.109   0.687  1.00  0.00           C  
ATOM    180  CD1 LEU A  13     -15.673   5.701   1.561  1.00  0.00           C  
ATOM    181  CD2 LEU A  13     -17.767   6.177   0.263  1.00  0.00           C  
ATOM    182  H   LEU A  13     -17.161   2.212   0.098  1.00  0.00           H  
ATOM    183  HA  LEU A  13     -17.986   4.307  -1.612  1.00  0.00           H  
ATOM    184 1HB  LEU A  13     -15.355   3.797  -0.224  1.00  0.00           H  
ATOM    185 2HB  LEU A  13     -15.691   5.265  -1.148  1.00  0.00           H  
ATOM    186  HG  LEU A  13     -17.285   4.344   1.271  1.00  0.00           H  
ATOM    187 1HD1 LEU A  13     -16.117   6.156   2.446  1.00  0.00           H  
ATOM    188 2HD1 LEU A  13     -14.985   4.912   1.866  1.00  0.00           H  
ATOM    189 3HD1 LEU A  13     -15.129   6.459   0.998  1.00  0.00           H  
ATOM    190 1HD2 LEU A  13     -18.213   6.632   1.148  1.00  0.00           H  
ATOM    191 2HD2 LEU A  13     -17.254   6.943  -0.319  1.00  0.00           H  
ATOM    192 3HD2 LEU A  13     -18.550   5.723  -0.345  1.00  0.00           H  
ATOM    193  N   LEU A  14     -15.603   2.296  -2.758  1.00  0.00           N  
ATOM    194  CA  LEU A  14     -14.929   1.825  -3.963  1.00  0.00           C  
ATOM    195  C   LEU A  14     -15.938   1.569  -5.071  1.00  0.00           C  
ATOM    196  O   LEU A  14     -15.757   2.017  -6.203  1.00  0.00           O  
ATOM    197  CB  LEU A  14     -14.140   0.542  -3.670  1.00  0.00           C  
ATOM    198  CG  LEU A  14     -13.433  -0.093  -4.874  1.00  0.00           C  
ATOM    199  CD1 LEU A  14     -12.363   0.856  -5.395  1.00  0.00           C  
ATOM    200  CD2 LEU A  14     -12.827  -1.427  -4.461  1.00  0.00           C  
ATOM    201  H   LEU A  14     -15.434   1.821  -1.883  1.00  0.00           H  
ATOM    202  HA  LEU A  14     -14.221   2.589  -4.284  1.00  0.00           H  
ATOM    203 1HB  LEU A  14     -13.383   0.764  -2.920  1.00  0.00           H  
ATOM    204 2HB  LEU A  14     -14.824  -0.200  -3.258  1.00  0.00           H  
ATOM    205  HG  LEU A  14     -14.154  -0.255  -5.676  1.00  0.00           H  
ATOM    206 1HD1 LEU A  14     -11.861   0.405  -6.251  1.00  0.00           H  
ATOM    207 2HD1 LEU A  14     -12.827   1.794  -5.701  1.00  0.00           H  
ATOM    208 3HD1 LEU A  14     -11.635   1.051  -4.608  1.00  0.00           H  
ATOM    209 1HD2 LEU A  14     -12.325  -1.879  -5.317  1.00  0.00           H  
ATOM    210 2HD2 LEU A  14     -12.105  -1.266  -3.661  1.00  0.00           H  
ATOM    211 3HD2 LEU A  14     -13.616  -2.092  -4.110  1.00  0.00           H  
ATOM    212  N   VAL A  15     -16.996   0.838  -4.739  1.00  0.00           N  
ATOM    213  CA  VAL A  15     -18.038   0.519  -5.703  1.00  0.00           C  
ATOM    214  C   VAL A  15     -18.712   1.789  -6.180  1.00  0.00           C  
ATOM    215  O   VAL A  15     -19.046   1.916  -7.349  1.00  0.00           O  
ATOM    216  CB  VAL A  15     -19.088  -0.418  -5.078  1.00  0.00           C  
ATOM    217  CG1 VAL A  15     -20.272  -0.593  -6.018  1.00  0.00           C  
ATOM    218  CG2 VAL A  15     -18.455  -1.762  -4.753  1.00  0.00           C  
ATOM    219  H   VAL A  15     -17.080   0.494  -3.793  1.00  0.00           H  
ATOM    220  HA  VAL A  15     -17.579   0.016  -6.555  1.00  0.00           H  
ATOM    221  HB  VAL A  15     -19.469   0.036  -4.163  1.00  0.00           H  
ATOM    222 1HG1 VAL A  15     -21.005  -1.259  -5.560  1.00  0.00           H  
ATOM    223 2HG1 VAL A  15     -20.732   0.376  -6.208  1.00  0.00           H  
ATOM    224 3HG1 VAL A  15     -19.929  -1.024  -6.958  1.00  0.00           H  
ATOM    225 1HG2 VAL A  15     -19.203  -2.420  -4.311  1.00  0.00           H  
ATOM    226 2HG2 VAL A  15     -18.069  -2.214  -5.667  1.00  0.00           H  
ATOM    227 3HG2 VAL A  15     -17.637  -1.618  -4.047  1.00  0.00           H  
ATOM    228  N   ILE A  16     -18.931   2.726  -5.271  1.00  0.00           N  
ATOM    229  CA  ILE A  16     -19.637   3.937  -5.643  1.00  0.00           C  
ATOM    230  C   ILE A  16     -18.779   4.610  -6.709  1.00  0.00           C  
ATOM    231  O   ILE A  16     -19.294   5.076  -7.723  1.00  0.00           O  
ATOM    232  CB  ILE A  16     -19.859   4.875  -4.442  1.00  0.00           C  
ATOM    233  CG1 ILE A  16     -20.863   4.261  -3.463  1.00  0.00           C  
ATOM    234  CG2 ILE A  16     -20.338   6.239  -4.915  1.00  0.00           C  
ATOM    235  CD1 ILE A  16     -20.933   4.975  -2.133  1.00  0.00           C  
ATOM    236  H   ILE A  16     -18.615   2.614  -4.318  1.00  0.00           H  
ATOM    237  HA  ILE A  16     -20.625   3.662  -6.012  1.00  0.00           H  
ATOM    238  HB  ILE A  16     -18.923   4.998  -3.898  1.00  0.00           H  
ATOM    239 1HG1 ILE A  16     -21.857   4.270  -3.908  1.00  0.00           H  
ATOM    240 2HG1 ILE A  16     -20.598   3.220  -3.276  1.00  0.00           H  
ATOM    241 1HG2 ILE A  16     -20.490   6.890  -4.053  1.00  0.00           H  
ATOM    242 2HG2 ILE A  16     -19.590   6.679  -5.573  1.00  0.00           H  
ATOM    243 3HG2 ILE A  16     -21.278   6.128  -5.456  1.00  0.00           H  
ATOM    244 1HD1 ILE A  16     -21.665   4.481  -1.493  1.00  0.00           H  
ATOM    245 2HD1 ILE A  16     -19.955   4.947  -1.652  1.00  0.00           H  
ATOM    246 3HD1 ILE A  16     -21.231   6.011  -2.291  1.00  0.00           H  
ATOM    247  N   VAL A  17     -17.466   4.630  -6.477  1.00  0.00           N  
ATOM    248  CA  VAL A  17     -16.513   5.260  -7.393  1.00  0.00           C  
ATOM    249  C   VAL A  17     -16.598   4.597  -8.752  1.00  0.00           C  
ATOM    250  O   VAL A  17     -16.577   5.265  -9.782  1.00  0.00           O  
ATOM    251  CB  VAL A  17     -15.074   5.146  -6.854  1.00  0.00           C  
ATOM    252  CG1 VAL A  17     -14.072   5.567  -7.918  1.00  0.00           C  
ATOM    253  CG2 VAL A  17     -14.921   5.996  -5.602  1.00  0.00           C  
ATOM    254  H   VAL A  17     -17.122   4.192  -5.634  1.00  0.00           H  
ATOM    255  HA  VAL A  17     -16.746   6.323  -7.458  1.00  0.00           H  
ATOM    256  HB  VAL A  17     -14.868   4.103  -6.613  1.00  0.00           H  
ATOM    257 1HG1 VAL A  17     -13.060   5.480  -7.521  1.00  0.00           H  
ATOM    258 2HG1 VAL A  17     -14.175   4.922  -8.791  1.00  0.00           H  
ATOM    259 3HG1 VAL A  17     -14.260   6.602  -8.206  1.00  0.00           H  
ATOM    260 1HG2 VAL A  17     -13.902   5.910  -5.226  1.00  0.00           H  
ATOM    261 2HG2 VAL A  17     -15.133   7.038  -5.842  1.00  0.00           H  
ATOM    262 3HG2 VAL A  17     -15.619   5.650  -4.840  1.00  0.00           H  
ATOM    263  N   LEU A  18     -16.673   3.273  -8.745  1.00  0.00           N  
ATOM    264  CA  LEU A  18     -16.737   2.525  -9.983  1.00  0.00           C  
ATOM    265  C   LEU A  18     -17.993   2.966 -10.714  1.00  0.00           C  
ATOM    266  O   LEU A  18     -17.963   3.211 -11.917  1.00  0.00           O  
ATOM    267  CB  LEU A  18     -16.766   1.014  -9.717  1.00  0.00           C  
ATOM    268  CG  LEU A  18     -15.468   0.411  -9.165  1.00  0.00           C  
ATOM    269  CD1 LEU A  18     -15.708  -1.041  -8.776  1.00  0.00           C  
ATOM    270  CD2 LEU A  18     -14.371   0.522 -10.213  1.00  0.00           C  
ATOM    271  H   LEU A  18     -16.685   2.774  -7.867  1.00  0.00           H  
ATOM    272  HA  LEU A  18     -15.832   2.725 -10.556  1.00  0.00           H  
ATOM    273 1HB  LEU A  18     -17.560   0.802  -9.003  1.00  0.00           H  
ATOM    274 2HB  LEU A  18     -16.999   0.502 -10.651  1.00  0.00           H  
ATOM    275  HG  LEU A  18     -15.169   0.952  -8.267  1.00  0.00           H  
ATOM    276 1HD1 LEU A  18     -14.786  -1.470  -8.383  1.00  0.00           H  
ATOM    277 2HD1 LEU A  18     -16.484  -1.090  -8.012  1.00  0.00           H  
ATOM    278 3HD1 LEU A  18     -16.026  -1.605  -9.652  1.00  0.00           H  
ATOM    279 1HD2 LEU A  18     -13.448   0.094  -9.820  1.00  0.00           H  
ATOM    280 2HD2 LEU A  18     -14.668  -0.020 -11.111  1.00  0.00           H  
ATOM    281 3HD2 LEU A  18     -14.208   1.571 -10.459  1.00  0.00           H  
ATOM    282  N   LEU A  19     -19.090   3.086  -9.976  1.00  0.00           N  
ATOM    283  CA  LEU A  19     -20.366   3.494 -10.555  1.00  0.00           C  
ATOM    284  C   LEU A  19     -20.323   4.932 -11.046  1.00  0.00           C  
ATOM    285  O   LEU A  19     -20.920   5.256 -12.066  1.00  0.00           O  
ATOM    286  CB  LEU A  19     -21.489   3.337  -9.523  1.00  0.00           C  
ATOM    287  CG  LEU A  19     -21.827   1.896  -9.122  1.00  0.00           C  
ATOM    288  CD1 LEU A  19     -22.829   1.909  -7.975  1.00  0.00           C  
ATOM    289  CD2 LEU A  19     -22.385   1.151 -10.326  1.00  0.00           C  
ATOM    290  H   LEU A  19     -19.040   2.888  -8.987  1.00  0.00           H  
ATOM    291  HA  LEU A  19     -20.577   2.854 -11.411  1.00  0.00           H  
ATOM    292 1HB  LEU A  19     -21.208   3.875  -8.619  1.00  0.00           H  
ATOM    293 2HB  LEU A  19     -22.395   3.791  -9.923  1.00  0.00           H  
ATOM    294  HG  LEU A  19     -20.925   1.394  -8.771  1.00  0.00           H  
ATOM    295 1HD1 LEU A  19     -23.069   0.884  -7.690  1.00  0.00           H  
ATOM    296 2HD1 LEU A  19     -22.397   2.430  -7.121  1.00  0.00           H  
ATOM    297 3HD1 LEU A  19     -23.738   2.419  -8.291  1.00  0.00           H  
ATOM    298 1HD2 LEU A  19     -22.624   0.126 -10.041  1.00  0.00           H  
ATOM    299 2HD2 LEU A  19     -23.288   1.651 -10.677  1.00  0.00           H  
ATOM    300 3HD2 LEU A  19     -21.642   1.142 -11.124  1.00  0.00           H  
ATOM    301  N   ALA A  20     -19.605   5.788 -10.326  1.00  0.00           N  
ATOM    302  CA  ALA A  20     -19.474   7.190 -10.705  1.00  0.00           C  
ATOM    303  C   ALA A  20     -18.907   7.323 -12.112  1.00  0.00           C  
ATOM    304  O   ALA A  20     -19.453   8.046 -12.943  1.00  0.00           O  
ATOM    305  CB  ALA A  20     -18.575   7.918  -9.714  1.00  0.00           C  
ATOM    306  H   ALA A  20     -19.138   5.458  -9.493  1.00  0.00           H  
ATOM    307  HA  ALA A  20     -20.466   7.641 -10.684  1.00  0.00           H  
ATOM    308 1HB  ALA A  20     -18.484   8.964 -10.006  1.00  0.00           H  
ATOM    309 2HB  ALA A  20     -19.010   7.856  -8.716  1.00  0.00           H  
ATOM    310 3HB  ALA A  20     -17.590   7.455  -9.709  1.00  0.00           H  
ATOM    311  N   GLY A  21     -17.804   6.629 -12.370  1.00  0.00           N  
ATOM    312  CA  GLY A  21     -17.229   6.621 -13.704  1.00  0.00           C  
ATOM    313  C   GLY A  21     -18.196   6.035 -14.712  1.00  0.00           C  
ATOM    314  O   GLY A  21     -18.340   6.546 -15.821  1.00  0.00           O  
ATOM    315  H   GLY A  21     -17.354   6.098 -11.638  1.00  0.00           H  
ATOM    316 1HA  GLY A  21     -16.968   7.640 -13.993  1.00  0.00           H  
ATOM    317 2HA  GLY A  21     -16.306   6.042 -13.699  1.00  0.00           H  
ATOM    318  N   SER A  22     -18.864   4.957 -14.318  1.00  0.00           N  
ATOM    319  CA  SER A  22     -19.791   4.260 -15.194  1.00  0.00           C  
ATOM    320  C   SER A  22     -20.947   5.162 -15.579  1.00  0.00           C  
ATOM    321  O   SER A  22     -21.512   5.039 -16.662  1.00  0.00           O  
ATOM    322  CB  SER A  22     -20.315   3.009 -14.518  1.00  0.00           C  
ATOM    323  OG  SER A  22     -19.288   2.076 -14.322  1.00  0.00           O  
ATOM    324  H   SER A  22     -18.721   4.612 -13.379  1.00  0.00           H  
ATOM    325  HA  SER A  22     -19.252   3.947 -16.090  1.00  0.00           H  
ATOM    326 1HB  SER A  22     -20.759   3.273 -13.558  1.00  0.00           H  
ATOM    327 2HB  SER A  22     -21.100   2.566 -15.130  1.00  0.00           H  
ATOM    328  HG  SER A  22     -18.476   2.517 -14.584  1.00  0.00           H  
ATOM    329  N   TYR A  23     -21.290   6.076 -14.683  1.00  0.00           N  
ATOM    330  CA  TYR A  23     -22.389   6.994 -14.918  1.00  0.00           C  
ATOM    331  C   TYR A  23     -21.939   8.428 -15.143  1.00  0.00           C  
ATOM    332  O   TYR A  23     -22.673   9.366 -14.836  1.00  0.00           O  
ATOM    333  CB  TYR A  23     -23.373   6.936 -13.747  1.00  0.00           C  
ATOM    334  CG  TYR A  23     -24.162   5.648 -13.675  1.00  0.00           C  
ATOM    335  CD1 TYR A  23     -23.966   4.773 -12.617  1.00  0.00           C  
ATOM    336  CD2 TYR A  23     -25.082   5.342 -14.667  1.00  0.00           C  
ATOM    337  CE1 TYR A  23     -24.687   3.596 -12.551  1.00  0.00           C  
ATOM    338  CE2 TYR A  23     -25.803   4.166 -14.601  1.00  0.00           C  
ATOM    339  CZ  TYR A  23     -25.608   3.295 -13.549  1.00  0.00           C  
ATOM    340  OH  TYR A  23     -26.326   2.123 -13.483  1.00  0.00           O  
ATOM    341  H   TYR A  23     -20.777   6.135 -13.815  1.00  0.00           H  
ATOM    342  HA  TYR A  23     -22.905   6.689 -15.829  1.00  0.00           H  
ATOM    343 1HB  TYR A  23     -22.829   7.055 -12.809  1.00  0.00           H  
ATOM    344 2HB  TYR A  23     -24.078   7.764 -13.823  1.00  0.00           H  
ATOM    345  HD1 TYR A  23     -23.243   5.013 -11.837  1.00  0.00           H  
ATOM    346  HD2 TYR A  23     -25.235   6.030 -15.499  1.00  0.00           H  
ATOM    347  HE1 TYR A  23     -24.533   2.908 -11.720  1.00  0.00           H  
ATOM    348  HE2 TYR A  23     -26.525   3.925 -15.382  1.00  0.00           H  
ATOM    349  HH  TYR A  23     -26.072   1.637 -12.695  1.00  0.00           H  
ATOM    350  N   LEU A  24     -20.729   8.591 -15.668  1.00  0.00           N  
ATOM    351  CA  LEU A  24     -20.220   9.913 -16.025  1.00  0.00           C  
ATOM    352  C   LEU A  24     -19.446   9.819 -17.329  1.00  0.00           C  
ATOM    353  O   LEU A  24     -19.702  10.561 -18.274  1.00  0.00           O  
ATOM    354  CB  LEU A  24     -19.317  10.468 -14.916  1.00  0.00           C  
ATOM    355  CG  LEU A  24     -20.028  10.865 -13.616  1.00  0.00           C  
ATOM    356  CD1 LEU A  24     -18.992  11.224 -12.559  1.00  0.00           C  
ATOM    357  CD2 LEU A  24     -20.963  12.035 -13.884  1.00  0.00           C  
ATOM    358  H   LEU A  24     -20.147   7.781 -15.824  1.00  0.00           H  
ATOM    359  HA  LEU A  24     -21.066  10.589 -16.143  1.00  0.00           H  
ATOM    360 1HB  LEU A  24     -18.569   9.716 -14.668  1.00  0.00           H  
ATOM    361 2HB  LEU A  24     -18.803  11.351 -15.295  1.00  0.00           H  
ATOM    362  HG  LEU A  24     -20.605  10.018 -13.243  1.00  0.00           H  
ATOM    363 1HD1 LEU A  24     -19.497  11.505 -11.635  1.00  0.00           H  
ATOM    364 2HD1 LEU A  24     -18.349  10.363 -12.372  1.00  0.00           H  
ATOM    365 3HD1 LEU A  24     -18.388  12.059 -12.911  1.00  0.00           H  
ATOM    366 1HD2 LEU A  24     -21.469  12.316 -12.960  1.00  0.00           H  
ATOM    367 2HD2 LEU A  24     -20.387  12.883 -14.256  1.00  0.00           H  
ATOM    368 3HD2 LEU A  24     -21.704  11.745 -14.630  1.00  0.00           H  
ATOM    369  N   ALA A  25     -18.487   8.904 -17.372  1.00  0.00           N  
ATOM    370  CA  ALA A  25     -17.605   8.804 -18.522  1.00  0.00           C  
ATOM    371  C   ALA A  25     -18.483   8.482 -19.726  1.00  0.00           C  
ATOM    372  O   ALA A  25     -18.234   8.949 -20.840  1.00  0.00           O  
ATOM    373  CB  ALA A  25     -16.579   7.701 -18.304  1.00  0.00           C  
ATOM    374  H   ALA A  25     -18.362   8.266 -16.599  1.00  0.00           H  
ATOM    375  HA  ALA A  25     -17.084   9.755 -18.634  1.00  0.00           H  
ATOM    376 1HB  ALA A  25     -15.924   7.636 -19.173  1.00  0.00           H  
ATOM    377 2HB  ALA A  25     -15.985   7.927 -17.418  1.00  0.00           H  
ATOM    378 3HB  ALA A  25     -17.091   6.750 -18.164  1.00  0.00           H  
ATOM    379  N   VAL A  26     -19.517   7.684 -19.484  1.00  0.00           N  
ATOM    380  CA  VAL A  26     -20.452   7.317 -20.533  1.00  0.00           C  
ATOM    381  C   VAL A  26     -21.012   8.592 -21.132  1.00  0.00           C  
ATOM    382  O   VAL A  26     -20.925   8.801 -22.338  1.00  0.00           O  
ATOM    383  CB  VAL A  26     -21.595   6.445 -19.980  1.00  0.00           C  
ATOM    384  CG1 VAL A  26     -22.692   6.281 -21.022  1.00  0.00           C  
ATOM    385  CG2 VAL A  26     -21.052   5.090 -19.551  1.00  0.00           C  
ATOM    386  H   VAL A  26     -19.658   7.323 -18.551  1.00  0.00           H  
ATOM    387  HA  VAL A  26     -19.921   6.723 -21.278  1.00  0.00           H  
ATOM    388  HB  VAL A  26     -22.040   6.948 -19.121  1.00  0.00           H  
ATOM    389 1HG1 VAL A  26     -23.492   5.663 -20.614  1.00  0.00           H  
ATOM    390 2HG1 VAL A  26     -23.091   7.260 -21.287  1.00  0.00           H  
ATOM    391 3HG1 VAL A  26     -22.282   5.802 -21.910  1.00  0.00           H  
ATOM    392 1HG2 VAL A  26     -21.866   4.480 -19.160  1.00  0.00           H  
ATOM    393 2HG2 VAL A  26     -20.603   4.590 -20.409  1.00  0.00           H  
ATOM    394 3HG2 VAL A  26     -20.299   5.229 -18.776  1.00  0.00           H  
ATOM    395  N   LEU A  27     -21.572   9.452 -20.285  1.00  0.00           N  
ATOM    396  CA  LEU A  27     -22.219  10.671 -20.760  1.00  0.00           C  
ATOM    397  C   LEU A  27     -21.251  11.598 -21.499  1.00  0.00           C  
ATOM    398  O   LEU A  27     -21.634  12.297 -22.439  1.00  0.00           O  
ATOM    399  CB  LEU A  27     -22.844  11.421 -19.577  1.00  0.00           C  
ATOM    400  CG  LEU A  27     -24.022  10.718 -18.892  1.00  0.00           C  
ATOM    401  CD1 LEU A  27     -24.422  11.495 -17.645  1.00  0.00           C  
ATOM    402  CD2 LEU A  27     -25.186  10.610 -19.866  1.00  0.00           C  
ATOM    403  H   LEU A  27     -21.550   9.261 -19.294  1.00  0.00           H  
ATOM    404  HA  LEU A  27     -22.991  10.395 -21.477  1.00  0.00           H  
ATOM    405 1HB  LEU A  27     -22.074  11.586 -18.825  1.00  0.00           H  
ATOM    406 2HB  LEU A  27     -23.195  12.391 -19.928  1.00  0.00           H  
ATOM    407  HG  LEU A  27     -23.718   9.719 -18.579  1.00  0.00           H  
ATOM    408 1HD1 LEU A  27     -25.260  10.996 -17.158  1.00  0.00           H  
ATOM    409 2HD1 LEU A  27     -23.578  11.540 -16.957  1.00  0.00           H  
ATOM    410 3HD1 LEU A  27     -24.717  12.506 -17.926  1.00  0.00           H  
ATOM    411 1HD2 LEU A  27     -26.024  10.110 -19.379  1.00  0.00           H  
ATOM    412 2HD2 LEU A  27     -25.492  11.609 -20.179  1.00  0.00           H  
ATOM    413 3HD2 LEU A  27     -24.878  10.035 -20.739  1.00  0.00           H  
ATOM    414  N   ALA A  28     -19.994  11.596 -21.067  1.00  0.00           N  
ATOM    415  CA  ALA A  28     -18.984  12.472 -21.641  1.00  0.00           C  
ATOM    416  C   ALA A  28     -18.924  12.212 -23.135  1.00  0.00           C  
ATOM    417  O   ALA A  28     -18.899  13.143 -23.935  1.00  0.00           O  
ATOM    418  CB  ALA A  28     -17.627  12.198 -21.009  1.00  0.00           C  
ATOM    419  H   ALA A  28     -19.734  10.969 -20.320  1.00  0.00           H  
ATOM    420  HA  ALA A  28     -19.271  13.502 -21.431  1.00  0.00           H  
ATOM    421 1HB  ALA A  28     -16.881  12.860 -21.448  1.00  0.00           H  
ATOM    422 2HB  ALA A  28     -17.683  12.376 -19.935  1.00  0.00           H  
ATOM    423 3HB  ALA A  28     -17.344  11.162 -21.191  1.00  0.00           H  
ATOM    424  N   GLU A  29     -18.916  10.933 -23.501  1.00  0.00           N  
ATOM    425  CA  GLU A  29     -18.841  10.518 -24.897  1.00  0.00           C  
ATOM    426  C   GLU A  29     -20.215  10.346 -25.546  1.00  0.00           C  
ATOM    427  O   GLU A  29     -20.368  10.551 -26.750  1.00  0.00           O  
ATOM    428  CB  GLU A  29     -18.058   9.207 -25.006  1.00  0.00           C  
ATOM    429  CG  GLU A  29     -16.619   9.292 -24.518  1.00  0.00           C  
ATOM    430  CD  GLU A  29     -15.810  10.322 -25.256  1.00  0.00           C  
ATOM    431  OE1 GLU A  29     -15.699  10.216 -26.454  1.00  0.00           O  
ATOM    432  OE2 GLU A  29     -15.304  11.217 -24.621  1.00  0.00           O  
ATOM    433  H   GLU A  29     -18.963  10.228 -22.779  1.00  0.00           H  
ATOM    434  HA  GLU A  29     -18.304  11.283 -25.458  1.00  0.00           H  
ATOM    435 1HB  GLU A  29     -18.563   8.433 -24.428  1.00  0.00           H  
ATOM    436 2HB  GLU A  29     -18.040   8.879 -26.046  1.00  0.00           H  
ATOM    437 1HG  GLU A  29     -16.620   9.539 -23.457  1.00  0.00           H  
ATOM    438 2HG  GLU A  29     -16.149   8.316 -24.634  1.00  0.00           H  
ATOM    439  N   ARG A  30     -21.203   9.962 -24.741  1.00  0.00           N  
ATOM    440  CA  ARG A  30     -22.561   9.665 -25.206  1.00  0.00           C  
ATOM    441  C   ARG A  30     -23.294  10.820 -25.888  1.00  0.00           C  
ATOM    442  O   ARG A  30     -24.084  10.598 -26.807  1.00  0.00           O  
ATOM    443  CB  ARG A  30     -23.406   9.195 -24.030  1.00  0.00           C  
ATOM    444  CG  ARG A  30     -24.779   8.659 -24.404  1.00  0.00           C  
ATOM    445  CD  ARG A  30     -25.420   7.952 -23.266  1.00  0.00           C  
ATOM    446  NE  ARG A  30     -26.715   7.399 -23.631  1.00  0.00           N  
ATOM    447  CZ  ARG A  30     -26.894   6.216 -24.250  1.00  0.00           C  
ATOM    448  NH1 ARG A  30     -25.855   5.475 -24.565  1.00  0.00           N  
ATOM    449  NH2 ARG A  30     -28.114   5.800 -24.540  1.00  0.00           N  
ATOM    450  H   ARG A  30     -20.990   9.876 -23.757  1.00  0.00           H  
ATOM    451  HA  ARG A  30     -22.503   8.891 -25.971  1.00  0.00           H  
ATOM    452 1HB  ARG A  30     -22.878   8.406 -23.496  1.00  0.00           H  
ATOM    453 2HB  ARG A  30     -23.552  10.020 -23.334  1.00  0.00           H  
ATOM    454 1HG  ARG A  30     -25.424   9.486 -24.701  1.00  0.00           H  
ATOM    455 2HG  ARG A  30     -24.682   7.957 -25.233  1.00  0.00           H  
ATOM    456 1HD  ARG A  30     -24.780   7.133 -22.938  1.00  0.00           H  
ATOM    457 2HD  ARG A  30     -25.568   8.649 -22.441  1.00  0.00           H  
ATOM    458  HE  ARG A  30     -27.538   7.940 -23.404  1.00  0.00           H  
ATOM    459 1HH1 ARG A  30     -24.922   5.793 -24.344  1.00  0.00           H  
ATOM    460 2HH1 ARG A  30     -25.989   4.588 -25.029  1.00  0.00           H  
ATOM    461 1HH2 ARG A  30     -28.913   6.370 -24.297  1.00  0.00           H  
ATOM    462 2HH2 ARG A  30     -28.249   4.914 -25.004  1.00  0.00           H  
ATOM    463  N   GLY A  31     -23.043  12.044 -25.436  1.00  0.00           N  
ATOM    464  CA  GLY A  31     -23.559  13.202 -26.145  1.00  0.00           C  
ATOM    465  C   GLY A  31     -22.598  13.723 -27.192  1.00  0.00           C  
ATOM    466  O   GLY A  31     -22.549  14.927 -27.446  1.00  0.00           O  
ATOM    467  H   GLY A  31     -22.494  12.183 -24.600  1.00  0.00           H  
ATOM    468 1HA  GLY A  31     -24.501  12.943 -26.628  1.00  0.00           H  
ATOM    469 2HA  GLY A  31     -23.771  13.999 -25.433  1.00  0.00           H  
ATOM    470  N   ALA A  32     -21.835  12.819 -27.806  1.00  0.00           N  
ATOM    471  CA  ALA A  32     -20.838  13.210 -28.795  1.00  0.00           C  
ATOM    472  C   ALA A  32     -20.401  12.043 -29.685  1.00  0.00           C  
ATOM    473  O   ALA A  32     -20.525  10.876 -29.305  1.00  0.00           O  
ATOM    474  CB  ALA A  32     -19.617  13.806 -28.085  1.00  0.00           C  
ATOM    475  H   ALA A  32     -21.949  11.841 -27.582  1.00  0.00           H  
ATOM    476  HA  ALA A  32     -21.282  13.966 -29.443  1.00  0.00           H  
ATOM    477 1HB  ALA A  32     -18.872  14.098 -28.826  1.00  0.00           H  
ATOM    478 2HB  ALA A  32     -19.922  14.682 -27.512  1.00  0.00           H  
ATOM    479 3HB  ALA A  32     -19.189  13.064 -27.414  1.00  0.00           H  
ATOM    480  N   PRO A  33     -19.902  12.354 -30.897  1.00  0.00           N  
ATOM    481  CA  PRO A  33     -19.353  11.391 -31.866  1.00  0.00           C  
ATOM    482  C   PRO A  33     -17.964  10.841 -31.508  1.00  0.00           C  
ATOM    483  O   PRO A  33     -17.005  11.001 -32.265  1.00  0.00           O  
ATOM    484  CB  PRO A  33     -19.296  12.224 -33.151  1.00  0.00           C  
ATOM    485  CG  PRO A  33     -19.011  13.608 -32.677  1.00  0.00           C  
ATOM    486  CD  PRO A  33     -19.828  13.750 -31.421  1.00  0.00           C  
ATOM    487  HA  PRO A  33     -20.039  10.535 -31.955  1.00  0.00           H  
ATOM    488 1HB  PRO A  33     -18.516  11.832 -33.819  1.00  0.00           H  
ATOM    489 2HB  PRO A  33     -20.251  12.147 -33.692  1.00  0.00           H  
ATOM    490 1HG  PRO A  33     -17.933  13.733 -32.497  1.00  0.00           H  
ATOM    491 2HG  PRO A  33     -19.291  14.339 -33.449  1.00  0.00           H  
ATOM    492 1HD  PRO A  33     -19.309  14.419 -30.718  1.00  0.00           H  
ATOM    493 2HD  PRO A  33     -20.823  14.147 -31.672  1.00  0.00           H  
ATOM    494  N   GLY A  34     -17.869  10.180 -30.361  1.00  0.00           N  
ATOM    495  CA  GLY A  34     -16.580   9.762 -29.850  1.00  0.00           C  
ATOM    496  C   GLY A  34     -16.373   8.291 -29.588  1.00  0.00           C  
ATOM    497  O   GLY A  34     -16.696   7.442 -30.415  1.00  0.00           O  
ATOM    498  H   GLY A  34     -18.702   9.963 -29.832  1.00  0.00           H  
ATOM    499 1HA  GLY A  34     -15.797  10.060 -30.548  1.00  0.00           H  
ATOM    500 2HA  GLY A  34     -16.380  10.270 -28.908  1.00  0.00           H  
ATOM    501  N   ALA A  35     -15.843   8.012 -28.398  1.00  0.00           N  
ATOM    502  CA  ALA A  35     -15.415   6.680 -27.996  1.00  0.00           C  
ATOM    503  C   ALA A  35     -16.570   5.784 -27.563  1.00  0.00           C  
ATOM    504  O   ALA A  35     -17.693   6.245 -27.350  1.00  0.00           O  
ATOM    505  CB  ALA A  35     -14.387   6.789 -26.870  1.00  0.00           C  
ATOM    506  H   ALA A  35     -15.740   8.779 -27.750  1.00  0.00           H  
ATOM    507  HA  ALA A  35     -14.953   6.198 -28.858  1.00  0.00           H  
ATOM    508 1HB  ALA A  35     -14.068   5.790 -26.571  1.00  0.00           H  
ATOM    509 2HB  ALA A  35     -13.524   7.356 -27.219  1.00  0.00           H  
ATOM    510 3HB  ALA A  35     -14.834   7.297 -26.017  1.00  0.00           H  
ATOM    511  N   GLN A  36     -16.266   4.497 -27.427  1.00  0.00           N  
ATOM    512  CA  GLN A  36     -17.236   3.488 -27.020  1.00  0.00           C  
ATOM    513  C   GLN A  36     -17.770   3.603 -25.599  1.00  0.00           C  
ATOM    514  O   GLN A  36     -18.518   2.732 -25.154  1.00  0.00           O  
ATOM    515  CB  GLN A  36     -16.618   2.099 -27.200  1.00  0.00           C  
ATOM    516  CG  GLN A  36     -16.381   1.706 -28.648  1.00  0.00           C  
ATOM    517  CD  GLN A  36     -15.777   0.321 -28.781  1.00  0.00           C  
ATOM    518  OE1 GLN A  36     -15.066  -0.150 -27.888  1.00  0.00           O  
ATOM    519  NE2 GLN A  36     -16.055  -0.340 -29.899  1.00  0.00           N  
ATOM    520  H   GLN A  36     -15.315   4.217 -27.618  1.00  0.00           H  
ATOM    521  HA  GLN A  36     -18.125   3.590 -27.643  1.00  0.00           H  
ATOM    522 1HB  GLN A  36     -15.661   2.056 -26.679  1.00  0.00           H  
ATOM    523 2HB  GLN A  36     -17.269   1.349 -26.751  1.00  0.00           H  
ATOM    524 1HG  GLN A  36     -17.334   1.715 -29.177  1.00  0.00           H  
ATOM    525 2HG  GLN A  36     -15.696   2.423 -29.101  1.00  0.00           H  
ATOM    526 1HE2 GLN A  36     -15.684  -1.259 -30.043  1.00  0.00           H  
ATOM    527 2HE2 GLN A  36     -16.635   0.079 -30.597  1.00  0.00           H  
ATOM    528  N   LEU A  37     -17.393   4.655 -24.876  1.00  0.00           N  
ATOM    529  CA  LEU A  37     -17.880   4.828 -23.507  1.00  0.00           C  
ATOM    530  C   LEU A  37     -19.366   5.118 -23.647  1.00  0.00           C  
ATOM    531  O   LEU A  37     -20.153   4.941 -22.720  1.00  0.00           O  
ATOM    532  CB  LEU A  37     -17.160   5.971 -22.782  1.00  0.00           C  
ATOM    533  CG  LEU A  37     -15.672   5.741 -22.490  1.00  0.00           C  
ATOM    534  CD1 LEU A  37     -15.053   7.029 -21.963  1.00  0.00           C  
ATOM    535  CD2 LEU A  37     -15.521   4.610 -21.483  1.00  0.00           C  
ATOM    536  H   LEU A  37     -16.767   5.345 -25.266  1.00  0.00           H  
ATOM    537  HA  LEU A  37     -17.673   3.916 -22.949  1.00  0.00           H  
ATOM    538 1HB  LEU A  37     -17.244   6.873 -23.387  1.00  0.00           H  
ATOM    539 2HB  LEU A  37     -17.661   6.149 -21.830  1.00  0.00           H  
ATOM    540  HG  LEU A  37     -15.157   5.476 -23.413  1.00  0.00           H  
ATOM    541 1HD1 LEU A  37     -13.995   6.865 -21.756  1.00  0.00           H  
ATOM    542 2HD1 LEU A  37     -15.157   7.815 -22.711  1.00  0.00           H  
ATOM    543 3HD1 LEU A  37     -15.560   7.328 -21.047  1.00  0.00           H  
ATOM    544 1HD2 LEU A  37     -14.463   4.446 -21.276  1.00  0.00           H  
ATOM    545 2HD2 LEU A  37     -16.035   4.875 -20.559  1.00  0.00           H  
ATOM    546 3HD2 LEU A  37     -15.957   3.699 -21.892  1.00  0.00           H  
ATOM    547  N   ILE A  38     -19.720   5.583 -24.838  1.00  0.00           N  
ATOM    548  CA  ILE A  38     -21.094   5.790 -25.246  1.00  0.00           C  
ATOM    549  C   ILE A  38     -21.935   4.600 -24.794  1.00  0.00           C  
ATOM    550  O   ILE A  38     -23.066   4.761 -24.336  1.00  0.00           O  
ATOM    551  CB  ILE A  38     -21.203   5.969 -26.772  1.00  0.00           C  
ATOM    552  CG1 ILE A  38     -20.521   7.268 -27.207  1.00  0.00           C  
ATOM    553  CG2 ILE A  38     -22.661   5.957 -27.205  1.00  0.00           C  
ATOM    554  CD1 ILE A  38     -20.286   7.365 -28.697  1.00  0.00           C  
ATOM    555  H   ILE A  38     -18.976   5.801 -25.485  1.00  0.00           H  
ATOM    556  HA  ILE A  38     -21.455   6.712 -24.792  1.00  0.00           H  
ATOM    557  HB  ILE A  38     -20.679   5.155 -27.272  1.00  0.00           H  
ATOM    558 1HG1 ILE A  38     -21.130   8.119 -26.901  1.00  0.00           H  
ATOM    559 2HG1 ILE A  38     -19.558   7.360 -26.704  1.00  0.00           H  
ATOM    560 1HG2 ILE A  38     -22.720   6.086 -28.286  1.00  0.00           H  
ATOM    561 2HG2 ILE A  38     -23.115   5.007 -26.928  1.00  0.00           H  
ATOM    562 3HG2 ILE A  38     -23.193   6.772 -26.714  1.00  0.00           H  
ATOM    563 1HD1 ILE A  38     -19.799   8.313 -28.928  1.00  0.00           H  
ATOM    564 2HD1 ILE A  38     -19.648   6.542 -29.019  1.00  0.00           H  
ATOM    565 3HD1 ILE A  38     -21.240   7.312 -29.220  1.00  0.00           H  
ATOM    566  N   THR A  39     -21.373   3.404 -24.928  1.00  0.00           N  
ATOM    567  CA  THR A  39     -22.061   2.187 -24.518  1.00  0.00           C  
ATOM    568  C   THR A  39     -21.712   1.883 -23.073  1.00  0.00           C  
ATOM    569  O   THR A  39     -20.551   1.636 -22.746  1.00  0.00           O  
ATOM    570  CB  THR A  39     -21.690   0.992 -25.415  1.00  0.00           C  
ATOM    571  OG1 THR A  39     -22.101   1.257 -26.763  1.00  0.00           O  
ATOM    572  CG2 THR A  39     -22.370  -0.276 -24.922  1.00  0.00           C  
ATOM    573  H   THR A  39     -20.446   3.335 -25.323  1.00  0.00           H  
ATOM    574  HA  THR A  39     -23.134   2.341 -24.634  1.00  0.00           H  
ATOM    575  HB  THR A  39     -20.610   0.848 -25.401  1.00  0.00           H  
ATOM    576  HG1 THR A  39     -21.344   1.548 -27.276  1.00  0.00           H  
ATOM    577 1HG2 THR A  39     -22.096  -1.111 -25.567  1.00  0.00           H  
ATOM    578 2HG2 THR A  39     -22.050  -0.487 -23.901  1.00  0.00           H  
ATOM    579 3HG2 THR A  39     -23.450  -0.142 -24.942  1.00  0.00           H  
ATOM    580  N   TYR A  40     -22.720   1.910 -22.211  1.00  0.00           N  
ATOM    581  CA  TYR A  40     -22.493   1.807 -20.778  1.00  0.00           C  
ATOM    582  C   TYR A  40     -21.825   0.489 -20.399  1.00  0.00           C  
ATOM    583  O   TYR A  40     -20.814   0.486 -19.695  1.00  0.00           O  
ATOM    584  CB  TYR A  40     -23.815   1.965 -20.023  1.00  0.00           C  
ATOM    585  CG  TYR A  40     -23.714   1.659 -18.545  1.00  0.00           C  
ATOM    586  CD1 TYR A  40     -23.473   2.683 -17.640  1.00  0.00           C  
ATOM    587  CD2 TYR A  40     -23.862   0.356 -18.095  1.00  0.00           C  
ATOM    588  CE1 TYR A  40     -23.381   2.404 -16.290  1.00  0.00           C  
ATOM    589  CE2 TYR A  40     -23.769   0.077 -16.745  1.00  0.00           C  
ATOM    590  CZ  TYR A  40     -23.530   1.095 -15.845  1.00  0.00           C  
ATOM    591  OH  TYR A  40     -23.438   0.817 -14.500  1.00  0.00           O  
ATOM    592  H   TYR A  40     -23.665   2.005 -22.554  1.00  0.00           H  
ATOM    593  HA  TYR A  40     -21.819   2.608 -20.476  1.00  0.00           H  
ATOM    594 1HB  TYR A  40     -24.179   2.987 -20.136  1.00  0.00           H  
ATOM    595 2HB  TYR A  40     -24.563   1.302 -20.457  1.00  0.00           H  
ATOM    596  HD1 TYR A  40     -23.357   3.707 -17.995  1.00  0.00           H  
ATOM    597  HD2 TYR A  40     -24.049  -0.449 -18.806  1.00  0.00           H  
ATOM    598  HE1 TYR A  40     -23.192   3.208 -15.580  1.00  0.00           H  
ATOM    599  HE2 TYR A  40     -23.884  -0.948 -16.391  1.00  0.00           H  
ATOM    600  HH  TYR A  40     -23.564  -0.124 -14.360  1.00  0.00           H  
ATOM    601  N   PRO A  41     -22.373  -0.649 -20.865  1.00  0.00           N  
ATOM    602  CA  PRO A  41     -21.755  -1.954 -20.587  1.00  0.00           C  
ATOM    603  C   PRO A  41     -20.248  -1.971 -20.842  1.00  0.00           C  
ATOM    604  O   PRO A  41     -19.490  -2.617 -20.108  1.00  0.00           O  
ATOM    605  CB  PRO A  41     -22.491  -2.885 -21.556  1.00  0.00           C  
ATOM    606  CG  PRO A  41     -23.865  -2.314 -21.639  1.00  0.00           C  
ATOM    607  CD  PRO A  41     -23.652  -0.824 -21.651  1.00  0.00           C  
ATOM    608  HA  PRO A  41     -21.933  -2.222 -19.535  1.00  0.00           H  
ATOM    609 1HB  PRO A  41     -21.975  -2.900 -22.528  1.00  0.00           H  
ATOM    610 2HB  PRO A  41     -22.479  -3.915 -21.170  1.00  0.00           H  
ATOM    611 1HG  PRO A  41     -24.373  -2.677 -22.545  1.00  0.00           H  
ATOM    612 2HG  PRO A  41     -24.468  -2.649 -20.782  1.00  0.00           H  
ATOM    613 1HD  PRO A  41     -23.535  -0.478 -22.689  1.00  0.00           H  
ATOM    614 2HD  PRO A  41     -24.506  -0.327 -21.170  1.00  0.00           H  
ATOM    615  N   ARG A  42     -19.829  -1.256 -21.888  1.00  0.00           N  
ATOM    616  CA  ARG A  42     -18.421  -1.160 -22.256  1.00  0.00           C  
ATOM    617  C   ARG A  42     -17.687  -0.280 -21.261  1.00  0.00           C  
ATOM    618  O   ARG A  42     -16.551  -0.562 -20.896  1.00  0.00           O  
ATOM    619  CB  ARG A  42     -18.261  -0.589 -23.658  1.00  0.00           C  
ATOM    620  CG  ARG A  42     -18.692  -1.519 -24.780  1.00  0.00           C  
ATOM    621  CD  ARG A  42     -18.431  -0.925 -26.117  1.00  0.00           C  
ATOM    622  NE  ARG A  42     -18.950  -1.756 -27.191  1.00  0.00           N  
ATOM    623  CZ  ARG A  42     -18.282  -2.781 -27.755  1.00  0.00           C  
ATOM    624  NH1 ARG A  42     -17.074  -3.088 -27.338  1.00  0.00           N  
ATOM    625  NH2 ARG A  42     -18.842  -3.479 -28.728  1.00  0.00           N  
ATOM    626  H   ARG A  42     -20.517  -0.766 -22.441  1.00  0.00           H  
ATOM    627  HA  ARG A  42     -17.992  -2.162 -22.249  1.00  0.00           H  
ATOM    628 1HB  ARG A  42     -18.844   0.327 -23.746  1.00  0.00           H  
ATOM    629 2HB  ARG A  42     -17.216  -0.329 -23.827  1.00  0.00           H  
ATOM    630 1HG  ARG A  42     -18.140  -2.456 -24.709  1.00  0.00           H  
ATOM    631 2HG  ARG A  42     -19.760  -1.720 -24.697  1.00  0.00           H  
ATOM    632 1HD  ARG A  42     -18.910   0.052 -26.180  1.00  0.00           H  
ATOM    633 2HD  ARG A  42     -17.357  -0.812 -26.261  1.00  0.00           H  
ATOM    634  HE  ARG A  42     -19.877  -1.551 -27.538  1.00  0.00           H  
ATOM    635 1HH1 ARG A  42     -16.646  -2.555 -26.594  1.00  0.00           H  
ATOM    636 2HH1 ARG A  42     -16.574  -3.856 -27.761  1.00  0.00           H  
ATOM    637 1HH2 ARG A  42     -19.771  -3.243 -29.049  1.00  0.00           H  
ATOM    638 2HH2 ARG A  42     -18.342  -4.246 -29.151  1.00  0.00           H  
ATOM    639  N   ALA A  43     -18.339   0.789 -20.823  1.00  0.00           N  
ATOM    640  CA  ALA A  43     -17.704   1.728 -19.915  1.00  0.00           C  
ATOM    641  C   ALA A  43     -17.718   1.149 -18.500  1.00  0.00           C  
ATOM    642  O   ALA A  43     -17.024   1.646 -17.613  1.00  0.00           O  
ATOM    643  CB  ALA A  43     -18.429   3.064 -19.948  1.00  0.00           C  
ATOM    644  H   ALA A  43     -19.289   0.959 -21.121  1.00  0.00           H  
ATOM    645  HA  ALA A  43     -16.675   1.875 -20.244  1.00  0.00           H  
ATOM    646 1HB  ALA A  43     -17.943   3.759 -19.262  1.00  0.00           H  
ATOM    647 2HB  ALA A  43     -18.397   3.470 -20.959  1.00  0.00           H  
ATOM    648 3HB  ALA A  43     -19.465   2.923 -19.646  1.00  0.00           H  
ATOM    649  N   LEU A  44     -18.508   0.093 -18.301  1.00  0.00           N  
ATOM    650  CA  LEU A  44     -18.638  -0.552 -16.994  1.00  0.00           C  
ATOM    651  C   LEU A  44     -17.288  -1.044 -16.498  1.00  0.00           C  
ATOM    652  O   LEU A  44     -16.833  -0.680 -15.414  1.00  0.00           O  
ATOM    653  CB  LEU A  44     -19.620  -1.729 -17.072  1.00  0.00           C  
ATOM    654  CG  LEU A  44     -19.849  -2.492 -15.762  1.00  0.00           C  
ATOM    655  CD1 LEU A  44     -20.446  -1.552 -14.723  1.00  0.00           C  
ATOM    656  CD2 LEU A  44     -20.768  -3.677 -16.018  1.00  0.00           C  
ATOM    657  H   LEU A  44     -19.033  -0.270 -19.084  1.00  0.00           H  
ATOM    658  HA  LEU A  44     -19.066   0.166 -16.295  1.00  0.00           H  
ATOM    659 1HB  LEU A  44     -20.584  -1.354 -17.411  1.00  0.00           H  
ATOM    660 2HB  LEU A  44     -19.250  -2.441 -17.810  1.00  0.00           H  
ATOM    661  HG  LEU A  44     -18.894  -2.850 -15.377  1.00  0.00           H  
ATOM    662 1HD1 LEU A  44     -20.608  -2.094 -13.792  1.00  0.00           H  
ATOM    663 2HD1 LEU A  44     -19.759  -0.724 -14.545  1.00  0.00           H  
ATOM    664 3HD1 LEU A  44     -21.396  -1.164 -15.088  1.00  0.00           H  
ATOM    665 1HD2 LEU A  44     -20.930  -4.220 -15.087  1.00  0.00           H  
ATOM    666 2HD2 LEU A  44     -21.724  -3.320 -16.401  1.00  0.00           H  
ATOM    667 3HD2 LEU A  44     -20.309  -4.342 -16.750  1.00  0.00           H  
ATOM    668  N   TRP A  45     -16.666  -1.896 -17.309  1.00  0.00           N  
ATOM    669  CA  TRP A  45     -15.377  -2.491 -16.987  1.00  0.00           C  
ATOM    670  C   TRP A  45     -14.260  -1.485 -17.243  1.00  0.00           C  
ATOM    671  O   TRP A  45     -13.154  -1.636 -16.729  1.00  0.00           O  
ATOM    672  CB  TRP A  45     -15.143  -3.755 -17.817  1.00  0.00           C  
ATOM    673  CG  TRP A  45     -15.346  -3.551 -19.287  1.00  0.00           C  
ATOM    674  CD1 TRP A  45     -16.442  -3.905 -20.016  1.00  0.00           C  
ATOM    675  CD2 TRP A  45     -14.423  -2.940 -20.222  1.00  0.00           C  
ATOM    676  NE1 TRP A  45     -16.266  -3.559 -21.333  1.00  0.00           N  
ATOM    677  CE2 TRP A  45     -15.037  -2.966 -21.477  1.00  0.00           C  
ATOM    678  CE3 TRP A  45     -13.146  -2.380 -20.095  1.00  0.00           C  
ATOM    679  CZ2 TRP A  45     -14.417  -2.456 -22.607  1.00  0.00           C  
ATOM    680  CZ3 TRP A  45     -12.525  -1.867 -21.228  1.00  0.00           C  
ATOM    681  CH2 TRP A  45     -13.146  -1.904 -22.451  1.00  0.00           C  
ATOM    682  H   TRP A  45     -17.114  -2.135 -18.182  1.00  0.00           H  
ATOM    683  HA  TRP A  45     -15.371  -2.750 -15.928  1.00  0.00           H  
ATOM    684 1HB  TRP A  45     -14.126  -4.112 -17.657  1.00  0.00           H  
ATOM    685 2HB  TRP A  45     -15.821  -4.540 -17.483  1.00  0.00           H  
ATOM    686  HD1 TRP A  45     -17.328  -4.391 -19.612  1.00  0.00           H  
ATOM    687  HE1 TRP A  45     -16.931  -3.716 -22.077  1.00  0.00           H  
ATOM    688  HE3 TRP A  45     -12.650  -2.346 -19.125  1.00  0.00           H  
ATOM    689  HZ2 TRP A  45     -14.894  -2.476 -23.587  1.00  0.00           H  
ATOM    690  HZ3 TRP A  45     -11.530  -1.435 -21.120  1.00  0.00           H  
ATOM    691  HH2 TRP A  45     -12.631  -1.492 -23.319  1.00  0.00           H  
ATOM    692  N   TRP A  46     -14.554  -0.451 -18.026  1.00  0.00           N  
ATOM    693  CA  TRP A  46     -13.628   0.668 -18.169  1.00  0.00           C  
ATOM    694  C   TRP A  46     -13.437   1.343 -16.826  1.00  0.00           C  
ATOM    695  O   TRP A  46     -12.314   1.679 -16.441  1.00  0.00           O  
ATOM    696  CB  TRP A  46     -14.147   1.681 -19.191  1.00  0.00           C  
ATOM    697  CG  TRP A  46     -13.270   2.888 -19.336  1.00  0.00           C  
ATOM    698  CD1 TRP A  46     -12.236   3.044 -20.211  1.00  0.00           C  
ATOM    699  CD2 TRP A  46     -13.345   4.121 -18.581  1.00  0.00           C  
ATOM    700  NE1 TRP A  46     -11.665   4.282 -20.052  1.00  0.00           N  
ATOM    701  CE2 TRP A  46     -12.332   4.956 -19.061  1.00  0.00           C  
ATOM    702  CE3 TRP A  46     -14.180   4.577 -17.553  1.00  0.00           C  
ATOM    703  CZ2 TRP A  46     -12.124   6.226 -18.547  1.00  0.00           C  
ATOM    704  CZ3 TRP A  46     -13.972   5.852 -17.039  1.00  0.00           C  
ATOM    705  CH2 TRP A  46     -12.970   6.654 -17.525  1.00  0.00           C  
ATOM    706  H   TRP A  46     -15.428  -0.434 -18.531  1.00  0.00           H  
ATOM    707  HA  TRP A  46     -12.682   0.288 -18.552  1.00  0.00           H  
ATOM    708 1HB  TRP A  46     -14.235   1.202 -20.166  1.00  0.00           H  
ATOM    709 2HB  TRP A  46     -15.143   2.015 -18.900  1.00  0.00           H  
ATOM    710  HD1 TRP A  46     -11.911   2.294 -20.930  1.00  0.00           H  
ATOM    711  HE1 TRP A  46     -10.881   4.640 -20.579  1.00  0.00           H  
ATOM    712  HE3 TRP A  46     -14.978   3.945 -17.166  1.00  0.00           H  
ATOM    713  HZ2 TRP A  46     -11.334   6.879 -18.919  1.00  0.00           H  
ATOM    714  HZ3 TRP A  46     -14.625   6.199 -16.239  1.00  0.00           H  
ATOM    715  HH2 TRP A  46     -12.835   7.649 -17.099  1.00  0.00           H  
ATOM    716  N   SER A  47     -14.548   1.561 -16.131  1.00  0.00           N  
ATOM    717  CA  SER A  47     -14.522   2.238 -14.845  1.00  0.00           C  
ATOM    718  C   SER A  47     -13.565   1.469 -13.945  1.00  0.00           C  
ATOM    719  O   SER A  47     -12.763   2.057 -13.218  1.00  0.00           O  
ATOM    720  CB  SER A  47     -15.907   2.300 -14.231  1.00  0.00           C  
ATOM    721  OG  SER A  47     -16.767   3.085 -15.011  1.00  0.00           O  
ATOM    722  H   SER A  47     -15.433   1.249 -16.504  1.00  0.00           H  
ATOM    723  HA  SER A  47     -14.199   3.268 -15.002  1.00  0.00           H  
ATOM    724 1HB  SER A  47     -16.311   1.292 -14.141  1.00  0.00           H  
ATOM    725 2HB  SER A  47     -15.841   2.717 -13.227  1.00  0.00           H  
ATOM    726  HG  SER A  47     -16.241   3.826 -15.320  1.00  0.00           H  
ATOM    727  N   VAL A  48     -13.649   0.144 -14.015  1.00  0.00           N  
ATOM    728  CA  VAL A  48     -12.751  -0.726 -13.272  1.00  0.00           C  
ATOM    729  C   VAL A  48     -11.288  -0.555 -13.667  1.00  0.00           C  
ATOM    730  O   VAL A  48     -10.418  -0.513 -12.795  1.00  0.00           O  
ATOM    731  CB  VAL A  48     -13.159  -2.196 -13.484  1.00  0.00           C  
ATOM    732  CG1 VAL A  48     -12.135  -3.129 -12.856  1.00  0.00           C  
ATOM    733  CG2 VAL A  48     -14.541  -2.439 -12.899  1.00  0.00           C  
ATOM    734  H   VAL A  48     -14.359  -0.269 -14.603  1.00  0.00           H  
ATOM    735  HA  VAL A  48     -12.829  -0.479 -12.212  1.00  0.00           H  
ATOM    736  HB  VAL A  48     -13.174  -2.408 -14.554  1.00  0.00           H  
ATOM    737 1HG1 VAL A  48     -12.438  -4.164 -13.016  1.00  0.00           H  
ATOM    738 2HG1 VAL A  48     -11.161  -2.962 -13.316  1.00  0.00           H  
ATOM    739 3HG1 VAL A  48     -12.071  -2.932 -11.786  1.00  0.00           H  
ATOM    740 1HG2 VAL A  48     -14.824  -3.480 -13.053  1.00  0.00           H  
ATOM    741 2HG2 VAL A  48     -14.528  -2.222 -11.830  1.00  0.00           H  
ATOM    742 3HG2 VAL A  48     -15.265  -1.791 -13.392  1.00  0.00           H  
ATOM    743  N   GLU A  49     -11.013  -0.468 -14.971  1.00  0.00           N  
ATOM    744  CA  GLU A  49      -9.638  -0.313 -15.455  1.00  0.00           C  
ATOM    745  C   GLU A  49      -9.116   1.052 -15.026  1.00  0.00           C  
ATOM    746  O   GLU A  49      -7.914   1.238 -14.830  1.00  0.00           O  
ATOM    747  CB  GLU A  49      -9.569  -0.454 -16.977  1.00  0.00           C  
ATOM    748  CG  GLU A  49      -9.773  -1.874 -17.487  1.00  0.00           C  
ATOM    749  CD  GLU A  49      -9.538  -2.004 -18.966  1.00  0.00           C  
ATOM    750  OE1 GLU A  49      -8.809  -1.206 -19.505  1.00  0.00           O  
ATOM    751  OE2 GLU A  49     -10.089  -2.902 -19.558  1.00  0.00           O  
ATOM    752  H   GLU A  49     -11.768  -0.510 -15.641  1.00  0.00           H  
ATOM    753  HA  GLU A  49      -9.027  -1.103 -15.017  1.00  0.00           H  
ATOM    754 1HB  GLU A  49     -10.328   0.179 -17.436  1.00  0.00           H  
ATOM    755 2HB  GLU A  49      -8.597  -0.109 -17.330  1.00  0.00           H  
ATOM    756 1HG  GLU A  49      -9.089  -2.539 -16.962  1.00  0.00           H  
ATOM    757 2HG  GLU A  49     -10.790  -2.188 -17.256  1.00  0.00           H  
ATOM    758  N   THR A  50     -10.034   1.999 -14.861  1.00  0.00           N  
ATOM    759  CA  THR A  50      -9.670   3.358 -14.487  1.00  0.00           C  
ATOM    760  C   THR A  50      -9.327   3.451 -12.995  1.00  0.00           C  
ATOM    761  O   THR A  50      -8.335   4.079 -12.604  1.00  0.00           O  
ATOM    762  CB  THR A  50     -10.805   4.343 -14.823  1.00  0.00           C  
ATOM    763  OG1 THR A  50     -11.091   4.285 -16.227  1.00  0.00           O  
ATOM    764  CG2 THR A  50     -10.407   5.763 -14.450  1.00  0.00           C  
ATOM    765  H   THR A  50     -11.008   1.771 -14.999  1.00  0.00           H  
ATOM    766  HA  THR A  50      -8.805   3.660 -15.078  1.00  0.00           H  
ATOM    767  HB  THR A  50     -11.703   4.066 -14.271  1.00  0.00           H  
ATOM    768  HG1 THR A  50     -11.860   3.729 -16.373  1.00  0.00           H  
ATOM    769 1HG2 THR A  50     -11.221   6.445 -14.694  1.00  0.00           H  
ATOM    770 2HG2 THR A  50     -10.200   5.813 -13.381  1.00  0.00           H  
ATOM    771 3HG2 THR A  50      -9.515   6.049 -15.006  1.00  0.00           H  
ATOM    772  N   ALA A  51     -10.169   2.821 -12.179  1.00  0.00           N  
ATOM    773  CA  ALA A  51     -10.028   2.832 -10.730  1.00  0.00           C  
ATOM    774  C   ALA A  51      -8.966   1.853 -10.257  1.00  0.00           C  
ATOM    775  O   ALA A  51      -8.319   2.077  -9.242  1.00  0.00           O  
ATOM    776  CB  ALA A  51     -11.364   2.505 -10.081  1.00  0.00           C  
ATOM    777  H   ALA A  51     -10.938   2.314 -12.595  1.00  0.00           H  
ATOM    778  HA  ALA A  51      -9.718   3.832 -10.427  1.00  0.00           H  
ATOM    779 1HB  ALA A  51     -11.254   2.515  -8.997  1.00  0.00           H  
ATOM    780 2HB  ALA A  51     -12.104   3.249 -10.377  1.00  0.00           H  
ATOM    781 3HB  ALA A  51     -11.693   1.518 -10.404  1.00  0.00           H  
ATOM    782  N   THR A  52      -8.799   0.756 -10.981  1.00  0.00           N  
ATOM    783  CA  THR A  52      -7.796  -0.224 -10.610  1.00  0.00           C  
ATOM    784  C   THR A  52      -6.533   0.172 -11.330  1.00  0.00           C  
ATOM    785  O   THR A  52      -5.450  -0.339 -11.029  1.00  0.00           O  
ATOM    786  CB  THR A  52      -8.208  -1.661 -10.980  1.00  0.00           C  
ATOM    787  OG1 THR A  52      -8.454  -1.742 -12.390  1.00  0.00           O  
ATOM    788  CG2 THR A  52      -9.466  -2.066 -10.226  1.00  0.00           C  
ATOM    789  H   THR A  52      -9.368   0.592 -11.799  1.00  0.00           H  
ATOM    790  HA  THR A  52      -7.733  -0.259  -9.522  1.00  0.00           H  
ATOM    791  HB  THR A  52      -7.401  -2.347 -10.725  1.00  0.00           H  
ATOM    792  HG1 THR A  52      -9.021  -2.495 -12.572  1.00  0.00           H  
ATOM    793 1HG2 THR A  52      -9.741  -3.084 -10.500  1.00  0.00           H  
ATOM    794 2HG2 THR A  52      -9.279  -2.016  -9.153  1.00  0.00           H  
ATOM    795 3HG2 THR A  52     -10.279  -1.389 -10.484  1.00  0.00           H  
ATOM    796  N   THR A  53      -6.691   1.106 -12.271  1.00  0.00           N  
ATOM    797  CA  THR A  53      -5.593   1.727 -13.012  1.00  0.00           C  
ATOM    798  C   THR A  53      -4.839   0.643 -13.764  1.00  0.00           C  
ATOM    799  O   THR A  53      -3.649   0.416 -13.579  1.00  0.00           O  
ATOM    800  CB  THR A  53      -4.632   2.493 -12.084  1.00  0.00           C  
ATOM    801  OG1 THR A  53      -3.792   1.563 -11.388  1.00  0.00           O  
ATOM    802  CG2 THR A  53      -5.413   3.320 -11.074  1.00  0.00           C  
ATOM    803  H   THR A  53      -7.640   1.390 -12.469  1.00  0.00           H  
ATOM    804  HA  THR A  53      -6.015   2.425 -13.736  1.00  0.00           H  
ATOM    805  HB  THR A  53      -4.003   3.155 -12.679  1.00  0.00           H  
ATOM    806  HG1 THR A  53      -4.196   0.692 -11.408  1.00  0.00           H  
ATOM    807 1HG2 THR A  53      -4.718   3.855 -10.427  1.00  0.00           H  
ATOM    808 2HG2 THR A  53      -6.044   4.036 -11.600  1.00  0.00           H  
ATOM    809 3HG2 THR A  53      -6.037   2.662 -10.470  1.00  0.00           H  
ATOM    810  N   VAL A  54      -5.585  -0.048 -14.607  1.00  0.00           N  
ATOM    811  CA  VAL A  54      -5.032  -1.025 -15.516  1.00  0.00           C  
ATOM    812  C   VAL A  54      -4.851  -0.283 -16.839  1.00  0.00           C  
ATOM    813  O   VAL A  54      -3.784  -0.315 -17.454  1.00  0.00           O  
ATOM    814  CB  VAL A  54      -5.964  -2.239 -15.685  1.00  0.00           C  
ATOM    815  CG1 VAL A  54      -5.404  -3.201 -16.722  1.00  0.00           C  
ATOM    816  CG2 VAL A  54      -6.151  -2.938 -14.347  1.00  0.00           C  
ATOM    817  H   VAL A  54      -6.581   0.118 -14.611  1.00  0.00           H  
ATOM    818  HA  VAL A  54      -4.096  -1.397 -15.097  1.00  0.00           H  
ATOM    819  HB  VAL A  54      -6.931  -1.895 -16.054  1.00  0.00           H  
ATOM    820 1HG1 VAL A  54      -6.076  -4.053 -16.829  1.00  0.00           H  
ATOM    821 2HG1 VAL A  54      -5.313  -2.689 -17.680  1.00  0.00           H  
ATOM    822 3HG1 VAL A  54      -4.424  -3.551 -16.402  1.00  0.00           H  
ATOM    823 1HG2 VAL A  54      -6.812  -3.795 -14.473  1.00  0.00           H  
ATOM    824 2HG2 VAL A  54      -5.184  -3.277 -13.975  1.00  0.00           H  
ATOM    825 3HG2 VAL A  54      -6.592  -2.243 -13.632  1.00  0.00           H  
ATOM    826  N   GLY A  55      -5.917   0.402 -17.248  1.00  0.00           N  
ATOM    827  CA  GLY A  55      -5.911   1.190 -18.470  1.00  0.00           C  
ATOM    828  C   GLY A  55      -5.280   0.496 -19.651  1.00  0.00           C  
ATOM    829  O   GLY A  55      -4.145   0.793 -20.014  1.00  0.00           O  
ATOM    830  H   GLY A  55      -6.757   0.371 -16.688  1.00  0.00           H  
ATOM    831 1HA  GLY A  55      -6.935   1.452 -18.739  1.00  0.00           H  
ATOM    832 2HA  GLY A  55      -5.375   2.123 -18.299  1.00  0.00           H  
ATOM    833  N   TYR A  56      -6.014  -0.428 -20.257  1.00  0.00           N  
ATOM    834  CA  TYR A  56      -5.466  -1.203 -21.358  1.00  0.00           C  
ATOM    835  C   TYR A  56      -5.043  -0.270 -22.462  1.00  0.00           C  
ATOM    836  O   TYR A  56      -4.032  -0.502 -23.109  1.00  0.00           O  
ATOM    837  CB  TYR A  56      -6.483  -2.224 -21.875  1.00  0.00           C  
ATOM    838  CG  TYR A  56      -6.552  -3.489 -21.050  1.00  0.00           C  
ATOM    839  CD1 TYR A  56      -5.413  -3.971 -20.422  1.00  0.00           C  
ATOM    840  CD2 TYR A  56      -7.755  -4.167 -20.920  1.00  0.00           C  
ATOM    841  CE1 TYR A  56      -5.476  -5.127 -19.668  1.00  0.00           C  
ATOM    842  CE2 TYR A  56      -7.818  -5.323 -20.166  1.00  0.00           C  
ATOM    843  CZ  TYR A  56      -6.684  -5.802 -19.541  1.00  0.00           C  
ATOM    844  OH  TYR A  56      -6.747  -6.954 -18.790  1.00  0.00           O  
ATOM    845  H   TYR A  56      -6.962  -0.602 -19.957  1.00  0.00           H  
ATOM    846  HA  TYR A  56      -4.604  -1.762 -20.993  1.00  0.00           H  
ATOM    847 1HB  TYR A  56      -7.476  -1.772 -21.891  1.00  0.00           H  
ATOM    848 2HB  TYR A  56      -6.233  -2.499 -22.899  1.00  0.00           H  
ATOM    849  HD1 TYR A  56      -4.467  -3.438 -20.524  1.00  0.00           H  
ATOM    850  HD2 TYR A  56      -8.650  -3.789 -21.414  1.00  0.00           H  
ATOM    851  HE1 TYR A  56      -4.581  -5.505 -19.175  1.00  0.00           H  
ATOM    852  HE2 TYR A  56      -8.763  -5.857 -20.064  1.00  0.00           H  
ATOM    853  HH  TYR A  56      -7.652  -7.277 -18.777  1.00  0.00           H  
ATOM    854  N   GLY A  57      -5.817   0.795 -22.653  1.00  0.00           N  
ATOM    855  CA  GLY A  57      -5.477   1.801 -23.641  1.00  0.00           C  
ATOM    856  C   GLY A  57      -6.344   1.604 -24.873  1.00  0.00           C  
ATOM    857  O   GLY A  57      -6.124   2.212 -25.924  1.00  0.00           O  
ATOM    858  H   GLY A  57      -6.657   0.910 -22.103  1.00  0.00           H  
ATOM    859 1HA  GLY A  57      -5.627   2.794 -23.217  1.00  0.00           H  
ATOM    860 2HA  GLY A  57      -4.421   1.718 -23.895  1.00  0.00           H  
ATOM    861  N   ASP A  58      -7.339   0.736 -24.725  1.00  0.00           N  
ATOM    862  CA  ASP A  58      -8.233   0.365 -25.809  1.00  0.00           C  
ATOM    863  C   ASP A  58      -9.557   1.110 -25.666  1.00  0.00           C  
ATOM    864  O   ASP A  58     -10.495   0.865 -26.422  1.00  0.00           O  
ATOM    865  CB  ASP A  58      -8.476  -1.146 -25.819  1.00  0.00           C  
ATOM    866  CG  ASP A  58      -9.158  -1.645 -24.553  1.00  0.00           C  
ATOM    867  OD1 ASP A  58      -9.342  -0.861 -23.652  1.00  0.00           O  
ATOM    868  OD2 ASP A  58      -9.489  -2.806 -24.498  1.00  0.00           O  
ATOM    869  H   ASP A  58      -7.472   0.321 -23.814  1.00  0.00           H  
ATOM    870  HA  ASP A  58      -7.754   0.618 -26.755  1.00  0.00           H  
ATOM    871 1HB  ASP A  58      -9.097  -1.409 -26.676  1.00  0.00           H  
ATOM    872 2HB  ASP A  58      -7.525  -1.667 -25.932  1.00  0.00           H  
ATOM    873  N   LEU A  59      -9.626   2.013 -24.690  1.00  0.00           N  
ATOM    874  CA  LEU A  59     -10.836   2.788 -24.434  1.00  0.00           C  
ATOM    875  C   LEU A  59     -10.610   3.871 -23.378  1.00  0.00           C  
ATOM    876  O   LEU A  59     -10.215   3.569 -22.250  1.00  0.00           O  
ATOM    877  CB  LEU A  59     -11.968   1.857 -23.982  1.00  0.00           C  
ATOM    878  CG  LEU A  59     -13.304   2.540 -23.662  1.00  0.00           C  
ATOM    879  CD1 LEU A  59     -13.837   3.225 -24.913  1.00  0.00           C  
ATOM    880  CD2 LEU A  59     -14.291   1.506 -23.141  1.00  0.00           C  
ATOM    881  H   LEU A  59      -8.813   2.164 -24.110  1.00  0.00           H  
ATOM    882  HA  LEU A  59     -11.141   3.270 -25.363  1.00  0.00           H  
ATOM    883 1HB  LEU A  59     -12.150   1.126 -24.768  1.00  0.00           H  
ATOM    884 2HB  LEU A  59     -11.644   1.326 -23.088  1.00  0.00           H  
ATOM    885  HG  LEU A  59     -13.147   3.307 -22.903  1.00  0.00           H  
ATOM    886 1HD1 LEU A  59     -14.786   3.711 -24.685  1.00  0.00           H  
ATOM    887 2HD1 LEU A  59     -13.120   3.973 -25.252  1.00  0.00           H  
ATOM    888 3HD1 LEU A  59     -13.988   2.484 -25.697  1.00  0.00           H  
ATOM    889 1HD2 LEU A  59     -15.240   1.992 -22.913  1.00  0.00           H  
ATOM    890 2HD2 LEU A  59     -14.449   0.740 -23.900  1.00  0.00           H  
ATOM    891 3HD2 LEU A  59     -13.892   1.045 -22.238  1.00  0.00           H  
ATOM    892  N   TYR A  60     -10.864   5.123 -23.761  1.00  0.00           N  
ATOM    893  CA  TYR A  60     -10.807   6.272 -22.858  1.00  0.00           C  
ATOM    894  C   TYR A  60     -11.515   7.512 -23.414  1.00  0.00           C  
ATOM    895  O   TYR A  60     -11.740   7.636 -24.619  1.00  0.00           O  
ATOM    896  CB  TYR A  60      -9.349   6.608 -22.535  1.00  0.00           C  
ATOM    897  CG  TYR A  60      -8.495   6.857 -23.758  1.00  0.00           C  
ATOM    898  CD1 TYR A  60      -8.485   8.110 -24.354  1.00  0.00           C  
ATOM    899  CD2 TYR A  60      -7.721   5.833 -24.283  1.00  0.00           C  
ATOM    900  CE1 TYR A  60      -7.705   8.337 -25.471  1.00  0.00           C  
ATOM    901  CE2 TYR A  60      -6.941   6.060 -25.400  1.00  0.00           C  
ATOM    902  CZ  TYR A  60      -6.931   7.307 -25.993  1.00  0.00           C  
ATOM    903  OH  TYR A  60      -6.154   7.533 -27.106  1.00  0.00           O  
ATOM    904  H   TYR A  60     -11.107   5.270 -24.730  1.00  0.00           H  
ATOM    905  HA  TYR A  60     -11.326   6.013 -21.934  1.00  0.00           H  
ATOM    906 1HB  TYR A  60      -9.311   7.498 -21.906  1.00  0.00           H  
ATOM    907 2HB  TYR A  60      -8.904   5.789 -21.970  1.00  0.00           H  
ATOM    908  HD1 TYR A  60      -9.093   8.914 -23.940  1.00  0.00           H  
ATOM    909  HD2 TYR A  60      -7.730   4.848 -23.816  1.00  0.00           H  
ATOM    910  HE1 TYR A  60      -7.697   9.321 -25.939  1.00  0.00           H  
ATOM    911  HE2 TYR A  60      -6.333   5.255 -25.814  1.00  0.00           H  
ATOM    912  HH  TYR A  60      -5.770   8.412 -27.053  1.00  0.00           H  
ATOM    913  N   PRO A  61     -11.889   8.451 -22.535  1.00  0.00           N  
ATOM    914  CA  PRO A  61     -12.650   9.608 -23.009  1.00  0.00           C  
ATOM    915  C   PRO A  61     -11.796  10.663 -23.709  1.00  0.00           C  
ATOM    916  O   PRO A  61     -10.597  10.791 -23.457  1.00  0.00           O  
ATOM    917  CB  PRO A  61     -13.252  10.157 -21.712  1.00  0.00           C  
ATOM    918  CG  PRO A  61     -12.256   9.793 -20.664  1.00  0.00           C  
ATOM    919  CD  PRO A  61     -11.767   8.428 -21.070  1.00  0.00           C  
ATOM    920  HA  PRO A  61     -13.411   9.270 -23.727  1.00  0.00           H  
ATOM    921 1HB  PRO A  61     -13.404  11.243 -21.798  1.00  0.00           H  
ATOM    922 2HB  PRO A  61     -14.240   9.707 -21.536  1.00  0.00           H  
ATOM    923 1HG  PRO A  61     -11.450  10.540 -20.631  1.00  0.00           H  
ATOM    924 2HG  PRO A  61     -12.732   9.794 -19.672  1.00  0.00           H  
ATOM    925 1HD  PRO A  61     -10.722   8.303 -20.750  1.00  0.00           H  
ATOM    926 2HD  PRO A  61     -12.407   7.658 -20.615  1.00  0.00           H  
ATOM    927  N   VAL A  62     -12.439  11.411 -24.601  1.00  0.00           N  
ATOM    928  CA  VAL A  62     -11.799  12.501 -25.322  1.00  0.00           C  
ATOM    929  C   VAL A  62     -12.376  13.797 -24.787  1.00  0.00           C  
ATOM    930  O   VAL A  62     -11.674  14.796 -24.647  1.00  0.00           O  
ATOM    931  CB  VAL A  62     -12.046  12.394 -26.838  1.00  0.00           C  
ATOM    932  CG1 VAL A  62     -11.453  13.594 -27.561  1.00  0.00           C  
ATOM    933  CG2 VAL A  62     -11.453  11.098 -27.369  1.00  0.00           C  
ATOM    934  H   VAL A  62     -13.412  11.207 -24.779  1.00  0.00           H  
ATOM    935  HA  VAL A  62     -10.721  12.424 -25.180  1.00  0.00           H  
ATOM    936  HB  VAL A  62     -13.121  12.406 -27.024  1.00  0.00           H  
ATOM    937 1HG1 VAL A  62     -11.638  13.502 -28.631  1.00  0.00           H  
ATOM    938 2HG1 VAL A  62     -11.918  14.508 -27.190  1.00  0.00           H  
ATOM    939 3HG1 VAL A  62     -10.379  13.633 -27.380  1.00  0.00           H  
ATOM    940 1HG2 VAL A  62     -11.632  11.028 -28.442  1.00  0.00           H  
ATOM    941 2HG2 VAL A  62     -10.380  11.084 -27.178  1.00  0.00           H  
ATOM    942 3HG2 VAL A  62     -11.922  10.251 -26.868  1.00  0.00           H  
ATOM    943  N   THR A  63     -13.673  13.771 -24.505  1.00  0.00           N  
ATOM    944  CA  THR A  63     -14.359  14.906 -23.919  1.00  0.00           C  
ATOM    945  C   THR A  63     -13.561  15.286 -22.680  1.00  0.00           C  
ATOM    946  O   THR A  63     -13.294  14.431 -21.836  1.00  0.00           O  
ATOM    947  CB  THR A  63     -15.821  14.586 -23.557  1.00  0.00           C  
ATOM    948  OG1 THR A  63     -16.529  14.175 -24.735  1.00  0.00           O  
ATOM    949  CG2 THR A  63     -16.503  15.809 -22.962  1.00  0.00           C  
ATOM    950  H   THR A  63     -14.197  12.931 -24.708  1.00  0.00           H  
ATOM    951  HA  THR A  63     -14.443  15.687 -24.674  1.00  0.00           H  
ATOM    952  HB  THR A  63     -15.848  13.773 -22.832  1.00  0.00           H  
ATOM    953  HG1 THR A  63     -17.378  13.804 -24.484  1.00  0.00           H  
ATOM    954 1HG2 THR A  63     -17.535  15.564 -22.712  1.00  0.00           H  
ATOM    955 2HG2 THR A  63     -15.974  16.117 -22.060  1.00  0.00           H  
ATOM    956 3HG2 THR A  63     -16.488  16.622 -23.687  1.00  0.00           H  
ATOM    957  N   LEU A  64     -13.181  16.554 -22.560  1.00  0.00           N  
ATOM    958  CA  LEU A  64     -12.341  16.961 -21.438  1.00  0.00           C  
ATOM    959  C   LEU A  64     -13.057  16.626 -20.136  1.00  0.00           C  
ATOM    960  O   LEU A  64     -12.455  16.108 -19.196  1.00  0.00           O  
ATOM    961  CB  LEU A  64     -12.033  18.462 -21.503  1.00  0.00           C  
ATOM    962  CG  LEU A  64     -11.157  19.011 -20.370  1.00  0.00           C  
ATOM    963  CD1 LEU A  64      -9.807  18.309 -20.385  1.00  0.00           C  
ATOM    964  CD2 LEU A  64     -10.993  20.515 -20.537  1.00  0.00           C  
ATOM    965  H   LEU A  64     -13.467  17.246 -23.238  1.00  0.00           H  
ATOM    966  HA  LEU A  64     -11.398  16.420 -21.498  1.00  0.00           H  
ATOM    967 1HB  LEU A  64     -11.528  18.672 -22.444  1.00  0.00           H  
ATOM    968 2HB  LEU A  64     -12.975  19.011 -21.490  1.00  0.00           H  
ATOM    969  HG  LEU A  64     -11.631  18.803 -19.410  1.00  0.00           H  
ATOM    970 1HD1 LEU A  64      -9.184  18.699 -19.580  1.00  0.00           H  
ATOM    971 2HD1 LEU A  64      -9.952  17.237 -20.244  1.00  0.00           H  
ATOM    972 3HD1 LEU A  64      -9.315  18.486 -21.342  1.00  0.00           H  
ATOM    973 1HD2 LEU A  64     -10.371  20.905 -19.731  1.00  0.00           H  
ATOM    974 2HD2 LEU A  64     -10.519  20.724 -21.496  1.00  0.00           H  
ATOM    975 3HD2 LEU A  64     -11.972  20.993 -20.505  1.00  0.00           H  
ATOM    976  N   TRP A  65     -14.355  16.917 -20.100  1.00  0.00           N  
ATOM    977  CA  TRP A  65     -15.173  16.661 -18.924  1.00  0.00           C  
ATOM    978  C   TRP A  65     -15.106  15.180 -18.562  1.00  0.00           C  
ATOM    979  O   TRP A  65     -15.031  14.813 -17.389  1.00  0.00           O  
ATOM    980  CB  TRP A  65     -16.625  17.075 -19.174  1.00  0.00           C  
ATOM    981  CG  TRP A  65     -17.530  16.819 -18.007  1.00  0.00           C  
ATOM    982  CD1 TRP A  65     -17.644  17.579 -16.882  1.00  0.00           C  
ATOM    983  CD2 TRP A  65     -18.458  15.719 -17.844  1.00  0.00           C  
ATOM    984  NE1 TRP A  65     -18.573  17.031 -16.033  1.00  0.00           N  
ATOM    985  CE2 TRP A  65     -19.083  15.893 -16.606  1.00  0.00           C  
ATOM    986  CE3 TRP A  65     -18.804  14.618 -18.638  1.00  0.00           C  
ATOM    987  CZ2 TRP A  65     -20.037  15.005 -16.135  1.00  0.00           C  
ATOM    988  CZ3 TRP A  65     -19.762  13.729 -18.166  1.00  0.00           C  
ATOM    989  CH2 TRP A  65     -20.363  13.919 -16.947  1.00  0.00           C  
ATOM    990  H   TRP A  65     -14.782  17.330 -20.916  1.00  0.00           H  
ATOM    991  HA  TRP A  65     -14.790  17.260 -18.098  1.00  0.00           H  
ATOM    992 1HB  TRP A  65     -16.664  18.138 -19.411  1.00  0.00           H  
ATOM    993 2HB  TRP A  65     -17.014  16.533 -20.035  1.00  0.00           H  
ATOM    994  HD1 TRP A  65     -17.079  18.488 -16.685  1.00  0.00           H  
ATOM    995  HE1 TRP A  65     -18.839  17.402 -15.132  1.00  0.00           H  
ATOM    996  HE3 TRP A  65     -18.332  14.465 -19.608  1.00  0.00           H  
ATOM    997  HZ2 TRP A  65     -20.526  15.138 -15.170  1.00  0.00           H  
ATOM    998  HZ3 TRP A  65     -20.025  12.874 -18.790  1.00  0.00           H  
ATOM    999  HH2 TRP A  65     -21.111  13.202 -16.608  1.00  0.00           H  
ATOM   1000  N   GLY A  66     -15.135  14.332 -19.580  1.00  0.00           N  
ATOM   1001  CA  GLY A  66     -15.000  12.911 -19.346  1.00  0.00           C  
ATOM   1002  C   GLY A  66     -13.662  12.598 -18.716  1.00  0.00           C  
ATOM   1003  O   GLY A  66     -13.570  11.701 -17.880  1.00  0.00           O  
ATOM   1004  H   GLY A  66     -15.252  14.665 -20.526  1.00  0.00           H  
ATOM   1005 1HA  GLY A  66     -15.806  12.571 -18.695  1.00  0.00           H  
ATOM   1006 2HA  GLY A  66     -15.101  12.376 -20.289  1.00  0.00           H  
ATOM   1007  N   ARG A  67     -12.627  13.336 -19.117  1.00  0.00           N  
ATOM   1008  CA  ARG A  67     -11.284  13.147 -18.566  1.00  0.00           C  
ATOM   1009  C   ARG A  67     -11.200  13.789 -17.188  1.00  0.00           C  
ATOM   1010  O   ARG A  67     -10.355  13.427 -16.367  1.00  0.00           O  
ATOM   1011  CB  ARG A  67     -10.226  13.753 -19.477  1.00  0.00           C  
ATOM   1012  CG  ARG A  67     -10.068  13.061 -20.821  1.00  0.00           C  
ATOM   1013  CD  ARG A  67      -8.983  13.673 -21.630  1.00  0.00           C  
ATOM   1014  NE  ARG A  67      -8.821  13.009 -22.913  1.00  0.00           N  
ATOM   1015  CZ  ARG A  67      -7.762  13.169 -23.730  1.00  0.00           C  
ATOM   1016  NH1 ARG A  67      -6.781  13.973 -23.384  1.00  0.00           N  
ATOM   1017  NH2 ARG A  67      -7.709  12.518 -24.879  1.00  0.00           N  
ATOM   1018  H   ARG A  67     -12.774  14.045 -19.821  1.00  0.00           H  
ATOM   1019  HA  ARG A  67     -11.092  12.077 -18.480  1.00  0.00           H  
ATOM   1020 1HB  ARG A  67     -10.468  14.797 -19.671  1.00  0.00           H  
ATOM   1021 2HB  ARG A  67      -9.258  13.729 -18.977  1.00  0.00           H  
ATOM   1022 1HG  ARG A  67      -9.825  12.009 -20.663  1.00  0.00           H  
ATOM   1023 2HG  ARG A  67     -10.999  13.138 -21.383  1.00  0.00           H  
ATOM   1024 1HD  ARG A  67      -9.216  14.721 -21.816  1.00  0.00           H  
ATOM   1025 2HD  ARG A  67      -8.041  13.602 -21.088  1.00  0.00           H  
ATOM   1026  HE  ARG A  67      -9.556  12.382 -23.213  1.00  0.00           H  
ATOM   1027 1HH1 ARG A  67      -6.822  14.471 -22.506  1.00  0.00           H  
ATOM   1028 2HH1 ARG A  67      -5.987  14.094 -23.996  1.00  0.00           H  
ATOM   1029 1HH2 ARG A  67      -8.463  11.900 -25.145  1.00  0.00           H  
ATOM   1030 2HH2 ARG A  67      -6.916  12.638 -25.491  1.00  0.00           H  
ATOM   1031  N   CYS A  68     -12.083  14.750 -16.941  1.00  0.00           N  
ATOM   1032  CA  CYS A  68     -12.084  15.443 -15.666  1.00  0.00           C  
ATOM   1033  C   CYS A  68     -12.587  14.451 -14.641  1.00  0.00           C  
ATOM   1034  O   CYS A  68     -11.966  14.256 -13.597  1.00  0.00           O  
ATOM   1035  CB  CYS A  68     -12.977  16.684 -15.691  1.00  0.00           C  
ATOM   1036  SG  CYS A  68     -12.348  18.026 -16.728  1.00  0.00           S  
ATOM   1037  H   CYS A  68     -12.764  15.006 -17.641  1.00  0.00           H  
ATOM   1038  HA  CYS A  68     -11.070  15.786 -15.458  1.00  0.00           H  
ATOM   1039 1HB  CYS A  68     -13.968  16.412 -16.056  1.00  0.00           H  
ATOM   1040 2HB  CYS A  68     -13.095  17.067 -14.678  1.00  0.00           H  
ATOM   1041  HG  CYS A  68     -13.352  18.865 -16.492  1.00  0.00           H  
ATOM   1042  N   VAL A  69     -13.711  13.814 -14.958  1.00  0.00           N  
ATOM   1043  CA  VAL A  69     -14.335  12.866 -14.046  1.00  0.00           C  
ATOM   1044  C   VAL A  69     -13.527  11.564 -14.009  1.00  0.00           C  
ATOM   1045  O   VAL A  69     -13.605  10.791 -13.043  1.00  0.00           O  
ATOM   1046  CB  VAL A  69     -15.781  12.570 -14.484  1.00  0.00           C  
ATOM   1047  CG1 VAL A  69     -16.605  13.849 -14.501  1.00  0.00           C  
ATOM   1048  CG2 VAL A  69     -15.783  11.909 -15.854  1.00  0.00           C  
ATOM   1049  H   VAL A  69     -14.143  13.993 -15.853  1.00  0.00           H  
ATOM   1050  HA  VAL A  69     -14.355  13.307 -13.049  1.00  0.00           H  
ATOM   1051  HB  VAL A  69     -16.241  11.901 -13.757  1.00  0.00           H  
ATOM   1052 1HG1 VAL A  69     -17.625  13.621 -14.812  1.00  0.00           H  
ATOM   1053 2HG1 VAL A  69     -16.620  14.285 -13.502  1.00  0.00           H  
ATOM   1054 3HG1 VAL A  69     -16.162  14.557 -15.201  1.00  0.00           H  
ATOM   1055 1HG2 VAL A  69     -16.809  11.702 -16.157  1.00  0.00           H  
ATOM   1056 2HG2 VAL A  69     -15.317  12.576 -16.580  1.00  0.00           H  
ATOM   1057 3HG2 VAL A  69     -15.222  10.975 -15.808  1.00  0.00           H  
ATOM   1058  N   ALA A  70     -12.743  11.326 -15.058  1.00  0.00           N  
ATOM   1059  CA  ALA A  70     -11.812  10.209 -15.054  1.00  0.00           C  
ATOM   1060  C   ALA A  70     -10.819  10.412 -13.906  1.00  0.00           C  
ATOM   1061  O   ALA A  70     -10.579   9.505 -13.100  1.00  0.00           O  
ATOM   1062  CB  ALA A  70     -11.082  10.133 -16.382  1.00  0.00           C  
ATOM   1063  H   ALA A  70     -12.790  11.924 -15.870  1.00  0.00           H  
ATOM   1064  HA  ALA A  70     -12.384   9.292 -14.910  1.00  0.00           H  
ATOM   1065 1HB  ALA A  70     -10.387   9.293 -16.368  1.00  0.00           H  
ATOM   1066 2HB  ALA A  70     -11.804   9.993 -17.187  1.00  0.00           H  
ATOM   1067 3HB  ALA A  70     -10.530  11.057 -16.547  1.00  0.00           H  
ATOM   1068  N   VAL A  71     -10.252  11.613 -13.832  1.00  0.00           N  
ATOM   1069  CA  VAL A  71      -9.327  11.952 -12.757  1.00  0.00           C  
ATOM   1070  C   VAL A  71      -9.969  11.655 -11.408  1.00  0.00           C  
ATOM   1071  O   VAL A  71      -9.351  11.056 -10.531  1.00  0.00           O  
ATOM   1072  CB  VAL A  71      -8.933  13.439 -12.828  1.00  0.00           C  
ATOM   1073  CG1 VAL A  71      -8.251  13.871 -11.538  1.00  0.00           C  
ATOM   1074  CG2 VAL A  71      -8.026  13.679 -14.025  1.00  0.00           C  
ATOM   1075  H   VAL A  71     -10.465  12.307 -14.534  1.00  0.00           H  
ATOM   1076  HA  VAL A  71      -8.423  11.355 -12.878  1.00  0.00           H  
ATOM   1077  HB  VAL A  71      -9.837  14.041 -12.930  1.00  0.00           H  
ATOM   1078 1HG1 VAL A  71      -7.979  14.925 -11.605  1.00  0.00           H  
ATOM   1079 2HG1 VAL A  71      -8.931  13.725 -10.700  1.00  0.00           H  
ATOM   1080 3HG1 VAL A  71      -7.351  13.275 -11.386  1.00  0.00           H  
ATOM   1081 1HG2 VAL A  71      -7.752  14.733 -14.069  1.00  0.00           H  
ATOM   1082 2HG2 VAL A  71      -7.125  13.073 -13.925  1.00  0.00           H  
ATOM   1083 3HG2 VAL A  71      -8.550  13.402 -14.940  1.00  0.00           H  
ATOM   1084  N   VAL A  72     -11.216  12.077 -11.253  1.00  0.00           N  
ATOM   1085  CA  VAL A  72     -11.918  11.894  -9.998  1.00  0.00           C  
ATOM   1086  C   VAL A  72     -11.874  10.440  -9.555  1.00  0.00           C  
ATOM   1087  O   VAL A  72     -11.496  10.142  -8.425  1.00  0.00           O  
ATOM   1088  CB  VAL A  72     -13.384  12.345 -10.135  1.00  0.00           C  
ATOM   1089  CG1 VAL A  72     -14.179  11.955  -8.898  1.00  0.00           C  
ATOM   1090  CG2 VAL A  72     -13.445  13.847 -10.364  1.00  0.00           C  
ATOM   1091  H   VAL A  72     -11.690  12.535 -12.019  1.00  0.00           H  
ATOM   1092  HA  VAL A  72     -11.442  12.519  -9.241  1.00  0.00           H  
ATOM   1093  HB  VAL A  72     -13.835  11.829 -10.983  1.00  0.00           H  
ATOM   1094 1HG1 VAL A  72     -15.213  12.281  -9.012  1.00  0.00           H  
ATOM   1095 2HG1 VAL A  72     -14.152  10.872  -8.774  1.00  0.00           H  
ATOM   1096 3HG1 VAL A  72     -13.744  12.432  -8.020  1.00  0.00           H  
ATOM   1097 1HG2 VAL A  72     -14.484  14.159 -10.461  1.00  0.00           H  
ATOM   1098 2HG2 VAL A  72     -12.988  14.363  -9.519  1.00  0.00           H  
ATOM   1099 3HG2 VAL A  72     -12.904  14.098 -11.277  1.00  0.00           H  
ATOM   1100  N   VAL A  73     -12.261   9.535 -10.447  1.00  0.00           N  
ATOM   1101  CA  VAL A  73     -12.405   8.136 -10.072  1.00  0.00           C  
ATOM   1102  C   VAL A  73     -11.056   7.421 -10.070  1.00  0.00           C  
ATOM   1103  O   VAL A  73     -10.895   6.382  -9.429  1.00  0.00           O  
ATOM   1104  CB  VAL A  73     -13.362   7.421 -11.043  1.00  0.00           C  
ATOM   1105  CG1 VAL A  73     -14.740   8.065 -11.004  1.00  0.00           C  
ATOM   1106  CG2 VAL A  73     -12.791   7.455 -12.452  1.00  0.00           C  
ATOM   1107  H   VAL A  73     -12.460   9.812 -11.398  1.00  0.00           H  
ATOM   1108  HA  VAL A  73     -12.812   8.090  -9.061  1.00  0.00           H  
ATOM   1109  HB  VAL A  73     -13.482   6.386 -10.724  1.00  0.00           H  
ATOM   1110 1HG1 VAL A  73     -15.404   7.547 -11.696  1.00  0.00           H  
ATOM   1111 2HG1 VAL A  73     -15.145   7.997  -9.994  1.00  0.00           H  
ATOM   1112 3HG1 VAL A  73     -14.660   9.112 -11.295  1.00  0.00           H  
ATOM   1113 1HG2 VAL A  73     -13.473   6.946 -13.134  1.00  0.00           H  
ATOM   1114 2HG2 VAL A  73     -12.666   8.490 -12.770  1.00  0.00           H  
ATOM   1115 3HG2 VAL A  73     -11.824   6.952 -12.465  1.00  0.00           H  
ATOM   1116  N   MET A  74     -10.086   7.978 -10.784  1.00  0.00           N  
ATOM   1117  CA  MET A  74      -8.730   7.472 -10.694  1.00  0.00           C  
ATOM   1118  C   MET A  74      -8.210   7.620  -9.278  1.00  0.00           C  
ATOM   1119  O   MET A  74      -7.750   6.647  -8.691  1.00  0.00           O  
ATOM   1120  CB  MET A  74      -7.820   8.201 -11.681  1.00  0.00           C  
ATOM   1121  CG  MET A  74      -8.030   7.810 -13.137  1.00  0.00           C  
ATOM   1122  SD  MET A  74      -7.005   8.771 -14.270  1.00  0.00           S  
ATOM   1123  CE  MET A  74      -7.529   8.106 -15.847  1.00  0.00           C  
ATOM   1124  H   MET A  74     -10.281   8.758 -11.396  1.00  0.00           H  
ATOM   1125  HA  MET A  74      -8.734   6.419 -10.975  1.00  0.00           H  
ATOM   1126 1HB  MET A  74      -7.980   9.275 -11.598  1.00  0.00           H  
ATOM   1127 2HB  MET A  74      -6.777   8.005 -11.429  1.00  0.00           H  
ATOM   1128 1HG  MET A  74      -7.792   6.755 -13.268  1.00  0.00           H  
ATOM   1129 2HG  MET A  74      -9.075   7.960 -13.408  1.00  0.00           H  
ATOM   1130 1HE  MET A  74      -6.983   8.601 -16.650  1.00  0.00           H  
ATOM   1131 2HE  MET A  74      -7.326   7.034 -15.876  1.00  0.00           H  
ATOM   1132 3HE  MET A  74      -8.599   8.275 -15.977  1.00  0.00           H  
ATOM   1133  N   VAL A  75      -8.282   8.826  -8.720  1.00  0.00           N  
ATOM   1134  CA  VAL A  75      -7.757   9.055  -7.374  1.00  0.00           C  
ATOM   1135  C   VAL A  75      -8.671   8.407  -6.347  1.00  0.00           C  
ATOM   1136  O   VAL A  75      -8.204   7.762  -5.413  1.00  0.00           O  
ATOM   1137  CB  VAL A  75      -7.641  10.563  -7.083  1.00  0.00           C  
ATOM   1138  CG1 VAL A  75      -7.241  10.796  -5.633  1.00  0.00           C  
ATOM   1139  CG2 VAL A  75      -6.633  11.197  -8.029  1.00  0.00           C  
ATOM   1140  H   VAL A  75      -8.701   9.595  -9.223  1.00  0.00           H  
ATOM   1141  HA  VAL A  75      -6.769   8.599  -7.306  1.00  0.00           H  
ATOM   1142  HB  VAL A  75      -8.617  11.028  -7.226  1.00  0.00           H  
ATOM   1143 1HG1 VAL A  75      -7.164  11.867  -5.445  1.00  0.00           H  
ATOM   1144 2HG1 VAL A  75      -7.995  10.366  -4.974  1.00  0.00           H  
ATOM   1145 3HG1 VAL A  75      -6.278  10.324  -5.442  1.00  0.00           H  
ATOM   1146 1HG2 VAL A  75      -6.557  12.263  -7.818  1.00  0.00           H  
ATOM   1147 2HG2 VAL A  75      -5.659  10.729  -7.890  1.00  0.00           H  
ATOM   1148 3HG2 VAL A  75      -6.961  11.054  -9.059  1.00  0.00           H  
ATOM   1149  N   ALA A  76      -9.975   8.568  -6.536  1.00  0.00           N  
ATOM   1150  CA  ALA A  76     -10.949   8.081  -5.576  1.00  0.00           C  
ATOM   1151  C   ALA A  76     -10.842   6.569  -5.505  1.00  0.00           C  
ATOM   1152  O   ALA A  76     -10.973   5.980  -4.440  1.00  0.00           O  
ATOM   1153  CB  ALA A  76     -12.347   8.477  -6.008  1.00  0.00           C  
ATOM   1154  H   ALA A  76     -10.298   9.041  -7.368  1.00  0.00           H  
ATOM   1155  HA  ALA A  76     -10.732   8.538  -4.611  1.00  0.00           H  
ATOM   1156 1HB  ALA A  76     -13.071   8.107  -5.282  1.00  0.00           H  
ATOM   1157 2HB  ALA A  76     -12.415   9.563  -6.068  1.00  0.00           H  
ATOM   1158 3HB  ALA A  76     -12.561   8.046  -6.985  1.00  0.00           H  
ATOM   1159  N   GLY A  77     -10.590   5.947  -6.647  1.00  0.00           N  
ATOM   1160  CA  GLY A  77     -10.424   4.507  -6.678  1.00  0.00           C  
ATOM   1161  C   GLY A  77      -9.223   4.008  -5.888  1.00  0.00           C  
ATOM   1162  O   GLY A  77      -9.353   3.087  -5.078  1.00  0.00           O  
ATOM   1163  H   GLY A  77     -10.510   6.470  -7.508  1.00  0.00           H  
ATOM   1164 1HA  GLY A  77     -11.319   4.030  -6.279  1.00  0.00           H  
ATOM   1165 2HA  GLY A  77     -10.317   4.175  -7.710  1.00  0.00           H  
ATOM   1166  N   ILE A  78      -8.054   4.596  -6.125  1.00  0.00           N  
ATOM   1167  CA  ILE A  78      -6.844   4.182  -5.418  1.00  0.00           C  
ATOM   1168  C   ILE A  78      -7.027   4.493  -3.948  1.00  0.00           C  
ATOM   1169  O   ILE A  78      -6.672   3.700  -3.077  1.00  0.00           O  
ATOM   1170  CB  ILE A  78      -5.590   4.895  -5.957  1.00  0.00           C  
ATOM   1171  CG1 ILE A  78      -5.291   4.440  -7.388  1.00  0.00           C  
ATOM   1172  CG2 ILE A  78      -4.398   4.633  -5.051  1.00  0.00           C  
ATOM   1173  CD1 ILE A  78      -5.017   2.959  -7.513  1.00  0.00           C  
ATOM   1174  H   ILE A  78      -7.997   5.341  -6.803  1.00  0.00           H  
ATOM   1175  HA  ILE A  78      -6.678   3.122  -5.608  1.00  0.00           H  
ATOM   1176  HB  ILE A  78      -5.773   5.969  -6.000  1.00  0.00           H  
ATOM   1177 1HG1 ILE A  78      -6.133   4.687  -8.032  1.00  0.00           H  
ATOM   1178 2HG1 ILE A  78      -4.422   4.979  -7.767  1.00  0.00           H  
ATOM   1179 1HG2 ILE A  78      -3.520   5.144  -5.447  1.00  0.00           H  
ATOM   1180 2HG2 ILE A  78      -4.613   5.005  -4.050  1.00  0.00           H  
ATOM   1181 3HG2 ILE A  78      -4.204   3.561  -5.006  1.00  0.00           H  
ATOM   1182 1HD1 ILE A  78      -4.813   2.713  -8.555  1.00  0.00           H  
ATOM   1183 2HD1 ILE A  78      -4.153   2.695  -6.902  1.00  0.00           H  
ATOM   1184 3HD1 ILE A  78      -5.887   2.399  -7.172  1.00  0.00           H  
ATOM   1185  N   THR A  79      -7.603   5.661  -3.696  1.00  0.00           N  
ATOM   1186  CA  THR A  79      -7.937   6.105  -2.357  1.00  0.00           C  
ATOM   1187  C   THR A  79      -8.841   5.121  -1.619  1.00  0.00           C  
ATOM   1188  O   THR A  79      -8.590   4.802  -0.464  1.00  0.00           O  
ATOM   1189  CB  THR A  79      -8.613   7.488  -2.401  1.00  0.00           C  
ATOM   1190  OG1 THR A  79      -7.711   8.446  -2.970  1.00  0.00           O  
ATOM   1191  CG2 THR A  79      -9.003   7.935  -1.001  1.00  0.00           C  
ATOM   1192  H   THR A  79      -7.813   6.262  -4.480  1.00  0.00           H  
ATOM   1193  HA  THR A  79      -7.018   6.168  -1.774  1.00  0.00           H  
ATOM   1194  HB  THR A  79      -9.506   7.437  -3.022  1.00  0.00           H  
ATOM   1195  HG1 THR A  79      -6.916   8.495  -2.433  1.00  0.00           H  
ATOM   1196 1HG2 THR A  79      -9.479   8.914  -1.051  1.00  0.00           H  
ATOM   1197 2HG2 THR A  79      -9.698   7.215  -0.569  1.00  0.00           H  
ATOM   1198 3HG2 THR A  79      -8.112   7.997  -0.377  1.00  0.00           H  
ATOM   1199  N   SER A  80      -9.886   4.640  -2.280  1.00  0.00           N  
ATOM   1200  CA  SER A  80     -10.761   3.658  -1.655  1.00  0.00           C  
ATOM   1201  C   SER A  80      -9.999   2.380  -1.306  1.00  0.00           C  
ATOM   1202  O   SER A  80     -10.200   1.799  -0.238  1.00  0.00           O  
ATOM   1203  CB  SER A  80     -11.920   3.333  -2.577  1.00  0.00           C  
ATOM   1204  OG  SER A  80     -12.743   4.451  -2.762  1.00  0.00           O  
ATOM   1205  H   SER A  80     -10.086   4.949  -3.221  1.00  0.00           H  
ATOM   1206  HA  SER A  80     -11.160   4.086  -0.735  1.00  0.00           H  
ATOM   1207 1HB  SER A  80     -11.535   2.998  -3.540  1.00  0.00           H  
ATOM   1208 2HB  SER A  80     -12.502   2.514  -2.155  1.00  0.00           H  
ATOM   1209  HG  SER A  80     -12.807   4.878  -1.904  1.00  0.00           H  
ATOM   1210  N   PHE A  81      -9.122   1.943  -2.201  1.00  0.00           N  
ATOM   1211  CA  PHE A  81      -8.273   0.799  -1.905  1.00  0.00           C  
ATOM   1212  C   PHE A  81      -7.392   1.042  -0.695  1.00  0.00           C  
ATOM   1213  O   PHE A  81      -7.198   0.148   0.126  1.00  0.00           O  
ATOM   1214  CB  PHE A  81      -7.397   0.462  -3.113  1.00  0.00           C  
ATOM   1215  CG  PHE A  81      -8.137  -0.227  -4.224  1.00  0.00           C  
ATOM   1216  CD1 PHE A  81      -8.153   0.310  -5.503  1.00  0.00           C  
ATOM   1217  CD2 PHE A  81      -8.818  -1.412  -3.993  1.00  0.00           C  
ATOM   1218  CE1 PHE A  81      -8.833  -0.323  -6.526  1.00  0.00           C  
ATOM   1219  CE2 PHE A  81      -9.497  -2.048  -5.014  1.00  0.00           C  
ATOM   1220  CZ  PHE A  81      -9.505  -1.502  -6.282  1.00  0.00           C  
ATOM   1221  H   PHE A  81      -9.035   2.400  -3.098  1.00  0.00           H  
ATOM   1222  HA  PHE A  81      -8.912  -0.052  -1.663  1.00  0.00           H  
ATOM   1223 1HB  PHE A  81      -6.960   1.377  -3.511  1.00  0.00           H  
ATOM   1224 2HB  PHE A  81      -6.577  -0.182  -2.799  1.00  0.00           H  
ATOM   1225  HD1 PHE A  81      -7.621   1.242  -5.696  1.00  0.00           H  
ATOM   1226  HD2 PHE A  81      -8.812  -1.844  -2.991  1.00  0.00           H  
ATOM   1227  HE1 PHE A  81      -8.838   0.110  -7.526  1.00  0.00           H  
ATOM   1228  HE2 PHE A  81     -10.028  -2.980  -4.820  1.00  0.00           H  
ATOM   1229  HZ  PHE A  81     -10.042  -2.001  -7.088  1.00  0.00           H  
ATOM   1230  N   GLY A  82      -6.866   2.257  -0.585  1.00  0.00           N  
ATOM   1231  CA  GLY A  82      -6.038   2.602   0.557  1.00  0.00           C  
ATOM   1232  C   GLY A  82      -6.850   2.638   1.835  1.00  0.00           C  
ATOM   1233  O   GLY A  82      -6.377   2.235   2.900  1.00  0.00           O  
ATOM   1234  H   GLY A  82      -7.037   2.953  -1.296  1.00  0.00           H  
ATOM   1235 1HA  GLY A  82      -5.232   1.874   0.656  1.00  0.00           H  
ATOM   1236 2HA  GLY A  82      -5.574   3.573   0.391  1.00  0.00           H  
ATOM   1237  N   LEU A  83      -8.081   3.124   1.729  1.00  0.00           N  
ATOM   1238  CA  LEU A  83      -8.958   3.215   2.882  1.00  0.00           C  
ATOM   1239  C   LEU A  83      -9.263   1.818   3.403  1.00  0.00           C  
ATOM   1240  O   LEU A  83      -9.285   1.592   4.611  1.00  0.00           O  
ATOM   1241  CB  LEU A  83     -10.259   3.939   2.513  1.00  0.00           C  
ATOM   1242  CG  LEU A  83     -10.134   5.447   2.262  1.00  0.00           C  
ATOM   1243  CD1 LEU A  83     -11.449   5.982   1.711  1.00  0.00           C  
ATOM   1244  CD2 LEU A  83      -9.758   6.148   3.558  1.00  0.00           C  
ATOM   1245  H   LEU A  83      -8.417   3.437   0.830  1.00  0.00           H  
ATOM   1246  HA  LEU A  83      -8.457   3.801   3.652  1.00  0.00           H  
ATOM   1247 1HB  LEU A  83     -10.665   3.485   1.610  1.00  0.00           H  
ATOM   1248 2HB  LEU A  83     -10.977   3.796   3.321  1.00  0.00           H  
ATOM   1249  HG  LEU A  83      -9.361   5.628   1.514  1.00  0.00           H  
ATOM   1250 1HD1 LEU A  83     -11.360   7.053   1.533  1.00  0.00           H  
ATOM   1251 2HD1 LEU A  83     -11.684   5.477   0.774  1.00  0.00           H  
ATOM   1252 3HD1 LEU A  83     -12.245   5.800   2.432  1.00  0.00           H  
ATOM   1253 1HD2 LEU A  83      -9.668   7.220   3.379  1.00  0.00           H  
ATOM   1254 2HD2 LEU A  83     -10.530   5.969   4.306  1.00  0.00           H  
ATOM   1255 3HD2 LEU A  83      -8.805   5.760   3.919  1.00  0.00           H  
ATOM   1256  N   VAL A  84      -9.491   0.881   2.488  1.00  0.00           N  
ATOM   1257  CA  VAL A  84      -9.742  -0.502   2.871  1.00  0.00           C  
ATOM   1258  C   VAL A  84      -8.524  -1.097   3.561  1.00  0.00           C  
ATOM   1259  O   VAL A  84      -8.645  -1.735   4.606  1.00  0.00           O  
ATOM   1260  CB  VAL A  84     -10.095  -1.349   1.633  1.00  0.00           C  
ATOM   1261  CG1 VAL A  84     -10.125  -2.827   1.990  1.00  0.00           C  
ATOM   1262  CG2 VAL A  84     -11.434  -0.904   1.066  1.00  0.00           C  
ATOM   1263  H   VAL A  84      -9.491   1.128   1.509  1.00  0.00           H  
ATOM   1264  HA  VAL A  84     -10.592  -0.523   3.554  1.00  0.00           H  
ATOM   1265  HB  VAL A  84      -9.318  -1.216   0.880  1.00  0.00           H  
ATOM   1266 1HG1 VAL A  84     -10.375  -3.411   1.103  1.00  0.00           H  
ATOM   1267 2HG1 VAL A  84      -9.146  -3.132   2.360  1.00  0.00           H  
ATOM   1268 3HG1 VAL A  84     -10.875  -3.001   2.761  1.00  0.00           H  
ATOM   1269 1HG2 VAL A  84     -11.677  -1.506   0.191  1.00  0.00           H  
ATOM   1270 2HG2 VAL A  84     -12.210  -1.032   1.821  1.00  0.00           H  
ATOM   1271 3HG2 VAL A  84     -11.377   0.146   0.779  1.00  0.00           H  
ATOM   1272  N   THR A  85      -7.350  -0.897   2.976  1.00  0.00           N  
ATOM   1273  CA  THR A  85      -6.156  -1.522   3.519  1.00  0.00           C  
ATOM   1274  C   THR A  85      -5.903  -0.888   4.869  1.00  0.00           C  
ATOM   1275  O   THR A  85      -5.584  -1.579   5.836  1.00  0.00           O  
ATOM   1276  CB  THR A  85      -4.933  -1.347   2.600  1.00  0.00           C  
ATOM   1277  OG1 THR A  85      -5.193  -1.964   1.332  1.00  0.00           O  
ATOM   1278  CG2 THR A  85      -3.700  -1.982   3.225  1.00  0.00           C  
ATOM   1279  H   THR A  85      -7.271  -0.314   2.155  1.00  0.00           H  
ATOM   1280  HA  THR A  85      -6.328  -2.597   3.587  1.00  0.00           H  
ATOM   1281  HB  THR A  85      -4.746  -0.285   2.440  1.00  0.00           H  
ATOM   1282  HG1 THR A  85      -5.447  -1.292   0.696  1.00  0.00           H  
ATOM   1283 1HG2 THR A  85      -2.846  -1.849   2.562  1.00  0.00           H  
ATOM   1284 2HG2 THR A  85      -3.493  -1.507   4.184  1.00  0.00           H  
ATOM   1285 3HG2 THR A  85      -3.877  -3.046   3.378  1.00  0.00           H  
ATOM   1286  N   ALA A  86      -6.049   0.434   4.926  1.00  0.00           N  
ATOM   1287  CA  ALA A  86      -5.695   1.194   6.119  1.00  0.00           C  
ATOM   1288  C   ALA A  86      -6.599   0.724   7.239  1.00  0.00           C  
ATOM   1289  O   ALA A  86      -6.143   0.444   8.345  1.00  0.00           O  
ATOM   1290  CB  ALA A  86      -5.892   2.679   5.875  1.00  0.00           C  
ATOM   1291  H   ALA A  86      -6.414   0.924   4.121  1.00  0.00           H  
ATOM   1292  HA  ALA A  86      -4.643   1.008   6.340  1.00  0.00           H  
ATOM   1293 1HB  ALA A  86      -5.624   3.235   6.774  1.00  0.00           H  
ATOM   1294 2HB  ALA A  86      -5.258   2.999   5.048  1.00  0.00           H  
ATOM   1295 3HB  ALA A  86      -6.935   2.872   5.627  1.00  0.00           H  
ATOM   1296  N   ALA A  87      -7.886   0.633   6.930  1.00  0.00           N  
ATOM   1297  CA  ALA A  87      -8.893   0.331   7.931  1.00  0.00           C  
ATOM   1298  C   ALA A  87      -8.671  -1.082   8.445  1.00  0.00           C  
ATOM   1299  O   ALA A  87      -8.712  -1.332   9.645  1.00  0.00           O  
ATOM   1300  CB  ALA A  87     -10.278   0.443   7.321  1.00  0.00           C  
ATOM   1301  H   ALA A  87      -8.173   0.778   5.973  1.00  0.00           H  
ATOM   1302  HA  ALA A  87      -8.798   1.058   8.737  1.00  0.00           H  
ATOM   1303 1HB  ALA A  87     -11.028   0.214   8.078  1.00  0.00           H  
ATOM   1304 2HB  ALA A  87     -10.432   1.456   6.952  1.00  0.00           H  
ATOM   1305 3HB  ALA A  87     -10.369  -0.262   6.496  1.00  0.00           H  
ATOM   1306  N   LEU A  88      -8.419  -2.002   7.526  1.00  0.00           N  
ATOM   1307  CA  LEU A  88      -8.138  -3.384   7.891  1.00  0.00           C  
ATOM   1308  C   LEU A  88      -6.876  -3.560   8.739  1.00  0.00           C  
ATOM   1309  O   LEU A  88      -6.889  -4.288   9.732  1.00  0.00           O  
ATOM   1310  CB  LEU A  88      -8.010  -4.227   6.616  1.00  0.00           C  
ATOM   1311  CG  LEU A  88      -9.320  -4.507   5.869  1.00  0.00           C  
ATOM   1312  CD1 LEU A  88      -9.013  -5.191   4.543  1.00  0.00           C  
ATOM   1313  CD2 LEU A  88     -10.224  -5.373   6.734  1.00  0.00           C  
ATOM   1314  H   LEU A  88      -8.422  -1.742   6.550  1.00  0.00           H  
ATOM   1315  HA  LEU A  88      -8.962  -3.755   8.500  1.00  0.00           H  
ATOM   1316 1HB  LEU A  88      -7.339  -3.717   5.928  1.00  0.00           H  
ATOM   1317 2HB  LEU A  88      -7.566  -5.188   6.878  1.00  0.00           H  
ATOM   1318  HG  LEU A  88      -9.823  -3.565   5.649  1.00  0.00           H  
ATOM   1319 1HD1 LEU A  88      -9.944  -5.390   4.012  1.00  0.00           H  
ATOM   1320 2HD1 LEU A  88      -8.382  -4.542   3.937  1.00  0.00           H  
ATOM   1321 3HD1 LEU A  88      -8.495  -6.131   4.730  1.00  0.00           H  
ATOM   1322 1HD2 LEU A  88     -11.155  -5.572   6.203  1.00  0.00           H  
ATOM   1323 2HD2 LEU A  88      -9.723  -6.317   6.953  1.00  0.00           H  
ATOM   1324 3HD2 LEU A  88     -10.441  -4.853   7.667  1.00  0.00           H  
ATOM   1325  N   ALA A  89      -5.789  -2.900   8.350  1.00  0.00           N  
ATOM   1326  CA  ALA A  89      -4.559  -2.936   9.131  1.00  0.00           C  
ATOM   1327  C   ALA A  89      -4.779  -2.438  10.547  1.00  0.00           C  
ATOM   1328  O   ALA A  89      -4.270  -3.024  11.497  1.00  0.00           O  
ATOM   1329  CB  ALA A  89      -3.480  -2.108   8.457  1.00  0.00           C  
ATOM   1330  H   ALA A  89      -5.813  -2.361   7.496  1.00  0.00           H  
ATOM   1331  HA  ALA A  89      -4.224  -3.972   9.188  1.00  0.00           H  
ATOM   1332 1HB  ALA A  89      -2.568  -2.145   9.052  1.00  0.00           H  
ATOM   1333 2HB  ALA A  89      -3.282  -2.508   7.463  1.00  0.00           H  
ATOM   1334 3HB  ALA A  89      -3.815  -1.076   8.371  1.00  0.00           H  
ATOM   1335  N   THR A  90      -5.533  -1.353  10.691  1.00  0.00           N  
ATOM   1336  CA  THR A  90      -5.843  -0.818  12.013  1.00  0.00           C  
ATOM   1337  C   THR A  90      -6.532  -1.852  12.896  1.00  0.00           C  
ATOM   1338  O   THR A  90      -6.159  -2.035  14.053  1.00  0.00           O  
ATOM   1339  CB  THR A  90      -6.731   0.436  11.904  1.00  0.00           C  
ATOM   1340  OG1 THR A  90      -6.017   1.471  11.216  1.00  0.00           O  
ATOM   1341  CG2 THR A  90      -7.127   0.931  13.286  1.00  0.00           C  
ATOM   1342  H   THR A  90      -5.900  -0.888   9.873  1.00  0.00           H  
ATOM   1343  HA  THR A  90      -4.910  -0.526  12.495  1.00  0.00           H  
ATOM   1344  HB  THR A  90      -7.631   0.196  11.338  1.00  0.00           H  
ATOM   1345  HG1 THR A  90      -6.281   1.482  10.292  1.00  0.00           H  
ATOM   1346 1HG2 THR A  90      -7.754   1.817  13.189  1.00  0.00           H  
ATOM   1347 2HG2 THR A  90      -7.680   0.149  13.808  1.00  0.00           H  
ATOM   1348 3HG2 THR A  90      -6.231   1.181  13.853  1.00  0.00           H  
ATOM   1349  N   TRP A  91      -7.537  -2.528  12.349  1.00  0.00           N  
ATOM   1350  CA  TRP A  91      -8.266  -3.555  13.089  1.00  0.00           C  
ATOM   1351  C   TRP A  91      -7.313  -4.671  13.506  1.00  0.00           C  
ATOM   1352  O   TRP A  91      -7.388  -5.195  14.619  1.00  0.00           O  
ATOM   1353  CB  TRP A  91      -9.402  -4.130  12.241  1.00  0.00           C  
ATOM   1354  CG  TRP A  91     -10.181  -5.206  12.934  1.00  0.00           C  
ATOM   1355  CD1 TRP A  91     -10.984  -5.057  14.025  1.00  0.00           C  
ATOM   1356  CD2 TRP A  91     -10.235  -6.611  12.586  1.00  0.00           C  
ATOM   1357  NE1 TRP A  91     -11.531  -6.266  14.378  1.00  0.00           N  
ATOM   1358  CE2 TRP A  91     -11.084  -7.228  13.508  1.00  0.00           C  
ATOM   1359  CE3 TRP A  91      -9.639  -7.382  11.580  1.00  0.00           C  
ATOM   1360  CZ2 TRP A  91     -11.357  -8.586  13.460  1.00  0.00           C  
ATOM   1361  CZ3 TRP A  91      -9.913  -8.744  11.531  1.00  0.00           C  
ATOM   1362  CH2 TRP A  91     -10.751  -9.329  12.447  1.00  0.00           C  
ATOM   1363  H   TRP A  91      -7.804  -2.326  11.396  1.00  0.00           H  
ATOM   1364  HA  TRP A  91      -8.698  -3.099  13.979  1.00  0.00           H  
ATOM   1365 1HB  TRP A  91     -10.091  -3.331  11.966  1.00  0.00           H  
ATOM   1366 2HB  TRP A  91      -8.995  -4.542  11.318  1.00  0.00           H  
ATOM   1367  HD1 TRP A  91     -11.166  -4.116  14.540  1.00  0.00           H  
ATOM   1368  HE1 TRP A  91     -12.160  -6.423  15.153  1.00  0.00           H  
ATOM   1369  HE3 TRP A  91      -8.975  -6.922  10.848  1.00  0.00           H  
ATOM   1370  HZ2 TRP A  91     -12.019  -9.069  14.178  1.00  0.00           H  
ATOM   1371  HZ3 TRP A  91      -9.445  -9.337  10.745  1.00  0.00           H  
ATOM   1372  HH2 TRP A  91     -10.945 -10.400  12.379  1.00  0.00           H  
ATOM   1373  N   PHE A  92      -6.421  -5.034  12.590  1.00  0.00           N  
ATOM   1374  CA  PHE A  92      -5.509  -6.145  12.805  1.00  0.00           C  
ATOM   1375  C   PHE A  92      -4.637  -5.778  13.995  1.00  0.00           C  
ATOM   1376  O   PHE A  92      -4.330  -6.613  14.839  1.00  0.00           O  
ATOM   1377  CB  PHE A  92      -4.652  -6.418  11.567  1.00  0.00           C  
ATOM   1378  CG  PHE A  92      -5.361  -7.199  10.498  1.00  0.00           C  
ATOM   1379  CD1 PHE A  92      -5.276  -6.818   9.168  1.00  0.00           C  
ATOM   1380  CD2 PHE A  92      -6.116  -8.317  10.821  1.00  0.00           C  
ATOM   1381  CE1 PHE A  92      -5.928  -7.536   8.184  1.00  0.00           C  
ATOM   1382  CE2 PHE A  92      -6.768  -9.037   9.839  1.00  0.00           C  
ATOM   1383  CZ  PHE A  92      -6.674  -8.646   8.519  1.00  0.00           C  
ATOM   1384  H   PHE A  92      -6.377  -4.521  11.721  1.00  0.00           H  
ATOM   1385  HA  PHE A  92      -6.098  -7.042  13.003  1.00  0.00           H  
ATOM   1386 1HB  PHE A  92      -4.324  -5.472  11.137  1.00  0.00           H  
ATOM   1387 2HB  PHE A  92      -3.760  -6.971  11.858  1.00  0.00           H  
ATOM   1388  HD1 PHE A  92      -4.685  -5.940   8.902  1.00  0.00           H  
ATOM   1389  HD2 PHE A  92      -6.190  -8.626  11.864  1.00  0.00           H  
ATOM   1390  HE1 PHE A  92      -5.853  -7.225   7.142  1.00  0.00           H  
ATOM   1391  HE2 PHE A  92      -7.357  -9.914  10.106  1.00  0.00           H  
ATOM   1392  HZ  PHE A  92      -7.189  -9.212   7.744  1.00  0.00           H  
ATOM   1393  N   VAL A  93      -4.254  -4.505  14.042  1.00  0.00           N  
ATOM   1394  CA  VAL A  93      -3.427  -3.969  15.112  1.00  0.00           C  
ATOM   1395  C   VAL A  93      -4.311  -3.992  16.364  1.00  0.00           C  
ATOM   1396  O   VAL A  93      -3.850  -4.297  17.465  1.00  0.00           O  
ATOM   1397  CB  VAL A  93      -2.951  -2.537  14.801  1.00  0.00           C  
ATOM   1398  CG1 VAL A  93      -2.335  -1.901  16.038  1.00  0.00           C  
ATOM   1399  CG2 VAL A  93      -1.954  -2.561  13.653  1.00  0.00           C  
ATOM   1400  H   VAL A  93      -4.554  -3.891  13.299  1.00  0.00           H  
ATOM   1401  HA  VAL A  93      -2.542  -4.598  15.214  1.00  0.00           H  
ATOM   1402  HB  VAL A  93      -3.813  -1.930  14.523  1.00  0.00           H  
ATOM   1403 1HG1 VAL A  93      -2.004  -0.889  15.800  1.00  0.00           H  
ATOM   1404 2HG1 VAL A  93      -3.077  -1.861  16.835  1.00  0.00           H  
ATOM   1405 3HG1 VAL A  93      -1.481  -2.493  16.365  1.00  0.00           H  
ATOM   1406 1HG2 VAL A  93      -1.623  -1.546  13.438  1.00  0.00           H  
ATOM   1407 2HG2 VAL A  93      -1.095  -3.173  13.929  1.00  0.00           H  
ATOM   1408 3HG2 VAL A  93      -2.430  -2.983  12.767  1.00  0.00           H  
ATOM   1409  N   GLY A  94      -5.594  -3.680  16.175  1.00  0.00           N  
ATOM   1410  CA  GLY A  94      -6.528  -3.563  17.286  1.00  0.00           C  
ATOM   1411  C   GLY A  94      -6.682  -4.915  17.950  1.00  0.00           C  
ATOM   1412  O   GLY A  94      -7.020  -5.035  19.128  1.00  0.00           O  
ATOM   1413  H   GLY A  94      -5.927  -3.520  15.234  1.00  0.00           H  
ATOM   1414 1HA  GLY A  94      -6.157  -2.824  17.996  1.00  0.00           H  
ATOM   1415 2HA  GLY A  94      -7.488  -3.202  16.918  1.00  0.00           H  
ATOM   1416  N   ARG A  95      -6.450  -5.942  17.145  1.00  0.00           N  
ATOM   1417  CA  ARG A  95      -6.553  -7.329  17.553  1.00  0.00           C  
ATOM   1418  C   ARG A  95      -5.249  -7.613  18.293  1.00  0.00           C  
ATOM   1419  O   ARG A  95      -5.233  -8.185  19.389  1.00  0.00           O  
ATOM   1420  CB  ARG A  95      -6.725  -8.266  16.366  1.00  0.00           C  
ATOM   1421  CG  ARG A  95      -8.068  -8.165  15.660  1.00  0.00           C  
ATOM   1422  CD  ARG A  95      -9.168  -8.721  16.490  1.00  0.00           C  
ATOM   1423  NE  ARG A  95      -9.073 -10.166  16.618  1.00  0.00           N  
ATOM   1424  CZ  ARG A  95      -9.744 -10.899  17.529  1.00  0.00           C  
ATOM   1425  NH1 ARG A  95     -10.552 -10.308  18.381  1.00  0.00           N  
ATOM   1426  NH2 ARG A  95      -9.589 -12.211  17.565  1.00  0.00           N  
ATOM   1427  H   ARG A  95      -6.185  -5.726  16.195  1.00  0.00           H  
ATOM   1428  HA  ARG A  95      -7.442  -7.442  18.174  1.00  0.00           H  
ATOM   1429 1HB  ARG A  95      -5.949  -8.066  15.629  1.00  0.00           H  
ATOM   1430 2HB  ARG A  95      -6.604  -9.298  16.697  1.00  0.00           H  
ATOM   1431 1HG  ARG A  95      -8.291  -7.118  15.452  1.00  0.00           H  
ATOM   1432 2HG  ARG A  95      -8.030  -8.722  14.723  1.00  0.00           H  
ATOM   1433 1HD  ARG A  95      -9.126  -8.286  17.488  1.00  0.00           H  
ATOM   1434 2HD  ARG A  95     -10.126  -8.482  16.030  1.00  0.00           H  
ATOM   1435  HE  ARG A  95      -8.460 -10.655  15.980  1.00  0.00           H  
ATOM   1436 1HH1 ARG A  95     -10.670  -9.305  18.353  1.00  0.00           H  
ATOM   1437 2HH1 ARG A  95     -11.054 -10.857  19.063  1.00  0.00           H  
ATOM   1438 1HH2 ARG A  95      -8.967 -12.664  16.909  1.00  0.00           H  
ATOM   1439 2HH2 ARG A  95     -10.091 -12.759  18.247  1.00  0.00           H  
ATOM   1440  N   GLU A  96      -4.154  -7.224  17.643  1.00  0.00           N  
ATOM   1441  CA  GLU A  96      -2.799  -7.509  18.099  1.00  0.00           C  
ATOM   1442  C   GLU A  96      -2.470  -6.529  19.221  1.00  0.00           C  
ATOM   1443  O   GLU A  96      -1.697  -5.591  19.043  1.00  0.00           O  
ATOM   1444  CB  GLU A  96      -1.790  -7.383  16.955  1.00  0.00           C  
ATOM   1445  CG  GLU A  96      -1.912  -8.461  15.888  1.00  0.00           C  
ATOM   1446  CD  GLU A  96      -1.406  -9.800  16.348  1.00  0.00           C  
ATOM   1447  OE1 GLU A  96      -0.357  -9.845  16.943  1.00  0.00           O  
ATOM   1448  OE2 GLU A  96      -2.071 -10.779  16.103  1.00  0.00           O  
ATOM   1449  H   GLU A  96      -4.287  -6.703  16.789  1.00  0.00           H  
ATOM   1450  HA  GLU A  96      -2.758  -8.546  18.433  1.00  0.00           H  
ATOM   1451 1HB  GLU A  96      -1.910  -6.415  16.469  1.00  0.00           H  
ATOM   1452 2HB  GLU A  96      -0.778  -7.423  17.358  1.00  0.00           H  
ATOM   1453 1HG  GLU A  96      -2.959  -8.559  15.603  1.00  0.00           H  
ATOM   1454 2HG  GLU A  96      -1.352  -8.149  15.007  1.00  0.00           H  
ATOM   1455  N   GLN A  97      -3.079  -6.762  20.377  1.00  0.00           N  
ATOM   1456  CA  GLN A  97      -2.827  -5.970  21.568  1.00  0.00           C  
ATOM   1457  C   GLN A  97      -2.105  -6.817  22.624  1.00  0.00           C  
ATOM   1458  O   GLN A  97      -1.169  -6.290  23.265  1.00  0.00           O  
ATOM   1459  OXT GLN A  97      -2.442  -7.953  22.815  1.00  0.00           O  
ATOM   1460  CB  GLN A  97      -4.138  -5.415  22.131  1.00  0.00           C  
ATOM   1461  CG  GLN A  97      -4.874  -4.478  21.188  1.00  0.00           C  
ATOM   1462  CD  GLN A  97      -4.196  -3.127  21.068  1.00  0.00           C  
ATOM   1463  OE1 GLN A  97      -4.012  -2.418  22.061  1.00  0.00           O  
ATOM   1464  NE2 GLN A  97      -3.819  -2.762  19.848  1.00  0.00           N  
ATOM   1465  H   GLN A  97      -3.743  -7.522  20.423  1.00  0.00           H  
ATOM   1466  HA  GLN A  97      -2.204  -5.119  21.292  1.00  0.00           H  
ATOM   1467 1HB  GLN A  97      -4.807  -6.240  22.376  1.00  0.00           H  
ATOM   1468 2HB  GLN A  97      -3.936  -4.872  23.055  1.00  0.00           H  
ATOM   1469 1HG  GLN A  97      -4.911  -4.932  20.198  1.00  0.00           H  
ATOM   1470 2HG  GLN A  97      -5.885  -4.321  21.564  1.00  0.00           H  
ATOM   1471 1HE2 GLN A  97      -3.366  -1.880  19.706  1.00  0.00           H  
ATOM   1472 2HE2 GLN A  97      -3.987  -3.367  19.070  1.00  0.00           H  
ATOM   1473  N   ALA B  98      -1.494 -15.934  15.079  1.00  0.00           N  
ATOM   1474  CA  ALA B  98      -1.612 -14.653  14.323  1.00  0.00           C  
ATOM   1475  C   ALA B  98      -2.977 -14.542  13.653  1.00  0.00           C  
ATOM   1476  O   ALA B  98      -3.851 -15.387  13.852  1.00  0.00           O  
ATOM   1477  CB  ALA B  98      -0.505 -14.567  13.277  1.00  0.00           C  
ATOM   1478 1H   ALA B  98      -0.593 -15.986  15.509  1.00  0.00           H  
ATOM   1479 2H   ALA B  98      -2.203 -15.973  15.784  1.00  0.00           H  
ATOM   1480 3H   ALA B  98      -1.608 -16.704  14.451  1.00  0.00           H  
ATOM   1481  HA  ALA B  98      -1.501 -13.831  15.030  1.00  0.00           H  
ATOM   1482 1HB  ALA B  98      -0.596 -13.630  12.728  1.00  0.00           H  
ATOM   1483 2HB  ALA B  98       0.466 -14.606  13.771  1.00  0.00           H  
ATOM   1484 3HB  ALA B  98      -0.594 -15.403  12.585  1.00  0.00           H  
ATOM   1485  N   LEU B  99      -3.151 -13.488  12.860  1.00  0.00           N  
ATOM   1486  CA  LEU B  99      -4.398 -13.244  12.145  1.00  0.00           C  
ATOM   1487  C   LEU B  99      -4.116 -12.490  10.851  1.00  0.00           C  
ATOM   1488  O   LEU B  99      -4.353 -12.996   9.758  1.00  0.00           O  
ATOM   1489  CB  LEU B  99      -5.372 -12.443  13.019  1.00  0.00           C  
ATOM   1490  CG  LEU B  99      -6.728 -12.119  12.379  1.00  0.00           C  
ATOM   1491  CD1 LEU B  99      -7.453 -13.415  12.041  1.00  0.00           C  
ATOM   1492  CD2 LEU B  99      -7.549 -11.265  13.334  1.00  0.00           C  
ATOM   1493  H   LEU B  99      -2.387 -12.836  12.753  1.00  0.00           H  
ATOM   1494  HA  LEU B  99      -4.862 -14.204  11.922  1.00  0.00           H  
ATOM   1495 1HB  LEU B  99      -5.563 -13.006  13.932  1.00  0.00           H  
ATOM   1496 2HB  LEU B  99      -4.899 -11.499  13.291  1.00  0.00           H  
ATOM   1497  HG  LEU B  99      -6.570 -11.573  11.449  1.00  0.00           H  
ATOM   1498 1HD1 LEU B  99      -8.416 -13.184  11.586  1.00  0.00           H  
ATOM   1499 2HD1 LEU B  99      -6.852 -13.996  11.342  1.00  0.00           H  
ATOM   1500 3HD1 LEU B  99      -7.611 -13.991  12.952  1.00  0.00           H  
ATOM   1501 1HD2 LEU B  99      -8.512 -11.034  12.878  1.00  0.00           H  
ATOM   1502 2HD2 LEU B  99      -7.709 -11.811  14.264  1.00  0.00           H  
ATOM   1503 3HD2 LEU B  99      -7.015 -10.338  13.544  1.00  0.00           H  
ATOM   1504  N   HIS B 100      -3.606 -11.273  10.988  1.00  0.00           N  
ATOM   1505  CA  HIS B 100      -3.172 -10.495   9.841  1.00  0.00           C  
ATOM   1506  C   HIS B 100      -2.220 -11.304   8.973  1.00  0.00           C  
ATOM   1507  O   HIS B 100      -2.299 -11.266   7.751  1.00  0.00           O  
ATOM   1508  CB  HIS B 100      -2.493  -9.197  10.289  1.00  0.00           C  
ATOM   1509  CG  HIS B 100      -1.271  -9.416  11.127  1.00  0.00           C  
ATOM   1510  ND1 HIS B 100      -1.335  -9.695  12.476  1.00  0.00           N  
ATOM   1511  CD2 HIS B 100       0.044  -9.396  10.808  1.00  0.00           C  
ATOM   1512  CE1 HIS B 100      -0.110  -9.838  12.951  1.00  0.00           C  
ATOM   1513  NE2 HIS B 100       0.744  -9.661  11.960  1.00  0.00           N  
ATOM   1514  H   HIS B 100      -3.517 -10.877  11.913  1.00  0.00           H  
ATOM   1515  HA  HIS B 100      -4.039 -10.212   9.245  1.00  0.00           H  
ATOM   1516 1HB  HIS B 100      -2.206  -8.615   9.413  1.00  0.00           H  
ATOM   1517 2HB  HIS B 100      -3.198  -8.598  10.864  1.00  0.00           H  
ATOM   1518  HD1 HIS B 100      -2.167  -9.852  13.009  1.00  0.00           H  
ATOM   1519  HD2 HIS B 100       0.577  -9.219   9.874  1.00  0.00           H  
ATOM   1520  HE1 HIS B 100       0.055 -10.064  14.004  1.00  0.00           H  
ATOM   1521  N   TRP B 101      -1.328 -12.042   9.620  1.00  0.00           N  
ATOM   1522  CA  TRP B 101      -0.326 -12.842   8.926  1.00  0.00           C  
ATOM   1523  C   TRP B 101      -0.933 -14.036   8.206  1.00  0.00           C  
ATOM   1524  O   TRP B 101      -0.456 -14.431   7.142  1.00  0.00           O  
ATOM   1525  CB  TRP B 101       0.732 -13.334   9.915  1.00  0.00           C  
ATOM   1526  CG  TRP B 101       2.063 -13.606   9.282  1.00  0.00           C  
ATOM   1527  CD1 TRP B 101       2.628 -14.827   9.067  1.00  0.00           C  
ATOM   1528  CD2 TRP B 101       3.007 -12.632   8.776  1.00  0.00           C  
ATOM   1529  NE1 TRP B 101       3.854 -14.681   8.465  1.00  0.00           N  
ATOM   1530  CE2 TRP B 101       4.101 -13.345   8.278  1.00  0.00           C  
ATOM   1531  CE3 TRP B 101       3.011 -11.233   8.705  1.00  0.00           C  
ATOM   1532  CZ2 TRP B 101       5.197 -12.709   7.716  1.00  0.00           C  
ATOM   1533  CZ3 TRP B 101       4.109 -10.596   8.141  1.00  0.00           C  
ATOM   1534  CH2 TRP B 101       5.173 -11.315   7.658  1.00  0.00           C  
ATOM   1535  H   TRP B 101      -1.348 -12.047  10.630  1.00  0.00           H  
ATOM   1536  HA  TRP B 101       0.167 -12.212   8.186  1.00  0.00           H  
ATOM   1537 1HB  TRP B 101       0.871 -12.589  10.699  1.00  0.00           H  
ATOM   1538 2HB  TRP B 101       0.386 -14.250  10.393  1.00  0.00           H  
ATOM   1539  HD1 TRP B 101       2.174 -15.780   9.333  1.00  0.00           H  
ATOM   1540  HE1 TRP B 101       4.474 -15.434   8.203  1.00  0.00           H  
ATOM   1541  HE3 TRP B 101       2.167 -10.657   9.084  1.00  0.00           H  
ATOM   1542  HZ2 TRP B 101       6.052 -13.263   7.328  1.00  0.00           H  
ATOM   1543  HZ3 TRP B 101       4.105  -9.507   8.090  1.00  0.00           H  
ATOM   1544  HH2 TRP B 101       6.019 -10.783   7.221  1.00  0.00           H  
ATOM   1545  N   ARG B 102      -1.976 -14.617   8.787  1.00  0.00           N  
ATOM   1546  CA  ARG B 102      -2.678 -15.719   8.142  1.00  0.00           C  
ATOM   1547  C   ARG B 102      -3.557 -15.257   6.993  1.00  0.00           C  
ATOM   1548  O   ARG B 102      -3.736 -15.982   6.016  1.00  0.00           O  
ATOM   1549  CB  ARG B 102      -3.538 -16.461   9.155  1.00  0.00           C  
ATOM   1550  CG  ARG B 102      -2.762 -17.189  10.241  1.00  0.00           C  
ATOM   1551  CD  ARG B 102      -3.662 -17.713  11.301  1.00  0.00           C  
ATOM   1552  NE  ARG B 102      -2.918 -18.327  12.389  1.00  0.00           N  
ATOM   1553  CZ  ARG B 102      -3.432 -18.617  13.600  1.00  0.00           C  
ATOM   1554  NH1 ARG B 102      -4.690 -18.342  13.862  1.00  0.00           N  
ATOM   1555  NH2 ARG B 102      -2.671 -19.177  14.524  1.00  0.00           N  
ATOM   1556  H   ARG B 102      -2.292 -14.294   9.690  1.00  0.00           H  
ATOM   1557  HA  ARG B 102      -1.939 -16.406   7.730  1.00  0.00           H  
ATOM   1558 1HB  ARG B 102      -4.210 -15.758   9.645  1.00  0.00           H  
ATOM   1559 2HB  ARG B 102      -4.154 -17.197   8.639  1.00  0.00           H  
ATOM   1560 1HG  ARG B 102      -2.224 -18.029   9.802  1.00  0.00           H  
ATOM   1561 2HG  ARG B 102      -2.051 -16.503  10.703  1.00  0.00           H  
ATOM   1562 1HD  ARG B 102      -4.254 -16.896  11.712  1.00  0.00           H  
ATOM   1563 2HD  ARG B 102      -4.326 -18.464  10.875  1.00  0.00           H  
ATOM   1564  HE  ARG B 102      -1.946 -18.554  12.224  1.00  0.00           H  
ATOM   1565 1HH1 ARG B 102      -5.272 -17.914  13.155  1.00  0.00           H  
ATOM   1566 2HH1 ARG B 102      -5.076 -18.559  14.770  1.00  0.00           H  
ATOM   1567 1HH2 ARG B 102      -1.704 -19.388  14.322  1.00  0.00           H  
ATOM   1568 2HH2 ARG B 102      -3.057 -19.393  15.431  1.00  0.00           H  
ATOM   1569  N   ALA B 103      -4.112 -14.057   7.115  1.00  0.00           N  
ATOM   1570  CA  ALA B 103      -4.943 -13.496   6.057  1.00  0.00           C  
ATOM   1571  C   ALA B 103      -4.064 -13.269   4.833  1.00  0.00           C  
ATOM   1572  O   ALA B 103      -4.448 -13.580   3.705  1.00  0.00           O  
ATOM   1573  CB  ALA B 103      -5.561 -12.182   6.515  1.00  0.00           C  
ATOM   1574  H   ALA B 103      -3.958 -13.520   7.956  1.00  0.00           H  
ATOM   1575  HA  ALA B 103      -5.741 -14.207   5.841  1.00  0.00           H  
ATOM   1576 1HB  ALA B 103      -6.180 -11.773   5.716  1.00  0.00           H  
ATOM   1577 2HB  ALA B 103      -6.177 -12.357   7.397  1.00  0.00           H  
ATOM   1578 3HB  ALA B 103      -4.770 -11.474   6.760  1.00  0.00           H  
ATOM   1579  N   ALA B 104      -2.876 -12.724   5.077  1.00  0.00           N  
ATOM   1580  CA  ALA B 104      -1.905 -12.449   4.029  1.00  0.00           C  
ATOM   1581  C   ALA B 104      -1.492 -13.743   3.340  1.00  0.00           C  
ATOM   1582  O   ALA B 104      -1.478 -13.821   2.112  1.00  0.00           O  
ATOM   1583  CB  ALA B 104      -0.683 -11.757   4.622  1.00  0.00           C  
ATOM   1584  H   ALA B 104      -2.646 -12.496   6.034  1.00  0.00           H  
ATOM   1585  HA  ALA B 104      -2.372 -11.785   3.301  1.00  0.00           H  
ATOM   1586 1HB  ALA B 104       0.039 -11.554   3.832  1.00  0.00           H  
ATOM   1587 2HB  ALA B 104      -0.986 -10.819   5.087  1.00  0.00           H  
ATOM   1588 3HB  ALA B 104      -0.228 -12.403   5.372  1.00  0.00           H  
ATOM   1589  N   GLY B 105      -1.158 -14.753   4.137  1.00  0.00           N  
ATOM   1590  CA  GLY B 105      -0.770 -16.036   3.582  1.00  0.00           C  
ATOM   1591  C   GLY B 105      -1.865 -16.658   2.736  1.00  0.00           C  
ATOM   1592  O   GLY B 105      -1.616 -17.083   1.609  1.00  0.00           O  
ATOM   1593  H   GLY B 105      -1.172 -14.636   5.140  1.00  0.00           H  
ATOM   1594 1HA  GLY B 105       0.124 -15.911   2.970  1.00  0.00           H  
ATOM   1595 2HA  GLY B 105      -0.513 -16.720   4.390  1.00  0.00           H  
ATOM   1596  N   ALA B 106      -3.084 -16.706   3.268  1.00  0.00           N  
ATOM   1597  CA  ALA B 106      -4.212 -17.245   2.520  1.00  0.00           C  
ATOM   1598  C   ALA B 106      -4.510 -16.454   1.257  1.00  0.00           C  
ATOM   1599  O   ALA B 106      -4.814 -17.036   0.216  1.00  0.00           O  
ATOM   1600  CB  ALA B 106      -5.448 -17.284   3.393  1.00  0.00           C  
ATOM   1601  H   ALA B 106      -3.234 -16.364   4.206  1.00  0.00           H  
ATOM   1602  HA  ALA B 106      -3.962 -18.261   2.215  1.00  0.00           H  
ATOM   1603 1HB  ALA B 106      -6.284 -17.689   2.822  1.00  0.00           H  
ATOM   1604 2HB  ALA B 106      -5.261 -17.916   4.261  1.00  0.00           H  
ATOM   1605 3HB  ALA B 106      -5.691 -16.276   3.725  1.00  0.00           H  
ATOM   1606  N   ALA B 107      -4.435 -15.132   1.353  1.00  0.00           N  
ATOM   1607  CA  ALA B 107      -4.686 -14.278   0.201  1.00  0.00           C  
ATOM   1608  C   ALA B 107      -3.679 -14.529  -0.895  1.00  0.00           C  
ATOM   1609  O   ALA B 107      -4.011 -14.472  -2.072  1.00  0.00           O  
ATOM   1610  CB  ALA B 107      -4.635 -12.830   0.603  1.00  0.00           C  
ATOM   1611  H   ALA B 107      -4.199 -14.707   2.239  1.00  0.00           H  
ATOM   1612  HA  ALA B 107      -5.683 -14.505  -0.177  1.00  0.00           H  
ATOM   1613 1HB  ALA B 107      -4.825 -12.203  -0.268  1.00  0.00           H  
ATOM   1614 2HB  ALA B 107      -5.393 -12.636   1.362  1.00  0.00           H  
ATOM   1615 3HB  ALA B 107      -3.651 -12.600   1.007  1.00  0.00           H  
ATOM   1616  N   THR B 108      -2.438 -14.789  -0.507  1.00  0.00           N  
ATOM   1617  CA  THR B 108      -1.416 -15.071  -1.495  1.00  0.00           C  
ATOM   1618  C   THR B 108      -1.738 -16.393  -2.180  1.00  0.00           C  
ATOM   1619  O   THR B 108      -1.642 -16.498  -3.401  1.00  0.00           O  
ATOM   1620  CB  THR B 108      -0.014 -15.125  -0.860  1.00  0.00           C  
ATOM   1621  OG1 THR B 108       0.291 -13.858  -0.261  1.00  0.00           O  
ATOM   1622  CG2 THR B 108       1.035 -15.451  -1.911  1.00  0.00           C  
ATOM   1623  H   THR B 108      -2.191 -14.793   0.472  1.00  0.00           H  
ATOM   1624  HA  THR B 108      -1.406 -14.260  -2.224  1.00  0.00           H  
ATOM   1625  HB  THR B 108       0.005 -15.891  -0.085  1.00  0.00           H  
ATOM   1626  HG1 THR B 108       1.242 -13.780  -0.148  1.00  0.00           H  
ATOM   1627 1HG2 THR B 108       2.020 -15.485  -1.444  1.00  0.00           H  
ATOM   1628 2HG2 THR B 108       0.812 -16.418  -2.360  1.00  0.00           H  
ATOM   1629 3HG2 THR B 108       1.027 -14.683  -2.683  1.00  0.00           H  
ATOM   1630  N   VAL B 109      -2.136 -17.398  -1.404  1.00  0.00           N  
ATOM   1631  CA  VAL B 109      -2.475 -18.690  -1.992  1.00  0.00           C  
ATOM   1632  C   VAL B 109      -3.653 -18.505  -2.942  1.00  0.00           C  
ATOM   1633  O   VAL B 109      -3.646 -19.011  -4.058  1.00  0.00           O  
ATOM   1634  CB  VAL B 109      -2.837 -19.714  -0.900  1.00  0.00           C  
ATOM   1635  CG1 VAL B 109      -3.403 -20.981  -1.524  1.00  0.00           C  
ATOM   1636  CG2 VAL B 109      -1.609 -20.029  -0.059  1.00  0.00           C  
ATOM   1637  H   VAL B 109      -2.207 -17.279  -0.404  1.00  0.00           H  
ATOM   1638  HA  VAL B 109      -1.604 -19.065  -2.530  1.00  0.00           H  
ATOM   1639  HB  VAL B 109      -3.616 -19.293  -0.264  1.00  0.00           H  
ATOM   1640 1HG1 VAL B 109      -3.653 -21.693  -0.738  1.00  0.00           H  
ATOM   1641 2HG1 VAL B 109      -4.301 -20.737  -2.092  1.00  0.00           H  
ATOM   1642 3HG1 VAL B 109      -2.660 -21.421  -2.190  1.00  0.00           H  
ATOM   1643 1HG2 VAL B 109      -1.872 -20.753   0.712  1.00  0.00           H  
ATOM   1644 2HG2 VAL B 109      -0.828 -20.444  -0.696  1.00  0.00           H  
ATOM   1645 3HG2 VAL B 109      -1.246 -19.115   0.411  1.00  0.00           H  
ATOM   1646  N   LEU B 110      -4.669 -17.780  -2.480  1.00  0.00           N  
ATOM   1647  CA  LEU B 110      -5.884 -17.561  -3.258  1.00  0.00           C  
ATOM   1648  C   LEU B 110      -5.512 -16.803  -4.526  1.00  0.00           C  
ATOM   1649  O   LEU B 110      -6.017 -17.102  -5.607  1.00  0.00           O  
ATOM   1650  CB  LEU B 110      -6.922 -16.773  -2.449  1.00  0.00           C  
ATOM   1651  CG  LEU B 110      -7.572 -17.531  -1.284  1.00  0.00           C  
ATOM   1652  CD1 LEU B 110      -8.405 -16.565  -0.452  1.00  0.00           C  
ATOM   1653  CD2 LEU B 110      -8.430 -18.662  -1.831  1.00  0.00           C  
ATOM   1654  H   LEU B 110      -4.593 -17.370  -1.560  1.00  0.00           H  
ATOM   1655  HA  LEU B 110      -6.324 -18.530  -3.493  1.00  0.00           H  
ATOM   1656 1HB  LEU B 110      -6.441 -15.886  -2.040  1.00  0.00           H  
ATOM   1657 2HB  LEU B 110      -7.717 -16.453  -3.122  1.00  0.00           H  
ATOM   1658  HG  LEU B 110      -6.796 -17.943  -0.639  1.00  0.00           H  
ATOM   1659 1HD1 LEU B 110      -8.867 -17.104   0.376  1.00  0.00           H  
ATOM   1660 2HD1 LEU B 110      -7.763 -15.777  -0.058  1.00  0.00           H  
ATOM   1661 3HD1 LEU B 110      -9.181 -16.124  -1.076  1.00  0.00           H  
ATOM   1662 1HD2 LEU B 110      -8.892 -19.201  -1.003  1.00  0.00           H  
ATOM   1663 2HD2 LEU B 110      -9.208 -18.251  -2.475  1.00  0.00           H  
ATOM   1664 3HD2 LEU B 110      -7.806 -19.346  -2.406  1.00  0.00           H  
ATOM   1665  N   LEU B 111      -4.620 -15.825  -4.386  1.00  0.00           N  
ATOM   1666  CA  LEU B 111      -4.161 -15.029  -5.522  1.00  0.00           C  
ATOM   1667  C   LEU B 111      -3.619 -15.930  -6.614  1.00  0.00           C  
ATOM   1668  O   LEU B 111      -4.002 -15.810  -7.775  1.00  0.00           O  
ATOM   1669  CB  LEU B 111      -3.078 -14.036  -5.082  1.00  0.00           C  
ATOM   1670  CG  LEU B 111      -2.428 -13.220  -6.207  1.00  0.00           C  
ATOM   1671  CD1 LEU B 111      -3.491 -12.388  -6.912  1.00  0.00           C  
ATOM   1672  CD2 LEU B 111      -1.337 -12.333  -5.626  1.00  0.00           C  
ATOM   1673  H   LEU B 111      -4.250 -15.629  -3.467  1.00  0.00           H  
ATOM   1674  HA  LEU B 111      -5.005 -14.456  -5.906  1.00  0.00           H  
ATOM   1675 1HB  LEU B 111      -3.517 -13.333  -4.375  1.00  0.00           H  
ATOM   1676 2HB  LEU B 111      -2.288 -14.586  -4.573  1.00  0.00           H  
ATOM   1677  HG  LEU B 111      -1.992 -13.897  -6.943  1.00  0.00           H  
ATOM   1678 1HD1 LEU B 111      -3.029 -11.809  -7.711  1.00  0.00           H  
ATOM   1679 2HD1 LEU B 111      -4.248 -13.049  -7.335  1.00  0.00           H  
ATOM   1680 3HD1 LEU B 111      -3.957 -11.712  -6.197  1.00  0.00           H  
ATOM   1681 1HD2 LEU B 111      -0.874 -11.754  -6.425  1.00  0.00           H  
ATOM   1682 2HD2 LEU B 111      -1.772 -11.655  -4.891  1.00  0.00           H  
ATOM   1683 3HD2 LEU B 111      -0.581 -12.954  -5.144  1.00  0.00           H  
ATOM   1684  N   VAL B 112      -2.716 -16.827  -6.233  1.00  0.00           N  
ATOM   1685  CA  VAL B 112      -2.119 -17.752  -7.179  1.00  0.00           C  
ATOM   1686  C   VAL B 112      -3.194 -18.582  -7.854  1.00  0.00           C  
ATOM   1687  O   VAL B 112      -3.131 -18.833  -9.055  1.00  0.00           O  
ATOM   1688  CB  VAL B 112      -1.119 -18.682  -6.468  1.00  0.00           C  
ATOM   1689  CG1 VAL B 112      -0.663 -19.791  -7.405  1.00  0.00           C  
ATOM   1690  CG2 VAL B 112       0.070 -17.878  -5.966  1.00  0.00           C  
ATOM   1691  H   VAL B 112      -2.438 -16.868  -5.263  1.00  0.00           H  
ATOM   1692  HA  VAL B 112      -1.588 -17.176  -7.938  1.00  0.00           H  
ATOM   1693  HB  VAL B 112      -1.617 -19.160  -5.624  1.00  0.00           H  
ATOM   1694 1HG1 VAL B 112       0.043 -20.439  -6.886  1.00  0.00           H  
ATOM   1695 2HG1 VAL B 112      -1.526 -20.376  -7.723  1.00  0.00           H  
ATOM   1696 3HG1 VAL B 112      -0.179 -19.353  -8.278  1.00  0.00           H  
ATOM   1697 1HG2 VAL B 112       0.773 -18.542  -5.464  1.00  0.00           H  
ATOM   1698 2HG2 VAL B 112       0.565 -17.396  -6.810  1.00  0.00           H  
ATOM   1699 3HG2 VAL B 112      -0.274 -17.117  -5.265  1.00  0.00           H  
ATOM   1700  N   ILE B 113      -4.178 -19.025  -7.082  1.00  0.00           N  
ATOM   1701  CA  ILE B 113      -5.215 -19.869  -7.647  1.00  0.00           C  
ATOM   1702  C   ILE B 113      -5.890 -19.032  -8.731  1.00  0.00           C  
ATOM   1703  O   ILE B 113      -6.113 -19.507  -9.845  1.00  0.00           O  
ATOM   1704  CB  ILE B 113      -6.236 -20.326  -6.588  1.00  0.00           C  
ATOM   1705  CG1 ILE B 113      -5.579 -21.288  -5.595  1.00  0.00           C  
ATOM   1706  CG2 ILE B 113      -7.436 -20.980  -7.254  1.00  0.00           C  
ATOM   1707  CD1 ILE B 113      -6.411 -21.552  -4.360  1.00  0.00           C  
ATOM   1708  H   ILE B 113      -4.218 -18.784  -6.102  1.00  0.00           H  
ATOM   1709  HA  ILE B 113      -4.750 -20.770  -8.045  1.00  0.00           H  
ATOM   1710  HB  ILE B 113      -6.575 -19.464  -6.014  1.00  0.00           H  
ATOM   1711 1HG1 ILE B 113      -5.385 -22.241  -6.086  1.00  0.00           H  
ATOM   1712 2HG1 ILE B 113      -4.618 -20.883  -5.277  1.00  0.00           H  
ATOM   1713 1HG2 ILE B 113      -8.147 -21.298  -6.492  1.00  0.00           H  
ATOM   1714 2HG2 ILE B 113      -7.916 -20.265  -7.922  1.00  0.00           H  
ATOM   1715 3HG2 ILE B 113      -7.107 -21.847  -7.827  1.00  0.00           H  
ATOM   1716 1HD1 ILE B 113      -5.880 -22.242  -3.704  1.00  0.00           H  
ATOM   1717 2HD1 ILE B 113      -6.588 -20.614  -3.833  1.00  0.00           H  
ATOM   1718 3HD1 ILE B 113      -7.364 -21.991  -4.651  1.00  0.00           H  
ATOM   1719  N   VAL B 114      -6.187 -17.776  -8.397  1.00  0.00           N  
ATOM   1720  CA  VAL B 114      -6.907 -16.877  -9.296  1.00  0.00           C  
ATOM   1721  C   VAL B 114      -6.059 -16.591 -10.522  1.00  0.00           C  
ATOM   1722  O   VAL B 114      -6.565 -16.498 -11.637  1.00  0.00           O  
ATOM   1723  CB  VAL B 114      -7.252 -15.554  -8.588  1.00  0.00           C  
ATOM   1724  CG1 VAL B 114      -7.772 -14.533  -9.589  1.00  0.00           C  
ATOM   1725  CG2 VAL B 114      -8.277 -15.805  -7.492  1.00  0.00           C  
ATOM   1726  H   VAL B 114      -5.902 -17.439  -7.489  1.00  0.00           H  
ATOM   1727  HA  VAL B 114      -7.850 -17.348  -9.575  1.00  0.00           H  
ATOM   1728  HB  VAL B 114      -6.344 -15.140  -8.149  1.00  0.00           H  
ATOM   1729 1HG1 VAL B 114      -8.011 -13.604  -9.071  1.00  0.00           H  
ATOM   1730 2HG1 VAL B 114      -7.009 -14.342 -10.343  1.00  0.00           H  
ATOM   1731 3HG1 VAL B 114      -8.670 -14.920 -10.070  1.00  0.00           H  
ATOM   1732 1HG2 VAL B 114      -8.515 -14.865  -6.995  1.00  0.00           H  
ATOM   1733 2HG2 VAL B 114      -9.182 -16.225  -7.930  1.00  0.00           H  
ATOM   1734 3HG2 VAL B 114      -7.867 -16.506  -6.765  1.00  0.00           H  
ATOM   1735  N   LEU B 115      -4.761 -16.435 -10.298  1.00  0.00           N  
ATOM   1736  CA  LEU B 115      -3.855 -16.117 -11.377  1.00  0.00           C  
ATOM   1737  C   LEU B 115      -3.903 -17.272 -12.358  1.00  0.00           C  
ATOM   1738  O   LEU B 115      -3.947 -17.061 -13.570  1.00  0.00           O  
ATOM   1739  CB  LEU B 115      -2.427 -15.902 -10.858  1.00  0.00           C  
ATOM   1740  CG  LEU B 115      -2.192 -14.602 -10.077  1.00  0.00           C  
ATOM   1741  CD1 LEU B 115      -0.794 -14.619  -9.473  1.00  0.00           C  
ATOM   1742  CD2 LEU B 115      -2.372 -13.412 -11.007  1.00  0.00           C  
ATOM   1743  H   LEU B 115      -4.395 -16.538  -9.362  1.00  0.00           H  
ATOM   1744  HA  LEU B 115      -4.171 -15.177 -11.828  1.00  0.00           H  
ATOM   1745 1HB  LEU B 115      -2.166 -16.733 -10.204  1.00  0.00           H  
ATOM   1746 2HB  LEU B 115      -1.744 -15.906 -11.707  1.00  0.00           H  
ATOM   1747  HG  LEU B 115      -2.908 -14.535  -9.258  1.00  0.00           H  
ATOM   1748 1HD1 LEU B 115      -0.627 -13.695  -8.918  1.00  0.00           H  
ATOM   1749 2HD1 LEU B 115      -0.699 -15.469  -8.798  1.00  0.00           H  
ATOM   1750 3HD1 LEU B 115      -0.055 -14.702 -10.269  1.00  0.00           H  
ATOM   1751 1HD2 LEU B 115      -2.205 -12.488 -10.451  1.00  0.00           H  
ATOM   1752 2HD2 LEU B 115      -1.655 -13.477 -11.825  1.00  0.00           H  
ATOM   1753 3HD2 LEU B 115      -3.385 -13.415 -11.410  1.00  0.00           H  
ATOM   1754  N   LEU B 116      -3.915 -18.492 -11.828  1.00  0.00           N  
ATOM   1755  CA  LEU B 116      -3.988 -19.689 -12.656  1.00  0.00           C  
ATOM   1756  C   LEU B 116      -5.320 -19.782 -13.384  1.00  0.00           C  
ATOM   1757  O   LEU B 116      -5.361 -20.173 -14.547  1.00  0.00           O  
ATOM   1758  CB  LEU B 116      -3.784 -20.942 -11.794  1.00  0.00           C  
ATOM   1759  CG  LEU B 116      -2.371 -21.139 -11.231  1.00  0.00           C  
ATOM   1760  CD1 LEU B 116      -2.373 -22.301 -10.248  1.00  0.00           C  
ATOM   1761  CD2 LEU B 116      -1.400 -21.392 -12.375  1.00  0.00           C  
ATOM   1762  H   LEU B 116      -3.872 -18.591 -10.824  1.00  0.00           H  
ATOM   1763  HA  LEU B 116      -3.197 -19.641 -13.404  1.00  0.00           H  
ATOM   1764 1HB  LEU B 116      -4.473 -20.900 -10.952  1.00  0.00           H  
ATOM   1765 2HB  LEU B 116      -4.028 -21.819 -12.393  1.00  0.00           H  
ATOM   1766  HG  LEU B 116      -2.067 -20.243 -10.689  1.00  0.00           H  
ATOM   1767 1HD1 LEU B 116      -1.369 -22.441  -9.847  1.00  0.00           H  
ATOM   1768 2HD1 LEU B 116      -3.062 -22.085  -9.430  1.00  0.00           H  
ATOM   1769 3HD1 LEU B 116      -2.690 -23.210 -10.759  1.00  0.00           H  
ATOM   1770 1HD2 LEU B 116      -0.395 -21.532 -11.975  1.00  0.00           H  
ATOM   1771 2HD2 LEU B 116      -1.702 -22.288 -12.917  1.00  0.00           H  
ATOM   1772 3HD2 LEU B 116      -1.405 -20.539 -13.053  1.00  0.00           H  
ATOM   1773  N   ALA B 117      -6.400 -19.411 -12.703  1.00  0.00           N  
ATOM   1774  CA  ALA B 117      -7.722 -19.374 -13.319  1.00  0.00           C  
ATOM   1775  C   ALA B 117      -7.756 -18.389 -14.480  1.00  0.00           C  
ATOM   1776  O   ALA B 117      -8.346 -18.666 -15.524  1.00  0.00           O  
ATOM   1777  CB  ALA B 117      -8.771 -18.989 -12.285  1.00  0.00           C  
ATOM   1778  H   ALA B 117      -6.302 -19.147 -11.733  1.00  0.00           H  
ATOM   1779  HA  ALA B 117      -7.947 -20.371 -13.699  1.00  0.00           H  
ATOM   1780 1HB  ALA B 117      -9.754 -18.964 -12.755  1.00  0.00           H  
ATOM   1781 2HB  ALA B 117      -8.773 -19.722 -11.478  1.00  0.00           H  
ATOM   1782 3HB  ALA B 117      -8.538 -18.005 -11.880  1.00  0.00           H  
ATOM   1783  N   GLY B 118      -7.124 -17.235 -14.292  1.00  0.00           N  
ATOM   1784  CA  GLY B 118      -7.033 -16.261 -15.364  1.00  0.00           C  
ATOM   1785  C   GLY B 118      -6.242 -16.810 -16.533  1.00  0.00           C  
ATOM   1786  O   GLY B 118      -6.608 -16.613 -17.690  1.00  0.00           O  
ATOM   1787  H   GLY B 118      -6.700 -17.026 -13.400  1.00  0.00           H  
ATOM   1788 1HA  GLY B 118      -8.036 -15.988 -15.693  1.00  0.00           H  
ATOM   1789 2HA  GLY B 118      -6.559 -15.354 -14.992  1.00  0.00           H  
ATOM   1790  N   SER B 119      -5.155 -17.506 -16.223  1.00  0.00           N  
ATOM   1791  CA  SER B 119      -4.292 -18.081 -17.241  1.00  0.00           C  
ATOM   1792  C   SER B 119      -5.040 -19.120 -18.054  1.00  0.00           C  
ATOM   1793  O   SER B 119      -4.736 -19.351 -19.222  1.00  0.00           O  
ATOM   1794  CB  SER B 119      -3.069 -18.709 -16.601  1.00  0.00           C  
ATOM   1795  OG  SER B 119      -3.417 -19.849 -15.864  1.00  0.00           O  
ATOM   1796  H   SER B 119      -4.924 -17.638 -15.249  1.00  0.00           H  
ATOM   1797  HA  SER B 119      -3.946 -17.280 -17.896  1.00  0.00           H  
ATOM   1798 1HB  SER B 119      -2.350 -18.978 -17.374  1.00  0.00           H  
ATOM   1799 2HB  SER B 119      -2.588 -17.983 -15.946  1.00  0.00           H  
ATOM   1800  HG  SER B 119      -2.603 -20.164 -15.464  1.00  0.00           H  
ATOM   1801  N   TYR B 120      -6.025 -19.745 -17.425  1.00  0.00           N  
ATOM   1802  CA  TYR B 120      -6.828 -20.756 -18.090  1.00  0.00           C  
ATOM   1803  C   TYR B 120      -8.023 -20.180 -18.836  1.00  0.00           C  
ATOM   1804  O   TYR B 120      -8.295 -20.565 -19.971  1.00  0.00           O  
ATOM   1805  CB  TYR B 120      -7.304 -21.793 -17.070  1.00  0.00           C  
ATOM   1806  CG  TYR B 120      -8.195 -22.864 -17.659  1.00  0.00           C  
ATOM   1807  CD1 TYR B 120      -7.671 -23.788 -18.551  1.00  0.00           C  
ATOM   1808  CD2 TYR B 120      -9.535 -22.921 -17.308  1.00  0.00           C  
ATOM   1809  CE1 TYR B 120      -8.485 -24.767 -19.089  1.00  0.00           C  
ATOM   1810  CE2 TYR B 120     -10.349 -23.899 -17.846  1.00  0.00           C  
ATOM   1811  CZ  TYR B 120      -9.828 -24.819 -18.733  1.00  0.00           C  
ATOM   1812  OH  TYR B 120     -10.639 -25.793 -19.269  1.00  0.00           O  
ATOM   1813  H   TYR B 120      -6.224 -19.514 -16.462  1.00  0.00           H  
ATOM   1814  HA  TYR B 120      -6.209 -21.252 -18.838  1.00  0.00           H  
ATOM   1815 1HB  TYR B 120      -6.439 -22.281 -16.617  1.00  0.00           H  
ATOM   1816 2HB  TYR B 120      -7.853 -21.294 -16.273  1.00  0.00           H  
ATOM   1817  HD1 TYR B 120      -6.618 -23.743 -18.828  1.00  0.00           H  
ATOM   1818  HD2 TYR B 120      -9.947 -22.194 -16.608  1.00  0.00           H  
ATOM   1819  HE1 TYR B 120      -8.074 -25.493 -19.790  1.00  0.00           H  
ATOM   1820  HE2 TYR B 120     -11.403 -23.944 -17.570  1.00  0.00           H  
ATOM   1821  HH  TYR B 120     -10.124 -26.346 -19.862  1.00  0.00           H  
ATOM   1822  N   LEU B 121      -8.739 -19.266 -18.193  1.00  0.00           N  
ATOM   1823  CA  LEU B 121     -10.008 -18.779 -18.721  1.00  0.00           C  
ATOM   1824  C   LEU B 121      -9.733 -17.793 -19.848  1.00  0.00           C  
ATOM   1825  O   LEU B 121     -10.549 -17.619 -20.749  1.00  0.00           O  
ATOM   1826  CB  LEU B 121     -10.836 -18.105 -17.619  1.00  0.00           C  
ATOM   1827  CG  LEU B 121     -11.272 -19.016 -16.465  1.00  0.00           C  
ATOM   1828  CD1 LEU B 121     -12.004 -18.191 -15.415  1.00  0.00           C  
ATOM   1829  CD2 LEU B 121     -12.160 -20.129 -17.003  1.00  0.00           C  
ATOM   1830  H   LEU B 121      -8.397 -18.898 -17.316  1.00  0.00           H  
ATOM   1831  HA  LEU B 121     -10.576 -19.630 -19.097  1.00  0.00           H  
ATOM   1832 1HB  LEU B 121     -10.252 -17.290 -17.195  1.00  0.00           H  
ATOM   1833 2HB  LEU B 121     -11.736 -17.685 -18.068  1.00  0.00           H  
ATOM   1834  HG  LEU B 121     -10.391 -19.452 -15.992  1.00  0.00           H  
ATOM   1835 1HD1 LEU B 121     -12.314 -18.839 -14.594  1.00  0.00           H  
ATOM   1836 2HD1 LEU B 121     -11.340 -17.416 -15.033  1.00  0.00           H  
ATOM   1837 3HD1 LEU B 121     -12.883 -17.729 -15.863  1.00  0.00           H  
ATOM   1838 1HD2 LEU B 121     -12.469 -20.777 -16.182  1.00  0.00           H  
ATOM   1839 2HD2 LEU B 121     -13.042 -19.694 -17.474  1.00  0.00           H  
ATOM   1840 3HD2 LEU B 121     -11.606 -20.713 -17.737  1.00  0.00           H  
ATOM   1841  N   ALA B 122      -8.580 -17.141 -19.786  1.00  0.00           N  
ATOM   1842  CA  ALA B 122      -8.229 -16.147 -20.788  1.00  0.00           C  
ATOM   1843  C   ALA B 122      -8.006 -16.898 -22.093  1.00  0.00           C  
ATOM   1844  O   ALA B 122      -8.367 -16.423 -23.169  1.00  0.00           O  
ATOM   1845  CB  ALA B 122      -6.962 -15.409 -20.375  1.00  0.00           C  
ATOM   1846  H   ALA B 122      -7.931 -17.333 -19.036  1.00  0.00           H  
ATOM   1847  HA  ALA B 122      -9.049 -15.432 -20.858  1.00  0.00           H  
ATOM   1848 1HB  ALA B 122      -6.709 -14.667 -21.133  1.00  0.00           H  
ATOM   1849 2HB  ALA B 122      -7.126 -14.910 -19.420  1.00  0.00           H  
ATOM   1850 3HB  ALA B 122      -6.143 -16.119 -20.277  1.00  0.00           H  
ATOM   1851  N   VAL B 123      -7.413 -18.081 -21.983  1.00  0.00           N  
ATOM   1852  CA  VAL B 123      -7.201 -18.936 -23.139  1.00  0.00           C  
ATOM   1853  C   VAL B 123      -8.554 -19.258 -23.743  1.00  0.00           C  
ATOM   1854  O   VAL B 123      -8.732 -19.162 -24.952  1.00  0.00           O  
ATOM   1855  CB  VAL B 123      -6.476 -20.236 -22.744  1.00  0.00           C  
ATOM   1856  CG1 VAL B 123      -6.481 -21.222 -23.903  1.00  0.00           C  
ATOM   1857  CG2 VAL B 123      -5.053 -19.923 -22.308  1.00  0.00           C  
ATOM   1858  H   VAL B 123      -7.100 -18.395 -21.075  1.00  0.00           H  
ATOM   1859  HA  VAL B 123      -6.561 -18.409 -23.847  1.00  0.00           H  
ATOM   1860  HB  VAL B 123      -7.014 -20.706 -21.921  1.00  0.00           H  
ATOM   1861 1HG1 VAL B 123      -5.964 -22.135 -23.607  1.00  0.00           H  
ATOM   1862 2HG1 VAL B 123      -7.509 -21.459 -24.175  1.00  0.00           H  
ATOM   1863 3HG1 VAL B 123      -5.971 -20.780 -24.759  1.00  0.00           H  
ATOM   1864 1HG2 VAL B 123      -4.546 -20.847 -22.030  1.00  0.00           H  
ATOM   1865 2HG2 VAL B 123      -4.516 -19.448 -23.130  1.00  0.00           H  
ATOM   1866 3HG2 VAL B 123      -5.074 -19.250 -21.452  1.00  0.00           H  
ATOM   1867  N   LEU B 124      -9.513 -19.625 -22.896  1.00  0.00           N  
ATOM   1868  CA  LEU B 124     -10.856 -19.939 -23.365  1.00  0.00           C  
ATOM   1869  C   LEU B 124     -11.564 -18.720 -23.957  1.00  0.00           C  
ATOM   1870  O   LEU B 124     -12.351 -18.840 -24.896  1.00  0.00           O  
ATOM   1871  CB  LEU B 124     -11.690 -20.505 -22.209  1.00  0.00           C  
ATOM   1872  CG  LEU B 124     -11.236 -21.865 -21.665  1.00  0.00           C  
ATOM   1873  CD1 LEU B 124     -12.087 -22.240 -20.459  1.00  0.00           C  
ATOM   1874  CD2 LEU B 124     -11.350 -22.914 -22.762  1.00  0.00           C  
ATOM   1875  H   LEU B 124      -9.309 -19.687 -21.909  1.00  0.00           H  
ATOM   1876  HA  LEU B 124     -10.780 -20.678 -24.161  1.00  0.00           H  
ATOM   1877 1HB  LEU B 124     -11.667 -19.794 -21.384  1.00  0.00           H  
ATOM   1878 2HB  LEU B 124     -12.722 -20.609 -22.543  1.00  0.00           H  
ATOM   1879  HG  LEU B 124     -10.200 -21.798 -21.334  1.00  0.00           H  
ATOM   1880 1HD1 LEU B 124     -11.765 -23.207 -20.073  1.00  0.00           H  
ATOM   1881 2HD1 LEU B 124     -11.972 -21.484 -19.683  1.00  0.00           H  
ATOM   1882 3HD1 LEU B 124     -13.133 -22.300 -20.757  1.00  0.00           H  
ATOM   1883 1HD2 LEU B 124     -11.027 -23.881 -22.375  1.00  0.00           H  
ATOM   1884 2HD2 LEU B 124     -12.386 -22.983 -23.093  1.00  0.00           H  
ATOM   1885 3HD2 LEU B 124     -10.718 -22.630 -23.603  1.00  0.00           H  
ATOM   1886  N   ALA B 125     -11.280 -17.549 -23.403  1.00  0.00           N  
ATOM   1887  CA  ALA B 125     -11.947 -16.322 -23.817  1.00  0.00           C  
ATOM   1888  C   ALA B 125     -11.552 -16.025 -25.259  1.00  0.00           C  
ATOM   1889  O   ALA B 125     -12.396 -15.696 -26.089  1.00  0.00           O  
ATOM   1890  CB  ALA B 125     -11.537 -15.168 -22.911  1.00  0.00           C  
ATOM   1891  H   ALA B 125     -10.583 -17.507 -22.673  1.00  0.00           H  
ATOM   1892  HA  ALA B 125     -13.023 -16.475 -23.730  1.00  0.00           H  
ATOM   1893 1HB  ALA B 125     -12.042 -14.257 -23.231  1.00  0.00           H  
ATOM   1894 2HB  ALA B 125     -11.816 -15.396 -21.883  1.00  0.00           H  
ATOM   1895 3HB  ALA B 125     -10.459 -15.025 -22.971  1.00  0.00           H  
ATOM   1896  N   GLU B 126     -10.258 -16.159 -25.544  1.00  0.00           N  
ATOM   1897  CA  GLU B 126      -9.708 -15.854 -26.861  1.00  0.00           C  
ATOM   1898  C   GLU B 126      -9.422 -17.103 -27.694  1.00  0.00           C  
ATOM   1899  O   GLU B 126      -8.896 -17.006 -28.801  1.00  0.00           O  
ATOM   1900  CB  GLU B 126      -8.423 -15.036 -26.710  1.00  0.00           C  
ATOM   1901  CG  GLU B 126      -8.586 -13.751 -25.911  1.00  0.00           C  
ATOM   1902  CD  GLU B 126      -9.704 -12.884 -26.419  1.00  0.00           C  
ATOM   1903  OE1 GLU B 126      -9.903 -12.841 -27.610  1.00  0.00           O  
ATOM   1904  OE2 GLU B 126     -10.360 -12.263 -25.616  1.00  0.00           O  
ATOM   1905  H   GLU B 126      -9.638 -16.485 -24.816  1.00  0.00           H  
ATOM   1906  HA  GLU B 126     -10.434 -15.250 -27.407  1.00  0.00           H  
ATOM   1907 1HB  GLU B 126      -7.662 -15.642 -26.218  1.00  0.00           H  
ATOM   1908 2HB  GLU B 126      -8.043 -14.771 -27.696  1.00  0.00           H  
ATOM   1909 1HG  GLU B 126      -8.784 -14.005 -24.870  1.00  0.00           H  
ATOM   1910 2HG  GLU B 126      -7.653 -13.191 -25.949  1.00  0.00           H  
ATOM   1911  N   ARG B 127      -9.765 -18.268 -27.148  1.00  0.00           N  
ATOM   1912  CA  ARG B 127      -9.643 -19.552 -27.839  1.00  0.00           C  
ATOM   1913  C   ARG B 127      -9.989 -19.540 -29.327  1.00  0.00           C  
ATOM   1914  O   ARG B 127      -9.297 -20.162 -30.133  1.00  0.00           O  
ATOM   1915  CB  ARG B 127     -10.530 -20.580 -27.153  1.00  0.00           C  
ATOM   1916  CG  ARG B 127     -10.473 -21.976 -27.752  1.00  0.00           C  
ATOM   1917  CD  ARG B 127     -11.329 -22.931 -27.003  1.00  0.00           C  
ATOM   1918  NE  ARG B 127     -11.343 -24.248 -27.621  1.00  0.00           N  
ATOM   1919  CZ  ARG B 127     -12.064 -25.295 -27.174  1.00  0.00           C  
ATOM   1920  NH1 ARG B 127     -12.823 -25.164 -26.109  1.00  0.00           N  
ATOM   1921  NH2 ARG B 127     -12.008 -26.453 -27.808  1.00  0.00           N  
ATOM   1922  H   ARG B 127     -10.129 -18.248 -26.206  1.00  0.00           H  
ATOM   1923  HA  ARG B 127      -8.598 -19.863 -27.809  1.00  0.00           H  
ATOM   1924 1HB  ARG B 127     -10.250 -20.660 -26.104  1.00  0.00           H  
ATOM   1925 2HB  ARG B 127     -11.568 -20.248 -27.190  1.00  0.00           H  
ATOM   1926 1HG  ARG B 127     -10.820 -21.943 -28.785  1.00  0.00           H  
ATOM   1927 2HG  ARG B 127      -9.446 -22.342 -27.725  1.00  0.00           H  
ATOM   1928 1HD  ARG B 127     -10.953 -23.036 -25.986  1.00  0.00           H  
ATOM   1929 2HD  ARG B 127     -12.352 -22.558 -26.975  1.00  0.00           H  
ATOM   1930  HE  ARG B 127     -10.771 -24.387 -28.443  1.00  0.00           H  
ATOM   1931 1HH1 ARG B 127     -12.866 -24.278 -25.625  1.00  0.00           H  
ATOM   1932 2HH1 ARG B 127     -13.363 -25.949 -25.775  1.00  0.00           H  
ATOM   1933 1HH2 ARG B 127     -11.424 -26.554 -28.627  1.00  0.00           H  
ATOM   1934 2HH2 ARG B 127     -12.548 -27.238 -27.473  1.00  0.00           H  
ATOM   1935  N   GLY B 128     -11.062 -18.844 -29.690  1.00  0.00           N  
ATOM   1936  CA  GLY B 128     -11.413 -18.729 -31.093  1.00  0.00           C  
ATOM   1937  C   GLY B 128     -11.763 -17.309 -31.493  1.00  0.00           C  
ATOM   1938  O   GLY B 128     -12.614 -17.100 -32.359  1.00  0.00           O  
ATOM   1939  H   GLY B 128     -11.642 -18.391 -28.999  1.00  0.00           H  
ATOM   1940 1HA  GLY B 128     -10.580 -19.074 -31.706  1.00  0.00           H  
ATOM   1941 2HA  GLY B 128     -12.262 -19.376 -31.311  1.00  0.00           H  
ATOM   1942  N   ALA B 129     -11.107 -16.333 -30.869  1.00  0.00           N  
ATOM   1943  CA  ALA B 129     -11.422 -14.928 -31.107  1.00  0.00           C  
ATOM   1944  C   ALA B 129     -10.213 -14.131 -31.600  1.00  0.00           C  
ATOM   1945  O   ALA B 129      -9.063 -14.496 -31.334  1.00  0.00           O  
ATOM   1946  CB  ALA B 129     -11.969 -14.297 -29.829  1.00  0.00           C  
ATOM   1947  H   ALA B 129     -10.374 -16.568 -30.215  1.00  0.00           H  
ATOM   1948  HA  ALA B 129     -12.185 -14.879 -31.885  1.00  0.00           H  
ATOM   1949 1HB  ALA B 129     -12.203 -13.248 -30.012  1.00  0.00           H  
ATOM   1950 2HB  ALA B 129     -12.874 -14.822 -29.522  1.00  0.00           H  
ATOM   1951 3HB  ALA B 129     -11.222 -14.369 -29.040  1.00  0.00           H  
ATOM   1952  N   PRO B 130     -10.468 -13.034 -32.343  1.00  0.00           N  
ATOM   1953  CA  PRO B 130      -9.451 -12.131 -32.913  1.00  0.00           C  
ATOM   1954  C   PRO B 130      -8.529 -11.474 -31.875  1.00  0.00           C  
ATOM   1955  O   PRO B 130      -7.505 -10.883 -32.225  1.00  0.00           O  
ATOM   1956  CB  PRO B 130     -10.281 -11.083 -33.654  1.00  0.00           C  
ATOM   1957  CG  PRO B 130     -11.596 -11.753 -33.925  1.00  0.00           C  
ATOM   1958  CD  PRO B 130     -11.849 -12.630 -32.748  1.00  0.00           C  
ATOM   1959  HA  PRO B 130      -8.819 -12.695 -33.614  1.00  0.00           H  
ATOM   1960 1HB  PRO B 130     -10.389 -10.181 -33.033  1.00  0.00           H  
ATOM   1961 2HB  PRO B 130      -9.766 -10.778 -34.576  1.00  0.00           H  
ATOM   1962 1HG  PRO B 130     -12.386 -10.999 -34.057  1.00  0.00           H  
ATOM   1963 2HG  PRO B 130     -11.543 -12.326 -34.863  1.00  0.00           H  
ATOM   1964 1HD  PRO B 130     -12.353 -12.050 -31.960  1.00  0.00           H  
ATOM   1965 2HD  PRO B 130     -12.468 -13.486 -33.054  1.00  0.00           H  
ATOM   1966  N   GLY B 131      -8.888 -11.595 -30.603  1.00  0.00           N  
ATOM   1967  CA  GLY B 131      -8.102 -10.983 -29.552  1.00  0.00           C  
ATOM   1968  C   GLY B 131      -6.655 -11.384 -29.435  1.00  0.00           C  
ATOM   1969  O   GLY B 131      -6.136 -12.152 -30.244  1.00  0.00           O  
ATOM   1970  H   GLY B 131      -9.717 -12.117 -30.356  1.00  0.00           H  
ATOM   1971 1HA  GLY B 131      -8.108  -9.900 -29.677  1.00  0.00           H  
ATOM   1972 2HA  GLY B 131      -8.556 -11.197 -28.586  1.00  0.00           H  
ATOM   1973  N   ALA B 132      -6.021 -10.864 -28.386  1.00  0.00           N  
ATOM   1974  CA  ALA B 132      -4.586 -10.963 -28.176  1.00  0.00           C  
ATOM   1975  C   ALA B 132      -4.108 -12.392 -27.935  1.00  0.00           C  
ATOM   1976  O   ALA B 132      -4.864 -13.353 -28.092  1.00  0.00           O  
ATOM   1977  CB  ALA B 132      -4.173 -10.073 -27.008  1.00  0.00           C  
ATOM   1978  H   ALA B 132      -6.585 -10.374 -27.707  1.00  0.00           H  
ATOM   1979  HA  ALA B 132      -4.086 -10.621 -29.082  1.00  0.00           H  
ATOM   1980 1HB  ALA B 132      -3.097 -10.151 -26.854  1.00  0.00           H  
ATOM   1981 2HB  ALA B 132      -4.434  -9.038 -27.230  1.00  0.00           H  
ATOM   1982 3HB  ALA B 132      -4.693 -10.392 -26.106  1.00  0.00           H  
ATOM   1983  N   GLN B 133      -2.845 -12.506 -27.537  1.00  0.00           N  
ATOM   1984  CA  GLN B 133      -2.185 -13.790 -27.339  1.00  0.00           C  
ATOM   1985  C   GLN B 133      -2.503 -14.514 -26.038  1.00  0.00           C  
ATOM   1986  O   GLN B 133      -1.637 -15.198 -25.492  1.00  0.00           O  
ATOM   1987  CB  GLN B 133      -0.669 -13.593 -27.434  1.00  0.00           C  
ATOM   1988  CG  GLN B 133      -0.184 -13.142 -28.801  1.00  0.00           C  
ATOM   1989  CD  GLN B 133       1.246 -12.638 -28.771  1.00  0.00           C  
ATOM   1990  OE1 GLN B 133       1.665 -11.974 -27.819  1.00  0.00           O  
ATOM   1991  NE2 GLN B 133       2.005 -12.950 -29.815  1.00  0.00           N  
ATOM   1992  H   GLN B 133      -2.328 -11.655 -27.367  1.00  0.00           H  
ATOM   1993  HA  GLN B 133      -2.526 -14.478 -28.113  1.00  0.00           H  
ATOM   1994 1HB  GLN B 133      -0.353 -12.849 -26.703  1.00  0.00           H  
ATOM   1995 2HB  GLN B 133      -0.165 -14.528 -27.189  1.00  0.00           H  
ATOM   1996 1HG  GLN B 133      -0.235 -13.986 -29.490  1.00  0.00           H  
ATOM   1997 2HG  GLN B 133      -0.824 -12.334 -29.154  1.00  0.00           H  
ATOM   1998 1HE2 GLN B 133       2.958 -12.645 -29.851  1.00  0.00           H  
ATOM   1999 2HE2 GLN B 133       1.625 -13.491 -30.566  1.00  0.00           H  
ATOM   2000  N   LEU B 134      -3.724 -14.370 -25.534  1.00  0.00           N  
ATOM   2001  CA  LEU B 134      -4.052 -14.933 -24.227  1.00  0.00           C  
ATOM   2002  C   LEU B 134      -4.448 -16.377 -24.500  1.00  0.00           C  
ATOM   2003  O   LEU B 134      -4.636 -17.186 -23.594  1.00  0.00           O  
ATOM   2004  CB  LEU B 134      -5.192 -14.168 -23.543  1.00  0.00           C  
ATOM   2005  CG  LEU B 134      -4.907 -12.695 -23.224  1.00  0.00           C  
ATOM   2006  CD1 LEU B 134      -6.094 -12.097 -22.481  1.00  0.00           C  
ATOM   2007  CD2 LEU B 134      -3.635 -12.592 -22.395  1.00  0.00           C  
ATOM   2008  H   LEU B 134      -4.437 -13.870 -26.047  1.00  0.00           H  
ATOM   2009  HA  LEU B 134      -3.176 -14.850 -23.585  1.00  0.00           H  
ATOM   2010 1HB  LEU B 134      -6.070 -14.203 -24.187  1.00  0.00           H  
ATOM   2011 2HB  LEU B 134      -5.435 -14.669 -22.606  1.00  0.00           H  
ATOM   2012  HG  LEU B 134      -4.781 -12.139 -24.153  1.00  0.00           H  
ATOM   2013 1HD1 LEU B 134      -5.891 -11.050 -22.255  1.00  0.00           H  
ATOM   2014 2HD1 LEU B 134      -6.986 -12.166 -23.104  1.00  0.00           H  
ATOM   2015 3HD1 LEU B 134      -6.256 -12.644 -21.553  1.00  0.00           H  
ATOM   2016 1HD2 LEU B 134      -3.432 -11.545 -22.169  1.00  0.00           H  
ATOM   2017 2HD2 LEU B 134      -3.761 -13.146 -21.465  1.00  0.00           H  
ATOM   2018 3HD2 LEU B 134      -2.800 -13.010 -22.957  1.00  0.00           H  
ATOM   2019  N   ILE B 135      -4.582 -16.668 -25.787  1.00  0.00           N  
ATOM   2020  CA  ILE B 135      -4.803 -18.009 -26.288  1.00  0.00           C  
ATOM   2021  C   ILE B 135      -3.606 -18.883 -25.923  1.00  0.00           C  
ATOM   2022  O   ILE B 135      -3.716 -20.105 -25.838  1.00  0.00           O  
ATOM   2023  CB  ILE B 135      -5.017 -18.007 -27.812  1.00  0.00           C  
ATOM   2024  CG1 ILE B 135      -5.650 -19.326 -28.264  1.00  0.00           C  
ATOM   2025  CG2 ILE B 135      -3.698 -17.772 -28.534  1.00  0.00           C  
ATOM   2026  CD1 ILE B 135      -6.183 -19.295 -29.678  1.00  0.00           C  
ATOM   2027  H   ILE B 135      -4.525 -15.902 -26.441  1.00  0.00           H  
ATOM   2028  HA  ILE B 135      -5.717 -18.398 -25.840  1.00  0.00           H  
ATOM   2029  HB  ILE B 135      -5.714 -17.215 -28.081  1.00  0.00           H  
ATOM   2030 1HG1 ILE B 135      -4.914 -20.126 -28.194  1.00  0.00           H  
ATOM   2031 2HG1 ILE B 135      -6.473 -19.582 -27.596  1.00  0.00           H  
ATOM   2032 1HG2 ILE B 135      -3.867 -17.775 -29.610  1.00  0.00           H  
ATOM   2033 2HG2 ILE B 135      -3.287 -16.809 -28.234  1.00  0.00           H  
ATOM   2034 3HG2 ILE B 135      -2.995 -18.564 -28.275  1.00  0.00           H  
ATOM   2035 1HD1 ILE B 135      -6.617 -20.264 -29.925  1.00  0.00           H  
ATOM   2036 2HD1 ILE B 135      -6.949 -18.523 -29.761  1.00  0.00           H  
ATOM   2037 3HD1 ILE B 135      -5.370 -19.075 -30.368  1.00  0.00           H  
ATOM   2038  N   THR B 136      -2.460 -18.247 -25.712  1.00  0.00           N  
ATOM   2039  CA  THR B 136      -1.270 -18.950 -25.250  1.00  0.00           C  
ATOM   2040  C   THR B 136      -1.243 -18.936 -23.733  1.00  0.00           C  
ATOM   2041  O   THR B 136      -1.188 -17.870 -23.113  1.00  0.00           O  
ATOM   2042  CB  THR B 136       0.019 -18.319 -25.808  1.00  0.00           C  
ATOM   2043  OG1 THR B 136       0.019 -18.411 -27.239  1.00  0.00           O  
ATOM   2044  CG2 THR B 136       1.244 -19.033 -25.258  1.00  0.00           C  
ATOM   2045  H   THR B 136      -2.411 -17.252 -25.876  1.00  0.00           H  
ATOM   2046  HA  THR B 136      -1.302 -19.972 -25.630  1.00  0.00           H  
ATOM   2047  HB  THR B 136       0.061 -17.267 -25.525  1.00  0.00           H  
ATOM   2048  HG1 THR B 136      -0.250 -17.569 -27.613  1.00  0.00           H  
ATOM   2049 1HG2 THR B 136       2.146 -18.573 -25.662  1.00  0.00           H  
ATOM   2050 2HG2 THR B 136       1.253 -18.955 -24.171  1.00  0.00           H  
ATOM   2051 3HG2 THR B 136       1.213 -20.083 -25.545  1.00  0.00           H  
ATOM   2052  N   TYR B 137      -1.293 -20.120 -23.138  1.00  0.00           N  
ATOM   2053  CA  TYR B 137      -1.529 -20.238 -21.708  1.00  0.00           C  
ATOM   2054  C   TYR B 137      -0.413 -19.596 -20.891  1.00  0.00           C  
ATOM   2055  O   TYR B 137      -0.679 -18.792 -19.998  1.00  0.00           O  
ATOM   2056  CB  TYR B 137      -1.688 -21.709 -21.318  1.00  0.00           C  
ATOM   2057  CG  TYR B 137      -1.835 -21.934 -19.829  1.00  0.00           C  
ATOM   2058  CD1 TYR B 137      -3.098 -22.000 -19.259  1.00  0.00           C  
ATOM   2059  CD2 TYR B 137      -0.707 -22.074 -19.035  1.00  0.00           C  
ATOM   2060  CE1 TYR B 137      -3.232 -22.205 -17.899  1.00  0.00           C  
ATOM   2061  CE2 TYR B 137      -0.841 -22.279 -17.675  1.00  0.00           C  
ATOM   2062  CZ  TYR B 137      -2.097 -22.345 -17.108  1.00  0.00           C  
ATOM   2063  OH  TYR B 137      -2.231 -22.549 -15.754  1.00  0.00           O  
ATOM   2064  H   TYR B 137      -1.166 -20.959 -23.687  1.00  0.00           H  
ATOM   2065  HA  TYR B 137      -2.451 -19.709 -21.464  1.00  0.00           H  
ATOM   2066 1HB  TYR B 137      -2.567 -22.124 -21.813  1.00  0.00           H  
ATOM   2067 2HB  TYR B 137      -0.822 -22.273 -21.663  1.00  0.00           H  
ATOM   2068  HD1 TYR B 137      -3.984 -21.890 -19.884  1.00  0.00           H  
ATOM   2069  HD2 TYR B 137       0.285 -22.021 -19.483  1.00  0.00           H  
ATOM   2070  HE1 TYR B 137      -4.224 -22.257 -17.451  1.00  0.00           H  
ATOM   2071  HE2 TYR B 137       0.046 -22.388 -17.050  1.00  0.00           H  
ATOM   2072  HH  TYR B 137      -3.163 -22.569 -15.525  1.00  0.00           H  
ATOM   2073  N   PRO B 138       0.854 -19.936 -21.187  1.00  0.00           N  
ATOM   2074  CA  PRO B 138       1.991 -19.263 -20.541  1.00  0.00           C  
ATOM   2075  C   PRO B 138       1.852 -17.740 -20.518  1.00  0.00           C  
ATOM   2076  O   PRO B 138       2.111 -17.096 -19.496  1.00  0.00           O  
ATOM   2077  CB  PRO B 138       3.175 -19.698 -21.409  1.00  0.00           C  
ATOM   2078  CG  PRO B 138       2.805 -21.065 -21.874  1.00  0.00           C  
ATOM   2079  CD  PRO B 138       1.334 -20.972 -22.179  1.00  0.00           C  
ATOM   2080  HA  PRO B 138       2.080 -19.618 -19.503  1.00  0.00           H  
ATOM   2081 1HB  PRO B 138       3.314 -18.989 -22.239  1.00  0.00           H  
ATOM   2082 2HB  PRO B 138       4.102 -19.685 -20.817  1.00  0.00           H  
ATOM   2083 1HG  PRO B 138       3.404 -21.343 -22.754  1.00  0.00           H  
ATOM   2084 2HG  PRO B 138       3.029 -21.806 -21.091  1.00  0.00           H  
ATOM   2085 1HD  PRO B 138       1.195 -20.635 -23.217  1.00  0.00           H  
ATOM   2086 2HD  PRO B 138       0.864 -21.954 -22.023  1.00  0.00           H  
ATOM   2087  N   ARG B 139       1.445 -17.177 -21.655  1.00  0.00           N  
ATOM   2088  CA  ARG B 139       1.309 -15.735 -21.810  1.00  0.00           C  
ATOM   2089  C   ARG B 139       0.072 -15.254 -21.075  1.00  0.00           C  
ATOM   2090  O   ARG B 139       0.036 -14.134 -20.574  1.00  0.00           O  
ATOM   2091  CB  ARG B 139       1.212 -15.349 -23.279  1.00  0.00           C  
ATOM   2092  CG  ARG B 139       2.493 -15.538 -24.076  1.00  0.00           C  
ATOM   2093  CD  ARG B 139       2.279 -15.293 -25.525  1.00  0.00           C  
ATOM   2094  NE  ARG B 139       3.500 -15.482 -26.292  1.00  0.00           N  
ATOM   2095  CZ  ARG B 139       3.539 -15.759 -27.610  1.00  0.00           C  
ATOM   2096  NH1 ARG B 139       2.421 -15.875 -28.292  1.00  0.00           N  
ATOM   2097  NH2 ARG B 139       4.702 -15.914 -28.218  1.00  0.00           N  
ATOM   2098  H   ARG B 139       1.224 -17.779 -22.435  1.00  0.00           H  
ATOM   2099  HA  ARG B 139       2.193 -15.256 -21.390  1.00  0.00           H  
ATOM   2100 1HB  ARG B 139       0.434 -15.941 -23.760  1.00  0.00           H  
ATOM   2101 2HB  ARG B 139       0.923 -14.301 -23.362  1.00  0.00           H  
ATOM   2102 1HG  ARG B 139       3.250 -14.841 -23.717  1.00  0.00           H  
ATOM   2103 2HG  ARG B 139       2.852 -16.560 -23.950  1.00  0.00           H  
ATOM   2104 1HD  ARG B 139       1.527 -15.984 -25.904  1.00  0.00           H  
ATOM   2105 2HD  ARG B 139       1.939 -14.269 -25.674  1.00  0.00           H  
ATOM   2106  HE  ARG B 139       4.381 -15.400 -25.803  1.00  0.00           H  
ATOM   2107 1HH1 ARG B 139       1.532 -15.756 -27.827  1.00  0.00           H  
ATOM   2108 2HH1 ARG B 139       2.451 -16.082 -29.279  1.00  0.00           H  
ATOM   2109 1HH2 ARG B 139       5.562 -15.825 -27.695  1.00  0.00           H  
ATOM   2110 2HH2 ARG B 139       4.732 -16.121 -29.206  1.00  0.00           H  
ATOM   2111  N   ALA B 140      -0.945 -16.105 -21.013  1.00  0.00           N  
ATOM   2112  CA  ALA B 140      -2.164 -15.761 -20.297  1.00  0.00           C  
ATOM   2113  C   ALA B 140      -1.853 -15.639 -18.807  1.00  0.00           C  
ATOM   2114  O   ALA B 140      -2.427 -14.798 -18.117  1.00  0.00           O  
ATOM   2115  CB  ALA B 140      -3.230 -16.823 -20.534  1.00  0.00           C  
ATOM   2116  H   ALA B 140      -0.878 -17.004 -21.468  1.00  0.00           H  
ATOM   2117  HA  ALA B 140      -2.524 -14.806 -20.680  1.00  0.00           H  
ATOM   2118 1HB  ALA B 140      -4.138 -16.555 -19.993  1.00  0.00           H  
ATOM   2119 2HB  ALA B 140      -3.449 -16.888 -21.600  1.00  0.00           H  
ATOM   2120 3HB  ALA B 140      -2.868 -17.787 -20.179  1.00  0.00           H  
ATOM   2121  N   LEU B 141      -0.940 -16.477 -18.321  1.00  0.00           N  
ATOM   2122  CA  LEU B 141      -0.481 -16.422 -16.932  1.00  0.00           C  
ATOM   2123  C   LEU B 141       0.267 -15.129 -16.662  1.00  0.00           C  
ATOM   2124  O   LEU B 141       0.072 -14.483 -15.634  1.00  0.00           O  
ATOM   2125  CB  LEU B 141       0.427 -17.618 -16.618  1.00  0.00           C  
ATOM   2126  CG  LEU B 141       0.946 -17.700 -15.177  1.00  0.00           C  
ATOM   2127  CD1 LEU B 141      -0.232 -17.785 -14.216  1.00  0.00           C  
ATOM   2128  CD2 LEU B 141       1.858 -18.909 -15.033  1.00  0.00           C  
ATOM   2129  H   LEU B 141      -0.554 -17.176 -18.939  1.00  0.00           H  
ATOM   2130  HA  LEU B 141      -1.348 -16.509 -16.277  1.00  0.00           H  
ATOM   2131 1HB  LEU B 141      -0.123 -18.535 -16.824  1.00  0.00           H  
ATOM   2132 2HB  LEU B 141       1.291 -17.582 -17.281  1.00  0.00           H  
ATOM   2133  HG  LEU B 141       1.505 -16.794 -14.940  1.00  0.00           H  
ATOM   2134 1HD1 LEU B 141       0.138 -17.842 -13.192  1.00  0.00           H  
ATOM   2135 2HD1 LEU B 141      -0.856 -16.898 -14.326  1.00  0.00           H  
ATOM   2136 3HD1 LEU B 141      -0.820 -18.674 -14.440  1.00  0.00           H  
ATOM   2137 1HD2 LEU B 141       2.228 -18.966 -14.009  1.00  0.00           H  
ATOM   2138 2HD2 LEU B 141       1.300 -19.816 -15.269  1.00  0.00           H  
ATOM   2139 3HD2 LEU B 141       2.700 -18.814 -15.719  1.00  0.00           H  
ATOM   2140  N   TRP B 142       1.141 -14.776 -17.600  1.00  0.00           N  
ATOM   2141  CA  TRP B 142       1.862 -13.512 -17.567  1.00  0.00           C  
ATOM   2142  C   TRP B 142       0.875 -12.349 -17.582  1.00  0.00           C  
ATOM   2143  O   TRP B 142       1.077 -11.357 -16.891  1.00  0.00           O  
ATOM   2144  CB  TRP B 142       2.817 -13.402 -18.757  1.00  0.00           C  
ATOM   2145  CG  TRP B 142       3.838 -14.499 -18.808  1.00  0.00           C  
ATOM   2146  CD1 TRP B 142       4.163 -15.357 -17.801  1.00  0.00           C  
ATOM   2147  CD2 TRP B 142       4.676 -14.863 -19.932  1.00  0.00           C  
ATOM   2148  NE1 TRP B 142       5.142 -16.225 -18.217  1.00  0.00           N  
ATOM   2149  CE2 TRP B 142       5.467 -15.938 -19.519  1.00  0.00           C  
ATOM   2150  CE3 TRP B 142       4.815 -14.370 -21.235  1.00  0.00           C  
ATOM   2151  CZ2 TRP B 142       6.391 -16.535 -20.362  1.00  0.00           C  
ATOM   2152  CZ3 TRP B 142       5.741 -14.969 -22.081  1.00  0.00           C  
ATOM   2153  CH2 TRP B 142       6.508 -16.024 -21.655  1.00  0.00           C  
ATOM   2154  H   TRP B 142       1.305 -15.417 -18.364  1.00  0.00           H  
ATOM   2155  HA  TRP B 142       2.437 -13.466 -16.642  1.00  0.00           H  
ATOM   2156 1HB  TRP B 142       2.245 -13.423 -19.685  1.00  0.00           H  
ATOM   2157 2HB  TRP B 142       3.341 -12.448 -18.716  1.00  0.00           H  
ATOM   2158  HD1 TRP B 142       3.712 -15.354 -16.810  1.00  0.00           H  
ATOM   2159  HE1 TRP B 142       5.557 -16.956 -17.657  1.00  0.00           H  
ATOM   2160  HE3 TRP B 142       4.206 -13.534 -21.580  1.00  0.00           H  
ATOM   2161  HZ2 TRP B 142       7.010 -17.374 -20.042  1.00  0.00           H  
ATOM   2162  HZ3 TRP B 142       5.844 -14.579 -23.094  1.00  0.00           H  
ATOM   2163  HH2 TRP B 142       7.225 -16.471 -22.344  1.00  0.00           H  
ATOM   2164  N   TRP B 143      -0.197 -12.481 -18.358  1.00  0.00           N  
ATOM   2165  CA  TRP B 143      -1.242 -11.460 -18.378  1.00  0.00           C  
ATOM   2166  C   TRP B 143      -1.917 -11.394 -17.019  1.00  0.00           C  
ATOM   2167  O   TRP B 143      -2.182 -10.311 -16.493  1.00  0.00           O  
ATOM   2168  CB  TRP B 143      -2.279 -11.762 -19.461  1.00  0.00           C  
ATOM   2169  CG  TRP B 143      -3.579 -11.043 -19.261  1.00  0.00           C  
ATOM   2170  CD1 TRP B 143      -3.850  -9.746 -19.580  1.00  0.00           C  
ATOM   2171  CD2 TRP B 143      -4.798 -11.580 -18.694  1.00  0.00           C  
ATOM   2172  NE1 TRP B 143      -5.148  -9.440 -19.250  1.00  0.00           N  
ATOM   2173  CE2 TRP B 143      -5.743 -10.551 -18.709  1.00  0.00           C  
ATOM   2174  CE3 TRP B 143      -5.158 -12.834 -18.183  1.00  0.00           C  
ATOM   2175  CZ2 TRP B 143      -7.031 -10.730 -18.230  1.00  0.00           C  
ATOM   2176  CZ3 TRP B 143      -6.451 -13.014 -17.704  1.00  0.00           C  
ATOM   2177  CH2 TRP B 143      -7.362 -11.989 -17.728  1.00  0.00           C  
ATOM   2178  H   TRP B 143      -0.294 -13.297 -18.945  1.00  0.00           H  
ATOM   2179  HA  TRP B 143      -0.786 -10.504 -18.635  1.00  0.00           H  
ATOM   2180 1HB  TRP B 143      -1.879 -11.483 -20.436  1.00  0.00           H  
ATOM   2181 2HB  TRP B 143      -2.480 -12.833 -19.484  1.00  0.00           H  
ATOM   2182  HD1 TRP B 143      -3.141  -9.054 -20.030  1.00  0.00           H  
ATOM   2183  HE1 TRP B 143      -5.592  -8.543 -19.384  1.00  0.00           H  
ATOM   2184  HE3 TRP B 143      -4.439 -13.652 -18.165  1.00  0.00           H  
ATOM   2185  HZ2 TRP B 143      -7.770  -9.928 -18.240  1.00  0.00           H  
ATOM   2186  HZ3 TRP B 143      -6.722 -13.992 -17.308  1.00  0.00           H  
ATOM   2187  HH2 TRP B 143      -8.368 -12.165 -17.344  1.00  0.00           H  
ATOM   2188  N   SER B 144      -2.214 -12.567 -16.470  1.00  0.00           N  
ATOM   2189  CA  SER B 144      -2.944 -12.663 -15.216  1.00  0.00           C  
ATOM   2190  C   SER B 144      -2.262 -11.734 -14.228  1.00  0.00           C  
ATOM   2191  O   SER B 144      -2.909 -10.949 -13.542  1.00  0.00           O  
ATOM   2192  CB  SER B 144      -2.959 -14.087 -14.696  1.00  0.00           C  
ATOM   2193  OG  SER B 144      -3.654 -14.933 -15.570  1.00  0.00           O  
ATOM   2194  H   SER B 144      -1.925 -13.415 -16.936  1.00  0.00           H  
ATOM   2195  HA  SER B 144      -3.983 -12.384 -15.399  1.00  0.00           H  
ATOM   2196 1HB  SER B 144      -1.935 -14.442 -14.579  1.00  0.00           H  
ATOM   2197 2HB  SER B 144      -3.427 -14.110 -13.713  1.00  0.00           H  
ATOM   2198  HG  SER B 144      -4.217 -14.363 -16.099  1.00  0.00           H  
ATOM   2199  N   VAL B 145      -0.939 -11.822 -14.178  1.00  0.00           N  
ATOM   2200  CA  VAL B 145      -0.143 -10.948 -13.336  1.00  0.00           C  
ATOM   2201  C   VAL B 145      -0.121  -9.501 -13.827  1.00  0.00           C  
ATOM   2202  O   VAL B 145      -0.233  -8.573 -13.023  1.00  0.00           O  
ATOM   2203  CB  VAL B 145       1.302 -11.476 -13.262  1.00  0.00           C  
ATOM   2204  CG1 VAL B 145       2.189 -10.496 -12.508  1.00  0.00           C  
ATOM   2205  CG2 VAL B 145       1.321 -12.843 -12.595  1.00  0.00           C  
ATOM   2206  H   VAL B 145      -0.473 -12.518 -14.743  1.00  0.00           H  
ATOM   2207  HA  VAL B 145      -0.578 -10.940 -12.336  1.00  0.00           H  
ATOM   2208  HB  VAL B 145       1.701 -11.558 -14.273  1.00  0.00           H  
ATOM   2209 1HG1 VAL B 145       3.207 -10.885 -12.465  1.00  0.00           H  
ATOM   2210 2HG1 VAL B 145       2.190  -9.536 -13.022  1.00  0.00           H  
ATOM   2211 3HG1 VAL B 145       1.809 -10.367 -11.495  1.00  0.00           H  
ATOM   2212 1HG2 VAL B 145       2.345 -13.211 -12.547  1.00  0.00           H  
ATOM   2213 2HG2 VAL B 145       0.916 -12.762 -11.586  1.00  0.00           H  
ATOM   2214 3HG2 VAL B 145       0.713 -13.538 -13.175  1.00  0.00           H  
ATOM   2215  N   GLU B 146       0.035  -9.305 -15.134  1.00  0.00           N  
ATOM   2216  CA  GLU B 146       0.061  -7.957 -15.706  1.00  0.00           C  
ATOM   2217  C   GLU B 146      -1.174  -7.205 -15.245  1.00  0.00           C  
ATOM   2218  O   GLU B 146      -1.079  -6.102 -14.711  1.00  0.00           O  
ATOM   2219  CB  GLU B 146       0.113  -8.005 -17.235  1.00  0.00           C  
ATOM   2220  CG  GLU B 146       0.182  -6.639 -17.904  1.00  0.00           C  
ATOM   2221  CD  GLU B 146       0.181  -6.723 -19.405  1.00  0.00           C  
ATOM   2222  OE1 GLU B 146       0.260  -7.813 -19.921  1.00  0.00           O  
ATOM   2223  OE2 GLU B 146       0.100  -5.697 -20.038  1.00  0.00           O  
ATOM   2224  H   GLU B 146       0.138 -10.101 -15.747  1.00  0.00           H  
ATOM   2225  HA  GLU B 146       0.962  -7.451 -15.358  1.00  0.00           H  
ATOM   2226 1HB  GLU B 146       0.985  -8.577 -17.551  1.00  0.00           H  
ATOM   2227 2HB  GLU B 146      -0.770  -8.519 -17.613  1.00  0.00           H  
ATOM   2228 1HG  GLU B 146      -0.675  -6.046 -17.584  1.00  0.00           H  
ATOM   2229 2HG  GLU B 146       1.086  -6.130 -17.574  1.00  0.00           H  
ATOM   2230  N   THR B 147      -2.334  -7.820 -15.440  1.00  0.00           N  
ATOM   2231  CA  THR B 147      -3.604  -7.172 -15.136  1.00  0.00           C  
ATOM   2232  C   THR B 147      -3.797  -7.025 -13.625  1.00  0.00           C  
ATOM   2233  O   THR B 147      -4.353  -6.027 -13.149  1.00  0.00           O  
ATOM   2234  CB  THR B 147      -4.784  -7.957 -15.739  1.00  0.00           C  
ATOM   2235  OG1 THR B 147      -4.630  -8.038 -17.162  1.00  0.00           O  
ATOM   2236  CG2 THR B 147      -6.102  -7.272 -15.413  1.00  0.00           C  
ATOM   2237  H   THR B 147      -2.338  -8.760 -15.808  1.00  0.00           H  
ATOM   2238  HA  THR B 147      -3.611  -6.187 -15.605  1.00  0.00           H  
ATOM   2239  HB  THR B 147      -4.795  -8.967 -15.330  1.00  0.00           H  
ATOM   2240  HG1 THR B 147      -5.360  -7.582 -17.588  1.00  0.00           H  
ATOM   2241 1HG2 THR B 147      -6.924  -7.841 -15.847  1.00  0.00           H  
ATOM   2242 2HG2 THR B 147      -6.227  -7.220 -14.332  1.00  0.00           H  
ATOM   2243 3HG2 THR B 147      -6.101  -6.265 -15.827  1.00  0.00           H  
ATOM   2244  N   ALA B 148      -3.334  -8.035 -12.888  1.00  0.00           N  
ATOM   2245  CA  ALA B 148      -3.354  -8.035 -11.432  1.00  0.00           C  
ATOM   2246  C   ALA B 148      -2.462  -6.950 -10.856  1.00  0.00           C  
ATOM   2247  O   ALA B 148      -2.751  -6.398  -9.800  1.00  0.00           O  
ATOM   2248  CB  ALA B 148      -2.921  -9.393 -10.911  1.00  0.00           C  
ATOM   2249  H   ALA B 148      -2.954  -8.835 -13.375  1.00  0.00           H  
ATOM   2250  HA  ALA B 148      -4.375  -7.836 -11.107  1.00  0.00           H  
ATOM   2251 1HB  ALA B 148      -2.937  -9.387  -9.821  1.00  0.00           H  
ATOM   2252 2HB  ALA B 148      -3.604 -10.159 -11.280  1.00  0.00           H  
ATOM   2253 3HB  ALA B 148      -1.912  -9.610 -11.257  1.00  0.00           H  
ATOM   2254  N   THR B 149      -1.367  -6.656 -11.538  1.00  0.00           N  
ATOM   2255  CA  THR B 149      -0.466  -5.614 -11.071  1.00  0.00           C  
ATOM   2256  C   THR B 149      -0.912  -4.333 -11.736  1.00  0.00           C  
ATOM   2257  O   THR B 149      -0.430  -3.246 -11.408  1.00  0.00           O  
ATOM   2258  CB  THR B 149       1.007  -5.915 -11.402  1.00  0.00           C  
ATOM   2259  OG1 THR B 149       1.153  -6.111 -12.814  1.00  0.00           O  
ATOM   2260  CG2 THR B 149       1.473  -7.165 -10.670  1.00  0.00           C  
ATOM   2261  H   THR B 149      -1.145  -7.152 -12.390  1.00  0.00           H  
ATOM   2262  HA  THR B 149      -0.482  -5.606  -9.981  1.00  0.00           H  
ATOM   2263  HB  THR B 149       1.628  -5.072 -11.099  1.00  0.00           H  
ATOM   2264  HG1 THR B 149       0.411  -6.624 -13.144  1.00  0.00           H  
ATOM   2265 1HG2 THR B 149       2.516  -7.362 -10.915  1.00  0.00           H  
ATOM   2266 2HG2 THR B 149       1.375  -7.015  -9.595  1.00  0.00           H  
ATOM   2267 3HG2 THR B 149       0.862  -8.014 -10.976  1.00  0.00           H  
ATOM   2268  N   THR B 150      -1.858  -4.487 -12.659  1.00  0.00           N  
ATOM   2269  CA  THR B 150      -2.556  -3.383 -13.309  1.00  0.00           C  
ATOM   2270  C   THR B 150      -1.543  -2.538 -14.066  1.00  0.00           C  
ATOM   2271  O   THR B 150      -1.361  -1.352 -13.819  1.00  0.00           O  
ATOM   2272  CB  THR B 150      -3.320  -2.513 -12.294  1.00  0.00           C  
ATOM   2273  OG1 THR B 150      -2.393  -1.699 -11.564  1.00  0.00           O  
ATOM   2274  CG2 THR B 150      -4.098  -3.386 -11.322  1.00  0.00           C  
ATOM   2275  H   THR B 150      -2.094  -5.436 -12.913  1.00  0.00           H  
ATOM   2276  HA  THR B 150      -3.269  -3.796 -14.023  1.00  0.00           H  
ATOM   2277  HB  THR B 150      -4.015  -1.861 -12.824  1.00  0.00           H  
ATOM   2278  HG1 THR B 150      -1.500  -2.020 -11.714  1.00  0.00           H  
ATOM   2279 1HG2 THR B 150      -4.632  -2.754 -10.612  1.00  0.00           H  
ATOM   2280 2HG2 THR B 150      -4.812  -3.997 -11.873  1.00  0.00           H  
ATOM   2281 3HG2 THR B 150      -3.408  -4.033 -10.782  1.00  0.00           H  
ATOM   2282  N   VAL B 151      -0.860  -3.203 -14.985  1.00  0.00           N  
ATOM   2283  CA  VAL B 151       0.032  -2.554 -15.918  1.00  0.00           C  
ATOM   2284  C   VAL B 151      -0.847  -2.149 -17.098  1.00  0.00           C  
ATOM   2285  O   VAL B 151      -0.993  -0.969 -17.412  1.00  0.00           O  
ATOM   2286  CB  VAL B 151       1.166  -3.493 -16.370  1.00  0.00           C  
ATOM   2287  CG1 VAL B 151       2.041  -2.810 -17.410  1.00  0.00           C  
ATOM   2288  CG2 VAL B 151       1.993  -3.922 -15.167  1.00  0.00           C  
ATOM   2289  H   VAL B 151      -0.974  -4.205 -15.029  1.00  0.00           H  
ATOM   2290  HA  VAL B 151       0.502  -1.707 -15.416  1.00  0.00           H  
ATOM   2291  HB  VAL B 151       0.730  -4.373 -16.844  1.00  0.00           H  
ATOM   2292 1HG1 VAL B 151       2.837  -3.489 -17.719  1.00  0.00           H  
ATOM   2293 2HG1 VAL B 151       1.436  -2.545 -18.277  1.00  0.00           H  
ATOM   2294 3HG1 VAL B 151       2.479  -1.909 -16.982  1.00  0.00           H  
ATOM   2295 1HG2 VAL B 151       2.793  -4.587 -15.494  1.00  0.00           H  
ATOM   2296 2HG2 VAL B 151       2.425  -3.042 -14.690  1.00  0.00           H  
ATOM   2297 3HG2 VAL B 151       1.355  -4.445 -14.455  1.00  0.00           H  
ATOM   2298  N   GLY B 152      -1.445  -3.158 -17.726  1.00  0.00           N  
ATOM   2299  CA  GLY B 152      -2.321  -2.951 -18.867  1.00  0.00           C  
ATOM   2300  C   GLY B 152      -1.660  -2.270 -20.040  1.00  0.00           C  
ATOM   2301  O   GLY B 152      -2.145  -1.254 -20.526  1.00  0.00           O  
ATOM   2302  H   GLY B 152      -1.283  -4.098 -17.395  1.00  0.00           H  
ATOM   2303 1HA  GLY B 152      -2.709  -3.911 -19.207  1.00  0.00           H  
ATOM   2304 2HA  GLY B 152      -3.176  -2.348 -18.564  1.00  0.00           H  
ATOM   2305  N   TYR B 153      -0.552  -2.834 -20.504  1.00  0.00           N  
ATOM   2306  CA  TYR B 153       0.249  -2.171 -21.521  1.00  0.00           C  
ATOM   2307  C   TYR B 153      -0.583  -1.975 -22.757  1.00  0.00           C  
ATOM   2308  O   TYR B 153      -0.739  -0.855 -23.221  1.00  0.00           O  
ATOM   2309  CB  TYR B 153       1.511  -2.973 -21.845  1.00  0.00           C  
ATOM   2310  CG  TYR B 153       2.338  -2.383 -22.966  1.00  0.00           C  
ATOM   2311  CD1 TYR B 153       3.205  -1.331 -22.709  1.00  0.00           C  
ATOM   2312  CD2 TYR B 153       2.229  -2.895 -24.251  1.00  0.00           C  
ATOM   2313  CE1 TYR B 153       3.960  -0.793 -23.733  1.00  0.00           C  
ATOM   2314  CE2 TYR B 153       2.984  -2.356 -25.274  1.00  0.00           C  
ATOM   2315  CZ  TYR B 153       3.847  -1.310 -25.019  1.00  0.00           C  
ATOM   2316  OH  TYR B 153       4.599  -0.773 -26.039  1.00  0.00           O  
ATOM   2317  H   TYR B 153      -0.254  -3.733 -20.152  1.00  0.00           H  
ATOM   2318  HA  TYR B 153       0.569  -1.203 -21.133  1.00  0.00           H  
ATOM   2319 1HB  TYR B 153       2.140  -3.037 -20.956  1.00  0.00           H  
ATOM   2320 2HB  TYR B 153       1.234  -3.989 -22.124  1.00  0.00           H  
ATOM   2321  HD1 TYR B 153       3.290  -0.929 -21.700  1.00  0.00           H  
ATOM   2322  HD2 TYR B 153       1.547  -3.721 -24.453  1.00  0.00           H  
ATOM   2323  HE1 TYR B 153       4.641   0.034 -23.532  1.00  0.00           H  
ATOM   2324  HE2 TYR B 153       2.899  -2.758 -26.284  1.00  0.00           H  
ATOM   2325  HH  TYR B 153       4.406  -1.239 -26.856  1.00  0.00           H  
ATOM   2326  N   GLY B 154      -1.129  -3.074 -23.270  1.00  0.00           N  
ATOM   2327  CA  GLY B 154      -1.953  -3.013 -24.462  1.00  0.00           C  
ATOM   2328  C   GLY B 154      -1.621  -4.195 -25.358  1.00  0.00           C  
ATOM   2329  O   GLY B 154      -2.309  -4.475 -26.342  1.00  0.00           O  
ATOM   2330  H   GLY B 154      -0.972  -3.968 -22.826  1.00  0.00           H  
ATOM   2331 1HA  GLY B 154      -3.006  -3.026 -24.178  1.00  0.00           H  
ATOM   2332 2HA  GLY B 154      -1.773  -2.072 -24.980  1.00  0.00           H  
ATOM   2333  N   ASP B 155      -0.545  -4.886 -24.999  1.00  0.00           N  
ATOM   2334  CA  ASP B 155      -0.083  -6.063 -25.723  1.00  0.00           C  
ATOM   2335  C   ASP B 155      -0.968  -7.263 -25.385  1.00  0.00           C  
ATOM   2336  O   ASP B 155      -1.710  -7.750 -26.232  1.00  0.00           O  
ATOM   2337  CB  ASP B 155       1.377  -6.372 -25.381  1.00  0.00           C  
ATOM   2338  CG  ASP B 155       1.959  -7.495 -26.229  1.00  0.00           C  
ATOM   2339  OD1 ASP B 155       1.225  -8.078 -26.992  1.00  0.00           O  
ATOM   2340  OD2 ASP B 155       3.131  -7.759 -26.105  1.00  0.00           O  
ATOM   2341  H   ASP B 155      -0.032  -4.574 -24.187  1.00  0.00           H  
ATOM   2342  HA  ASP B 155      -0.123  -5.850 -26.792  1.00  0.00           H  
ATOM   2343 1HB  ASP B 155       1.982  -5.477 -25.525  1.00  0.00           H  
ATOM   2344 2HB  ASP B 155       1.453  -6.653 -24.330  1.00  0.00           H  
ATOM   2345  N   LEU B 156      -0.874  -7.739 -24.145  1.00  0.00           N  
ATOM   2346  CA  LEU B 156      -1.728  -8.818 -23.656  1.00  0.00           C  
ATOM   2347  C   LEU B 156      -2.958  -8.286 -22.921  1.00  0.00           C  
ATOM   2348  O   LEU B 156      -2.841  -7.680 -21.853  1.00  0.00           O  
ATOM   2349  CB  LEU B 156      -0.929  -9.736 -22.722  1.00  0.00           C  
ATOM   2350  CG  LEU B 156       0.301 -10.410 -23.344  1.00  0.00           C  
ATOM   2351  CD1 LEU B 156       1.030 -11.219 -22.280  1.00  0.00           C  
ATOM   2352  CD2 LEU B 156      -0.137 -11.297 -24.501  1.00  0.00           C  
ATOM   2353  H   LEU B 156      -0.186  -7.337 -23.524  1.00  0.00           H  
ATOM   2354  HA  LEU B 156      -2.062  -9.408 -24.509  1.00  0.00           H  
ATOM   2355 1HB  LEU B 156      -0.590  -9.153 -21.868  1.00  0.00           H  
ATOM   2356 2HB  LEU B 156      -1.590 -10.523 -22.360  1.00  0.00           H  
ATOM   2357  HG  LEU B 156       0.987  -9.647 -23.712  1.00  0.00           H  
ATOM   2358 1HD1 LEU B 156       1.904 -11.697 -22.722  1.00  0.00           H  
ATOM   2359 2HD1 LEU B 156       1.348 -10.556 -21.475  1.00  0.00           H  
ATOM   2360 3HD1 LEU B 156       0.362 -11.981 -21.881  1.00  0.00           H  
ATOM   2361 1HD2 LEU B 156       0.738 -11.775 -24.943  1.00  0.00           H  
ATOM   2362 2HD2 LEU B 156      -0.822 -12.062 -24.134  1.00  0.00           H  
ATOM   2363 3HD2 LEU B 156      -0.639 -10.691 -25.254  1.00  0.00           H  
ATOM   2364  N   TYR B 157      -4.132  -8.523 -23.511  1.00  0.00           N  
ATOM   2365  CA  TYR B 157      -5.423  -8.146 -22.930  1.00  0.00           C  
ATOM   2366  C   TYR B 157      -6.617  -8.852 -23.588  1.00  0.00           C  
ATOM   2367  O   TYR B 157      -6.599  -9.166 -24.778  1.00  0.00           O  
ATOM   2368  CB  TYR B 157      -5.607  -6.629 -23.015  1.00  0.00           C  
ATOM   2369  CG  TYR B 157      -5.939  -6.132 -24.405  1.00  0.00           C  
ATOM   2370  CD1 TYR B 157      -7.250  -5.822 -24.736  1.00  0.00           C  
ATOM   2371  CD2 TYR B 157      -4.933  -5.986 -25.348  1.00  0.00           C  
ATOM   2372  CE1 TYR B 157      -7.554  -5.368 -26.005  1.00  0.00           C  
ATOM   2373  CE2 TYR B 157      -5.237  -5.532 -26.617  1.00  0.00           C  
ATOM   2374  CZ  TYR B 157      -6.541  -5.224 -26.946  1.00  0.00           C  
ATOM   2375  OH  TYR B 157      -6.843  -4.772 -28.210  1.00  0.00           O  
ATOM   2376  H   TYR B 157      -4.114  -8.988 -24.408  1.00  0.00           H  
ATOM   2377  HA  TYR B 157      -5.432  -8.447 -21.882  1.00  0.00           H  
ATOM   2378 1HB  TYR B 157      -6.409  -6.320 -22.343  1.00  0.00           H  
ATOM   2379 2HB  TYR B 157      -4.695  -6.133 -22.686  1.00  0.00           H  
ATOM   2380  HD1 TYR B 157      -8.041  -5.937 -23.994  1.00  0.00           H  
ATOM   2381  HD2 TYR B 157      -3.903  -6.230 -25.089  1.00  0.00           H  
ATOM   2382  HE1 TYR B 157      -8.584  -5.125 -26.264  1.00  0.00           H  
ATOM   2383  HE2 TYR B 157      -4.446  -5.418 -27.359  1.00  0.00           H  
ATOM   2384  HH  TYR B 157      -7.793  -4.652 -28.287  1.00  0.00           H  
ATOM   2385  N   PRO B 158      -7.674  -9.123 -22.811  1.00  0.00           N  
ATOM   2386  CA  PRO B 158      -8.839  -9.781 -23.396  1.00  0.00           C  
ATOM   2387  C   PRO B 158      -9.723  -8.844 -24.214  1.00  0.00           C  
ATOM   2388  O   PRO B 158      -9.761  -7.633 -23.986  1.00  0.00           O  
ATOM   2389  CB  PRO B 158      -9.579 -10.299 -22.158  1.00  0.00           C  
ATOM   2390  CG  PRO B 158      -9.270  -9.295 -21.101  1.00  0.00           C  
ATOM   2391  CD  PRO B 158      -7.839  -8.904 -21.362  1.00  0.00           C  
ATOM   2392  HA  PRO B 158      -8.502 -10.588 -24.062  1.00  0.00           H  
ATOM   2393 1HB  PRO B 158     -10.655 -10.379 -22.369  1.00  0.00           H  
ATOM   2394 2HB  PRO B 158      -9.225 -11.309 -21.904  1.00  0.00           H  
ATOM   2395 1HG  PRO B 158      -9.961  -8.443 -21.172  1.00  0.00           H  
ATOM   2396 2HG  PRO B 158      -9.412  -9.738 -20.104  1.00  0.00           H  
ATOM   2397 1HD  PRO B 158      -7.693  -7.847 -21.097  1.00  0.00           H  
ATOM   2398 2HD  PRO B 158      -7.169  -9.548 -20.773  1.00  0.00           H  
ATOM   2399  N   VAL B 159     -10.426  -9.429 -25.178  1.00  0.00           N  
ATOM   2400  CA  VAL B 159     -11.385  -8.708 -26.003  1.00  0.00           C  
ATOM   2401  C   VAL B 159     -12.764  -9.231 -25.655  1.00  0.00           C  
ATOM   2402  O   VAL B 159     -13.708  -8.467 -25.481  1.00  0.00           O  
ATOM   2403  CB  VAL B 159     -11.102  -8.909 -27.503  1.00  0.00           C  
ATOM   2404  CG1 VAL B 159     -12.176  -8.235 -28.343  1.00  0.00           C  
ATOM   2405  CG2 VAL B 159      -9.725  -8.362 -27.847  1.00  0.00           C  
ATOM   2406  H   VAL B 159     -10.283 -10.416 -25.339  1.00  0.00           H  
ATOM   2407  HA  VAL B 159     -11.274  -7.640 -25.809  1.00  0.00           H  
ATOM   2408  HB  VAL B 159     -11.137  -9.975 -27.730  1.00  0.00           H  
ATOM   2409 1HG1 VAL B 159     -11.959  -8.387 -29.401  1.00  0.00           H  
ATOM   2410 2HG1 VAL B 159     -13.148  -8.667 -28.106  1.00  0.00           H  
ATOM   2411 3HG1 VAL B 159     -12.190  -7.167 -28.127  1.00  0.00           H  
ATOM   2412 1HG2 VAL B 159      -9.530  -8.509 -28.910  1.00  0.00           H  
ATOM   2413 2HG2 VAL B 159      -9.687  -7.298 -27.615  1.00  0.00           H  
ATOM   2414 3HG2 VAL B 159      -8.968  -8.888 -27.265  1.00  0.00           H  
ATOM   2415  N   THR B 160     -12.867 -10.551 -25.573  1.00  0.00           N  
ATOM   2416  CA  THR B 160     -14.115 -11.208 -25.230  1.00  0.00           C  
ATOM   2417  C   THR B 160     -14.562 -10.595 -23.914  1.00  0.00           C  
ATOM   2418  O   THR B 160     -13.771 -10.514 -22.974  1.00  0.00           O  
ATOM   2419  CB  THR B 160     -13.962 -12.736 -25.104  1.00  0.00           C  
ATOM   2420  OG1 THR B 160     -13.482 -13.275 -26.342  1.00  0.00           O  
ATOM   2421  CG2 THR B 160     -15.297 -13.378 -24.759  1.00  0.00           C  
ATOM   2422  H   THR B 160     -12.049 -11.114 -25.756  1.00  0.00           H  
ATOM   2423  HA  THR B 160     -14.810 -11.086 -26.061  1.00  0.00           H  
ATOM   2424  HB  THR B 160     -13.241 -12.965 -24.319  1.00  0.00           H  
ATOM   2425  HG1 THR B 160     -13.174 -14.173 -26.201  1.00  0.00           H  
ATOM   2426 1HG2 THR B 160     -15.169 -14.457 -24.673  1.00  0.00           H  
ATOM   2427 2HG2 THR B 160     -15.659 -12.979 -23.812  1.00  0.00           H  
ATOM   2428 3HG2 THR B 160     -16.019 -13.160 -25.544  1.00  0.00           H  
ATOM   2429  N   LEU B 161     -15.816 -10.162 -23.833  1.00  0.00           N  
ATOM   2430  CA  LEU B 161     -16.278  -9.477 -22.630  1.00  0.00           C  
ATOM   2431  C   LEU B 161     -16.109 -10.411 -21.434  1.00  0.00           C  
ATOM   2432  O   LEU B 161     -15.694  -9.986 -20.354  1.00  0.00           O  
ATOM   2433  CB  LEU B 161     -17.746  -9.055 -22.773  1.00  0.00           C  
ATOM   2434  CG  LEU B 161     -18.347  -8.323 -21.566  1.00  0.00           C  
ATOM   2435  CD1 LEU B 161     -17.553  -7.052 -21.295  1.00  0.00           C  
ATOM   2436  CD2 LEU B 161     -19.809  -8.005 -21.843  1.00  0.00           C  
ATOM   2437  H   LEU B 161     -16.461 -10.301 -24.598  1.00  0.00           H  
ATOM   2438  HA  LEU B 161     -15.682  -8.576 -22.495  1.00  0.00           H  
ATOM   2439 1HB  LEU B 161     -17.836  -8.399 -23.637  1.00  0.00           H  
ATOM   2440 2HB  LEU B 161     -18.348  -9.946 -22.954  1.00  0.00           H  
ATOM   2441  HG  LEU B 161     -18.275  -8.957 -20.682  1.00  0.00           H  
ATOM   2442 1HD1 LEU B 161     -17.980  -6.532 -20.438  1.00  0.00           H  
ATOM   2443 2HD1 LEU B 161     -16.516  -7.310 -21.082  1.00  0.00           H  
ATOM   2444 3HD1 LEU B 161     -17.594  -6.404 -22.170  1.00  0.00           H  
ATOM   2445 1HD2 LEU B 161     -20.237  -7.485 -20.985  1.00  0.00           H  
ATOM   2446 2HD2 LEU B 161     -19.883  -7.370 -22.726  1.00  0.00           H  
ATOM   2447 3HD2 LEU B 161     -20.357  -8.932 -22.015  1.00  0.00           H  
ATOM   2448  N   TRP B 162     -16.421 -11.686 -21.645  1.00  0.00           N  
ATOM   2449  CA  TRP B 162     -16.279 -12.700 -20.613  1.00  0.00           C  
ATOM   2450  C   TRP B 162     -14.837 -12.731 -20.123  1.00  0.00           C  
ATOM   2451  O   TRP B 162     -14.576 -12.831 -18.925  1.00  0.00           O  
ATOM   2452  CB  TRP B 162     -16.683 -14.076 -21.145  1.00  0.00           C  
ATOM   2453  CG  TRP B 162     -16.494 -15.181 -20.150  1.00  0.00           C  
ATOM   2454  CD1 TRP B 162     -17.218 -15.388 -19.014  1.00  0.00           C  
ATOM   2455  CD2 TRP B 162     -15.510 -16.243 -20.198  1.00  0.00           C  
ATOM   2456  NE1 TRP B 162     -16.754 -16.499 -18.353  1.00  0.00           N  
ATOM   2457  CE2 TRP B 162     -15.711 -17.036 -19.064  1.00  0.00           C  
ATOM   2458  CE3 TRP B 162     -14.492 -16.579 -21.098  1.00  0.00           C  
ATOM   2459  CZ2 TRP B 162     -14.929 -18.149 -18.800  1.00  0.00           C  
ATOM   2460  CZ3 TRP B 162     -13.708 -17.697 -20.834  1.00  0.00           C  
ATOM   2461  CH2 TRP B 162     -13.922 -18.461 -19.715  1.00  0.00           C  
ATOM   2462  H   TRP B 162     -16.767 -11.955 -22.555  1.00  0.00           H  
ATOM   2463  HA  TRP B 162     -16.946 -12.449 -19.788  1.00  0.00           H  
ATOM   2464 1HB  TRP B 162     -17.732 -14.058 -21.441  1.00  0.00           H  
ATOM   2465 2HB  TRP B 162     -16.096 -14.310 -22.032  1.00  0.00           H  
ATOM   2466  HD1 TRP B 162     -18.043 -14.763 -18.679  1.00  0.00           H  
ATOM   2467  HE1 TRP B 162     -17.120 -16.863 -17.485  1.00  0.00           H  
ATOM   2468  HE3 TRP B 162     -14.320 -15.977 -21.990  1.00  0.00           H  
ATOM   2469  HZ2 TRP B 162     -15.082 -18.769 -17.917  1.00  0.00           H  
ATOM   2470  HZ3 TRP B 162     -12.917 -17.951 -21.540  1.00  0.00           H  
ATOM   2471  HH2 TRP B 162     -13.289 -19.331 -19.538  1.00  0.00           H  
ATOM   2472  N   GLY B 163     -13.904 -12.645 -21.058  1.00  0.00           N  
ATOM   2473  CA  GLY B 163     -12.505 -12.586 -20.684  1.00  0.00           C  
ATOM   2474  C   GLY B 163     -12.207 -11.316 -19.918  1.00  0.00           C  
ATOM   2475  O   GLY B 163     -11.368 -11.322 -19.019  1.00  0.00           O  
ATOM   2476  H   GLY B 163     -14.153 -12.619 -22.037  1.00  0.00           H  
ATOM   2477 1HA  GLY B 163     -12.255 -13.455 -20.075  1.00  0.00           H  
ATOM   2478 2HA  GLY B 163     -11.887 -12.634 -21.580  1.00  0.00           H  
ATOM   2479  N   ARG B 164     -12.898 -10.230 -20.272  1.00  0.00           N  
ATOM   2480  CA  ARG B 164     -12.717  -8.943 -19.598  1.00  0.00           C  
ATOM   2481  C   ARG B 164     -13.321  -9.009 -18.203  1.00  0.00           C  
ATOM   2482  O   ARG B 164     -12.922  -8.275 -17.301  1.00  0.00           O  
ATOM   2483  CB  ARG B 164     -13.368  -7.815 -20.385  1.00  0.00           C  
ATOM   2484  CG  ARG B 164     -12.686  -7.477 -21.701  1.00  0.00           C  
ATOM   2485  CD  ARG B 164     -13.420  -6.421 -22.445  1.00  0.00           C  
ATOM   2486  NE  ARG B 164     -12.820  -6.154 -23.742  1.00  0.00           N  
ATOM   2487  CZ  ARG B 164     -11.835  -5.261 -23.960  1.00  0.00           C  
ATOM   2488  NH1 ARG B 164     -11.351  -4.559 -22.959  1.00  0.00           N  
ATOM   2489  NH2 ARG B 164     -11.355  -5.091 -25.179  1.00  0.00           N  
ATOM   2490  H   ARG B 164     -13.566 -10.301 -21.026  1.00  0.00           H  
ATOM   2491  HA  ARG B 164     -11.648  -8.738 -19.524  1.00  0.00           H  
ATOM   2492 1HB  ARG B 164     -14.402  -8.075 -20.606  1.00  0.00           H  
ATOM   2493 2HB  ARG B 164     -13.381  -6.909 -19.778  1.00  0.00           H  
ATOM   2494 1HG  ARG B 164     -11.675  -7.119 -21.506  1.00  0.00           H  
ATOM   2495 2HG  ARG B 164     -12.641  -8.369 -22.327  1.00  0.00           H  
ATOM   2496 1HD  ARG B 164     -14.450  -6.739 -22.605  1.00  0.00           H  
ATOM   2497 2HD  ARG B 164     -13.411  -5.497 -21.868  1.00  0.00           H  
ATOM   2498  HE  ARG B 164     -13.165  -6.676 -24.536  1.00  0.00           H  
ATOM   2499 1HH1 ARG B 164     -11.718  -4.689 -22.027  1.00  0.00           H  
ATOM   2500 2HH1 ARG B 164     -10.613  -3.889 -23.122  1.00  0.00           H  
ATOM   2501 1HH2 ARG B 164     -11.726  -5.631 -25.949  1.00  0.00           H  
ATOM   2502 2HH2 ARG B 164     -10.617  -4.422 -25.342  1.00  0.00           H  
ATOM   2503  N   CYS B 165     -14.290  -9.896 -18.029  1.00  0.00           N  
ATOM   2504  CA  CYS B 165     -14.892 -10.087 -16.723  1.00  0.00           C  
ATOM   2505  C   CYS B 165     -13.842 -10.759 -15.866  1.00  0.00           C  
ATOM   2506  O   CYS B 165     -13.667 -10.409 -14.702  1.00  0.00           O  
ATOM   2507  CB  CYS B 165     -16.155 -10.946 -16.795  1.00  0.00           C  
ATOM   2508  SG  CYS B 165     -17.545 -10.149 -17.632  1.00  0.00           S  
ATOM   2509  H   CYS B 165     -14.618 -10.450 -18.807  1.00  0.00           H  
ATOM   2510  HA  CYS B 165     -15.195  -9.114 -16.336  1.00  0.00           H  
ATOM   2511 1HB  CYS B 165     -15.933 -11.876 -17.320  1.00  0.00           H  
ATOM   2512 2HB  CYS B 165     -16.474 -11.209 -15.786  1.00  0.00           H  
ATOM   2513  HG  CYS B 165     -17.635  -9.116 -16.800  1.00  0.00           H  
ATOM   2514  N   VAL B 166     -13.136 -11.715 -16.460  1.00  0.00           N  
ATOM   2515  CA  VAL B 166     -12.043 -12.394 -15.777  1.00  0.00           C  
ATOM   2516  C   VAL B 166     -10.928 -11.401 -15.466  1.00  0.00           C  
ATOM   2517  O   VAL B 166     -10.262 -11.498 -14.425  1.00  0.00           O  
ATOM   2518  CB  VAL B 166     -11.489 -13.540 -16.645  1.00  0.00           C  
ATOM   2519  CG1 VAL B 166     -10.238 -14.130 -16.012  1.00  0.00           C  
ATOM   2520  CG2 VAL B 166     -12.555 -14.609 -16.832  1.00  0.00           C  
ATOM   2521  H   VAL B 166     -13.362 -11.978 -17.409  1.00  0.00           H  
ATOM   2522  HA  VAL B 166     -12.424 -12.813 -14.845  1.00  0.00           H  
ATOM   2523  HB  VAL B 166     -11.200 -13.140 -17.617  1.00  0.00           H  
ATOM   2524 1HG1 VAL B 166      -9.860 -14.939 -16.639  1.00  0.00           H  
ATOM   2525 2HG1 VAL B 166      -9.476 -13.356 -15.922  1.00  0.00           H  
ATOM   2526 3HG1 VAL B 166     -10.479 -14.521 -15.024  1.00  0.00           H  
ATOM   2527 1HG2 VAL B 166     -12.157 -15.416 -17.446  1.00  0.00           H  
ATOM   2528 2HG2 VAL B 166     -12.848 -15.004 -15.859  1.00  0.00           H  
ATOM   2529 3HG2 VAL B 166     -13.425 -14.173 -17.323  1.00  0.00           H  
ATOM   2530  N   ALA B 167     -10.730 -10.439 -16.358  1.00  0.00           N  
ATOM   2531  CA  ALA B 167      -9.737  -9.402 -16.116  1.00  0.00           C  
ATOM   2532  C   ALA B 167     -10.086  -8.681 -14.805  1.00  0.00           C  
ATOM   2533  O   ALA B 167      -9.219  -8.433 -13.956  1.00  0.00           O  
ATOM   2534  CB  ALA B 167      -9.721  -8.416 -17.274  1.00  0.00           C  
ATOM   2535  H   ALA B 167     -11.265 -10.417 -17.214  1.00  0.00           H  
ATOM   2536  HA  ALA B 167      -8.760  -9.879 -16.042  1.00  0.00           H  
ATOM   2537 1HB  ALA B 167      -8.975  -7.644 -17.085  1.00  0.00           H  
ATOM   2538 2HB  ALA B 167      -9.472  -8.942 -18.196  1.00  0.00           H  
ATOM   2539 3HB  ALA B 167     -10.702  -7.956 -17.373  1.00  0.00           H  
ATOM   2540  N   VAL B 168     -11.366  -8.355 -14.644  1.00  0.00           N  
ATOM   2541  CA  VAL B 168     -11.830  -7.674 -13.443  1.00  0.00           C  
ATOM   2542  C   VAL B 168     -11.500  -8.515 -12.218  1.00  0.00           C  
ATOM   2543  O   VAL B 168     -11.082  -7.995 -11.188  1.00  0.00           O  
ATOM   2544  CB  VAL B 168     -13.349  -7.426 -13.511  1.00  0.00           C  
ATOM   2545  CG1 VAL B 168     -13.865  -6.918 -12.173  1.00  0.00           C  
ATOM   2546  CG2 VAL B 168     -13.662  -6.435 -14.621  1.00  0.00           C  
ATOM   2547  H   VAL B 168     -12.031  -8.584 -15.368  1.00  0.00           H  
ATOM   2548  HA  VAL B 168     -11.329  -6.708 -13.378  1.00  0.00           H  
ATOM   2549  HB  VAL B 168     -13.853  -8.371 -13.712  1.00  0.00           H  
ATOM   2550 1HG1 VAL B 168     -14.940  -6.748 -12.238  1.00  0.00           H  
ATOM   2551 2HG1 VAL B 168     -13.662  -7.659 -11.400  1.00  0.00           H  
ATOM   2552 3HG1 VAL B 168     -13.366  -5.983 -11.921  1.00  0.00           H  
ATOM   2553 1HG2 VAL B 168     -14.738  -6.265 -14.664  1.00  0.00           H  
ATOM   2554 2HG2 VAL B 168     -13.153  -5.492 -14.422  1.00  0.00           H  
ATOM   2555 3HG2 VAL B 168     -13.321  -6.837 -15.575  1.00  0.00           H  
ATOM   2556  N   VAL B 169     -11.685  -9.821 -12.339  1.00  0.00           N  
ATOM   2557  CA  VAL B 169     -11.440 -10.719 -11.227  1.00  0.00           C  
ATOM   2558  C   VAL B 169     -10.005 -10.610 -10.742  1.00  0.00           C  
ATOM   2559  O   VAL B 169      -9.758 -10.431  -9.545  1.00  0.00           O  
ATOM   2560  CB  VAL B 169     -11.733 -12.174 -11.640  1.00  0.00           C  
ATOM   2561  CG1 VAL B 169     -11.268 -13.139 -10.559  1.00  0.00           C  
ATOM   2562  CG2 VAL B 169     -13.219 -12.346 -11.914  1.00  0.00           C  
ATOM   2563  H   VAL B 169     -12.002 -10.203 -13.219  1.00  0.00           H  
ATOM   2564  HA  VAL B 169     -12.120 -10.458 -10.415  1.00  0.00           H  
ATOM   2565  HB  VAL B 169     -11.167 -12.406 -12.543  1.00  0.00           H  
ATOM   2566 1HG1 VAL B 169     -11.482 -14.162 -10.868  1.00  0.00           H  
ATOM   2567 2HG1 VAL B 169     -10.195 -13.023 -10.405  1.00  0.00           H  
ATOM   2568 3HG1 VAL B 169     -11.795 -12.924  -9.630  1.00  0.00           H  
ATOM   2569 1HG2 VAL B 169     -13.418 -13.376 -12.207  1.00  0.00           H  
ATOM   2570 2HG2 VAL B 169     -13.785 -12.108 -11.014  1.00  0.00           H  
ATOM   2571 3HG2 VAL B 169     -13.520 -11.676 -12.720  1.00  0.00           H  
ATOM   2572  N   VAL B 170      -9.057 -10.717 -11.669  1.00  0.00           N  
ATOM   2573  CA  VAL B 170      -7.650 -10.736 -11.296  1.00  0.00           C  
ATOM   2574  C   VAL B 170      -7.174  -9.348 -10.874  1.00  0.00           C  
ATOM   2575  O   VAL B 170      -6.204  -9.214 -10.128  1.00  0.00           O  
ATOM   2576  CB  VAL B 170      -6.794 -11.237 -12.474  1.00  0.00           C  
ATOM   2577  CG1 VAL B 170      -7.215 -12.641 -12.881  1.00  0.00           C  
ATOM   2578  CG2 VAL B 170      -6.916 -10.277 -13.648  1.00  0.00           C  
ATOM   2579  H   VAL B 170      -9.308 -10.785 -12.645  1.00  0.00           H  
ATOM   2580  HA  VAL B 170      -7.527 -11.409 -10.447  1.00  0.00           H  
ATOM   2581  HB  VAL B 170      -5.753 -11.293 -12.156  1.00  0.00           H  
ATOM   2582 1HG1 VAL B 170      -6.599 -12.979 -13.714  1.00  0.00           H  
ATOM   2583 2HG1 VAL B 170      -7.085 -13.318 -12.037  1.00  0.00           H  
ATOM   2584 3HG1 VAL B 170      -8.262 -12.634 -13.184  1.00  0.00           H  
ATOM   2585 1HG2 VAL B 170      -6.307 -10.636 -14.477  1.00  0.00           H  
ATOM   2586 2HG2 VAL B 170      -7.958 -10.216 -13.962  1.00  0.00           H  
ATOM   2587 3HG2 VAL B 170      -6.570  -9.288 -13.346  1.00  0.00           H  
ATOM   2588  N   MET B 171      -7.860  -8.315 -11.346  1.00  0.00           N  
ATOM   2589  CA  MET B 171      -7.608  -6.983 -10.837  1.00  0.00           C  
ATOM   2590  C   MET B 171      -7.860  -6.935  -9.340  1.00  0.00           C  
ATOM   2591  O   MET B 171      -7.002  -6.491  -8.582  1.00  0.00           O  
ATOM   2592  CB  MET B 171      -8.478  -5.962 -11.565  1.00  0.00           C  
ATOM   2593  CG  MET B 171      -8.091  -5.726 -13.018  1.00  0.00           C  
ATOM   2594  SD  MET B 171      -9.247  -4.643 -13.880  1.00  0.00           S  
ATOM   2595  CE  MET B 171      -8.952  -5.117 -15.581  1.00  0.00           C  
ATOM   2596  H   MET B 171      -8.561  -8.444 -12.061  1.00  0.00           H  
ATOM   2597  HA  MET B 171      -6.567  -6.728 -11.037  1.00  0.00           H  
ATOM   2598 1HB  MET B 171      -9.517  -6.289 -11.546  1.00  0.00           H  
ATOM   2599 2HB  MET B 171      -8.427  -5.004 -11.046  1.00  0.00           H  
ATOM   2600 1HG  MET B 171      -7.099  -5.277 -13.062  1.00  0.00           H  
ATOM   2601 2HG  MET B 171      -8.056  -6.680 -13.545  1.00  0.00           H  
ATOM   2602 1HE  MET B 171      -9.596  -4.532 -16.239  1.00  0.00           H  
ATOM   2603 2HE  MET B 171      -7.908  -4.931 -15.835  1.00  0.00           H  
ATOM   2604 3HE  MET B 171      -9.173  -6.177 -15.707  1.00  0.00           H  
ATOM   2605  N   VAL B 172      -9.032  -7.393  -8.906  1.00  0.00           N  
ATOM   2606  CA  VAL B 172      -9.382  -7.297  -7.490  1.00  0.00           C  
ATOM   2607  C   VAL B 172      -8.463  -8.190  -6.675  1.00  0.00           C  
ATOM   2608  O   VAL B 172      -7.947  -7.777  -5.640  1.00  0.00           O  
ATOM   2609  CB  VAL B 172     -10.847  -7.714  -7.258  1.00  0.00           C  
ATOM   2610  CG1 VAL B 172     -11.150  -7.789  -5.769  1.00  0.00           C  
ATOM   2611  CG2 VAL B 172     -11.780  -6.732  -7.950  1.00  0.00           C  
ATOM   2612  H   VAL B 172      -9.691  -7.810  -9.548  1.00  0.00           H  
ATOM   2613  HA  VAL B 172      -9.248  -6.264  -7.170  1.00  0.00           H  
ATOM   2614  HB  VAL B 172     -11.000  -8.712  -7.668  1.00  0.00           H  
ATOM   2615 1HG1 VAL B 172     -12.189  -8.084  -5.624  1.00  0.00           H  
ATOM   2616 2HG1 VAL B 172     -10.495  -8.523  -5.301  1.00  0.00           H  
ATOM   2617 3HG1 VAL B 172     -10.984  -6.812  -5.315  1.00  0.00           H  
ATOM   2618 1HG2 VAL B 172     -12.813  -7.033  -7.782  1.00  0.00           H  
ATOM   2619 2HG2 VAL B 172     -11.622  -5.732  -7.544  1.00  0.00           H  
ATOM   2620 3HG2 VAL B 172     -11.573  -6.725  -9.020  1.00  0.00           H  
ATOM   2621  N   ALA B 173      -8.249  -9.411  -7.158  1.00  0.00           N  
ATOM   2622  CA  ALA B 173      -7.469 -10.393  -6.420  1.00  0.00           C  
ATOM   2623  C   ALA B 173      -6.071  -9.833  -6.192  1.00  0.00           C  
ATOM   2624  O   ALA B 173      -5.534  -9.899  -5.094  1.00  0.00           O  
ATOM   2625  CB  ALA B 173      -7.384 -11.687  -7.208  1.00  0.00           C  
ATOM   2626  H   ALA B 173      -8.636  -9.664  -8.056  1.00  0.00           H  
ATOM   2627  HA  ALA B 173      -7.974 -10.585  -5.473  1.00  0.00           H  
ATOM   2628 1HB  ALA B 173      -6.799 -12.417  -6.649  1.00  0.00           H  
ATOM   2629 2HB  ALA B 173      -8.388 -12.079  -7.374  1.00  0.00           H  
ATOM   2630 3HB  ALA B 173      -6.906 -11.498  -8.168  1.00  0.00           H  
ATOM   2631  N   GLY B 174      -5.492  -9.264  -7.238  1.00  0.00           N  
ATOM   2632  CA  GLY B 174      -4.152  -8.729  -7.132  1.00  0.00           C  
ATOM   2633  C   GLY B 174      -4.031  -7.579  -6.144  1.00  0.00           C  
ATOM   2634  O   GLY B 174      -3.116  -7.569  -5.322  1.00  0.00           O  
ATOM   2635  H   GLY B 174      -5.979  -9.198  -8.121  1.00  0.00           H  
ATOM   2636 1HA  GLY B 174      -3.467  -9.520  -6.825  1.00  0.00           H  
ATOM   2637 2HA  GLY B 174      -3.821  -8.379  -8.109  1.00  0.00           H  
ATOM   2638  N   ILE B 175      -4.935  -6.606  -6.225  1.00  0.00           N  
ATOM   2639  CA  ILE B 175      -4.821  -5.404  -5.403  1.00  0.00           C  
ATOM   2640  C   ILE B 175      -5.135  -5.772  -3.964  1.00  0.00           C  
ATOM   2641  O   ILE B 175      -4.449  -5.362  -3.029  1.00  0.00           O  
ATOM   2642  CB  ILE B 175      -5.771  -4.291  -5.884  1.00  0.00           C  
ATOM   2643  CG1 ILE B 175      -5.409  -3.858  -7.306  1.00  0.00           C  
ATOM   2644  CG2 ILE B 175      -5.724  -3.105  -4.933  1.00  0.00           C  
ATOM   2645  CD1 ILE B 175      -3.998  -3.334  -7.445  1.00  0.00           C  
ATOM   2646  H   ILE B 175      -5.714  -6.694  -6.863  1.00  0.00           H  
ATOM   2647  HA  ILE B 175      -3.816  -5.000  -5.520  1.00  0.00           H  
ATOM   2648  HB  ILE B 175      -6.790  -4.674  -5.921  1.00  0.00           H  
ATOM   2649 1HG1 ILE B 175      -5.528  -4.701  -7.985  1.00  0.00           H  
ATOM   2650 2HG1 ILE B 175      -6.095  -3.076  -7.634  1.00  0.00           H  
ATOM   2651 1HG2 ILE B 175      -6.400  -2.328  -5.288  1.00  0.00           H  
ATOM   2652 2HG2 ILE B 175      -6.028  -3.424  -3.938  1.00  0.00           H  
ATOM   2653 3HG2 ILE B 175      -4.708  -2.711  -4.894  1.00  0.00           H  
ATOM   2654 1HD1 ILE B 175      -3.816  -3.046  -8.481  1.00  0.00           H  
ATOM   2655 2HD1 ILE B 175      -3.867  -2.465  -6.799  1.00  0.00           H  
ATOM   2656 3HD1 ILE B 175      -3.292  -4.111  -7.156  1.00  0.00           H  
ATOM   2657  N   THR B 176      -6.188  -6.564  -3.809  1.00  0.00           N  
ATOM   2658  CA  THR B 176      -6.654  -7.018  -2.518  1.00  0.00           C  
ATOM   2659  C   THR B 176      -5.601  -7.828  -1.774  1.00  0.00           C  
ATOM   2660  O   THR B 176      -5.283  -7.519  -0.634  1.00  0.00           O  
ATOM   2661  CB  THR B 176      -7.936  -7.857  -2.669  1.00  0.00           C  
ATOM   2662  OG1 THR B 176      -8.972  -7.052  -3.247  1.00  0.00           O  
ATOM   2663  CG2 THR B 176      -8.397  -8.375  -1.315  1.00  0.00           C  
ATOM   2664  H   THR B 176      -6.679  -6.858  -4.641  1.00  0.00           H  
ATOM   2665  HA  THR B 176      -6.873  -6.145  -1.903  1.00  0.00           H  
ATOM   2666  HB  THR B 176      -7.742  -8.703  -3.328  1.00  0.00           H  
ATOM   2667  HG1 THR B 176      -9.148  -6.300  -2.676  1.00  0.00           H  
ATOM   2668 1HG2 THR B 176      -9.304  -8.966  -1.442  1.00  0.00           H  
ATOM   2669 2HG2 THR B 176      -7.616  -8.997  -0.878  1.00  0.00           H  
ATOM   2670 3HG2 THR B 176      -8.602  -7.534  -0.655  1.00  0.00           H  
ATOM   2671  N   SER B 177      -5.048  -8.854  -2.407  1.00  0.00           N  
ATOM   2672  CA  SER B 177      -4.025  -9.655  -1.753  1.00  0.00           C  
ATOM   2673  C   SER B 177      -2.810  -8.804  -1.383  1.00  0.00           C  
ATOM   2674  O   SER B 177      -2.264  -8.929  -0.288  1.00  0.00           O  
ATOM   2675  CB  SER B 177      -3.601 -10.796  -2.657  1.00  0.00           C  
ATOM   2676  OG  SER B 177      -4.656 -11.695  -2.859  1.00  0.00           O  
ATOM   2677  H   SER B 177      -5.331  -9.090  -3.348  1.00  0.00           H  
ATOM   2678  HA  SER B 177      -4.446 -10.075  -0.839  1.00  0.00           H  
ATOM   2679 1HB  SER B 177      -3.271 -10.397  -3.616  1.00  0.00           H  
ATOM   2680 2HB  SER B 177      -2.755 -11.318  -2.212  1.00  0.00           H  
ATOM   2681  HG  SER B 177      -5.361 -11.188  -3.270  1.00  0.00           H  
ATOM   2682  N   PHE B 178      -2.388  -7.930  -2.289  1.00  0.00           N  
ATOM   2683  CA  PHE B 178      -1.274  -7.043  -1.995  1.00  0.00           C  
ATOM   2684  C   PHE B 178      -1.522  -6.213  -0.751  1.00  0.00           C  
ATOM   2685  O   PHE B 178      -0.675  -6.153   0.135  1.00  0.00           O  
ATOM   2686  CB  PHE B 178      -1.010  -6.113  -3.182  1.00  0.00           C  
ATOM   2687  CG  PHE B 178       0.001  -5.039  -2.897  1.00  0.00           C  
ATOM   2688  CD1 PHE B 178       1.347  -5.351  -2.766  1.00  0.00           C  
ATOM   2689  CD2 PHE B 178      -0.390  -3.716  -2.758  1.00  0.00           C  
ATOM   2690  CE1 PHE B 178       2.278  -4.364  -2.503  1.00  0.00           C  
ATOM   2691  CE2 PHE B 178       0.539  -2.728  -2.497  1.00  0.00           C  
ATOM   2692  CZ  PHE B 178       1.874  -3.052  -2.370  1.00  0.00           C  
ATOM   2693  H   PHE B 178      -2.837  -7.874  -3.192  1.00  0.00           H  
ATOM   2694  HA  PHE B 178      -0.389  -7.650  -1.802  1.00  0.00           H  
ATOM   2695 1HB  PHE B 178      -0.656  -6.698  -4.030  1.00  0.00           H  
ATOM   2696 2HB  PHE B 178      -1.940  -5.633  -3.481  1.00  0.00           H  
ATOM   2697  HD1 PHE B 178       1.666  -6.388  -2.873  1.00  0.00           H  
ATOM   2698  HD2 PHE B 178      -1.445  -3.460  -2.859  1.00  0.00           H  
ATOM   2699  HE1 PHE B 178       3.332  -4.622  -2.403  1.00  0.00           H  
ATOM   2700  HE2 PHE B 178       0.218  -1.691  -2.392  1.00  0.00           H  
ATOM   2701  HZ  PHE B 178       2.607  -2.274  -2.162  1.00  0.00           H  
ATOM   2702  N   GLY B 179      -2.687  -5.583  -0.683  1.00  0.00           N  
ATOM   2703  CA  GLY B 179      -3.007  -4.745   0.460  1.00  0.00           C  
ATOM   2704  C   GLY B 179      -2.969  -5.536   1.750  1.00  0.00           C  
ATOM   2705  O   GLY B 179      -2.449  -5.065   2.761  1.00  0.00           O  
ATOM   2706  H   GLY B 179      -3.364  -5.680  -1.426  1.00  0.00           H  
ATOM   2707 1HA  GLY B 179      -2.298  -3.919   0.516  1.00  0.00           H  
ATOM   2708 2HA  GLY B 179      -3.997  -4.310   0.327  1.00  0.00           H  
ATOM   2709  N   LEU B 180      -3.521  -6.743   1.712  1.00  0.00           N  
ATOM   2710  CA  LEU B 180      -3.589  -7.582   2.892  1.00  0.00           C  
ATOM   2711  C   LEU B 180      -2.180  -7.928   3.356  1.00  0.00           C  
ATOM   2712  O   LEU B 180      -1.898  -7.939   4.553  1.00  0.00           O  
ATOM   2713  CB  LEU B 180      -4.379  -8.863   2.598  1.00  0.00           C  
ATOM   2714  CG  LEU B 180      -5.890  -8.682   2.398  1.00  0.00           C  
ATOM   2715  CD1 LEU B 180      -6.498  -9.989   1.910  1.00  0.00           C  
ATOM   2716  CD2 LEU B 180      -6.525  -8.237   3.707  1.00  0.00           C  
ATOM   2717  H   LEU B 180      -3.902  -7.086   0.842  1.00  0.00           H  
ATOM   2718  HA  LEU B 180      -4.117  -7.037   3.674  1.00  0.00           H  
ATOM   2719 1HB  LEU B 180      -3.978  -9.318   1.694  1.00  0.00           H  
ATOM   2720 2HB  LEU B 180      -4.236  -9.558   3.424  1.00  0.00           H  
ATOM   2721  HG  LEU B 180      -6.067  -7.925   1.633  1.00  0.00           H  
ATOM   2722 1HD1 LEU B 180      -7.571  -9.860   1.768  1.00  0.00           H  
ATOM   2723 2HD1 LEU B 180      -6.039 -10.273   0.963  1.00  0.00           H  
ATOM   2724 3HD1 LEU B 180      -6.322 -10.770   2.648  1.00  0.00           H  
ATOM   2725 1HD2 LEU B 180      -7.598  -8.108   3.565  1.00  0.00           H  
ATOM   2726 2HD2 LEU B 180      -6.349  -8.994   4.472  1.00  0.00           H  
ATOM   2727 3HD2 LEU B 180      -6.084  -7.292   4.023  1.00  0.00           H  
ATOM   2728  N   VAL B 181      -1.295  -8.209   2.405  1.00  0.00           N  
ATOM   2729  CA  VAL B 181       0.097  -8.503   2.729  1.00  0.00           C  
ATOM   2730  C   VAL B 181       0.779  -7.280   3.322  1.00  0.00           C  
ATOM   2731  O   VAL B 181       1.526  -7.395   4.289  1.00  0.00           O  
ATOM   2732  CB  VAL B 181       0.860  -8.955   1.469  1.00  0.00           C  
ATOM   2733  CG1 VAL B 181       2.354  -9.028   1.749  1.00  0.00           C  
ATOM   2734  CG2 VAL B 181       0.333 -10.302   0.999  1.00  0.00           C  
ATOM   2735  H   VAL B 181      -1.589  -8.220   1.439  1.00  0.00           H  
ATOM   2736  HA  VAL B 181       0.119  -9.317   3.454  1.00  0.00           H  
ATOM   2737  HB  VAL B 181       0.717  -8.213   0.683  1.00  0.00           H  
ATOM   2738 1HG1 VAL B 181       2.878  -9.349   0.849  1.00  0.00           H  
ATOM   2739 2HG1 VAL B 181       2.717  -8.045   2.049  1.00  0.00           H  
ATOM   2740 3HG1 VAL B 181       2.539  -9.744   2.550  1.00  0.00           H  
ATOM   2741 1HG2 VAL B 181       0.876 -10.615   0.108  1.00  0.00           H  
ATOM   2742 2HG2 VAL B 181       0.471 -11.042   1.788  1.00  0.00           H  
ATOM   2743 3HG2 VAL B 181      -0.728 -10.215   0.765  1.00  0.00           H  
ATOM   2744  N   THR B 182       0.531  -6.113   2.739  1.00  0.00           N  
ATOM   2745  CA  THR B 182       1.184  -4.905   3.217  1.00  0.00           C  
ATOM   2746  C   THR B 182       0.708  -4.676   4.634  1.00  0.00           C  
ATOM   2747  O   THR B 182       1.492  -4.329   5.512  1.00  0.00           O  
ATOM   2748  CB  THR B 182       0.871  -3.681   2.335  1.00  0.00           C  
ATOM   2749  OG1 THR B 182       1.345  -3.916   1.003  1.00  0.00           O  
ATOM   2750  CG2 THR B 182       1.540  -2.435   2.895  1.00  0.00           C  
ATOM   2751  H   THR B 182      -0.110  -6.050   1.962  1.00  0.00           H  
ATOM   2752  HA  THR B 182       2.263  -5.049   3.158  1.00  0.00           H  
ATOM   2753  HB  THR B 182      -0.207  -3.524   2.301  1.00  0.00           H  
ATOM   2754  HG1 THR B 182       0.610  -4.184   0.445  1.00  0.00           H  
ATOM   2755 1HG2 THR B 182       1.307  -1.581   2.260  1.00  0.00           H  
ATOM   2756 2HG2 THR B 182       1.173  -2.248   3.904  1.00  0.00           H  
ATOM   2757 3HG2 THR B 182       2.619  -2.583   2.923  1.00  0.00           H  
ATOM   2758  N   ALA B 183      -0.589  -4.874   4.849  1.00  0.00           N  
ATOM   2759  CA  ALA B 183      -1.197  -4.623   6.147  1.00  0.00           C  
ATOM   2760  C   ALA B 183      -0.535  -5.556   7.143  1.00  0.00           C  
ATOM   2761  O   ALA B 183      -0.199  -5.157   8.257  1.00  0.00           O  
ATOM   2762  CB  ALA B 183      -2.687  -4.893   6.092  1.00  0.00           C  
ATOM   2763  H   ALA B 183      -1.168  -5.208   4.091  1.00  0.00           H  
ATOM   2764  HA  ALA B 183      -1.037  -3.574   6.399  1.00  0.00           H  
ATOM   2765 1HB  ALA B 183      -3.128  -4.701   7.070  1.00  0.00           H  
ATOM   2766 2HB  ALA B 183      -3.149  -4.240   5.351  1.00  0.00           H  
ATOM   2767 3HB  ALA B 183      -2.858  -5.932   5.815  1.00  0.00           H  
ATOM   2768  N   ALA B 184      -0.347  -6.802   6.725  1.00  0.00           N  
ATOM   2769  CA  ALA B 184       0.210  -7.824   7.596  1.00  0.00           C  
ATOM   2770  C   ALA B 184       1.642  -7.451   7.946  1.00  0.00           C  
ATOM   2771  O   ALA B 184       2.063  -7.559   9.093  1.00  0.00           O  
ATOM   2772  CB  ALA B 184       0.185  -9.169   6.894  1.00  0.00           C  
ATOM   2773  H   ALA B 184      -0.598  -7.047   5.778  1.00  0.00           H  
ATOM   2774  HA  ALA B 184      -0.406  -7.877   8.493  1.00  0.00           H  
ATOM   2775 1HB  ALA B 184       0.604  -9.931   7.552  1.00  0.00           H  
ATOM   2776 2HB  ALA B 184      -0.844  -9.431   6.646  1.00  0.00           H  
ATOM   2777 3HB  ALA B 184       0.775  -9.115   5.981  1.00  0.00           H  
ATOM   2778  N   LEU B 185       2.385  -6.994   6.951  1.00  0.00           N  
ATOM   2779  CA  LEU B 185       3.776  -6.618   7.147  1.00  0.00           C  
ATOM   2780  C   LEU B 185       3.976  -5.514   8.184  1.00  0.00           C  
ATOM   2781  O   LEU B 185       4.907  -5.578   8.985  1.00  0.00           O  
ATOM   2782  CB  LEU B 185       4.373  -6.167   5.808  1.00  0.00           C  
ATOM   2783  CG  LEU B 185       4.633  -7.282   4.787  1.00  0.00           C  
ATOM   2784  CD1 LEU B 185       4.997  -6.665   3.443  1.00  0.00           C  
ATOM   2785  CD2 LEU B 185       5.748  -8.184   5.294  1.00  0.00           C  
ATOM   2786  H   LEU B 185       1.976  -6.905   6.032  1.00  0.00           H  
ATOM   2787  HA  LEU B 185       4.319  -7.484   7.523  1.00  0.00           H  
ATOM   2788 1HB  LEU B 185       3.695  -5.449   5.350  1.00  0.00           H  
ATOM   2789 2HB  LEU B 185       5.322  -5.667   6.002  1.00  0.00           H  
ATOM   2790  HG  LEU B 185       3.725  -7.869   4.650  1.00  0.00           H  
ATOM   2791 1HD1 LEU B 185       5.181  -7.457   2.717  1.00  0.00           H  
ATOM   2792 2HD1 LEU B 185       4.174  -6.040   3.095  1.00  0.00           H  
ATOM   2793 3HD1 LEU B 185       5.894  -6.057   3.553  1.00  0.00           H  
ATOM   2794 1HD2 LEU B 185       5.933  -8.977   4.568  1.00  0.00           H  
ATOM   2795 2HD2 LEU B 185       6.658  -7.598   5.430  1.00  0.00           H  
ATOM   2796 3HD2 LEU B 185       5.455  -8.626   6.246  1.00  0.00           H  
ATOM   2797  N   ALA B 186       3.113  -4.501   8.167  1.00  0.00           N  
ATOM   2798  CA  ALA B 186       3.149  -3.456   9.187  1.00  0.00           C  
ATOM   2799  C   ALA B 186       2.687  -3.972  10.535  1.00  0.00           C  
ATOM   2800  O   ALA B 186       3.350  -3.752  11.542  1.00  0.00           O  
ATOM   2801  CB  ALA B 186       2.284  -2.275   8.770  1.00  0.00           C  
ATOM   2802  H   ALA B 186       2.419  -4.452   7.435  1.00  0.00           H  
ATOM   2803  HA  ALA B 186       4.180  -3.117   9.290  1.00  0.00           H  
ATOM   2804 1HB  ALA B 186       2.322  -1.506   9.542  1.00  0.00           H  
ATOM   2805 2HB  ALA B 186       2.655  -1.866   7.831  1.00  0.00           H  
ATOM   2806 3HB  ALA B 186       1.255  -2.607   8.640  1.00  0.00           H  
ATOM   2807  N   THR B 187       1.547  -4.656  10.557  1.00  0.00           N  
ATOM   2808  CA  THR B 187       0.955  -5.100  11.814  1.00  0.00           C  
ATOM   2809  C   THR B 187       1.847  -6.100  12.539  1.00  0.00           C  
ATOM   2810  O   THR B 187       1.875  -6.138  13.770  1.00  0.00           O  
ATOM   2811  CB  THR B 187      -0.431  -5.727  11.578  1.00  0.00           C  
ATOM   2812  OG1 THR B 187      -1.302  -4.757  10.982  1.00  0.00           O  
ATOM   2813  CG2 THR B 187      -1.033  -6.204  12.891  1.00  0.00           C  
ATOM   2814  H   THR B 187       1.079  -4.874   9.689  1.00  0.00           H  
ATOM   2815  HA  THR B 187       0.819  -4.231  12.459  1.00  0.00           H  
ATOM   2816  HB  THR B 187      -0.336  -6.575  10.900  1.00  0.00           H  
ATOM   2817  HG1 THR B 187      -0.956  -3.876  11.142  1.00  0.00           H  
ATOM   2818 1HG2 THR B 187      -2.012  -6.644  12.705  1.00  0.00           H  
ATOM   2819 2HG2 THR B 187      -0.378  -6.950  13.342  1.00  0.00           H  
ATOM   2820 3HG2 THR B 187      -1.139  -5.358  13.570  1.00  0.00           H  
ATOM   2821  N   TRP B 188       2.573  -6.912  11.778  1.00  0.00           N  
ATOM   2822  CA  TRP B 188       3.423  -7.954  12.354  1.00  0.00           C  
ATOM   2823  C   TRP B 188       4.332  -7.358  13.427  1.00  0.00           C  
ATOM   2824  O   TRP B 188       4.371  -7.824  14.565  1.00  0.00           O  
ATOM   2825  CB  TRP B 188       4.269  -8.623  11.269  1.00  0.00           C  
ATOM   2826  CG  TRP B 188       5.166  -9.705  11.791  1.00  0.00           C  
ATOM   2827  CD1 TRP B 188       6.505  -9.612  12.022  1.00  0.00           C  
ATOM   2828  CD2 TRP B 188       4.788 -11.056  12.152  1.00  0.00           C  
ATOM   2829  NE1 TRP B 188       6.987 -10.807  12.499  1.00  0.00           N  
ATOM   2830  CE2 TRP B 188       5.950 -11.701  12.586  1.00  0.00           C  
ATOM   2831  CE3 TRP B 188       3.577 -11.758  12.143  1.00  0.00           C  
ATOM   2832  CZ2 TRP B 188       5.941 -13.021  13.008  1.00  0.00           C  
ATOM   2833  CZ3 TRP B 188       3.568 -13.081  12.567  1.00  0.00           C  
ATOM   2834  CH2 TRP B 188       4.720 -13.696  12.989  1.00  0.00           C  
ATOM   2835  H   TRP B 188       2.536  -6.806  10.774  1.00  0.00           H  
ATOM   2836  HA  TRP B 188       2.783  -8.711  12.807  1.00  0.00           H  
ATOM   2837 1HB  TRP B 188       3.615  -9.056  10.512  1.00  0.00           H  
ATOM   2838 2HB  TRP B 188       4.888  -7.873  10.776  1.00  0.00           H  
ATOM   2839  HD1 TRP B 188       7.106  -8.721  11.853  1.00  0.00           H  
ATOM   2840  HE1 TRP B 188       7.947 -10.998  12.744  1.00  0.00           H  
ATOM   2841  HE3 TRP B 188       2.659 -11.274  11.811  1.00  0.00           H  
ATOM   2842  HZ2 TRP B 188       6.846 -13.527  13.346  1.00  0.00           H  
ATOM   2843  HZ3 TRP B 188       2.621 -13.621  12.556  1.00  0.00           H  
ATOM   2844  HH2 TRP B 188       4.678 -14.735  13.315  1.00  0.00           H  
ATOM   2845  N   PHE B 189       5.069  -6.322  13.040  1.00  0.00           N  
ATOM   2846  CA  PHE B 189       6.135  -5.784  13.866  1.00  0.00           C  
ATOM   2847  C   PHE B 189       5.472  -5.069  15.029  1.00  0.00           C  
ATOM   2848  O   PHE B 189       5.992  -5.039  16.142  1.00  0.00           O  
ATOM   2849  CB  PHE B 189       7.029  -4.824  13.079  1.00  0.00           C  
ATOM   2850  CG  PHE B 189       7.963  -5.512  12.124  1.00  0.00           C  
ATOM   2851  CD1 PHE B 189       7.520  -5.928  10.877  1.00  0.00           C  
ATOM   2852  CD2 PHE B 189       9.285  -5.744  12.470  1.00  0.00           C  
ATOM   2853  CE1 PHE B 189       8.378  -6.561   9.998  1.00  0.00           C  
ATOM   2854  CE2 PHE B 189      10.145  -6.375  11.593  1.00  0.00           C  
ATOM   2855  CZ  PHE B 189       9.691  -6.784  10.355  1.00  0.00           C  
ATOM   2856  H   PHE B 189       4.879  -5.897  12.144  1.00  0.00           H  
ATOM   2857  HA  PHE B 189       6.758  -6.611  14.209  1.00  0.00           H  
ATOM   2858 1HB  PHE B 189       6.409  -4.133  12.510  1.00  0.00           H  
ATOM   2859 2HB  PHE B 189       7.626  -4.233  13.772  1.00  0.00           H  
ATOM   2860  HD1 PHE B 189       6.482  -5.750  10.594  1.00  0.00           H  
ATOM   2861  HD2 PHE B 189       9.644  -5.421  13.448  1.00  0.00           H  
ATOM   2862  HE1 PHE B 189       8.017  -6.883   9.021  1.00  0.00           H  
ATOM   2863  HE2 PHE B 189      11.183  -6.551  11.877  1.00  0.00           H  
ATOM   2864  HZ  PHE B 189      10.367  -7.284   9.663  1.00  0.00           H  
ATOM   2865  N   VAL B 190       4.304  -4.496  14.746  1.00  0.00           N  
ATOM   2866  CA  VAL B 190       3.519  -3.766  15.734  1.00  0.00           C  
ATOM   2867  C   VAL B 190       3.020  -4.820  16.724  1.00  0.00           C  
ATOM   2868  O   VAL B 190       3.020  -4.603  17.934  1.00  0.00           O  
ATOM   2869  CB  VAL B 190       2.337  -3.021  15.086  1.00  0.00           C  
ATOM   2870  CG1 VAL B 190       1.416  -2.451  16.155  1.00  0.00           C  
ATOM   2871  CG2 VAL B 190       2.856  -1.918  14.177  1.00  0.00           C  
ATOM   2872  H   VAL B 190       3.955  -4.576  13.802  1.00  0.00           H  
ATOM   2873  HA  VAL B 190       4.161  -3.020  16.203  1.00  0.00           H  
ATOM   2874  HB  VAL B 190       1.750  -3.729  14.501  1.00  0.00           H  
ATOM   2875 1HG1 VAL B 190       0.586  -1.928  15.679  1.00  0.00           H  
ATOM   2876 2HG1 VAL B 190       1.028  -3.262  16.771  1.00  0.00           H  
ATOM   2877 3HG1 VAL B 190       1.973  -1.753  16.780  1.00  0.00           H  
ATOM   2878 1HG2 VAL B 190       2.014  -1.396  13.722  1.00  0.00           H  
ATOM   2879 2HG2 VAL B 190       3.447  -1.213  14.761  1.00  0.00           H  
ATOM   2880 3HG2 VAL B 190       3.478  -2.353  13.395  1.00  0.00           H  
ATOM   2881  N   GLY B 191       2.619  -5.974  16.189  1.00  0.00           N  
ATOM   2882  CA  GLY B 191       1.912  -6.979  16.974  1.00  0.00           C  
ATOM   2883  C   GLY B 191       2.917  -7.944  17.579  1.00  0.00           C  
ATOM   2884  O   GLY B 191       2.570  -8.959  18.184  1.00  0.00           O  
ATOM   2885  H   GLY B 191       2.810  -6.157  15.214  1.00  0.00           H  
ATOM   2886 1HA  GLY B 191       1.332  -6.488  17.755  1.00  0.00           H  
ATOM   2887 2HA  GLY B 191       1.207  -7.509  16.335  1.00  0.00           H  
ATOM   2888  N   ARG B 192       4.183  -7.606  17.372  1.00  0.00           N  
ATOM   2889  CA  ARG B 192       5.314  -8.338  17.908  1.00  0.00           C  
ATOM   2890  C   ARG B 192       6.193  -7.271  18.550  1.00  0.00           C  
ATOM   2891  O   ARG B 192       7.412  -7.426  18.684  1.00  0.00           O  
ATOM   2892  CB  ARG B 192       6.074  -9.098  16.830  1.00  0.00           C  
ATOM   2893  CG  ARG B 192       5.281 -10.200  16.146  1.00  0.00           C  
ATOM   2894  CD  ARG B 192       4.951 -11.303  17.084  1.00  0.00           C  
ATOM   2895  NE  ARG B 192       4.189 -12.358  16.435  1.00  0.00           N  
ATOM   2896  CZ  ARG B 192       2.846 -12.377  16.330  1.00  0.00           C  
ATOM   2897  NH1 ARG B 192       2.133 -11.394  16.834  1.00  0.00           N  
ATOM   2898  NH2 ARG B 192       2.245 -13.383  15.719  1.00  0.00           N  
ATOM   2899  H   ARG B 192       4.351  -6.787  16.806  1.00  0.00           H  
ATOM   2900  HA  ARG B 192       4.942  -9.084  18.612  1.00  0.00           H  
ATOM   2901 1HB  ARG B 192       6.404  -8.403  16.060  1.00  0.00           H  
ATOM   2902 2HB  ARG B 192       6.964  -9.553  17.264  1.00  0.00           H  
ATOM   2903 1HG  ARG B 192       4.349  -9.790  15.757  1.00  0.00           H  
ATOM   2904 2HG  ARG B 192       5.867 -10.613  15.324  1.00  0.00           H  
ATOM   2905 1HD  ARG B 192       5.872 -11.738  17.473  1.00  0.00           H  
ATOM   2906 2HD  ARG B 192       4.358 -10.913  17.910  1.00  0.00           H  
ATOM   2907  HE  ARG B 192       4.703 -13.131  16.035  1.00  0.00           H  
ATOM   2908 1HH1 ARG B 192       2.592 -10.625  17.301  1.00  0.00           H  
ATOM   2909 2HH1 ARG B 192       1.126 -11.409  16.755  1.00  0.00           H  
ATOM   2910 1HH2 ARG B 192       2.794 -14.139  15.331  1.00  0.00           H  
ATOM   2911 2HH2 ARG B 192       1.239 -13.398  15.640  1.00  0.00           H  
ATOM   2912  N   GLU B 193       5.539  -6.169  18.914  1.00  0.00           N  
ATOM   2913  CA  GLU B 193       6.131  -5.100  19.708  1.00  0.00           C  
ATOM   2914  C   GLU B 193       5.496  -5.151  21.096  1.00  0.00           C  
ATOM   2915  O   GLU B 193       6.140  -4.851  22.101  1.00  0.00           O  
ATOM   2916  CB  GLU B 193       5.908  -3.733  19.058  1.00  0.00           C  
ATOM   2917  CG  GLU B 193       6.535  -2.569  19.813  1.00  0.00           C  
ATOM   2918  CD  GLU B 193       6.345  -1.250  19.115  1.00  0.00           C  
ATOM   2919  OE1 GLU B 193       5.759  -1.237  18.060  1.00  0.00           O  
ATOM   2920  OE2 GLU B 193       6.787  -0.255  19.639  1.00  0.00           O  
ATOM   2921  H   GLU B 193       4.578  -6.084  18.613  1.00  0.00           H  
ATOM   2922  HA  GLU B 193       7.211  -5.250  19.740  1.00  0.00           H  
ATOM   2923 1HB  GLU B 193       6.320  -3.738  18.049  1.00  0.00           H  
ATOM   2924 2HB  GLU B 193       4.838  -3.540  18.974  1.00  0.00           H  
ATOM   2925 1HG  GLU B 193       6.088  -2.509  20.805  1.00  0.00           H  
ATOM   2926 2HG  GLU B 193       7.600  -2.760  19.935  1.00  0.00           H  
ATOM   2927  N   GLN B 194       4.223  -5.534  21.131  1.00  0.00           N  
ATOM   2928  CA  GLN B 194       3.461  -5.602  22.369  1.00  0.00           C  
ATOM   2929  C   GLN B 194       4.263  -6.362  23.438  1.00  0.00           C  
ATOM   2930  O   GLN B 194       4.261  -5.912  24.605  1.00  0.00           O  
ATOM   2931  OXT GLN B 194       4.867  -7.355  23.141  1.00  0.00           O  
ATOM   2932  CB  GLN B 194       2.107  -6.277  22.132  1.00  0.00           C  
ATOM   2933  CG  GLN B 194       1.241  -5.587  21.091  1.00  0.00           C  
ATOM   2934  CD  GLN B 194       0.849  -4.182  21.504  1.00  0.00           C  
ATOM   2935  OE1 GLN B 194       1.478  -3.578  22.378  1.00  0.00           O  
ATOM   2936  NE2 GLN B 194      -0.194  -3.651  20.877  1.00  0.00           N  
ATOM   2937  H   GLN B 194       3.774  -5.787  20.263  1.00  0.00           H  
ATOM   2938  HA  GLN B 194       3.259  -4.585  22.706  1.00  0.00           H  
ATOM   2939 1HB  GLN B 194       2.266  -7.306  21.809  1.00  0.00           H  
ATOM   2940 2HB  GLN B 194       1.548  -6.310  23.067  1.00  0.00           H  
ATOM   2941 1HG  GLN B 194       1.795  -5.527  20.155  1.00  0.00           H  
ATOM   2942 2HG  GLN B 194       0.330  -6.169  20.949  1.00  0.00           H  
ATOM   2943 1HE2 GLN B 194      -0.499  -2.726  21.107  1.00  0.00           H  
ATOM   2944 2HE2 GLN B 194      -0.675  -4.175  20.174  1.00  0.00           H  
ATOM   2945  N   ALA C 195      15.442   1.002  15.834  1.00  0.00           N  
ATOM   2946  CA  ALA C 195      14.482   0.710  14.729  1.00  0.00           C  
ATOM   2947  C   ALA C 195      14.901  -0.541  13.967  1.00  0.00           C  
ATOM   2948  O   ALA C 195      15.924  -1.158  14.278  1.00  0.00           O  
ATOM   2949  CB  ALA C 195      14.409   1.904  13.774  1.00  0.00           C  
ATOM   2950 1H   ALA C 195      15.150   1.826  16.321  1.00  0.00           H  
ATOM   2951 2H   ALA C 195      15.465   0.230  16.469  1.00  0.00           H  
ATOM   2952 3H   ALA C 195      16.355   1.148  15.453  1.00  0.00           H  
ATOM   2953  HA  ALA C 195      13.499   0.544  15.170  1.00  0.00           H  
ATOM   2954 1HB  ALA C 195      13.706   1.684  12.970  1.00  0.00           H  
ATOM   2955 2HB  ALA C 195      14.072   2.786  14.319  1.00  0.00           H  
ATOM   2956 3HB  ALA C 195      15.395   2.093  13.353  1.00  0.00           H  
ATOM   2957  N   LEU C 196      14.103  -0.909  12.969  1.00  0.00           N  
ATOM   2958  CA  LEU C 196      14.371  -2.079  12.143  1.00  0.00           C  
ATOM   2959  C   LEU C 196      13.527  -2.024  10.879  1.00  0.00           C  
ATOM   2960  O   LEU C 196      14.026  -1.729   9.796  1.00  0.00           O  
ATOM   2961  CB  LEU C 196      14.072  -3.368  12.920  1.00  0.00           C  
ATOM   2962  CG  LEU C 196      14.309  -4.676  12.154  1.00  0.00           C  
ATOM   2963  CD1 LEU C 196      15.776  -4.774  11.758  1.00  0.00           C  
ATOM   2964  CD2 LEU C 196      13.897  -5.855  13.023  1.00  0.00           C  
ATOM   2965  H   LEU C 196      13.282  -0.352  12.782  1.00  0.00           H  
ATOM   2966  HA  LEU C 196      15.429  -2.084  11.883  1.00  0.00           H  
ATOM   2967 1HB  LEU C 196      14.696  -3.389  13.812  1.00  0.00           H  
ATOM   2968 2HB  LEU C 196      13.028  -3.351  13.232  1.00  0.00           H  
ATOM   2969  HG  LEU C 196      13.716  -4.675  11.239  1.00  0.00           H  
ATOM   2970 1HD1 LEU C 196      15.944  -5.704  11.214  1.00  0.00           H  
ATOM   2971 2HD1 LEU C 196      16.038  -3.930  11.121  1.00  0.00           H  
ATOM   2972 3HD1 LEU C 196      16.396  -4.761  12.653  1.00  0.00           H  
ATOM   2973 1HD2 LEU C 196      14.064  -6.785  12.478  1.00  0.00           H  
ATOM   2974 2HD2 LEU C 196      14.490  -5.858  13.937  1.00  0.00           H  
ATOM   2975 3HD2 LEU C 196      12.840  -5.768  13.276  1.00  0.00           H  
ATOM   2976  N   HIS C 197      12.240  -2.311  11.026  1.00  0.00           N  
ATOM   2977  CA  HIS C 197      11.320  -2.296   9.902  1.00  0.00           C  
ATOM   2978  C   HIS C 197      11.340  -0.941   9.204  1.00  0.00           C  
ATOM   2979  O   HIS C 197      11.354  -0.866   7.980  1.00  0.00           O  
ATOM   2980  CB  HIS C 197       9.896  -2.623  10.362  1.00  0.00           C  
ATOM   2981  CG  HIS C 197       8.975  -3.006   9.245  1.00  0.00           C  
ATOM   2982  ND1 HIS C 197       7.602  -2.989   9.374  1.00  0.00           N  
ATOM   2983  CD2 HIS C 197       9.230  -3.415   7.980  1.00  0.00           C  
ATOM   2984  CE1 HIS C 197       7.052  -3.372   8.235  1.00  0.00           C  
ATOM   2985  NE2 HIS C 197       8.018  -3.636   7.374  1.00  0.00           N  
ATOM   2986  H   HIS C 197      11.891  -2.545  11.944  1.00  0.00           H  
ATOM   2987  HA  HIS C 197      11.611  -3.062   9.184  1.00  0.00           H  
ATOM   2988 1HB  HIS C 197       9.925  -3.446  11.077  1.00  0.00           H  
ATOM   2989 2HB  HIS C 197       9.471  -1.760  10.874  1.00  0.00           H  
ATOM   2990  HD2 HIS C 197      10.213  -3.546   7.527  1.00  0.00           H  
ATOM   2991  HE1 HIS C 197       5.983  -3.455   8.039  1.00  0.00           H  
ATOM   2992  HE2 HIS C 197       7.892  -3.950   6.422  1.00  0.00           H  
ATOM   2993  N   TRP C 198      11.349   0.122   9.999  1.00  0.00           N  
ATOM   2994  CA  TRP C 198      11.468   1.480   9.486  1.00  0.00           C  
ATOM   2995  C   TRP C 198      12.681   1.654   8.586  1.00  0.00           C  
ATOM   2996  O   TRP C 198      12.606   2.338   7.562  1.00  0.00           O  
ATOM   2997  CB  TRP C 198      11.550   2.474  10.646  1.00  0.00           C  
ATOM   2998  CG  TRP C 198      11.553   3.907  10.207  1.00  0.00           C  
ATOM   2999  CD1 TRP C 198      10.775   4.464   9.237  1.00  0.00           C  
ATOM   3000  CD2 TRP C 198      12.379   4.979  10.723  1.00  0.00           C  
ATOM   3001  NE1 TRP C 198      11.058   5.801   9.113  1.00  0.00           N  
ATOM   3002  CE2 TRP C 198      12.036   6.134  10.016  1.00  0.00           C  
ATOM   3003  CE3 TRP C 198      13.366   5.049  11.714  1.00  0.00           C  
ATOM   3004  CZ2 TRP C 198      12.646   7.354  10.263  1.00  0.00           C  
ATOM   3005  CZ3 TRP C 198      13.976   6.273  11.963  1.00  0.00           C  
ATOM   3006  CH2 TRP C 198      13.625   7.395  11.257  1.00  0.00           C  
ATOM   3007  H   TRP C 198      11.271  -0.022  10.996  1.00  0.00           H  
ATOM   3008  HA  TRP C 198      10.574   1.709   8.906  1.00  0.00           H  
ATOM   3009 1HB  TRP C 198      10.704   2.323  11.316  1.00  0.00           H  
ATOM   3010 2HB  TRP C 198      12.458   2.289  11.219  1.00  0.00           H  
ATOM   3011  HD1 TRP C 198      10.035   3.926   8.646  1.00  0.00           H  
ATOM   3012  HE1 TRP C 198      10.619   6.438   8.464  1.00  0.00           H  
ATOM   3013  HE3 TRP C 198      13.647   4.162  12.280  1.00  0.00           H  
ATOM   3014  HZ2 TRP C 198      12.380   8.257   9.713  1.00  0.00           H  
ATOM   3015  HZ3 TRP C 198      14.744   6.319  12.736  1.00  0.00           H  
ATOM   3016  HH2 TRP C 198      14.123   8.339  11.478  1.00  0.00           H  
ATOM   3017  N   ARG C 199      13.801   1.047   8.964  1.00  0.00           N  
ATOM   3018  CA  ARG C 199      14.999   1.093   8.136  1.00  0.00           C  
ATOM   3019  C   ARG C 199      14.892   0.215   6.905  1.00  0.00           C  
ATOM   3020  O   ARG C 199      15.585   0.443   5.916  1.00  0.00           O  
ATOM   3021  CB  ARG C 199      16.214   0.663   8.944  1.00  0.00           C  
ATOM   3022  CG  ARG C 199      16.600   1.607  10.072  1.00  0.00           C  
ATOM   3023  CD  ARG C 199      17.791   1.120  10.814  1.00  0.00           C  
ATOM   3024  NE  ARG C 199      17.491  -0.062  11.606  1.00  0.00           N  
ATOM   3025  CZ  ARG C 199      18.414  -0.925  12.071  1.00  0.00           C  
ATOM   3026  NH1 ARG C 199      19.688  -0.726  11.817  1.00  0.00           N  
ATOM   3027  NH2 ARG C 199      18.038  -1.973  12.784  1.00  0.00           N  
ATOM   3028  H   ARG C 199      13.827   0.543   9.839  1.00  0.00           H  
ATOM   3029  HA  ARG C 199      15.141   2.117   7.791  1.00  0.00           H  
ATOM   3030 1HB  ARG C 199      16.031  -0.317   9.383  1.00  0.00           H  
ATOM   3031 2HB  ARG C 199      17.076   0.570   8.283  1.00  0.00           H  
ATOM   3032 1HG  ARG C 199      16.830   2.590   9.660  1.00  0.00           H  
ATOM   3033 2HG  ARG C 199      15.770   1.694  10.774  1.00  0.00           H  
ATOM   3034 1HD  ARG C 199      18.580   0.866  10.107  1.00  0.00           H  
ATOM   3035 2HD  ARG C 199      18.144   1.901  11.486  1.00  0.00           H  
ATOM   3036  HE  ARG C 199      16.520  -0.248  11.822  1.00  0.00           H  
ATOM   3037 1HH1 ARG C 199      19.975   0.075  11.272  1.00  0.00           H  
ATOM   3038 2HH1 ARG C 199      20.380  -1.373  12.166  1.00  0.00           H  
ATOM   3039 1HH2 ARG C 199      17.059  -2.126  12.980  1.00  0.00           H  
ATOM   3040 2HH2 ARG C 199      18.730  -2.620  13.133  1.00  0.00           H  
ATOM   3041  N   ALA C 200      14.035  -0.798   6.971  1.00  0.00           N  
ATOM   3042  CA  ALA C 200      13.848  -1.703   5.843  1.00  0.00           C  
ATOM   3043  C   ALA C 200      13.254  -0.907   4.688  1.00  0.00           C  
ATOM   3044  O   ALA C 200      13.467  -1.229   3.516  1.00  0.00           O  
ATOM   3045  CB  ALA C 200      12.914  -2.841   6.234  1.00  0.00           C  
ATOM   3046  H   ALA C 200      13.502  -0.946   7.815  1.00  0.00           H  
ATOM   3047  HA  ALA C 200      14.820  -2.118   5.577  1.00  0.00           H  
ATOM   3048 1HB  ALA C 200      12.781  -3.511   5.385  1.00  0.00           H  
ATOM   3049 2HB  ALA C 200      13.344  -3.394   7.069  1.00  0.00           H  
ATOM   3050 3HB  ALA C 200      11.948  -2.433   6.529  1.00  0.00           H  
ATOM   3051  N   ALA C 201      12.511   0.140   5.041  1.00  0.00           N  
ATOM   3052  CA  ALA C 201      11.974   1.086   4.073  1.00  0.00           C  
ATOM   3053  C   ALA C 201      13.058   1.519   3.094  1.00  0.00           C  
ATOM   3054  O   ALA C 201      12.885   1.424   1.879  1.00  0.00           O  
ATOM   3055  CB  ALA C 201      11.408   2.303   4.794  1.00  0.00           C  
ATOM   3056  H   ALA C 201      12.317   0.277   6.023  1.00  0.00           H  
ATOM   3057  HA  ALA C 201      11.172   0.591   3.525  1.00  0.00           H  
ATOM   3058 1HB  ALA C 201      11.008   3.006   4.063  1.00  0.00           H  
ATOM   3059 2HB  ALA C 201      10.611   1.989   5.468  1.00  0.00           H  
ATOM   3060 3HB  ALA C 201      12.198   2.787   5.367  1.00  0.00           H  
ATOM   3061  N   GLY C 202      14.175   1.997   3.631  1.00  0.00           N  
ATOM   3062  CA  GLY C 202      15.289   2.381   2.788  1.00  0.00           C  
ATOM   3063  C   GLY C 202      15.799   1.229   1.941  1.00  0.00           C  
ATOM   3064  O   GLY C 202      16.058   1.401   0.751  1.00  0.00           O  
ATOM   3065  H   GLY C 202      14.259   2.098   4.632  1.00  0.00           H  
ATOM   3066 1HA  GLY C 202      14.985   3.198   2.132  1.00  0.00           H  
ATOM   3067 2HA  GLY C 202      16.103   2.755   3.408  1.00  0.00           H  
ATOM   3068  N   ALA C 203      15.937   0.051   2.543  1.00  0.00           N  
ATOM   3069  CA  ALA C 203      16.350  -1.131   1.797  1.00  0.00           C  
ATOM   3070  C   ALA C 203      15.401  -1.472   0.665  1.00  0.00           C  
ATOM   3071  O   ALA C 203      15.833  -1.887  -0.409  1.00  0.00           O  
ATOM   3072  CB  ALA C 203      16.472  -2.323   2.728  1.00  0.00           C  
ATOM   3073  H   ALA C 203      15.754  -0.031   3.532  1.00  0.00           H  
ATOM   3074  HA  ALA C 203      17.324  -0.927   1.352  1.00  0.00           H  
ATOM   3075 1HB  ALA C 203      16.781  -3.200   2.158  1.00  0.00           H  
ATOM   3076 2HB  ALA C 203      17.215  -2.110   3.496  1.00  0.00           H  
ATOM   3077 3HB  ALA C 203      15.510  -2.518   3.198  1.00  0.00           H  
ATOM   3078  N   ALA C 204      14.106  -1.310   0.909  1.00  0.00           N  
ATOM   3079  CA  ALA C 204      13.108  -1.575  -0.116  1.00  0.00           C  
ATOM   3080  C   ALA C 204      13.228  -0.597  -1.262  1.00  0.00           C  
ATOM   3081  O   ALA C 204      12.998  -0.950  -2.413  1.00  0.00           O  
ATOM   3082  CB  ALA C 204      11.723  -1.491   0.466  1.00  0.00           C  
ATOM   3083  H   ALA C 204      13.804  -0.997   1.820  1.00  0.00           H  
ATOM   3084  HA  ALA C 204      13.271  -2.584  -0.495  1.00  0.00           H  
ATOM   3085 1HB  ALA C 204      10.988  -1.691  -0.313  1.00  0.00           H  
ATOM   3086 2HB  ALA C 204      11.618  -2.228   1.263  1.00  0.00           H  
ATOM   3087 3HB  ALA C 204      11.559  -0.494   0.872  1.00  0.00           H  
ATOM   3088  N   THR C 205      13.573   0.643  -0.945  1.00  0.00           N  
ATOM   3089  CA  THR C 205      13.822   1.616  -1.990  1.00  0.00           C  
ATOM   3090  C   THR C 205      15.028   1.168  -2.808  1.00  0.00           C  
ATOM   3091  O   THR C 205      15.015   1.260  -4.034  1.00  0.00           O  
ATOM   3092  CB  THR C 205      14.063   3.022  -1.410  1.00  0.00           C  
ATOM   3093  OG1 THR C 205      12.902   3.447  -0.684  1.00  0.00           O  
ATOM   3094  CG2 THR C 205      14.351   4.017  -2.524  1.00  0.00           C  
ATOM   3095  H   THR C 205      13.667   0.923   0.021  1.00  0.00           H  
ATOM   3096  HA  THR C 205      12.937   1.678  -2.624  1.00  0.00           H  
ATOM   3097  HB  THR C 205      14.911   2.994  -0.727  1.00  0.00           H  
ATOM   3098  HG1 THR C 205      13.175   3.904   0.115  1.00  0.00           H  
ATOM   3099 1HG2 THR C 205      14.519   5.005  -2.096  1.00  0.00           H  
ATOM   3100 2HG2 THR C 205      15.240   3.702  -3.071  1.00  0.00           H  
ATOM   3101 3HG2 THR C 205      13.502   4.057  -3.205  1.00  0.00           H  
ATOM   3102  N   VAL C 206      16.061   0.665  -2.139  1.00  0.00           N  
ATOM   3103  CA  VAL C 206      17.227   0.165  -2.858  1.00  0.00           C  
ATOM   3104  C   VAL C 206      16.798  -1.001  -3.741  1.00  0.00           C  
ATOM   3105  O   VAL C 206      17.200  -1.096  -4.895  1.00  0.00           O  
ATOM   3106  CB  VAL C 206      18.322  -0.295  -1.877  1.00  0.00           C  
ATOM   3107  CG1 VAL C 206      19.439  -1.009  -2.623  1.00  0.00           C  
ATOM   3108  CG2 VAL C 206      18.864   0.901  -1.110  1.00  0.00           C  
ATOM   3109  H   VAL C 206      16.051   0.624  -1.130  1.00  0.00           H  
ATOM   3110  HA  VAL C 206      17.635   0.975  -3.462  1.00  0.00           H  
ATOM   3111  HB  VAL C 206      17.893  -1.012  -1.177  1.00  0.00           H  
ATOM   3112 1HG1 VAL C 206      20.204  -1.327  -1.914  1.00  0.00           H  
ATOM   3113 2HG1 VAL C 206      19.034  -1.882  -3.135  1.00  0.00           H  
ATOM   3114 3HG1 VAL C 206      19.881  -0.331  -3.353  1.00  0.00           H  
ATOM   3115 1HG2 VAL C 206      19.638   0.569  -0.418  1.00  0.00           H  
ATOM   3116 2HG2 VAL C 206      19.288   1.621  -1.810  1.00  0.00           H  
ATOM   3117 3HG2 VAL C 206      18.056   1.372  -0.551  1.00  0.00           H  
ATOM   3118  N   LEU C 207      15.982  -1.891  -3.187  1.00  0.00           N  
ATOM   3119  CA  LEU C 207      15.521  -3.076  -3.900  1.00  0.00           C  
ATOM   3120  C   LEU C 207      14.761  -2.625  -5.139  1.00  0.00           C  
ATOM   3121  O   LEU C 207      14.936  -3.183  -6.219  1.00  0.00           O  
ATOM   3122  CB  LEU C 207      14.622  -3.941  -3.006  1.00  0.00           C  
ATOM   3123  CG  LEU C 207      15.338  -4.708  -1.887  1.00  0.00           C  
ATOM   3124  CD1 LEU C 207      14.305  -5.353  -0.973  1.00  0.00           C  
ATOM   3125  CD2 LEU C 207      16.258  -5.755  -2.497  1.00  0.00           C  
ATOM   3126  H   LEU C 207      15.674  -1.736  -2.238  1.00  0.00           H  
ATOM   3127  HA  LEU C 207      16.389  -3.680  -4.163  1.00  0.00           H  
ATOM   3128 1HB  LEU C 207      13.874  -3.300  -2.543  1.00  0.00           H  
ATOM   3129 2HB  LEU C 207      14.108  -4.670  -3.632  1.00  0.00           H  
ATOM   3130  HG  LEU C 207      15.926  -4.013  -1.287  1.00  0.00           H  
ATOM   3131 1HD1 LEU C 207      14.813  -5.899  -0.177  1.00  0.00           H  
ATOM   3132 2HD1 LEU C 207      13.673  -4.580  -0.535  1.00  0.00           H  
ATOM   3133 3HD1 LEU C 207      13.689  -6.043  -1.549  1.00  0.00           H  
ATOM   3134 1HD2 LEU C 207      16.767  -6.300  -1.701  1.00  0.00           H  
ATOM   3135 2HD2 LEU C 207      15.670  -6.452  -3.096  1.00  0.00           H  
ATOM   3136 3HD2 LEU C 207      16.997  -5.265  -3.131  1.00  0.00           H  
ATOM   3137  N   LEU C 208      13.920  -1.606  -4.976  1.00  0.00           N  
ATOM   3138  CA  LEU C 208      13.153  -1.057  -6.089  1.00  0.00           C  
ATOM   3139  C   LEU C 208      14.071  -0.700  -7.245  1.00  0.00           C  
ATOM   3140  O   LEU C 208      13.799  -1.043  -8.398  1.00  0.00           O  
ATOM   3141  CB  LEU C 208      12.374   0.187  -5.641  1.00  0.00           C  
ATOM   3142  CG  LEU C 208      11.545   0.880  -6.730  1.00  0.00           C  
ATOM   3143  CD1 LEU C 208      10.479  -0.078  -7.245  1.00  0.00           C  
ATOM   3144  CD2 LEU C 208      10.916   2.144  -6.162  1.00  0.00           C  
ATOM   3145  H   LEU C 208      13.810  -1.203  -4.057  1.00  0.00           H  
ATOM   3146  HA  LEU C 208      12.430  -1.805  -6.414  1.00  0.00           H  
ATOM   3147 1HB  LEU C 208      11.695  -0.099  -4.840  1.00  0.00           H  
ATOM   3148 2HB  LEU C 208      13.081   0.917  -5.248  1.00  0.00           H  
ATOM   3149  HG  LEU C 208      12.191   1.141  -7.569  1.00  0.00           H  
ATOM   3150 1HD1 LEU C 208       9.890   0.415  -8.019  1.00  0.00           H  
ATOM   3151 2HD1 LEU C 208      10.957  -0.964  -7.663  1.00  0.00           H  
ATOM   3152 3HD1 LEU C 208       9.826  -0.370  -6.424  1.00  0.00           H  
ATOM   3153 1HD2 LEU C 208      10.328   2.637  -6.937  1.00  0.00           H  
ATOM   3154 2HD2 LEU C 208      10.269   1.884  -5.325  1.00  0.00           H  
ATOM   3155 3HD2 LEU C 208      11.701   2.818  -5.819  1.00  0.00           H  
ATOM   3156  N   VAL C 209      15.157   0.000  -6.930  1.00  0.00           N  
ATOM   3157  CA  VAL C 209      16.133   0.382  -7.937  1.00  0.00           C  
ATOM   3158  C   VAL C 209      16.782  -0.853  -8.534  1.00  0.00           C  
ATOM   3159  O   VAL C 209      17.040  -0.908  -9.733  1.00  0.00           O  
ATOM   3160  CB  VAL C 209      17.216   1.289  -7.325  1.00  0.00           C  
ATOM   3161  CG1 VAL C 209      18.337   1.531  -8.325  1.00  0.00           C  
ATOM   3162  CG2 VAL C 209      16.598   2.606  -6.879  1.00  0.00           C  
ATOM   3163  H   VAL C 209      15.308   0.274  -5.970  1.00  0.00           H  
ATOM   3164  HA  VAL C 209      15.618   0.928  -8.729  1.00  0.00           H  
ATOM   3165  HB  VAL C 209      17.657   0.784  -6.465  1.00  0.00           H  
ATOM   3166 1HG1 VAL C 209      19.094   2.174  -7.875  1.00  0.00           H  
ATOM   3167 2HG1 VAL C 209      18.789   0.579  -8.602  1.00  0.00           H  
ATOM   3168 3HG1 VAL C 209      17.933   2.015  -9.214  1.00  0.00           H  
ATOM   3169 1HG2 VAL C 209      17.369   3.242  -6.446  1.00  0.00           H  
ATOM   3170 2HG2 VAL C 209      16.153   3.108  -7.738  1.00  0.00           H  
ATOM   3171 3HG2 VAL C 209      15.827   2.411  -6.133  1.00  0.00           H  
ATOM   3172  N   ILE C 210      17.063  -1.843  -7.696  1.00  0.00           N  
ATOM   3173  CA  ILE C 210      17.740  -3.033  -8.181  1.00  0.00           C  
ATOM   3174  C   ILE C 210      16.803  -3.654  -9.211  1.00  0.00           C  
ATOM   3175  O   ILE C 210      17.238  -4.080 -10.279  1.00  0.00           O  
ATOM   3176  CB  ILE C 210      18.054  -4.029  -7.050  1.00  0.00           C  
ATOM   3177  CG1 ILE C 210      19.132  -3.462  -6.123  1.00  0.00           C  
ATOM   3178  CG2 ILE C 210      18.492  -5.367  -7.625  1.00  0.00           C  
ATOM   3179  CD1 ILE C 210      19.307  -4.242  -4.840  1.00  0.00           C  
ATOM   3180  H   ILE C 210      16.812  -1.783  -6.720  1.00  0.00           H  
ATOM   3181  HA  ILE C 210      18.696  -2.735  -8.612  1.00  0.00           H  
ATOM   3182  HB  ILE C 210      17.163  -4.180  -6.441  1.00  0.00           H  
ATOM   3183 1HG1 ILE C 210      20.088  -3.445  -6.645  1.00  0.00           H  
ATOM   3184 2HG1 ILE C 210      18.884  -2.432  -5.863  1.00  0.00           H  
ATOM   3185 1HG2 ILE C 210      18.710  -6.059  -6.812  1.00  0.00           H  
ATOM   3186 2HG2 ILE C 210      17.694  -5.775  -8.244  1.00  0.00           H  
ATOM   3187 3HG2 ILE C 210      19.386  -5.226  -8.232  1.00  0.00           H  
ATOM   3188 1HD1 ILE C 210      20.087  -3.779  -4.236  1.00  0.00           H  
ATOM   3189 2HD1 ILE C 210      18.369  -4.242  -4.283  1.00  0.00           H  
ATOM   3190 3HD1 ILE C 210      19.590  -5.267  -5.074  1.00  0.00           H  
ATOM   3191  N   VAL C 211      15.510  -3.675  -8.887  1.00  0.00           N  
ATOM   3192  CA  VAL C 211      14.492  -4.253  -9.761  1.00  0.00           C  
ATOM   3193  C   VAL C 211      14.483  -3.518 -11.084  1.00  0.00           C  
ATOM   3194  O   VAL C 211      14.389  -4.129 -12.147  1.00  0.00           O  
ATOM   3195  CB  VAL C 211      13.097  -4.166  -9.113  1.00  0.00           C  
ATOM   3196  CG1 VAL C 211      12.017  -4.519 -10.125  1.00  0.00           C  
ATOM   3197  CG2 VAL C 211      13.029  -5.089  -7.906  1.00  0.00           C  
ATOM   3198  H   VAL C 211      15.230  -3.274  -8.004  1.00  0.00           H  
ATOM   3199  HA  VAL C 211      14.715  -5.312  -9.899  1.00  0.00           H  
ATOM   3200  HB  VAL C 211      12.918  -3.139  -8.796  1.00  0.00           H  
ATOM   3201 1HG1 VAL C 211      11.038  -4.452  -9.650  1.00  0.00           H  
ATOM   3202 2HG1 VAL C 211      12.062  -3.824 -10.962  1.00  0.00           H  
ATOM   3203 3HG1 VAL C 211      12.176  -5.535 -10.486  1.00  0.00           H  
ATOM   3204 1HG2 VAL C 211      12.040  -5.022  -7.453  1.00  0.00           H  
ATOM   3205 2HG2 VAL C 211      13.215  -6.116  -8.222  1.00  0.00           H  
ATOM   3206 3HG2 VAL C 211      13.783  -4.792  -7.177  1.00  0.00           H  
ATOM   3207  N   LEU C 212      14.565  -2.197 -11.007  1.00  0.00           N  
ATOM   3208  CA  LEU C 212      14.536  -1.383 -12.200  1.00  0.00           C  
ATOM   3209  C   LEU C 212      15.740  -1.765 -13.043  1.00  0.00           C  
ATOM   3210  O   LEU C 212      15.632  -1.918 -14.264  1.00  0.00           O  
ATOM   3211  CB  LEU C 212      14.567   0.110 -11.852  1.00  0.00           C  
ATOM   3212  CG  LEU C 212      13.304   0.663 -11.180  1.00  0.00           C  
ATOM   3213  CD1 LEU C 212      13.552   2.098 -10.734  1.00  0.00           C  
ATOM   3214  CD2 LEU C 212      12.136   0.587 -12.152  1.00  0.00           C  
ATOM   3215  H   LEU C 212      14.648  -1.747 -10.107  1.00  0.00           H  
ATOM   3216  HA  LEU C 212      13.596  -1.567 -12.721  1.00  0.00           H  
ATOM   3217 1HB  LEU C 212      15.406   0.293 -11.182  1.00  0.00           H  
ATOM   3218 2HB  LEU C 212      14.730   0.677 -12.768  1.00  0.00           H  
ATOM   3219  HG  LEU C 212      13.076   0.073 -10.292  1.00  0.00           H  
ATOM   3220 1HD1 LEU C 212      12.655   2.491 -10.256  1.00  0.00           H  
ATOM   3221 2HD1 LEU C 212      14.380   2.120 -10.024  1.00  0.00           H  
ATOM   3222 3HD1 LEU C 212      13.800   2.710 -11.600  1.00  0.00           H  
ATOM   3223 1HD2 LEU C 212      11.238   0.980 -11.674  1.00  0.00           H  
ATOM   3224 2HD2 LEU C 212      12.363   1.178 -13.040  1.00  0.00           H  
ATOM   3225 3HD2 LEU C 212      11.970  -0.451 -12.440  1.00  0.00           H  
ATOM   3226  N   LEU C 213      16.883  -1.941 -12.383  1.00  0.00           N  
ATOM   3227  CA  LEU C 213      18.109  -2.332 -13.065  1.00  0.00           C  
ATOM   3228  C   LEU C 213      18.001  -3.732 -13.643  1.00  0.00           C  
ATOM   3229  O   LEU C 213      18.476  -3.984 -14.744  1.00  0.00           O  
ATOM   3230  CB  LEU C 213      19.297  -2.265 -12.098  1.00  0.00           C  
ATOM   3231  CG  LEU C 213      19.717  -0.857 -11.656  1.00  0.00           C  
ATOM   3232  CD1 LEU C 213      20.741  -0.961 -10.534  1.00  0.00           C  
ATOM   3233  CD2 LEU C 213      20.285  -0.099 -12.847  1.00  0.00           C  
ATOM   3234  H   LEU C 213      16.900  -1.798 -11.384  1.00  0.00           H  
ATOM   3235  HA  LEU C 213      18.282  -1.640 -13.889  1.00  0.00           H  
ATOM   3236 1HB  LEU C 213      19.049  -2.833 -11.202  1.00  0.00           H  
ATOM   3237 2HB  LEU C 213      20.159  -2.734 -12.572  1.00  0.00           H  
ATOM   3238  HG  LEU C 213      18.849  -0.324 -11.267  1.00  0.00           H  
ATOM   3239 1HD1 LEU C 213      21.039   0.040 -10.220  1.00  0.00           H  
ATOM   3240 2HD1 LEU C 213      20.303  -1.490  -9.688  1.00  0.00           H  
ATOM   3241 3HD1 LEU C 213      21.616  -1.505 -10.889  1.00  0.00           H  
ATOM   3242 1HD2 LEU C 213      20.582   0.902 -12.533  1.00  0.00           H  
ATOM   3243 2HD2 LEU C 213      21.153  -0.631 -13.236  1.00  0.00           H  
ATOM   3244 3HD2 LEU C 213      19.526  -0.025 -13.626  1.00  0.00           H  
ATOM   3245  N   ALA C 214      17.363  -4.635 -12.906  1.00  0.00           N  
ATOM   3246  CA  ALA C 214      17.199  -6.013 -13.353  1.00  0.00           C  
ATOM   3247  C   ALA C 214      16.490  -6.067 -14.699  1.00  0.00           C  
ATOM   3248  O   ALA C 214      16.972  -6.694 -15.640  1.00  0.00           O  
ATOM   3249  CB  ALA C 214      16.411  -6.807 -12.322  1.00  0.00           C  
ATOM   3250  H   ALA C 214      16.982  -4.359 -12.012  1.00  0.00           H  
ATOM   3251  HA  ALA C 214      18.190  -6.454 -13.460  1.00  0.00           H  
ATOM   3252 1HB  ALA C 214      16.294  -7.835 -12.666  1.00  0.00           H  
ATOM   3253 2HB  ALA C 214      16.945  -6.801 -11.372  1.00  0.00           H  
ATOM   3254 3HB  ALA C 214      15.429  -6.356 -12.188  1.00  0.00           H  
ATOM   3255  N   GLY C 215      15.338  -5.410 -14.783  1.00  0.00           N  
ATOM   3256  CA  GLY C 215      14.604  -5.367 -16.034  1.00  0.00           C  
ATOM   3257  C   GLY C 215      15.438  -4.743 -17.131  1.00  0.00           C  
ATOM   3258  O   GLY C 215      15.508  -5.262 -18.246  1.00  0.00           O  
ATOM   3259  H   GLY C 215      14.962  -4.935 -13.976  1.00  0.00           H  
ATOM   3260 1HA  GLY C 215      14.313  -6.378 -16.321  1.00  0.00           H  
ATOM   3261 2HA  GLY C 215      13.687  -4.796 -15.898  1.00  0.00           H  
ATOM   3262  N   SER C 216      16.075  -3.622 -16.808  1.00  0.00           N  
ATOM   3263  CA  SER C 216      16.877  -2.889 -17.775  1.00  0.00           C  
ATOM   3264  C   SER C 216      17.950  -3.779 -18.372  1.00  0.00           C  
ATOM   3265  O   SER C 216      18.232  -3.721 -19.567  1.00  0.00           O  
ATOM   3266  CB  SER C 216      17.515  -1.680 -17.120  1.00  0.00           C  
ATOM   3267  OG  SER C 216      16.547  -0.734 -16.759  1.00  0.00           O  
ATOM   3268  H   SER C 216      16.000  -3.271 -15.864  1.00  0.00           H  
ATOM   3269  HA  SER C 216      16.219  -2.529 -18.567  1.00  0.00           H  
ATOM   3270 1HB  SER C 216      18.067  -1.995 -16.234  1.00  0.00           H  
ATOM   3271 2HB  SER C 216      18.230  -1.229 -17.807  1.00  0.00           H  
ATOM   3272  HG  SER C 216      15.741  -1.230 -16.594  1.00  0.00           H  
ATOM   3273  N   TYR C 217      18.542  -4.610 -17.526  1.00  0.00           N  
ATOM   3274  CA  TYR C 217      19.639  -5.463 -17.944  1.00  0.00           C  
ATOM   3275  C   TYR C 217      19.257  -6.931 -18.045  1.00  0.00           C  
ATOM   3276  O   TYR C 217      20.063  -7.810 -17.740  1.00  0.00           O  
ATOM   3277  CB  TYR C 217      20.818  -5.300 -16.982  1.00  0.00           C  
ATOM   3278  CG  TYR C 217      21.529  -3.971 -17.107  1.00  0.00           C  
ATOM   3279  CD1 TYR C 217      21.152  -2.905 -16.304  1.00  0.00           C  
ATOM   3280  CD2 TYR C 217      22.557  -3.818 -18.025  1.00  0.00           C  
ATOM   3281  CE1 TYR C 217      21.800  -1.690 -16.418  1.00  0.00           C  
ATOM   3282  CE2 TYR C 217      23.206  -2.604 -18.139  1.00  0.00           C  
ATOM   3283  CZ  TYR C 217      22.831  -1.543 -17.340  1.00  0.00           C  
ATOM   3284  OH  TYR C 217      23.477  -0.334 -17.453  1.00  0.00           O  
ATOM   3285  H   TYR C 217      18.224  -4.651 -16.568  1.00  0.00           H  
ATOM   3286  HA  TYR C 217      19.952  -5.160 -18.943  1.00  0.00           H  
ATOM   3287 1HB  TYR C 217      20.467  -5.403 -15.954  1.00  0.00           H  
ATOM   3288 2HB  TYR C 217      21.545  -6.092 -17.160  1.00  0.00           H  
ATOM   3289  HD1 TYR C 217      20.343  -3.025 -15.582  1.00  0.00           H  
ATOM   3290  HD2 TYR C 217      22.853  -4.655 -18.657  1.00  0.00           H  
ATOM   3291  HE1 TYR C 217      21.504  -0.853 -15.787  1.00  0.00           H  
ATOM   3292  HE2 TYR C 217      24.014  -2.483 -18.861  1.00  0.00           H  
ATOM   3293  HH  TYR C 217      23.097   0.291 -16.831  1.00  0.00           H  
ATOM   3294  N   LEU C 218      18.022  -7.190 -18.464  1.00  0.00           N  
ATOM   3295  CA  LEU C 218      17.579  -8.553 -18.736  1.00  0.00           C  
ATOM   3296  C   LEU C 218      16.674  -8.551 -19.960  1.00  0.00           C  
ATOM   3297  O   LEU C 218      16.909  -9.280 -20.923  1.00  0.00           O  
ATOM   3298  CB  LEU C 218      16.834  -9.135 -17.528  1.00  0.00           C  
ATOM   3299  CG  LEU C 218      17.699  -9.444 -16.299  1.00  0.00           C  
ATOM   3300  CD1 LEU C 218      16.803  -9.851 -15.137  1.00  0.00           C  
ATOM   3301  CD2 LEU C 218      18.689 -10.548 -16.639  1.00  0.00           C  
ATOM   3302  H   LEU C 218      17.375  -6.427 -18.597  1.00  0.00           H  
ATOM   3303  HA  LEU C 218      18.457  -9.171 -18.922  1.00  0.00           H  
ATOM   3304 1HB  LEU C 218      16.064  -8.429 -17.222  1.00  0.00           H  
ATOM   3305 2HB  LEU C 218      16.348 -10.062 -17.833  1.00  0.00           H  
ATOM   3306  HG  LEU C 218      18.243  -8.547 -16.002  1.00  0.00           H  
ATOM   3307 1HD1 LEU C 218      17.418 -10.071 -14.264  1.00  0.00           H  
ATOM   3308 2HD1 LEU C 218      16.119  -9.036 -14.902  1.00  0.00           H  
ATOM   3309 3HD1 LEU C 218      16.233 -10.738 -15.411  1.00  0.00           H  
ATOM   3310 1HD2 LEU C 218      19.304 -10.768 -15.766  1.00  0.00           H  
ATOM   3311 2HD2 LEU C 218      18.145 -11.446 -16.935  1.00  0.00           H  
ATOM   3312 3HD2 LEU C 218      19.328 -10.224 -17.461  1.00  0.00           H  
ATOM   3313  N   ALA C 219      15.631  -7.733 -19.915  1.00  0.00           N  
ATOM   3314  CA  ALA C 219      14.633  -7.738 -20.972  1.00  0.00           C  
ATOM   3315  C   ALA C 219      15.335  -7.264 -22.243  1.00  0.00           C  
ATOM   3316  O   ALA C 219      15.072  -7.759 -23.340  1.00  0.00           O  
ATOM   3317  CB  ALA C 219      13.486  -6.802 -20.617  1.00  0.00           C  
ATOM   3318  H   ALA C 219      15.523  -7.096 -19.139  1.00  0.00           H  
ATOM   3319  HA  ALA C 219      14.246  -8.752 -21.069  1.00  0.00           H  
ATOM   3320 1HB  ALA C 219      12.745  -6.815 -21.416  1.00  0.00           H  
ATOM   3321 2HB  ALA C 219      13.022  -7.133 -19.687  1.00  0.00           H  
ATOM   3322 3HB  ALA C 219      13.868  -5.790 -20.492  1.00  0.00           H  
ATOM   3323  N   VAL C 220      16.237  -6.301 -22.077  1.00  0.00           N  
ATOM   3324  CA  VAL C 220      16.951  -5.727 -23.207  1.00  0.00           C  
ATOM   3325  C   VAL C 220      17.719  -6.842 -23.893  1.00  0.00           C  
ATOM   3326  O   VAL C 220      17.697  -6.946 -25.113  1.00  0.00           O  
ATOM   3327  CB  VAL C 220      17.920  -4.620 -22.751  1.00  0.00           C  
ATOM   3328  CG1 VAL C 220      18.841  -4.215 -23.892  1.00  0.00           C  
ATOM   3329  CG2 VAL C 220      17.134  -3.423 -22.240  1.00  0.00           C  
ATOM   3330  H   VAL C 220      16.433  -5.960 -21.147  1.00  0.00           H  
ATOM   3331  HA  VAL C 220      16.224  -5.268 -23.878  1.00  0.00           H  
ATOM   3332  HB  VAL C 220      18.551  -5.010 -21.951  1.00  0.00           H  
ATOM   3333 1HG1 VAL C 220      19.519  -3.432 -23.551  1.00  0.00           H  
ATOM   3334 2HG1 VAL C 220      19.419  -5.079 -24.217  1.00  0.00           H  
ATOM   3335 3HG1 VAL C 220      18.245  -3.841 -24.724  1.00  0.00           H  
ATOM   3336 1HG2 VAL C 220      17.825  -2.644 -21.918  1.00  0.00           H  
ATOM   3337 2HG2 VAL C 220      16.499  -3.037 -23.038  1.00  0.00           H  
ATOM   3338 3HG2 VAL C 220      16.513  -3.727 -21.397  1.00  0.00           H  
ATOM   3339  N   LEU C 221      18.383  -7.684 -23.107  1.00  0.00           N  
ATOM   3340  CA  LEU C 221      19.102  -8.828 -23.656  1.00  0.00           C  
ATOM   3341  C   LEU C 221      18.182  -9.783 -24.418  1.00  0.00           C  
ATOM   3342  O   LEU C 221      18.561 -10.346 -25.446  1.00  0.00           O  
ATOM   3343  CB  LEU C 221      19.808  -9.588 -22.527  1.00  0.00           C  
ATOM   3344  CG  LEU C 221      20.960  -8.841 -21.842  1.00  0.00           C  
ATOM   3345  CD1 LEU C 221      21.421  -9.627 -20.621  1.00  0.00           C  
ATOM   3346  CD2 LEU C 221      22.100  -8.649 -22.831  1.00  0.00           C  
ATOM   3347  H   LEU C 221      18.392  -7.531 -22.109  1.00  0.00           H  
ATOM   3348  HA  LEU C 221      19.835  -8.463 -24.374  1.00  0.00           H  
ATOM   3349 1HB  LEU C 221      19.074  -9.836 -21.762  1.00  0.00           H  
ATOM   3350 2HB  LEU C 221      20.210 -10.517 -22.931  1.00  0.00           H  
ATOM   3351  HG  LEU C 221      20.610  -7.867 -21.499  1.00  0.00           H  
ATOM   3352 1HD1 LEU C 221      22.239  -9.096 -20.135  1.00  0.00           H  
ATOM   3353 2HD1 LEU C 221      20.591  -9.732 -19.922  1.00  0.00           H  
ATOM   3354 3HD1 LEU C 221      21.762 -10.614 -20.932  1.00  0.00           H  
ATOM   3355 1HD2 LEU C 221      22.919  -8.118 -22.344  1.00  0.00           H  
ATOM   3356 2HD2 LEU C 221      22.452  -9.623 -23.173  1.00  0.00           H  
ATOM   3357 3HD2 LEU C 221      21.748  -8.070 -23.684  1.00  0.00           H  
ATOM   3358  N   ALA C 222      16.971  -9.966 -23.905  1.00  0.00           N  
ATOM   3359  CA  ALA C 222      16.013 -10.874 -24.514  1.00  0.00           C  
ATOM   3360  C   ALA C 222      15.604 -10.296 -25.861  1.00  0.00           C  
ATOM   3361  O   ALA C 222      15.334 -11.032 -26.808  1.00  0.00           O  
ATOM   3362  CB  ALA C 222      14.792 -11.032 -23.615  1.00  0.00           C  
ATOM   3363  H   ALA C 222      16.709  -9.460 -23.071  1.00  0.00           H  
ATOM   3364  HA  ALA C 222      16.494 -11.845 -24.631  1.00  0.00           H  
ATOM   3365 1HB  ALA C 222      14.082 -11.714 -24.082  1.00  0.00           H  
ATOM   3366 2HB  ALA C 222      15.099 -11.433 -22.650  1.00  0.00           H  
ATOM   3367 3HB  ALA C 222      14.320 -10.061 -23.471  1.00  0.00           H  
ATOM   3368  N   GLU C 223      15.571  -8.968 -25.934  1.00  0.00           N  
ATOM   3369  CA  GLU C 223      15.101  -8.263 -27.121  1.00  0.00           C  
ATOM   3370  C   GLU C 223      16.234  -7.869 -28.068  1.00  0.00           C  
ATOM   3371  O   GLU C 223      16.098  -7.986 -29.283  1.00  0.00           O  
ATOM   3372  CB  GLU C 223      14.324  -7.011 -26.706  1.00  0.00           C  
ATOM   3373  CG  GLU C 223      13.073  -7.291 -25.885  1.00  0.00           C  
ATOM   3374  CD  GLU C 223      12.168  -8.306 -26.526  1.00  0.00           C  
ATOM   3375  OE1 GLU C 223      12.218  -8.446 -27.724  1.00  0.00           O  
ATOM   3376  OE2 GLU C 223      11.425  -8.943 -25.816  1.00  0.00           O  
ATOM   3377  H   GLU C 223      15.884  -8.435 -25.136  1.00  0.00           H  
ATOM   3378  HA  GLU C 223      14.424  -8.919 -27.668  1.00  0.00           H  
ATOM   3379 1HB  GLU C 223      14.971  -6.359 -26.119  1.00  0.00           H  
ATOM   3380 2HB  GLU C 223      14.023  -6.458 -27.596  1.00  0.00           H  
ATOM   3381 1HG  GLU C 223      13.370  -7.656 -24.902  1.00  0.00           H  
ATOM   3382 2HG  GLU C 223      12.526  -6.360 -25.747  1.00  0.00           H  
ATOM   3383  N   ARG C 224      17.341  -7.397 -27.498  1.00  0.00           N  
ATOM   3384  CA  ARG C 224      18.520  -6.965 -28.254  1.00  0.00           C  
ATOM   3385  C   ARG C 224      19.181  -8.036 -29.120  1.00  0.00           C  
ATOM   3386  O   ARG C 224      19.729  -7.729 -30.182  1.00  0.00           O  
ATOM   3387  CB  ARG C 224      19.566  -6.421 -27.292  1.00  0.00           C  
ATOM   3388  CG  ARG C 224      20.777  -5.786 -27.956  1.00  0.00           C  
ATOM   3389  CD  ARG C 224      21.701  -5.189 -26.958  1.00  0.00           C  
ATOM   3390  NE  ARG C 224      22.910  -4.671 -27.579  1.00  0.00           N  
ATOM   3391  CZ  ARG C 224      23.069  -3.402 -28.003  1.00  0.00           C  
ATOM   3392  NH1 ARG C 224      22.090  -2.536 -27.866  1.00  0.00           N  
ATOM   3393  NH2 ARG C 224      24.210  -3.029 -28.556  1.00  0.00           N  
ATOM   3394  H   ARG C 224      17.355  -7.340 -26.490  1.00  0.00           H  
ATOM   3395  HA  ARG C 224      18.213  -6.196 -28.964  1.00  0.00           H  
ATOM   3396 1HB  ARG C 224      19.112  -5.670 -26.648  1.00  0.00           H  
ATOM   3397 2HB  ARG C 224      19.926  -7.227 -26.652  1.00  0.00           H  
ATOM   3398 1HG  ARG C 224      21.323  -6.544 -28.519  1.00  0.00           H  
ATOM   3399 2HG  ARG C 224      20.449  -4.997 -28.634  1.00  0.00           H  
ATOM   3400 1HD  ARG C 224      21.202  -4.367 -26.446  1.00  0.00           H  
ATOM   3401 2HD  ARG C 224      21.990  -5.947 -26.231  1.00  0.00           H  
ATOM   3402  HE  ARG C 224      23.686  -5.309 -27.702  1.00  0.00           H  
ATOM   3403 1HH1 ARG C 224      21.218  -2.822 -27.443  1.00  0.00           H  
ATOM   3404 2HH1 ARG C 224      22.209  -1.585 -28.183  1.00  0.00           H  
ATOM   3405 1HH2 ARG C 224      24.963  -3.695 -28.661  1.00  0.00           H  
ATOM   3406 2HH2 ARG C 224      24.329  -2.078 -28.873  1.00  0.00           H  
ATOM   3407  N   GLY C 225      19.141  -9.285 -28.667  1.00  0.00           N  
ATOM   3408  CA  GLY C 225      19.584 -10.379 -29.512  1.00  0.00           C  
ATOM   3409  C   GLY C 225      18.433 -11.143 -30.134  1.00  0.00           C  
ATOM   3410  O   GLY C 225      18.535 -12.351 -30.350  1.00  0.00           O  
ATOM   3411  H   GLY C 225      18.805  -9.486 -27.737  1.00  0.00           H  
ATOM   3412 1HA  GLY C 225      20.220  -9.991 -30.308  1.00  0.00           H  
ATOM   3413 2HA  GLY C 225      20.189 -11.070 -28.926  1.00  0.00           H  
ATOM   3414  N   ALA C 226      17.339 -10.443 -30.427  1.00  0.00           N  
ATOM   3415  CA  ALA C 226      16.158 -11.080 -31.001  1.00  0.00           C  
ATOM   3416  C   ALA C 226      15.355 -10.132 -31.896  1.00  0.00           C  
ATOM   3417  O   ALA C 226      15.449  -8.909 -31.767  1.00  0.00           O  
ATOM   3418  CB  ALA C 226      15.263 -11.616 -29.881  1.00  0.00           C  
ATOM   3419  H   ALA C 226      17.323  -9.449 -30.248  1.00  0.00           H  
ATOM   3420  HA  ALA C 226      16.491 -11.911 -31.623  1.00  0.00           H  
ATOM   3421 1HB  ALA C 226      14.383 -12.091 -30.315  1.00  0.00           H  
ATOM   3422 2HB  ALA C 226      15.816 -12.347 -29.291  1.00  0.00           H  
ATOM   3423 3HB  ALA C 226      14.952 -10.793 -29.240  1.00  0.00           H  
ATOM   3424  N   PRO C 227      14.566 -10.697 -32.829  1.00  0.00           N  
ATOM   3425  CA  PRO C 227      13.703  -9.966 -33.775  1.00  0.00           C  
ATOM   3426  C   PRO C 227      12.587  -9.135 -33.119  1.00  0.00           C  
ATOM   3427  O   PRO C 227      11.949  -8.309 -33.769  1.00  0.00           O  
ATOM   3428  CB  PRO C 227      13.120 -11.074 -34.651  1.00  0.00           C  
ATOM   3429  CG  PRO C 227      14.055 -12.241 -34.469  1.00  0.00           C  
ATOM   3430  CD  PRO C 227      14.515 -12.165 -33.059  1.00  0.00           C  
ATOM   3431  HA  PRO C 227      14.322  -9.281 -34.373  1.00  0.00           H  
ATOM   3432 1HB  PRO C 227      12.093 -11.304 -34.332  1.00  0.00           H  
ATOM   3433 2HB  PRO C 227      13.065 -10.738 -35.696  1.00  0.00           H  
ATOM   3434 1HG  PRO C 227      13.530 -13.184 -34.683  1.00  0.00           H  
ATOM   3435 2HG  PRO C 227      14.890 -12.174 -35.182  1.00  0.00           H  
ATOM   3436 1HD  PRO C 227      13.782 -12.660 -32.406  1.00  0.00           H  
ATOM   3437 2HD  PRO C 227      15.502 -12.643 -32.969  1.00  0.00           H  
ATOM   3438  N   GLY C 228      12.369  -9.356 -31.828  1.00  0.00           N  
ATOM   3439  CA  GLY C 228      11.234  -8.757 -31.157  1.00  0.00           C  
ATOM   3440  C   GLY C 228      11.230  -7.258 -30.985  1.00  0.00           C  
ATOM   3441  O   GLY C 228      11.312  -6.500 -31.947  1.00  0.00           O  
ATOM   3442  H   GLY C 228      12.996  -9.946 -31.302  1.00  0.00           H  
ATOM   3443 1HA  GLY C 228      10.320  -9.004 -31.698  1.00  0.00           H  
ATOM   3444 2HA  GLY C 228      11.140  -9.178 -30.157  1.00  0.00           H  
ATOM   3445  N   ALA C 229      11.156  -6.852 -29.720  1.00  0.00           N  
ATOM   3446  CA  ALA C 229      10.934  -5.469 -29.330  1.00  0.00           C  
ATOM   3447  C   ALA C 229      12.190  -4.607 -29.421  1.00  0.00           C  
ATOM   3448  O   ALA C 229      13.305  -5.114 -29.546  1.00  0.00           O  
ATOM   3449  CB  ALA C 229      10.369  -5.419 -27.909  1.00  0.00           C  
ATOM   3450  H   ALA C 229      11.263  -7.555 -29.003  1.00  0.00           H  
ATOM   3451  HA  ALA C 229      10.211  -5.034 -30.019  1.00  0.00           H  
ATOM   3452 1HB  ALA C 229      10.204  -4.382 -27.619  1.00  0.00           H  
ATOM   3453 2HB  ALA C 229       9.424  -5.961 -27.875  1.00  0.00           H  
ATOM   3454 3HB  ALA C 229      11.076  -5.880 -27.221  1.00  0.00           H  
ATOM   3455  N   GLN C 230      11.984  -3.296 -29.344  1.00  0.00           N  
ATOM   3456  CA  GLN C 230      13.058  -2.313 -29.413  1.00  0.00           C  
ATOM   3457  C   GLN C 230      13.842  -2.081 -28.128  1.00  0.00           C  
ATOM   3458  O   GLN C 230      14.520  -1.061 -27.996  1.00  0.00           O  
ATOM   3459  CB  GLN C 230      12.482  -0.975 -29.883  1.00  0.00           C  
ATOM   3460  CG  GLN C 230      11.855  -1.019 -31.266  1.00  0.00           C  
ATOM   3461  CD  GLN C 230      12.850  -1.416 -32.340  1.00  0.00           C  
ATOM   3462  OE1 GLN C 230      13.933  -0.834 -32.449  1.00  0.00           O  
ATOM   3463  NE2 GLN C 230      12.488  -2.412 -33.141  1.00  0.00           N  
ATOM   3464  H   GLN C 230      11.032  -2.977 -29.232  1.00  0.00           H  
ATOM   3465  HA  GLN C 230      13.809  -2.669 -30.118  1.00  0.00           H  
ATOM   3466 1HB  GLN C 230      11.720  -0.639 -29.179  1.00  0.00           H  
ATOM   3467 2HB  GLN C 230      13.270  -0.222 -29.895  1.00  0.00           H  
ATOM   3468 1HG  GLN C 230      11.045  -1.748 -31.264  1.00  0.00           H  
ATOM   3469 2HG  GLN C 230      11.466  -0.030 -31.509  1.00  0.00           H  
ATOM   3470 1HE2 GLN C 230      13.104  -2.718 -33.869  1.00  0.00           H  
ATOM   3471 2HE2 GLN C 230      11.600  -2.856 -33.018  1.00  0.00           H  
ATOM   3472  N   LEU C 231      13.755  -3.005 -27.174  1.00  0.00           N  
ATOM   3473  CA  LEU C 231      14.510  -2.855 -25.931  1.00  0.00           C  
ATOM   3474  C   LEU C 231      15.941  -3.264 -26.272  1.00  0.00           C  
ATOM   3475  O   LEU C 231      16.366  -4.398 -26.066  1.00  0.00           O  
ATOM   3476  CB  LEU C 231      13.939  -3.728 -24.807  1.00  0.00           C  
ATOM   3477  CG  LEU C 231      12.509  -3.391 -24.364  1.00  0.00           C  
ATOM   3478  CD1 LEU C 231      12.036  -4.421 -23.347  1.00  0.00           C  
ATOM   3479  CD2 LEU C 231      12.476  -1.988 -23.778  1.00  0.00           C  
ATOM   3480  H   LEU C 231      13.167  -3.818 -27.297  1.00  0.00           H  
ATOM   3481  HA  LEU C 231      14.435  -1.818 -25.604  1.00  0.00           H  
ATOM   3482 1HB  LEU C 231      13.948  -4.766 -25.135  1.00  0.00           H  
ATOM   3483 2HB  LEU C 231      14.585  -3.639 -23.934  1.00  0.00           H  
ATOM   3484  HG  LEU C 231      11.841  -3.441 -25.224  1.00  0.00           H  
ATOM   3485 1HD1 LEU C 231      11.020  -4.182 -23.033  1.00  0.00           H  
ATOM   3486 2HD1 LEU C 231      12.051  -5.413 -23.799  1.00  0.00           H  
ATOM   3487 3HD1 LEU C 231      12.696  -4.406 -22.481  1.00  0.00           H  
ATOM   3488 1HD2 LEU C 231      11.460  -1.748 -23.464  1.00  0.00           H  
ATOM   3489 2HD2 LEU C 231      13.143  -1.938 -22.917  1.00  0.00           H  
ATOM   3490 3HD2 LEU C 231      12.802  -1.271 -24.531  1.00  0.00           H  
ATOM   3491  N   ILE C 232      16.666  -2.297 -26.814  1.00  0.00           N  
ATOM   3492  CA  ILE C 232      18.065  -2.439 -27.163  1.00  0.00           C  
ATOM   3493  C   ILE C 232      18.874  -1.389 -26.411  1.00  0.00           C  
ATOM   3494  O   ILE C 232      20.097  -1.475 -26.323  1.00  0.00           O  
ATOM   3495  CB  ILE C 232      18.282  -2.291 -28.680  1.00  0.00           C  
ATOM   3496  CG1 ILE C 232      17.892  -0.885 -29.141  1.00  0.00           C  
ATOM   3497  CG2 ILE C 232      17.484  -3.343 -29.436  1.00  0.00           C  
ATOM   3498  CD1 ILE C 232      18.296  -0.575 -30.564  1.00  0.00           C  
ATOM   3499  H   ILE C 232      16.203  -1.416 -26.988  1.00  0.00           H  
ATOM   3500  HA  ILE C 232      18.388  -3.443 -26.893  1.00  0.00           H  
ATOM   3501  HB  ILE C 232      19.340  -2.417 -28.909  1.00  0.00           H  
ATOM   3502 1HG1 ILE C 232      16.813  -0.760 -29.058  1.00  0.00           H  
ATOM   3503 2HG1 ILE C 232      18.357  -0.146 -28.487  1.00  0.00           H  
ATOM   3504 1HG2 ILE C 232      17.649  -3.224 -30.506  1.00  0.00           H  
ATOM   3505 2HG2 ILE C 232      17.808  -4.336 -29.127  1.00  0.00           H  
ATOM   3506 3HG2 ILE C 232      16.423  -3.222 -29.216  1.00  0.00           H  
ATOM   3507 1HD1 ILE C 232      17.987   0.439 -30.818  1.00  0.00           H  
ATOM   3508 2HD1 ILE C 232      19.379  -0.659 -30.662  1.00  0.00           H  
ATOM   3509 3HD1 ILE C 232      17.815  -1.280 -31.240  1.00  0.00           H  
ATOM   3510  N   THR C 233      18.182  -0.392 -25.874  1.00  0.00           N  
ATOM   3511  CA  THR C 233      18.842   0.738 -25.233  1.00  0.00           C  
ATOM   3512  C   THR C 233      18.617   0.657 -23.735  1.00  0.00           C  
ATOM   3513  O   THR C 233      17.479   0.677 -23.268  1.00  0.00           O  
ATOM   3514  CB  THR C 233      18.325   2.084 -25.774  1.00  0.00           C  
ATOM   3515  OG1 THR C 233      18.586   2.168 -27.181  1.00  0.00           O  
ATOM   3516  CG2 THR C 233      19.009   3.242 -25.065  1.00  0.00           C  
ATOM   3517  H   THR C 233      17.173  -0.416 -25.910  1.00  0.00           H  
ATOM   3518  HA  THR C 233      19.905   0.696 -25.469  1.00  0.00           H  
ATOM   3519  HB  THR C 233      17.249   2.151 -25.614  1.00  0.00           H  
ATOM   3520  HG1 THR C 233      17.786   1.957 -27.668  1.00  0.00           H  
ATOM   3521 1HG2 THR C 233      18.631   4.185 -25.460  1.00  0.00           H  
ATOM   3522 2HG2 THR C 233      18.803   3.187 -23.996  1.00  0.00           H  
ATOM   3523 3HG2 THR C 233      20.084   3.185 -25.230  1.00  0.00           H  
ATOM   3524  N   TYR C 234      19.707   0.554 -22.987  1.00  0.00           N  
ATOM   3525  CA  TYR C 234      19.622   0.309 -21.557  1.00  0.00           C  
ATOM   3526  C   TYR C 234      19.203   1.559 -20.785  1.00  0.00           C  
ATOM   3527  O   TYR C 234      18.331   1.491 -19.918  1.00  0.00           O  
ATOM   3528  CB  TYR C 234      20.962  -0.212 -21.032  1.00  0.00           C  
ATOM   3529  CG  TYR C 234      21.315  -1.597 -21.528  1.00  0.00           C  
ATOM   3530  CD1 TYR C 234      22.058  -1.749 -22.689  1.00  0.00           C  
ATOM   3531  CD2 TYR C 234      20.896  -2.714 -20.821  1.00  0.00           C  
ATOM   3532  CE1 TYR C 234      22.380  -3.013 -23.142  1.00  0.00           C  
ATOM   3533  CE2 TYR C 234      21.218  -3.978 -21.274  1.00  0.00           C  
ATOM   3534  CZ  TYR C 234      21.957  -4.130 -22.430  1.00  0.00           C  
ATOM   3535  OH  TYR C 234      22.279  -5.389 -22.881  1.00  0.00           O  
ATOM   3536  H   TYR C 234      20.616   0.648 -23.416  1.00  0.00           H  
ATOM   3537  HA  TYR C 234      18.858  -0.448 -21.380  1.00  0.00           H  
ATOM   3538 1HB  TYR C 234      21.759   0.470 -21.329  1.00  0.00           H  
ATOM   3539 2HB  TYR C 234      20.941  -0.236 -19.942  1.00  0.00           H  
ATOM   3540  HD1 TYR C 234      22.387  -0.870 -23.245  1.00  0.00           H  
ATOM   3541  HD2 TYR C 234      20.311  -2.594 -19.909  1.00  0.00           H  
ATOM   3542  HE1 TYR C 234      22.964  -3.133 -24.055  1.00  0.00           H  
ATOM   3543  HE2 TYR C 234      20.888  -4.857 -20.719  1.00  0.00           H  
ATOM   3544  HH  TYR C 234      22.830  -5.317 -23.664  1.00  0.00           H  
ATOM   3545  N   PRO C 235      19.812   2.720 -21.094  1.00  0.00           N  
ATOM   3546  CA  PRO C 235      19.392   3.987 -20.475  1.00  0.00           C  
ATOM   3547  C   PRO C 235      17.887   4.225 -20.561  1.00  0.00           C  
ATOM   3548  O   PRO C 235      17.284   4.793 -19.643  1.00  0.00           O  
ATOM   3549  CB  PRO C 235      20.163   5.030 -21.290  1.00  0.00           C  
ATOM   3550  CG  PRO C 235      21.406   4.321 -21.709  1.00  0.00           C  
ATOM   3551  CD  PRO C 235      20.946   2.928 -22.045  1.00  0.00           C  
ATOM   3552  HA  PRO C 235      19.682   3.986 -19.415  1.00  0.00           H  
ATOM   3553 1HB  PRO C 235      19.555   5.366 -22.143  1.00  0.00           H  
ATOM   3554 2HB  PRO C 235      20.366   5.917 -20.671  1.00  0.00           H  
ATOM   3555 1HG  PRO C 235      21.865   4.834 -22.567  1.00  0.00           H  
ATOM   3556 2HG  PRO C 235      22.146   4.339 -20.895  1.00  0.00           H  
ATOM   3557 1HD  PRO C 235      20.613   2.893 -23.093  1.00  0.00           H  
ATOM   3558 2HD  PRO C 235      21.770   2.219 -21.876  1.00  0.00           H  
ATOM   3559  N   ARG C 236      17.294   3.792 -21.671  1.00  0.00           N  
ATOM   3560  CA  ARG C 236      15.863   3.944 -21.911  1.00  0.00           C  
ATOM   3561  C   ARG C 236      15.109   2.770 -21.309  1.00  0.00           C  
ATOM   3562  O   ARG C 236      13.956   2.903 -20.916  1.00  0.00           O  
ATOM   3563  CB  ARG C 236      15.565   4.033 -23.400  1.00  0.00           C  
ATOM   3564  CG  ARG C 236      14.108   4.294 -23.747  1.00  0.00           C  
ATOM   3565  CD  ARG C 236      13.919   4.506 -25.205  1.00  0.00           C  
ATOM   3566  NE  ARG C 236      12.515   4.637 -25.557  1.00  0.00           N  
ATOM   3567  CZ  ARG C 236      12.041   4.661 -26.818  1.00  0.00           C  
ATOM   3568  NH1 ARG C 236      12.870   4.563 -27.833  1.00  0.00           N  
ATOM   3569  NH2 ARG C 236      10.743   4.784 -27.034  1.00  0.00           N  
ATOM   3570  H   ARG C 236      17.864   3.340 -22.372  1.00  0.00           H  
ATOM   3571  HA  ARG C 236      15.530   4.871 -21.442  1.00  0.00           H  
ATOM   3572 1HB  ARG C 236      16.157   4.833 -23.842  1.00  0.00           H  
ATOM   3573 2HB  ARG C 236      15.858   3.102 -23.886  1.00  0.00           H  
ATOM   3574 1HG  ARG C 236      13.503   3.440 -23.443  1.00  0.00           H  
ATOM   3575 2HG  ARG C 236      13.763   5.187 -23.223  1.00  0.00           H  
ATOM   3576 1HD  ARG C 236      14.433   5.417 -25.509  1.00  0.00           H  
ATOM   3577 2HD  ARG C 236      14.330   3.658 -25.751  1.00  0.00           H  
ATOM   3578  HE  ARG C 236      11.846   4.715 -24.802  1.00  0.00           H  
ATOM   3579 1HH1 ARG C 236      13.862   4.469 -27.668  1.00  0.00           H  
ATOM   3580 2HH1 ARG C 236      12.515   4.581 -28.778  1.00  0.00           H  
ATOM   3581 1HH2 ARG C 236      10.105   4.859 -26.253  1.00  0.00           H  
ATOM   3582 2HH2 ARG C 236      10.388   4.802 -27.978  1.00  0.00           H  
ATOM   3583  N   ALA C 237      15.766   1.619 -21.241  1.00  0.00           N  
ATOM   3584  CA  ALA C 237      15.146   0.440 -20.659  1.00  0.00           C  
ATOM   3585  C   ALA C 237      14.911   0.682 -19.171  1.00  0.00           C  
ATOM   3586  O   ALA C 237      14.036   0.060 -18.572  1.00  0.00           O  
ATOM   3587  CB  ALA C 237      16.035  -0.781 -20.862  1.00  0.00           C  
ATOM   3588  H   ALA C 237      16.710   1.554 -21.595  1.00  0.00           H  
ATOM   3589  HA  ALA C 237      14.195   0.272 -21.166  1.00  0.00           H  
ATOM   3590 1HB  ALA C 237      15.558  -1.656 -20.421  1.00  0.00           H  
ATOM   3591 2HB  ALA C 237      16.186  -0.948 -21.928  1.00  0.00           H  
ATOM   3592 3HB  ALA C 237      16.998  -0.613 -20.381  1.00  0.00           H  
ATOM   3593  N   LEU C 238      15.692   1.589 -18.585  1.00  0.00           N  
ATOM   3594  CA  LEU C 238      15.437   2.085 -17.230  1.00  0.00           C  
ATOM   3595  C   LEU C 238      14.053   2.707 -17.132  1.00  0.00           C  
ATOM   3596  O   LEU C 238      13.319   2.482 -16.169  1.00  0.00           O  
ATOM   3597  CB  LEU C 238      16.496   3.120 -16.830  1.00  0.00           C  
ATOM   3598  CG  LEU C 238      17.898   2.564 -16.552  1.00  0.00           C  
ATOM   3599  CD1 LEU C 238      18.896   3.712 -16.483  1.00  0.00           C  
ATOM   3600  CD2 LEU C 238      17.883   1.774 -15.251  1.00  0.00           C  
ATOM   3601  H   LEU C 238      16.486   1.943 -19.098  1.00  0.00           H  
ATOM   3602  HA  LEU C 238      15.535   1.254 -16.533  1.00  0.00           H  
ATOM   3603 1HB  LEU C 238      16.584   3.854 -17.629  1.00  0.00           H  
ATOM   3604 2HB  LEU C 238      16.159   3.633 -15.929  1.00  0.00           H  
ATOM   3605  HG  LEU C 238      18.199   1.909 -17.370  1.00  0.00           H  
ATOM   3606 1HD1 LEU C 238      19.893   3.316 -16.285  1.00  0.00           H  
ATOM   3607 2HD1 LEU C 238      18.901   4.247 -17.432  1.00  0.00           H  
ATOM   3608 3HD1 LEU C 238      18.612   4.393 -15.682  1.00  0.00           H  
ATOM   3609 1HD2 LEU C 238      18.879   1.378 -15.054  1.00  0.00           H  
ATOM   3610 2HD2 LEU C 238      17.584   2.428 -14.432  1.00  0.00           H  
ATOM   3611 3HD2 LEU C 238      17.174   0.950 -15.335  1.00  0.00           H  
ATOM   3612  N   TRP C 239      13.721   3.504 -18.142  1.00  0.00           N  
ATOM   3613  CA  TRP C 239      12.421   4.151 -18.237  1.00  0.00           C  
ATOM   3614  C   TRP C 239      11.336   3.102 -18.435  1.00  0.00           C  
ATOM   3615  O   TRP C 239      10.279   3.175 -17.814  1.00  0.00           O  
ATOM   3616  CB  TRP C 239      12.397   5.154 -19.392  1.00  0.00           C  
ATOM   3617  CG  TRP C 239      11.090   5.872 -19.534  1.00  0.00           C  
ATOM   3618  CD1 TRP C 239      10.753   7.070 -18.978  1.00  0.00           C  
ATOM   3619  CD2 TRP C 239       9.931   5.440 -20.287  1.00  0.00           C  
ATOM   3620  NE1 TRP C 239       9.471   7.411 -19.330  1.00  0.00           N  
ATOM   3621  CE2 TRP C 239       8.953   6.426 -20.132  1.00  0.00           C  
ATOM   3622  CE3 TRP C 239       9.650   4.313 -21.069  1.00  0.00           C  
ATOM   3623  CZ2 TRP C 239       7.706   6.323 -20.728  1.00  0.00           C  
ATOM   3624  CZ3 TRP C 239       8.400   4.210 -21.668  1.00  0.00           C  
ATOM   3625  CH2 TRP C 239       7.454   5.190 -21.502  1.00  0.00           C  
ATOM   3626  H   TRP C 239      14.403   3.663 -18.870  1.00  0.00           H  
ATOM   3627  HA  TRP C 239      12.228   4.678 -17.302  1.00  0.00           H  
ATOM   3628 1HB  TRP C 239      13.182   5.896 -19.246  1.00  0.00           H  
ATOM   3629 2HB  TRP C 239      12.607   4.636 -20.328  1.00  0.00           H  
ATOM   3630  HD1 TRP C 239      11.407   7.669 -18.347  1.00  0.00           H  
ATOM   3631  HE1 TRP C 239       8.986   8.250 -19.045  1.00  0.00           H  
ATOM   3632  HE3 TRP C 239      10.398   3.533 -21.206  1.00  0.00           H  
ATOM   3633  HZ2 TRP C 239       6.941   7.090 -20.608  1.00  0.00           H  
ATOM   3634  HZ3 TRP C 239       8.188   3.329 -22.274  1.00  0.00           H  
ATOM   3635  HH2 TRP C 239       6.483   5.077 -21.986  1.00  0.00           H  
ATOM   3636  N   TRP C 240      11.599   2.118 -19.290  1.00  0.00           N  
ATOM   3637  CA  TRP C 240      10.664   1.009 -19.473  1.00  0.00           C  
ATOM   3638  C   TRP C 240      10.447   0.304 -18.152  1.00  0.00           C  
ATOM   3639  O   TRP C 240       9.320  -0.028 -17.790  1.00  0.00           O  
ATOM   3640  CB  TRP C 240      11.187   0.016 -20.512  1.00  0.00           C  
ATOM   3641  CG  TRP C 240      10.476  -1.303 -20.491  1.00  0.00           C  
ATOM   3642  CD1 TRP C 240       9.293  -1.601 -21.099  1.00  0.00           C  
ATOM   3643  CD2 TRP C 240      10.901  -2.516 -19.824  1.00  0.00           C  
ATOM   3644  NE1 TRP C 240       8.953  -2.909 -20.857  1.00  0.00           N  
ATOM   3645  CE2 TRP C 240       9.927  -3.485 -20.080  1.00  0.00           C  
ATOM   3646  CE3 TRP C 240      12.014  -2.853 -19.043  1.00  0.00           C  
ATOM   3647  CZ2 TRP C 240      10.025  -4.774 -19.581  1.00  0.00           C  
ATOM   3648  CZ3 TRP C 240      12.113  -4.146 -18.544  1.00  0.00           C  
ATOM   3649  CH2 TRP C 240      11.145  -5.082 -18.808  1.00  0.00           C  
ATOM   3650  H   TRP C 240      12.456   2.132 -19.824  1.00  0.00           H  
ATOM   3651  HA  TRP C 240       9.727   1.408 -19.861  1.00  0.00           H  
ATOM   3652 1HB  TRP C 240      11.085   0.444 -21.509  1.00  0.00           H  
ATOM   3653 2HB  TRP C 240      12.248  -0.165 -20.341  1.00  0.00           H  
ATOM   3654  HD1 TRP C 240       8.704  -0.903 -21.690  1.00  0.00           H  
ATOM   3655  HE1 TRP C 240       8.122  -3.373 -21.194  1.00  0.00           H  
ATOM   3656  HE3 TRP C 240      12.787  -2.115 -18.834  1.00  0.00           H  
ATOM   3657  HZ2 TRP C 240       9.266  -5.532 -19.779  1.00  0.00           H  
ATOM   3658  HZ3 TRP C 240      12.982  -4.400 -17.937  1.00  0.00           H  
ATOM   3659  HH2 TRP C 240      11.255  -6.087 -18.401  1.00  0.00           H  
ATOM   3660  N   SER C 241      11.546   0.056 -17.449  1.00  0.00           N  
ATOM   3661  CA  SER C 241      11.506  -0.692 -16.205  1.00  0.00           C  
ATOM   3662  C   SER C 241      10.498  -0.003 -15.301  1.00  0.00           C  
ATOM   3663  O   SER C 241       9.745  -0.653 -14.584  1.00  0.00           O  
ATOM   3664  CB  SER C 241      12.873  -0.743 -15.550  1.00  0.00           C  
ATOM   3665  OG  SER C 241      13.789  -1.436 -16.352  1.00  0.00           O  
ATOM   3666  H   SER C 241      12.433   0.398 -17.790  1.00  0.00           H  
ATOM   3667  HA  SER C 241      11.229  -1.723 -16.430  1.00  0.00           H  
ATOM   3668 1HB  SER C 241      13.231   0.272 -15.378  1.00  0.00           H  
ATOM   3669 2HB  SER C 241      12.793  -1.231 -14.580  1.00  0.00           H  
ATOM   3670  HG  SER C 241      13.927  -0.889 -17.129  1.00  0.00           H  
ATOM   3671  N   VAL C 242      10.487   1.323 -15.361  1.00  0.00           N  
ATOM   3672  CA  VAL C 242       9.503   2.115 -14.639  1.00  0.00           C  
ATOM   3673  C   VAL C 242       8.089   1.975 -15.201  1.00  0.00           C  
ATOM   3674  O   VAL C 242       7.138   1.811 -14.444  1.00  0.00           O  
ATOM   3675  CB  VAL C 242       9.910   3.600 -14.670  1.00  0.00           C  
ATOM   3676  CG1 VAL C 242       8.816   4.466 -14.063  1.00  0.00           C  
ATOM   3677  CG2 VAL C 242      11.225   3.793 -13.929  1.00  0.00           C  
ATOM   3678  H   VAL C 242      11.181   1.794 -15.924  1.00  0.00           H  
ATOM   3679  HA  VAL C 242       9.471   1.769 -13.605  1.00  0.00           H  
ATOM   3680  HB  VAL C 242      10.029   3.913 -15.708  1.00  0.00           H  
ATOM   3681 1HG1 VAL C 242       9.121   5.512 -14.094  1.00  0.00           H  
ATOM   3682 2HG1 VAL C 242       7.895   4.340 -14.631  1.00  0.00           H  
ATOM   3683 3HG1 VAL C 242       8.649   4.168 -13.028  1.00  0.00           H  
ATOM   3684 1HG2 VAL C 242      11.507   4.845 -13.956  1.00  0.00           H  
ATOM   3685 2HG2 VAL C 242      11.108   3.475 -12.893  1.00  0.00           H  
ATOM   3686 3HG2 VAL C 242      12.002   3.196 -14.406  1.00  0.00           H  
ATOM   3687  N   GLU C 243       7.951   2.053 -16.522  1.00  0.00           N  
ATOM   3688  CA  GLU C 243       6.644   1.895 -17.160  1.00  0.00           C  
ATOM   3689  C   GLU C 243       6.015   0.598 -16.677  1.00  0.00           C  
ATOM   3690  O   GLU C 243       4.808   0.519 -16.459  1.00  0.00           O  
ATOM   3691  CB  GLU C 243       6.770   1.889 -18.685  1.00  0.00           C  
ATOM   3692  CG  GLU C 243       5.442   1.818 -19.426  1.00  0.00           C  
ATOM   3693  CD  GLU C 243       5.606   1.793 -20.920  1.00  0.00           C  
ATOM   3694  OE1 GLU C 243       6.709   1.610 -21.375  1.00  0.00           O  
ATOM   3695  OE2 GLU C 243       4.626   1.958 -21.608  1.00  0.00           O  
ATOM   3696  H   GLU C 243       8.762   2.225 -17.099  1.00  0.00           H  
ATOM   3697  HA  GLU C 243       6.018   2.744 -16.881  1.00  0.00           H  
ATOM   3698 1HB  GLU C 243       7.287   2.792 -19.011  1.00  0.00           H  
ATOM   3699 2HB  GLU C 243       7.373   1.036 -18.997  1.00  0.00           H  
ATOM   3700 1HG  GLU C 243       4.912   0.918 -19.115  1.00  0.00           H  
ATOM   3701 2HG  GLU C 243       4.835   2.678 -19.146  1.00  0.00           H  
ATOM   3702  N   THR C 244       6.851  -0.418 -16.492  1.00  0.00           N  
ATOM   3703  CA  THR C 244       6.370  -1.756 -16.178  1.00  0.00           C  
ATOM   3704  C   THR C 244       6.191  -1.935 -14.672  1.00  0.00           C  
ATOM   3705  O   THR C 244       5.157  -2.421 -14.209  1.00  0.00           O  
ATOM   3706  CB  THR C 244       7.332  -2.831 -16.719  1.00  0.00           C  
ATOM   3707  OG1 THR C 244       7.470  -2.681 -18.138  1.00  0.00           O  
ATOM   3708  CG2 THR C 244       6.804  -4.223 -16.409  1.00  0.00           C  
ATOM   3709  H   THR C 244       7.845  -0.258 -16.571  1.00  0.00           H  
ATOM   3710  HA  THR C 244       5.414  -1.907 -16.679  1.00  0.00           H  
ATOM   3711  HB  THR C 244       8.311  -2.708 -16.257  1.00  0.00           H  
ATOM   3712  HG1 THR C 244       6.616  -2.470 -18.522  1.00  0.00           H  
ATOM   3713 1HG2 THR C 244       7.497  -4.970 -16.798  1.00  0.00           H  
ATOM   3714 2HG2 THR C 244       6.709  -4.344 -15.330  1.00  0.00           H  
ATOM   3715 3HG2 THR C 244       5.829  -4.355 -16.876  1.00  0.00           H  
ATOM   3716  N   ALA C 245       7.217  -1.540 -13.923  1.00  0.00           N  
ATOM   3717  CA  ALA C 245       7.283  -1.760 -12.483  1.00  0.00           C  
ATOM   3718  C   ALA C 245       6.309  -0.871 -11.727  1.00  0.00           C  
ATOM   3719  O   ALA C 245       5.790  -1.255 -10.692  1.00  0.00           O  
ATOM   3720  CB  ALA C 245       8.699  -1.513 -11.989  1.00  0.00           C  
ATOM   3721  H   ALA C 245       7.981  -1.067 -14.384  1.00  0.00           H  
ATOM   3722  HA  ALA C 245       7.011  -2.797 -12.285  1.00  0.00           H  
ATOM   3723 1HB  ALA C 245       8.743  -1.678 -10.913  1.00  0.00           H  
ATOM   3724 2HB  ALA C 245       9.383  -2.198 -12.490  1.00  0.00           H  
ATOM   3725 3HB  ALA C 245       8.987  -0.486 -12.210  1.00  0.00           H  
ATOM   3726  N   THR C 246       6.073   0.330 -12.230  1.00  0.00           N  
ATOM   3727  CA  THR C 246       5.157   1.237 -11.575  1.00  0.00           C  
ATOM   3728  C   THR C 246       3.792   0.917 -12.130  1.00  0.00           C  
ATOM   3729  O   THR C 246       2.776   1.411 -11.632  1.00  0.00           O  
ATOM   3730  CB  THR C 246       5.515   2.716 -11.813  1.00  0.00           C  
ATOM   3731  OG1 THR C 246       5.530   2.985 -13.221  1.00  0.00           O  
ATOM   3732  CG2 THR C 246       6.881   3.035 -11.225  1.00  0.00           C  
ATOM   3733  H   THR C 246       6.533   0.623 -13.080  1.00  0.00           H  
ATOM   3734  HA  THR C 246       5.274   1.128 -10.496  1.00  0.00           H  
ATOM   3735  HB  THR C 246       4.766   3.352 -11.343  1.00  0.00           H  
ATOM   3736  HG1 THR C 246       5.073   2.280 -13.686  1.00  0.00           H  
ATOM   3737 1HG2 THR C 246       7.117   4.084 -11.403  1.00  0.00           H  
ATOM   3738 2HG2 THR C 246       6.870   2.842 -10.153  1.00  0.00           H  
ATOM   3739 3HG2 THR C 246       7.636   2.409 -11.698  1.00  0.00           H  
ATOM   3740  N   THR C 247       3.787   0.079 -13.166  1.00  0.00           N  
ATOM   3741  CA  THR C 247       2.575  -0.485 -13.761  1.00  0.00           C  
ATOM   3742  C   THR C 247       1.700   0.649 -14.267  1.00  0.00           C  
ATOM   3743  O   THR C 247       0.571   0.849 -13.837  1.00  0.00           O  
ATOM   3744  CB  THR C 247       1.792  -1.349 -12.755  1.00  0.00           C  
ATOM   3745  OG1 THR C 247       1.124  -0.502 -11.811  1.00  0.00           O  
ATOM   3746  CG2 THR C 247       2.731  -2.287 -12.013  1.00  0.00           C  
ATOM   3747  H   THR C 247       4.686  -0.171 -13.551  1.00  0.00           H  
ATOM   3748  HA  THR C 247       2.863  -1.105 -14.610  1.00  0.00           H  
ATOM   3749  HB  THR C 247       1.044  -1.938 -13.286  1.00  0.00           H  
ATOM   3750  HG1 THR C 247       1.477   0.389 -11.877  1.00  0.00           H  
ATOM   3751 1HG2 THR C 247       2.160  -2.890 -11.307  1.00  0.00           H  
ATOM   3752 2HG2 THR C 247       3.232  -2.941 -12.727  1.00  0.00           H  
ATOM   3753 3HG2 THR C 247       3.475  -1.704 -11.472  1.00  0.00           H  
ATOM   3754  N   VAL C 248       2.276   1.411 -15.181  1.00  0.00           N  
ATOM   3755  CA  VAL C 248       1.576   2.476 -15.862  1.00  0.00           C  
ATOM   3756  C   VAL C 248       1.133   1.875 -17.192  1.00  0.00           C  
ATOM   3757  O   VAL C 248      -0.052   1.861 -17.526  1.00  0.00           O  
ATOM   3758  CB  VAL C 248       2.481   3.703 -16.084  1.00  0.00           C  
ATOM   3759  CG1 VAL C 248       1.750   4.764 -16.893  1.00  0.00           C  
ATOM   3760  CG2 VAL C 248       2.933   4.262 -14.744  1.00  0.00           C  
ATOM   3761  H   VAL C 248       3.244   1.236 -15.407  1.00  0.00           H  
ATOM   3762  HA  VAL C 248       0.747   2.803 -15.233  1.00  0.00           H  
ATOM   3763  HB  VAL C 248       3.353   3.400 -16.664  1.00  0.00           H  
ATOM   3764 1HG1 VAL C 248       2.404   5.624 -17.041  1.00  0.00           H  
ATOM   3765 2HG1 VAL C 248       1.468   4.353 -17.862  1.00  0.00           H  
ATOM   3766 3HG1 VAL C 248       0.855   5.078 -16.356  1.00  0.00           H  
ATOM   3767 1HG2 VAL C 248       3.572   5.129 -14.908  1.00  0.00           H  
ATOM   3768 2HG2 VAL C 248       2.061   4.560 -14.161  1.00  0.00           H  
ATOM   3769 3HG2 VAL C 248       3.489   3.499 -14.200  1.00  0.00           H  
ATOM   3770  N   GLY C 249       2.115   1.358 -17.930  1.00  0.00           N  
ATOM   3771  CA  GLY C 249       1.867   0.736 -19.220  1.00  0.00           C  
ATOM   3772  C   GLY C 249       1.358   1.681 -20.284  1.00  0.00           C  
ATOM   3773  O   GLY C 249       0.419   1.357 -21.009  1.00  0.00           O  
ATOM   3774  H   GLY C 249       3.060   1.403 -17.579  1.00  0.00           H  
ATOM   3775 1HA  GLY C 249       2.788   0.281 -19.587  1.00  0.00           H  
ATOM   3776 2HA  GLY C 249       1.138  -0.065 -19.104  1.00  0.00           H  
ATOM   3777  N   TYR C 250       1.978   2.852 -20.384  1.00  0.00           N  
ATOM   3778  CA  TYR C 250       1.616   3.796 -21.427  1.00  0.00           C  
ATOM   3779  C   TYR C 250       1.209   3.037 -22.660  1.00  0.00           C  
ATOM   3780  O   TYR C 250       0.080   3.160 -23.112  1.00  0.00           O  
ATOM   3781  CB  TYR C 250       2.773   4.748 -21.738  1.00  0.00           C  
ATOM   3782  CG  TYR C 250       2.883   5.911 -20.777  1.00  0.00           C  
ATOM   3783  CD1 TYR C 250       4.128   6.426 -20.450  1.00  0.00           C  
ATOM   3784  CD2 TYR C 250       1.737   6.462 -20.222  1.00  0.00           C  
ATOM   3785  CE1 TYR C 250       4.228   7.488 -19.572  1.00  0.00           C  
ATOM   3786  CE2 TYR C 250       1.837   7.524 -19.344  1.00  0.00           C  
ATOM   3787  CZ  TYR C 250       3.076   8.036 -19.019  1.00  0.00           C  
ATOM   3788  OH  TYR C 250       3.176   9.094 -18.144  1.00  0.00           O  
ATOM   3789  H   TYR C 250       2.709   3.096 -19.731  1.00  0.00           H  
ATOM   3790  HA  TYR C 250       0.784   4.404 -21.071  1.00  0.00           H  
ATOM   3791 1HB  TYR C 250       3.715   4.198 -21.715  1.00  0.00           H  
ATOM   3792 2HB  TYR C 250       2.654   5.149 -22.745  1.00  0.00           H  
ATOM   3793  HD1 TYR C 250       5.029   5.993 -20.886  1.00  0.00           H  
ATOM   3794  HD2 TYR C 250       0.758   6.057 -20.479  1.00  0.00           H  
ATOM   3795  HE1 TYR C 250       5.207   7.892 -19.315  1.00  0.00           H  
ATOM   3796  HE2 TYR C 250       0.936   7.957 -18.908  1.00  0.00           H  
ATOM   3797  HH  TYR C 250       2.343   9.201 -17.678  1.00  0.00           H  
ATOM   3798  N   GLY C 251       2.132   2.238 -23.183  1.00  0.00           N  
ATOM   3799  CA  GLY C 251       1.968   1.680 -24.511  1.00  0.00           C  
ATOM   3800  C   GLY C 251       3.168   2.052 -25.360  1.00  0.00           C  
ATOM   3801  O   GLY C 251       3.107   2.078 -26.590  1.00  0.00           O  
ATOM   3802  H   GLY C 251       2.962   2.012 -22.654  1.00  0.00           H  
ATOM   3803 1HA  GLY C 251       1.865   0.597 -24.441  1.00  0.00           H  
ATOM   3804 2HA  GLY C 251       1.049   2.062 -24.955  1.00  0.00           H  
ATOM   3805  N   ASP C 252       4.271   2.342 -24.679  1.00  0.00           N  
ATOM   3806  CA  ASP C 252       5.500   2.788 -25.313  1.00  0.00           C  
ATOM   3807  C   ASP C 252       6.416   1.594 -25.586  1.00  0.00           C  
ATOM   3808  O   ASP C 252       6.602   1.198 -26.735  1.00  0.00           O  
ATOM   3809  CB  ASP C 252       6.220   3.813 -24.433  1.00  0.00           C  
ATOM   3810  CG  ASP C 252       7.205   4.674 -25.211  1.00  0.00           C  
ATOM   3811  OD1 ASP C 252       6.776   5.395 -26.081  1.00  0.00           O  
ATOM   3812  OD2 ASP C 252       8.377   4.603 -24.929  1.00  0.00           O  
ATOM   3813  H   ASP C 252       4.243   2.244 -23.674  1.00  0.00           H  
ATOM   3814  HA  ASP C 252       5.246   3.286 -26.249  1.00  0.00           H  
ATOM   3815 1HB  ASP C 252       5.486   4.465 -23.959  1.00  0.00           H  
ATOM   3816 2HB  ASP C 252       6.760   3.296 -23.639  1.00  0.00           H  
ATOM   3817  N   LEU C 253       6.987   1.033 -24.520  1.00  0.00           N  
ATOM   3818  CA  LEU C 253       7.897  -0.108 -24.632  1.00  0.00           C  
ATOM   3819  C   LEU C 253       7.350  -1.346 -23.925  1.00  0.00           C  
ATOM   3820  O   LEU C 253       6.720  -1.243 -22.868  1.00  0.00           O  
ATOM   3821  CB  LEU C 253       9.267   0.253 -24.044  1.00  0.00           C  
ATOM   3822  CG  LEU C 253      10.004   1.409 -24.735  1.00  0.00           C  
ATOM   3823  CD1 LEU C 253      11.266   1.747 -23.953  1.00  0.00           C  
ATOM   3824  CD2 LEU C 253      10.336   1.016 -26.166  1.00  0.00           C  
ATOM   3825  H   LEU C 253       6.783   1.411 -23.606  1.00  0.00           H  
ATOM   3826  HA  LEU C 253       8.030  -0.342 -25.687  1.00  0.00           H  
ATOM   3827 1HB  LEU C 253       9.136   0.523 -22.998  1.00  0.00           H  
ATOM   3828 2HB  LEU C 253       9.910  -0.626 -24.094  1.00  0.00           H  
ATOM   3829  HG  LEU C 253       9.367   2.294 -24.740  1.00  0.00           H  
ATOM   3830 1HD1 LEU C 253      11.789   2.568 -24.443  1.00  0.00           H  
ATOM   3831 2HD1 LEU C 253      10.997   2.043 -22.939  1.00  0.00           H  
ATOM   3832 3HD1 LEU C 253      11.916   0.873 -23.916  1.00  0.00           H  
ATOM   3833 1HD2 LEU C 253      10.859   1.837 -26.657  1.00  0.00           H  
ATOM   3834 2HD2 LEU C 253      10.973   0.131 -26.162  1.00  0.00           H  
ATOM   3835 3HD2 LEU C 253       9.415   0.797 -26.707  1.00  0.00           H  
ATOM   3836  N   TYR C 254       7.599  -2.511 -24.528  1.00  0.00           N  
ATOM   3837  CA  TYR C 254       7.203  -3.806 -23.972  1.00  0.00           C  
ATOM   3838  C   TYR C 254       7.844  -4.997 -24.694  1.00  0.00           C  
ATOM   3839  O   TYR C 254       7.896  -5.048 -25.919  1.00  0.00           O  
ATOM   3840  CB  TYR C 254       5.679  -3.940 -24.004  1.00  0.00           C  
ATOM   3841  CG  TYR C 254       5.154  -5.126 -23.225  1.00  0.00           C  
ATOM   3842  CD1 TYR C 254       4.966  -5.028 -21.854  1.00  0.00           C  
ATOM   3843  CD2 TYR C 254       4.861  -6.312 -23.882  1.00  0.00           C  
ATOM   3844  CE1 TYR C 254       4.486  -6.111 -21.144  1.00  0.00           C  
ATOM   3845  CE2 TYR C 254       4.381  -7.395 -23.172  1.00  0.00           C  
ATOM   3846  CZ  TYR C 254       4.194  -7.297 -21.808  1.00  0.00           C  
ATOM   3847  OH  TYR C 254       3.717  -8.376 -21.100  1.00  0.00           O  
ATOM   3848  H   TYR C 254       8.087  -2.483 -25.412  1.00  0.00           H  
ATOM   3849  HA  TYR C 254       7.543  -3.857 -22.937  1.00  0.00           H  
ATOM   3850 1HB  TYR C 254       5.225  -3.036 -23.594  1.00  0.00           H  
ATOM   3851 2HB  TYR C 254       5.343  -4.035 -25.036  1.00  0.00           H  
ATOM   3852  HD1 TYR C 254       5.196  -4.096 -21.338  1.00  0.00           H  
ATOM   3853  HD2 TYR C 254       5.010  -6.389 -24.959  1.00  0.00           H  
ATOM   3854  HE1 TYR C 254       4.339  -6.034 -20.067  1.00  0.00           H  
ATOM   3855  HE2 TYR C 254       4.152  -8.327 -23.688  1.00  0.00           H  
ATOM   3856  HH  TYR C 254       3.579  -9.114 -21.699  1.00  0.00           H  
ATOM   3857  N   PRO C 255       8.359  -5.969 -23.933  1.00  0.00           N  
ATOM   3858  CA  PRO C 255       9.058  -7.080 -24.577  1.00  0.00           C  
ATOM   3859  C   PRO C 255       8.128  -8.082 -25.252  1.00  0.00           C  
ATOM   3860  O   PRO C 255       6.923  -8.118 -24.986  1.00  0.00           O  
ATOM   3861  CB  PRO C 255       9.803  -7.722 -23.404  1.00  0.00           C  
ATOM   3862  CG  PRO C 255       8.952  -7.418 -22.219  1.00  0.00           C  
ATOM   3863  CD  PRO C 255       8.445  -6.023 -22.470  1.00  0.00           C  
ATOM   3864  HA  PRO C 255       9.734  -6.683 -25.349  1.00  0.00           H  
ATOM   3865 1HB  PRO C 255       9.921  -8.802 -23.579  1.00  0.00           H  
ATOM   3866 2HB  PRO C 255      10.815  -7.298 -23.323  1.00  0.00           H  
ATOM   3867 1HG  PRO C 255       8.140  -8.155 -22.135  1.00  0.00           H  
ATOM   3868 2HG  PRO C 255       9.545  -7.493 -21.295  1.00  0.00           H  
ATOM   3869 1HD  PRO C 255       7.460  -5.899 -21.997  1.00  0.00           H  
ATOM   3870 2HD  PRO C 255       9.163  -5.293 -22.067  1.00  0.00           H  
ATOM   3871  N   VAL C 256       8.709  -8.891 -26.134  1.00  0.00           N  
ATOM   3872  CA  VAL C 256       7.960  -9.848 -26.937  1.00  0.00           C  
ATOM   3873  C   VAL C 256       8.616 -11.202 -26.756  1.00  0.00           C  
ATOM   3874  O   VAL C 256       7.953 -12.236 -26.773  1.00  0.00           O  
ATOM   3875  CB  VAL C 256       7.956  -9.453 -28.425  1.00  0.00           C  
ATOM   3876  CG1 VAL C 256       7.254 -10.516 -29.257  1.00  0.00           C  
ATOM   3877  CG2 VAL C 256       7.282  -8.100 -28.600  1.00  0.00           C  
ATOM   3878  H   VAL C 256       9.711  -8.833 -26.246  1.00  0.00           H  
ATOM   3879  HA  VAL C 256       6.919  -9.833 -26.611  1.00  0.00           H  
ATOM   3880  HB  VAL C 256       8.985  -9.395 -28.779  1.00  0.00           H  
ATOM   3881 1HG1 VAL C 256       7.261 -10.221 -30.306  1.00  0.00           H  
ATOM   3882 2HG1 VAL C 256       7.774 -11.467 -29.145  1.00  0.00           H  
ATOM   3883 3HG1 VAL C 256       6.224 -10.623 -28.917  1.00  0.00           H  
ATOM   3884 1HG2 VAL C 256       7.284  -7.827 -29.655  1.00  0.00           H  
ATOM   3885 2HG2 VAL C 256       6.254  -8.156 -28.240  1.00  0.00           H  
ATOM   3886 3HG2 VAL C 256       7.825  -7.347 -28.029  1.00  0.00           H  
ATOM   3887  N   THR C 257       9.934 -11.180 -26.601  1.00  0.00           N  
ATOM   3888  CA  THR C 257      10.706 -12.392 -26.395  1.00  0.00           C  
ATOM   3889  C   THR C 257      10.133 -13.047 -25.150  1.00  0.00           C  
ATOM   3890  O   THR C 257       9.835 -12.355 -24.178  1.00  0.00           O  
ATOM   3891  CB  THR C 257      12.211 -12.112 -26.229  1.00  0.00           C  
ATOM   3892  OG1 THR C 257      12.707 -11.444 -27.395  1.00  0.00           O  
ATOM   3893  CG2 THR C 257      12.976 -13.411 -26.029  1.00  0.00           C  
ATOM   3894  H   THR C 257      10.412 -10.291 -26.629  1.00  0.00           H  
ATOM   3895  HA  THR C 257      10.654 -12.994 -27.303  1.00  0.00           H  
ATOM   3896  HB  THR C 257      12.368 -11.468 -25.363  1.00  0.00           H  
ATOM   3897  HG1 THR C 257      13.641 -11.250 -27.280  1.00  0.00           H  
ATOM   3898 1HG2 THR C 257      14.038 -13.194 -25.913  1.00  0.00           H  
ATOM   3899 2HG2 THR C 257      12.609 -13.917 -25.136  1.00  0.00           H  
ATOM   3900 3HG2 THR C 257      12.831 -14.055 -26.895  1.00  0.00           H  
ATOM   3901  N   LEU C 258       9.975 -14.366 -25.164  1.00  0.00           N  
ATOM   3902  CA  LEU C 258       9.327 -15.035 -24.041  1.00  0.00           C  
ATOM   3903  C   LEU C 258      10.102 -14.723 -22.764  1.00  0.00           C  
ATOM   3904  O   LEU C 258       9.514 -14.462 -21.713  1.00  0.00           O  
ATOM   3905  CB  LEU C 258       9.269 -16.551 -24.271  1.00  0.00           C  
ATOM   3906  CG  LEU C 258       8.388 -17.013 -25.438  1.00  0.00           C  
ATOM   3907  CD1 LEU C 258       8.555 -18.514 -25.638  1.00  0.00           C  
ATOM   3908  CD2 LEU C 258       6.937 -16.658 -25.151  1.00  0.00           C  
ATOM   3909  H   LEU C 258      10.298 -14.918 -25.946  1.00  0.00           H  
ATOM   3910  HA  LEU C 258       8.305 -14.668 -23.963  1.00  0.00           H  
ATOM   3911 1HB  LEU C 258      10.279 -16.914 -24.454  1.00  0.00           H  
ATOM   3912 2HB  LEU C 258       8.893 -17.025 -23.364  1.00  0.00           H  
ATOM   3913  HG  LEU C 258       8.709 -16.517 -26.355  1.00  0.00           H  
ATOM   3914 1HD1 LEU C 258       7.930 -18.842 -26.468  1.00  0.00           H  
ATOM   3915 2HD1 LEU C 258       9.599 -18.737 -25.861  1.00  0.00           H  
ATOM   3916 3HD1 LEU C 258       8.257 -19.037 -24.730  1.00  0.00           H  
ATOM   3917 1HD2 LEU C 258       6.311 -16.987 -25.982  1.00  0.00           H  
ATOM   3918 2HD2 LEU C 258       6.615 -17.155 -24.236  1.00  0.00           H  
ATOM   3919 3HD2 LEU C 258       6.843 -15.579 -25.031  1.00  0.00           H  
ATOM   3920  N   TRP C 259      11.426 -14.740 -22.872  1.00  0.00           N  
ATOM   3921  CA  TRP C 259      12.299 -14.403 -21.757  1.00  0.00           C  
ATOM   3922  C   TRP C 259      12.029 -12.970 -21.310  1.00  0.00           C  
ATOM   3923  O   TRP C 259      11.865 -12.697 -20.121  1.00  0.00           O  
ATOM   3924  CB  TRP C 259      13.769 -14.560 -22.151  1.00  0.00           C  
ATOM   3925  CG  TRP C 259      14.724 -14.029 -21.126  1.00  0.00           C  
ATOM   3926  CD1 TRP C 259      14.476 -13.845 -19.799  1.00  0.00           C  
ATOM   3927  CD2 TRP C 259      16.094 -13.610 -21.340  1.00  0.00           C  
ATOM   3928  NE1 TRP C 259      15.590 -13.340 -19.175  1.00  0.00           N  
ATOM   3929  CE2 TRP C 259      16.590 -13.192 -20.102  1.00  0.00           C  
ATOM   3930  CE3 TRP C 259      16.926 -13.557 -22.465  1.00  0.00           C  
ATOM   3931  CZ2 TRP C 259      17.885 -12.722 -19.951  1.00  0.00           C  
ATOM   3932  CZ3 TRP C 259      18.225 -13.087 -22.314  1.00  0.00           C  
ATOM   3933  CH2 TRP C 259      18.692 -12.681 -21.089  1.00  0.00           C  
ATOM   3934  H   TRP C 259      11.837 -14.995 -23.759  1.00  0.00           H  
ATOM   3935  HA  TRP C 259      12.097 -15.093 -20.938  1.00  0.00           H  
ATOM   3936 1HB  TRP C 259      13.991 -15.615 -22.313  1.00  0.00           H  
ATOM   3937 2HB  TRP C 259      13.951 -14.040 -23.092  1.00  0.00           H  
ATOM   3938  HD1 TRP C 259      13.531 -14.065 -19.306  1.00  0.00           H  
ATOM   3939  HE1 TRP C 259      15.662 -13.114 -18.193  1.00  0.00           H  
ATOM   3940  HE3 TRP C 259      16.561 -13.881 -23.439  1.00  0.00           H  
ATOM   3941  HZ2 TRP C 259      18.274 -12.395 -18.987  1.00  0.00           H  
ATOM   3942  HZ3 TRP C 259      18.866 -13.049 -23.195  1.00  0.00           H  
ATOM   3943  HH2 TRP C 259      19.717 -12.319 -21.006  1.00  0.00           H  
ATOM   3944  N   GLY C 260      11.986 -12.056 -22.272  1.00  0.00           N  
ATOM   3945  CA  GLY C 260      11.821 -10.656 -21.939  1.00  0.00           C  
ATOM   3946  C   GLY C 260      10.523 -10.429 -21.192  1.00  0.00           C  
ATOM   3947  O   GLY C 260      10.480  -9.628 -20.262  1.00  0.00           O  
ATOM   3948  H   GLY C 260      12.067 -12.324 -23.243  1.00  0.00           H  
ATOM   3949 1HA  GLY C 260      12.663 -10.326 -21.330  1.00  0.00           H  
ATOM   3950 2HA  GLY C 260      11.833 -10.061 -22.852  1.00  0.00           H  
ATOM   3951  N   ARG C 261       9.469 -11.139 -21.597  1.00  0.00           N  
ATOM   3952  CA  ARG C 261       8.148 -10.975 -20.991  1.00  0.00           C  
ATOM   3953  C   ARG C 261       8.138 -11.609 -19.609  1.00  0.00           C  
ATOM   3954  O   ARG C 261       7.402 -11.181 -18.719  1.00  0.00           O  
ATOM   3955  CB  ARG C 261       7.066 -11.609 -21.853  1.00  0.00           C  
ATOM   3956  CG  ARG C 261       6.739 -10.851 -23.130  1.00  0.00           C  
ATOM   3957  CD  ARG C 261       5.695 -11.544 -23.928  1.00  0.00           C  
ATOM   3958  NE  ARG C 261       5.209 -10.716 -25.020  1.00  0.00           N  
ATOM   3959  CZ  ARG C 261       4.293 -11.107 -25.927  1.00  0.00           C  
ATOM   3960  NH1 ARG C 261       3.774 -12.313 -25.859  1.00  0.00           N  
ATOM   3961  NH2 ARG C 261       3.916 -10.278 -26.885  1.00  0.00           N  
ATOM   3962  H   ARG C 261       9.589 -11.810 -22.343  1.00  0.00           H  
ATOM   3963  HA  ARG C 261       7.935  -9.908 -20.909  1.00  0.00           H  
ATOM   3964 1HB  ARG C 261       7.371 -12.616 -22.136  1.00  0.00           H  
ATOM   3965 2HB  ARG C 261       6.145 -11.696 -21.276  1.00  0.00           H  
ATOM   3966 1HG  ARG C 261       6.374  -9.855 -22.879  1.00  0.00           H  
ATOM   3967 2HG  ARG C 261       7.638 -10.765 -23.742  1.00  0.00           H  
ATOM   3968 1HD  ARG C 261       6.109 -12.459 -24.352  1.00  0.00           H  
ATOM   3969 2HD  ARG C 261       4.851 -11.791 -23.286  1.00  0.00           H  
ATOM   3970  HE  ARG C 261       5.586  -9.781 -25.105  1.00  0.00           H  
ATOM   3971 1HH1 ARG C 261       4.062 -12.947 -25.127  1.00  0.00           H  
ATOM   3972 2HH1 ARG C 261       3.087 -12.606 -26.539  1.00  0.00           H  
ATOM   3973 1HH2 ARG C 261       4.315  -9.351 -26.937  1.00  0.00           H  
ATOM   3974 2HH2 ARG C 261       3.229 -10.571 -27.564  1.00  0.00           H  
ATOM   3975  N   CYS C 262       8.963 -12.634 -19.432  1.00  0.00           N  
ATOM   3976  CA  CYS C 262       9.109 -13.248 -18.124  1.00  0.00           C  
ATOM   3977  C   CYS C 262       9.667 -12.180 -17.213  1.00  0.00           C  
ATOM   3978  O   CYS C 262       9.174 -11.976 -16.106  1.00  0.00           O  
ATOM   3979  CB  CYS C 262      10.041 -14.459 -18.159  1.00  0.00           C  
ATOM   3980  SG  CYS C 262       9.365 -15.887 -19.040  1.00  0.00           S  
ATOM   3981  H   CYS C 262       9.497 -12.997 -20.209  1.00  0.00           H  
ATOM   3982  HA  CYS C 262       8.132 -13.608 -17.800  1.00  0.00           H  
ATOM   3983 1HB  CYS C 262      10.981 -14.181 -18.637  1.00  0.00           H  
ATOM   3984 2HB  CYS C 262      10.272 -14.770 -17.140  1.00  0.00           H  
ATOM   3985  HG  CYS C 262      10.418 -16.676 -18.853  1.00  0.00           H  
ATOM   3986  N   VAL C 263      10.689 -11.485 -17.701  1.00  0.00           N  
ATOM   3987  CA  VAL C 263      11.332 -10.425 -16.935  1.00  0.00           C  
ATOM   3988  C   VAL C 263      10.317  -9.329 -16.605  1.00  0.00           C  
ATOM   3989  O   VAL C 263      10.281  -8.808 -15.483  1.00  0.00           O  
ATOM   3990  CB  VAL C 263      12.508  -9.824 -17.726  1.00  0.00           C  
ATOM   3991  CG1 VAL C 263      13.041  -8.582 -17.027  1.00  0.00           C  
ATOM   3992  CG2 VAL C 263      13.607 -10.863 -17.891  1.00  0.00           C  
ATOM   3993  H   VAL C 263      11.029 -11.698 -18.628  1.00  0.00           H  
ATOM   3994  HA  VAL C 263      11.717 -10.852 -16.009  1.00  0.00           H  
ATOM   3995  HB  VAL C 263      12.152  -9.512 -18.708  1.00  0.00           H  
ATOM   3996 1HG1 VAL C 263      13.872  -8.170 -17.600  1.00  0.00           H  
ATOM   3997 2HG1 VAL C 263      12.248  -7.838 -16.953  1.00  0.00           H  
ATOM   3998 3HG1 VAL C 263      13.386  -8.847 -16.028  1.00  0.00           H  
ATOM   3999 1HG2 VAL C 263      14.435 -10.431 -18.451  1.00  0.00           H  
ATOM   4000 2HG2 VAL C 263      13.959 -11.179 -16.908  1.00  0.00           H  
ATOM   4001 3HG2 VAL C 263      13.214 -11.725 -18.430  1.00  0.00           H  
ATOM   4002  N   ALA C 264       9.486  -8.985 -17.583  1.00  0.00           N  
ATOM   4003  CA  ALA C 264       8.475  -7.961 -17.371  1.00  0.00           C  
ATOM   4004  C   ALA C 264       7.622  -8.364 -16.162  1.00  0.00           C  
ATOM   4005  O   ALA C 264       7.382  -7.560 -15.255  1.00  0.00           O  
ATOM   4006  CB  ALA C 264       7.607  -7.822 -18.610  1.00  0.00           C  
ATOM   4007  H   ALA C 264       9.550  -9.433 -18.486  1.00  0.00           H  
ATOM   4008  HA  ALA C 264       8.985  -7.015 -17.186  1.00  0.00           H  
ATOM   4009 1HB  ALA C 264       6.853  -7.053 -18.441  1.00  0.00           H  
ATOM   4010 2HB  ALA C 264       8.228  -7.540 -19.460  1.00  0.00           H  
ATOM   4011 3HB  ALA C 264       7.116  -8.771 -18.818  1.00  0.00           H  
ATOM   4012  N   VAL C 265       7.178  -9.616 -16.150  1.00  0.00           N  
ATOM   4013  CA  VAL C 265       6.339 -10.112 -15.071  1.00  0.00           C  
ATOM   4014  C   VAL C 265       7.054  -9.930 -13.737  1.00  0.00           C  
ATOM   4015  O   VAL C 265       6.461  -9.502 -12.750  1.00  0.00           O  
ATOM   4016  CB  VAL C 265       6.004 -11.600 -15.285  1.00  0.00           C  
ATOM   4017  CG1 VAL C 265       5.361 -12.185 -14.037  1.00  0.00           C  
ATOM   4018  CG2 VAL C 265       5.087 -11.756 -16.488  1.00  0.00           C  
ATOM   4019  H   VAL C 265       7.427 -10.238 -16.906  1.00  0.00           H  
ATOM   4020  HA  VAL C 265       5.405  -9.549 -15.072  1.00  0.00           H  
ATOM   4021  HB  VAL C 265       6.929 -12.150 -15.458  1.00  0.00           H  
ATOM   4022 1HG1 VAL C 265       5.131 -13.238 -14.205  1.00  0.00           H  
ATOM   4023 2HG1 VAL C 265       6.049 -12.095 -13.196  1.00  0.00           H  
ATOM   4024 3HG1 VAL C 265       4.441 -11.645 -13.814  1.00  0.00           H  
ATOM   4025 1HG2 VAL C 265       4.854 -12.811 -16.634  1.00  0.00           H  
ATOM   4026 2HG2 VAL C 265       4.164 -11.201 -16.317  1.00  0.00           H  
ATOM   4027 3HG2 VAL C 265       5.584 -11.368 -17.378  1.00  0.00           H  
ATOM   4028  N   VAL C 266       8.335 -10.259 -13.714  1.00  0.00           N  
ATOM   4029  CA  VAL C 266       9.101 -10.196 -12.484  1.00  0.00           C  
ATOM   4030  C   VAL C 266       9.074  -8.794 -11.897  1.00  0.00           C  
ATOM   4031  O   VAL C 266       8.774  -8.615 -10.721  1.00  0.00           O  
ATOM   4032  CB  VAL C 266      10.560 -10.617 -12.740  1.00  0.00           C  
ATOM   4033  CG1 VAL C 266      11.421 -10.324 -11.521  1.00  0.00           C  
ATOM   4034  CG2 VAL C 266      10.617 -12.095 -13.098  1.00  0.00           C  
ATOM   4035  H   VAL C 266       8.792 -10.560 -14.563  1.00  0.00           H  
ATOM   4036  HA  VAL C 266       8.668 -10.898 -11.770  1.00  0.00           H  
ATOM   4037  HB  VAL C 266      10.959 -10.027 -13.565  1.00  0.00           H  
ATOM   4038 1HG1 VAL C 266      12.449 -10.628 -11.720  1.00  0.00           H  
ATOM   4039 2HG1 VAL C 266      11.394  -9.256 -11.305  1.00  0.00           H  
ATOM   4040 3HG1 VAL C 266      11.039 -10.878 -10.664  1.00  0.00           H  
ATOM   4041 1HG2 VAL C 266      11.651 -12.386 -13.279  1.00  0.00           H  
ATOM   4042 2HG2 VAL C 266      10.212 -12.684 -12.275  1.00  0.00           H  
ATOM   4043 3HG2 VAL C 266      10.027 -12.274 -13.997  1.00  0.00           H  
ATOM   4044  N   VAL C 267       9.386  -7.799 -12.722  1.00  0.00           N  
ATOM   4045  CA  VAL C 267       9.543  -6.445 -12.218  1.00  0.00           C  
ATOM   4046  C   VAL C 267       8.192  -5.803 -11.922  1.00  0.00           C  
ATOM   4047  O   VAL C 267       8.098  -4.862 -11.129  1.00  0.00           O  
ATOM   4048  CB  VAL C 267      10.307  -5.583 -13.241  1.00  0.00           C  
ATOM   4049  CG1 VAL C 267      11.685  -6.171 -13.509  1.00  0.00           C  
ATOM   4050  CG2 VAL C 267       9.506  -5.477 -14.529  1.00  0.00           C  
ATOM   4051  H   VAL C 267       9.516  -7.976 -13.708  1.00  0.00           H  
ATOM   4052  HA  VAL C 267      10.107  -6.487 -11.285  1.00  0.00           H  
ATOM   4053  HB  VAL C 267      10.458  -4.588 -12.823  1.00  0.00           H  
ATOM   4054 1HG1 VAL C 267      12.211  -5.549 -14.234  1.00  0.00           H  
ATOM   4055 2HG1 VAL C 267      12.253  -6.204 -12.580  1.00  0.00           H  
ATOM   4056 3HG1 VAL C 267      11.579  -7.180 -13.907  1.00  0.00           H  
ATOM   4057 1HG2 VAL C 267      10.052  -4.866 -15.248  1.00  0.00           H  
ATOM   4058 2HG2 VAL C 267       9.350  -6.474 -14.944  1.00  0.00           H  
ATOM   4059 3HG2 VAL C 267       8.540  -5.016 -14.321  1.00  0.00           H  
ATOM   4060  N   MET C 268       7.142  -6.310 -12.555  1.00  0.00           N  
ATOM   4061  CA  MET C 268       5.800  -5.886 -12.198  1.00  0.00           C  
ATOM   4062  C   MET C 268       5.545  -6.137 -10.723  1.00  0.00           C  
ATOM   4063  O   MET C 268       5.173  -5.217 -10.001  1.00  0.00           O  
ATOM   4064  CB  MET C 268       4.764  -6.611 -13.054  1.00  0.00           C  
ATOM   4065  CG  MET C 268       4.735  -6.175 -14.512  1.00  0.00           C  
ATOM   4066  SD  MET C 268       3.606  -7.164 -15.512  1.00  0.00           S  
ATOM   4067  CE  MET C 268       4.034  -6.606 -17.159  1.00  0.00           C  
ATOM   4068  H   MET C 268       7.263  -6.994 -13.289  1.00  0.00           H  
ATOM   4069  HA  MET C 268       5.707  -4.820 -12.406  1.00  0.00           H  
ATOM   4070 1HB  MET C 268       4.958  -7.683 -13.031  1.00  0.00           H  
ATOM   4071 2HB  MET C 268       3.769  -6.450 -12.637  1.00  0.00           H  
ATOM   4072 1HG  MET C 268       4.426  -5.132 -14.574  1.00  0.00           H  
ATOM   4073 2HG  MET C 268       5.735  -6.259 -14.937  1.00  0.00           H  
ATOM   4074 1HE  MET C 268       3.419  -7.129 -17.892  1.00  0.00           H  
ATOM   4075 2HE  MET C 268       3.860  -5.532 -17.236  1.00  0.00           H  
ATOM   4076 3HE  MET C 268       5.087  -6.817 -17.352  1.00  0.00           H  
ATOM   4077  N   VAL C 269       5.749  -7.371 -10.269  1.00  0.00           N  
ATOM   4078  CA  VAL C 269       5.444  -7.709  -8.883  1.00  0.00           C  
ATOM   4079  C   VAL C 269       6.487  -7.092  -7.968  1.00  0.00           C  
ATOM   4080  O   VAL C 269       6.152  -6.496  -6.953  1.00  0.00           O  
ATOM   4081  CB  VAL C 269       5.418  -9.236  -8.685  1.00  0.00           C  
ATOM   4082  CG1 VAL C 269       5.252  -9.580  -7.213  1.00  0.00           C  
ATOM   4083  CG2 VAL C 269       4.297  -9.846  -9.512  1.00  0.00           C  
ATOM   4084  H   VAL C 269       6.117  -8.086 -10.880  1.00  0.00           H  
ATOM   4085  HA  VAL C 269       4.466  -7.297  -8.634  1.00  0.00           H  
ATOM   4086  HB  VAL C 269       6.374  -9.651  -9.006  1.00  0.00           H  
ATOM   4087 1HG1 VAL C 269       5.236 -10.663  -7.091  1.00  0.00           H  
ATOM   4088 2HG1 VAL C 269       6.085  -9.164  -6.646  1.00  0.00           H  
ATOM   4089 3HG1 VAL C 269       4.316  -9.160  -6.845  1.00  0.00           H  
ATOM   4090 1HG2 VAL C 269       4.285 -10.926  -9.368  1.00  0.00           H  
ATOM   4091 2HG2 VAL C 269       3.342  -9.427  -9.195  1.00  0.00           H  
ATOM   4092 3HG2 VAL C 269       4.459  -9.623 -10.566  1.00  0.00           H  
ATOM   4093  N   ALA C 270       7.752  -7.225  -8.345  1.00  0.00           N  
ATOM   4094  CA  ALA C 270       8.851  -6.834  -7.478  1.00  0.00           C  
ATOM   4095  C   ALA C 270       8.755  -5.342  -7.227  1.00  0.00           C  
ATOM   4096  O   ALA C 270       8.949  -4.881  -6.114  1.00  0.00           O  
ATOM   4097  CB  ALA C 270      10.176  -7.158  -8.135  1.00  0.00           C  
ATOM   4098  H   ALA C 270       7.958  -7.608  -9.257  1.00  0.00           H  
ATOM   4099  HA  ALA C 270       8.768  -7.399  -6.550  1.00  0.00           H  
ATOM   4100 1HB  ALA C 270      10.991  -6.860  -7.475  1.00  0.00           H  
ATOM   4101 2HB  ALA C 270      10.236  -8.229  -8.324  1.00  0.00           H  
ATOM   4102 3HB  ALA C 270      10.256  -6.618  -9.077  1.00  0.00           H  
ATOM   4103  N   GLY C 271       8.436  -4.592  -8.270  1.00  0.00           N  
ATOM   4104  CA  GLY C 271       8.303  -3.156  -8.128  1.00  0.00           C  
ATOM   4105  C   GLY C 271       7.186  -2.731  -7.192  1.00  0.00           C  
ATOM   4106  O   GLY C 271       7.404  -1.900  -6.309  1.00  0.00           O  
ATOM   4107  H   GLY C 271       8.282  -5.014  -9.175  1.00  0.00           H  
ATOM   4108 1HA  GLY C 271       9.239  -2.739  -7.756  1.00  0.00           H  
ATOM   4109 2HA  GLY C 271       8.119  -2.710  -9.105  1.00  0.00           H  
ATOM   4110  N   ILE C 272       5.986  -3.281  -7.381  1.00  0.00           N  
ATOM   4111  CA  ILE C 272       4.842  -2.906  -6.552  1.00  0.00           C  
ATOM   4112  C   ILE C 272       5.124  -3.340  -5.125  1.00  0.00           C  
ATOM   4113  O   ILE C 272       4.831  -2.628  -4.162  1.00  0.00           O  
ATOM   4114  CB  ILE C 272       3.536  -3.550  -7.053  1.00  0.00           C  
ATOM   4115  CG1 ILE C 272       3.164  -3.000  -8.432  1.00  0.00           C  
ATOM   4116  CG2 ILE C 272       2.409  -3.309  -6.059  1.00  0.00           C  
ATOM   4117  CD1 ILE C 272       2.946  -1.505  -8.456  1.00  0.00           C  
ATOM   4118  H   ILE C 272       5.861  -3.970  -8.109  1.00  0.00           H  
ATOM   4119  HA  ILE C 272       4.688  -1.831  -6.642  1.00  0.00           H  
ATOM   4120  HB  ILE C 272       3.681  -4.623  -7.169  1.00  0.00           H  
ATOM   4121 1HG1 ILE C 272       3.953  -3.241  -9.144  1.00  0.00           H  
ATOM   4122 2HG1 ILE C 272       2.251  -3.483  -8.782  1.00  0.00           H  
ATOM   4123 1HG2 ILE C 272       1.494  -3.770  -6.429  1.00  0.00           H  
ATOM   4124 2HG2 ILE C 272       2.673  -3.746  -5.097  1.00  0.00           H  
ATOM   4125 3HG2 ILE C 272       2.253  -2.237  -5.940  1.00  0.00           H  
ATOM   4126 1HD1 ILE C 272       2.686  -1.190  -9.467  1.00  0.00           H  
ATOM   4127 2HD1 ILE C 272       2.134  -1.245  -7.775  1.00  0.00           H  
ATOM   4128 3HD1 ILE C 272       3.858  -0.999  -8.143  1.00  0.00           H  
ATOM   4129  N   THR C 273       5.713  -4.525  -5.014  1.00  0.00           N  
ATOM   4130  CA  THR C 273       6.131  -5.083  -3.745  1.00  0.00           C  
ATOM   4131  C   THR C 273       7.051  -4.149  -2.977  1.00  0.00           C  
ATOM   4132  O   THR C 273       6.863  -3.943  -1.788  1.00  0.00           O  
ATOM   4133  CB  THR C 273       6.832  -6.438  -3.953  1.00  0.00           C  
ATOM   4134  OG1 THR C 273       5.921  -7.362  -4.564  1.00  0.00           O  
ATOM   4135  CG2 THR C 273       7.304  -7.004  -2.622  1.00  0.00           C  
ATOM   4136  H   THR C 273       5.873  -5.053  -5.860  1.00  0.00           H  
ATOM   4137  HA  THR C 273       5.247  -5.227  -3.124  1.00  0.00           H  
ATOM   4138  HB  THR C 273       7.691  -6.306  -4.611  1.00  0.00           H  
ATOM   4139  HG1 THR C 273       5.157  -7.481  -3.995  1.00  0.00           H  
ATOM   4140 1HG2 THR C 273       7.798  -7.961  -2.788  1.00  0.00           H  
ATOM   4141 2HG2 THR C 273       8.005  -6.309  -2.160  1.00  0.00           H  
ATOM   4142 3HG2 THR C 273       6.449  -7.147  -1.964  1.00  0.00           H  
ATOM   4143  N   SER C 274       8.041  -3.575  -3.647  1.00  0.00           N  
ATOM   4144  CA  SER C 274       8.934  -2.638  -2.977  1.00  0.00           C  
ATOM   4145  C   SER C 274       8.160  -1.463  -2.381  1.00  0.00           C  
ATOM   4146  O   SER C 274       8.442  -1.023  -1.268  1.00  0.00           O  
ATOM   4147  CB  SER C 274       9.978  -2.128  -3.951  1.00  0.00           C  
ATOM   4148  OG  SER C 274      10.828  -3.163  -4.364  1.00  0.00           O  
ATOM   4149  H   SER C 274       8.188  -3.780  -4.625  1.00  0.00           H  
ATOM   4150  HA  SER C 274       9.441  -3.163  -2.166  1.00  0.00           H  
ATOM   4151 1HB  SER C 274       9.483  -1.692  -4.819  1.00  0.00           H  
ATOM   4152 2HB  SER C 274      10.563  -1.340  -3.478  1.00  0.00           H  
ATOM   4153  HG  SER C 274      10.511  -3.437  -5.228  1.00  0.00           H  
ATOM   4154  N   PHE C 275       7.180  -0.955  -3.117  1.00  0.00           N  
ATOM   4155  CA  PHE C 275       6.353   0.120  -2.596  1.00  0.00           C  
ATOM   4156  C   PHE C 275       5.587  -0.306  -1.361  1.00  0.00           C  
ATOM   4157  O   PHE C 275       5.436   0.472  -0.425  1.00  0.00           O  
ATOM   4158  CB  PHE C 275       5.369   0.599  -3.665  1.00  0.00           C  
ATOM   4159  CG  PHE C 275       6.005   1.419  -4.751  1.00  0.00           C  
ATOM   4160  CD1 PHE C 275       6.123   0.919  -6.039  1.00  0.00           C  
ATOM   4161  CD2 PHE C 275       6.489   2.691  -4.487  1.00  0.00           C  
ATOM   4162  CE1 PHE C 275       6.708   1.672  -7.039  1.00  0.00           C  
ATOM   4163  CE2 PHE C 275       7.074   3.447  -5.484  1.00  0.00           C  
ATOM   4164  CZ  PHE C 275       7.184   2.936  -6.762  1.00  0.00           C  
ATOM   4165  H   PHE C 275       6.999  -1.309  -4.046  1.00  0.00           H  
ATOM   4166  HA  PHE C 275       7.002   0.945  -2.301  1.00  0.00           H  
ATOM   4167 1HB  PHE C 275       4.887  -0.261  -4.127  1.00  0.00           H  
ATOM   4168 2HB  PHE C 275       4.589   1.200  -3.199  1.00  0.00           H  
ATOM   4169  HD1 PHE C 275       5.746  -0.081  -6.259  1.00  0.00           H  
ATOM   4170  HD2 PHE C 275       6.403   3.095  -3.477  1.00  0.00           H  
ATOM   4171  HE1 PHE C 275       6.794   1.266  -8.047  1.00  0.00           H  
ATOM   4172  HE2 PHE C 275       7.449   4.446  -5.264  1.00  0.00           H  
ATOM   4173  HZ  PHE C 275       7.646   3.530  -7.549  1.00  0.00           H  
ATOM   4174  N   GLY C 276       5.108  -1.547  -1.359  1.00  0.00           N  
ATOM   4175  CA  GLY C 276       4.386  -2.057  -0.209  1.00  0.00           C  
ATOM   4176  C   GLY C 276       5.302  -2.216   0.993  1.00  0.00           C  
ATOM   4177  O   GLY C 276       4.902  -1.965   2.130  1.00  0.00           O  
ATOM   4178  H   GLY C 276       5.244  -2.146  -2.161  1.00  0.00           H  
ATOM   4179 1HA  GLY C 276       3.571  -1.377   0.040  1.00  0.00           H  
ATOM   4180 2HA  GLY C 276       3.938  -3.018  -0.457  1.00  0.00           H  
ATOM   4181  N   LEU C 277       6.534  -2.635   0.735  1.00  0.00           N  
ATOM   4182  CA  LEU C 277       7.507  -2.818   1.795  1.00  0.00           C  
ATOM   4183  C   LEU C 277       7.767  -1.484   2.483  1.00  0.00           C  
ATOM   4184  O   LEU C 277       7.870  -1.419   3.707  1.00  0.00           O  
ATOM   4185  CB  LEU C 277       8.815  -3.390   1.233  1.00  0.00           C  
ATOM   4186  CG  LEU C 277       8.755  -4.848   0.760  1.00  0.00           C  
ATOM   4187  CD1 LEU C 277      10.054  -5.205   0.050  1.00  0.00           C  
ATOM   4188  CD2 LEU C 277       8.516  -5.759   1.954  1.00  0.00           C  
ATOM   4189  H   LEU C 277       6.802  -2.832  -0.219  1.00  0.00           H  
ATOM   4190  HA  LEU C 277       7.110  -3.540   2.508  1.00  0.00           H  
ATOM   4191 1HB  LEU C 277       9.125  -2.779   0.386  1.00  0.00           H  
ATOM   4192 2HB  LEU C 277       9.583  -3.322   2.004  1.00  0.00           H  
ATOM   4193  HG  LEU C 277       7.941  -4.965   0.045  1.00  0.00           H  
ATOM   4194 1HD1 LEU C 277      10.011  -6.242  -0.286  1.00  0.00           H  
ATOM   4195 2HD1 LEU C 277      10.190  -4.551  -0.811  1.00  0.00           H  
ATOM   4196 3HD1 LEU C 277      10.890  -5.081   0.737  1.00  0.00           H  
ATOM   4197 1HD2 LEU C 277       8.472  -6.796   1.618  1.00  0.00           H  
ATOM   4198 2HD2 LEU C 277       9.330  -5.644   2.670  1.00  0.00           H  
ATOM   4199 3HD2 LEU C 277       7.573  -5.493   2.432  1.00  0.00           H  
ATOM   4200  N   VAL C 278       7.872  -0.420   1.695  1.00  0.00           N  
ATOM   4201  CA  VAL C 278       8.071   0.912   2.253  1.00  0.00           C  
ATOM   4202  C   VAL C 278       6.834   1.364   3.024  1.00  0.00           C  
ATOM   4203  O   VAL C 278       6.944   1.962   4.093  1.00  0.00           O  
ATOM   4204  CB  VAL C 278       8.377   1.923   1.132  1.00  0.00           C  
ATOM   4205  CG1 VAL C 278       8.395   3.341   1.685  1.00  0.00           C  
ATOM   4206  CG2 VAL C 278       9.707   1.583   0.477  1.00  0.00           C  
ATOM   4207  H   VAL C 278       7.814  -0.530   0.692  1.00  0.00           H  
ATOM   4208  HA  VAL C 278       8.926   0.880   2.929  1.00  0.00           H  
ATOM   4209  HB  VAL C 278       7.582   1.878   0.388  1.00  0.00           H  
ATOM   4210 1HG1 VAL C 278       8.612   4.043   0.879  1.00  0.00           H  
ATOM   4211 2HG1 VAL C 278       7.422   3.575   2.116  1.00  0.00           H  
ATOM   4212 3HG1 VAL C 278       9.163   3.422   2.453  1.00  0.00           H  
ATOM   4213 1HG2 VAL C 278       9.917   2.302  -0.315  1.00  0.00           H  
ATOM   4214 2HG2 VAL C 278      10.501   1.623   1.223  1.00  0.00           H  
ATOM   4215 3HG2 VAL C 278       9.658   0.580   0.053  1.00  0.00           H  
ATOM   4216  N   THR C 279       5.656   1.089   2.480  1.00  0.00           N  
ATOM   4217  CA  THR C 279       4.435   1.558   3.117  1.00  0.00           C  
ATOM   4218  C   THR C 279       4.382   0.920   4.487  1.00  0.00           C  
ATOM   4219  O   THR C 279       4.153   1.596   5.485  1.00  0.00           O  
ATOM   4220  CB  THR C 279       3.175   1.204   2.305  1.00  0.00           C  
ATOM   4221  OG1 THR C 279       3.235   1.843   1.023  1.00  0.00           O  
ATOM   4222  CG2 THR C 279       1.923   1.660   3.037  1.00  0.00           C  
ATOM   4223  H   THR C 279       5.591   0.555   1.625  1.00  0.00           H  
ATOM   4224  HA  THR C 279       4.465   2.646   3.164  1.00  0.00           H  
ATOM   4225  HB  THR C 279       3.130   0.125   2.156  1.00  0.00           H  
ATOM   4226  HG1 THR C 279       3.527   1.209   0.363  1.00  0.00           H  
ATOM   4227 1HG2 THR C 279       1.043   1.401   2.449  1.00  0.00           H  
ATOM   4228 2HG2 THR C 279       1.869   1.167   4.008  1.00  0.00           H  
ATOM   4229 3HG2 THR C 279       1.958   2.739   3.180  1.00  0.00           H  
ATOM   4230  N   ALA C 280       4.593  -0.392   4.520  1.00  0.00           N  
ATOM   4231  CA  ALA C 280       4.429  -1.159   5.747  1.00  0.00           C  
ATOM   4232  C   ALA C 280       5.487  -0.682   6.722  1.00  0.00           C  
ATOM   4233  O   ALA C 280       5.210  -0.478   7.903  1.00  0.00           O  
ATOM   4234  CB  ALA C 280       4.606  -2.642   5.469  1.00  0.00           C  
ATOM   4235  H   ALA C 280       4.873  -0.870   3.676  1.00  0.00           H  
ATOM   4236  HA  ALA C 280       3.420  -0.987   6.122  1.00  0.00           H  
ATOM   4237 1HB  ALA C 280       4.481  -3.203   6.394  1.00  0.00           H  
ATOM   4238 2HB  ALA C 280       3.861  -2.967   4.743  1.00  0.00           H  
ATOM   4239 3HB  ALA C 280       5.603  -2.820   5.068  1.00  0.00           H  
ATOM   4240  N   ALA C 281       6.699  -0.498   6.211  1.00  0.00           N  
ATOM   4241  CA  ALA C 281       7.827  -0.117   7.038  1.00  0.00           C  
ATOM   4242  C   ALA C 281       7.507   1.190   7.746  1.00  0.00           C  
ATOM   4243  O   ALA C 281       7.638   1.304   8.959  1.00  0.00           O  
ATOM   4244  CB  ALA C 281       9.060   0.056   6.181  1.00  0.00           C  
ATOM   4245  H   ALA C 281       6.838  -0.628   5.219  1.00  0.00           H  
ATOM   4246  HA  ALA C 281       8.004  -0.916   7.759  1.00  0.00           H  
ATOM   4247 1HB  ALA C 281       9.903   0.342   6.810  1.00  0.00           H  
ATOM   4248 2HB  ALA C 281       9.287  -0.883   5.675  1.00  0.00           H  
ATOM   4249 3HB  ALA C 281       8.881   0.833   5.440  1.00  0.00           H  
ATOM   4250  N   LEU C 282       7.065   2.175   6.980  1.00  0.00           N  
ATOM   4251  CA  LEU C 282       6.731   3.479   7.539  1.00  0.00           C  
ATOM   4252  C   LEU C 282       5.550   3.453   8.514  1.00  0.00           C  
ATOM   4253  O   LEU C 282       5.558   4.163   9.521  1.00  0.00           O  
ATOM   4254  CB  LEU C 282       6.421   4.455   6.397  1.00  0.00           C  
ATOM   4255  CG  LEU C 282       7.613   4.844   5.513  1.00  0.00           C  
ATOM   4256  CD1 LEU C 282       7.117   5.639   4.313  1.00  0.00           C  
ATOM   4257  CD2 LEU C 282       8.610   5.652   6.330  1.00  0.00           C  
ATOM   4258  H   LEU C 282       6.956   2.023   5.987  1.00  0.00           H  
ATOM   4259  HA  LEU C 282       7.585   3.838   8.112  1.00  0.00           H  
ATOM   4260 1HB  LEU C 282       5.664   4.009   5.755  1.00  0.00           H  
ATOM   4261 2HB  LEU C 282       6.013   5.371   6.825  1.00  0.00           H  
ATOM   4262  HG  LEU C 282       8.097   3.942   5.138  1.00  0.00           H  
ATOM   4263 1HD1 LEU C 282       7.963   5.916   3.684  1.00  0.00           H  
ATOM   4264 2HD1 LEU C 282       6.420   5.031   3.736  1.00  0.00           H  
ATOM   4265 3HD1 LEU C 282       6.612   6.541   4.658  1.00  0.00           H  
ATOM   4266 1HD2 LEU C 282       9.457   5.928   5.701  1.00  0.00           H  
ATOM   4267 2HD2 LEU C 282       8.127   6.555   6.704  1.00  0.00           H  
ATOM   4268 3HD2 LEU C 282       8.961   5.053   7.171  1.00  0.00           H  
ATOM   4269  N   ALA C 283       4.537   2.643   8.216  1.00  0.00           N  
ATOM   4270  CA  ALA C 283       3.391   2.499   9.109  1.00  0.00           C  
ATOM   4271  C   ALA C 283       3.814   2.035  10.491  1.00  0.00           C  
ATOM   4272  O   ALA C 283       3.410   2.617  11.491  1.00  0.00           O  
ATOM   4273  CB  ALA C 283       2.384   1.520   8.526  1.00  0.00           C  
ATOM   4274  H   ALA C 283       4.558   2.116   7.354  1.00  0.00           H  
ATOM   4275  HA  ALA C 283       2.916   3.474   9.211  1.00  0.00           H  
ATOM   4276 1HB  ALA C 283       1.536   1.424   9.205  1.00  0.00           H  
ATOM   4277 2HB  ALA C 283       2.036   1.888   7.561  1.00  0.00           H  
ATOM   4278 3HB  ALA C 283       2.855   0.548   8.395  1.00  0.00           H  
ATOM   4279  N   THR C 284       4.626   0.987  10.548  1.00  0.00           N  
ATOM   4280  CA  THR C 284       5.130   0.493  11.824  1.00  0.00           C  
ATOM   4281  C   THR C 284       5.775   1.604  12.650  1.00  0.00           C  
ATOM   4282  O   THR C 284       5.520   1.724  13.848  1.00  0.00           O  
ATOM   4283  CB  THR C 284       6.146  -0.644  11.610  1.00  0.00           C  
ATOM   4284  OG1 THR C 284       5.512  -1.731  10.923  1.00  0.00           O  
ATOM   4285  CG2 THR C 284       6.684  -1.137  12.944  1.00  0.00           C  
ATOM   4286  H   THR C 284       4.903   0.520   9.697  1.00  0.00           H  
ATOM   4287  HA  THR C 284       4.292   0.090  12.394  1.00  0.00           H  
ATOM   4288  HB  THR C 284       6.974  -0.282  11.001  1.00  0.00           H  
ATOM   4289  HG1 THR C 284       6.166  -2.206  10.404  1.00  0.00           H  
ATOM   4290 1HG2 THR C 284       7.401  -1.940  12.773  1.00  0.00           H  
ATOM   4291 2HG2 THR C 284       7.177  -0.315  13.463  1.00  0.00           H  
ATOM   4292 3HG2 THR C 284       5.862  -1.509  13.553  1.00  0.00           H  
ATOM   4293  N   TRP C 285       6.610   2.413  12.006  1.00  0.00           N  
ATOM   4294  CA  TRP C 285       7.281   3.522  12.678  1.00  0.00           C  
ATOM   4295  C   TRP C 285       6.250   4.542  13.154  1.00  0.00           C  
ATOM   4296  O   TRP C 285       6.377   5.129  14.230  1.00  0.00           O  
ATOM   4297  CB  TRP C 285       8.287   4.194  11.742  1.00  0.00           C  
ATOM   4298  CG  TRP C 285       9.158   5.204  12.426  1.00  0.00           C  
ATOM   4299  CD1 TRP C 285      10.098   4.955  13.381  1.00  0.00           C  
ATOM   4300  CD2 TRP C 285       9.176   6.635  12.209  1.00  0.00           C  
ATOM   4301  NE1 TRP C 285      10.695   6.128  13.773  1.00  0.00           N  
ATOM   4302  CE2 TRP C 285      10.145   7.166  13.065  1.00  0.00           C  
ATOM   4303  CE3 TRP C 285       8.458   7.496  11.368  1.00  0.00           C  
ATOM   4304  CZ2 TRP C 285      10.418   8.524  13.111  1.00  0.00           C  
ATOM   4305  CZ3 TRP C 285       8.734   8.857  11.414  1.00  0.00           C  
ATOM   4306  CH2 TRP C 285       9.689   9.357  12.262  1.00  0.00           C  
ATOM   4307  H   TRP C 285       6.785   2.255  11.024  1.00  0.00           H  
ATOM   4308  HA  TRP C 285       7.820   3.128  13.540  1.00  0.00           H  
ATOM   4309 1HB  TRP C 285       8.928   3.436  11.292  1.00  0.00           H  
ATOM   4310 2HB  TRP C 285       7.754   4.694  10.934  1.00  0.00           H  
ATOM   4311  HD1 TRP C 285      10.339   3.970  13.776  1.00  0.00           H  
ATOM   4312  HE1 TRP C 285      11.422   6.214  14.469  1.00  0.00           H  
ATOM   4313  HE3 TRP C 285       7.700   7.104  10.691  1.00  0.00           H  
ATOM   4314  HZ2 TRP C 285      11.173   8.940  13.778  1.00  0.00           H  
ATOM   4315  HZ3 TRP C 285       8.170   9.520  10.757  1.00  0.00           H  
ATOM   4316  HH2 TRP C 285       9.881  10.430  12.272  1.00  0.00           H  
ATOM   4317  N   PHE C 286       5.230   4.749  12.331  1.00  0.00           N  
ATOM   4318  CA  PHE C 286       4.246   5.790  12.577  1.00  0.00           C  
ATOM   4319  C   PHE C 286       3.484   5.386  13.829  1.00  0.00           C  
ATOM   4320  O   PHE C 286       3.085   6.228  14.624  1.00  0.00           O  
ATOM   4321  CB  PHE C 286       3.293   5.958  11.392  1.00  0.00           C  
ATOM   4322  CG  PHE C 286       3.882   6.728  10.245  1.00  0.00           C  
ATOM   4323  CD1 PHE C 286       4.843   7.703  10.467  1.00  0.00           C  
ATOM   4324  CD2 PHE C 286       3.477   6.480   8.942  1.00  0.00           C  
ATOM   4325  CE1 PHE C 286       5.386   8.413   9.412  1.00  0.00           C  
ATOM   4326  CE2 PHE C 286       4.018   7.187   7.886  1.00  0.00           C  
ATOM   4327  CZ  PHE C 286       4.974   8.155   8.122  1.00  0.00           C  
ATOM   4328  H   PHE C 286       5.136   4.167  11.511  1.00  0.00           H  
ATOM   4329  HA  PHE C 286       4.771   6.737  12.714  1.00  0.00           H  
ATOM   4330 1HB  PHE C 286       2.994   4.977  11.025  1.00  0.00           H  
ATOM   4331 2HB  PHE C 286       2.392   6.473  11.720  1.00  0.00           H  
ATOM   4332  HD1 PHE C 286       5.170   7.907  11.487  1.00  0.00           H  
ATOM   4333  HD2 PHE C 286       2.721   5.716   8.756  1.00  0.00           H  
ATOM   4334  HE1 PHE C 286       6.140   9.177   9.600  1.00  0.00           H  
ATOM   4335  HE2 PHE C 286       3.691   6.982   6.867  1.00  0.00           H  
ATOM   4336  HZ  PHE C 286       5.400   8.714   7.290  1.00  0.00           H  
ATOM   4337  N   VAL C 287       3.304   4.077  13.982  1.00  0.00           N  
ATOM   4338  CA  VAL C 287       2.663   3.498  15.151  1.00  0.00           C  
ATOM   4339  C   VAL C 287       3.582   3.825  16.328  1.00  0.00           C  
ATOM   4340  O   VAL C 287       3.127   4.181  17.415  1.00  0.00           O  
ATOM   4341  CB  VAL C 287       2.479   1.976  15.006  1.00  0.00           C  
ATOM   4342  CG1 VAL C 287       2.045   1.363  16.329  1.00  0.00           C  
ATOM   4343  CG2 VAL C 287       1.461   1.679  13.915  1.00  0.00           C  
ATOM   4344  H   VAL C 287       3.631   3.466  13.247  1.00  0.00           H  
ATOM   4345  HA  VAL C 287       1.673   3.944  15.260  1.00  0.00           H  
ATOM   4346  HB  VAL C 287       3.436   1.527  14.743  1.00  0.00           H  
ATOM   4347 1HG1 VAL C 287       1.919   0.287  16.208  1.00  0.00           H  
ATOM   4348 2HG1 VAL C 287       2.804   1.557  17.086  1.00  0.00           H  
ATOM   4349 3HG1 VAL C 287       1.098   1.804  16.642  1.00  0.00           H  
ATOM   4350 1HG2 VAL C 287       1.337   0.601  13.817  1.00  0.00           H  
ATOM   4351 2HG2 VAL C 287       0.505   2.133  14.175  1.00  0.00           H  
ATOM   4352 3HG2 VAL C 287       1.812   2.091  12.968  1.00  0.00           H  
ATOM   4353  N   GLY C 288       4.889   3.708  16.087  1.00  0.00           N  
ATOM   4354  CA  GLY C 288       5.885   3.979  17.114  1.00  0.00           C  
ATOM   4355  C   GLY C 288       5.691   5.388  17.643  1.00  0.00           C  
ATOM   4356  O   GLY C 288       5.868   5.674  18.830  1.00  0.00           O  
ATOM   4357  H   GLY C 288       5.195   3.425  15.167  1.00  0.00           H  
ATOM   4358 1HA  GLY C 288       5.786   3.249  17.918  1.00  0.00           H  
ATOM   4359 2HA  GLY C 288       6.883   3.860  16.694  1.00  0.00           H  
ATOM   4360  N   ARG C 289       5.345   6.273  16.716  1.00  0.00           N  
ATOM   4361  CA  ARG C 289       5.222   7.700  16.959  1.00  0.00           C  
ATOM   4362  C   ARG C 289       4.037   7.825  17.909  1.00  0.00           C  
ATOM   4363  O   ARG C 289       4.057   8.596  18.875  1.00  0.00           O  
ATOM   4364  CB  ARG C 289       4.982   8.487  15.679  1.00  0.00           C  
ATOM   4365  CG  ARG C 289       6.098   8.389  14.651  1.00  0.00           C  
ATOM   4366  CD  ARG C 289       7.438   8.491  15.283  1.00  0.00           C  
ATOM   4367  NE  ARG C 289       7.917   7.200  15.750  1.00  0.00           N  
ATOM   4368  CZ  ARG C 289       8.985   7.024  16.551  1.00  0.00           C  
ATOM   4369  NH1 ARG C 289       9.674   8.064  16.966  1.00  0.00           N  
ATOM   4370  NH2 ARG C 289       9.340   5.806  16.922  1.00  0.00           N  
ATOM   4371  H   ARG C 289       5.160   5.914  15.791  1.00  0.00           H  
ATOM   4372  HA  ARG C 289       6.161   8.062  17.378  1.00  0.00           H  
ATOM   4373 1HB  ARG C 289       4.066   8.139  15.205  1.00  0.00           H  
ATOM   4374 2HB  ARG C 289       4.847   9.541  15.920  1.00  0.00           H  
ATOM   4375 1HG  ARG C 289       6.034   7.432  14.134  1.00  0.00           H  
ATOM   4376 2HG  ARG C 289       5.998   9.199  13.927  1.00  0.00           H  
ATOM   4377 1HD  ARG C 289       8.154   8.877  14.558  1.00  0.00           H  
ATOM   4378 2HD  ARG C 289       7.387   9.165  16.137  1.00  0.00           H  
ATOM   4379  HE  ARG C 289       7.412   6.375  15.452  1.00  0.00           H  
ATOM   4380 1HH1 ARG C 289       9.403   8.995  16.683  1.00  0.00           H  
ATOM   4381 2HH1 ARG C 289      10.475   7.932  17.566  1.00  0.00           H  
ATOM   4382 1HH2 ARG C 289       8.810   5.006  16.603  1.00  0.00           H  
ATOM   4383 2HH2 ARG C 289      10.141   5.674  17.522  1.00  0.00           H  
ATOM   4384  N   GLU C 290       2.993   7.064  17.585  1.00  0.00           N  
ATOM   4385  CA  GLU C 290       1.730   7.073  18.310  1.00  0.00           C  
ATOM   4386  C   GLU C 290       2.007   6.572  19.724  1.00  0.00           C  
ATOM   4387  O   GLU C 290       1.485   7.104  20.702  1.00  0.00           O  
ATOM   4388  CB  GLU C 290       0.683   6.196  17.619  1.00  0.00           C  
ATOM   4389  CG  GLU C 290      -0.634   6.076  18.372  1.00  0.00           C  
ATOM   4390  CD  GLU C 290      -1.298   7.404  18.604  1.00  0.00           C  
ATOM   4391  OE1 GLU C 290      -0.992   8.332  17.894  1.00  0.00           O  
ATOM   4392  OE2 GLU C 290      -2.114   7.491  19.491  1.00  0.00           O  
ATOM   4393  H   GLU C 290       3.099   6.452  16.788  1.00  0.00           H  
ATOM   4394  HA  GLU C 290       1.332   8.088  18.302  1.00  0.00           H  
ATOM   4395 1HB  GLU C 290       0.467   6.599  16.629  1.00  0.00           H  
ATOM   4396 2HB  GLU C 290       1.083   5.191  17.482  1.00  0.00           H  
ATOM   4397 1HG  GLU C 290      -1.310   5.439  17.802  1.00  0.00           H  
ATOM   4398 2HG  GLU C 290      -0.449   5.595  19.332  1.00  0.00           H  
ATOM   4399  N   GLN C 291       2.833   5.534  19.812  1.00  0.00           N  
ATOM   4400  CA  GLN C 291       3.183   4.922  21.085  1.00  0.00           C  
ATOM   4401  C   GLN C 291       4.148   5.833  21.861  1.00  0.00           C  
ATOM   4402  O   GLN C 291       3.970   5.968  23.090  1.00  0.00           O  
ATOM   4403  OXT GLN C 291       5.041   6.390  21.284  1.00  0.00           O  
ATOM   4404  CB  GLN C 291       3.809   3.542  20.865  1.00  0.00           C  
ATOM   4405  CG  GLN C 291       2.870   2.525  20.239  1.00  0.00           C  
ATOM   4406  CD  GLN C 291       1.700   2.185  21.143  1.00  0.00           C  
ATOM   4407  OE1 GLN C 291       1.884   1.795  22.300  1.00  0.00           O  
ATOM   4408  NE2 GLN C 291       0.488   2.330  20.621  1.00  0.00           N  
ATOM   4409  H   GLN C 291       3.229   5.162  18.961  1.00  0.00           H  
ATOM   4410  HA  GLN C 291       2.269   4.773  21.660  1.00  0.00           H  
ATOM   4411 1HB  GLN C 291       4.681   3.637  20.218  1.00  0.00           H  
ATOM   4412 2HB  GLN C 291       4.152   3.142  21.819  1.00  0.00           H  
ATOM   4413 1HG  GLN C 291       2.475   2.934  19.309  1.00  0.00           H  
ATOM   4414 2HG  GLN C 291       3.425   1.609  20.039  1.00  0.00           H  
ATOM   4415 1HE2 GLN C 291      -0.323   2.121  21.170  1.00  0.00           H  
ATOM   4416 2HE2 GLN C 291       0.384   2.649  19.678  1.00  0.00           H  
ATOM   4417  N   ALA D 292      -0.052  15.993  17.045  1.00  0.00           N  
ATOM   4418  CA  ALA D 292       0.477  14.619  16.804  1.00  0.00           C  
ATOM   4419  C   ALA D 292       1.774  14.674  16.005  1.00  0.00           C  
ATOM   4420  O   ALA D 292       2.655  15.490  16.283  1.00  0.00           O  
ATOM   4421  CB  ALA D 292      -0.564  13.786  16.056  1.00  0.00           C  
ATOM   4422 1H   ALA D 292      -0.902  15.936  17.570  1.00  0.00           H  
ATOM   4423 2H   ALA D 292       0.621  16.525  17.559  1.00  0.00           H  
ATOM   4424 3H   ALA D 292      -0.231  16.441  16.169  1.00  0.00           H  
ATOM   4425  HA  ALA D 292       0.676  14.157  17.771  1.00  0.00           H  
ATOM   4426 1HB  ALA D 292      -0.171  12.783  15.883  1.00  0.00           H  
ATOM   4427 2HB  ALA D 292      -1.474  13.721  16.652  1.00  0.00           H  
ATOM   4428 3HB  ALA D 292      -0.788  14.257  15.101  1.00  0.00           H  
ATOM   4429  N   LEU D 293       1.884  13.794  15.013  1.00  0.00           N  
ATOM   4430  CA  LEU D 293       3.078  13.697  14.182  1.00  0.00           C  
ATOM   4431  C   LEU D 293       2.769  12.901  12.921  1.00  0.00           C  
ATOM   4432  O   LEU D 293       2.636  13.461  11.834  1.00  0.00           O  
ATOM   4433  CB  LEU D 293       4.221  13.029  14.957  1.00  0.00           C  
ATOM   4434  CG  LEU D 293       5.540  12.869  14.190  1.00  0.00           C  
ATOM   4435  CD1 LEU D 293       6.051  14.240  13.767  1.00  0.00           C  
ATOM   4436  CD2 LEU D 293       6.555  12.155  15.070  1.00  0.00           C  
ATOM   4437  H   LEU D 293       1.107  13.174  14.834  1.00  0.00           H  
ATOM   4438  HA  LEU D 293       3.396  14.704  13.915  1.00  0.00           H  
ATOM   4439 1HB  LEU D 293       4.426  13.618  15.849  1.00  0.00           H  
ATOM   4440 2HB  LEU D 293       3.897  12.037  15.269  1.00  0.00           H  
ATOM   4441  HG  LEU D 293       5.367  12.284  13.287  1.00  0.00           H  
ATOM   4442 1HD1 LEU D 293       6.988  14.126  13.222  1.00  0.00           H  
ATOM   4443 2HD1 LEU D 293       5.314  14.720  13.123  1.00  0.00           H  
ATOM   4444 3HD1 LEU D 293       6.218  14.855  14.651  1.00  0.00           H  
ATOM   4445 1HD2 LEU D 293       7.493  12.041  14.525  1.00  0.00           H  
ATOM   4446 2HD2 LEU D 293       6.730  12.740  15.973  1.00  0.00           H  
ATOM   4447 3HD2 LEU D 293       6.172  11.172  15.343  1.00  0.00           H  
ATOM   4448  N   HIS D 294       2.655  11.588  13.076  1.00  0.00           N  
ATOM   4449  CA  HIS D 294       2.361  10.708  11.959  1.00  0.00           C  
ATOM   4450  C   HIS D 294       1.019  11.061  11.330  1.00  0.00           C  
ATOM   4451  O   HIS D 294       0.819  10.885  10.133  1.00  0.00           O  
ATOM   4452  CB  HIS D 294       2.356   9.244  12.409  1.00  0.00           C  
ATOM   4453  CG  HIS D 294       1.342   8.943  13.469  1.00  0.00           C  
ATOM   4454  ND1 HIS D 294       0.134   8.338  13.192  1.00  0.00           N  
ATOM   4455  CD2 HIS D 294       1.355   9.165  14.804  1.00  0.00           C  
ATOM   4456  CE1 HIS D 294      -0.552   8.200  14.313  1.00  0.00           C  
ATOM   4457  NE2 HIS D 294       0.166   8.694  15.305  1.00  0.00           N  
ATOM   4458  H   HIS D 294       2.775  11.191  13.997  1.00  0.00           H  
ATOM   4459  HA  HIS D 294       3.137  10.811  11.201  1.00  0.00           H  
ATOM   4460 1HB  HIS D 294       2.155   8.600  11.552  1.00  0.00           H  
ATOM   4461 2HB  HIS D 294       3.341   8.978  12.794  1.00  0.00           H  
ATOM   4462  HD2 HIS D 294       2.158   9.631  15.375  1.00  0.00           H  
ATOM   4463  HE1 HIS D 294      -1.542   7.754  14.404  1.00  0.00           H  
ATOM   4464  HE2 HIS D 294      -0.109   8.723  16.276  1.00  0.00           H  
ATOM   4465  N   TRP D 295       0.107  11.566  12.154  1.00  0.00           N  
ATOM   4466  CA  TRP D 295      -1.158  12.114  11.681  1.00  0.00           C  
ATOM   4467  C   TRP D 295      -0.973  13.376  10.848  1.00  0.00           C  
ATOM   4468  O   TRP D 295      -1.660  13.568   9.845  1.00  0.00           O  
ATOM   4469  CB  TRP D 295      -2.073  12.422  12.868  1.00  0.00           C  
ATOM   4470  CG  TRP D 295      -3.369  13.063  12.475  1.00  0.00           C  
ATOM   4471  CD1 TRP D 295      -4.015  14.065  13.135  1.00  0.00           C  
ATOM   4472  CD2 TRP D 295      -4.187  12.749  11.322  1.00  0.00           C  
ATOM   4473  NE1 TRP D 295      -5.174  14.394  12.477  1.00  0.00           N  
ATOM   4474  CE2 TRP D 295      -5.295  13.599  11.365  1.00  0.00           C  
ATOM   4475  CE3 TRP D 295      -4.069  11.828  10.274  1.00  0.00           C  
ATOM   4476  CZ2 TRP D 295      -6.287  13.560  10.398  1.00  0.00           C  
ATOM   4477  CZ3 TRP D 295      -5.064  11.789   9.304  1.00  0.00           C  
ATOM   4478  CH2 TRP D 295      -6.143  12.634   9.365  1.00  0.00           C  
ATOM   4479  H   TRP D 295       0.304  11.567  13.145  1.00  0.00           H  
ATOM   4480  HA  TRP D 295      -1.648  11.366  11.057  1.00  0.00           H  
ATOM   4481 1HB  TRP D 295      -2.296  11.499  13.404  1.00  0.00           H  
ATOM   4482 2HB  TRP D 295      -1.557  13.086  13.561  1.00  0.00           H  
ATOM   4483  HD1 TRP D 295      -3.663  14.536  14.051  1.00  0.00           H  
ATOM   4484  HE1 TRP D 295      -5.833  15.104  12.764  1.00  0.00           H  
ATOM   4485  HE3 TRP D 295      -3.212  11.157  10.219  1.00  0.00           H  
ATOM   4486  HZ2 TRP D 295      -7.153  14.222  10.429  1.00  0.00           H  
ATOM   4487  HZ3 TRP D 295      -4.965  11.069   8.491  1.00  0.00           H  
ATOM   4488  HH2 TRP D 295      -6.905  12.577   8.587  1.00  0.00           H  
ATOM   4489  N   ARG D 296      -0.050  14.235  11.266  1.00  0.00           N  
ATOM   4490  CA  ARG D 296       0.332  15.381  10.451  1.00  0.00           C  
ATOM   4491  C   ARG D 296       1.039  14.977   9.173  1.00  0.00           C  
ATOM   4492  O   ARG D 296       0.936  15.668   8.161  1.00  0.00           O  
ATOM   4493  CB  ARG D 296       1.238  16.312  11.243  1.00  0.00           C  
ATOM   4494  CG  ARG D 296       0.575  16.996  12.427  1.00  0.00           C  
ATOM   4495  CD  ARG D 296       1.567  17.687  13.290  1.00  0.00           C  
ATOM   4496  NE  ARG D 296       0.946  18.286  14.460  1.00  0.00           N  
ATOM   4497  CZ  ARG D 296       1.612  18.680  15.563  1.00  0.00           C  
ATOM   4498  NH1 ARG D 296       2.916  18.532  15.630  1.00  0.00           N  
ATOM   4499  NH2 ARG D 296       0.954  19.215  16.576  1.00  0.00           N  
ATOM   4500  H   ARG D 296       0.397  14.098  12.162  1.00  0.00           H  
ATOM   4501  HA  ARG D 296      -0.572  15.919  10.166  1.00  0.00           H  
ATOM   4502 1HB  ARG D 296       2.093  15.753  11.621  1.00  0.00           H  
ATOM   4503 2HB  ARG D 296       1.623  17.091  10.584  1.00  0.00           H  
ATOM   4504 1HG  ARG D 296      -0.140  17.737  12.066  1.00  0.00           H  
ATOM   4505 2HG  ARG D 296       0.053  16.253  13.031  1.00  0.00           H  
ATOM   4506 1HD  ARG D 296       2.314  16.970  13.630  1.00  0.00           H  
ATOM   4507 2HD  ARG D 296       2.056  18.477  12.721  1.00  0.00           H  
ATOM   4508  HE  ARG D 296      -0.057  18.416  14.445  1.00  0.00           H  
ATOM   4509 1HH1 ARG D 296       3.419  18.123  14.856  1.00  0.00           H  
ATOM   4510 2HH1 ARG D 296       3.415  18.827  16.457  1.00  0.00           H  
ATOM   4511 1HH2 ARG D 296      -0.049  19.328  16.524  1.00  0.00           H  
ATOM   4512 2HH2 ARG D 296       1.453  19.510  17.402  1.00  0.00           H  
ATOM   4513  N   ALA D 297       1.769  13.867   9.221  1.00  0.00           N  
ATOM   4514  CA  ALA D 297       2.484  13.378   8.050  1.00  0.00           C  
ATOM   4515  C   ALA D 297       1.456  12.964   7.006  1.00  0.00           C  
ATOM   4516  O   ALA D 297       1.631  13.202   5.808  1.00  0.00           O  
ATOM   4517  CB  ALA D 297       3.362  12.190   8.426  1.00  0.00           C  
ATOM   4518  H   ALA D 297       1.830  13.349  10.086  1.00  0.00           H  
ATOM   4519  HA  ALA D 297       3.119  14.184   7.680  1.00  0.00           H  
ATOM   4520 1HB  ALA D 297       3.891  11.834   7.543  1.00  0.00           H  
ATOM   4521 2HB  ALA D 297       4.084  12.497   9.183  1.00  0.00           H  
ATOM   4522 3HB  ALA D 297       2.739  11.390   8.823  1.00  0.00           H  
ATOM   4523  N   ALA D 298       0.378  12.345   7.482  1.00  0.00           N  
ATOM   4524  CA  ALA D 298      -0.729  11.929   6.632  1.00  0.00           C  
ATOM   4525  C   ALA D 298      -1.236  13.109   5.811  1.00  0.00           C  
ATOM   4526  O   ALA D 298      -1.355  13.016   4.589  1.00  0.00           O  
ATOM   4527  CB  ALA D 298      -1.860  11.365   7.489  1.00  0.00           C  
ATOM   4528  H   ALA D 298       0.334  12.160   8.474  1.00  0.00           H  
ATOM   4529  HA  ALA D 298      -0.367  11.150   5.961  1.00  0.00           H  
ATOM   4530 1HB  ALA D 298      -2.684  11.056   6.846  1.00  0.00           H  
ATOM   4531 2HB  ALA D 298      -1.496  10.504   8.051  1.00  0.00           H  
ATOM   4532 3HB  ALA D 298      -2.208  12.129   8.182  1.00  0.00           H  
ATOM   4533  N   GLY D 299      -1.530  14.213   6.488  1.00  0.00           N  
ATOM   4534  CA  GLY D 299      -1.948  15.416   5.794  1.00  0.00           C  
ATOM   4535  C   GLY D 299      -0.905  15.912   4.810  1.00  0.00           C  
ATOM   4536  O   GLY D 299      -1.230  16.251   3.674  1.00  0.00           O  
ATOM   4537  H   GLY D 299      -1.464  14.225   7.496  1.00  0.00           H  
ATOM   4538 1HA  GLY D 299      -2.878  15.223   5.259  1.00  0.00           H  
ATOM   4539 2HA  GLY D 299      -2.152  16.202   6.520  1.00  0.00           H  
ATOM   4540  N   ALA D 300       0.354  15.949   5.235  1.00  0.00           N  
ATOM   4541  CA  ALA D 300       1.435  16.382   4.360  1.00  0.00           C  
ATOM   4542  C   ALA D 300       1.592  15.495   3.139  1.00  0.00           C  
ATOM   4543  O   ALA D 300       1.919  15.980   2.057  1.00  0.00           O  
ATOM   4544  CB  ALA D 300       2.741  16.425   5.124  1.00  0.00           C  
ATOM   4545  H   ALA D 300       0.569  15.672   6.182  1.00  0.00           H  
ATOM   4546  HA  ALA D 300       1.200  17.385   4.002  1.00  0.00           H  
ATOM   4547 1HB  ALA D 300       3.541  16.751   4.458  1.00  0.00           H  
ATOM   4548 2HB  ALA D 300       2.653  17.125   5.955  1.00  0.00           H  
ATOM   4549 3HB  ALA D 300       2.970  15.433   5.508  1.00  0.00           H  
ATOM   4550  N   ALA D 301       1.375  14.198   3.314  1.00  0.00           N  
ATOM   4551  CA  ALA D 301       1.485  13.260   2.205  1.00  0.00           C  
ATOM   4552  C   ALA D 301       0.414  13.505   1.168  1.00  0.00           C  
ATOM   4553  O   ALA D 301       0.656  13.371  -0.026  1.00  0.00           O  
ATOM   4554  CB  ALA D 301       1.381  11.846   2.703  1.00  0.00           C  
ATOM   4555  H   ALA D 301       1.128  13.850   4.230  1.00  0.00           H  
ATOM   4556  HA  ALA D 301       2.460  13.399   1.739  1.00  0.00           H  
ATOM   4557 1HB  ALA D 301       1.466  11.157   1.862  1.00  0.00           H  
ATOM   4558 2HB  ALA D 301       2.185  11.651   3.413  1.00  0.00           H  
ATOM   4559 3HB  ALA D 301       0.420  11.703   3.194  1.00  0.00           H  
ATOM   4560  N   THR D 302      -0.782  13.848   1.626  1.00  0.00           N  
ATOM   4561  CA  THR D 302      -1.846  14.191   0.698  1.00  0.00           C  
ATOM   4562  C   THR D 302      -1.447  15.443  -0.071  1.00  0.00           C  
ATOM   4563  O   THR D 302      -1.639  15.511  -1.281  1.00  0.00           O  
ATOM   4564  CB  THR D 302      -3.184  14.416   1.427  1.00  0.00           C  
ATOM   4565  OG1 THR D 302      -3.572  13.213   2.102  1.00  0.00           O  
ATOM   4566  CG2 THR D 302      -4.270  14.810   0.437  1.00  0.00           C  
ATOM   4567  H   THR D 302      -0.967  13.874   2.618  1.00  0.00           H  
ATOM   4568  HA  THR D 302      -1.991  13.355   0.014  1.00  0.00           H  
ATOM   4569  HB  THR D 302      -3.067  15.210   2.165  1.00  0.00           H  
ATOM   4570  HG1 THR D 302      -3.943  13.434   2.960  1.00  0.00           H  
ATOM   4571 1HG2 THR D 302      -5.208  14.966   0.970  1.00  0.00           H  
ATOM   4572 2HG2 THR D 302      -3.983  15.731  -0.070  1.00  0.00           H  
ATOM   4573 3HG2 THR D 302      -4.398  14.016  -0.298  1.00  0.00           H  
ATOM   4574  N   VAL D 303      -0.878  16.426   0.620  1.00  0.00           N  
ATOM   4575  CA  VAL D 303      -0.440  17.640  -0.053  1.00  0.00           C  
ATOM   4576  C   VAL D 303       0.656  17.282  -1.048  1.00  0.00           C  
ATOM   4577  O   VAL D 303       0.670  17.778  -2.171  1.00  0.00           O  
ATOM   4578  CB  VAL D 303       0.088  18.672   0.962  1.00  0.00           C  
ATOM   4579  CG1 VAL D 303       0.728  19.849   0.240  1.00  0.00           C  
ATOM   4580  CG2 VAL D 303      -1.047  19.142   1.859  1.00  0.00           C  
ATOM   4581  H   VAL D 303      -0.745  16.341   1.618  1.00  0.00           H  
ATOM   4582  HA  VAL D 303      -1.297  18.081  -0.563  1.00  0.00           H  
ATOM   4583  HB  VAL D 303       0.864  18.206   1.569  1.00  0.00           H  
ATOM   4584 1HG1 VAL D 303       1.096  20.568   0.973  1.00  0.00           H  
ATOM   4585 2HG1 VAL D 303       1.560  19.493  -0.368  1.00  0.00           H  
ATOM   4586 3HG1 VAL D 303      -0.011  20.329  -0.400  1.00  0.00           H  
ATOM   4587 1HG2 VAL D 303      -0.666  19.871   2.574  1.00  0.00           H  
ATOM   4588 2HG2 VAL D 303      -1.825  19.603   1.251  1.00  0.00           H  
ATOM   4589 3HG2 VAL D 303      -1.463  18.290   2.397  1.00  0.00           H  
ATOM   4590  N   LEU D 304       1.574  16.420  -0.624  1.00  0.00           N  
ATOM   4591  CA  LEU D 304       2.703  16.018  -1.456  1.00  0.00           C  
ATOM   4592  C   LEU D 304       2.156  15.441  -2.758  1.00  0.00           C  
ATOM   4593  O   LEU D 304       2.585  15.827  -3.844  1.00  0.00           O  
ATOM   4594  CB  LEU D 304       3.576  14.982  -0.735  1.00  0.00           C  
ATOM   4595  CG  LEU D 304       4.765  14.439  -1.538  1.00  0.00           C  
ATOM   4596  CD1 LEU D 304       5.713  15.582  -1.877  1.00  0.00           C  
ATOM   4597  CD2 LEU D 304       5.473  13.362  -0.732  1.00  0.00           C  
ATOM   4598  H   LEU D 304       1.484  16.032   0.304  1.00  0.00           H  
ATOM   4599  HA  LEU D 304       3.327  16.892  -1.638  1.00  0.00           H  
ATOM   4600 1HB  LEU D 304       3.968  15.431   0.175  1.00  0.00           H  
ATOM   4601 2HB  LEU D 304       2.950  14.134  -0.457  1.00  0.00           H  
ATOM   4602  HG  LEU D 304       4.407  14.014  -2.476  1.00  0.00           H  
ATOM   4603 1HD1 LEU D 304       6.558  15.197  -2.447  1.00  0.00           H  
ATOM   4604 2HD1 LEU D 304       5.186  16.329  -2.470  1.00  0.00           H  
ATOM   4605 3HD1 LEU D 304       6.075  16.039  -0.956  1.00  0.00           H  
ATOM   4606 1HD2 LEU D 304       6.318  12.976  -1.303  1.00  0.00           H  
ATOM   4607 2HD2 LEU D 304       5.833  13.786   0.206  1.00  0.00           H  
ATOM   4608 3HD2 LEU D 304       4.778  12.550  -0.519  1.00  0.00           H  
ATOM   4609  N   LEU D 305       1.202  14.520  -2.640  1.00  0.00           N  
ATOM   4610  CA  LEU D 305       0.566  13.918  -3.806  1.00  0.00           C  
ATOM   4611  C   LEU D 305       0.185  14.985  -4.812  1.00  0.00           C  
ATOM   4612  O   LEU D 305       0.509  14.879  -5.993  1.00  0.00           O  
ATOM   4613  CB  LEU D 305      -0.681  13.128  -3.391  1.00  0.00           C  
ATOM   4614  CG  LEU D 305      -1.462  12.467  -4.534  1.00  0.00           C  
ATOM   4615  CD1 LEU D 305      -0.582  11.428  -5.216  1.00  0.00           C  
ATOM   4616  CD2 LEU D 305      -2.731  11.833  -3.983  1.00  0.00           C  
ATOM   4617  H   LEU D 305       0.912  14.231  -1.717  1.00  0.00           H  
ATOM   4618  HA  LEU D 305       1.267  13.219  -4.260  1.00  0.00           H  
ATOM   4619 1HB  LEU D 305      -0.381  12.343  -2.698  1.00  0.00           H  
ATOM   4620 2HB  LEU D 305      -1.362  13.802  -2.871  1.00  0.00           H  
ATOM   4621  HG  LEU D 305      -1.725  13.220  -5.278  1.00  0.00           H  
ATOM   4622 1HD1 LEU D 305      -1.137  10.958  -6.028  1.00  0.00           H  
ATOM   4623 2HD1 LEU D 305       0.308  11.911  -5.617  1.00  0.00           H  
ATOM   4624 3HD1 LEU D 305      -0.289  10.669  -4.491  1.00  0.00           H  
ATOM   4625 1HD2 LEU D 305      -3.286  11.364  -4.796  1.00  0.00           H  
ATOM   4626 2HD2 LEU D 305      -2.468  11.080  -3.241  1.00  0.00           H  
ATOM   4627 3HD2 LEU D 305      -3.348  12.601  -3.518  1.00  0.00           H  
ATOM   4628  N   VAL D 306      -0.513  16.011  -4.339  1.00  0.00           N  
ATOM   4629  CA  VAL D 306      -0.950  17.097  -5.203  1.00  0.00           C  
ATOM   4630  C   VAL D 306       0.250  17.824  -5.789  1.00  0.00           C  
ATOM   4631  O   VAL D 306       0.243  18.202  -6.958  1.00  0.00           O  
ATOM   4632  CB  VAL D 306      -1.824  18.093  -4.418  1.00  0.00           C  
ATOM   4633  CG1 VAL D 306      -2.122  19.322  -5.265  1.00  0.00           C  
ATOM   4634  CG2 VAL D 306      -3.113  17.416  -3.978  1.00  0.00           C  
ATOM   4635  H   VAL D 306      -0.747  16.040  -3.357  1.00  0.00           H  
ATOM   4636  HA  VAL D 306      -1.541  16.675  -6.017  1.00  0.00           H  
ATOM   4637  HB  VAL D 306      -1.273  18.433  -3.541  1.00  0.00           H  
ATOM   4638 1HG1 VAL D 306      -2.740  20.016  -4.694  1.00  0.00           H  
ATOM   4639 2HG1 VAL D 306      -1.187  19.811  -5.538  1.00  0.00           H  
ATOM   4640 3HG1 VAL D 306      -2.653  19.022  -6.168  1.00  0.00           H  
ATOM   4641 1HG2 VAL D 306      -3.726  18.126  -3.423  1.00  0.00           H  
ATOM   4642 2HG2 VAL D 306      -3.661  17.071  -4.855  1.00  0.00           H  
ATOM   4643 3HG2 VAL D 306      -2.877  16.564  -3.340  1.00  0.00           H  
ATOM   4644  N   ILE D 307       1.276  18.034  -4.975  1.00  0.00           N  
ATOM   4645  CA  ILE D 307       2.428  18.788  -5.441  1.00  0.00           C  
ATOM   4646  C   ILE D 307       2.988  18.000  -6.621  1.00  0.00           C  
ATOM   4647  O   ILE D 307       3.311  18.575  -7.660  1.00  0.00           O  
ATOM   4648  CB  ILE D 307       3.493  18.966  -4.343  1.00  0.00           C  
ATOM   4649  CG1 ILE D 307       2.977  19.900  -3.245  1.00  0.00           C  
ATOM   4650  CG2 ILE D 307       4.785  19.503  -4.939  1.00  0.00           C  
ATOM   4651  CD1 ILE D 307       3.838  19.917  -2.003  1.00  0.00           C  
ATOM   4652  H   ILE D 307       1.271  17.678  -4.030  1.00  0.00           H  
ATOM   4653  HA  ILE D 307       2.097  19.787  -5.722  1.00  0.00           H  
ATOM   4654  HB  ILE D 307       3.693  18.005  -3.871  1.00  0.00           H  
ATOM   4655 1HG1 ILE D 307       2.915  20.917  -3.632  1.00  0.00           H  
ATOM   4656 2HG1 ILE D 307       1.969  19.599  -2.956  1.00  0.00           H  
ATOM   4657 1HG2 ILE D 307       5.527  19.624  -4.149  1.00  0.00           H  
ATOM   4658 2HG2 ILE D 307       5.160  18.804  -5.684  1.00  0.00           H  
ATOM   4659 3HG2 ILE D 307       4.596  20.468  -5.409  1.00  0.00           H  
ATOM   4660 1HD1 ILE D 307       3.408  20.601  -1.271  1.00  0.00           H  
ATOM   4661 2HD1 ILE D 307       3.885  18.914  -1.579  1.00  0.00           H  
ATOM   4662 3HD1 ILE D 307       4.843  20.249  -2.262  1.00  0.00           H  
ATOM   4663  N   VAL D 308       3.070  16.679  -6.458  1.00  0.00           N  
ATOM   4664  CA  VAL D 308       3.633  15.796  -7.481  1.00  0.00           C  
ATOM   4665  C   VAL D 308       2.834  15.917  -8.765  1.00  0.00           C  
ATOM   4666  O   VAL D 308       3.393  15.973  -9.857  1.00  0.00           O  
ATOM   4667  CB  VAL D 308       3.623  14.331  -7.005  1.00  0.00           C  
ATOM   4668  CG1 VAL D 308       3.986  13.397  -8.150  1.00  0.00           C  
ATOM   4669  CG2 VAL D 308       4.588  14.158  -5.842  1.00  0.00           C  
ATOM   4670  H   VAL D 308       2.730  16.279  -5.595  1.00  0.00           H  
ATOM   4671  HA  VAL D 308       4.676  16.074  -7.642  1.00  0.00           H  
ATOM   4672  HB  VAL D 308       2.615  14.070  -6.684  1.00  0.00           H  
ATOM   4673 1HG1 VAL D 308       3.974  12.366  -7.796  1.00  0.00           H  
ATOM   4674 2HG1 VAL D 308       3.262  13.512  -8.957  1.00  0.00           H  
ATOM   4675 3HG1 VAL D 308       4.982  13.642  -8.518  1.00  0.00           H  
ATOM   4676 1HG2 VAL D 308       4.575  13.120  -5.510  1.00  0.00           H  
ATOM   4677 2HG2 VAL D 308       5.595  14.425  -6.161  1.00  0.00           H  
ATOM   4678 3HG2 VAL D 308       4.285  14.805  -5.018  1.00  0.00           H  
ATOM   4679  N   LEU D 309       1.517  15.941  -8.623  1.00  0.00           N  
ATOM   4680  CA  LEU D 309       0.647  16.004  -9.773  1.00  0.00           C  
ATOM   4681  C   LEU D 309       0.948  17.302 -10.490  1.00  0.00           C  
ATOM   4682  O   LEU D 309       1.069  17.324 -11.712  1.00  0.00           O  
ATOM   4683  CB  LEU D 309      -0.829  15.941  -9.358  1.00  0.00           C  
ATOM   4684  CG  LEU D 309      -1.299  14.603  -8.773  1.00  0.00           C  
ATOM   4685  CD1 LEU D 309      -2.723  14.747  -8.255  1.00  0.00           C  
ATOM   4686  CD2 LEU D 309      -1.211  13.523  -9.841  1.00  0.00           C  
ATOM   4687  H   LEU D 309       1.110  15.915  -7.699  1.00  0.00           H  
ATOM   4688  HA  LEU D 309       0.836  15.131 -10.397  1.00  0.00           H  
ATOM   4689 1HB  LEU D 309      -1.013  16.711  -8.611  1.00  0.00           H  
ATOM   4690 2HB  LEU D 309      -1.445  16.155 -10.231  1.00  0.00           H  
ATOM   4691  HG  LEU D 309      -0.663  14.331  -7.929  1.00  0.00           H  
ATOM   4692 1HD1 LEU D 309      -3.057  13.796  -7.839  1.00  0.00           H  
ATOM   4693 2HD1 LEU D 309      -2.753  15.512  -7.479  1.00  0.00           H  
ATOM   4694 3HD1 LEU D 309      -3.381  15.034  -9.075  1.00  0.00           H  
ATOM   4695 1HD2 LEU D 309      -1.545  12.571  -9.425  1.00  0.00           H  
ATOM   4696 2HD2 LEU D 309      -1.848  13.792 -10.684  1.00  0.00           H  
ATOM   4697 3HD2 LEU D 309      -0.180  13.429 -10.180  1.00  0.00           H  
ATOM   4698  N   LEU D 310       1.089  18.380  -9.722  1.00  0.00           N  
ATOM   4699  CA  LEU D 310       1.353  19.698 -10.286  1.00  0.00           C  
ATOM   4700  C   LEU D 310       2.732  19.767 -10.920  1.00  0.00           C  
ATOM   4701  O   LEU D 310       2.906  20.406 -11.955  1.00  0.00           O  
ATOM   4702  CB  LEU D 310       1.232  20.773  -9.199  1.00  0.00           C  
ATOM   4703  CG  LEU D 310      -0.176  20.988  -8.629  1.00  0.00           C  
ATOM   4704  CD1 LEU D 310      -0.109  21.967  -7.465  1.00  0.00           C  
ATOM   4705  CD2 LEU D 310      -1.094  21.505  -9.727  1.00  0.00           C  
ATOM   4706  H   LEU D 310       1.010  18.280  -8.720  1.00  0.00           H  
ATOM   4707  HA  LEU D 310       0.617  19.894 -11.065  1.00  0.00           H  
ATOM   4708 1HB  LEU D 310       1.887  20.505  -8.371  1.00  0.00           H  
ATOM   4709 2HB  LEU D 310       1.572  21.723  -9.611  1.00  0.00           H  
ATOM   4710  HG  LEU D 310      -0.562  20.042  -8.248  1.00  0.00           H  
ATOM   4711 1HD1 LEU D 310      -1.109  22.119  -7.060  1.00  0.00           H  
ATOM   4712 2HD1 LEU D 310       0.539  21.563  -6.687  1.00  0.00           H  
ATOM   4713 3HD1 LEU D 310       0.291  22.919  -7.812  1.00  0.00           H  
ATOM   4714 1HD2 LEU D 310      -2.095  21.657  -9.322  1.00  0.00           H  
ATOM   4715 2HD2 LEU D 310      -0.709  22.452 -10.107  1.00  0.00           H  
ATOM   4716 3HD2 LEU D 310      -1.137  20.778 -10.538  1.00  0.00           H  
ATOM   4717  N   ALA D 311       3.705  19.103 -10.304  1.00  0.00           N  
ATOM   4718  CA  ALA D 311       5.066  19.072 -10.826  1.00  0.00           C  
ATOM   4719  C   ALA D 311       5.093  18.539 -12.251  1.00  0.00           C  
ATOM   4720  O   ALA D 311       5.731  19.118 -13.127  1.00  0.00           O  
ATOM   4721  CB  ALA D 311       5.950  18.210  -9.936  1.00  0.00           C  
ATOM   4722  H   ALA D 311       3.494  18.607  -9.450  1.00  0.00           H  
ATOM   4723  HA  ALA D 311       5.452  20.092 -10.828  1.00  0.00           H  
ATOM   4724 1HB  ALA D 311       6.964  18.194 -10.335  1.00  0.00           H  
ATOM   4725 2HB  ALA D 311       5.964  18.623  -8.927  1.00  0.00           H  
ATOM   4726 3HB  ALA D 311       5.556  17.195  -9.906  1.00  0.00           H  
ATOM   4727  N   GLY D 312       4.401  17.426 -12.477  1.00  0.00           N  
ATOM   4728  CA  GLY D 312       4.271  16.894 -13.821  1.00  0.00           C  
ATOM   4729  C   GLY D 312       3.554  17.874 -14.725  1.00  0.00           C  
ATOM   4730  O   GLY D 312       3.952  18.085 -15.868  1.00  0.00           O  
ATOM   4731  H   GLY D 312       3.958  16.939 -11.711  1.00  0.00           H  
ATOM   4732 1HA  GLY D 312       5.261  16.677 -14.223  1.00  0.00           H  
ATOM   4733 2HA  GLY D 312       3.724  15.953 -13.788  1.00  0.00           H  
ATOM   4734  N   SER D 313       2.492  18.474 -14.203  1.00  0.00           N  
ATOM   4735  CA  SER D 313       1.668  19.391 -14.975  1.00  0.00           C  
ATOM   4736  C   SER D 313       2.471  20.603 -15.414  1.00  0.00           C  
ATOM   4737  O   SER D 313       2.154  21.251 -16.408  1.00  0.00           O  
ATOM   4738  CB  SER D 313       0.470  19.834 -14.158  1.00  0.00           C  
ATOM   4739  OG  SER D 313      -0.407  18.766 -13.933  1.00  0.00           O  
ATOM   4740  H   SER D 313       2.250  18.287 -13.241  1.00  0.00           H  
ATOM   4741  HA  SER D 313       1.291  18.864 -15.852  1.00  0.00           H  
ATOM   4742 1HB  SER D 313       0.810  20.237 -13.203  1.00  0.00           H  
ATOM   4743 2HB  SER D 313      -0.052  20.633 -14.682  1.00  0.00           H  
ATOM   4744  HG  SER D 313       0.079  17.971 -14.164  1.00  0.00           H  
ATOM   4745  N   TYR D 314       3.522  20.902 -14.663  1.00  0.00           N  
ATOM   4746  CA  TYR D 314       4.316  22.093 -14.909  1.00  0.00           C  
ATOM   4747  C   TYR D 314       5.752  21.790 -15.312  1.00  0.00           C  
ATOM   4748  O   TYR D 314       6.632  22.640 -15.184  1.00  0.00           O  
ATOM   4749  CB  TYR D 314       4.304  22.988 -13.667  1.00  0.00           C  
ATOM   4750  CG  TYR D 314       2.936  23.536 -13.323  1.00  0.00           C  
ATOM   4751  CD1 TYR D 314       2.422  23.365 -12.046  1.00  0.00           C  
ATOM   4752  CD2 TYR D 314       2.197  24.208 -14.284  1.00  0.00           C  
ATOM   4753  CE1 TYR D 314       1.173  23.865 -11.732  1.00  0.00           C  
ATOM   4754  CE2 TYR D 314       0.948  24.708 -13.970  1.00  0.00           C  
ATOM   4755  CZ  TYR D 314       0.436  24.538 -12.699  1.00  0.00           C  
ATOM   4756  OH  TYR D 314      -0.807  25.037 -12.386  1.00  0.00           O  
ATOM   4757  H   TYR D 314       3.777  20.289 -13.902  1.00  0.00           H  
ATOM   4758  HA  TYR D 314       3.873  22.638 -15.742  1.00  0.00           H  
ATOM   4759 1HB  TYR D 314       4.671  22.424 -12.809  1.00  0.00           H  
ATOM   4760 2HB  TYR D 314       4.979  23.830 -13.819  1.00  0.00           H  
ATOM   4761  HD1 TYR D 314       3.004  22.836 -11.290  1.00  0.00           H  
ATOM   4762  HD2 TYR D 314       2.600  24.341 -15.288  1.00  0.00           H  
ATOM   4763  HE1 TYR D 314       0.770  23.731 -10.728  1.00  0.00           H  
ATOM   4764  HE2 TYR D 314       0.366  25.236 -14.726  1.00  0.00           H  
ATOM   4765  HH  TYR D 314      -1.010  24.834 -11.470  1.00  0.00           H  
ATOM   4766  N   LEU D 315       5.987  20.572 -15.790  1.00  0.00           N  
ATOM   4767  CA  LEU D 315       7.311  20.174 -16.258  1.00  0.00           C  
ATOM   4768  C   LEU D 315       7.170  19.406 -17.561  1.00  0.00           C  
ATOM   4769  O   LEU D 315       7.851  19.697 -18.542  1.00  0.00           O  
ATOM   4770  CB  LEU D 315       8.023  19.309 -15.210  1.00  0.00           C  
ATOM   4771  CG  LEU D 315       8.448  20.034 -13.927  1.00  0.00           C  
ATOM   4772  CD1 LEU D 315       8.993  19.022 -12.928  1.00  0.00           C  
ATOM   4773  CD2 LEU D 315       9.493  21.088 -14.262  1.00  0.00           C  
ATOM   4774  H   LEU D 315       5.229  19.906 -15.831  1.00  0.00           H  
ATOM   4775  HA  LEU D 315       7.907  21.072 -16.415  1.00  0.00           H  
ATOM   4776 1HB  LEU D 315       7.361  18.493 -14.926  1.00  0.00           H  
ATOM   4777 2HB  LEU D 315       8.919  18.882 -15.662  1.00  0.00           H  
ATOM   4778  HG  LEU D 315       7.580  20.514 -13.475  1.00  0.00           H  
ATOM   4779 1HD1 LEU D 315       9.295  19.537 -12.016  1.00  0.00           H  
ATOM   4780 2HD1 LEU D 315       8.219  18.291 -12.692  1.00  0.00           H  
ATOM   4781 3HD1 LEU D 315       9.854  18.513 -13.359  1.00  0.00           H  
ATOM   4782 1HD2 LEU D 315       9.795  21.604 -13.349  1.00  0.00           H  
ATOM   4783 2HD2 LEU D 315      10.363  20.609 -14.712  1.00  0.00           H  
ATOM   4784 3HD2 LEU D 315       9.072  21.808 -14.963  1.00  0.00           H  
ATOM   4785  N   ALA D 316       6.287  18.416 -17.565  1.00  0.00           N  
ATOM   4786  CA  ALA D 316       6.174  17.519 -18.706  1.00  0.00           C  
ATOM   4787  C   ALA D 316       5.585  18.333 -19.853  1.00  0.00           C  
ATOM   4788  O   ALA D 316       5.895  18.102 -21.023  1.00  0.00           O  
ATOM   4789  CB  ALA D 316       5.264  16.346 -18.365  1.00  0.00           C  
ATOM   4790  H   ALA D 316       5.683  18.276 -16.769  1.00  0.00           H  
ATOM   4791  HA  ALA D 316       7.169  17.140 -18.939  1.00  0.00           H  
ATOM   4792 1HB  ALA D 316       5.187  15.682 -19.226  1.00  0.00           H  
ATOM   4793 2HB  ALA D 316       5.679  15.797 -17.520  1.00  0.00           H  
ATOM   4794 3HB  ALA D 316       4.274  16.718 -18.104  1.00  0.00           H  
ATOM   4795  N   VAL D 317       4.740  19.295 -19.501  1.00  0.00           N  
ATOM   4796  CA  VAL D 317       4.113  20.158 -20.488  1.00  0.00           C  
ATOM   4797  C   VAL D 317       5.212  20.873 -21.250  1.00  0.00           C  
ATOM   4798  O   VAL D 317       5.240  20.837 -22.474  1.00  0.00           O  
ATOM   4799  CB  VAL D 317       3.179  21.183 -19.819  1.00  0.00           C  
ATOM   4800  CG1 VAL D 317       2.695  22.206 -20.836  1.00  0.00           C  
ATOM   4801  CG2 VAL D 317       2.002  20.467 -19.173  1.00  0.00           C  
ATOM   4802  H   VAL D 317       4.527  19.431 -18.523  1.00  0.00           H  
ATOM   4803  HA  VAL D 317       3.502  19.541 -21.148  1.00  0.00           H  
ATOM   4804  HB  VAL D 317       3.737  21.726 -19.056  1.00  0.00           H  
ATOM   4805 1HG1 VAL D 317       2.036  22.923 -20.345  1.00  0.00           H  
ATOM   4806 2HG1 VAL D 317       3.551  22.732 -21.258  1.00  0.00           H  
ATOM   4807 3HG1 VAL D 317       2.150  21.699 -21.631  1.00  0.00           H  
ATOM   4808 1HG2 VAL D 317       1.346  21.197 -18.701  1.00  0.00           H  
ATOM   4809 2HG2 VAL D 317       1.448  19.918 -19.935  1.00  0.00           H  
ATOM   4810 3HG2 VAL D 317       2.370  19.770 -18.420  1.00  0.00           H  
ATOM   4811  N   LEU D 318       6.127  21.506 -20.521  1.00  0.00           N  
ATOM   4812  CA  LEU D 318       7.207  22.256 -21.149  1.00  0.00           C  
ATOM   4813  C   LEU D 318       8.156  21.356 -21.941  1.00  0.00           C  
ATOM   4814  O   LEU D 318       8.691  21.754 -22.976  1.00  0.00           O  
ATOM   4815  CB  LEU D 318       7.998  23.020 -20.079  1.00  0.00           C  
ATOM   4816  CG  LEU D 318       7.231  24.133 -19.354  1.00  0.00           C  
ATOM   4817  CD1 LEU D 318       8.086  24.683 -18.220  1.00  0.00           C  
ATOM   4818  CD2 LEU D 318       6.867  25.229 -20.345  1.00  0.00           C  
ATOM   4819  H   LEU D 318       6.074  21.469 -19.513  1.00  0.00           H  
ATOM   4820  HA  LEU D 318       6.773  22.956 -21.862  1.00  0.00           H  
ATOM   4821 1HB  LEU D 318       8.341  22.311 -19.328  1.00  0.00           H  
ATOM   4822 2HB  LEU D 318       8.872  23.471 -20.549  1.00  0.00           H  
ATOM   4823  HG  LEU D 318       6.321  23.723 -18.916  1.00  0.00           H  
ATOM   4824 1HD1 LEU D 318       7.542  25.475 -17.704  1.00  0.00           H  
ATOM   4825 2HD1 LEU D 318       8.316  23.883 -17.516  1.00  0.00           H  
ATOM   4826 3HD1 LEU D 318       9.013  25.087 -18.626  1.00  0.00           H  
ATOM   4827 1HD2 LEU D 318       6.322  26.020 -19.829  1.00  0.00           H  
ATOM   4828 2HD2 LEU D 318       7.777  25.641 -20.782  1.00  0.00           H  
ATOM   4829 3HD2 LEU D 318       6.242  24.812 -21.134  1.00  0.00           H  
ATOM   4830  N   ALA D 319       8.362  20.141 -21.447  1.00  0.00           N  
ATOM   4831  CA  ALA D 319       9.255  19.192 -22.096  1.00  0.00           C  
ATOM   4832  C   ALA D 319       8.765  18.977 -23.520  1.00  0.00           C  
ATOM   4833  O   ALA D 319       9.535  19.071 -24.470  1.00  0.00           O  
ATOM   4834  CB  ALA D 319       9.260  17.875 -21.340  1.00  0.00           C  
ATOM   4835  H   ALA D 319       7.886  19.868 -20.598  1.00  0.00           H  
ATOM   4836  HA  ALA D 319      10.261  19.612 -22.083  1.00  0.00           H  
ATOM   4837 1HB  ALA D 319       9.932  17.174 -21.836  1.00  0.00           H  
ATOM   4838 2HB  ALA D 319       9.600  18.043 -20.318  1.00  0.00           H  
ATOM   4839 3HB  ALA D 319       8.253  17.462 -21.324  1.00  0.00           H  
ATOM   4840  N   GLU D 320       7.471  18.699 -23.653  1.00  0.00           N  
ATOM   4841  CA  GLU D 320       6.861  18.411 -24.946  1.00  0.00           C  
ATOM   4842  C   GLU D 320       6.510  19.672 -25.734  1.00  0.00           C  
ATOM   4843  O   GLU D 320       6.505  19.656 -26.962  1.00  0.00           O  
ATOM   4844  CB  GLU D 320       5.601  17.565 -24.748  1.00  0.00           C  
ATOM   4845  CG  GLU D 320       5.845  16.219 -24.081  1.00  0.00           C  
ATOM   4846  CD  GLU D 320       6.785  15.342 -24.861  1.00  0.00           C  
ATOM   4847  OE1 GLU D 320       6.554  15.149 -26.030  1.00  0.00           O  
ATOM   4848  OE2 GLU D 320       7.735  14.865 -24.286  1.00  0.00           O  
ATOM   4849  H   GLU D 320       6.894  18.688 -22.824  1.00  0.00           H  
ATOM   4850  HA  GLU D 320       7.568  17.833 -25.541  1.00  0.00           H  
ATOM   4851 1HB  GLU D 320       4.885  18.116 -24.138  1.00  0.00           H  
ATOM   4852 2HB  GLU D 320       5.132  17.380 -25.715  1.00  0.00           H  
ATOM   4853 1HG  GLU D 320       6.263  16.388 -23.089  1.00  0.00           H  
ATOM   4854 2HG  GLU D 320       4.892  15.707 -23.962  1.00  0.00           H  
ATOM   4855  N   ARG D 321       6.210  20.752 -25.015  1.00  0.00           N  
ATOM   4856  CA  ARG D 321       5.896  22.058 -25.606  1.00  0.00           C  
ATOM   4857  C   ARG D 321       6.962  22.639 -26.533  1.00  0.00           C  
ATOM   4858  O   ARG D 321       6.644  23.150 -27.607  1.00  0.00           O  
ATOM   4859  CB  ARG D 321       5.634  23.065 -24.496  1.00  0.00           C  
ATOM   4860  CG  ARG D 321       5.255  24.458 -24.973  1.00  0.00           C  
ATOM   4861  CD  ARG D 321       4.982  25.373 -23.835  1.00  0.00           C  
ATOM   4862  NE  ARG D 321       4.587  26.697 -24.287  1.00  0.00           N  
ATOM   4863  CZ  ARG D 321       5.444  27.700 -24.560  1.00  0.00           C  
ATOM   4864  NH1 ARG D 321       6.738  27.513 -24.424  1.00  0.00           N  
ATOM   4865  NH2 ARG D 321       4.985  28.870 -24.966  1.00  0.00           N  
ATOM   4866  H   ARG D 321       6.203  20.652 -24.010  1.00  0.00           H  
ATOM   4867  HA  ARG D 321       5.017  21.948 -26.242  1.00  0.00           H  
ATOM   4868 1HB  ARG D 321       4.827  22.704 -23.860  1.00  0.00           H  
ATOM   4869 2HB  ARG D 321       6.524  23.160 -23.873  1.00  0.00           H  
ATOM   4870 1HG  ARG D 321       6.073  24.877 -25.560  1.00  0.00           H  
ATOM   4871 2HG  ARG D 321       4.358  24.400 -25.590  1.00  0.00           H  
ATOM   4872 1HD  ARG D 321       4.175  24.965 -23.227  1.00  0.00           H  
ATOM   4873 2HD  ARG D 321       5.879  25.474 -23.226  1.00  0.00           H  
ATOM   4874  HE  ARG D 321       3.599  26.879 -24.404  1.00  0.00           H  
ATOM   4875 1HH1 ARG D 321       7.090  26.618 -24.114  1.00  0.00           H  
ATOM   4876 2HH1 ARG D 321       7.381  28.264 -24.629  1.00  0.00           H  
ATOM   4877 1HH2 ARG D 321       3.990  29.014 -25.071  1.00  0.00           H  
ATOM   4878 2HH2 ARG D 321       5.627  29.621 -25.171  1.00  0.00           H  
ATOM   4879  N   GLY D 322       8.221  22.572 -26.119  1.00  0.00           N  
ATOM   4880  CA  GLY D 322       9.298  22.995 -26.996  1.00  0.00           C  
ATOM   4881  C   GLY D 322       9.829  21.866 -27.857  1.00  0.00           C  
ATOM   4882  O   GLY D 322      11.025  21.814 -28.144  1.00  0.00           O  
ATOM   4883  H   GLY D 322       8.445  22.229 -25.196  1.00  0.00           H  
ATOM   4884 1HA  GLY D 322       8.945  23.798 -27.644  1.00  0.00           H  
ATOM   4885 2HA  GLY D 322      10.115  23.400 -26.400  1.00  0.00           H  
ATOM   4886  N   ALA D 323       8.942  20.963 -28.273  1.00  0.00           N  
ATOM   4887  CA  ALA D 323       9.347  19.812 -29.072  1.00  0.00           C  
ATOM   4888  C   ALA D 323       8.214  19.285 -29.955  1.00  0.00           C  
ATOM   4889  O   ALA D 323       7.043  19.603 -29.739  1.00  0.00           O  
ATOM   4890  CB  ALA D 323       9.846  18.695 -28.152  1.00  0.00           C  
ATOM   4891  H   ALA D 323       7.968  21.076 -28.031  1.00  0.00           H  
ATOM   4892  HA  ALA D 323      10.158  20.124 -29.729  1.00  0.00           H  
ATOM   4893 1HB  ALA D 323      10.147  17.837 -28.753  1.00  0.00           H  
ATOM   4894 2HB  ALA D 323      10.699  19.052 -27.576  1.00  0.00           H  
ATOM   4895 3HB  ALA D 323       9.047  18.400 -27.473  1.00  0.00           H  
ATOM   4896  N   PRO D 324       8.561  18.480 -30.976  1.00  0.00           N  
ATOM   4897  CA  PRO D 324       7.627  17.847 -31.927  1.00  0.00           C  
ATOM   4898  C   PRO D 324       6.690  16.798 -31.307  1.00  0.00           C  
ATOM   4899  O   PRO D 324       5.855  16.210 -31.996  1.00  0.00           O  
ATOM   4900  CB  PRO D 324       8.550  17.209 -32.963  1.00  0.00           C  
ATOM   4901  CG  PRO D 324       9.879  17.886 -32.763  1.00  0.00           C  
ATOM   4902  CD  PRO D 324       9.970  18.176 -31.306  1.00  0.00           C  
ATOM   4903  HA  PRO D 324       7.000  18.624 -32.389  1.00  0.00           H  
ATOM   4904 1HB  PRO D 324       8.602  16.122 -32.802  1.00  0.00           H  
ATOM   4905 2HB  PRO D 324       8.145  17.365 -33.974  1.00  0.00           H  
ATOM   4906 1HG  PRO D 324      10.694  17.231 -33.104  1.00  0.00           H  
ATOM   4907 2HG  PRO D 324       9.933  18.803 -33.369  1.00  0.00           H  
ATOM   4908 1HD  PRO D 324      10.339  17.285 -30.777  1.00  0.00           H  
ATOM   4909 2HD  PRO D 324      10.643  19.031 -31.143  1.00  0.00           H  
ATOM   4910  N   GLY D 325       6.827  16.580 -30.005  1.00  0.00           N  
ATOM   4911  CA  GLY D 325       6.102  15.510 -29.353  1.00  0.00           C  
ATOM   4912  C   GLY D 325       4.655  15.753 -29.001  1.00  0.00           C  
ATOM   4913  O   GLY D 325       3.890  16.317 -29.782  1.00  0.00           O  
ATOM   4914  H   GLY D 325       7.441  17.164 -29.456  1.00  0.00           H  
ATOM   4915 1HA  GLY D 325       6.116  14.622 -29.986  1.00  0.00           H  
ATOM   4916 2HA  GLY D 325       6.601  15.247 -28.421  1.00  0.00           H  
ATOM   4917  N   ALA D 326       4.306  15.334 -27.789  1.00  0.00           N  
ATOM   4918  CA  ALA D 326       2.925  15.191 -27.347  1.00  0.00           C  
ATOM   4919  C   ALA D 326       2.236  16.522 -27.077  1.00  0.00           C  
ATOM   4920  O   ALA D 326       2.883  17.528 -26.775  1.00  0.00           O  
ATOM   4921  CB  ALA D 326       2.871  14.314 -26.099  1.00  0.00           C  
ATOM   4922  H   ALA D 326       5.053  15.106 -27.149  1.00  0.00           H  
ATOM   4923  HA  ALA D 326       2.362  14.711 -28.147  1.00  0.00           H  
ATOM   4924 1HB  ALA D 326       1.837  14.210 -25.772  1.00  0.00           H  
ATOM   4925 2HB  ALA D 326       3.281  13.330 -26.328  1.00  0.00           H  
ATOM   4926 3HB  ALA D 326       3.457  14.775 -25.306  1.00  0.00           H  
ATOM   4927  N   GLN D 327       0.912  16.505 -27.181  1.00  0.00           N  
ATOM   4928  CA  GLN D 327       0.074  17.659 -26.875  1.00  0.00           C  
ATOM   4929  C   GLN D 327      -0.154  17.954 -25.398  1.00  0.00           C  
ATOM   4930  O   GLN D 327      -1.272  18.289 -25.005  1.00  0.00           O  
ATOM   4931  CB  GLN D 327      -1.286  17.481 -27.555  1.00  0.00           C  
ATOM   4932  CG  GLN D 327      -1.222  17.432 -29.072  1.00  0.00           C  
ATOM   4933  CD  GLN D 327      -0.699  18.723 -29.671  1.00  0.00           C  
ATOM   4934  OE1 GLN D 327      -1.205  19.810 -29.377  1.00  0.00           O  
ATOM   4935  NE2 GLN D 327       0.319  18.613 -30.517  1.00  0.00           N  
ATOM   4936  H   GLN D 327       0.476  15.648 -27.487  1.00  0.00           H  
ATOM   4937  HA  GLN D 327       0.569  18.555 -27.249  1.00  0.00           H  
ATOM   4938 1HB  GLN D 327      -1.749  16.557 -27.208  1.00  0.00           H
[truncated: 126,684 more chars]
