# Supplementary material for: An Integrated Framework Advancing Membrane Protein Modeling and Design
Source: PLoS Comput Biol. 2015 Sep 1;11(9):e1004398. doi: 10.1371/journal.pcbi.1004398 (PMC4556676; doi:10.1371/journal.pcbi.1004398)
Supplement: S5 File — This protocol capture contains the steps, input files, and example output files necessary to run the MPdock protocol described in this manuscript. For simplification, we only describe docking of Glycophorin A in these files. The supplementary files are included with the Rosetta3 software suite under the directory Rosetta/demos/protocol_capture/MPdock. (GZ) [file pcbi.1004398.s005.gz › MPSymDock/example_refined_models/1bl8_tr_0010.pdb]

ATOM      1  N   ALA A   1     -16.979  -4.408  17.241  1.00  0.00           N  
ATOM      2  CA  ALA A   1     -15.713  -3.682  17.547  1.00  0.00           C  
ATOM      3  C   ALA A   1     -15.843  -2.203  17.206  1.00  0.00           C  
ATOM      4  O   ALA A   1     -16.657  -1.488  17.791  1.00  0.00           O  
ATOM      5  CB  ALA A   1     -14.557  -4.299  16.762  1.00  0.00           C  
ATOM      6 1H   ALA A   1     -16.874  -5.375  17.471  1.00  0.00           H  
ATOM      7 2H   ALA A   1     -17.726  -4.017  17.779  1.00  0.00           H  
ATOM      8 3H   ALA A   1     -17.188  -4.318  16.267  1.00  0.00           H  
ATOM      9  HA  ALA A   1     -15.514  -3.784  18.613  1.00  0.00           H  
ATOM     10 1HB  ALA A   1     -13.635  -3.764  16.991  1.00  0.00           H  
ATOM     11 2HB  ALA A   1     -14.446  -5.347  17.040  1.00  0.00           H  
ATOM     12 3HB  ALA A   1     -14.762  -4.227  15.695  1.00  0.00           H  
ATOM     13  N   LEU A   2     -15.031  -1.753  16.254  1.00  0.00           N  
ATOM     14  CA  LEU A   2     -15.010  -0.356  15.840  1.00  0.00           C  
ATOM     15  C   LEU A   2     -14.289  -0.220  14.507  1.00  0.00           C  
ATOM     16  O   LEU A   2     -14.912  -0.029  13.467  1.00  0.00           O  
ATOM     17  CB  LEU A   2     -14.321   0.511  16.901  1.00  0.00           C  
ATOM     18  CG  LEU A   2     -14.208   2.004  16.570  1.00  0.00           C  
ATOM     19  CD1 LEU A   2     -15.602   2.599  16.422  1.00  0.00           C  
ATOM     20  CD2 LEU A   2     -13.426   2.710  17.668  1.00  0.00           C  
ATOM     21  H   LEU A   2     -14.408  -2.409  15.804  1.00  0.00           H  
ATOM     22  HA  LEU A   2     -16.039  -0.009  15.741  1.00  0.00           H  
ATOM     23 1HB  LEU A   2     -14.872   0.420  17.836  1.00  0.00           H  
ATOM     24 2HB  LEU A   2     -13.312   0.129  17.060  1.00  0.00           H  
ATOM     25  HG  LEU A   2     -13.690   2.128  15.618  1.00  0.00           H  
ATOM     26 1HD1 LEU A   2     -15.522   3.660  16.186  1.00  0.00           H  
ATOM     27 2HD1 LEU A   2     -16.132   2.088  15.617  1.00  0.00           H  
ATOM     28 3HD1 LEU A   2     -16.151   2.475  17.354  1.00  0.00           H  
ATOM     29 1HD2 LEU A   2     -13.345   3.772  17.432  1.00  0.00           H  
ATOM     30 2HD2 LEU A   2     -13.944   2.589  18.619  1.00  0.00           H  
ATOM     31 3HD2 LEU A   2     -12.428   2.278  17.740  1.00  0.00           H  
ATOM     32  N   HIS A   3     -12.967  -0.322  14.548  1.00  0.00           N  
ATOM     33  CA  HIS A   3     -12.155  -0.260  13.344  1.00  0.00           C  
ATOM     34  C   HIS A   3     -12.551  -1.364  12.371  1.00  0.00           C  
ATOM     35  O   HIS A   3     -12.428  -1.208  11.161  1.00  0.00           O  
ATOM     36  CB  HIS A   3     -10.666  -0.375  13.687  1.00  0.00           C  
ATOM     37  CG  HIS A   3     -10.329  -1.581  14.508  1.00  0.00           C  
ATOM     38  ND1 HIS A   3     -10.588  -1.655  15.861  1.00  0.00           N  
ATOM     39  CD2 HIS A   3      -9.755  -2.758  14.170  1.00  0.00           C  
ATOM     40  CE1 HIS A   3     -10.186  -2.828  16.319  1.00  0.00           C  
ATOM     41  NE2 HIS A   3      -9.677  -3.515  15.313  1.00  0.00           N  
ATOM     42  H   HIS A   3     -12.513  -0.447  15.441  1.00  0.00           H  
ATOM     43  HA  HIS A   3     -12.298   0.705  12.859  1.00  0.00           H  
ATOM     44 1HB  HIS A   3     -10.083  -0.415  12.766  1.00  0.00           H  
ATOM     45 2HB  HIS A   3     -10.350   0.511  14.236  1.00  0.00           H  
ATOM     46  HD1 HIS A   3     -11.077  -0.975  16.408  1.00  0.00           H  
ATOM     47  HD2 HIS A   3      -9.382  -3.156  13.225  1.00  0.00           H  
ATOM     48  HE1 HIS A   3     -10.305  -3.083  17.372  1.00  0.00           H  
ATOM     49  N   TRP A   4     -13.034  -2.475  12.916  1.00  0.00           N  
ATOM     50  CA  TRP A   4     -13.585  -3.563  12.116  1.00  0.00           C  
ATOM     51  C   TRP A   4     -14.828  -3.148  11.342  1.00  0.00           C  
ATOM     52  O   TRP A   4     -14.974  -3.489  10.168  1.00  0.00           O  
ATOM     53  CB  TRP A   4     -13.925  -4.755  13.014  1.00  0.00           C  
ATOM     54  CG  TRP A   4     -14.337  -5.979  12.253  1.00  0.00           C  
ATOM     55  CD1 TRP A   4     -14.058  -6.261  10.950  1.00  0.00           C  
ATOM     56  CD2 TRP A   4     -15.109  -7.099  12.750  1.00  0.00           C  
ATOM     57  NE1 TRP A   4     -14.601  -7.473  10.602  1.00  0.00           N  
ATOM     58  CE2 TRP A   4     -15.246  -8.000  11.691  1.00  0.00           C  
ATOM     59  CE3 TRP A   4     -15.684  -7.404  13.990  1.00  0.00           C  
ATOM     60  CZ2 TRP A   4     -15.940  -9.193  11.829  1.00  0.00           C  
ATOM     61  CZ3 TRP A   4     -16.378  -8.600  14.128  1.00  0.00           C  
ATOM     62  CH2 TRP A   4     -16.502  -9.471  13.075  1.00  0.00           C  
ATOM     63  H   TRP A   4     -13.018  -2.563  13.922  1.00  0.00           H  
ATOM     64  HA  TRP A   4     -12.829  -3.881  11.398  1.00  0.00           H  
ATOM     65 1HB  TRP A   4     -13.059  -5.007  13.626  1.00  0.00           H  
ATOM     66 2HB  TRP A   4     -14.735  -4.481  13.689  1.00  0.00           H  
ATOM     67  HD1 TRP A   4     -13.487  -5.618  10.282  1.00  0.00           H  
ATOM     68  HE1 TRP A   4     -14.538  -7.906   9.692  1.00  0.00           H  
ATOM     69  HE3 TRP A   4     -15.587  -6.717  14.830  1.00  0.00           H  
ATOM     70  HZ2 TRP A   4     -16.049  -9.897  11.004  1.00  0.00           H  
ATOM     71  HZ3 TRP A   4     -16.824  -8.830  15.096  1.00  0.00           H  
ATOM     72  HH2 TRP A   4     -17.053 -10.401  13.218  1.00  0.00           H  
ATOM     73  N   ARG A   5     -15.723  -2.417  11.998  1.00  0.00           N  
ATOM     74  CA  ARG A   5     -16.871  -1.838  11.312  1.00  0.00           C  
ATOM     75  C   ARG A   5     -16.476  -0.761  10.322  1.00  0.00           C  
ATOM     76  O   ARG A   5     -17.159  -0.555   9.322  1.00  0.00           O  
ATOM     77  CB  ARG A   5     -17.846  -1.248  12.320  1.00  0.00           C  
ATOM     78  CG  ARG A   5     -18.556  -2.268  13.196  1.00  0.00           C  
ATOM     79  CD  ARG A   5     -19.457  -1.614  14.179  1.00  0.00           C  
ATOM     80  NE  ARG A   5     -18.716  -0.983  15.259  1.00  0.00           N  
ATOM     81  CZ  ARG A   5     -19.218  -0.046  16.086  1.00  0.00           C  
ATOM     82  NH1 ARG A   5     -20.461   0.358  15.944  1.00  0.00           N  
ATOM     83  NH2 ARG A   5     -18.461   0.468  17.039  1.00  0.00           N  
ATOM     84  H   ARG A   5     -15.611  -2.258  12.989  1.00  0.00           H  
ATOM     85  HA  ARG A   5     -17.371  -2.627  10.749  1.00  0.00           H  
ATOM     86 1HB  ARG A   5     -17.316  -0.560  12.978  1.00  0.00           H  
ATOM     87 2HB  ARG A   5     -18.610  -0.675  11.794  1.00  0.00           H  
ATOM     88 1HG  ARG A   5     -19.154  -2.931  12.570  1.00  0.00           H  
ATOM     89 2HG  ARG A   5     -17.818  -2.854  13.744  1.00  0.00           H  
ATOM     90 1HD  ARG A   5     -20.048  -0.848  13.678  1.00  0.00           H  
ATOM     91 2HD  ARG A   5     -20.124  -2.359  14.613  1.00  0.00           H  
ATOM     92  HE  ARG A   5     -17.756  -1.268  15.399  1.00  0.00           H  
ATOM     93 1HH1 ARG A   5     -21.040  -0.035  15.215  1.00  0.00           H  
ATOM     94 2HH1 ARG A   5     -20.837   1.061  16.564  1.00  0.00           H  
ATOM     95 1HH2 ARG A   5     -17.505   0.158  17.148  1.00  0.00           H  
ATOM     96 2HH2 ARG A   5     -18.837   1.170  17.659  1.00  0.00           H  
ATOM     97  N   ALA A   6     -15.382  -0.062  10.605  1.00  0.00           N  
ATOM     98  CA  ALA A   6     -14.881   0.966   9.699  1.00  0.00           C  
ATOM     99  C   ALA A   6     -14.399   0.282   8.422  1.00  0.00           C  
ATOM    100  O   ALA A   6     -14.560   0.806   7.318  1.00  0.00           O  
ATOM    101  CB  ALA A   6     -13.737   1.733  10.351  1.00  0.00           C  
ATOM    102  H   ALA A   6     -14.885  -0.245  11.465  1.00  0.00           H  
ATOM    103  HA  ALA A   6     -15.696   1.658   9.488  1.00  0.00           H  
ATOM    104 1HB  ALA A   6     -13.373   2.496   9.664  1.00  0.00           H  
ATOM    105 2HB  ALA A   6     -14.092   2.207  11.266  1.00  0.00           H  
ATOM    106 3HB  ALA A   6     -12.928   1.044  10.591  1.00  0.00           H  
ATOM    107  N   ALA A   7     -13.808  -0.895   8.598  1.00  0.00           N  
ATOM    108  CA  ALA A   7     -13.347  -1.714   7.490  1.00  0.00           C  
ATOM    109  C   ALA A   7     -14.506  -2.045   6.560  1.00  0.00           C  
ATOM    110  O   ALA A   7     -14.380  -1.951   5.340  1.00  0.00           O  
ATOM    111  CB  ALA A   7     -12.720  -2.998   8.019  1.00  0.00           C  
ATOM    112  H   ALA A   7     -13.678  -1.227   9.543  1.00  0.00           H  
ATOM    113  HA  ALA A   7     -12.593  -1.149   6.941  1.00  0.00           H  
ATOM    114 1HB  ALA A   7     -12.377  -3.607   7.182  1.00  0.00           H  
ATOM    115 2HB  ALA A   7     -11.873  -2.752   8.660  1.00  0.00           H  
ATOM    116 3HB  ALA A   7     -13.460  -3.554   8.592  1.00  0.00           H  
ATOM    117  N   GLY A   8     -15.637  -2.432   7.143  1.00  0.00           N  
ATOM    118  CA  GLY A   8     -16.837  -2.644   6.359  1.00  0.00           C  
ATOM    119  C   GLY A   8     -17.261  -1.401   5.594  1.00  0.00           C  
ATOM    120  O   GLY A   8     -17.564  -1.473   4.405  1.00  0.00           O  
ATOM    121  H   GLY A   8     -15.669  -2.581   8.142  1.00  0.00           H  
ATOM    122 1HA  GLY A   8     -16.670  -3.456   5.651  1.00  0.00           H  
ATOM    123 2HA  GLY A   8     -17.650  -2.952   7.015  1.00  0.00           H  
ATOM    124  N   ALA A   9     -17.277  -0.256   6.270  1.00  0.00           N  
ATOM    125  CA  ALA A   9     -17.592   1.004   5.610  1.00  0.00           C  
ATOM    126  C   ALA A   9     -16.602   1.360   4.517  1.00  0.00           C  
ATOM    127  O   ALA A   9     -16.980   1.934   3.498  1.00  0.00           O  
ATOM    128  CB  ALA A   9     -17.647   2.128   6.627  1.00  0.00           C  
ATOM    129  H   ALA A   9     -17.068  -0.255   7.258  1.00  0.00           H  
ATOM    130  HA  ALA A   9     -18.570   0.904   5.138  1.00  0.00           H  
ATOM    131 1HB  ALA A   9     -17.883   3.064   6.121  1.00  0.00           H  
ATOM    132 2HB  ALA A   9     -18.417   1.911   7.367  1.00  0.00           H  
ATOM    133 3HB  ALA A   9     -16.682   2.217   7.122  1.00  0.00           H  
ATOM    134  N   ALA A  10     -15.333   1.031   4.733  1.00  0.00           N  
ATOM    135  CA  ALA A  10     -14.311   1.264   3.723  1.00  0.00           C  
ATOM    136  C   ALA A  10     -14.562   0.430   2.489  1.00  0.00           C  
ATOM    137  O   ALA A  10     -14.312   0.872   1.376  1.00  0.00           O  
ATOM    138  CB  ALA A  10     -12.951   0.945   4.270  1.00  0.00           C  
ATOM    139  H   ALA A  10     -15.069   0.613   5.614  1.00  0.00           H  
ATOM    140  HA  ALA A  10     -14.341   2.318   3.447  1.00  0.00           H  
ATOM    141 1HB  ALA A  10     -12.199   1.124   3.502  1.00  0.00           H  
ATOM    142 2HB  ALA A  10     -12.747   1.580   5.132  1.00  0.00           H  
ATOM    143 3HB  ALA A  10     -12.917  -0.101   4.573  1.00  0.00           H  
ATOM    144  N   THR A  11     -15.039  -0.791   2.690  1.00  0.00           N  
ATOM    145  CA  THR A  11     -15.408  -1.622   1.559  1.00  0.00           C  
ATOM    146  C   THR A  11     -16.567  -0.966   0.819  1.00  0.00           C  
ATOM    147  O   THR A  11     -16.583  -0.938  -0.408  1.00  0.00           O  
ATOM    148  CB  THR A  11     -15.794  -3.045   2.004  1.00  0.00           C  
ATOM    149  OG1 THR A  11     -14.677  -3.664   2.655  1.00  0.00           O  
ATOM    150  CG2 THR A  11     -16.206  -3.885   0.804  1.00  0.00           C  
ATOM    151  H   THR A  11     -15.152  -1.154   3.625  1.00  0.00           H  
ATOM    152  HA  THR A  11     -14.544  -1.714   0.901  1.00  0.00           H  
ATOM    153  HB  THR A  11     -16.625  -2.994   2.707  1.00  0.00           H  
ATOM    154  HG1 THR A  11     -14.988  -4.167   3.412  1.00  0.00           H  
ATOM    155 1HG2 THR A  11     -16.475  -4.887   1.138  1.00  0.00           H  
ATOM    156 2HG2 THR A  11     -17.062  -3.423   0.313  1.00  0.00           H  
ATOM    157 3HG2 THR A  11     -15.376  -3.948   0.102  1.00  0.00           H  
ATOM    158  N   VAL A  12     -17.532  -0.423   1.558  1.00  0.00           N  
ATOM    159  CA  VAL A  12     -18.651   0.261   0.918  1.00  0.00           C  
ATOM    160  C   VAL A  12     -18.115   1.444   0.120  1.00  0.00           C  
ATOM    161  O   VAL A  12     -18.549   1.695  -0.999  1.00  0.00           O  
ATOM    162  CB  VAL A  12     -19.667   0.751   1.967  1.00  0.00           C  
ATOM    163  CG1 VAL A  12     -20.715   1.642   1.316  1.00  0.00           C  
ATOM    164  CG2 VAL A  12     -20.321  -0.440   2.650  1.00  0.00           C  
ATOM    165  H   VAL A  12     -17.500  -0.478   2.565  1.00  0.00           H  
ATOM    166  HA  VAL A  12     -19.158  -0.446   0.261  1.00  0.00           H  
ATOM    167  HB  VAL A  12     -19.146   1.356   2.709  1.00  0.00           H  
ATOM    168 1HG1 VAL A  12     -21.425   1.980   2.072  1.00  0.00           H  
ATOM    169 2HG1 VAL A  12     -20.228   2.506   0.865  1.00  0.00           H  
ATOM    170 3HG1 VAL A  12     -21.245   1.080   0.548  1.00  0.00           H  
ATOM    171 1HG2 VAL A  12     -21.038  -0.086   3.391  1.00  0.00           H  
ATOM    172 2HG2 VAL A  12     -20.837  -1.048   1.907  1.00  0.00           H  
ATOM    173 3HG2 VAL A  12     -19.557  -1.041   3.144  1.00  0.00           H  
ATOM    174  N   LEU A  13     -17.173   2.171   0.709  1.00  0.00           N  
ATOM    175  CA  LEU A  13     -16.569   3.333   0.067  1.00  0.00           C  
ATOM    176  C   LEU A  13     -16.018   2.901  -1.285  1.00  0.00           C  
ATOM    177  O   LEU A  13     -16.280   3.538  -2.301  1.00  0.00           O  
ATOM    178  CB  LEU A  13     -15.453   3.924   0.936  1.00  0.00           C  
ATOM    179  CG  LEU A  13     -14.704   5.120   0.335  1.00  0.00           C  
ATOM    180  CD1 LEU A  13     -15.675   6.274   0.125  1.00  0.00           C  
ATOM    181  CD2 LEU A  13     -13.566   5.525   1.260  1.00  0.00           C  
ATOM    182  H   LEU A  13     -16.866   1.906   1.634  1.00  0.00           H  
ATOM    183  HA  LEU A  13     -17.333   4.102  -0.044  1.00  0.00           H  
ATOM    184 1HB  LEU A  13     -15.883   4.245   1.884  1.00  0.00           H  
ATOM    185 2HB  LEU A  13     -14.720   3.143   1.140  1.00  0.00           H  
ATOM    186  HG  LEU A  13     -14.299   4.844  -0.639  1.00  0.00           H  
ATOM    187 1HD1 LEU A  13     -15.143   7.124  -0.303  1.00  0.00           H  
ATOM    188 2HD1 LEU A  13     -16.468   5.963  -0.556  1.00  0.00           H  
ATOM    189 3HD1 LEU A  13     -16.110   6.562   1.081  1.00  0.00           H  
ATOM    190 1HD2 LEU A  13     -13.034   6.375   0.833  1.00  0.00           H  
ATOM    191 2HD2 LEU A  13     -13.971   5.803   2.234  1.00  0.00           H  
ATOM    192 3HD2 LEU A  13     -12.878   4.688   1.379  1.00  0.00           H  
ATOM    193  N   LEU A  14     -15.257   1.809  -1.289  1.00  0.00           N  
ATOM    194  CA  LEU A  14     -14.701   1.261  -2.521  1.00  0.00           C  
ATOM    195  C   LEU A  14     -15.796   1.063  -3.557  1.00  0.00           C  
ATOM    196  O   LEU A  14     -15.641   1.443  -4.717  1.00  0.00           O  
ATOM    197  CB  LEU A  14     -13.998  -0.074  -2.244  1.00  0.00           C  
ATOM    198  CG  LEU A  14     -13.417  -0.787  -3.472  1.00  0.00           C  
ATOM    199  CD1 LEU A  14     -12.332   0.080  -4.097  1.00  0.00           C  
ATOM    200  CD2 LEU A  14     -12.864  -2.142  -3.059  1.00  0.00           C  
ATOM    201  H   LEU A  14     -15.060   1.348  -0.412  1.00  0.00           H  
ATOM    202  HA  LEU A  14     -13.958   1.959  -2.905  1.00  0.00           H  
ATOM    203 1HB  LEU A  14     -13.182   0.101  -1.546  1.00  0.00           H  
ATOM    204 2HB  LEU A  14     -14.712  -0.752  -1.775  1.00  0.00           H  
ATOM    205  HG  LEU A  14     -14.201  -0.927  -4.217  1.00  0.00           H  
ATOM    206 1HD1 LEU A  14     -11.919  -0.426  -4.969  1.00  0.00           H  
ATOM    207 2HD1 LEU A  14     -12.760   1.036  -4.401  1.00  0.00           H  
ATOM    208 3HD1 LEU A  14     -11.540   0.252  -3.369  1.00  0.00           H  
ATOM    209 1HD2 LEU A  14     -12.451  -2.649  -3.932  1.00  0.00           H  
ATOM    210 2HD2 LEU A  14     -12.078  -2.003  -2.315  1.00  0.00           H  
ATOM    211 3HD2 LEU A  14     -13.664  -2.747  -2.632  1.00  0.00           H  
ATOM    212  N   VAL A  15     -16.900   0.459  -3.130  1.00  0.00           N  
ATOM    213  CA  VAL A  15     -18.028   0.214  -4.015  1.00  0.00           C  
ATOM    214  C   VAL A  15     -18.587   1.528  -4.522  1.00  0.00           C  
ATOM    215  O   VAL A  15     -18.975   1.636  -5.676  1.00  0.00           O  
ATOM    216  CB  VAL A  15     -19.134  -0.568  -3.283  1.00  0.00           C  
ATOM    217  CG1 VAL A  15     -20.390  -0.642  -4.139  1.00  0.00           C  
ATOM    218  CG2 VAL A  15     -18.637  -1.963  -2.933  1.00  0.00           C  
ATOM    219  H   VAL A  15     -16.958   0.162  -2.166  1.00  0.00           H  
ATOM    220  HA  VAL A  15     -17.680  -0.377  -4.863  1.00  0.00           H  
ATOM    221  HB  VAL A  15     -19.399  -0.036  -2.370  1.00  0.00           H  
ATOM    222 1HG1 VAL A  15     -21.162  -1.198  -3.606  1.00  0.00           H  
ATOM    223 2HG1 VAL A  15     -20.748   0.366  -4.347  1.00  0.00           H  
ATOM    224 3HG1 VAL A  15     -20.161  -1.148  -5.077  1.00  0.00           H  
ATOM    225 1HG2 VAL A  15     -19.424  -2.510  -2.415  1.00  0.00           H  
ATOM    226 2HG2 VAL A  15     -18.367  -2.493  -3.847  1.00  0.00           H  
ATOM    227 3HG2 VAL A  15     -17.763  -1.886  -2.286  1.00  0.00           H  
ATOM    228  N   ILE A  16     -18.646   2.525  -3.654  1.00  0.00           N  
ATOM    229  CA  ILE A  16     -19.239   3.789  -4.050  1.00  0.00           C  
ATOM    230  C   ILE A  16     -18.386   4.306  -5.204  1.00  0.00           C  
ATOM    231  O   ILE A  16     -18.914   4.768  -6.213  1.00  0.00           O  
ATOM    232  CB  ILE A  16     -19.275   4.804  -2.894  1.00  0.00           C  
ATOM    233  CG1 ILE A  16     -20.273   4.357  -1.822  1.00  0.00           C  
ATOM    234  CG2 ILE A  16     -19.631   6.189  -3.413  1.00  0.00           C  
ATOM    235  CD1 ILE A  16     -20.172   5.136  -0.531  1.00  0.00           C  
ATOM    236  H   ILE A  16     -18.286   2.424  -2.716  1.00  0.00           H  
ATOM    237  HA  ILE A  16     -20.273   3.609  -4.342  1.00  0.00           H  
ATOM    238  HB  ILE A  16     -18.297   4.846  -2.416  1.00  0.00           H  
ATOM    239 1HG1 ILE A  16     -21.288   4.461  -2.205  1.00  0.00           H  
ATOM    240 2HG1 ILE A  16     -20.116   3.302  -1.596  1.00  0.00           H  
ATOM    241 1HG2 ILE A  16     -19.653   6.894  -2.582  1.00  0.00           H  
ATOM    242 2HG2 ILE A  16     -18.885   6.508  -4.140  1.00  0.00           H  
ATOM    243 3HG2 ILE A  16     -20.611   6.158  -3.889  1.00  0.00           H  
ATOM    244 1HD1 ILE A  16     -20.910   4.762   0.179  1.00  0.00           H  
ATOM    245 2HD1 ILE A  16     -19.172   5.018  -0.111  1.00  0.00           H  
ATOM    246 3HD1 ILE A  16     -20.360   6.191  -0.726  1.00  0.00           H  
ATOM    247  N   VAL A  17     -17.065   4.199  -5.050  1.00  0.00           N  
ATOM    248  CA  VAL A  17     -16.113   4.669  -6.057  1.00  0.00           C  
ATOM    249  C   VAL A  17     -16.358   3.947  -7.366  1.00  0.00           C  
ATOM    250  O   VAL A  17     -16.334   4.552  -8.434  1.00  0.00           O  
ATOM    251  CB  VAL A  17     -14.662   4.427  -5.599  1.00  0.00           C  
ATOM    252  CG1 VAL A  17     -13.690   4.712  -6.734  1.00  0.00           C  
ATOM    253  CG2 VAL A  17     -14.349   5.295  -4.390  1.00  0.00           C  
ATOM    254  H   VAL A  17     -16.716   3.775  -4.202  1.00  0.00           H  
ATOM    255  HA  VAL A  17     -16.236   5.747  -6.173  1.00  0.00           H  
ATOM    256  HB  VAL A  17     -14.546   3.376  -5.333  1.00  0.00           H  
ATOM    257 1HG1 VAL A  17     -12.670   4.536  -6.393  1.00  0.00           H  
ATOM    258 2HG1 VAL A  17     -13.910   4.055  -7.576  1.00  0.00           H  
ATOM    259 3HG1 VAL A  17     -13.792   5.751  -7.048  1.00  0.00           H  
ATOM    260 1HG2 VAL A  17     -13.322   5.117  -4.071  1.00  0.00           H  
ATOM    261 2HG2 VAL A  17     -14.471   6.345  -4.655  1.00  0.00           H  
ATOM    262 3HG2 VAL A  17     -15.030   5.044  -3.576  1.00  0.00           H  
ATOM    263  N   LEU A  18     -16.571   2.642  -7.275  1.00  0.00           N  
ATOM    264  CA  LEU A  18     -16.789   1.838  -8.459  1.00  0.00           C  
ATOM    265  C   LEU A  18     -18.065   2.335  -9.115  1.00  0.00           C  
ATOM    266  O   LEU A  18     -18.122   2.494 -10.331  1.00  0.00           O  
ATOM    267  CB  LEU A  18     -16.904   0.349  -8.106  1.00  0.00           C  
ATOM    268  CG  LEU A  18     -15.619  -0.315  -7.596  1.00  0.00           C  
ATOM    269  CD1 LEU A  18     -15.932  -1.725  -7.115  1.00  0.00           C  
ATOM    270  CD2 LEU A  18     -14.582  -0.335  -8.709  1.00  0.00           C  
ATOM    271  H   LEU A  18     -16.583   2.196  -6.368  1.00  0.00           H  
ATOM    272  HA  LEU A  18     -15.922   1.939  -9.110  1.00  0.00           H  
ATOM    273 1HB  LEU A  18     -17.665   0.233  -7.335  1.00  0.00           H  
ATOM    274 2HB  LEU A  18     -17.229  -0.194  -8.993  1.00  0.00           H  
ATOM    275  HG  LEU A  18     -15.230   0.248  -6.747  1.00  0.00           H  
ATOM    276 1HD1 LEU A  18     -15.019  -2.197  -6.753  1.00  0.00           H  
ATOM    277 2HD1 LEU A  18     -16.662  -1.680  -6.306  1.00  0.00           H  
ATOM    278 3HD1 LEU A  18     -16.339  -2.309  -7.940  1.00  0.00           H  
ATOM    279 1HD2 LEU A  18     -13.668  -0.806  -8.347  1.00  0.00           H  
ATOM    280 2HD2 LEU A  18     -14.969  -0.899  -9.558  1.00  0.00           H  
ATOM    281 3HD2 LEU A  18     -14.364   0.687  -9.021  1.00  0.00           H  
ATOM    282  N   LEU A  19     -19.080   2.599  -8.300  1.00  0.00           N  
ATOM    283  CA  LEU A  19     -20.372   3.051  -8.803  1.00  0.00           C  
ATOM    284  C   LEU A  19     -20.271   4.417  -9.462  1.00  0.00           C  
ATOM    285  O   LEU A  19     -20.932   4.673 -10.461  1.00  0.00           O  
ATOM    286  CB  LEU A  19     -21.394   3.105  -7.661  1.00  0.00           C  
ATOM    287  CG  LEU A  19     -21.823   1.749  -7.086  1.00  0.00           C  
ATOM    288  CD1 LEU A  19     -22.673   1.970  -5.842  1.00  0.00           C  
ATOM    289  CD2 LEU A  19     -22.592   0.970  -8.143  1.00  0.00           C  
ATOM    290  H   LEU A  19     -18.952   2.484  -7.305  1.00  0.00           H  
ATOM    291  HA  LEU A  19     -20.717   2.342  -9.555  1.00  0.00           H  
ATOM    292 1HB  LEU A  19     -20.973   3.692  -6.846  1.00  0.00           H  
ATOM    293 2HB  LEU A  19     -22.290   3.612  -8.020  1.00  0.00           H  
ATOM    294  HG  LEU A  19     -20.940   1.184  -6.790  1.00  0.00           H  
ATOM    295 1HD1 LEU A  19     -22.978   1.007  -5.434  1.00  0.00           H  
ATOM    296 2HD1 LEU A  19     -22.092   2.512  -5.096  1.00  0.00           H  
ATOM    297 3HD1 LEU A  19     -23.558   2.549  -6.105  1.00  0.00           H  
ATOM    298 1HD2 LEU A  19     -22.897   0.006  -7.735  1.00  0.00           H  
ATOM    299 2HD2 LEU A  19     -23.477   1.535  -8.439  1.00  0.00           H  
ATOM    300 3HD2 LEU A  19     -21.955   0.811  -9.013  1.00  0.00           H  
ATOM    301  N   ALA A  20     -19.433   5.286  -8.907  1.00  0.00           N  
ATOM    302  CA  ALA A  20     -19.228   6.618  -9.464  1.00  0.00           C  
ATOM    303  C   ALA A  20     -18.851   6.541 -10.938  1.00  0.00           C  
ATOM    304  O   ALA A  20     -19.526   7.115 -11.789  1.00  0.00           O  
ATOM    305  CB  ALA A  20     -18.138   7.347  -8.689  1.00  0.00           C  
ATOM    306  H   ALA A  20     -18.924   5.017  -8.077  1.00  0.00           H  
ATOM    307  HA  ALA A  20     -20.162   7.172  -9.370  1.00  0.00           H  
ATOM    308 1HB  ALA A  20     -17.993   8.341  -9.113  1.00  0.00           H  
ATOM    309 2HB  ALA A  20     -18.434   7.438  -7.644  1.00  0.00           H  
ATOM    310 3HB  ALA A  20     -17.208   6.785  -8.754  1.00  0.00           H  
ATOM    311  N   GLY A  21     -17.764   5.835 -11.231  1.00  0.00           N  
ATOM    312  CA  GLY A  21     -17.344   5.662 -12.610  1.00  0.00           C  
ATOM    313  C   GLY A  21     -18.402   4.937 -13.416  1.00  0.00           C  
ATOM    314  O   GLY A  21     -18.693   5.304 -14.553  1.00  0.00           O  
ATOM    315  H   GLY A  21     -17.219   5.411 -10.494  1.00  0.00           H  
ATOM    316 1HA  GLY A  21     -17.147   6.638 -13.055  1.00  0.00           H  
ATOM    317 2HA  GLY A  21     -16.411   5.101 -12.638  1.00  0.00           H  
ATOM    318  N   SER A  22     -18.980   3.901 -12.818  1.00  0.00           N  
ATOM    319  CA  SER A  22     -19.941   3.052 -13.503  1.00  0.00           C  
ATOM    320  C   SER A  22     -21.117   3.867 -14.003  1.00  0.00           C  
ATOM    321  O   SER A  22     -21.677   3.587 -15.060  1.00  0.00           O  
ATOM    322  CB  SER A  22     -20.429   1.956 -12.577  1.00  0.00           C  
ATOM    323  OG  SER A  22     -19.386   1.083 -12.238  1.00  0.00           O  
ATOM    324  H   SER A  22     -18.743   3.700 -11.857  1.00  0.00           H  
ATOM    325  HA  SER A  22     -19.440   2.572 -14.345  1.00  0.00           H  
ATOM    326 1HB  SER A  22     -20.843   2.401 -11.672  1.00  0.00           H  
ATOM    327 2HB  SER A  22     -21.229   1.399 -13.063  1.00  0.00           H  
ATOM    328  HG  SER A  22     -19.773   0.421 -11.660  1.00  0.00           H  
ATOM    329  N   TYR A  23     -21.484   4.884 -13.237  1.00  0.00           N  
ATOM    330  CA  TYR A  23     -22.646   5.693 -13.554  1.00  0.00           C  
ATOM    331  C   TYR A  23     -22.312   7.153 -13.815  1.00  0.00           C  
ATOM    332  O   TYR A  23     -23.104   8.039 -13.501  1.00  0.00           O  
ATOM    333  CB  TYR A  23     -23.673   5.591 -12.424  1.00  0.00           C  
ATOM    334  CG  TYR A  23     -24.322   4.229 -12.310  1.00  0.00           C  
ATOM    335  CD1 TYR A  23     -23.917   3.349 -11.317  1.00  0.00           C  
ATOM    336  CD2 TYR A  23     -25.321   3.861 -13.198  1.00  0.00           C  
ATOM    337  CE1 TYR A  23     -24.509   2.105 -11.213  1.00  0.00           C  
ATOM    338  CE2 TYR A  23     -25.913   2.617 -13.094  1.00  0.00           C  
ATOM    339  CZ  TYR A  23     -25.511   1.742 -12.107  1.00  0.00           C  
ATOM    340  OH  TYR A  23     -26.101   0.503 -12.003  1.00  0.00           O  
ATOM    341  H   TYR A  23     -20.943   5.103 -12.412  1.00  0.00           H  
ATOM    342  HA  TYR A  23     -23.092   5.313 -14.474  1.00  0.00           H  
ATOM    343 1HB  TYR A  23     -23.191   5.819 -11.472  1.00  0.00           H  
ATOM    344 2HB  TYR A  23     -24.458   6.330 -12.578  1.00  0.00           H  
ATOM    345  HD1 TYR A  23     -23.131   3.639 -10.619  1.00  0.00           H  
ATOM    346  HD2 TYR A  23     -25.638   4.552 -13.979  1.00  0.00           H  
ATOM    347  HE1 TYR A  23     -24.192   1.414 -10.433  1.00  0.00           H  
ATOM    348  HE2 TYR A  23     -26.698   2.327 -13.793  1.00  0.00           H  
ATOM    349  HH  TYR A  23     -26.767   0.409 -12.688  1.00  0.00           H  
ATOM    350  N   LEU A  24     -21.134   7.396 -14.380  1.00  0.00           N  
ATOM    351  CA  LEU A  24     -20.745   8.742 -14.794  1.00  0.00           C  
ATOM    352  C   LEU A  24     -19.963   8.664 -16.094  1.00  0.00           C  
ATOM    353  O   LEU A  24     -20.304   9.312 -17.080  1.00  0.00           O  
ATOM    354  CB  LEU A  24     -19.898   9.423 -13.711  1.00  0.00           C  
ATOM    355  CG  LEU A  24     -20.641   9.794 -12.421  1.00  0.00           C  
ATOM    356  CD1 LEU A  24     -19.646  10.312 -11.392  1.00  0.00           C  
ATOM    357  CD2 LEU A  24     -21.703  10.839 -12.729  1.00  0.00           C  
ATOM    358  H   LEU A  24     -20.491   6.631 -14.528  1.00  0.00           H  
ATOM    359  HA  LEU A  24     -21.648   9.334 -14.939  1.00  0.00           H  
ATOM    360 1HB  LEU A  24     -19.079   8.758 -13.441  1.00  0.00           H  
ATOM    361 2HB  LEU A  24     -19.475  10.338 -14.124  1.00  0.00           H  
ATOM    362  HG  LEU A  24     -21.117   8.904 -12.006  1.00  0.00           H  
ATOM    363 1HD1 LEU A  24     -20.174  10.575 -10.475  1.00  0.00           H  
ATOM    364 2HD1 LEU A  24     -18.909   9.537 -11.176  1.00  0.00           H  
ATOM    365 3HD1 LEU A  24     -19.141  11.193 -11.785  1.00  0.00           H  
ATOM    366 1HD2 LEU A  24     -22.232  11.102 -11.812  1.00  0.00           H  
ATOM    367 2HD2 LEU A  24     -21.228  11.729 -13.142  1.00  0.00           H  
ATOM    368 3HD2 LEU A  24     -22.411  10.436 -13.453  1.00  0.00           H  
ATOM    369  N   ALA A  25     -18.901   7.869 -16.087  1.00  0.00           N  
ATOM    370  CA  ALA A  25     -18.000   7.820 -17.227  1.00  0.00           C  
ATOM    371  C   ALA A  25     -18.799   7.258 -18.397  1.00  0.00           C  
ATOM    372  O   ALA A  25     -18.580   7.627 -19.554  1.00  0.00           O  
ATOM    373  CB  ALA A  25     -16.809   6.924 -16.918  1.00  0.00           C  
ATOM    374  H   ALA A  25     -18.709   7.288 -15.284  1.00  0.00           H  
ATOM    375  HA  ALA A  25     -17.642   8.831 -17.419  1.00  0.00           H  
ATOM    376 1HB  ALA A  25     -16.142   6.896 -17.779  1.00  0.00           H  
ATOM    377 2HB  ALA A  25     -16.272   7.318 -16.055  1.00  0.00           H  
ATOM    378 3HB  ALA A  25     -17.160   5.917 -16.697  1.00  0.00           H  
ATOM    379  N   VAL A  26     -19.731   6.366 -18.079  1.00  0.00           N  
ATOM    380  CA  VAL A  26     -20.599   5.786 -19.089  1.00  0.00           C  
ATOM    381  C   VAL A  26     -21.290   6.920 -19.823  1.00  0.00           C  
ATOM    382  O   VAL A  26     -21.267   6.970 -21.048  1.00  0.00           O  
ATOM    383  CB  VAL A  26     -21.645   4.852 -18.453  1.00  0.00           C  
ATOM    384  CG1 VAL A  26     -22.690   4.443 -19.481  1.00  0.00           C  
ATOM    385  CG2 VAL A  26     -20.958   3.628 -17.867  1.00  0.00           C  
ATOM    386  H   VAL A  26     -19.839   6.084 -17.116  1.00  0.00           H  
ATOM    387  HA  VAL A  26     -19.991   5.183 -19.764  1.00  0.00           H  
ATOM    388  HB  VAL A  26     -22.167   5.390 -17.662  1.00  0.00           H  
ATOM    389 1HG1 VAL A  26     -23.422   3.783 -19.014  1.00  0.00           H  
ATOM    390 2HG1 VAL A  26     -23.194   5.332 -19.860  1.00  0.00           H  
ATOM    391 3HG1 VAL A  26     -22.205   3.921 -20.305  1.00  0.00           H  
ATOM    392 1HG2 VAL A  26     -21.703   2.972 -17.419  1.00  0.00           H  
ATOM    393 2HG2 VAL A  26     -20.432   3.092 -18.658  1.00  0.00           H  
ATOM    394 3HG2 VAL A  26     -20.245   3.941 -17.105  1.00  0.00           H  
ATOM    395  N   LEU A  27     -21.890   7.838 -19.070  1.00  0.00           N  
ATOM    396  CA  LEU A  27     -22.649   8.930 -19.669  1.00  0.00           C  
ATOM    397  C   LEU A  27     -21.761   9.898 -20.455  1.00  0.00           C  
ATOM    398  O   LEU A  27     -22.174  10.451 -21.476  1.00  0.00           O  
ATOM    399  CB  LEU A  27     -23.402   9.700 -18.576  1.00  0.00           C  
ATOM    400  CG  LEU A  27     -24.512   8.921 -17.859  1.00  0.00           C  
ATOM    401  CD1 LEU A  27     -25.042   9.748 -16.696  1.00  0.00           C  
ATOM    402  CD2 LEU A  27     -25.621   8.592 -18.847  1.00  0.00           C  
ATOM    403  H   LEU A  27     -21.821   7.781 -18.064  1.00  0.00           H  
ATOM    404  HA  LEU A  27     -23.356   8.509 -20.384  1.00  0.00           H  
ATOM    405 1HB  LEU A  27     -22.685  10.024 -17.824  1.00  0.00           H  
ATOM    406 2HB  LEU A  27     -23.854  10.585 -19.023  1.00  0.00           H  
ATOM    407  HG  LEU A  27     -24.102   7.996 -17.451  1.00  0.00           H  
ATOM    408 1HD1 LEU A  27     -25.831   9.194 -16.186  1.00  0.00           H  
ATOM    409 2HD1 LEU A  27     -24.232   9.952 -15.995  1.00  0.00           H  
ATOM    410 3HD1 LEU A  27     -25.444  10.688 -17.071  1.00  0.00           H  
ATOM    411 1HD2 LEU A  27     -26.410   8.037 -18.337  1.00  0.00           H  
ATOM    412 2HD2 LEU A  27     -26.032   9.516 -19.254  1.00  0.00           H  
ATOM    413 3HD2 LEU A  27     -25.218   7.985 -19.658  1.00  0.00           H  
ATOM    414  N   ALA A  28     -20.539  10.095 -19.972  1.00  0.00           N  
ATOM    415  CA  ALA A  28     -19.625  11.058 -20.566  1.00  0.00           C  
ATOM    416  C   ALA A  28     -19.331  10.619 -21.988  1.00  0.00           C  
ATOM    417  O   ALA A  28     -19.255  11.440 -22.898  1.00  0.00           O  
ATOM    418  CB  ALA A  28     -18.334  11.125 -19.763  1.00  0.00           C  
ATOM    419  H   ALA A  28     -20.238   9.560 -19.170  1.00  0.00           H  
ATOM    420  HA  ALA A  28     -20.105  12.037 -20.547  1.00  0.00           H  
ATOM    421 1HB  ALA A  28     -17.659  11.850 -20.219  1.00  0.00           H  
ATOM    422 2HB  ALA A  28     -18.557  11.430 -18.741  1.00  0.00           H  
ATOM    423 3HB  ALA A  28     -17.860  10.145 -19.754  1.00  0.00           H  
ATOM    424  N   GLU A  29     -19.179   9.310 -22.171  1.00  0.00           N  
ATOM    425  CA  GLU A  29     -18.911   8.726 -23.481  1.00  0.00           C  
ATOM    426  C   GLU A  29     -20.183   8.381 -24.256  1.00  0.00           C  
ATOM    427  O   GLU A  29     -20.181   8.365 -25.486  1.00  0.00           O  
ATOM    428  CB  GLU A  29     -18.054   7.469 -23.322  1.00  0.00           C  
ATOM    429  CG  GLU A  29     -16.676   7.718 -22.724  1.00  0.00           C  
ATOM    430  CD  GLU A  29     -15.888   8.749 -23.483  1.00  0.00           C  
ATOM    431  OE1 GLU A  29     -15.716   8.585 -24.667  1.00  0.00           O  
ATOM    432  OE2 GLU A  29     -15.457   9.702 -22.877  1.00  0.00           O  
ATOM    433  H   GLU A  29     -19.254   8.702 -21.368  1.00  0.00           H  
ATOM    434  HA  GLU A  29     -18.349   9.449 -24.073  1.00  0.00           H  
ATOM    435 1HB  GLU A  29     -18.571   6.754 -22.681  1.00  0.00           H  
ATOM    436 2HB  GLU A  29     -17.916   6.997 -24.294  1.00  0.00           H  
ATOM    437 1HG  GLU A  29     -16.793   8.053 -21.694  1.00  0.00           H  
ATOM    438 2HG  GLU A  29     -16.122   6.780 -22.712  1.00  0.00           H  
ATOM    439  N   ARG A  30     -21.260   8.099 -23.525  1.00  0.00           N  
ATOM    440  CA  ARG A  30     -22.584   7.839 -24.097  1.00  0.00           C  
ATOM    441  C   ARG A  30     -23.115   8.909 -25.050  1.00  0.00           C  
ATOM    442  O   ARG A  30     -23.668   8.585 -26.103  1.00  0.00           O  
ATOM    443  CB  ARG A  30     -23.594   7.662 -22.972  1.00  0.00           C  
ATOM    444  CG  ARG A  30     -25.015   7.372 -23.428  1.00  0.00           C  
ATOM    445  CD  ARG A  30     -25.936   7.192 -22.277  1.00  0.00           C  
ATOM    446  NE  ARG A  30     -27.287   6.874 -22.707  1.00  0.00           N  
ATOM    447  CZ  ARG A  30     -28.227   7.788 -23.016  1.00  0.00           C  
ATOM    448  NH1 ARG A  30     -27.948   9.070 -22.936  1.00  0.00           N  
ATOM    449  NH2 ARG A  30     -29.430   7.397 -23.398  1.00  0.00           N  
ATOM    450  H   ARG A  30     -21.142   8.067 -22.522  1.00  0.00           H  
ATOM    451  HA  ARG A  30     -22.527   6.937 -24.706  1.00  0.00           H  
ATOM    452 1HB  ARG A  30     -23.281   6.842 -22.328  1.00  0.00           H  
ATOM    453 2HB  ARG A  30     -23.621   8.566 -22.362  1.00  0.00           H  
ATOM    454 1HG  ARG A  30     -25.380   8.203 -24.033  1.00  0.00           H  
ATOM    455 2HG  ARG A  30     -25.027   6.458 -24.023  1.00  0.00           H  
ATOM    456 1HD  ARG A  30     -25.577   6.377 -21.648  1.00  0.00           H  
ATOM    457 2HD  ARG A  30     -25.972   8.111 -21.693  1.00  0.00           H  
ATOM    458  HE  ARG A  30     -27.540   5.897 -22.781  1.00  0.00           H  
ATOM    459 1HH1 ARG A  30     -27.029   9.370 -22.644  1.00  0.00           H  
ATOM    460 2HH1 ARG A  30     -28.652   9.756 -23.168  1.00  0.00           H  
ATOM    461 1HH2 ARG A  30     -29.645   6.411 -23.460  1.00  0.00           H  
ATOM    462 2HH2 ARG A  30     -30.134   8.082 -23.629  1.00  0.00           H  
ATOM    463  N   GLY A  31     -22.957  10.176 -24.682  1.00  0.00           N  
ATOM    464  CA  GLY A  31     -23.345  11.249 -25.582  1.00  0.00           C  
ATOM    465  C   GLY A  31     -22.190  11.755 -26.420  1.00  0.00           C  
ATOM    466  O   GLY A  31     -22.117  12.946 -26.722  1.00  0.00           O  
ATOM    467  H   GLY A  31     -22.569  10.407 -23.779  1.00  0.00           H  
ATOM    468 1HA  GLY A  31     -24.137  10.901 -26.244  1.00  0.00           H  
ATOM    469 2HA  GLY A  31     -23.751  12.079 -25.004  1.00  0.00           H  
ATOM    470  N   ALA A  32     -21.288  10.851 -26.802  1.00  0.00           N  
ATOM    471  CA  ALA A  32     -20.142  11.220 -27.625  1.00  0.00           C  
ATOM    472  C   ALA A  32     -19.636  10.058 -28.485  1.00  0.00           C  
ATOM    473  O   ALA A  32     -19.873   8.889 -28.172  1.00  0.00           O  
ATOM    474  CB  ALA A  32     -19.010  11.733 -26.729  1.00  0.00           C  
ATOM    475  H   ALA A  32     -21.399   9.889 -26.516  1.00  0.00           H  
ATOM    476  HA  ALA A  32     -20.454  12.016 -28.302  1.00  0.00           H  
ATOM    477 1HB  ALA A  32     -18.155  12.009 -27.345  1.00  0.00           H  
ATOM    478 2HB  ALA A  32     -19.354  12.606 -26.173  1.00  0.00           H  
ATOM    479 3HB  ALA A  32     -18.717  10.951 -26.030  1.00  0.00           H  
ATOM    480  N   PRO A  33     -18.948  10.379 -29.598  1.00  0.00           N  
ATOM    481  CA  PRO A  33     -18.365   9.415 -30.548  1.00  0.00           C  
ATOM    482  C   PRO A  33     -17.253   8.531 -29.963  1.00  0.00           C  
ATOM    483  O   PRO A  33     -16.809   7.572 -30.596  1.00  0.00           O  
ATOM    484  CB  PRO A  33     -17.826  10.305 -31.667  1.00  0.00           C  
ATOM    485  CG  PRO A  33     -18.548  11.613 -31.502  1.00  0.00           C  
ATOM    486  CD  PRO A  33     -18.743  11.780 -30.037  1.00  0.00           C  
ATOM    487  HA  PRO A  33     -19.158   8.752 -30.923  1.00  0.00           H  
ATOM    488 1HB  PRO A  33     -16.736  10.410 -31.572  1.00  0.00           H  
ATOM    489 2HB  PRO A  33     -18.020   9.838 -32.644  1.00  0.00           H  
ATOM    490 1HG  PRO A  33     -17.955  12.431 -31.936  1.00  0.00           H  
ATOM    491 2HG  PRO A  33     -19.504  11.591 -32.046  1.00  0.00           H  
ATOM    492 1HD  PRO A  33     -17.839  12.224 -29.595  1.00  0.00           H  
ATOM    493 2HD  PRO A  33     -19.619  12.418 -29.854  1.00  0.00           H  
ATOM    494  N   GLY A  34     -16.822   8.851 -28.749  1.00  0.00           N  
ATOM    495  CA  GLY A  34     -15.652   8.209 -28.184  1.00  0.00           C  
ATOM    496  C   GLY A  34     -15.750   6.741 -27.850  1.00  0.00           C  
ATOM    497  O   GLY A  34     -16.059   5.911 -28.701  1.00  0.00           O  
ATOM    498  H   GLY A  34     -17.311   9.548 -28.207  1.00  0.00           H  
ATOM    499 1HA  GLY A  34     -14.814   8.310 -28.874  1.00  0.00           H  
ATOM    500 2HA  GLY A  34     -15.371   8.714 -27.261  1.00  0.00           H  
ATOM    501  N   ALA A  35     -15.497   6.448 -26.576  1.00  0.00           N  
ATOM    502  CA  ALA A  35     -15.254   5.098 -26.089  1.00  0.00           C  
ATOM    503  C   ALA A  35     -16.535   4.305 -25.855  1.00  0.00           C  
ATOM    504  O   ALA A  35     -17.625   4.869 -25.742  1.00  0.00           O  
ATOM    505  CB  ALA A  35     -14.432   5.155 -24.802  1.00  0.00           C  
ATOM    506  H   ALA A  35     -15.477   7.218 -25.922  1.00  0.00           H  
ATOM    507  HA  ALA A  35     -14.690   4.560 -26.851  1.00  0.00           H  
ATOM    508 1HB  ALA A  35     -14.252   4.143 -24.440  1.00  0.00           H  
ATOM    509 2HB  ALA A  35     -13.479   5.645 -25.001  1.00  0.00           H  
ATOM    510 3HB  ALA A  35     -14.979   5.718 -24.047  1.00  0.00           H  
ATOM    511  N   GLN A  36     -16.378   2.988 -25.773  1.00  0.00           N  
ATOM    512  CA  GLN A  36     -17.474   2.070 -25.487  1.00  0.00           C  
ATOM    513  C   GLN A  36     -17.886   1.949 -24.026  1.00  0.00           C  
ATOM    514  O   GLN A  36     -18.352   0.889 -23.608  1.00  0.00           O  
ATOM    515  CB  GLN A  36     -17.109   0.678 -26.010  1.00  0.00           C  
ATOM    516  CG  GLN A  36     -16.908   0.612 -27.515  1.00  0.00           C  
ATOM    517  CD  GLN A  36     -18.164   0.973 -28.284  1.00  0.00           C  
ATOM    518  OE1 GLN A  36     -19.240   0.419 -28.038  1.00  0.00           O  
ATOM    519  NE2 GLN A  36     -18.037   1.906 -29.220  1.00  0.00           N  
ATOM    520  H   GLN A  36     -15.450   2.617 -25.918  1.00  0.00           H  
ATOM    521  HA  GLN A  36     -18.371   2.438 -25.983  1.00  0.00           H  
ATOM    522 1HB  GLN A  36     -16.190   0.339 -25.533  1.00  0.00           H  
ATOM    523 2HB  GLN A  36     -17.896  -0.028 -25.745  1.00  0.00           H  
ATOM    524 1HG  GLN A  36     -16.121   1.312 -27.797  1.00  0.00           H  
ATOM    525 2HG  GLN A  36     -16.619  -0.403 -27.788  1.00  0.00           H  
ATOM    526 1HE2 GLN A  36     -18.832   2.185 -29.760  1.00  0.00           H  
ATOM    527 2HE2 GLN A  36     -17.146   2.329 -29.386  1.00  0.00           H  
ATOM    528  N   LEU A  37     -17.714   3.011 -23.242  1.00  0.00           N  
ATOM    529  CA  LEU A  37     -18.095   2.959 -21.830  1.00  0.00           C  
ATOM    530  C   LEU A  37     -19.613   3.036 -21.824  1.00  0.00           C  
ATOM    531  O   LEU A  37     -20.277   2.683 -20.852  1.00  0.00           O  
ATOM    532  CB  LEU A  37     -17.480   4.112 -21.027  1.00  0.00           C  
ATOM    533  CG  LEU A  37     -15.957   4.061 -20.848  1.00  0.00           C  
ATOM    534  CD1 LEU A  37     -15.489   5.312 -20.117  1.00  0.00           C  
ATOM    535  CD2 LEU A  37     -15.578   2.804 -20.080  1.00  0.00           C  
ATOM    536  H   LEU A  37     -17.319   3.862 -23.614  1.00  0.00           H  
ATOM    537  HA  LEU A  37     -17.711   2.033 -21.402  1.00  0.00           H  
ATOM    538 1HB  LEU A  37     -17.724   5.050 -21.524  1.00  0.00           H  
ATOM    539 2HB  LEU A  37     -17.930   4.124 -20.035  1.00  0.00           H  
ATOM    540  HG  LEU A  37     -15.476   4.048 -21.827  1.00  0.00           H  
ATOM    541 1HD1 LEU A  37     -14.407   5.276 -19.990  1.00  0.00           H  
ATOM    542 2HD1 LEU A  37     -15.756   6.195 -20.698  1.00  0.00           H  
ATOM    543 3HD1 LEU A  37     -15.968   5.362 -19.139  1.00  0.00           H  
ATOM    544 1HD2 LEU A  37     -14.496   2.768 -19.953  1.00  0.00           H  
ATOM    545 2HD2 LEU A  37     -16.058   2.818 -19.101  1.00  0.00           H  
ATOM    546 3HD2 LEU A  37     -15.909   1.925 -20.634  1.00  0.00           H  
ATOM    547  N   ILE A  38     -20.137   3.522 -22.941  1.00  0.00           N  
ATOM    548  CA  ILE A  38     -21.558   3.542 -23.222  1.00  0.00           C  
ATOM    549  C   ILE A  38     -22.152   2.175 -22.894  1.00  0.00           C  
ATOM    550  O   ILE A  38     -23.313   2.067 -22.499  1.00  0.00           O  
ATOM    551  CB  ILE A  38     -21.832   3.901 -24.694  1.00  0.00           C  
ATOM    552  CG1 ILE A  38     -23.315   4.220 -24.898  1.00  0.00           C  
ATOM    553  CG2 ILE A  38     -21.397   2.767 -25.608  1.00  0.00           C  
ATOM    554  CD1 ILE A  38     -23.628   4.833 -26.244  1.00  0.00           C  
ATOM    555  H   ILE A  38     -19.495   3.896 -23.625  1.00  0.00           H  
ATOM    556  HA  ILE A  38     -22.020   4.319 -22.614  1.00  0.00           H  
ATOM    557  HB  ILE A  38     -21.277   4.801 -24.958  1.00  0.00           H  
ATOM    558 1HG1 ILE A  38     -23.901   3.307 -24.794  1.00  0.00           H  
ATOM    559 2HG1 ILE A  38     -23.649   4.911 -24.124  1.00  0.00           H  
ATOM    560 1HG2 ILE A  38     -21.598   3.037 -26.645  1.00  0.00           H  
ATOM    561 2HG2 ILE A  38     -20.330   2.586 -25.481  1.00  0.00           H  
ATOM    562 3HG2 ILE A  38     -21.951   1.862 -25.355  1.00  0.00           H  
ATOM    563 1HD1 ILE A  38     -24.698   5.031 -26.314  1.00  0.00           H  
ATOM    564 2HD1 ILE A  38     -23.079   5.768 -26.355  1.00  0.00           H  
ATOM    565 3HD1 ILE A  38     -23.335   4.144 -27.035  1.00  0.00           H  
ATOM    566  N   THR A  39     -21.345   1.133 -23.062  1.00  0.00           N  
ATOM    567  CA  THR A  39     -21.747  -0.213 -22.676  1.00  0.00           C  
ATOM    568  C   THR A  39     -21.430  -0.422 -21.208  1.00  0.00           C  
ATOM    569  O   THR A  39     -20.271  -0.609 -20.836  1.00  0.00           O  
ATOM    570  CB  THR A  39     -21.043  -1.285 -23.528  1.00  0.00           C  
ATOM    571  OG1 THR A  39     -21.383  -1.101 -24.909  1.00  0.00           O  
ATOM    572  CG2 THR A  39     -21.466  -2.678 -23.087  1.00  0.00           C  
ATOM    573  H   THR A  39     -20.432   1.276 -23.468  1.00  0.00           H  
ATOM    574  HA  THR A  39     -22.816  -0.321 -22.862  1.00  0.00           H  
ATOM    575  HB  THR A  39     -19.964  -1.187 -23.418  1.00  0.00           H  
ATOM    576  HG1 THR A  39     -20.847  -0.396 -25.279  1.00  0.00           H  
ATOM    577 1HG2 THR A  39     -20.958  -3.423 -23.700  1.00  0.00           H  
ATOM    578 2HG2 THR A  39     -21.198  -2.825 -22.041  1.00  0.00           H  
ATOM    579 3HG2 THR A  39     -22.543  -2.786 -23.204  1.00  0.00           H  
ATOM    580  N   TYR A  40     -22.462  -0.383 -20.375  1.00  0.00           N  
ATOM    581  CA  TYR A  40     -22.273  -0.407 -18.934  1.00  0.00           C  
ATOM    582  C   TYR A  40     -21.546  -1.666 -18.473  1.00  0.00           C  
ATOM    583  O   TYR A  40     -20.608  -1.585 -17.680  1.00  0.00           O  
ATOM    584  CB  TYR A  40     -23.624  -0.287 -18.224  1.00  0.00           C  
ATOM    585  CG  TYR A  40     -23.533  -0.391 -16.718  1.00  0.00           C  
ATOM    586  CD1 TYR A  40     -23.347   0.752 -15.954  1.00  0.00           C  
ATOM    587  CD2 TYR A  40     -23.636  -1.629 -16.101  1.00  0.00           C  
ATOM    588  CE1 TYR A  40     -23.264   0.657 -14.578  1.00  0.00           C  
ATOM    589  CE2 TYR A  40     -23.553  -1.723 -14.725  1.00  0.00           C  
ATOM    590  CZ  TYR A  40     -23.368  -0.586 -13.965  1.00  0.00           C  
ATOM    591  OH  TYR A  40     -23.285  -0.681 -12.595  1.00  0.00           O  
ATOM    592  H   TYR A  40     -23.399  -0.335 -20.748  1.00  0.00           H  
ATOM    593  HA  TYR A  40     -21.653   0.444 -18.652  1.00  0.00           H  
ATOM    594 1HB  TYR A  40     -24.082   0.671 -18.473  1.00  0.00           H  
ATOM    595 2HB  TYR A  40     -24.292  -1.071 -18.580  1.00  0.00           H  
ATOM    596  HD1 TYR A  40     -23.266   1.725 -16.439  1.00  0.00           H  
ATOM    597  HD2 TYR A  40     -23.782  -2.527 -16.701  1.00  0.00           H  
ATOM    598  HE1 TYR A  40     -23.118   1.555 -13.978  1.00  0.00           H  
ATOM    599  HE2 TYR A  40     -23.634  -2.696 -14.240  1.00  0.00           H  
ATOM    600  HH  TYR A  40     -23.375  -1.600 -12.332  1.00  0.00           H  
ATOM    601  N   PRO A  41     -21.962  -2.846 -18.968  1.00  0.00           N  
ATOM    602  CA  PRO A  41     -21.279  -4.099 -18.610  1.00  0.00           C  
ATOM    603  C   PRO A  41     -19.760  -4.017 -18.761  1.00  0.00           C  
ATOM    604  O   PRO A  41     -19.013  -4.594 -17.960  1.00  0.00           O  
ATOM    605  CB  PRO A  41     -21.880  -5.102 -19.600  1.00  0.00           C  
ATOM    606  CG  PRO A  41     -23.270  -4.610 -19.820  1.00  0.00           C  
ATOM    607  CD  PRO A  41     -23.133  -3.112 -19.874  1.00  0.00           C  
ATOM    608  HA  PRO A  41     -21.512  -4.352 -17.566  1.00  0.00           H  
ATOM    609 1HB  PRO A  41     -21.283  -5.123 -20.524  1.00  0.00           H  
ATOM    610 2HB  PRO A  41     -21.848  -6.116 -19.174  1.00  0.00           H  
ATOM    611 1HG  PRO A  41     -23.679  -5.032 -20.750  1.00  0.00           H  
ATOM    612 2HG  PRO A  41     -23.925  -4.947 -19.004  1.00  0.00           H  
ATOM    613 1HD  PRO A  41     -22.922  -2.800 -20.908  1.00  0.00           H  
ATOM    614 2HD  PRO A  41     -24.060  -2.645 -19.509  1.00  0.00           H  
ATOM    615  N   ARG A  42     -19.316  -3.298 -19.793  1.00  0.00           N  
ATOM    616  CA  ARG A  42     -17.896  -3.096 -20.054  1.00  0.00           C  
ATOM    617  C   ARG A  42     -17.342  -2.045 -19.110  1.00  0.00           C  
ATOM    618  O   ARG A  42     -16.202  -2.140 -18.669  1.00  0.00           O  
ATOM    619  CB  ARG A  42     -17.662  -2.663 -21.494  1.00  0.00           C  
ATOM    620  CG  ARG A  42     -17.909  -3.743 -22.535  1.00  0.00           C  
ATOM    621  CD  ARG A  42     -17.630  -3.254 -23.910  1.00  0.00           C  
ATOM    622  NE  ARG A  42     -17.822  -4.297 -24.905  1.00  0.00           N  
ATOM    623  CZ  ARG A  42     -17.726  -4.111 -26.236  1.00  0.00           C  
ATOM    624  NH1 ARG A  42     -17.440  -2.920 -26.715  1.00  0.00           N  
ATOM    625  NH2 ARG A  42     -17.919  -5.126 -27.061  1.00  0.00           N  
ATOM    626  H   ARG A  42     -19.995  -2.880 -20.413  1.00  0.00           H  
ATOM    627  HA  ARG A  42     -17.378  -4.042 -19.898  1.00  0.00           H  
ATOM    628 1HB  ARG A  42     -18.311  -1.821 -21.731  1.00  0.00           H  
ATOM    629 2HB  ARG A  42     -16.632  -2.324 -21.609  1.00  0.00           H  
ATOM    630 1HG  ARG A  42     -17.261  -4.596 -22.336  1.00  0.00           H  
ATOM    631 2HG  ARG A  42     -18.952  -4.060 -22.489  1.00  0.00           H  
ATOM    632 1HD  ARG A  42     -18.302  -2.430 -24.147  1.00  0.00           H  
ATOM    633 2HD  ARG A  42     -16.599  -2.910 -23.972  1.00  0.00           H  
ATOM    634  HE  ARG A  42     -18.044  -5.227 -24.575  1.00  0.00           H  
ATOM    635 1HH1 ARG A  42     -17.293  -2.145 -26.085  1.00  0.00           H  
ATOM    636 2HH1 ARG A  42     -17.368  -2.781 -27.712  1.00  0.00           H  
ATOM    637 1HH2 ARG A  42     -18.139  -6.041 -26.693  1.00  0.00           H  
ATOM    638 2HH2 ARG A  42     -17.846  -4.987 -28.058  1.00  0.00           H  
ATOM    639  N   ALA A  43     -18.152  -1.041 -18.802  1.00  0.00           N  
ATOM    640  CA  ALA A  43     -17.706   0.037 -17.936  1.00  0.00           C  
ATOM    641  C   ALA A  43     -17.681  -0.457 -16.489  1.00  0.00           C  
ATOM    642  O   ALA A  43     -17.028   0.143 -15.634  1.00  0.00           O  
ATOM    643  CB  ALA A  43     -18.630   1.237 -18.071  1.00  0.00           C  
ATOM    644  H   ALA A  43     -19.092  -1.019 -19.170  1.00  0.00           H  
ATOM    645  HA  ALA A  43     -16.702   0.327 -18.246  1.00  0.00           H  
ATOM    646 1HB  ALA A  43     -18.284   2.037 -17.417  1.00  0.00           H  
ATOM    647 2HB  ALA A  43     -18.626   1.585 -19.104  1.00  0.00           H  
ATOM    648 3HB  ALA A  43     -19.642   0.950 -17.789  1.00  0.00           H  
ATOM    649  N   LEU A  44     -18.391  -1.554 -16.226  1.00  0.00           N  
ATOM    650  CA  LEU A  44     -18.475  -2.129 -14.883  1.00  0.00           C  
ATOM    651  C   LEU A  44     -17.100  -2.549 -14.388  1.00  0.00           C  
ATOM    652  O   LEU A  44     -16.651  -2.135 -13.320  1.00  0.00           O  
ATOM    653  CB  LEU A  44     -19.419  -3.338 -14.875  1.00  0.00           C  
ATOM    654  CG  LEU A  44     -19.584  -4.045 -13.524  1.00  0.00           C  
ATOM    655  CD1 LEU A  44     -20.177  -3.074 -12.511  1.00  0.00           C  
ATOM    656  CD2 LEU A  44     -20.473  -5.268 -13.695  1.00  0.00           C  
ATOM    657  H   LEU A  44     -18.886  -2.002 -16.985  1.00  0.00           H  
ATOM    658  HA  LEU A  44     -18.913  -1.387 -14.216  1.00  0.00           H  
ATOM    659 1HB  LEU A  44     -20.405  -3.011 -15.200  1.00  0.00           H  
ATOM    660 2HB  LEU A  44     -19.049  -4.073 -15.590  1.00  0.00           H  
ATOM    661  HG  LEU A  44     -18.606  -4.356 -13.154  1.00  0.00           H  
ATOM    662 1HD1 LEU A  44     -20.294  -3.577 -11.551  1.00  0.00           H  
ATOM    663 2HD1 LEU A  44     -19.511  -2.219 -12.394  1.00  0.00           H  
ATOM    664 3HD1 LEU A  44     -21.150  -2.732 -12.862  1.00  0.00           H  
ATOM    665 1HD2 LEU A  44     -20.589  -5.771 -12.734  1.00  0.00           H  
ATOM    666 2HD2 LEU A  44     -21.451  -4.958 -14.063  1.00  0.00           H  
ATOM    667 3HD2 LEU A  44     -20.016  -5.952 -14.410  1.00  0.00           H  
ATOM    668  N   TRP A  45     -16.451  -3.396 -15.181  1.00  0.00           N  
ATOM    669  CA  TRP A  45     -15.118  -3.897 -14.876  1.00  0.00           C  
ATOM    670  C   TRP A  45     -14.078  -2.818 -15.164  1.00  0.00           C  
ATOM    671  O   TRP A  45     -12.977  -2.851 -14.618  1.00  0.00           O  
ATOM    672  CB  TRP A  45     -14.811  -5.151 -15.697  1.00  0.00           C  
ATOM    673  CG  TRP A  45     -14.630  -4.879 -17.160  1.00  0.00           C  
ATOM    674  CD1 TRP A  45     -15.575  -4.999 -18.134  1.00  0.00           C  
ATOM    675  CD2 TRP A  45     -13.422  -4.438 -17.825  1.00  0.00           C  
ATOM    676  NE1 TRP A  45     -15.041  -4.665 -19.354  1.00  0.00           N  
ATOM    677  CE2 TRP A  45     -13.725  -4.318 -19.184  1.00  0.00           C  
ATOM    678  CE3 TRP A  45     -12.127  -4.139 -17.383  1.00  0.00           C  
ATOM    679  CZ2 TRP A  45     -12.780  -3.912 -20.113  1.00  0.00           C  
ATOM    680  CZ3 TRP A  45     -11.180  -3.731 -18.315  1.00  0.00           C  
ATOM    681  CH2 TRP A  45     -11.499  -3.620 -19.644  1.00  0.00           C  
ATOM    682  H   TRP A  45     -16.909  -3.700 -16.029  1.00  0.00           H  
ATOM    683  HA  TRP A  45     -15.075  -4.142 -13.815  1.00  0.00           H  
ATOM    684 1HB  TRP A  45     -13.901  -5.619 -15.320  1.00  0.00           H  
ATOM    685 2HB  TRP A  45     -15.621  -5.870 -15.580  1.00  0.00           H  
ATOM    686  HD1 TRP A  45     -16.604  -5.313 -17.969  1.00  0.00           H  
ATOM    687  HE1 TRP A  45     -15.536  -4.674 -20.235  1.00  0.00           H  
ATOM    688  HE3 TRP A  45     -11.869  -4.222 -16.327  1.00  0.00           H  
ATOM    689  HZ2 TRP A  45     -13.014  -3.818 -21.174  1.00  0.00           H  
ATOM    690  HZ3 TRP A  45     -10.174  -3.500 -17.962  1.00  0.00           H  
ATOM    691  HH2 TRP A  45     -10.732  -3.297 -20.349  1.00  0.00           H  
ATOM    692  N   TRP A  46     -14.434  -1.854 -16.009  1.00  0.00           N  
ATOM    693  CA  TRP A  46     -13.569  -0.701 -16.237  1.00  0.00           C  
ATOM    694  C   TRP A  46     -13.404   0.073 -14.945  1.00  0.00           C  
ATOM    695  O   TRP A  46     -12.309   0.539 -14.622  1.00  0.00           O  
ATOM    696  CB  TRP A  46     -14.147   0.212 -17.320  1.00  0.00           C  
ATOM    697  CG  TRP A  46     -13.330   1.444 -17.563  1.00  0.00           C  
ATOM    698  CD1 TRP A  46     -12.290   1.574 -18.434  1.00  0.00           C  
ATOM    699  CD2 TRP A  46     -13.482   2.735 -16.924  1.00  0.00           C  
ATOM    700  NE1 TRP A  46     -11.786   2.850 -18.382  1.00  0.00           N  
ATOM    701  CE2 TRP A  46     -12.504   3.575 -17.464  1.00  0.00           C  
ATOM    702  CE3 TRP A  46     -14.357   3.238 -15.953  1.00  0.00           C  
ATOM    703  CZ2 TRP A  46     -12.370   4.895 -17.066  1.00  0.00           C  
ATOM    704  CZ3 TRP A  46     -14.223   4.563 -15.555  1.00  0.00           C  
ATOM    705  CH2 TRP A  46     -13.255   5.370 -16.098  1.00  0.00           C  
ATOM    706  H   TRP A  46     -15.313  -1.915 -16.503  1.00  0.00           H  
ATOM    707  HA  TRP A  46     -12.607  -1.058 -16.603  1.00  0.00           H  
ATOM    708 1HB  TRP A  46     -14.224  -0.339 -18.258  1.00  0.00           H  
ATOM    709 2HB  TRP A  46     -15.154   0.518 -17.038  1.00  0.00           H  
ATOM    710  HD1 TRP A  46     -11.915   0.781 -19.078  1.00  0.00           H  
ATOM    711  HE1 TRP A  46     -11.012   3.199 -18.929  1.00  0.00           H  
ATOM    712  HE3 TRP A  46     -15.129   2.602 -15.521  1.00  0.00           H  
ATOM    713  HZ2 TRP A  46     -11.607   5.552 -17.486  1.00  0.00           H  
ATOM    714  HZ3 TRP A  46     -14.907   4.946 -14.798  1.00  0.00           H  
ATOM    715  HH2 TRP A  46     -13.178   6.404 -15.763  1.00  0.00           H  
ATOM    716  N   SER A  47     -14.509   0.227 -14.224  1.00  0.00           N  
ATOM    717  CA  SER A  47     -14.504   0.960 -12.969  1.00  0.00           C  
ATOM    718  C   SER A  47     -13.471   0.304 -12.063  1.00  0.00           C  
ATOM    719  O   SER A  47     -12.668   0.981 -11.421  1.00  0.00           O  
ATOM    720  CB  SER A  47     -15.875   0.946 -12.322  1.00  0.00           C  
ATOM    721  OG  SER A  47     -16.803   1.656 -13.096  1.00  0.00           O  
ATOM    722  H   SER A  47     -15.375  -0.176 -14.555  1.00  0.00           H  
ATOM    723  HA  SER A  47     -14.264   2.003 -13.179  1.00  0.00           H  
ATOM    724 1HB  SER A  47     -16.210  -0.084 -12.202  1.00  0.00           H  
ATOM    725 2HB  SER A  47     -15.813   1.388 -11.328  1.00  0.00           H  
ATOM    726  HG  SER A  47     -17.669   1.409 -12.763  1.00  0.00           H  
ATOM    727  N   VAL A  48     -13.494  -1.024 -12.032  1.00  0.00           N  
ATOM    728  CA  VAL A  48     -12.473  -1.796 -11.342  1.00  0.00           C  
ATOM    729  C   VAL A  48     -11.083  -1.628 -11.946  1.00  0.00           C  
ATOM    730  O   VAL A  48     -10.096  -1.569 -11.210  1.00  0.00           O  
ATOM    731  CB  VAL A  48     -12.850  -3.290 -11.362  1.00  0.00           C  
ATOM    732  CG1 VAL A  48     -11.714  -4.133 -10.804  1.00  0.00           C  
ATOM    733  CG2 VAL A  48     -14.127  -3.512 -10.566  1.00  0.00           C  
ATOM    734  H   VAL A  48     -14.244  -1.510 -12.503  1.00  0.00           H  
ATOM    735  HA  VAL A  48     -12.418  -1.451 -10.309  1.00  0.00           H  
ATOM    736  HB  VAL A  48     -13.005  -3.602 -12.395  1.00  0.00           H  
ATOM    737 1HG1 VAL A  48     -11.997  -5.186 -10.826  1.00  0.00           H  
ATOM    738 2HG1 VAL A  48     -10.820  -3.986 -11.410  1.00  0.00           H  
ATOM    739 3HG1 VAL A  48     -11.509  -3.835  -9.776  1.00  0.00           H  
ATOM    740 1HG2 VAL A  48     -14.388  -4.569 -10.585  1.00  0.00           H  
ATOM    741 2HG2 VAL A  48     -13.974  -3.194  -9.535  1.00  0.00           H  
ATOM    742 3HG2 VAL A  48     -14.937  -2.930 -11.008  1.00  0.00           H  
ATOM    743  N   GLU A  49     -11.000  -1.561 -13.278  1.00  0.00           N  
ATOM    744  CA  GLU A  49      -9.720  -1.327 -13.953  1.00  0.00           C  
ATOM    745  C   GLU A  49      -9.065  -0.090 -13.353  1.00  0.00           C  
ATOM    746  O   GLU A  49      -7.858  -0.069 -13.104  1.00  0.00           O  
ATOM    747  CB  GLU A  49      -9.916  -1.146 -15.460  1.00  0.00           C  
ATOM    748  CG  GLU A  49      -8.623  -1.115 -16.263  1.00  0.00           C  
ATOM    749  CD  GLU A  49      -8.855  -0.951 -17.739  1.00  0.00           C  
ATOM    750  OE1 GLU A  49      -9.966  -0.670 -18.120  1.00  0.00           O  
ATOM    751  OE2 GLU A  49      -7.920  -1.108 -18.488  1.00  0.00           O  
ATOM    752  H   GLU A  49     -11.836  -1.674 -13.833  1.00  0.00           H  
ATOM    753  HA  GLU A  49      -9.084  -2.199 -13.801  1.00  0.00           H  
ATOM    754 1HB  GLU A  49     -10.530  -1.959 -15.848  1.00  0.00           H  
ATOM    755 2HB  GLU A  49     -10.450  -0.214 -15.649  1.00  0.00           H  
ATOM    756 1HG  GLU A  49      -8.009  -0.287 -15.910  1.00  0.00           H  
ATOM    757 2HG  GLU A  49      -8.075  -2.039 -16.086  1.00  0.00           H  
ATOM    758  N   THR A  50      -9.876   0.934 -13.104  1.00  0.00           N  
ATOM    759  CA  THR A  50      -9.370   2.207 -12.613  1.00  0.00           C  
ATOM    760  C   THR A  50      -9.126   2.162 -11.100  1.00  0.00           C  
ATOM    761  O   THR A  50      -8.246   2.855 -10.572  1.00  0.00           O  
ATOM    762  CB  THR A  50     -10.343   3.352 -12.950  1.00  0.00           C  
ATOM    763  OG1 THR A  50     -11.628   3.074 -12.379  1.00  0.00           O  
ATOM    764  CG2 THR A  50     -10.485   3.505 -14.457  1.00  0.00           C  
ATOM    765  H   THR A  50     -10.868   0.825 -13.258  1.00  0.00           H  
ATOM    766  HA  THR A  50      -8.433   2.428 -13.125  1.00  0.00           H  
ATOM    767  HB  THR A  50      -9.967   4.285 -12.530  1.00  0.00           H  
ATOM    768  HG1 THR A  50     -12.315   3.331 -12.999  1.00  0.00           H  
ATOM    769 1HG2 THR A  50     -11.176   4.319 -14.677  1.00  0.00           H  
ATOM    770 2HG2 THR A  50      -9.511   3.728 -14.893  1.00  0.00           H  
ATOM    771 3HG2 THR A  50     -10.869   2.579 -14.882  1.00  0.00           H  
ATOM    772  N   ALA A  51      -9.924   1.342 -10.420  1.00  0.00           N  
ATOM    773  CA  ALA A  51      -9.810   1.132  -8.984  1.00  0.00           C  
ATOM    774  C   ALA A  51      -8.525   0.406  -8.618  1.00  0.00           C  
ATOM    775  O   ALA A  51      -7.936   0.667  -7.577  1.00  0.00           O  
ATOM    776  CB  ALA A  51     -11.013   0.349  -8.482  1.00  0.00           C  
ATOM    777  H   ALA A  51     -10.638   0.846 -10.935  1.00  0.00           H  
ATOM    778  HA  ALA A  51      -9.790   2.109  -8.500  1.00  0.00           H  
ATOM    779 1HB  ALA A  51     -10.923   0.194  -7.406  1.00  0.00           H  
ATOM    780 2HB  ALA A  51     -11.925   0.907  -8.694  1.00  0.00           H  
ATOM    781 3HB  ALA A  51     -11.054  -0.616  -8.984  1.00  0.00           H  
ATOM    782  N   THR A  52      -8.101  -0.521  -9.464  1.00  0.00           N  
ATOM    783  CA  THR A  52      -6.914  -1.299  -9.167  1.00  0.00           C  
ATOM    784  C   THR A  52      -5.818  -0.745 -10.040  1.00  0.00           C  
ATOM    785  O   THR A  52      -4.663  -1.175  -9.952  1.00  0.00           O  
ATOM    786  CB  THR A  52      -7.112  -2.804  -9.427  1.00  0.00           C  
ATOM    787  OG1 THR A  52      -7.472  -3.011 -10.799  1.00  0.00           O  
ATOM    788  CG2 THR A  52      -8.206  -3.361  -8.530  1.00  0.00           C  
ATOM    789  H   THR A  52      -8.601  -0.695 -10.324  1.00  0.00           H  
ATOM    790  HA  THR A  52      -6.733  -1.257  -8.093  1.00  0.00           H  
ATOM    791  HB  THR A  52      -6.180  -3.333  -9.226  1.00  0.00           H  
ATOM    792  HG1 THR A  52      -8.289  -2.543 -10.989  1.00  0.00           H  
ATOM    793 1HG2 THR A  52      -8.332  -4.425  -8.727  1.00  0.00           H  
ATOM    794 2HG2 THR A  52      -7.930  -3.215  -7.486  1.00  0.00           H  
ATOM    795 3HG2 THR A  52      -9.142  -2.842  -8.733  1.00  0.00           H  
ATOM    796  N   THR A  53      -6.198   0.230 -10.870  1.00  0.00           N  
ATOM    797  CA  THR A  53      -5.295   0.953 -11.765  1.00  0.00           C  
ATOM    798  C   THR A  53      -4.444  -0.055 -12.517  1.00  0.00           C  
ATOM    799  O   THR A  53      -3.260  -0.243 -12.260  1.00  0.00           O  
ATOM    800  CB  THR A  53      -4.394   1.940 -10.998  1.00  0.00           C  
ATOM    801  OG1 THR A  53      -3.507   1.212 -10.139  1.00  0.00           O  
ATOM    802  CG2 THR A  53      -5.236   2.892 -10.163  1.00  0.00           C  
ATOM    803  H   THR A  53      -7.179   0.468 -10.864  1.00  0.00           H  
ATOM    804  HA  THR A  53      -5.894   1.511 -12.485  1.00  0.00           H  
ATOM    805  HB  THR A  53      -3.800   2.516 -11.707  1.00  0.00           H  
ATOM    806  HG1 THR A  53      -3.705   0.274 -10.196  1.00  0.00           H  
ATOM    807 1HG2 THR A  53      -4.583   3.582  -9.629  1.00  0.00           H  
ATOM    808 2HG2 THR A  53      -5.903   3.455 -10.815  1.00  0.00           H  
ATOM    809 3HG2 THR A  53      -5.825   2.323  -9.446  1.00  0.00           H  
ATOM    810  N   VAL A  54      -5.098  -0.729 -13.445  1.00  0.00           N  
ATOM    811  CA  VAL A  54      -4.438  -1.619 -14.373  1.00  0.00           C  
ATOM    812  C   VAL A  54      -4.106  -0.755 -15.588  1.00  0.00           C  
ATOM    813  O   VAL A  54      -2.942  -0.482 -15.885  1.00  0.00           O  
ATOM    814  CB  VAL A  54      -5.341  -2.804 -14.765  1.00  0.00           C  
ATOM    815  CG1 VAL A  54      -4.663  -3.661 -15.823  1.00  0.00           C  
ATOM    816  CG2 VAL A  54      -5.674  -3.631 -13.533  1.00  0.00           C  
ATOM    817  H   VAL A  54      -6.099  -0.613 -13.503  1.00  0.00           H  
ATOM    818  HA  VAL A  54      -3.557  -2.036 -13.884  1.00  0.00           H  
ATOM    819  HB  VAL A  54      -6.260  -2.418 -15.205  1.00  0.00           H  
ATOM    820 1HG1 VAL A  54      -5.315  -4.494 -16.089  1.00  0.00           H  
ATOM    821 2HG1 VAL A  54      -4.466  -3.058 -16.709  1.00  0.00           H  
ATOM    822 3HG1 VAL A  54      -3.723  -4.049 -15.431  1.00  0.00           H  
ATOM    823 1HG2 VAL A  54      -6.313  -4.466 -13.818  1.00  0.00           H  
ATOM    824 2HG2 VAL A  54      -4.754  -4.012 -13.090  1.00  0.00           H  
ATOM    825 3HG2 VAL A  54      -6.196  -3.007 -12.806  1.00  0.00           H  
ATOM    826  N   GLY A  55      -5.162  -0.316 -16.270  1.00  0.00           N  
ATOM    827  CA  GLY A  55      -5.036   0.601 -17.391  1.00  0.00           C  
ATOM    828  C   GLY A  55      -4.541  -0.041 -18.663  1.00  0.00           C  
ATOM    829  O   GLY A  55      -3.488   0.325 -19.176  1.00  0.00           O  
ATOM    830  H   GLY A  55      -6.081  -0.634 -15.996  1.00  0.00           H  
ATOM    831 1HA  GLY A  55      -6.003   1.060 -17.597  1.00  0.00           H  
ATOM    832 2HA  GLY A  55      -4.349   1.405 -17.128  1.00  0.00           H  
ATOM    833  N   TYR A  56      -5.302  -0.998 -19.178  1.00  0.00           N  
ATOM    834  CA  TYR A  56      -4.937  -1.639 -20.430  1.00  0.00           C  
ATOM    835  C   TYR A  56      -4.629  -0.584 -21.460  1.00  0.00           C  
ATOM    836  O   TYR A  56      -3.520  -0.529 -21.971  1.00  0.00           O  
ATOM    837  CB  TYR A  56      -6.053  -2.563 -20.924  1.00  0.00           C  
ATOM    838  CG  TYR A  56      -6.211  -3.823 -20.102  1.00  0.00           C  
ATOM    839  CD1 TYR A  56      -7.460  -4.183 -19.617  1.00  0.00           C  
ATOM    840  CD2 TYR A  56      -5.107  -4.618 -19.832  1.00  0.00           C  
ATOM    841  CE1 TYR A  56      -7.604  -5.333 -18.866  1.00  0.00           C  
ATOM    842  CE2 TYR A  56      -5.251  -5.769 -19.081  1.00  0.00           C  
ATOM    843  CZ  TYR A  56      -6.493  -6.126 -18.599  1.00  0.00           C  
ATOM    844  OH  TYR A  56      -6.637  -7.272 -17.851  1.00  0.00           O  
ATOM    845  H   TYR A  56      -6.144  -1.289 -18.703  1.00  0.00           H  
ATOM    846  HA  TYR A  56      -4.057  -2.259 -20.258  1.00  0.00           H  
ATOM    847 1HB  TYR A  56      -7.003  -2.027 -20.911  1.00  0.00           H  
ATOM    848 2HB  TYR A  56      -5.855  -2.853 -21.956  1.00  0.00           H  
ATOM    849  HD1 TYR A  56      -8.327  -3.558 -19.829  1.00  0.00           H  
ATOM    850  HD2 TYR A  56      -4.125  -4.335 -20.212  1.00  0.00           H  
ATOM    851  HE1 TYR A  56      -8.585  -5.616 -18.485  1.00  0.00           H  
ATOM    852  HE2 TYR A  56      -4.383  -6.393 -18.869  1.00  0.00           H  
ATOM    853  HH  TYR A  56      -7.551  -7.358 -17.571  1.00  0.00           H  
ATOM    854  N   GLY A  57      -5.617   0.263 -21.739  1.00  0.00           N  
ATOM    855  CA  GLY A  57      -5.483   1.247 -22.797  1.00  0.00           C  
ATOM    856  C   GLY A  57      -6.425   0.887 -23.934  1.00  0.00           C  
ATOM    857  O   GLY A  57      -6.380   1.470 -25.022  1.00  0.00           O  
ATOM    858  H   GLY A  57      -6.476   0.224 -21.209  1.00  0.00           H  
ATOM    859 1HA  GLY A  57      -5.713   2.237 -22.404  1.00  0.00           H  
ATOM    860 2HA  GLY A  57      -4.451   1.270 -23.143  1.00  0.00           H  
ATOM    861  N   ASP A  58      -7.283  -0.091 -23.665  1.00  0.00           N  
ATOM    862  CA  ASP A  58      -8.232  -0.602 -24.639  1.00  0.00           C  
ATOM    863  C   ASP A  58      -9.631  -0.082 -24.322  1.00  0.00           C  
ATOM    864  O   ASP A  58     -10.601  -0.473 -24.966  1.00  0.00           O  
ATOM    865  CB  ASP A  58      -8.227  -2.133 -24.650  1.00  0.00           C  
ATOM    866  CG  ASP A  58      -8.687  -2.736 -23.329  1.00  0.00           C  
ATOM    867  OD1 ASP A  58      -9.001  -1.988 -22.434  1.00  0.00           O  
ATOM    868  OD2 ASP A  58      -8.719  -3.939 -23.228  1.00  0.00           O  
ATOM    869  H   ASP A  58      -7.266  -0.490 -22.737  1.00  0.00           H  
ATOM    870  HA  ASP A  58      -7.919  -0.275 -25.631  1.00  0.00           H  
ATOM    871 1HB  ASP A  58      -8.882  -2.493 -25.444  1.00  0.00           H  
ATOM    872 2HB  ASP A  58      -7.221  -2.493 -24.866  1.00  0.00           H  
ATOM    873  N   LEU A  59      -9.725   0.793 -23.323  1.00  0.00           N  
ATOM    874  CA  LEU A  59     -11.001   1.374 -22.917  1.00  0.00           C  
ATOM    875  C   LEU A  59     -10.823   2.470 -21.867  1.00  0.00           C  
ATOM    876  O   LEU A  59     -10.319   2.210 -20.772  1.00  0.00           O  
ATOM    877  CB  LEU A  59     -11.922   0.278 -22.366  1.00  0.00           C  
ATOM    878  CG  LEU A  59     -13.310   0.744 -21.910  1.00  0.00           C  
ATOM    879  CD1 LEU A  59     -14.088   1.273 -23.107  1.00  0.00           C  
ATOM    880  CD2 LEU A  59     -14.043  -0.415 -21.251  1.00  0.00           C  
ATOM    881  H   LEU A  59      -8.884   1.062 -22.833  1.00  0.00           H  
ATOM    882  HA  LEU A  59     -11.477   1.809 -23.795  1.00  0.00           H  
ATOM    883 1HB  LEU A  59     -12.063  -0.478 -23.137  1.00  0.00           H  
ATOM    884 2HB  LEU A  59     -11.432  -0.191 -21.512  1.00  0.00           H  
ATOM    885  HG  LEU A  59     -13.204   1.560 -21.195  1.00  0.00           H  
ATOM    886 1HD1 LEU A  59     -15.075   1.604 -22.783  1.00  0.00           H  
ATOM    887 2HD1 LEU A  59     -13.551   2.113 -23.548  1.00  0.00           H  
ATOM    888 3HD1 LEU A  59     -14.196   0.482 -23.849  1.00  0.00           H  
ATOM    889 1HD2 LEU A  59     -15.030  -0.084 -20.925  1.00  0.00           H  
ATOM    890 2HD2 LEU A  59     -14.151  -1.231 -21.965  1.00  0.00           H  
ATOM    891 3HD2 LEU A  59     -13.474  -0.762 -20.388  1.00  0.00           H  
ATOM    892  N   TYR A  60     -11.239   3.688 -22.217  1.00  0.00           N  
ATOM    893  CA  TYR A  60     -11.120   4.863 -21.354  1.00  0.00           C  
ATOM    894  C   TYR A  60     -11.819   6.103 -21.922  1.00  0.00           C  
ATOM    895  O   TYR A  60     -12.010   6.233 -23.133  1.00  0.00           O  
ATOM    896  CB  TYR A  60      -9.643   5.172 -21.097  1.00  0.00           C  
ATOM    897  CG  TYR A  60      -8.854   5.468 -22.354  1.00  0.00           C  
ATOM    898  CD1 TYR A  60      -8.866   6.745 -22.895  1.00  0.00           C  
ATOM    899  CD2 TYR A  60      -8.119   4.463 -22.964  1.00  0.00           C  
ATOM    900  CE1 TYR A  60      -8.145   7.015 -24.042  1.00  0.00           C  
ATOM    901  CE2 TYR A  60      -7.399   4.733 -24.111  1.00  0.00           C  
ATOM    902  CZ  TYR A  60      -7.411   6.003 -24.650  1.00  0.00           C  
ATOM    903  OH  TYR A  60      -6.693   6.273 -25.792  1.00  0.00           O  
ATOM    904  H   TYR A  60     -11.658   3.789 -23.131  1.00  0.00           H  
ATOM    905  HA  TYR A  60     -11.609   4.646 -20.404  1.00  0.00           H  
ATOM    906 1HB  TYR A  60      -9.561   6.033 -20.433  1.00  0.00           H  
ATOM    907 2HB  TYR A  60      -9.177   4.325 -20.595  1.00  0.00           H  
ATOM    908  HD1 TYR A  60      -9.444   7.535 -22.415  1.00  0.00           H  
ATOM    909  HD2 TYR A  60      -8.111   3.459 -22.539  1.00  0.00           H  
ATOM    910  HE1 TYR A  60      -8.155   8.019 -24.468  1.00  0.00           H  
ATOM    911  HE2 TYR A  60      -6.822   3.942 -24.591  1.00  0.00           H  
ATOM    912  HH  TYR A  60      -6.364   7.174 -25.758  1.00  0.00           H  
ATOM    913  N   PRO A  61     -12.224   7.034 -21.048  1.00  0.00           N  
ATOM    914  CA  PRO A  61     -12.938   8.211 -21.543  1.00  0.00           C  
ATOM    915  C   PRO A  61     -12.033   9.252 -22.200  1.00  0.00           C  
ATOM    916  O   PRO A  61     -10.829   9.312 -21.941  1.00  0.00           O  
ATOM    917  CB  PRO A  61     -13.578   8.765 -20.266  1.00  0.00           C  
ATOM    918  CG  PRO A  61     -12.630   8.376 -19.183  1.00  0.00           C  
ATOM    919  CD  PRO A  61     -12.145   7.008 -19.583  1.00  0.00           C  
ATOM    920  HA  PRO A  61     -13.678   7.897 -22.294  1.00  0.00           H  
ATOM    921 1HB  PRO A  61     -13.706   9.854 -20.350  1.00  0.00           H  
ATOM    922 2HB  PRO A  61     -14.581   8.333 -20.130  1.00  0.00           H  
ATOM    923 1HG  PRO A  61     -11.814   9.110 -19.111  1.00  0.00           H  
ATOM    924 2HG  PRO A  61     -13.144   8.375 -18.211  1.00  0.00           H  
ATOM    925 1HD  PRO A  61     -11.111   6.869 -19.236  1.00  0.00           H  
ATOM    926 2HD  PRO A  61     -12.806   6.243 -19.150  1.00  0.00           H  
ATOM    927  N   VAL A  62     -12.636  10.063 -23.062  1.00  0.00           N  
ATOM    928  CA  VAL A  62     -11.934  11.125 -23.767  1.00  0.00           C  
ATOM    929  C   VAL A  62     -12.707  12.409 -23.538  1.00  0.00           C  
ATOM    930  O   VAL A  62     -12.158  13.505 -23.616  1.00  0.00           O  
ATOM    931  CB  VAL A  62     -11.831  10.827 -25.275  1.00  0.00           C  
ATOM    932  CG1 VAL A  62     -11.017   9.564 -25.514  1.00  0.00           C  
ATOM    933  CG2 VAL A  62     -13.224  10.691 -25.872  1.00  0.00           C  
ATOM    934  H   VAL A  62     -13.623   9.930 -23.229  1.00  0.00           H  
ATOM    935  HA  VAL A  62     -10.910  11.172 -23.393  1.00  0.00           H  
ATOM    936  HB  VAL A  62     -11.304  11.646 -25.763  1.00  0.00           H  
ATOM    937 1HG1 VAL A  62     -10.954   9.368 -26.584  1.00  0.00           H  
ATOM    938 2HG1 VAL A  62     -10.013   9.697 -25.110  1.00  0.00           H  
ATOM    939 3HG1 VAL A  62     -11.499   8.721 -25.019  1.00  0.00           H  
ATOM    940 1HG2 VAL A  62     -13.144  10.481 -26.938  1.00  0.00           H  
ATOM    941 2HG2 VAL A  62     -13.753   9.875 -25.379  1.00  0.00           H  
ATOM    942 3HG2 VAL A  62     -13.774  11.621 -25.726  1.00  0.00           H  
ATOM    943  N   THR A  63     -13.999  12.256 -23.272  1.00  0.00           N  
ATOM    944  CA  THR A  63     -14.845  13.369 -22.886  1.00  0.00           C  
ATOM    945  C   THR A  63     -14.206  13.973 -21.645  1.00  0.00           C  
ATOM    946  O   THR A  63     -13.845  13.241 -20.723  1.00  0.00           O  
ATOM    947  CB  THR A  63     -16.295  12.936 -22.606  1.00  0.00           C  
ATOM    948  OG1 THR A  63     -16.843  12.308 -23.772  1.00  0.00           O  
ATOM    949  CG2 THR A  63     -17.149  14.139 -22.235  1.00  0.00           C  
ATOM    950  H   THR A  63     -14.403  11.333 -23.342  1.00  0.00           H  
ATOM    951  HA  THR A  63     -14.936  14.046 -23.737  1.00  0.00           H  
ATOM    952  HB  THR A  63     -16.309  12.220 -21.784  1.00  0.00           H  
ATOM    953  HG1 THR A  63     -17.709  11.948 -23.565  1.00  0.00           H  
ATOM    954 1HG2 THR A  63     -18.171  13.814 -22.039  1.00  0.00           H  
ATOM    955 2HG2 THR A  63     -16.742  14.612 -21.341  1.00  0.00           H  
ATOM    956 3HG2 THR A  63     -17.147  14.854 -23.056  1.00  0.00           H  
ATOM    957  N   LEU A  64     -14.064  15.294 -21.607  1.00  0.00           N  
ATOM    958  CA  LEU A  64     -13.392  15.925 -20.476  1.00  0.00           C  
ATOM    959  C   LEU A  64     -14.080  15.493 -19.188  1.00  0.00           C  
ATOM    960  O   LEU A  64     -13.426  15.149 -18.203  1.00  0.00           O  
ATOM    961  CB  LEU A  64     -13.420  17.453 -20.606  1.00  0.00           C  
ATOM    962  CG  LEU A  64     -12.752  18.230 -19.465  1.00  0.00           C  
ATOM    963  CD1 LEU A  64     -11.279  17.852 -19.387  1.00  0.00           C  
ATOM    964  CD2 LEU A  64     -12.920  19.724 -19.701  1.00  0.00           C  
ATOM    965  H   LEU A  64     -14.417  15.873 -22.355  1.00  0.00           H  
ATOM    966  HA  LEU A  64     -12.350  15.606 -20.471  1.00  0.00           H  
ATOM    967 1HB  LEU A  64     -12.922  17.731 -21.533  1.00  0.00           H  
ATOM    968 2HB  LEU A  64     -14.459  17.777 -20.664  1.00  0.00           H  
ATOM    969  HG  LEU A  64     -13.217  17.958 -18.518  1.00  0.00           H  
ATOM    970 1HD1 LEU A  64     -10.804  18.404 -18.576  1.00  0.00           H  
ATOM    971 2HD1 LEU A  64     -11.188  16.782 -19.198  1.00  0.00           H  
ATOM    972 3HD1 LEU A  64     -10.789  18.098 -20.328  1.00  0.00           H  
ATOM    973 1HD2 LEU A  64     -12.446  20.277 -18.890  1.00  0.00           H  
ATOM    974 2HD2 LEU A  64     -12.454  19.998 -20.648  1.00  0.00           H  
ATOM    975 3HD2 LEU A  64     -13.982  19.969 -19.735  1.00  0.00           H  
ATOM    976  N   TRP A  65     -15.410  15.504 -19.212  1.00  0.00           N  
ATOM    977  CA  TRP A  65     -16.209  15.048 -18.085  1.00  0.00           C  
ATOM    978  C   TRP A  65     -15.754  13.655 -17.660  1.00  0.00           C  
ATOM    979  O   TRP A  65     -15.445  13.413 -16.493  1.00  0.00           O  
ATOM    980  CB  TRP A  65     -17.695  15.027 -18.448  1.00  0.00           C  
ATOM    981  CG  TRP A  65     -18.559  14.397 -17.397  1.00  0.00           C  
ATOM    982  CD1 TRP A  65     -18.239  14.204 -16.087  1.00  0.00           C  
ATOM    983  CD2 TRP A  65     -19.898  13.872 -17.565  1.00  0.00           C  
ATOM    984  NE1 TRP A  65     -19.280  13.597 -15.430  1.00  0.00           N  
ATOM    985  CE2 TRP A  65     -20.305  13.388 -16.318  1.00  0.00           C  
ATOM    986  CE3 TRP A  65     -20.771  13.776 -18.655  1.00  0.00           C  
ATOM    987  CZ2 TRP A  65     -21.550  12.811 -16.126  1.00  0.00           C  
ATOM    988  CZ3 TRP A  65     -22.021  13.199 -18.462  1.00  0.00           C  
ATOM    989  CH2 TRP A  65     -22.400  12.729 -17.230  1.00  0.00           C  
ATOM    990  H   TRP A  65     -15.877  15.840 -20.042  1.00  0.00           H  
ATOM    991  HA  TRP A  65     -16.074  15.747 -17.260  1.00  0.00           H  
ATOM    992 1HB  TRP A  65     -18.044  16.046 -18.612  1.00  0.00           H  
ATOM    993 2HB  TRP A  65     -17.834  14.479 -19.379  1.00  0.00           H  
ATOM    994  HD1 TRP A  65     -17.294  14.490 -15.628  1.00  0.00           H  
ATOM    995  HE1 TRP A  65     -19.292  13.344 -14.452  1.00  0.00           H  
ATOM    996  HE3 TRP A  65     -20.477  14.150 -19.635  1.00  0.00           H  
ATOM    997  HZ2 TRP A  65     -21.870  12.431 -15.155  1.00  0.00           H  
ATOM    998  HZ3 TRP A  65     -22.694  13.127 -19.317  1.00  0.00           H  
ATOM    999  HH2 TRP A  65     -23.387  12.282 -17.114  1.00  0.00           H  
ATOM   1000  N   GLY A  66     -15.718  12.739 -18.617  1.00  0.00           N  
ATOM   1001  CA  GLY A  66     -15.361  11.373 -18.303  1.00  0.00           C  
ATOM   1002  C   GLY A  66     -13.949  11.298 -17.770  1.00  0.00           C  
ATOM   1003  O   GLY A  66     -13.668  10.493 -16.884  1.00  0.00           O  
ATOM   1004  H   GLY A  66     -15.937  12.983 -19.572  1.00  0.00           H  
ATOM   1005 1HA  GLY A  66     -16.059  10.975 -17.566  1.00  0.00           H  
ATOM   1006 2HA  GLY A  66     -15.454  10.758 -19.198  1.00  0.00           H  
ATOM   1007  N   ARG A  67     -13.062  12.135 -18.309  1.00  0.00           N  
ATOM   1008  CA  ARG A  67     -11.667  12.173 -17.866  1.00  0.00           C  
ATOM   1009  C   ARG A  67     -11.601  12.636 -16.418  1.00  0.00           C  
ATOM   1010  O   ARG A  67     -10.762  12.176 -15.640  1.00  0.00           O  
ATOM   1011  CB  ARG A  67     -10.840  13.104 -18.740  1.00  0.00           C  
ATOM   1012  CG  ARG A  67     -10.528  12.570 -20.128  1.00  0.00           C  
ATOM   1013  CD  ARG A  67      -9.714  13.531 -20.917  1.00  0.00           C  
ATOM   1014  NE  ARG A  67      -9.506  13.073 -22.281  1.00  0.00           N  
ATOM   1015  CZ  ARG A  67      -8.461  12.325 -22.686  1.00  0.00           C  
ATOM   1016  NH1 ARG A  67      -7.541  11.959 -21.821  1.00  0.00           N  
ATOM   1017  NH2 ARG A  67      -8.361  11.959 -23.952  1.00  0.00           N  
ATOM   1018  H   ARG A  67     -13.363  12.761 -19.042  1.00  0.00           H  
ATOM   1019  HA  ARG A  67     -11.252  11.168 -17.946  1.00  0.00           H  
ATOM   1020 1HB  ARG A  67     -11.365  14.051 -18.861  1.00  0.00           H  
ATOM   1021 2HB  ARG A  67      -9.891  13.318 -18.247  1.00  0.00           H  
ATOM   1022 1HG  ARG A  67      -9.969  11.638 -20.042  1.00  0.00           H  
ATOM   1023 2HG  ARG A  67     -11.459  12.387 -20.666  1.00  0.00           H  
ATOM   1024 1HD  ARG A  67     -10.224  14.493 -20.954  1.00  0.00           H  
ATOM   1025 2HD  ARG A  67      -8.740  13.654 -20.446  1.00  0.00           H  
ATOM   1026  HE  ARG A  67     -10.193  13.335 -22.975  1.00  0.00           H  
ATOM   1027 1HH1 ARG A  67      -7.617  12.239 -20.854  1.00  0.00           H  
ATOM   1028 2HH1 ARG A  67      -6.758  11.398 -22.125  1.00  0.00           H  
ATOM   1029 1HH2 ARG A  67      -9.069  12.241 -24.617  1.00  0.00           H  
ATOM   1030 2HH2 ARG A  67      -7.579  11.399 -24.255  1.00  0.00           H  
ATOM   1031  N   CYS A  68     -12.490  13.555 -16.061  1.00  0.00           N  
ATOM   1032  CA  CYS A  68     -12.507  14.082 -14.710  1.00  0.00           C  
ATOM   1033  C   CYS A  68     -12.953  12.946 -13.815  1.00  0.00           C  
ATOM   1034  O   CYS A  68     -12.380  12.725 -12.748  1.00  0.00           O  
ATOM   1035  CB  CYS A  68     -13.456  15.273 -14.572  1.00  0.00           C  
ATOM   1036  SG  CYS A  68     -12.904  16.761 -15.439  1.00  0.00           S  
ATOM   1037  H   CYS A  68     -13.165  13.896 -16.731  1.00  0.00           H  
ATOM   1038  HA  CYS A  68     -11.508  14.443 -14.466  1.00  0.00           H  
ATOM   1039 1HB  CYS A  68     -14.439  15.002 -14.959  1.00  0.00           H  
ATOM   1040 2HB  CYS A  68     -13.577  15.522 -13.518  1.00  0.00           H  
ATOM   1041  HG  CYS A  68     -13.941  17.517 -15.092  1.00  0.00           H  
ATOM   1042  N   VAL A  69     -13.970  12.220 -14.268  1.00  0.00           N  
ATOM   1043  CA  VAL A  69     -14.483  11.078 -13.525  1.00  0.00           C  
ATOM   1044  C   VAL A  69     -13.378  10.033 -13.337  1.00  0.00           C  
ATOM   1045  O   VAL A  69     -13.231   9.445 -12.256  1.00  0.00           O  
ATOM   1046  CB  VAL A  69     -15.678  10.447 -14.266  1.00  0.00           C  
ATOM   1047  CG1 VAL A  69     -16.070   9.127 -13.617  1.00  0.00           C  
ATOM   1048  CG2 VAL A  69     -16.852  11.414 -14.273  1.00  0.00           C  
ATOM   1049  H   VAL A  69     -14.397  12.466 -15.149  1.00  0.00           H  
ATOM   1050  HA  VAL A  69     -14.822  11.424 -12.548  1.00  0.00           H  
ATOM   1051  HB  VAL A  69     -15.381  10.225 -15.291  1.00  0.00           H  
ATOM   1052 1HG1 VAL A  69     -16.915   8.695 -14.154  1.00  0.00           H  
ATOM   1053 2HG1 VAL A  69     -15.226   8.439 -13.655  1.00  0.00           H  
ATOM   1054 3HG1 VAL A  69     -16.351   9.302 -12.579  1.00  0.00           H  
ATOM   1055 1HG2 VAL A  69     -17.692  10.962 -14.799  1.00  0.00           H  
ATOM   1056 2HG2 VAL A  69     -17.144  11.640 -13.248  1.00  0.00           H  
ATOM   1057 3HG2 VAL A  69     -16.561  12.335 -14.779  1.00  0.00           H  
ATOM   1058  N   ALA A  70     -12.595   9.807 -14.389  1.00  0.00           N  
ATOM   1059  CA  ALA A  70     -11.514   8.837 -14.319  1.00  0.00           C  
ATOM   1060  C   ALA A  70     -10.576   9.240 -13.178  1.00  0.00           C  
ATOM   1061  O   ALA A  70     -10.189   8.411 -12.346  1.00  0.00           O  
ATOM   1062  CB  ALA A  70     -10.762   8.797 -15.637  1.00  0.00           C  
ATOM   1063  H   ALA A  70     -12.747  10.313 -15.250  1.00  0.00           H  
ATOM   1064  HA  ALA A  70     -11.951   7.857 -14.130  1.00  0.00           H  
ATOM   1065 1HB  ALA A  70      -9.955   8.067 -15.573  1.00  0.00           H  
ATOM   1066 2HB  ALA A  70     -11.446   8.513 -16.438  1.00  0.00           H  
ATOM   1067 3HB  ALA A  70     -10.345   9.780 -15.848  1.00  0.00           H  
ATOM   1068  N   VAL A  71     -10.224  10.522 -13.139  1.00  0.00           N  
ATOM   1069  CA  VAL A  71      -9.331  11.034 -12.106  1.00  0.00           C  
ATOM   1070  C   VAL A  71      -9.884  10.694 -10.729  1.00  0.00           C  
ATOM   1071  O   VAL A  71      -9.157  10.236  -9.849  1.00  0.00           O  
ATOM   1072  CB  VAL A  71      -9.167  12.560 -12.237  1.00  0.00           C  
ATOM   1073  CG1 VAL A  71      -8.481  13.129 -11.004  1.00  0.00           C  
ATOM   1074  CG2 VAL A  71      -8.377  12.890 -13.494  1.00  0.00           C  
ATOM   1075  H   VAL A  71     -10.581  11.157 -13.839  1.00  0.00           H  
ATOM   1076  HA  VAL A  71      -8.351  10.574 -12.237  1.00  0.00           H  
ATOM   1077  HB  VAL A  71     -10.154  13.019 -12.296  1.00  0.00           H  
ATOM   1078 1HG1 VAL A  71      -8.373  14.209 -11.113  1.00  0.00           H  
ATOM   1079 2HG1 VAL A  71      -9.081  12.913 -10.121  1.00  0.00           H  
ATOM   1080 3HG1 VAL A  71      -7.495  12.676 -10.894  1.00  0.00           H  
ATOM   1081 1HG2 VAL A  71      -8.265  13.970 -13.581  1.00  0.00           H  
ATOM   1082 2HG2 VAL A  71      -7.392  12.426 -13.438  1.00  0.00           H  
ATOM   1083 3HG2 VAL A  71      -8.907  12.509 -14.368  1.00  0.00           H  
ATOM   1084  N   VAL A  72     -11.178  10.920 -10.550  1.00  0.00           N  
ATOM   1085  CA  VAL A  72     -11.811  10.675  -9.269  1.00  0.00           C  
ATOM   1086  C   VAL A  72     -11.632   9.228  -8.840  1.00  0.00           C  
ATOM   1087  O   VAL A  72     -11.194   8.956  -7.724  1.00  0.00           O  
ATOM   1088  CB  VAL A  72     -13.314  11.006  -9.344  1.00  0.00           C  
ATOM   1089  CG1 VAL A  72     -14.025  10.539  -8.083  1.00  0.00           C  
ATOM   1090  CG2 VAL A  72     -13.505  12.501  -9.549  1.00  0.00           C  
ATOM   1091  H   VAL A  72     -11.737  11.268 -11.316  1.00  0.00           H  
ATOM   1092  HA  VAL A  72     -11.357  11.333  -8.527  1.00  0.00           H  
ATOM   1093  HB  VAL A  72     -13.754  10.464 -10.181  1.00  0.00           H  
ATOM   1094 1HG1 VAL A  72     -15.086  10.781  -8.153  1.00  0.00           H  
ATOM   1095 2HG1 VAL A  72     -13.906   9.461  -7.975  1.00  0.00           H  
ATOM   1096 3HG1 VAL A  72     -13.596  11.041  -7.216  1.00  0.00           H  
ATOM   1097 1HG2 VAL A  72     -14.569  12.728  -9.602  1.00  0.00           H  
ATOM   1098 2HG2 VAL A  72     -13.059  13.043  -8.715  1.00  0.00           H  
ATOM   1099 3HG2 VAL A  72     -13.023  12.805 -10.479  1.00  0.00           H  
ATOM   1100  N   VAL A  73     -11.972   8.298  -9.726  1.00  0.00           N  
ATOM   1101  CA  VAL A  73     -12.023   6.894  -9.346  1.00  0.00           C  
ATOM   1102  C   VAL A  73     -10.626   6.282  -9.298  1.00  0.00           C  
ATOM   1103  O   VAL A  73     -10.392   5.301  -8.591  1.00  0.00           O  
ATOM   1104  CB  VAL A  73     -12.894   6.106 -10.342  1.00  0.00           C  
ATOM   1105  CG1 VAL A  73     -14.318   6.642 -10.345  1.00  0.00           C  
ATOM   1106  CG2 VAL A  73     -12.286   6.181 -11.734  1.00  0.00           C  
ATOM   1107  H   VAL A  73     -12.199   8.559 -10.674  1.00  0.00           H  
ATOM   1108  HA  VAL A  73     -12.457   6.821  -8.348  1.00  0.00           H  
ATOM   1109  HB  VAL A  73     -12.943   5.065 -10.022  1.00  0.00           H  
ATOM   1110 1HG1 VAL A  73     -14.919   6.073 -11.054  1.00  0.00           H  
ATOM   1111 2HG1 VAL A  73     -14.745   6.544  -9.347  1.00  0.00           H  
ATOM   1112 3HG1 VAL A  73     -14.310   7.692 -10.637  1.00  0.00           H  
ATOM   1113 1HG2 VAL A  73     -12.907   5.621 -12.433  1.00  0.00           H  
ATOM   1114 2HG2 VAL A  73     -12.231   7.223 -12.051  1.00  0.00           H  
ATOM   1115 3HG2 VAL A  73     -11.283   5.754 -11.717  1.00  0.00           H  
ATOM   1116  N   MET A  74      -9.696   6.860 -10.047  1.00  0.00           N  
ATOM   1117  CA  MET A  74      -8.325   6.387 -10.006  1.00  0.00           C  
ATOM   1118  C   MET A  74      -7.721   6.653  -8.642  1.00  0.00           C  
ATOM   1119  O   MET A  74      -7.139   5.755  -8.045  1.00  0.00           O  
ATOM   1120  CB  MET A  74      -7.496   7.054 -11.102  1.00  0.00           C  
ATOM   1121  CG  MET A  74      -7.761   6.521 -12.504  1.00  0.00           C  
ATOM   1122  SD  MET A  74      -6.567   7.124 -13.714  1.00  0.00           S  
ATOM   1123  CE  MET A  74      -7.230   8.750 -14.063  1.00  0.00           C  
ATOM   1124  H   MET A  74      -9.932   7.634 -10.653  1.00  0.00           H  
ATOM   1125  HA  MET A  74      -8.323   5.316 -10.204  1.00  0.00           H  
ATOM   1126 1HB  MET A  74      -7.695   8.124 -11.109  1.00  0.00           H  
ATOM   1127 2HB  MET A  74      -6.435   6.919 -10.889  1.00  0.00           H  
ATOM   1128 1HG  MET A  74      -7.722   5.433 -12.493  1.00  0.00           H  
ATOM   1129 2HG  MET A  74      -8.758   6.823 -12.825  1.00  0.00           H  
ATOM   1130 1HE  MET A  74      -6.599   9.251 -14.797  1.00  0.00           H  
ATOM   1131 2HE  MET A  74      -8.242   8.654 -14.459  1.00  0.00           H  
ATOM   1132 3HE  MET A  74      -7.254   9.338 -13.144  1.00  0.00           H  
ATOM   1133  N   VAL A  75      -7.857   7.878  -8.139  1.00  0.00           N  
ATOM   1134  CA  VAL A  75      -7.252   8.225  -6.853  1.00  0.00           C  
ATOM   1135  C   VAL A  75      -8.035   7.579  -5.722  1.00  0.00           C  
ATOM   1136  O   VAL A  75      -7.459   6.941  -4.846  1.00  0.00           O  
ATOM   1137  CB  VAL A  75      -7.227   9.753  -6.656  1.00  0.00           C  
ATOM   1138  CG1 VAL A  75      -6.748  10.101  -5.254  1.00  0.00           C  
ATOM   1139  CG2 VAL A  75      -6.333  10.395  -7.706  1.00  0.00           C  
ATOM   1140  H   VAL A  75      -8.381   8.580  -8.642  1.00  0.00           H  
ATOM   1141  HA  VAL A  75      -6.230   7.844  -6.838  1.00  0.00           H  
ATOM   1142  HB  VAL A  75      -8.241  10.139  -6.755  1.00  0.00           H  
ATOM   1143 1HG1 VAL A  75      -6.737  11.184  -5.132  1.00  0.00           H  
ATOM   1144 2HG1 VAL A  75      -7.423   9.661  -4.520  1.00  0.00           H  
ATOM   1145 3HG1 VAL A  75      -5.742   9.709  -5.106  1.00  0.00           H  
ATOM   1146 1HG2 VAL A  75      -6.321  11.475  -7.561  1.00  0.00           H  
ATOM   1147 2HG2 VAL A  75      -5.320  10.004  -7.611  1.00  0.00           H  
ATOM   1148 3HG2 VAL A  75      -6.718  10.168  -8.700  1.00  0.00           H  
ATOM   1149  N   ALA A  76      -9.354   7.733  -5.758  1.00  0.00           N  
ATOM   1150  CA  ALA A  76     -10.205   7.258  -4.682  1.00  0.00           C  
ATOM   1151  C   ALA A  76     -10.117   5.745  -4.630  1.00  0.00           C  
ATOM   1152  O   ALA A  76     -10.155   5.149  -3.562  1.00  0.00           O  
ATOM   1153  CB  ALA A  76     -11.639   7.682  -4.929  1.00  0.00           C  
ATOM   1154  H   ALA A  76      -9.775   8.193  -6.553  1.00  0.00           H  
ATOM   1155  HA  ALA A  76      -9.857   7.706  -3.752  1.00  0.00           H  
ATOM   1156 1HB  ALA A  76     -12.270   7.321  -4.117  1.00  0.00           H  
ATOM   1157 2HB  ALA A  76     -11.694   8.769  -4.976  1.00  0.00           H  
ATOM   1158 3HB  ALA A  76     -11.985   7.261  -5.872  1.00  0.00           H  
ATOM   1159  N   GLY A  77      -9.988   5.127  -5.796  1.00  0.00           N  
ATOM   1160  CA  GLY A  77      -9.890   3.682  -5.853  1.00  0.00           C  
ATOM   1161  C   GLY A  77      -8.713   3.112  -5.074  1.00  0.00           C  
ATOM   1162  O   GLY A  77      -8.882   2.167  -4.299  1.00  0.00           O  
ATOM   1163  H   GLY A  77      -9.955   5.657  -6.655  1.00  0.00           H  
ATOM   1164 1HA  GLY A  77     -10.806   3.239  -5.462  1.00  0.00           H  
ATOM   1165 2HA  GLY A  77      -9.798   3.365  -6.891  1.00  0.00           H  
ATOM   1166  N   ILE A  78      -7.522   3.667  -5.281  1.00  0.00           N  
ATOM   1167  CA  ILE A  78      -6.335   3.193  -4.573  1.00  0.00           C  
ATOM   1168  C   ILE A  78      -6.553   3.409  -3.091  1.00  0.00           C  
ATOM   1169  O   ILE A  78      -6.366   2.506  -2.277  1.00  0.00           O  
ATOM   1170  CB  ILE A  78      -5.061   3.924  -5.033  1.00  0.00           C  
ATOM   1171  CG1 ILE A  78      -4.725   3.553  -6.480  1.00  0.00           C  
ATOM   1172  CG2 ILE A  78      -3.896   3.595  -4.111  1.00  0.00           C  
ATOM   1173  CD1 ILE A  78      -3.647   4.416  -7.096  1.00  0.00           C  
ATOM   1174  H   ILE A  78      -7.432   4.429  -5.937  1.00  0.00           H  
ATOM   1175  HA  ILE A  78      -6.176   2.146  -4.827  1.00  0.00           H  
ATOM   1176  HB  ILE A  78      -5.233   5.000  -5.015  1.00  0.00           H  
ATOM   1177 1HG1 ILE A  78      -4.397   2.515  -6.522  1.00  0.00           H  
ATOM   1178 2HG1 ILE A  78      -5.621   3.638  -7.095  1.00  0.00           H  
ATOM   1179 1HG2 ILE A  78      -3.004   4.120  -4.451  1.00  0.00           H  
ATOM   1180 2HG2 ILE A  78      -4.137   3.908  -3.096  1.00  0.00           H  
ATOM   1181 3HG2 ILE A  78      -3.713   2.520  -4.126  1.00  0.00           H  
ATOM   1182 1HD1 ILE A  78      -3.465   4.092  -8.122  1.00  0.00           H  
ATOM   1183 2HD1 ILE A  78      -3.970   5.457  -7.096  1.00  0.00           H  
ATOM   1184 3HD1 ILE A  78      -2.729   4.319  -6.518  1.00  0.00           H  
ATOM   1185  N   THR A  79      -6.965   4.627  -2.763  1.00  0.00           N  
ATOM   1186  CA  THR A  79      -7.211   5.036  -1.395  1.00  0.00           C  
ATOM   1187  C   THR A  79      -8.214   4.133  -0.681  1.00  0.00           C  
ATOM   1188  O   THR A  79      -8.019   3.792   0.479  1.00  0.00           O  
ATOM   1189  CB  THR A  79      -7.711   6.492  -1.349  1.00  0.00           C  
ATOM   1190  OG1 THR A  79      -6.717   7.359  -1.910  1.00  0.00           O  
ATOM   1191  CG2 THR A  79      -7.996   6.914   0.084  1.00  0.00           C  
ATOM   1192  H   THR A  79      -7.110   5.292  -3.509  1.00  0.00           H  
ATOM   1193  HA  THR A  79      -6.279   4.955  -0.836  1.00  0.00           H  
ATOM   1194  HB  THR A  79      -8.625   6.582  -1.936  1.00  0.00           H  
ATOM   1195  HG1 THR A  79      -7.145   8.033  -2.443  1.00  0.00           H  
ATOM   1196 1HG2 THR A  79      -8.348   7.945   0.097  1.00  0.00           H  
ATOM   1197 2HG2 THR A  79      -8.759   6.263   0.510  1.00  0.00           H  
ATOM   1198 3HG2 THR A  79      -7.083   6.835   0.674  1.00  0.00           H  
ATOM   1199  N   SER A  80      -9.280   3.744  -1.368  1.00  0.00           N  
ATOM   1200  CA  SER A  80     -10.277   2.881  -0.749  1.00  0.00           C  
ATOM   1201  C   SER A  80      -9.685   1.519  -0.389  1.00  0.00           C  
ATOM   1202  O   SER A  80      -9.928   0.993   0.698  1.00  0.00           O  
ATOM   1203  CB  SER A  80     -11.458   2.700  -1.682  1.00  0.00           C  
ATOM   1204  OG  SER A  80     -12.134   3.912  -1.878  1.00  0.00           O  
ATOM   1205  H   SER A  80      -9.412   4.041  -2.324  1.00  0.00           H  
ATOM   1206  HA  SER A  80     -10.629   3.359   0.166  1.00  0.00           H  
ATOM   1207 1HB  SER A  80     -11.109   2.316  -2.641  1.00  0.00           H  
ATOM   1208 2HB  SER A  80     -12.142   1.963  -1.265  1.00  0.00           H  
ATOM   1209  HG  SER A  80     -11.832   4.250  -2.724  1.00  0.00           H  
ATOM   1210  N   PHE A  81      -8.902   0.948  -1.298  1.00  0.00           N  
ATOM   1211  CA  PHE A  81      -8.253  -0.322  -1.017  1.00  0.00           C  
ATOM   1212  C   PHE A  81      -7.333  -0.239   0.185  1.00  0.00           C  
ATOM   1213  O   PHE A  81      -7.324  -1.133   1.029  1.00  0.00           O  
ATOM   1214  CB  PHE A  81      -7.455  -0.790  -2.236  1.00  0.00           C  
ATOM   1215  CG  PHE A  81      -8.278  -1.527  -3.253  1.00  0.00           C  
ATOM   1216  CD1 PHE A  81      -8.489  -0.992  -4.515  1.00  0.00           C  
ATOM   1217  CD2 PHE A  81      -8.845  -2.756  -2.950  1.00  0.00           C  
ATOM   1218  CE1 PHE A  81      -9.247  -1.669  -5.452  1.00  0.00           C  
ATOM   1219  CE2 PHE A  81      -9.601  -3.436  -3.885  1.00  0.00           C  
ATOM   1220  CZ  PHE A  81      -9.803  -2.891  -5.137  1.00  0.00           C  
ATOM   1221  H   PHE A  81      -8.751   1.391  -2.193  1.00  0.00           H  
ATOM   1222  HA  PHE A  81      -9.021  -1.058  -0.775  1.00  0.00           H  
ATOM   1223 1HB  PHE A  81      -7.001   0.071  -2.725  1.00  0.00           H  
ATOM   1224 2HB  PHE A  81      -6.647  -1.446  -1.912  1.00  0.00           H  
ATOM   1225  HD1 PHE A  81      -8.048  -0.026  -4.765  1.00  0.00           H  
ATOM   1226  HD2 PHE A  81      -8.686  -3.186  -1.961  1.00  0.00           H  
ATOM   1227  HE1 PHE A  81      -9.404  -1.237  -6.440  1.00  0.00           H  
ATOM   1228  HE2 PHE A  81     -10.040  -4.401  -3.634  1.00  0.00           H  
ATOM   1229  HZ  PHE A  81     -10.401  -3.425  -5.874  1.00  0.00           H  
ATOM   1230  N   GLY A  82      -6.565   0.842   0.265  1.00  0.00           N  
ATOM   1231  CA  GLY A  82      -5.672   1.031   1.394  1.00  0.00           C  
ATOM   1232  C   GLY A  82      -6.444   1.167   2.690  1.00  0.00           C  
ATOM   1233  O   GLY A  82      -6.064   0.600   3.717  1.00  0.00           O  
ATOM   1234  H   GLY A  82      -6.595   1.543  -0.462  1.00  0.00           H  
ATOM   1235 1HA  GLY A  82      -4.987   0.186   1.462  1.00  0.00           H  
ATOM   1236 2HA  GLY A  82      -5.066   1.922   1.233  1.00  0.00           H  
ATOM   1237  N   LEU A  83      -7.533   1.923   2.642  1.00  0.00           N  
ATOM   1238  CA  LEU A  83      -8.346   2.151   3.822  1.00  0.00           C  
ATOM   1239  C   LEU A  83      -8.853   0.820   4.357  1.00  0.00           C  
ATOM   1240  O   LEU A  83      -8.802   0.567   5.559  1.00  0.00           O  
ATOM   1241  CB  LEU A  83      -9.526   3.074   3.495  1.00  0.00           C  
ATOM   1242  CG  LEU A  83     -10.438   3.433   4.675  1.00  0.00           C  
ATOM   1243  CD1 LEU A  83      -9.637   4.192   5.724  1.00  0.00           C  
ATOM   1244  CD2 LEU A  83     -11.611   4.264   4.176  1.00  0.00           C  
ATOM   1245  H   LEU A  83      -7.805   2.350   1.768  1.00  0.00           H  
ATOM   1246  HA  LEU A  83      -7.733   2.647   4.574  1.00  0.00           H  
ATOM   1247 1HB  LEU A  83      -9.136   4.004   3.083  1.00  0.00           H  
ATOM   1248 2HB  LEU A  83     -10.142   2.595   2.734  1.00  0.00           H  
ATOM   1249  HG  LEU A  83     -10.812   2.519   5.137  1.00  0.00           H  
ATOM   1250 1HD1 LEU A  83     -10.285   4.447   6.563  1.00  0.00           H  
ATOM   1251 2HD1 LEU A  83      -8.816   3.567   6.077  1.00  0.00           H  
ATOM   1252 3HD1 LEU A  83      -9.236   5.105   5.285  1.00  0.00           H  
ATOM   1253 1HD2 LEU A  83     -12.260   4.519   5.015  1.00  0.00           H  
ATOM   1254 2HD2 LEU A  83     -11.239   5.179   3.715  1.00  0.00           H  
ATOM   1255 3HD2 LEU A  83     -12.176   3.692   3.441  1.00  0.00           H  
ATOM   1256  N   VAL A  84      -9.338  -0.034   3.460  1.00  0.00           N  
ATOM   1257  CA  VAL A  84      -9.849  -1.339   3.859  1.00  0.00           C  
ATOM   1258  C   VAL A  84      -8.767  -2.147   4.558  1.00  0.00           C  
ATOM   1259  O   VAL A  84      -9.005  -2.733   5.613  1.00  0.00           O  
ATOM   1260  CB  VAL A  84     -10.357  -2.117   2.630  1.00  0.00           C  
ATOM   1261  CG1 VAL A  84     -10.652  -3.563   3.001  1.00  0.00           C  
ATOM   1262  CG2 VAL A  84     -11.597  -1.441   2.066  1.00  0.00           C  
ATOM   1263  H   VAL A  84      -9.353   0.224   2.483  1.00  0.00           H  
ATOM   1264  HA  VAL A  84     -10.686  -1.189   4.541  1.00  0.00           H  
ATOM   1265  HB  VAL A  84      -9.574  -2.133   1.872  1.00  0.00           H  
ATOM   1266 1HG1 VAL A  84     -11.010  -4.098   2.121  1.00  0.00           H  
ATOM   1267 2HG1 VAL A  84      -9.743  -4.037   3.368  1.00  0.00           H  
ATOM   1268 3HG1 VAL A  84     -11.417  -3.591   3.777  1.00  0.00           H  
ATOM   1269 1HG2 VAL A  84     -11.951  -1.996   1.197  1.00  0.00           H  
ATOM   1270 2HG2 VAL A  84     -12.378  -1.420   2.826  1.00  0.00           H  
ATOM   1271 3HG2 VAL A  84     -11.352  -0.421   1.769  1.00  0.00           H  
ATOM   1272  N   THR A  85      -7.578  -2.187   3.970  1.00  0.00           N  
ATOM   1273  CA  THR A  85      -6.558  -3.098   4.462  1.00  0.00           C  
ATOM   1274  C   THR A  85      -6.031  -2.512   5.753  1.00  0.00           C  
ATOM   1275  O   THR A  85      -5.577  -3.241   6.634  1.00  0.00           O  
ATOM   1276  CB  THR A  85      -5.414  -3.299   3.451  1.00  0.00           C  
ATOM   1277  OG1 THR A  85      -4.828  -2.031   3.129  1.00  0.00           O  
ATOM   1278  CG2 THR A  85      -5.935  -3.950   2.178  1.00  0.00           C  
ATOM   1279  H   THR A  85      -7.368  -1.593   3.181  1.00  0.00           H  
ATOM   1280  HA  THR A  85      -7.009  -4.081   4.602  1.00  0.00           H  
ATOM   1281  HB  THR A  85      -4.648  -3.937   3.890  1.00  0.00           H  
ATOM   1282  HG1 THR A  85      -5.449  -1.330   3.340  1.00  0.00           H  
ATOM   1283 1HG2 THR A  85      -5.113  -4.084   1.476  1.00  0.00           H  
ATOM   1284 2HG2 THR A  85      -6.371  -4.919   2.418  1.00  0.00           H  
ATOM   1285 3HG2 THR A  85      -6.695  -3.312   1.729  1.00  0.00           H  
ATOM   1286  N   ALA A  86      -6.096  -1.186   5.857  1.00  0.00           N  
ATOM   1287  CA  ALA A  86      -5.577  -0.482   7.024  1.00  0.00           C  
ATOM   1288  C   ALA A  86      -6.441  -0.868   8.206  1.00  0.00           C  
ATOM   1289  O   ALA A  86      -5.938  -1.218   9.271  1.00  0.00           O  
ATOM   1290  CB  ALA A  86      -5.632   1.019   6.801  1.00  0.00           C  
ATOM   1291  H   ALA A  86      -6.516  -0.654   5.108  1.00  0.00           H  
ATOM   1292  HA  ALA A  86      -4.538  -0.781   7.165  1.00  0.00           H  
ATOM   1293 1HB  ALA A  86      -5.242   1.532   7.680  1.00  0.00           H  
ATOM   1294 2HB  ALA A  86      -5.030   1.280   5.931  1.00  0.00           H  
ATOM   1295 3HB  ALA A  86      -6.664   1.323   6.633  1.00  0.00           H  
ATOM   1296  N   ALA A  87      -7.750  -0.807   7.997  1.00  0.00           N  
ATOM   1297  CA  ALA A  87      -8.706  -1.082   9.053  1.00  0.00           C  
ATOM   1298  C   ALA A  87      -8.593  -2.543   9.455  1.00  0.00           C  
ATOM   1299  O   ALA A  87      -8.500  -2.869  10.633  1.00  0.00           O  
ATOM   1300  CB  ALA A  87     -10.113  -0.792   8.564  1.00  0.00           C  
ATOM   1301  H   ALA A  87      -8.089  -0.562   7.078  1.00  0.00           H  
ATOM   1302  HA  ALA A  87      -8.479  -0.428   9.895  1.00  0.00           H  
ATOM   1303 1HB  ALA A  87     -10.826  -1.001   9.362  1.00  0.00           H  
ATOM   1304 2HB  ALA A  87     -10.189   0.256   8.275  1.00  0.00           H  
ATOM   1305 3HB  ALA A  87     -10.336  -1.423   7.705  1.00  0.00           H  
ATOM   1306  N   LEU A  88      -8.585  -3.420   8.462  1.00  0.00           N  
ATOM   1307  CA  LEU A  88      -8.467  -4.850   8.712  1.00  0.00           C  
ATOM   1308  C   LEU A  88      -7.138  -5.262   9.352  1.00  0.00           C  
ATOM   1309  O   LEU A  88      -7.099  -6.184  10.168  1.00  0.00           O  
ATOM   1310  CB  LEU A  88      -8.649  -5.611   7.392  1.00  0.00           C  
ATOM   1311  CG  LEU A  88     -10.067  -5.601   6.809  1.00  0.00           C  
ATOM   1312  CD1 LEU A  88     -10.057  -6.262   5.437  1.00  0.00           C  
ATOM   1313  CD2 LEU A  88     -11.012  -6.323   7.758  1.00  0.00           C  
ATOM   1314  H   LEU A  88      -8.663  -3.091   7.511  1.00  0.00           H  
ATOM   1315  HA  LEU A  88      -9.242  -5.143   9.419  1.00  0.00           H  
ATOM   1316 1HB  LEU A  88      -7.982  -5.179   6.648  1.00  0.00           H  
ATOM   1317 2HB  LEU A  88      -8.362  -6.650   7.548  1.00  0.00           H  
ATOM   1318  HG  LEU A  88     -10.401  -4.571   6.680  1.00  0.00           H  
ATOM   1319 1HD1 LEU A  88     -11.065  -6.255   5.023  1.00  0.00           H  
ATOM   1320 2HD1 LEU A  88      -9.389  -5.714   4.774  1.00  0.00           H  
ATOM   1321 3HD1 LEU A  88      -9.712  -7.291   5.532  1.00  0.00           H  
ATOM   1322 1HD2 LEU A  88     -12.021  -6.316   7.343  1.00  0.00           H  
ATOM   1323 2HD2 LEU A  88     -10.680  -7.354   7.886  1.00  0.00           H  
ATOM   1324 3HD2 LEU A  88     -11.013  -5.819   8.724  1.00  0.00           H  
ATOM   1325  N   ALA A  89      -6.053  -4.588   8.981  1.00  0.00           N  
ATOM   1326  CA  ALA A  89      -4.758  -4.835   9.602  1.00  0.00           C  
ATOM   1327  C   ALA A  89      -4.854  -4.839  11.116  1.00  0.00           C  
ATOM   1328  O   ALA A  89      -4.441  -5.797  11.761  1.00  0.00           O  
ATOM   1329  CB  ALA A  89      -3.751  -3.791   9.154  1.00  0.00           C  
ATOM   1330  H   ALA A  89      -6.126  -3.890   8.254  1.00  0.00           H  
ATOM   1331  HA  ALA A  89      -4.412  -5.819   9.284  1.00  0.00           H  
ATOM   1332 1HB  ALA A  89      -2.788  -3.989   9.626  1.00  0.00           H  
ATOM   1333 2HB  ALA A  89      -3.639  -3.835   8.070  1.00  0.00           H  
ATOM   1334 3HB  ALA A  89      -4.100  -2.801   9.443  1.00  0.00           H  
ATOM   1335  N   THR A  90      -5.394  -3.766  11.686  1.00  0.00           N  
ATOM   1336  CA  THR A  90      -5.469  -3.638  13.138  1.00  0.00           C  
ATOM   1337  C   THR A  90      -6.500  -4.588  13.738  1.00  0.00           C  
ATOM   1338  O   THR A  90      -6.392  -4.978  14.898  1.00  0.00           O  
ATOM   1339  CB  THR A  90      -5.804  -2.192  13.546  1.00  0.00           C  
ATOM   1340  OG1 THR A  90      -7.095  -1.835  13.034  1.00  0.00           O  
ATOM   1341  CG2 THR A  90      -4.763  -1.228  12.999  1.00  0.00           C  
ATOM   1342  H   THR A  90      -5.760  -3.024  11.107  1.00  0.00           H  
ATOM   1343  HA  THR A  90      -4.494  -3.886  13.558  1.00  0.00           H  
ATOM   1344  HB  THR A  90      -5.826  -2.116  14.633  1.00  0.00           H  
ATOM   1345  HG1 THR A  90      -7.197  -2.191  12.148  1.00  0.00           H  
ATOM   1346 1HG2 THR A  90      -5.016  -0.211  13.297  1.00  0.00           H  
ATOM   1347 2HG2 THR A  90      -3.781  -1.490  13.395  1.00  0.00           H  
ATOM   1348 3HG2 THR A  90      -4.743  -1.292  11.911  1.00  0.00           H  
ATOM   1349  N   TRP A  91      -7.501  -4.958  12.945  1.00  0.00           N  
ATOM   1350  CA  TRP A  91      -8.469  -5.972  13.352  1.00  0.00           C  
ATOM   1351  C   TRP A  91      -7.768  -7.312  13.550  1.00  0.00           C  
ATOM   1352  O   TRP A  91      -8.066  -8.060  14.482  1.00  0.00           O  
ATOM   1353  CB  TRP A  91      -9.578  -6.113  12.306  1.00  0.00           C  
ATOM   1354  CG  TRP A  91     -10.583  -7.173  12.640  1.00  0.00           C  
ATOM   1355  CD1 TRP A  91     -11.372  -7.228  13.750  1.00  0.00           C  
ATOM   1356  CD2 TRP A  91     -10.916  -8.343  11.854  1.00  0.00           C  
ATOM   1357  NE1 TRP A  91     -12.168  -8.346  13.710  1.00  0.00           N  
ATOM   1358  CE2 TRP A  91     -11.903  -9.039  12.556  1.00  0.00           C  
ATOM   1359  CE3 TRP A  91     -10.462  -8.847  10.628  1.00  0.00           C  
ATOM   1360  CZ2 TRP A  91     -12.450 -10.220  12.078  1.00  0.00           C  
ATOM   1361  CZ3 TRP A  91     -11.011 -10.030  10.148  1.00  0.00           C  
ATOM   1362  CH2 TRP A  91     -11.979 -10.698  10.854  1.00  0.00           C  
ATOM   1363  H   TRP A  91      -7.593  -4.526  12.036  1.00  0.00           H  
ATOM   1364  HA  TRP A  91      -8.923  -5.660  14.292  1.00  0.00           H  
ATOM   1365 1HB  TRP A  91     -10.102  -5.164  12.202  1.00  0.00           H  
ATOM   1366 2HB  TRP A  91      -9.137  -6.352  11.339  1.00  0.00           H  
ATOM   1367  HD1 TRP A  91     -11.371  -6.492  14.552  1.00  0.00           H  
ATOM   1368  HE1 TRP A  91     -12.839  -8.616  14.415  1.00  0.00           H  
ATOM   1369  HE3 TRP A  91      -9.695  -8.319  10.062  1.00  0.00           H  
ATOM   1370  HZ2 TRP A  91     -13.219 -10.765  12.624  1.00  0.00           H  
ATOM   1371  HZ3 TRP A  91     -10.652 -10.416   9.194  1.00  0.00           H  
ATOM   1372  HH2 TRP A  91     -12.389 -11.623  10.448  1.00  0.00           H  
ATOM   1373  N   PHE A  92      -6.836  -7.608  12.650  1.00  0.00           N  
ATOM   1374  CA  PHE A  92      -6.103  -8.863  12.689  1.00  0.00           C  
ATOM   1375  C   PHE A  92      -5.246  -8.836  13.944  1.00  0.00           C  
ATOM   1376  O   PHE A  92      -5.062  -9.849  14.610  1.00  0.00           O  
ATOM   1377  CB  PHE A  92      -5.235  -9.047  11.442  1.00  0.00           C  
ATOM   1378  CG  PHE A  92      -6.019  -9.342  10.196  1.00  0.00           C  
ATOM   1379  CD1 PHE A  92      -5.814  -8.605   9.039  1.00  0.00           C  
ATOM   1380  CD2 PHE A  92      -6.964 -10.357  10.177  1.00  0.00           C  
ATOM   1381  CE1 PHE A  92      -6.535  -8.876   7.891  1.00  0.00           C  
ATOM   1382  CE2 PHE A  92      -7.685 -10.631   9.031  1.00  0.00           C  
ATOM   1383  CZ  PHE A  92      -7.470  -9.889   7.887  1.00  0.00           C  
ATOM   1384  H   PHE A  92      -6.632  -6.942  11.919  1.00  0.00           H  
ATOM   1385  HA  PHE A  92      -6.822  -9.683  12.714  1.00  0.00           H  
ATOM   1386 1HB  PHE A  92      -4.650  -8.145  11.270  1.00  0.00           H  
ATOM   1387 2HB  PHE A  92      -4.534  -9.865  11.605  1.00  0.00           H  
ATOM   1388  HD1 PHE A  92      -5.074  -7.805   9.042  1.00  0.00           H  
ATOM   1389  HD2 PHE A  92      -7.134 -10.944  11.081  1.00  0.00           H  
ATOM   1390  HE1 PHE A  92      -6.364  -8.288   6.990  1.00  0.00           H  
ATOM   1391  HE2 PHE A  92      -8.424 -11.432   9.029  1.00  0.00           H  
ATOM   1392  HZ  PHE A  92      -8.040 -10.102   6.983  1.00  0.00           H  
ATOM   1393  N   VAL A  93      -4.733  -7.647  14.251  1.00  0.00           N  
ATOM   1394  CA  VAL A  93      -3.878  -7.431  15.408  1.00  0.00           C  
ATOM   1395  C   VAL A  93      -4.768  -7.687  16.629  1.00  0.00           C  
ATOM   1396  O   VAL A  93      -4.316  -8.208  17.650  1.00  0.00           O  
ATOM   1397  CB  VAL A  93      -3.306  -6.002  15.434  1.00  0.00           C  
ATOM   1398  CG1 VAL A  93      -2.632  -5.723  16.769  1.00  0.00           C  
ATOM   1399  CG2 VAL A  93      -2.326  -5.815  14.286  1.00  0.00           C  
ATOM   1400  H   VAL A  93      -4.952  -6.866  13.649  1.00  0.00           H  
ATOM   1401  HA  VAL A  93      -3.038  -8.124  15.351  1.00  0.00           H  
ATOM   1402  HB  VAL A  93      -4.125  -5.290  15.333  1.00  0.00           H  
ATOM   1403 1HG1 VAL A  93      -2.233  -4.708  16.771  1.00  0.00           H  
ATOM   1404 2HG1 VAL A  93      -3.360  -5.827  17.574  1.00  0.00           H  
ATOM   1405 3HG1 VAL A  93      -1.818  -6.431  16.921  1.00  0.00           H  
ATOM   1406 1HG2 VAL A  93      -1.926  -4.802  14.310  1.00  0.00           H  
ATOM   1407 2HG2 VAL A  93      -1.510  -6.531  14.384  1.00  0.00           H  
ATOM   1408 3HG2 VAL A  93      -2.841  -5.979  13.339  1.00  0.00           H  
ATOM   1409  N   GLY A  94      -6.047  -7.326  16.501  1.00  0.00           N  
ATOM   1410  CA  GLY A  94      -6.990  -7.441  17.605  1.00  0.00           C  
ATOM   1411  C   GLY A  94      -7.756  -8.740  17.472  1.00  0.00           C  
ATOM   1412  O   GLY A  94      -8.858  -8.910  17.996  1.00  0.00           O  
ATOM   1413  H   GLY A  94      -6.368  -6.965  15.615  1.00  0.00           H  
ATOM   1414 1HA  GLY A  94      -6.449  -7.407  18.551  1.00  0.00           H  
ATOM   1415 2HA  GLY A  94      -7.669  -6.589  17.592  1.00  0.00           H  
ATOM   1416  N   ARG A  95      -7.150  -9.650  16.725  1.00  0.00           N  
ATOM   1417  CA  ARG A  95      -7.642 -11.001  16.538  1.00  0.00           C  
ATOM   1418  C   ARG A  95      -6.398 -11.881  16.628  1.00  0.00           C  
ATOM   1419  O   ARG A  95      -6.240 -12.864  15.896  1.00  0.00           O  
ATOM   1420  CB  ARG A  95      -8.342 -11.179  15.199  1.00  0.00           C  
ATOM   1421  CG  ARG A  95      -9.693 -10.490  15.087  1.00  0.00           C  
ATOM   1422  CD  ARG A  95     -10.755 -11.243  15.802  1.00  0.00           C  
ATOM   1423  NE  ARG A  95     -10.701 -11.025  17.238  1.00  0.00           N  
ATOM   1424  CZ  ARG A  95     -11.412 -11.723  18.145  1.00  0.00           C  
ATOM   1425  NH1 ARG A  95     -12.224 -12.679  17.750  1.00  0.00           N  
ATOM   1426  NH2 ARG A  95     -11.293 -11.447  19.433  1.00  0.00           N  
ATOM   1427  H   ARG A  95      -6.295  -9.370  16.267  1.00  0.00           H  
ATOM   1428  HA  ARG A  95      -8.382 -11.211  17.310  1.00  0.00           H  
ATOM   1429 1HB  ARG A  95      -7.708 -10.792  14.402  1.00  0.00           H  
ATOM   1430 2HB  ARG A  95      -8.497 -12.241  15.007  1.00  0.00           H  
ATOM   1431 1HG  ARG A  95      -9.629  -9.492  15.521  1.00  0.00           H  
ATOM   1432 2HG  ARG A  95      -9.976 -10.411  14.037  1.00  0.00           H  
ATOM   1433 1HD  ARG A  95     -11.732 -10.922  15.444  1.00  0.00           H  
ATOM   1434 2HD  ARG A  95     -10.633 -12.309  15.615  1.00  0.00           H  
ATOM   1435  HE  ARG A  95     -10.088 -10.297  17.581  1.00  0.00           H  
ATOM   1436 1HH1 ARG A  95     -12.314 -12.889  16.766  1.00  0.00           H  
ATOM   1437 2HH1 ARG A  95     -12.756 -13.202  18.430  1.00  0.00           H  
ATOM   1438 1HH2 ARG A  95     -10.669 -10.712  19.736  1.00  0.00           H  
ATOM   1439 2HH2 ARG A  95     -11.825 -11.970  20.112  1.00  0.00           H  
ATOM   1440  N   GLU A  96      -5.505 -11.477  17.530  1.00  0.00           N  
ATOM   1441  CA  GLU A  96      -4.282 -12.206  17.840  1.00  0.00           C  
ATOM   1442  C   GLU A  96      -4.536 -13.025  19.103  1.00  0.00           C  
ATOM   1443  O   GLU A  96      -3.722 -13.855  19.499  1.00  0.00           O  
ATOM   1444  CB  GLU A  96      -3.102 -11.253  18.040  1.00  0.00           C  
ATOM   1445  CG  GLU A  96      -2.634 -10.557  16.770  1.00  0.00           C  
ATOM   1446  CD  GLU A  96      -1.968 -11.493  15.801  1.00  0.00           C  
ATOM   1447  OE1 GLU A  96      -1.244 -12.355  16.238  1.00  0.00           O  
ATOM   1448  OE2 GLU A  96      -2.185 -11.347  14.621  1.00  0.00           O  
ATOM   1449  H   GLU A  96      -5.701 -10.615  18.017  1.00  0.00           H  
ATOM   1450  HA  GLU A  96      -4.028 -12.836  16.987  1.00  0.00           H  
ATOM   1451 1HB  GLU A  96      -3.374 -10.483  18.763  1.00  0.00           H  
ATOM   1452 2HB  GLU A  96      -2.255 -11.803  18.451  1.00  0.00           H  
ATOM   1453 1HG  GLU A  96      -3.493 -10.097  16.282  1.00  0.00           H  
ATOM   1454 2HG  GLU A  96      -1.937  -9.764  17.039  1.00  0.00           H  
ATOM   1455  N   GLN A  97      -5.678 -12.768  19.727  1.00  0.00           N  
ATOM   1456  CA  GLN A  97      -6.091 -13.476  20.926  1.00  0.00           C  
ATOM   1457  C   GLN A  97      -6.004 -14.992  20.701  1.00  0.00           C  
ATOM   1458  O   GLN A  97      -5.543 -15.700  21.623  1.00  0.00           O  
ATOM   1459  OXT GLN A  97      -6.372 -15.466  19.662  1.00  0.00           O  
ATOM   1460  CB  GLN A  97      -7.514 -13.075  21.324  1.00  0.00           C  
ATOM   1461  CG  GLN A  97      -7.651 -11.631  21.773  1.00  0.00           C  
ATOM   1462  CD  GLN A  97      -7.830 -10.677  20.607  1.00  0.00           C  
ATOM   1463  OE1 GLN A  97      -7.295 -10.899  19.518  1.00  0.00           O  
ATOM   1464  NE2 GLN A  97      -8.585  -9.607  20.830  1.00  0.00           N  
ATOM   1465  H   GLN A  97      -6.279 -12.049  19.349  1.00  0.00           H  
ATOM   1466  HA  GLN A  97      -5.429 -13.189  21.743  1.00  0.00           H  
ATOM   1467 1HB  GLN A  97      -8.185 -13.230  20.479  1.00  0.00           H  
ATOM   1468 2HB  GLN A  97      -7.858 -13.714  22.137  1.00  0.00           H  
ATOM   1469 1HG  GLN A  97      -8.522 -11.544  22.423  1.00  0.00           H  
ATOM   1470 2HG  GLN A  97      -6.751 -11.342  22.315  1.00  0.00           H  
ATOM   1471 1HE2 GLN A  97      -8.739  -8.942  20.098  1.00  0.00           H  
ATOM   1472 2HE2 GLN A  97      -9.000  -9.466  21.728  1.00  0.00           H  
ATOM   1473  N   ALA B  98       3.518 -15.905  15.187  1.00  0.00           N  
ATOM   1474  CA  ALA B  98       2.491 -14.823  15.161  1.00  0.00           C  
ATOM   1475  C   ALA B  98       1.210 -15.307  14.491  1.00  0.00           C  
ATOM   1476  O   ALA B  98       0.740 -16.417  14.749  1.00  0.00           O  
ATOM   1477  CB  ALA B  98       3.041 -13.606  14.423  1.00  0.00           C  
ATOM   1478 1H   ALA B  98       4.349 -15.566  15.629  1.00  0.00           H  
ATOM   1479 2H   ALA B  98       3.165 -16.689  15.697  1.00  0.00           H  
ATOM   1480 3H   ALA B  98       3.731 -16.186  14.251  1.00  0.00           H  
ATOM   1481  HA  ALA B  98       2.265 -14.546  16.190  1.00  0.00           H  
ATOM   1482 1HB  ALA B  98       2.288 -12.819  14.407  1.00  0.00           H  
ATOM   1483 2HB  ALA B  98       3.933 -13.244  14.934  1.00  0.00           H  
ATOM   1484 3HB  ALA B  98       3.296 -13.885  13.402  1.00  0.00           H  
ATOM   1485  N   LEU B  99       0.648 -14.461  13.632  1.00  0.00           N  
ATOM   1486  CA  LEU B  99      -0.585 -14.774  12.920  1.00  0.00           C  
ATOM   1487  C   LEU B  99      -0.768 -13.813  11.751  1.00  0.00           C  
ATOM   1488  O   LEU B  99      -0.569 -14.176  10.594  1.00  0.00           O  
ATOM   1489  CB  LEU B  99      -1.790 -14.687  13.865  1.00  0.00           C  
ATOM   1490  CG  LEU B  99      -3.155 -14.988  13.233  1.00  0.00           C  
ATOM   1491  CD1 LEU B  99      -3.166 -16.416  12.704  1.00  0.00           C  
ATOM   1492  CD2 LEU B  99      -4.251 -14.780  14.267  1.00  0.00           C  
ATOM   1493  H   LEU B  99       1.097 -13.571  13.470  1.00  0.00           H  
ATOM   1494  HA  LEU B  99      -0.522 -15.797  12.552  1.00  0.00           H  
ATOM   1495 1HB  LEU B  99      -1.641 -15.390  14.683  1.00  0.00           H  
ATOM   1496 2HB  LEU B  99      -1.833 -13.680  14.282  1.00  0.00           H  
ATOM   1497  HG  LEU B  99      -3.321 -14.319  12.388  1.00  0.00           H  
ATOM   1498 1HD1 LEU B  99      -4.136 -16.630  12.255  1.00  0.00           H  
ATOM   1499 2HD1 LEU B  99      -2.385 -16.532  11.952  1.00  0.00           H  
ATOM   1500 3HD1 LEU B  99      -2.986 -17.109  13.525  1.00  0.00           H  
ATOM   1501 1HD2 LEU B  99      -5.221 -14.993  13.818  1.00  0.00           H  
ATOM   1502 2HD2 LEU B  99      -4.087 -15.450  15.112  1.00  0.00           H  
ATOM   1503 3HD2 LEU B  99      -4.231 -13.747  14.615  1.00  0.00           H  
ATOM   1504  N   HIS B 100      -1.147 -12.581  12.066  1.00  0.00           N  
ATOM   1505  CA  HIS B 100      -1.304 -11.551  11.055  1.00  0.00           C  
ATOM   1506  C   HIS B 100      -0.059 -11.455  10.186  1.00  0.00           C  
ATOM   1507  O   HIS B 100      -0.148 -11.373   8.968  1.00  0.00           O  
ATOM   1508  CB  HIS B 100      -1.593 -10.193  11.703  1.00  0.00           C  
ATOM   1509  CG  HIS B 100      -1.850  -9.097  10.715  1.00  0.00           C  
ATOM   1510  ND1 HIS B 100      -1.646  -7.766  11.012  1.00  0.00           N  
ATOM   1511  CD2 HIS B 100      -2.294  -9.135   9.437  1.00  0.00           C  
ATOM   1512  CE1 HIS B 100      -1.953  -7.031   9.957  1.00  0.00           C  
ATOM   1513  NE2 HIS B 100      -2.349  -7.838   8.989  1.00  0.00           N  
ATOM   1514  H   HIS B 100      -1.332 -12.354  13.032  1.00  0.00           H  
ATOM   1515  HA  HIS B 100      -2.159 -11.789  10.422  1.00  0.00           H  
ATOM   1516 1HB  HIS B 100      -2.464 -10.278  12.353  1.00  0.00           H  
ATOM   1517 2HB  HIS B 100      -0.747  -9.900  12.325  1.00  0.00           H  
ATOM   1518  HD2 HIS B 100      -2.559 -10.027   8.870  1.00  0.00           H  
ATOM   1519  HE1 HIS B 100      -1.891  -5.945   9.896  1.00  0.00           H  
ATOM   1520  HE2 HIS B 100      -2.646  -7.553   8.067  1.00  0.00           H  
ATOM   1521  N   TRP B 101       1.101 -11.478  10.829  1.00  0.00           N  
ATOM   1522  CA  TRP B 101       2.380 -11.463  10.130  1.00  0.00           C  
ATOM   1523  C   TRP B 101       2.469 -12.539   9.059  1.00  0.00           C  
ATOM   1524  O   TRP B 101       2.921 -12.274   7.946  1.00  0.00           O  
ATOM   1525  CB  TRP B 101       3.526 -11.648  11.127  1.00  0.00           C  
ATOM   1526  CG  TRP B 101       4.881 -11.658  10.487  1.00  0.00           C  
ATOM   1527  CD1 TRP B 101       5.326 -10.822   9.507  1.00  0.00           C  
ATOM   1528  CD2 TRP B 101       5.981 -12.554  10.780  1.00  0.00           C  
ATOM   1529  NE1 TRP B 101       6.620 -11.133   9.171  1.00  0.00           N  
ATOM   1530  CE2 TRP B 101       7.037 -12.190   9.941  1.00  0.00           C  
ATOM   1531  CE3 TRP B 101       6.151 -13.618  11.674  1.00  0.00           C  
ATOM   1532  CZ2 TRP B 101       8.254 -12.853   9.964  1.00  0.00           C  
ATOM   1533  CZ3 TRP B 101       7.371 -14.282  11.698  1.00  0.00           C  
ATOM   1534  CH2 TRP B 101       8.396 -13.908  10.865  1.00  0.00           C  
ATOM   1535  H   TRP B 101       1.092 -11.506  11.839  1.00  0.00           H  
ATOM   1536  HA  TRP B 101       2.501 -10.493   9.649  1.00  0.00           H  
ATOM   1537 1HB  TRP B 101       3.501 -10.844  11.863  1.00  0.00           H  
ATOM   1538 2HB  TRP B 101       3.393 -12.587  11.664  1.00  0.00           H  
ATOM   1539  HD1 TRP B 101       4.740 -10.022   9.057  1.00  0.00           H  
ATOM   1540  HE1 TRP B 101       7.175 -10.663   8.471  1.00  0.00           H  
ATOM   1541  HE3 TRP B 101       5.342 -13.917  12.340  1.00  0.00           H  
ATOM   1542  HZ2 TRP B 101       9.080 -12.572   9.310  1.00  0.00           H  
ATOM   1543  HZ3 TRP B 101       7.495 -15.110  12.397  1.00  0.00           H  
ATOM   1544  HH2 TRP B 101       9.340 -14.451  10.910  1.00  0.00           H  
ATOM   1545  N   ARG B 102       2.049 -13.753   9.395  1.00  0.00           N  
ATOM   1546  CA  ARG B 102       2.156 -14.869   8.466  1.00  0.00           C  
ATOM   1547  C   ARG B 102       1.190 -14.753   7.301  1.00  0.00           C  
ATOM   1548  O   ARG B 102       1.279 -15.513   6.338  1.00  0.00           O  
ATOM   1549  CB  ARG B 102       1.902 -16.184   9.189  1.00  0.00           C  
ATOM   1550  CG  ARG B 102       2.966 -16.572  10.203  1.00  0.00           C  
ATOM   1551  CD  ARG B 102       2.630 -17.844  10.893  1.00  0.00           C  
ATOM   1552  NE  ARG B 102       1.531 -17.679  11.830  1.00  0.00           N  
ATOM   1553  CZ  ARG B 102       0.799 -18.690  12.337  1.00  0.00           C  
ATOM   1554  NH1 ARG B 102       1.060 -19.930  11.988  1.00  0.00           N  
ATOM   1555  NH2 ARG B 102      -0.182 -18.435  13.186  1.00  0.00           N  
ATOM   1556  H   ARG B 102       1.648 -13.910  10.309  1.00  0.00           H  
ATOM   1557  HA  ARG B 102       3.165 -14.879   8.052  1.00  0.00           H  
ATOM   1558 1HB  ARG B 102       0.950 -16.131   9.714  1.00  0.00           H  
ATOM   1559 2HB  ARG B 102       1.830 -16.992   8.461  1.00  0.00           H  
ATOM   1560 1HG  ARG B 102       3.923 -16.699   9.696  1.00  0.00           H  
ATOM   1561 2HG  ARG B 102       3.056 -15.787  10.955  1.00  0.00           H  
ATOM   1562 1HD  ARG B 102       2.339 -18.591  10.155  1.00  0.00           H  
ATOM   1563 2HD  ARG B 102       3.499 -18.199  11.445  1.00  0.00           H  
ATOM   1564  HE  ARG B 102       1.300 -16.738  12.123  1.00  0.00           H  
ATOM   1565 1HH1 ARG B 102       1.810 -20.125  11.339  1.00  0.00           H  
ATOM   1566 2HH1 ARG B 102       0.512 -20.688  12.368  1.00  0.00           H  
ATOM   1567 1HH2 ARG B 102      -0.383 -17.481  13.454  1.00  0.00           H  
ATOM   1568 2HH2 ARG B 102      -0.730 -19.192  13.565  1.00  0.00           H  
ATOM   1569  N   ALA B 103       0.260 -13.809   7.392  1.00  0.00           N  
ATOM   1570  CA  ALA B 103      -0.750 -13.637   6.355  1.00  0.00           C  
ATOM   1571  C   ALA B 103      -0.061 -13.096   5.107  1.00  0.00           C  
ATOM   1572  O   ALA B 103      -0.576 -13.210   3.995  1.00  0.00           O  
ATOM   1573  CB  ALA B 103      -1.827 -12.668   6.825  1.00  0.00           C  
ATOM   1574  H   ALA B 103       0.249 -13.197   8.195  1.00  0.00           H  
ATOM   1575  HA  ALA B 103      -1.206 -14.608   6.162  1.00  0.00           H  
ATOM   1576 1HB  ALA B 103      -2.575 -12.548   6.042  1.00  0.00           H  
ATOM   1577 2HB  ALA B 103      -2.302 -13.061   7.724  1.00  0.00           H  
ATOM   1578 3HB  ALA B 103      -1.375 -11.702   7.047  1.00  0.00           H  
ATOM   1579  N   ALA B 104       1.115 -12.510   5.313  1.00  0.00           N  
ATOM   1580  CA  ALA B 104       1.953 -12.023   4.228  1.00  0.00           C  
ATOM   1581  C   ALA B 104       2.252 -13.150   3.248  1.00  0.00           C  
ATOM   1582  O   ALA B 104       1.925 -13.054   2.065  1.00  0.00           O  
ATOM   1583  CB  ALA B 104       3.253 -11.459   4.790  1.00  0.00           C  
ATOM   1584  H   ALA B 104       1.431 -12.402   6.266  1.00  0.00           H  
ATOM   1585  HA  ALA B 104       1.412 -11.230   3.713  1.00  0.00           H  
ATOM   1586 1HB  ALA B 104       3.875 -11.096   3.972  1.00  0.00           H  
ATOM   1587 2HB  ALA B 104       3.029 -10.635   5.468  1.00  0.00           H  
ATOM   1588 3HB  ALA B 104       3.784 -12.239   5.331  1.00  0.00           H  
ATOM   1589  N   GLY B 105       2.873 -14.215   3.746  1.00  0.00           N  
ATOM   1590  CA  GLY B 105       3.143 -15.371   2.912  1.00  0.00           C  
ATOM   1591  C   GLY B 105       1.873 -16.040   2.419  1.00  0.00           C  
ATOM   1592  O   GLY B 105       1.786 -16.432   1.256  1.00  0.00           O  
ATOM   1593  H   GLY B 105       3.163 -14.228   4.713  1.00  0.00           H  
ATOM   1594 1HA  GLY B 105       3.741 -15.068   2.053  1.00  0.00           H  
ATOM   1595 2HA  GLY B 105       3.731 -16.095   3.474  1.00  0.00           H  
ATOM   1596  N   ALA B 106       0.879 -16.165   3.294  1.00  0.00           N  
ATOM   1597  CA  ALA B 106      -0.387 -16.779   2.914  1.00  0.00           C  
ATOM   1598  C   ALA B 106      -1.046 -16.081   1.736  1.00  0.00           C  
ATOM   1599  O   ALA B 106      -1.506 -16.737   0.801  1.00  0.00           O  
ATOM   1600  CB  ALA B 106      -1.340 -16.787   4.091  1.00  0.00           C  
ATOM   1601  H   ALA B 106       0.999 -15.831   4.239  1.00  0.00           H  
ATOM   1602  HA  ALA B 106      -0.188 -17.807   2.612  1.00  0.00           H  
ATOM   1603 1HB  ALA B 106      -2.282 -17.248   3.793  1.00  0.00           H  
ATOM   1604 2HB  ALA B 106      -0.900 -17.356   4.910  1.00  0.00           H  
ATOM   1605 3HB  ALA B 106      -1.523 -15.764   4.417  1.00  0.00           H  
ATOM   1606  N   ALA B 107      -1.102 -14.755   1.786  1.00  0.00           N  
ATOM   1607  CA  ALA B 107      -1.695 -13.984   0.702  1.00  0.00           C  
ATOM   1608  C   ALA B 107      -0.918 -14.160  -0.580  1.00  0.00           C  
ATOM   1609  O   ALA B 107      -1.496 -14.200  -1.658  1.00  0.00           O  
ATOM   1610  CB  ALA B 107      -1.740 -12.525   1.063  1.00  0.00           C  
ATOM   1611  H   ALA B 107      -0.728 -14.269   2.589  1.00  0.00           H  
ATOM   1612  HA  ALA B 107      -2.713 -14.342   0.550  1.00  0.00           H  
ATOM   1613 1HB  ALA B 107      -2.185 -11.961   0.243  1.00  0.00           H  
ATOM   1614 2HB  ALA B 107      -2.339 -12.391   1.964  1.00  0.00           H  
ATOM   1615 3HB  ALA B 107      -0.728 -12.164   1.243  1.00  0.00           H  
ATOM   1616  N   THR B 108       0.400 -14.244  -0.464  1.00  0.00           N  
ATOM   1617  CA  THR B 108       1.218 -14.440  -1.644  1.00  0.00           C  
ATOM   1618  C   THR B 108       0.890 -15.795  -2.258  1.00  0.00           C  
ATOM   1619  O   THR B 108       0.729 -15.904  -3.472  1.00  0.00           O  
ATOM   1620  CB  THR B 108       2.720 -14.352  -1.313  1.00  0.00           C  
ATOM   1621  OG1 THR B 108       3.021 -13.052  -0.789  1.00  0.00           O  
ATOM   1622  CG2 THR B 108       3.556 -14.599  -2.560  1.00  0.00           C  
ATOM   1623  H   THR B 108       0.847 -14.173   0.439  1.00  0.00           H  
ATOM   1624  HA  THR B 108       0.999 -13.641  -2.353  1.00  0.00           H  
ATOM   1625  HB  THR B 108       2.970 -15.099  -0.560  1.00  0.00           H  
ATOM   1626  HG1 THR B 108       3.074 -13.098   0.168  1.00  0.00           H  
ATOM   1627 1HG2 THR B 108       4.614 -14.533  -2.307  1.00  0.00           H  
ATOM   1628 2HG2 THR B 108       3.337 -15.591  -2.954  1.00  0.00           H  
ATOM   1629 3HG2 THR B 108       3.316 -13.849  -3.312  1.00  0.00           H  
ATOM   1630  N   VAL B 109       0.772 -16.826  -1.425  1.00  0.00           N  
ATOM   1631  CA  VAL B 109       0.471 -18.157  -1.942  1.00  0.00           C  
ATOM   1632  C   VAL B 109      -0.896 -18.127  -2.616  1.00  0.00           C  
ATOM   1633  O   VAL B 109      -1.074 -18.669  -3.701  1.00  0.00           O  
ATOM   1634  CB  VAL B 109       0.476 -19.202  -0.811  1.00  0.00           C  
ATOM   1635  CG1 VAL B 109      -0.065 -20.532  -1.312  1.00  0.00           C  
ATOM   1636  CG2 VAL B 109       1.886 -19.365  -0.263  1.00  0.00           C  
ATOM   1637  H   VAL B 109       0.889 -16.700  -0.430  1.00  0.00           H  
ATOM   1638  HA  VAL B 109       1.246 -18.433  -2.658  1.00  0.00           H  
ATOM   1639  HB  VAL B 109      -0.187 -18.864  -0.014  1.00  0.00           H  
ATOM   1640 1HG1 VAL B 109      -0.055 -21.259  -0.499  1.00  0.00           H  
ATOM   1641 2HG1 VAL B 109      -1.088 -20.399  -1.665  1.00  0.00           H  
ATOM   1642 3HG1 VAL B 109       0.558 -20.894  -2.129  1.00  0.00           H  
ATOM   1643 1HG2 VAL B 109       1.882 -20.104   0.537  1.00  0.00           H  
ATOM   1644 2HG2 VAL B 109       2.550 -19.697  -1.061  1.00  0.00           H  
ATOM   1645 3HG2 VAL B 109       2.237 -18.410   0.128  1.00  0.00           H  
ATOM   1646  N   LEU B 110      -1.861 -17.494  -1.954  1.00  0.00           N  
ATOM   1647  CA  LEU B 110      -3.228 -17.416  -2.459  1.00  0.00           C  
ATOM   1648  C   LEU B 110      -3.202 -16.708  -3.808  1.00  0.00           C  
ATOM   1649  O   LEU B 110      -3.880 -17.123  -4.747  1.00  0.00           O  
ATOM   1650  CB  LEU B 110      -4.135 -16.663  -1.478  1.00  0.00           C  
ATOM   1651  CG  LEU B 110      -4.467 -17.404  -0.176  1.00  0.00           C  
ATOM   1652  CD1 LEU B 110      -5.179 -16.458   0.781  1.00  0.00           C  
ATOM   1653  CD2 LEU B 110      -5.330 -18.618  -0.488  1.00  0.00           C  
ATOM   1654  H   LEU B 110      -1.636 -17.054  -1.073  1.00  0.00           H  
ATOM   1655  HA  LEU B 110      -3.620 -18.428  -2.552  1.00  0.00           H  
ATOM   1656 1HB  LEU B 110      -3.654 -15.724  -1.211  1.00  0.00           H  
ATOM   1657 2HB  LEU B 110      -5.076 -16.436  -1.978  1.00  0.00           H  
ATOM   1658  HG  LEU B 110      -3.543 -17.730   0.303  1.00  0.00           H  
ATOM   1659 1HD1 LEU B 110      -5.414 -16.984   1.706  1.00  0.00           H  
ATOM   1660 2HD1 LEU B 110      -4.532 -15.609   1.002  1.00  0.00           H  
ATOM   1661 3HD1 LEU B 110      -6.101 -16.102   0.321  1.00  0.00           H  
ATOM   1662 1HD2 LEU B 110      -5.565 -19.145   0.437  1.00  0.00           H  
ATOM   1663 2HD2 LEU B 110      -6.255 -18.294  -0.966  1.00  0.00           H  
ATOM   1664 3HD2 LEU B 110      -4.790 -19.286  -1.159  1.00  0.00           H  
ATOM   1665  N   LEU B 111      -2.408 -15.643  -3.897  1.00  0.00           N  
ATOM   1666  CA  LEU B 111      -2.279 -14.879  -5.136  1.00  0.00           C  
ATOM   1667  C   LEU B 111      -1.814 -15.777  -6.265  1.00  0.00           C  
ATOM   1668  O   LEU B 111      -2.379 -15.757  -7.356  1.00  0.00           O  
ATOM   1669  CB  LEU B 111      -1.291 -13.720  -4.953  1.00  0.00           C  
ATOM   1670  CG  LEU B 111      -1.025 -12.869  -6.202  1.00  0.00           C  
ATOM   1671  CD1 LEU B 111      -2.333 -12.263  -6.691  1.00  0.00           C  
ATOM   1672  CD2 LEU B 111      -0.010 -11.786  -5.872  1.00  0.00           C  
ATOM   1673  H   LEU B 111      -1.881 -15.357  -3.085  1.00  0.00           H  
ATOM   1674  HA  LEU B 111      -3.252 -14.454  -5.383  1.00  0.00           H  
ATOM   1675 1HB  LEU B 111      -1.670 -13.058  -4.177  1.00  0.00           H  
ATOM   1676 2HB  LEU B 111      -0.336 -14.127  -4.621  1.00  0.00           H  
ATOM   1677  HG  LEU B 111      -0.634 -13.504  -6.998  1.00  0.00           H  
ATOM   1678 1HD1 LEU B 111      -2.145 -11.658  -7.578  1.00  0.00           H  
ATOM   1679 2HD1 LEU B 111      -3.034 -13.060  -6.938  1.00  0.00           H  
ATOM   1680 3HD1 LEU B 111      -2.758 -11.635  -5.908  1.00  0.00           H  
ATOM   1681 1HD2 LEU B 111       0.180 -11.182  -6.760  1.00  0.00           H  
ATOM   1682 2HD2 LEU B 111      -0.401 -11.150  -5.077  1.00  0.00           H  
ATOM   1683 3HD2 LEU B 111       0.921 -12.248  -5.542  1.00  0.00           H  
ATOM   1684  N   VAL B 112      -0.774 -16.558  -5.997  1.00  0.00           N  
ATOM   1685  CA  VAL B 112      -0.244 -17.482  -6.983  1.00  0.00           C  
ATOM   1686  C   VAL B 112      -1.323 -18.449  -7.433  1.00  0.00           C  
ATOM   1687  O   VAL B 112      -1.415 -18.781  -8.612  1.00  0.00           O  
ATOM   1688  CB  VAL B 112       0.945 -18.270  -6.402  1.00  0.00           C  
ATOM   1689  CG1 VAL B 112       1.348 -19.396  -7.342  1.00  0.00           C  
ATOM   1690  CG2 VAL B 112       2.116 -17.331  -6.153  1.00  0.00           C  
ATOM   1691  H   VAL B 112      -0.341 -16.510  -5.085  1.00  0.00           H  
ATOM   1692  HA  VAL B 112       0.100 -16.908  -7.845  1.00  0.00           H  
ATOM   1693  HB  VAL B 112       0.641 -18.729  -5.462  1.00  0.00           H  
ATOM   1694 1HG1 VAL B 112       2.190 -19.943  -6.916  1.00  0.00           H  
ATOM   1695 2HG1 VAL B 112       0.507 -20.075  -7.478  1.00  0.00           H  
ATOM   1696 3HG1 VAL B 112       1.638 -18.979  -8.307  1.00  0.00           H  
ATOM   1697 1HG2 VAL B 112       2.953 -17.894  -5.742  1.00  0.00           H  
ATOM   1698 2HG2 VAL B 112       2.417 -16.867  -7.093  1.00  0.00           H  
ATOM   1699 3HG2 VAL B 112       1.817 -16.557  -5.446  1.00  0.00           H  
ATOM   1700  N   ILE B 113      -2.134 -18.915  -6.493  1.00  0.00           N  
ATOM   1701  CA  ILE B 113      -3.178 -19.860  -6.845  1.00  0.00           C  
ATOM   1702  C   ILE B 113      -4.086 -19.132  -7.833  1.00  0.00           C  
ATOM   1703  O   ILE B 113      -4.461 -19.684  -8.867  1.00  0.00           O  
ATOM   1704  CB  ILE B 113      -3.972 -20.336  -5.615  1.00  0.00           C  
ATOM   1705  CG1 ILE B 113      -3.087 -21.195  -4.707  1.00  0.00           C  
ATOM   1706  CG2 ILE B 113      -5.208 -21.111  -6.046  1.00  0.00           C  
ATOM   1707  CD1 ILE B 113      -3.685 -21.461  -3.345  1.00  0.00           C  
ATOM   1708  H   ILE B 113      -2.039 -18.623  -5.531  1.00  0.00           H  
ATOM   1709  HA  ILE B 113      -2.712 -20.744  -7.280  1.00  0.00           H  
ATOM   1710  HB  ILE B 113      -4.283 -19.474  -5.026  1.00  0.00           H  
ATOM   1711 1HG1 ILE B 113      -2.895 -22.154  -5.188  1.00  0.00           H  
ATOM   1712 2HG1 ILE B 113      -2.125 -20.703  -4.566  1.00  0.00           H  
ATOM   1713 1HG2 ILE B 113      -5.757 -21.441  -5.164  1.00  0.00           H  
ATOM   1714 2HG2 ILE B 113      -5.846 -20.470  -6.652  1.00  0.00           H  
ATOM   1715 3HG2 ILE B 113      -4.906 -21.980  -6.631  1.00  0.00           H  
ATOM   1716 1HD1 ILE B 113      -3.000 -22.075  -2.760  1.00  0.00           H  
ATOM   1717 2HD1 ILE B 113      -3.853 -20.514  -2.830  1.00  0.00           H  
ATOM   1718 3HD1 ILE B 113      -4.633 -21.985  -3.459  1.00  0.00           H  
ATOM   1719  N   VAL B 114      -4.411 -17.880  -7.512  1.00  0.00           N  
ATOM   1720  CA  VAL B 114      -5.330 -17.079  -8.317  1.00  0.00           C  
ATOM   1721  C   VAL B 114      -4.724 -16.824  -9.685  1.00  0.00           C  
ATOM   1722  O   VAL B 114      -5.419 -16.829 -10.698  1.00  0.00           O  
ATOM   1723  CB  VAL B 114      -5.634 -15.735  -7.629  1.00  0.00           C  
ATOM   1724  CG1 VAL B 114      -6.380 -14.808  -8.576  1.00  0.00           C  
ATOM   1725  CG2 VAL B 114      -6.439 -15.973  -6.360  1.00  0.00           C  
ATOM   1726  H   VAL B 114      -4.003 -17.475  -6.681  1.00  0.00           H  
ATOM   1727  HA  VAL B 114      -6.275 -17.617  -8.402  1.00  0.00           H  
ATOM   1728  HB  VAL B 114      -4.692 -15.246  -7.376  1.00  0.00           H  
ATOM   1729 1HG1 VAL B 114      -6.586 -13.863  -8.073  1.00  0.00           H  
ATOM   1730 2HG1 VAL B 114      -5.770 -14.623  -9.460  1.00  0.00           H  
ATOM   1731 3HG1 VAL B 114      -7.321 -15.272  -8.873  1.00  0.00           H  
ATOM   1732 1HG2 VAL B 114      -6.649 -15.019  -5.878  1.00  0.00           H  
ATOM   1733 2HG2 VAL B 114      -7.377 -16.467  -6.613  1.00  0.00           H  
ATOM   1734 3HG2 VAL B 114      -5.868 -16.605  -5.680  1.00  0.00           H  
ATOM   1735  N   LEU B 115      -3.420 -16.583  -9.699  1.00  0.00           N  
ATOM   1736  CA  LEU B 115      -2.734 -16.284 -10.934  1.00  0.00           C  
ATOM   1737  C   LEU B 115      -2.907 -17.485 -11.845  1.00  0.00           C  
ATOM   1738  O   LEU B 115      -3.231 -17.334 -13.023  1.00  0.00           O  
ATOM   1739  CB  LEU B 115      -1.248 -15.995 -10.689  1.00  0.00           C  
ATOM   1740  CG  LEU B 115      -0.935 -14.665  -9.992  1.00  0.00           C  
ATOM   1741  CD1 LEU B 115       0.549 -14.604  -9.655  1.00  0.00           C  
ATOM   1742  CD2 LEU B 115      -1.337 -13.510 -10.898  1.00  0.00           C  
ATOM   1743  H   LEU B 115      -2.894 -16.607  -8.837  1.00  0.00           H  
ATOM   1744  HA  LEU B 115      -3.165 -15.378 -11.359  1.00  0.00           H  
ATOM   1745 1HB  LEU B 115      -0.836 -16.795 -10.075  1.00  0.00           H  
ATOM   1746 2HB  LEU B 115      -0.730 -15.997 -11.648  1.00  0.00           H  
ATOM   1747  HG  LEU B 115      -1.492 -14.603  -9.057  1.00  0.00           H  
ATOM   1748 1HD1 LEU B 115       0.771 -13.659  -9.160  1.00  0.00           H  
ATOM   1749 2HD1 LEU B 115       0.805 -15.430  -8.991  1.00  0.00           H  
ATOM   1750 3HD1 LEU B 115       1.134 -14.680 -10.571  1.00  0.00           H  
ATOM   1751 1HD2 LEU B 115      -1.115 -12.565 -10.403  1.00  0.00           H  
ATOM   1752 2HD2 LEU B 115      -0.779 -13.570 -11.833  1.00  0.00           H  
ATOM   1753 3HD2 LEU B 115      -2.405 -13.568 -11.108  1.00  0.00           H  
ATOM   1754  N   LEU B 116      -2.707 -18.676 -11.288  1.00  0.00           N  
ATOM   1755  CA  LEU B 116      -2.911 -19.914 -12.030  1.00  0.00           C  
ATOM   1756  C   LEU B 116      -4.368 -20.093 -12.425  1.00  0.00           C  
ATOM   1757  O   LEU B 116      -4.658 -20.514 -13.541  1.00  0.00           O  
ATOM   1758  CB  LEU B 116      -2.454 -21.115 -11.191  1.00  0.00           C  
ATOM   1759  CG  LEU B 116      -0.942 -21.227 -10.958  1.00  0.00           C  
ATOM   1760  CD1 LEU B 116      -0.666 -22.315  -9.929  1.00  0.00           C  
ATOM   1761  CD2 LEU B 116      -0.247 -21.532 -12.277  1.00  0.00           C  
ATOM   1762  H   LEU B 116      -2.405 -18.724 -10.326  1.00  0.00           H  
ATOM   1763  HA  LEU B 116      -2.316 -19.873 -12.942  1.00  0.00           H  
ATOM   1764 1HB  LEU B 116      -2.936 -21.060 -10.216  1.00  0.00           H  
ATOM   1765 2HB  LEU B 116      -2.783 -22.029 -11.685  1.00  0.00           H  
ATOM   1766  HG  LEU B 116      -0.565 -20.286 -10.558  1.00  0.00           H  
ATOM   1767 1HD1 LEU B 116       0.409 -22.394  -9.764  1.00  0.00           H  
ATOM   1768 2HD1 LEU B 116      -1.159 -22.061  -8.990  1.00  0.00           H  
ATOM   1769 3HD1 LEU B 116      -1.048 -23.267 -10.295  1.00  0.00           H  
ATOM   1770 1HD2 LEU B 116       0.828 -21.611 -12.111  1.00  0.00           H  
ATOM   1771 2HD2 LEU B 116      -0.623 -22.474 -12.677  1.00  0.00           H  
ATOM   1772 3HD2 LEU B 116      -0.447 -20.730 -12.987  1.00  0.00           H  
ATOM   1773  N   ALA B 117      -5.279 -19.760 -11.515  1.00  0.00           N  
ATOM   1774  CA  ALA B 117      -6.709 -19.892 -11.775  1.00  0.00           C  
ATOM   1775  C   ALA B 117      -7.110 -19.119 -13.024  1.00  0.00           C  
ATOM   1776  O   ALA B 117      -7.828 -19.634 -13.880  1.00  0.00           O  
ATOM   1777  CB  ALA B 117      -7.506 -19.390 -10.579  1.00  0.00           C  
ATOM   1778  H   ALA B 117      -4.972 -19.407 -10.620  1.00  0.00           H  
ATOM   1779  HA  ALA B 117      -6.929 -20.948 -11.931  1.00  0.00           H  
ATOM   1780 1HB  ALA B 117      -8.572 -19.493 -10.783  1.00  0.00           H  
ATOM   1781 2HB  ALA B 117      -7.247 -19.977  -9.697  1.00  0.00           H  
ATOM   1782 3HB  ALA B 117      -7.271 -18.343 -10.399  1.00  0.00           H  
ATOM   1783  N   GLY B 118      -6.647 -17.877 -13.122  1.00  0.00           N  
ATOM   1784  CA  GLY B 118      -6.951 -17.066 -14.286  1.00  0.00           C  
ATOM   1785  C   GLY B 118      -6.462 -17.731 -15.555  1.00  0.00           C  
ATOM   1786  O   GLY B 118      -7.166 -17.763 -16.563  1.00  0.00           O  
ATOM   1787  H   GLY B 118      -6.079 -17.485 -12.385  1.00  0.00           H  
ATOM   1788 1HA  GLY B 118      -8.028 -16.904 -14.346  1.00  0.00           H  
ATOM   1789 2HA  GLY B 118      -6.485 -16.087 -14.180  1.00  0.00           H  
ATOM   1790  N   SER B 119      -5.250 -18.268 -15.499  1.00  0.00           N  
ATOM   1791  CA  SER B 119      -4.643 -18.925 -16.645  1.00  0.00           C  
ATOM   1792  C   SER B 119      -5.410 -20.181 -17.012  1.00  0.00           C  
ATOM   1793  O   SER B 119      -5.293 -20.694 -18.122  1.00  0.00           O  
ATOM   1794  CB  SER B 119      -3.196 -19.271 -16.349  1.00  0.00           C  
ATOM   1795  OG  SER B 119      -3.110 -20.290 -15.391  1.00  0.00           O  
ATOM   1796  H   SER B 119      -4.735 -18.218 -14.632  1.00  0.00           H  
ATOM   1797  HA  SER B 119      -4.650 -18.230 -17.486  1.00  0.00           H  
ATOM   1798 1HB  SER B 119      -2.703 -19.588 -17.267  1.00  0.00           H  
ATOM   1799 2HB  SER B 119      -2.677 -18.384 -15.988  1.00  0.00           H  
ATOM   1800  HG  SER B 119      -2.172 -20.451 -15.260  1.00  0.00           H  
ATOM   1801  N   TYR B 120      -6.199 -20.672 -16.066  1.00  0.00           N  
ATOM   1802  CA  TYR B 120      -7.057 -21.816 -16.314  1.00  0.00           C  
ATOM   1803  C   TYR B 120      -8.529 -21.532 -16.056  1.00  0.00           C  
ATOM   1804  O   TYR B 120      -9.272 -22.416 -15.636  1.00  0.00           O  
ATOM   1805  CB  TYR B 120      -6.599 -23.001 -15.460  1.00  0.00           C  
ATOM   1806  CG  TYR B 120      -5.156 -23.396 -15.687  1.00  0.00           C  
ATOM   1807  CD1 TYR B 120      -4.239 -23.298 -14.651  1.00  0.00           C  
ATOM   1808  CD2 TYR B 120      -4.751 -23.856 -16.931  1.00  0.00           C  
ATOM   1809  CE1 TYR B 120      -2.922 -23.659 -14.858  1.00  0.00           C  
ATOM   1810  CE2 TYR B 120      -3.434 -24.216 -17.138  1.00  0.00           C  
ATOM   1811  CZ  TYR B 120      -2.521 -24.119 -16.108  1.00  0.00           C  
ATOM   1812  OH  TYR B 120      -1.209 -24.478 -16.314  1.00  0.00           O  
ATOM   1813  H   TYR B 120      -6.204 -20.241 -15.152  1.00  0.00           H  
ATOM   1814  HA  TYR B 120      -6.977 -22.087 -17.367  1.00  0.00           H  
ATOM   1815 1HB  TYR B 120      -6.723 -22.759 -14.404  1.00  0.00           H  
ATOM   1816 2HB  TYR B 120      -7.226 -23.867 -15.673  1.00  0.00           H  
ATOM   1817  HD1 TYR B 120      -4.558 -22.937 -13.673  1.00  0.00           H  
ATOM   1818  HD2 TYR B 120      -5.471 -23.932 -17.746  1.00  0.00           H  
ATOM   1819  HE1 TYR B 120      -2.202 -23.582 -14.044  1.00  0.00           H  
ATOM   1820  HE2 TYR B 120      -3.114 -24.577 -18.117  1.00  0.00           H  
ATOM   1821  HH  TYR B 120      -0.712 -24.351 -15.502  1.00  0.00           H  
ATOM   1822  N   LEU B 121      -8.945 -20.295 -16.299  1.00  0.00           N  
ATOM   1823  CA  LEU B 121     -10.331 -19.897 -16.076  1.00  0.00           C  
ATOM   1824  C   LEU B 121     -10.753 -18.929 -17.171  1.00  0.00           C  
ATOM   1825  O   LEU B 121     -11.712 -19.174 -17.897  1.00  0.00           O  
ATOM   1826  CB  LEU B 121     -10.497 -19.244 -14.699  1.00  0.00           C  
ATOM   1827  CG  LEU B 121     -11.929 -18.846 -14.319  1.00  0.00           C  
ATOM   1828  CD1 LEU B 121     -12.802 -20.091 -14.254  1.00  0.00           C  
ATOM   1829  CD2 LEU B 121     -11.916 -18.116 -12.984  1.00  0.00           C  
ATOM   1830  H   LEU B 121      -8.287 -19.612 -16.646  1.00  0.00           H  
ATOM   1831  HA  LEU B 121     -10.955 -20.790 -16.103  1.00  0.00           H  
ATOM   1832 1HB  LEU B 121     -10.133 -19.935 -13.940  1.00  0.00           H  
ATOM   1833 2HB  LEU B 121      -9.882 -18.344 -14.664  1.00  0.00           H  
ATOM   1834  HG  LEU B 121     -12.340 -18.190 -15.087  1.00  0.00           H  
ATOM   1835 1HD1 LEU B 121     -13.820 -19.808 -13.984  1.00  0.00           H  
ATOM   1836 2HD1 LEU B 121     -12.808 -20.583 -15.227  1.00  0.00           H  
ATOM   1837 3HD1 LEU B 121     -12.405 -20.775 -13.504  1.00  0.00           H  
ATOM   1838 1HD2 LEU B 121     -12.934 -17.832 -12.715  1.00  0.00           H  
ATOM   1839 2HD2 LEU B 121     -11.506 -18.771 -12.215  1.00  0.00           H  
ATOM   1840 3HD2 LEU B 121     -11.299 -17.221 -13.065  1.00  0.00           H  
ATOM   1841  N   ALA B 122     -10.034 -17.819 -17.280  1.00  0.00           N  
ATOM   1842  CA  ALA B 122     -10.373 -16.802 -18.263  1.00  0.00           C  
ATOM   1843  C   ALA B 122     -10.200 -17.442 -19.633  1.00  0.00           C  
ATOM   1844  O   ALA B 122     -10.905 -17.108 -20.584  1.00  0.00           O  
ATOM   1845  CB  ALA B 122      -9.449 -15.600 -18.116  1.00  0.00           C  
ATOM   1846  H   ALA B 122      -9.240 -17.671 -16.674  1.00  0.00           H  
ATOM   1847  HA  ALA B 122     -11.400 -16.485 -18.082  1.00  0.00           H  
ATOM   1848 1HB  ALA B 122      -9.712 -14.846 -18.858  1.00  0.00           H  
ATOM   1849 2HB  ALA B 122      -9.557 -15.179 -17.117  1.00  0.00           H  
ATOM   1850 3HB  ALA B 122      -8.418 -15.913 -18.268  1.00  0.00           H  
ATOM   1851  N   VAL B 123      -9.256 -18.373 -19.719  1.00  0.00           N  
ATOM   1852  CA  VAL B 123      -8.853 -18.930 -21.000  1.00  0.00           C  
ATOM   1853  C   VAL B 123      -9.991 -19.785 -21.522  1.00  0.00           C  
ATOM   1854  O   VAL B 123     -10.056 -20.071 -22.713  1.00  0.00           O  
ATOM   1855  CB  VAL B 123      -7.575 -19.779 -20.860  1.00  0.00           C  
ATOM   1856  CG1 VAL B 123      -6.437 -18.939 -20.299  1.00  0.00           C  
ATOM   1857  CG2 VAL B 123      -7.848 -20.982 -19.970  1.00  0.00           C  
ATOM   1858  H   VAL B 123      -8.807 -18.701 -18.876  1.00  0.00           H  
ATOM   1859  HA  VAL B 123      -8.625 -18.108 -21.679  1.00  0.00           H  
ATOM   1860  HB  VAL B 123      -7.267 -20.120 -21.848  1.00  0.00           H  
ATOM   1861 1HG1 VAL B 123      -5.542 -19.555 -20.207  1.00  0.00           H  
ATOM   1862 2HG1 VAL B 123      -6.236 -18.105 -20.971  1.00  0.00           H  
ATOM   1863 3HG1 VAL B 123      -6.716 -18.557 -19.318  1.00  0.00           H  
ATOM   1864 1HG2 VAL B 123      -6.940 -21.577 -19.876  1.00  0.00           H  
ATOM   1865 2HG2 VAL B 123      -8.162 -20.640 -18.983  1.00  0.00           H  
ATOM   1866 3HG2 VAL B 123      -8.637 -21.590 -20.411  1.00  0.00           H  
ATOM   1867  N   LEU B 124     -10.897 -20.180 -20.632  1.00  0.00           N  
ATOM   1868  CA  LEU B 124     -11.988 -21.071 -21.007  1.00  0.00           C  
ATOM   1869  C   LEU B 124     -12.926 -20.440 -22.036  1.00  0.00           C  
ATOM   1870  O   LEU B 124     -13.682 -21.136 -22.714  1.00  0.00           O  
ATOM   1871  CB  LEU B 124     -12.786 -21.467 -19.759  1.00  0.00           C  
ATOM   1872  CG  LEU B 124     -12.021 -22.287 -18.712  1.00  0.00           C  
ATOM   1873  CD1 LEU B 124     -12.906 -22.505 -17.491  1.00  0.00           C  
ATOM   1874  CD2 LEU B 124     -11.592 -23.614 -19.320  1.00  0.00           C  
ATOM   1875  H   LEU B 124     -10.832 -19.857 -19.677  1.00  0.00           H  
ATOM   1876  HA  LEU B 124     -11.563 -21.960 -21.471  1.00  0.00           H  
ATOM   1877 1HB  LEU B 124     -13.144 -20.561 -19.273  1.00  0.00           H  
ATOM   1878 2HB  LEU B 124     -13.651 -22.053 -20.071  1.00  0.00           H  
ATOM   1879  HG  LEU B 124     -11.139 -21.733 -18.390  1.00  0.00           H  
ATOM   1880 1HD1 LEU B 124     -12.362 -23.087 -16.747  1.00  0.00           H  
ATOM   1881 2HD1 LEU B 124     -13.182 -21.540 -17.065  1.00  0.00           H  
ATOM   1882 3HD1 LEU B 124     -13.806 -23.043 -17.786  1.00  0.00           H  
ATOM   1883 1HD2 LEU B 124     -11.048 -24.196 -18.576  1.00  0.00           H  
ATOM   1884 2HD2 LEU B 124     -12.474 -24.169 -19.641  1.00  0.00           H  
ATOM   1885 3HD2 LEU B 124     -10.947 -23.429 -20.179  1.00  0.00           H  
ATOM   1886  N   ALA B 125     -12.874 -19.119 -22.146  1.00  0.00           N  
ATOM   1887  CA  ALA B 125     -13.661 -18.400 -23.138  1.00  0.00           C  
ATOM   1888  C   ALA B 125     -12.710 -17.841 -24.190  1.00  0.00           C  
ATOM   1889  O   ALA B 125     -12.992 -17.891 -25.385  1.00  0.00           O  
ATOM   1890  CB  ALA B 125     -14.436 -17.268 -22.476  1.00  0.00           C  
ATOM   1891  H   ALA B 125     -12.271 -18.598 -21.524  1.00  0.00           H  
ATOM   1892  HA  ALA B 125     -14.368 -19.100 -23.582  1.00  0.00           H  
ATOM   1893 1HB  ALA B 125     -15.020 -16.738 -23.228  1.00  0.00           H  
ATOM   1894 2HB  ALA B 125     -15.105 -17.680 -21.719  1.00  0.00           H  
ATOM   1895 3HB  ALA B 125     -13.738 -16.577 -22.005  1.00  0.00           H  
ATOM   1896  N   GLU B 126     -11.576 -17.319 -23.727  1.00  0.00           N  
ATOM   1897  CA  GLU B 126     -10.609 -16.650 -24.591  1.00  0.00           C  
ATOM   1898  C   GLU B 126     -10.015 -17.575 -25.653  1.00  0.00           C  
ATOM   1899  O   GLU B 126      -9.871 -17.183 -26.809  1.00  0.00           O  
ATOM   1900  CB  GLU B 126      -9.481 -16.055 -23.745  1.00  0.00           C  
ATOM   1901  CG  GLU B 126      -9.896 -14.864 -22.893  1.00  0.00           C  
ATOM   1902  CD  GLU B 126     -10.135 -13.620 -23.702  1.00  0.00           C  
ATOM   1903  OE1 GLU B 126      -9.262 -13.241 -24.446  1.00  0.00           O  
ATOM   1904  OE2 GLU B 126     -11.192 -13.048 -23.577  1.00  0.00           O  
ATOM   1905  H   GLU B 126     -11.383 -17.392 -22.738  1.00  0.00           H  
ATOM   1906  HA  GLU B 126     -11.114 -15.833 -25.108  1.00  0.00           H  
ATOM   1907 1HB  GLU B 126      -9.083 -16.821 -23.079  1.00  0.00           H  
ATOM   1908 2HB  GLU B 126      -8.668 -15.733 -24.396  1.00  0.00           H  
ATOM   1909 1HG  GLU B 126     -10.810 -15.115 -22.356  1.00  0.00           H  
ATOM   1910 2HG  GLU B 126      -9.117 -14.668 -22.157  1.00  0.00           H  
ATOM   1911  N   ARG B 127      -9.670 -18.795 -25.246  1.00  0.00           N  
ATOM   1912  CA  ARG B 127      -9.167 -19.835 -26.145  1.00  0.00           C  
ATOM   1913  C   ARG B 127     -10.001 -20.087 -27.400  1.00  0.00           C  
ATOM   1914  O   ARG B 127      -9.454 -20.277 -28.486  1.00  0.00           O  
ATOM   1915  CB  ARG B 127      -9.048 -21.146 -25.382  1.00  0.00           C  
ATOM   1916  CG  ARG B 127      -8.579 -22.330 -26.213  1.00  0.00           C  
ATOM   1917  CD  ARG B 127      -8.383 -23.543 -25.379  1.00  0.00           C  
ATOM   1918  NE  ARG B 127      -8.181 -24.732 -26.191  1.00  0.00           N  
ATOM   1919  CZ  ARG B 127      -7.838 -25.941 -25.705  1.00  0.00           C  
ATOM   1920  NH1 ARG B 127      -7.661 -26.104 -24.413  1.00  0.00           N  
ATOM   1921  NH2 ARG B 127      -7.678 -26.963 -26.528  1.00  0.00           N  
ATOM   1922  H   ARG B 127      -9.767 -19.000 -24.262  1.00  0.00           H  
ATOM   1923  HA  ARG B 127      -8.196 -19.521 -26.528  1.00  0.00           H  
ATOM   1924 1HB  ARG B 127      -8.348 -21.025 -24.557  1.00  0.00           H  
ATOM   1925 2HB  ARG B 127     -10.016 -21.407 -24.954  1.00  0.00           H  
ATOM   1926 1HG  ARG B 127      -9.324 -22.556 -26.977  1.00  0.00           H  
ATOM   1927 2HG  ARG B 127      -7.630 -22.085 -26.692  1.00  0.00           H  
ATOM   1928 1HD  ARG B 127      -7.507 -23.411 -24.745  1.00  0.00           H  
ATOM   1929 2HD  ARG B 127      -9.261 -23.701 -24.755  1.00  0.00           H  
ATOM   1930  HE  ARG B 127      -8.308 -24.646 -27.191  1.00  0.00           H  
ATOM   1931 1HH1 ARG B 127      -7.783 -25.323 -23.784  1.00  0.00           H  
ATOM   1932 2HH1 ARG B 127      -7.404 -27.010 -24.049  1.00  0.00           H  
ATOM   1933 1HH2 ARG B 127      -7.814 -26.838 -27.522  1.00  0.00           H  
ATOM   1934 2HH2 ARG B 127      -7.420 -27.868 -26.164  1.00  0.00           H  
ATOM   1935  N   GLY B 128     -11.323 -20.101 -27.252  1.00  0.00           N  
ATOM   1936  CA  GLY B 128     -12.183 -20.250 -28.411  1.00  0.00           C  
ATOM   1937  C   GLY B 128     -12.777 -18.934 -28.872  1.00  0.00           C  
ATOM   1938  O   GLY B 128     -13.903 -18.902 -29.371  1.00  0.00           O  
ATOM   1939  H   GLY B 128     -11.741 -20.008 -26.337  1.00  0.00           H  
ATOM   1940 1HA  GLY B 128     -11.615 -20.689 -29.232  1.00  0.00           H  
ATOM   1941 2HA  GLY B 128     -12.993 -20.940 -28.177  1.00  0.00           H  
ATOM   1942  N   ALA B 129     -12.023 -17.849 -28.711  1.00  0.00           N  
ATOM   1943  CA  ALA B 129     -12.500 -16.524 -29.098  1.00  0.00           C  
ATOM   1944  C   ALA B 129     -11.447 -15.724 -29.867  1.00  0.00           C  
ATOM   1945  O   ALA B 129     -10.247 -15.998 -29.769  1.00  0.00           O  
ATOM   1946  CB  ALA B 129     -12.931 -15.747 -27.856  1.00  0.00           C  
ATOM   1947  H   ALA B 129     -11.100 -17.942 -28.312  1.00  0.00           H  
ATOM   1948  HA  ALA B 129     -13.359 -16.653 -29.756  1.00  0.00           H  
ATOM   1949 1HB  ALA B 129     -13.286 -14.760 -28.150  1.00  0.00           H  
ATOM   1950 2HB  ALA B 129     -13.733 -16.286 -27.350  1.00  0.00           H  
ATOM   1951 3HB  ALA B 129     -12.083 -15.642 -27.181  1.00  0.00           H  
ATOM   1952  N   PRO B 130     -11.898 -14.730 -30.660  1.00  0.00           N  
ATOM   1953  CA  PRO B 130     -11.055 -13.837 -31.476  1.00  0.00           C  
ATOM   1954  C   PRO B 130     -10.030 -13.020 -30.675  1.00  0.00           C  
ATOM   1955  O   PRO B 130      -9.107 -12.434 -31.244  1.00  0.00           O  
ATOM   1956  CB  PRO B 130     -12.068 -12.924 -32.167  1.00  0.00           C  
ATOM   1957  CG  PRO B 130     -13.357 -13.691 -32.144  1.00  0.00           C  
ATOM   1958  CD  PRO B 130     -13.351 -14.447 -30.860  1.00  0.00           C  
ATOM   1959  HA  PRO B 130     -10.503 -14.437 -32.215  1.00  0.00           H  
ATOM   1960 1HB  PRO B 130     -12.138 -11.967 -31.630  1.00  0.00           H  
ATOM   1961 2HB  PRO B 130     -11.733 -12.696 -33.189  1.00  0.00           H  
ATOM   1962 1HG  PRO B 130     -14.211 -13.000 -32.212  1.00  0.00           H  
ATOM   1963 2HG  PRO B 130     -13.418 -14.358 -33.016  1.00  0.00           H  
ATOM   1964 1HD  PRO B 130     -13.757 -13.813 -30.059  1.00  0.00           H  
ATOM   1965 2HD  PRO B 130     -13.949 -15.364 -30.971  1.00  0.00           H  
ATOM   1966  N   GLY B 131     -10.189 -13.000 -29.357  1.00  0.00           N  
ATOM   1967  CA  GLY B 131      -9.315 -12.204 -28.520  1.00  0.00           C  
ATOM   1968  C   GLY B 131      -7.839 -12.496 -28.571  1.00  0.00           C  
ATOM   1969  O   GLY B 131      -7.381 -13.347 -29.332  1.00  0.00           O  
ATOM   1970  H   GLY B 131     -10.924 -13.542 -28.926  1.00  0.00           H  
ATOM   1971 1HA  GLY B 131      -9.427 -11.151 -28.777  1.00  0.00           H  
ATOM   1972 2HA  GLY B 131      -9.612 -12.314 -27.478  1.00  0.00           H  
ATOM   1973  N   ALA B 132      -7.106 -11.783 -27.720  1.00  0.00           N  
ATOM   1974  CA  ALA B 132      -5.654 -11.838 -27.656  1.00  0.00           C  
ATOM   1975  C   ALA B 132      -5.121 -13.189 -27.187  1.00  0.00           C  
ATOM   1976  O   ALA B 132      -5.864 -14.168 -27.085  1.00  0.00           O  
ATOM   1977  CB  ALA B 132      -5.135 -10.730 -26.746  1.00  0.00           C  
ATOM   1978  H   ALA B 132      -7.603 -11.171 -27.088  1.00  0.00           H  
ATOM   1979  HA  ALA B 132      -5.265 -11.687 -28.663  1.00  0.00           H  
ATOM   1980 1HB  ALA B 132      -4.047 -10.776 -26.701  1.00  0.00           H  
ATOM   1981 2HB  ALA B 132      -5.442  -9.761 -27.141  1.00  0.00           H  
ATOM   1982 3HB  ALA B 132      -5.545 -10.859 -25.745  1.00  0.00           H  
ATOM   1983  N   GLN B 133      -3.826 -13.213 -26.892  1.00  0.00           N  
ATOM   1984  CA  GLN B 133      -3.126 -14.423 -26.478  1.00  0.00           C  
ATOM   1985  C   GLN B 133      -3.369 -14.882 -25.047  1.00  0.00           C  
ATOM   1986  O   GLN B 133      -2.446 -15.375 -24.397  1.00  0.00           O  
ATOM   1987  CB  GLN B 133      -1.621 -14.224 -26.680  1.00  0.00           C  
ATOM   1988  CG  GLN B 133      -1.205 -14.061 -28.132  1.00  0.00           C  
ATOM   1989  CD  GLN B 133      -1.462 -15.312 -28.952  1.00  0.00           C  
ATOM   1990  OE1 GLN B 133      -0.932 -16.386 -28.654  1.00  0.00           O  
ATOM   1991  NE2 GLN B 133      -2.279 -15.179 -29.991  1.00  0.00           N  
ATOM   1992  H   GLN B 133      -3.312 -12.347 -26.961  1.00  0.00           H  
ATOM   1993  HA  GLN B 133      -3.483 -15.255 -27.085  1.00  0.00           H  
ATOM   1994 1HB  GLN B 133      -1.294 -13.338 -26.135  1.00  0.00           H  
ATOM   1995 2HB  GLN B 133      -1.083 -15.078 -26.270  1.00  0.00           H  
ATOM   1996 1HG  GLN B 133      -1.772 -13.241 -28.572  1.00  0.00           H  
ATOM   1997 2HG  GLN B 133      -0.138 -13.841 -28.171  1.00  0.00           H  
ATOM   1998 1HE2 GLN B 133      -2.487 -15.970 -30.569  1.00  0.00           H  
ATOM   1999 2HE2 GLN B 133      -2.687 -14.290 -30.196  1.00  0.00           H  
ATOM   2000  N   LEU B 134      -4.591 -14.723 -24.547  1.00  0.00           N  
ATOM   2001  CA  LEU B 134      -4.999 -15.459 -23.353  1.00  0.00           C  
ATOM   2002  C   LEU B 134      -5.356 -16.854 -23.845  1.00  0.00           C  
ATOM   2003  O   LEU B 134      -5.487 -17.805 -23.077  1.00  0.00           O  
ATOM   2004  CB  LEU B 134      -6.194 -14.799 -22.653  1.00  0.00           C  
ATOM   2005  CG  LEU B 134      -5.850 -13.663 -21.681  1.00  0.00           C  
ATOM   2006  CD1 LEU B 134      -5.101 -12.565 -22.426  1.00  0.00           C  
ATOM   2007  CD2 LEU B 134      -7.128 -13.125 -21.055  1.00  0.00           C  
ATOM   2008  H   LEU B 134      -5.248 -14.093 -24.985  1.00  0.00           H  
ATOM   2009  HA  LEU B 134      -4.170 -15.460 -22.646  1.00  0.00           H  
ATOM   2010 1HB  LEU B 134      -6.861 -14.394 -23.413  1.00  0.00           H  
ATOM   2011 2HB  LEU B 134      -6.734 -15.562 -22.094  1.00  0.00           H  
ATOM   2012  HG  LEU B 134      -5.193 -14.041 -20.897  1.00  0.00           H  
ATOM   2013 1HD1 LEU B 134      -4.857 -11.759 -21.735  1.00  0.00           H  
ATOM   2014 2HD1 LEU B 134      -4.182 -12.973 -22.846  1.00  0.00           H  
ATOM   2015 3HD1 LEU B 134      -5.728 -12.178 -23.228  1.00  0.00           H  
ATOM   2016 1HD2 LEU B 134      -6.884 -12.319 -20.364  1.00  0.00           H  
ATOM   2017 2HD2 LEU B 134      -7.785 -12.745 -21.839  1.00  0.00           H  
ATOM   2018 3HD2 LEU B 134      -7.633 -13.926 -20.515  1.00  0.00           H  
ATOM   2019  N   ILE B 135      -5.522 -16.941 -25.158  1.00  0.00           N  
ATOM   2020  CA  ILE B 135      -5.657 -18.195 -25.869  1.00  0.00           C  
ATOM   2021  C   ILE B 135      -4.473 -19.095 -25.526  1.00  0.00           C  
ATOM   2022  O   ILE B 135      -4.639 -20.281 -25.249  1.00  0.00           O  
ATOM   2023  CB  ILE B 135      -5.731 -17.969 -27.390  1.00  0.00           C  
ATOM   2024  CG1 ILE B 135      -7.017 -17.225 -27.758  1.00  0.00           C  
ATOM   2025  CG2 ILE B 135      -5.649 -19.296 -28.130  1.00  0.00           C  
ATOM   2026  CD1 ILE B 135      -7.015 -16.657 -29.159  1.00  0.00           C  
ATOM   2027  H   ILE B 135      -5.554 -16.075 -25.676  1.00  0.00           H  
ATOM   2028  HA  ILE B 135      -6.596 -18.661 -25.573  1.00  0.00           H  
ATOM   2029  HB  ILE B 135      -4.901 -17.337 -27.705  1.00  0.00           H  
ATOM   2030 1HG1 ILE B 135      -7.867 -17.901 -27.666  1.00  0.00           H  
ATOM   2031 2HG1 ILE B 135      -7.176 -16.404 -27.059  1.00  0.00           H  
ATOM   2032 1HG2 ILE B 135      -5.703 -19.118 -29.203  1.00  0.00           H  
ATOM   2033 2HG2 ILE B 135      -4.707 -19.788 -27.890  1.00  0.00           H  
ATOM   2034 3HG2 ILE B 135      -6.479 -19.933 -27.825  1.00  0.00           H  
ATOM   2035 1HD1 ILE B 135      -7.959 -16.144 -29.346  1.00  0.00           H  
ATOM   2036 2HD1 ILE B 135      -6.191 -15.949 -29.263  1.00  0.00           H  
ATOM   2037 3HD1 ILE B 135      -6.893 -17.465 -29.879  1.00  0.00           H  
ATOM   2038  N   THR B 136      -3.276 -18.522 -25.549  1.00  0.00           N  
ATOM   2039  CA  THR B 136      -2.081 -19.230 -25.109  1.00  0.00           C  
ATOM   2040  C   THR B 136      -2.016 -19.199 -23.593  1.00  0.00           C  
ATOM   2041  O   THR B 136      -1.953 -18.125 -22.986  1.00  0.00           O  
ATOM   2042  CB  THR B 136      -0.800 -18.616 -25.705  1.00  0.00           C  
ATOM   2043  OG1 THR B 136      -0.849 -18.700 -27.136  1.00  0.00           O  
ATOM   2044  CG2 THR B 136       0.430 -19.352 -25.199  1.00  0.00           C  
ATOM   2045  H   THR B 136      -3.191 -17.571 -25.881  1.00  0.00           H  
ATOM   2046  HA  THR B 136      -2.131 -20.255 -25.476  1.00  0.00           H  
ATOM   2047  HB  THR B 136      -0.732 -17.567 -25.419  1.00  0.00           H  
ATOM   2048  HG1 THR B 136      -0.838 -17.815 -27.508  1.00  0.00           H  
ATOM   2049 1HG2 THR B 136       1.325 -18.905 -25.631  1.00  0.00           H  
ATOM   2050 2HG2 THR B 136       0.476 -19.281 -24.113  1.00  0.00           H  
ATOM   2051 3HG2 THR B 136       0.373 -20.400 -25.491  1.00  0.00           H  
ATOM   2052  N   TYR B 137      -2.045 -20.376 -22.985  1.00  0.00           N  
ATOM   2053  CA  TYR B 137      -2.218 -20.478 -21.544  1.00  0.00           C  
ATOM   2054  C   TYR B 137      -1.020 -19.921 -20.784  1.00  0.00           C  
ATOM   2055  O   TYR B 137      -1.185 -19.123 -19.862  1.00  0.00           O  
ATOM   2056  CB  TYR B 137      -2.465 -21.935 -21.143  1.00  0.00           C  
ATOM   2057  CG  TYR B 137      -3.857 -22.430 -21.469  1.00  0.00           C  
ATOM   2058  CD1 TYR B 137      -4.634 -21.754 -22.399  1.00  0.00           C  
ATOM   2059  CD2 TYR B 137      -4.357 -23.559 -20.838  1.00  0.00           C  
ATOM   2060  CE1 TYR B 137      -5.905 -22.206 -22.697  1.00  0.00           C  
ATOM   2061  CE2 TYR B 137      -5.628 -24.011 -21.136  1.00  0.00           C  
ATOM   2062  CZ  TYR B 137      -6.400 -23.339 -22.061  1.00  0.00           C  
ATOM   2063  OH  TYR B 137      -7.666 -23.789 -22.358  1.00  0.00           O  
ATOM   2064  H   TYR B 137      -1.944 -21.221 -23.529  1.00  0.00           H  
ATOM   2065  HA  TYR B 137      -3.086 -19.884 -21.257  1.00  0.00           H  
ATOM   2066 1HB  TYR B 137      -1.747 -22.579 -21.652  1.00  0.00           H  
ATOM   2067 2HB  TYR B 137      -2.306 -22.049 -20.072  1.00  0.00           H  
ATOM   2068  HD1 TYR B 137      -4.241 -20.866 -22.895  1.00  0.00           H  
ATOM   2069  HD2 TYR B 137      -3.747 -24.090 -20.107  1.00  0.00           H  
ATOM   2070  HE1 TYR B 137      -6.515 -21.675 -23.427  1.00  0.00           H  
ATOM   2071  HE2 TYR B 137      -6.021 -24.899 -20.640  1.00  0.00           H  
ATOM   2072  HH  TYR B 137      -8.203 -23.054 -22.662  1.00  0.00           H  
ATOM   2073  N   PRO B 138       0.204 -20.327 -21.162  1.00  0.00           N  
ATOM   2074  CA  PRO B 138       1.415 -19.727 -20.581  1.00  0.00           C  
ATOM   2075  C   PRO B 138       1.384 -18.197 -20.577  1.00  0.00           C  
ATOM   2076  O   PRO B 138       1.807 -17.558 -19.608  1.00  0.00           O  
ATOM   2077  CB  PRO B 138       2.523 -20.256 -21.497  1.00  0.00           C  
ATOM   2078  CG  PRO B 138       2.021 -21.585 -21.948  1.00  0.00           C  
ATOM   2079  CD  PRO B 138       0.550 -21.369 -22.185  1.00  0.00           C  
ATOM   2080  HA  PRO B 138       1.529 -20.073 -19.543  1.00  0.00           H  
ATOM   2081 1HB  PRO B 138       2.688 -19.557 -22.330  1.00  0.00           H  
ATOM   2082 2HB  PRO B 138       3.470 -20.323 -20.942  1.00  0.00           H  
ATOM   2083 1HG  PRO B 138       2.554 -21.904 -22.856  1.00  0.00           H  
ATOM   2084 2HG  PRO B 138       2.219 -22.346 -21.179  1.00  0.00           H  
ATOM   2085 1HD  PRO B 138       0.393 -21.003 -23.210  1.00  0.00           H  
ATOM   2086 2HD  PRO B 138       0.010 -22.313 -22.022  1.00  0.00           H  
ATOM   2087  N   ARG B 139       0.883 -17.624 -21.671  1.00  0.00           N  
ATOM   2088  CA  ARG B 139       0.817 -16.178 -21.837  1.00  0.00           C  
ATOM   2089  C   ARG B 139      -0.359 -15.625 -21.055  1.00  0.00           C  
ATOM   2090  O   ARG B 139      -0.342 -14.474 -20.627  1.00  0.00           O  
ATOM   2091  CB  ARG B 139       0.677 -15.802 -23.305  1.00  0.00           C  
ATOM   2092  CG  ARG B 139       1.927 -16.018 -24.142  1.00  0.00           C  
ATOM   2093  CD  ARG B 139       1.682 -15.729 -25.579  1.00  0.00           C  
ATOM   2094  NE  ARG B 139       2.904 -15.808 -26.363  1.00  0.00           N  
ATOM   2095  CZ  ARG B 139       2.949 -16.057 -27.686  1.00  0.00           C  
ATOM   2096  NH1 ARG B 139       1.834 -16.250 -28.357  1.00  0.00           N  
ATOM   2097  NH2 ARG B 139       4.112 -16.109 -28.310  1.00  0.00           N  
ATOM   2098  H   ARG B 139       0.537 -18.221 -22.409  1.00  0.00           H  
ATOM   2099  HA  ARG B 139       1.743 -15.744 -21.460  1.00  0.00           H  
ATOM   2100 1HB  ARG B 139      -0.126 -16.386 -23.754  1.00  0.00           H  
ATOM   2101 2HB  ARG B 139       0.402 -14.751 -23.386  1.00  0.00           H  
ATOM   2102 1HG  ARG B 139       2.719 -15.357 -23.790  1.00  0.00           H  
ATOM   2103 2HG  ARG B 139       2.252 -17.055 -24.051  1.00  0.00           H  
ATOM   2104 1HD  ARG B 139       0.973 -16.452 -25.979  1.00  0.00           H  
ATOM   2105 2HD  ARG B 139       1.274 -14.724 -25.683  1.00  0.00           H  
ATOM   2106  HE  ARG B 139       3.782 -15.665 -25.882  1.00  0.00           H  
ATOM   2107 1HH1 ARG B 139       0.945 -16.210 -27.880  1.00  0.00           H  
ATOM   2108 2HH1 ARG B 139       1.868 -16.437 -29.349  1.00  0.00           H  
ATOM   2109 1HH2 ARG B 139       4.969 -15.961 -27.795  1.00  0.00           H  
ATOM   2110 2HH2 ARG B 139       4.146 -16.296 -29.302  1.00  0.00           H  
ATOM   2111  N   ALA B 140      -1.384 -16.448 -20.871  1.00  0.00           N  
ATOM   2112  CA  ALA B 140      -2.507 -16.065 -20.028  1.00  0.00           C  
ATOM   2113  C   ALA B 140      -2.034 -15.952 -18.581  1.00  0.00           C  
ATOM   2114  O   ALA B 140      -2.504 -15.094 -17.837  1.00  0.00           O  
ATOM   2115  CB  ALA B 140      -3.625 -17.094 -20.144  1.00  0.00           C  
ATOM   2116  H   ALA B 140      -1.391 -17.354 -21.318  1.00  0.00           H  
ATOM   2117  HA  ALA B 140      -2.876 -15.100 -20.374  1.00  0.00           H  
ATOM   2118 1HB  ALA B 140      -4.460 -16.797 -19.509  1.00  0.00           H  
ATOM   2119 2HB  ALA B 140      -3.960 -17.153 -21.180  1.00  0.00           H  
ATOM   2120 3HB  ALA B 140      -3.257 -18.068 -19.826  1.00  0.00           H  
ATOM   2121  N   LEU B 141      -1.099 -16.818 -18.193  1.00  0.00           N  
ATOM   2122  CA  LEU B 141      -0.493 -16.778 -16.861  1.00  0.00           C  
ATOM   2123  C   LEU B 141       0.300 -15.498 -16.668  1.00  0.00           C  
ATOM   2124  O   LEU B 141       0.235 -14.862 -15.617  1.00  0.00           O  
ATOM   2125  CB  LEU B 141       0.425 -17.989 -16.652  1.00  0.00           C  
ATOM   2126  CG  LEU B 141       1.097 -18.085 -15.277  1.00  0.00           C  
ATOM   2127  CD1 LEU B 141       0.030 -18.136 -14.192  1.00  0.00           C  
ATOM   2128  CD2 LEU B 141       1.984 -19.320 -15.230  1.00  0.00           C  
ATOM   2129  H   LEU B 141      -0.801 -17.527 -18.848  1.00  0.00           H  
ATOM   2130  HA  LEU B 141      -1.286 -16.856 -16.118  1.00  0.00           H  
ATOM   2131 1HB  LEU B 141      -0.159 -18.897 -16.799  1.00  0.00           H  
ATOM   2132 2HB  LEU B 141       1.213 -17.963 -17.405  1.00  0.00           H  
ATOM   2133  HG  LEU B 141       1.704 -17.196 -15.106  1.00  0.00           H  
ATOM   2134 1HD1 LEU B 141       0.508 -18.204 -13.214  1.00  0.00           H  
ATOM   2135 2HD1 LEU B 141      -0.577 -17.232 -14.236  1.00  0.00           H  
ATOM   2136 3HD1 LEU B 141      -0.604 -19.008 -14.346  1.00  0.00           H  
ATOM   2137 1HD2 LEU B 141       2.463 -19.388 -14.252  1.00  0.00           H  
ATOM   2138 2HD2 LEU B 141       1.378 -20.210 -15.399  1.00  0.00           H  
ATOM   2139 3HD2 LEU B 141       2.748 -19.249 -16.004  1.00  0.00           H  
ATOM   2140  N   TRP B 142       1.062 -15.144 -17.698  1.00  0.00           N  
ATOM   2141  CA  TRP B 142       1.766 -13.871 -17.754  1.00  0.00           C  
ATOM   2142  C   TRP B 142       0.770 -12.721 -17.643  1.00  0.00           C  
ATOM   2143  O   TRP B 142       1.003 -11.770 -16.904  1.00  0.00           O  
ATOM   2144  CB  TRP B 142       2.561 -13.750 -19.056  1.00  0.00           C  
ATOM   2145  CG  TRP B 142       3.271 -12.438 -19.204  1.00  0.00           C  
ATOM   2146  CD1 TRP B 142       4.481 -12.102 -18.676  1.00  0.00           C  
ATOM   2147  CD2 TRP B 142       2.814 -11.274 -19.933  1.00  0.00           C  
ATOM   2148  NE1 TRP B 142       4.808 -10.815 -19.024  1.00  0.00           N  
ATOM   2149  CE2 TRP B 142       3.800 -10.293 -19.794  1.00  0.00           C  
ATOM   2150  CE3 TRP B 142       1.666 -10.990 -20.683  1.00  0.00           C  
ATOM   2151  CZ2 TRP B 142       3.677  -9.041 -20.375  1.00  0.00           C  
ATOM   2152  CZ3 TRP B 142       1.542  -9.734 -21.266  1.00  0.00           C  
ATOM   2153  CH2 TRP B 142       2.523  -8.786 -21.117  1.00  0.00           C  
ATOM   2154  H   TRP B 142       1.151 -15.790 -18.469  1.00  0.00           H  
ATOM   2155  HA  TRP B 142       2.453 -13.818 -16.910  1.00  0.00           H  
ATOM   2156 1HB  TRP B 142       3.302 -14.548 -19.105  1.00  0.00           H  
ATOM   2157 2HB  TRP B 142       1.890 -13.874 -19.905  1.00  0.00           H  
ATOM   2158  HD1 TRP B 142       5.099 -12.760 -18.067  1.00  0.00           H  
ATOM   2159  HE1 TRP B 142       5.652 -10.330 -18.756  1.00  0.00           H  
ATOM   2160  HE3 TRP B 142       0.886 -11.740 -20.807  1.00  0.00           H  
ATOM   2161  HZ2 TRP B 142       4.444  -8.274 -20.268  1.00  0.00           H  
ATOM   2162  HZ3 TRP B 142       0.645  -9.521 -21.847  1.00  0.00           H  
ATOM   2163  HH2 TRP B 142       2.394  -7.811 -21.588  1.00  0.00           H  
ATOM   2164  N   TRP B 143      -0.342 -12.816 -18.365  1.00  0.00           N  
ATOM   2165  CA  TRP B 143      -1.381 -11.793 -18.286  1.00  0.00           C  
ATOM   2166  C   TRP B 143      -1.899 -11.701 -16.861  1.00  0.00           C  
ATOM   2167  O   TRP B 143      -2.125 -10.609 -16.336  1.00  0.00           O  
ATOM   2168  CB  TRP B 143      -2.534 -12.111 -19.240  1.00  0.00           C  
ATOM   2169  CG  TRP B 143      -3.812 -11.410 -18.888  1.00  0.00           C  
ATOM   2170  CD1 TRP B 143      -4.122 -10.107 -19.138  1.00  0.00           C  
ATOM   2171  CD2 TRP B 143      -4.965 -11.975 -18.219  1.00  0.00           C  
ATOM   2172  NE1 TRP B 143      -5.381  -9.822 -18.671  1.00  0.00           N  
ATOM   2173  CE2 TRP B 143      -5.912 -10.954 -18.107  1.00  0.00           C  
ATOM   2174  CE3 TRP B 143      -5.264 -13.247 -17.713  1.00  0.00           C  
ATOM   2175  CZ2 TRP B 143      -7.145 -11.160 -17.507  1.00  0.00           C  
ATOM   2176  CZ3 TRP B 143      -6.500 -13.453 -17.113  1.00  0.00           C  
ATOM   2177  CH2 TRP B 143      -7.416 -12.436 -17.013  1.00  0.00           C  
ATOM   2178  H   TRP B 143      -0.475 -13.606 -18.980  1.00  0.00           H  
ATOM   2179  HA  TRP B 143      -0.957 -10.843 -18.609  1.00  0.00           H  
ATOM   2180 1HB  TRP B 143      -2.256 -11.827 -20.255  1.00  0.00           H  
ATOM   2181 2HB  TRP B 143      -2.721 -13.184 -19.240  1.00  0.00           H  
ATOM   2182  HD1 TRP B 143      -3.466  -9.395 -19.636  1.00  0.00           H  
ATOM   2183  HE1 TRP B 143      -5.842  -8.926 -18.732  1.00  0.00           H  
ATOM   2184  HE3 TRP B 143      -4.541 -14.058 -17.792  1.00  0.00           H  
ATOM   2185  HZ2 TRP B 143      -7.885 -10.365 -17.418  1.00  0.00           H  
ATOM   2186  HZ3 TRP B 143      -6.725 -14.445 -16.721  1.00  0.00           H  
ATOM   2187  HH2 TRP B 143      -8.377 -12.633 -16.537  1.00  0.00           H  
ATOM   2188  N   SER B 144      -2.109 -12.863 -16.252  1.00  0.00           N  
ATOM   2189  CA  SER B 144      -2.688 -12.937 -14.921  1.00  0.00           C  
ATOM   2190  C   SER B 144      -1.893 -11.995 -14.033  1.00  0.00           C  
ATOM   2191  O   SER B 144      -2.455 -11.204 -13.283  1.00  0.00           O  
ATOM   2192  CB  SER B 144      -2.645 -14.352 -14.380  1.00  0.00           C  
ATOM   2193  OG  SER B 144      -3.436 -15.210 -15.156  1.00  0.00           O  
ATOM   2194  H   SER B 144      -1.858 -13.718 -16.727  1.00  0.00           H  
ATOM   2195  HA  SER B 144      -3.740 -12.656 -14.985  1.00  0.00           H  
ATOM   2196 1HB  SER B 144      -1.615 -14.709 -14.374  1.00  0.00           H  
ATOM   2197 2HB  SER B 144      -2.999 -14.359 -13.350  1.00  0.00           H  
ATOM   2198  HG  SER B 144      -3.357 -16.079 -14.754  1.00  0.00           H  
ATOM   2199  N   VAL B 145      -0.574 -12.081 -14.144  1.00  0.00           N  
ATOM   2200  CA  VAL B 145       0.315 -11.170 -13.445  1.00  0.00           C  
ATOM   2201  C   VAL B 145       0.234  -9.736 -13.967  1.00  0.00           C  
ATOM   2202  O   VAL B 145       0.213  -8.791 -13.177  1.00  0.00           O  
ATOM   2203  CB  VAL B 145       1.767 -11.669 -13.567  1.00  0.00           C  
ATOM   2204  CG1 VAL B 145       2.732 -10.648 -12.984  1.00  0.00           C  
ATOM   2205  CG2 VAL B 145       1.914 -13.012 -12.868  1.00  0.00           C  
ATOM   2206  H   VAL B 145      -0.178 -12.801 -14.731  1.00  0.00           H  
ATOM   2207  HA  VAL B 145       0.027 -11.145 -12.393  1.00  0.00           H  
ATOM   2208  HB  VAL B 145       2.016 -11.779 -14.623  1.00  0.00           H  
ATOM   2209 1HG1 VAL B 145       3.754 -11.017 -13.079  1.00  0.00           H  
ATOM   2210 2HG1 VAL B 145       2.635  -9.706 -13.523  1.00  0.00           H  
ATOM   2211 3HG1 VAL B 145       2.501 -10.490 -11.930  1.00  0.00           H  
ATOM   2212 1HG2 VAL B 145       2.943 -13.359 -12.959  1.00  0.00           H  
ATOM   2213 2HG2 VAL B 145       1.660 -12.902 -11.813  1.00  0.00           H  
ATOM   2214 3HG2 VAL B 145       1.245 -13.738 -13.329  1.00  0.00           H  
ATOM   2215  N   GLU B 146       0.202  -9.571 -15.287  1.00  0.00           N  
ATOM   2216  CA  GLU B 146       0.090  -8.240 -15.887  1.00  0.00           C  
ATOM   2217  C   GLU B 146      -1.097  -7.522 -15.270  1.00  0.00           C  
ATOM   2218  O   GLU B 146      -1.037  -6.326 -14.994  1.00  0.00           O  
ATOM   2219  CB  GLU B 146      -0.076  -8.329 -17.406  1.00  0.00           C  
ATOM   2220  CG  GLU B 146      -0.150  -6.982 -18.111  1.00  0.00           C  
ATOM   2221  CD  GLU B 146      -0.433  -7.106 -19.582  1.00  0.00           C  
ATOM   2222  OE1 GLU B 146      -0.799  -8.174 -20.009  1.00  0.00           O  
ATOM   2223  OE2 GLU B 146      -0.283  -6.130 -20.279  1.00  0.00           O  
ATOM   2224  H   GLU B 146       0.255 -10.380 -15.890  1.00  0.00           H  
ATOM   2225  HA  GLU B 146       1.010  -7.691 -15.685  1.00  0.00           H  
ATOM   2226 1HB  GLU B 146       0.761  -8.883 -17.832  1.00  0.00           H  
ATOM   2227 2HB  GLU B 146      -0.986  -8.880 -17.641  1.00  0.00           H  
ATOM   2228 1HG  GLU B 146      -0.936  -6.385 -17.650  1.00  0.00           H  
ATOM   2229 2HG  GLU B 146       0.795  -6.458 -17.970  1.00  0.00           H  
ATOM   2230  N   THR B 147      -2.170  -8.268 -15.040  1.00  0.00           N  
ATOM   2231  CA  THR B 147      -3.432  -7.679 -14.611  1.00  0.00           C  
ATOM   2232  C   THR B 147      -3.490  -7.556 -13.086  1.00  0.00           C  
ATOM   2233  O   THR B 147      -3.973  -6.553 -12.546  1.00  0.00           O  
ATOM   2234  CB  THR B 147      -4.629  -8.509 -15.112  1.00  0.00           C  
ATOM   2235  OG1 THR B 147      -4.577  -8.612 -16.541  1.00  0.00           O  
ATOM   2236  CG2 THR B 147      -5.940  -7.858 -14.701  1.00  0.00           C  
ATOM   2237  H   THR B 147      -2.111  -9.268 -15.166  1.00  0.00           H  
ATOM   2238  HA  THR B 147      -3.525  -6.691 -15.062  1.00  0.00           H  
ATOM   2239  HB  THR B 147      -4.579  -9.512 -14.687  1.00  0.00           H  
ATOM   2240  HG1 THR B 147      -5.286  -8.089 -16.924  1.00  0.00           H  
ATOM   2241 1HG2 THR B 147      -6.774  -8.458 -15.063  1.00  0.00           H  
ATOM   2242 2HG2 THR B 147      -5.987  -7.789 -13.614  1.00  0.00           H  
ATOM   2243 3HG2 THR B 147      -6.000  -6.858 -15.130  1.00  0.00           H  
ATOM   2244  N   ALA B 148      -2.994  -8.592 -12.409  1.00  0.00           N  
ATOM   2245  CA  ALA B 148      -2.975  -8.660 -10.955  1.00  0.00           C  
ATOM   2246  C   ALA B 148      -2.010  -7.653 -10.355  1.00  0.00           C  
ATOM   2247  O   ALA B 148      -2.256  -7.112  -9.283  1.00  0.00           O  
ATOM   2248  CB  ALA B 148      -2.604 -10.062 -10.509  1.00  0.00           C  
ATOM   2249  H   ALA B 148      -2.615  -9.362 -12.942  1.00  0.00           H  
ATOM   2250  HA  ALA B 148      -3.975  -8.422 -10.592  1.00  0.00           H  
ATOM   2251 1HB  ALA B 148      -2.592 -10.107  -9.420  1.00  0.00           H  
ATOM   2252 2HB  ALA B 148      -3.338 -10.772 -10.893  1.00  0.00           H  
ATOM   2253 3HB  ALA B 148      -1.618 -10.317 -10.893  1.00  0.00           H  
ATOM   2254  N   THR B 149      -0.900  -7.414 -11.037  1.00  0.00           N  
ATOM   2255  CA  THR B 149       0.062  -6.435 -10.557  1.00  0.00           C  
ATOM   2256  C   THR B 149      -0.364  -5.102 -11.124  1.00  0.00           C  
ATOM   2257  O   THR B 149       0.173  -4.054 -10.757  1.00  0.00           O  
ATOM   2258  CB  THR B 149       1.505  -6.770 -10.977  1.00  0.00           C  
ATOM   2259  OG1 THR B 149       1.584  -6.841 -12.407  1.00  0.00           O  
ATOM   2260  CG2 THR B 149       1.938  -8.101 -10.383  1.00  0.00           C  
ATOM   2261  H   THR B 149      -0.711  -7.909 -11.897  1.00  0.00           H  
ATOM   2262  HA  THR B 149       0.099  -6.491  -9.468  1.00  0.00           H  
ATOM   2263  HB  THR B 149       2.177  -5.986 -10.628  1.00  0.00           H  
ATOM   2264  HG1 THR B 149       0.705  -6.978 -12.769  1.00  0.00           H  
ATOM   2265 1HG2 THR B 149       2.960  -8.321 -10.690  1.00  0.00           H  
ATOM   2266 2HG2 THR B 149       1.890  -8.047  -9.295  1.00  0.00           H  
ATOM   2267 3HG2 THR B 149       1.276  -8.890 -10.736  1.00  0.00           H  
ATOM   2268  N   THR B 150      -1.357  -5.167 -12.008  1.00  0.00           N  
ATOM   2269  CA  THR B 150      -2.056  -4.002 -12.542  1.00  0.00           C  
ATOM   2270  C   THR B 150      -1.052  -3.113 -13.259  1.00  0.00           C  
ATOM   2271  O   THR B 150      -0.840  -1.956 -12.921  1.00  0.00           O  
ATOM   2272  CB  THR B 150      -2.773  -3.208 -11.435  1.00  0.00           C  
ATOM   2273  OG1 THR B 150      -1.812  -2.452 -10.687  1.00  0.00           O  
ATOM   2274  CG2 THR B 150      -3.514  -4.149 -10.497  1.00  0.00           C  
ATOM   2275  H   THR B 150      -1.630  -6.089 -12.317  1.00  0.00           H  
ATOM   2276  HA  THR B 150      -2.798  -4.345 -13.264  1.00  0.00           H  
ATOM   2277  HB  THR B 150      -3.486  -2.518 -11.886  1.00  0.00           H  
ATOM   2278  HG1 THR B 150      -0.932  -2.797 -10.856  1.00  0.00           H  
ATOM   2279 1HG2 THR B 150      -4.015  -3.569  -9.722  1.00  0.00           H  
ATOM   2280 2HG2 THR B 150      -4.254  -4.717 -11.061  1.00  0.00           H  
ATOM   2281 3HG2 THR B 150      -2.805  -4.835 -10.036  1.00  0.00           H  
ATOM   2282  N   VAL B 151      -0.414  -3.709 -14.255  1.00  0.00           N  
ATOM   2283  CA  VAL B 151       0.506  -3.010 -15.123  1.00  0.00           C  
ATOM   2284  C   VAL B 151      -0.294  -2.696 -16.385  1.00  0.00           C  
ATOM   2285  O   VAL B 151      -0.334  -1.559 -16.851  1.00  0.00           O  
ATOM   2286  CB  VAL B 151       1.743  -3.866 -15.451  1.00  0.00           C  
ATOM   2287  CG1 VAL B 151       2.657  -3.132 -16.421  1.00  0.00           C  
ATOM   2288  CG2 VAL B 151       2.485  -4.216 -14.170  1.00  0.00           C  
ATOM   2289  H   VAL B 151      -0.582  -4.693 -14.407  1.00  0.00           H  
ATOM   2290  HA  VAL B 151       0.864  -2.120 -14.604  1.00  0.00           H  
ATOM   2291  HB  VAL B 151       1.419  -4.782 -15.946  1.00  0.00           H  
ATOM   2292 1HG1 VAL B 151       3.526  -3.753 -16.642  1.00  0.00           H  
ATOM   2293 2HG1 VAL B 151       2.116  -2.924 -17.344  1.00  0.00           H  
ATOM   2294 3HG1 VAL B 151       2.986  -2.195 -15.972  1.00  0.00           H  
ATOM   2295 1HG2 VAL B 151       3.358  -4.823 -14.410  1.00  0.00           H  
ATOM   2296 2HG2 VAL B 151       2.804  -3.300 -13.673  1.00  0.00           H  
ATOM   2297 3HG2 VAL B 151       1.824  -4.777 -13.509  1.00  0.00           H  
ATOM   2298  N   GLY B 152      -0.947  -3.730 -16.908  1.00  0.00           N  
ATOM   2299  CA  GLY B 152      -1.777  -3.603 -18.094  1.00  0.00           C  
ATOM   2300  C   GLY B 152      -1.145  -2.809 -19.211  1.00  0.00           C  
ATOM   2301  O   GLY B 152      -1.493  -1.653 -19.427  1.00  0.00           O  
ATOM   2302  H   GLY B 152      -0.861  -4.633 -16.463  1.00  0.00           H  
ATOM   2303 1HA  GLY B 152      -2.017  -4.595 -18.479  1.00  0.00           H  
ATOM   2304 2HA  GLY B 152      -2.719  -3.125 -17.830  1.00  0.00           H  
ATOM   2305  N   TYR B 153      -0.217  -3.430 -19.927  1.00  0.00           N  
ATOM   2306  CA  TYR B 153       0.467  -2.742 -21.011  1.00  0.00           C  
ATOM   2307  C   TYR B 153      -0.537  -2.343 -22.056  1.00  0.00           C  
ATOM   2308  O   TYR B 153      -0.433  -1.268 -22.628  1.00  0.00           O  
ATOM   2309  CB  TYR B 153       1.559  -3.621 -21.625  1.00  0.00           C  
ATOM   2310  CG  TYR B 153       2.718  -3.894 -20.692  1.00  0.00           C  
ATOM   2311  CD1 TYR B 153       2.947  -5.181 -20.228  1.00  0.00           C  
ATOM   2312  CD2 TYR B 153       3.553  -2.857 -20.301  1.00  0.00           C  
ATOM   2313  CE1 TYR B 153       4.006  -5.430 -19.376  1.00  0.00           C  
ATOM   2314  CE2 TYR B 153       4.611  -3.107 -19.450  1.00  0.00           C  
ATOM   2315  CZ  TYR B 153       4.839  -4.387 -18.988  1.00  0.00           C  
ATOM   2316  OH  TYR B 153       5.893  -4.635 -18.139  1.00  0.00           O  
ATOM   2317  H   TYR B 153       0.023  -4.389 -19.724  1.00  0.00           H  
ATOM   2318  HA  TYR B 153       0.953  -1.854 -20.606  1.00  0.00           H  
ATOM   2319 1HB  TYR B 153       1.131  -4.578 -21.925  1.00  0.00           H  
ATOM   2320 2HB  TYR B 153       1.950  -3.142 -22.522  1.00  0.00           H  
ATOM   2321  HD1 TYR B 153       2.291  -5.996 -20.535  1.00  0.00           H  
ATOM   2322  HD2 TYR B 153       3.373  -1.846 -20.665  1.00  0.00           H  
ATOM   2323  HE1 TYR B 153       4.185  -6.441 -19.012  1.00  0.00           H  
ATOM   2324  HE2 TYR B 153       5.267  -2.292 -19.141  1.00  0.00           H  
ATOM   2325  HH  TYR B 153       6.313  -3.805 -17.901  1.00  0.00           H  
ATOM   2326  N   GLY B 154      -1.518  -3.212 -22.282  1.00  0.00           N  
ATOM   2327  CA  GLY B 154      -2.373  -3.088 -23.447  1.00  0.00           C  
ATOM   2328  C   GLY B 154      -1.918  -4.079 -24.506  1.00  0.00           C  
ATOM   2329  O   GLY B 154      -2.449  -4.129 -25.617  1.00  0.00           O  
ATOM   2330  H   GLY B 154      -1.675  -3.972 -21.635  1.00  0.00           H  
ATOM   2331 1HA  GLY B 154      -3.408  -3.276 -23.161  1.00  0.00           H  
ATOM   2332 2HA  GLY B 154      -2.325  -2.068 -23.826  1.00  0.00           H  
ATOM   2333  N   ASP B 155      -0.917  -4.871 -24.139  1.00  0.00           N  
ATOM   2334  CA  ASP B 155      -0.385  -5.922 -24.997  1.00  0.00           C  
ATOM   2335  C   ASP B 155      -1.374  -7.087 -25.068  1.00  0.00           C  
ATOM   2336  O   ASP B 155      -1.992  -7.320 -26.100  1.00  0.00           O  
ATOM   2337  CB  ASP B 155       0.970  -6.412 -24.480  1.00  0.00           C  
ATOM   2338  CG  ASP B 155       1.670  -7.353 -25.451  1.00  0.00           C  
ATOM   2339  OD1 ASP B 155       1.742  -7.030 -26.613  1.00  0.00           O  
ATOM   2340  OD2 ASP B 155       2.126  -8.386 -25.021  1.00  0.00           O  
ATOM   2341  H   ASP B 155      -0.513  -4.731 -23.225  1.00  0.00           H  
ATOM   2342  HA  ASP B 155      -0.217  -5.506 -25.991  1.00  0.00           H  
ATOM   2343 1HB  ASP B 155       1.619  -5.556 -24.294  1.00  0.00           H  
ATOM   2344 2HB  ASP B 155       0.831  -6.930 -23.530  1.00  0.00           H  
ATOM   2345  N   LEU B 156      -1.506  -7.819 -23.962  1.00  0.00           N  
ATOM   2346  CA  LEU B 156      -2.500  -8.883 -23.847  1.00  0.00           C  
ATOM   2347  C   LEU B 156      -3.592  -8.539 -22.833  1.00  0.00           C  
ATOM   2348  O   LEU B 156      -3.323  -7.907 -21.808  1.00  0.00           O  
ATOM   2349  CB  LEU B 156      -1.818 -10.195 -23.440  1.00  0.00           C  
ATOM   2350  CG  LEU B 156      -0.671 -10.657 -24.348  1.00  0.00           C  
ATOM   2351  CD1 LEU B 156      -0.151 -12.005 -23.866  1.00  0.00           C  
ATOM   2352  CD2 LEU B 156      -1.163 -10.744 -25.785  1.00  0.00           C  
ATOM   2353  H   LEU B 156      -0.896  -7.629 -23.180  1.00  0.00           H  
ATOM   2354  HA  LEU B 156      -2.966  -9.029 -24.821  1.00  0.00           H  
ATOM   2355 1HB  LEU B 156      -1.418 -10.082 -22.434  1.00  0.00           H  
ATOM   2356 2HB  LEU B 156      -2.567 -10.987 -23.425  1.00  0.00           H  
ATOM   2357  HG  LEU B 156       0.151  -9.943 -24.289  1.00  0.00           H  
ATOM   2358 1HD1 LEU B 156       0.664 -12.333 -24.511  1.00  0.00           H  
ATOM   2359 2HD1 LEU B 156       0.212 -11.909 -22.842  1.00  0.00           H  
ATOM   2360 3HD1 LEU B 156      -0.957 -12.738 -23.898  1.00  0.00           H  
ATOM   2361 1HD2 LEU B 156      -0.348 -11.071 -26.431  1.00  0.00           H  
ATOM   2362 2HD2 LEU B 156      -1.984 -11.459 -25.846  1.00  0.00           H  
ATOM   2363 3HD2 LEU B 156      -1.512  -9.763 -26.110  1.00  0.00           H  
ATOM   2364  N   TYR B 157      -4.820  -8.963 -23.139  1.00  0.00           N  
ATOM   2365  CA  TYR B 157      -6.010  -8.641 -22.347  1.00  0.00           C  
ATOM   2366  C   TYR B 157      -7.261  -9.416 -22.787  1.00  0.00           C  
ATOM   2367  O   TYR B 157      -7.368  -9.869 -23.926  1.00  0.00           O  
ATOM   2368  CB  TYR B 157      -6.284  -7.136 -22.412  1.00  0.00           C  
ATOM   2369  CG  TYR B 157      -6.455  -6.606 -23.818  1.00  0.00           C  
ATOM   2370  CD1 TYR B 157      -7.693  -6.676 -24.440  1.00  0.00           C  
ATOM   2371  CD2 TYR B 157      -5.373  -6.051 -24.486  1.00  0.00           C  
ATOM   2372  CE1 TYR B 157      -7.849  -6.192 -25.724  1.00  0.00           C  
ATOM   2373  CE2 TYR B 157      -5.529  -5.567 -25.770  1.00  0.00           C  
ATOM   2374  CZ  TYR B 157      -6.761  -5.636 -26.389  1.00  0.00           C  
ATOM   2375  OH  TYR B 157      -6.916  -5.154 -27.668  1.00  0.00           O  
ATOM   2376  H   TYR B 157      -4.919  -9.536 -23.965  1.00  0.00           H  
ATOM   2377  HA  TYR B 157      -5.824  -8.925 -21.312  1.00  0.00           H  
ATOM   2378 1HB  TYR B 157      -7.190  -6.906 -21.849  1.00  0.00           H  
ATOM   2379 2HB  TYR B 157      -5.461  -6.597 -21.943  1.00  0.00           H  
ATOM   2380  HD1 TYR B 157      -8.542  -7.113 -23.915  1.00  0.00           H  
ATOM   2381  HD2 TYR B 157      -4.400  -5.997 -23.998  1.00  0.00           H  
ATOM   2382  HE1 TYR B 157      -8.821  -6.247 -26.213  1.00  0.00           H  
ATOM   2383  HE2 TYR B 157      -4.679  -5.131 -26.295  1.00  0.00           H  
ATOM   2384  HH  TYR B 157      -7.827  -5.278 -27.947  1.00  0.00           H  
ATOM   2385  N   PRO B 158      -8.227  -9.587 -21.874  1.00  0.00           N  
ATOM   2386  CA  PRO B 158      -9.434 -10.322 -22.244  1.00  0.00           C  
ATOM   2387  C   PRO B 158     -10.422  -9.500 -23.066  1.00  0.00           C  
ATOM   2388  O   PRO B 158     -10.505  -8.278 -22.938  1.00  0.00           O  
ATOM   2389  CB  PRO B 158     -10.023 -10.692 -20.879  1.00  0.00           C  
ATOM   2390  CG  PRO B 158      -9.625  -9.563 -19.991  1.00  0.00           C  
ATOM   2391  CD  PRO B 158      -8.241  -9.193 -20.454  1.00  0.00           C  
ATOM   2392  HA  PRO B 158      -9.153 -11.202 -22.841  1.00  0.00           H  
ATOM   2393 1HB  PRO B 158     -11.114 -10.807 -20.959  1.00  0.00           H  
ATOM   2394 2HB  PRO B 158      -9.621 -11.660 -20.545  1.00  0.00           H  
ATOM   2395 1HG  PRO B 158     -10.340  -8.733 -20.087  1.00  0.00           H  
ATOM   2396 2HG  PRO B 158      -9.648  -9.882 -18.938  1.00  0.00           H  
ATOM   2397 1HD  PRO B 158      -8.092  -8.109 -20.337  1.00  0.00           H  
ATOM   2398 2HD  PRO B 158      -7.496  -9.752 -19.869  1.00  0.00           H  
ATOM   2399  N   VAL B 159     -11.163 -10.198 -23.921  1.00  0.00           N  
ATOM   2400  CA  VAL B 159     -12.117  -9.576 -24.828  1.00  0.00           C  
ATOM   2401  C   VAL B 159     -13.492 -10.101 -24.468  1.00  0.00           C  
ATOM   2402  O   VAL B 159     -14.485  -9.385 -24.547  1.00  0.00           O  
ATOM   2403  CB  VAL B 159     -11.791  -9.901 -26.298  1.00  0.00           C  
ATOM   2404  CG1 VAL B 159     -12.861  -9.333 -27.218  1.00  0.00           C  
ATOM   2405  CG2 VAL B 159     -10.421  -9.348 -26.659  1.00  0.00           C  
ATOM   2406  H   VAL B 159     -11.053 -11.202 -23.936  1.00  0.00           H  
ATOM   2407  HA  VAL B 159     -12.034  -8.493 -24.727  1.00  0.00           H  
ATOM   2408  HB  VAL B 159     -11.794 -10.983 -26.430  1.00  0.00           H  
ATOM   2409 1HG1 VAL B 159     -12.615  -9.573 -28.253  1.00  0.00           H  
ATOM   2410 2HG1 VAL B 159     -13.827  -9.770 -26.966  1.00  0.00           H  
ATOM   2411 3HG1 VAL B 159     -12.908  -8.251 -27.098  1.00  0.00           H  
ATOM   2412 1HG2 VAL B 159     -10.197  -9.582 -27.699  1.00  0.00           H  
ATOM   2413 2HG2 VAL B 159     -10.417  -8.266 -26.520  1.00  0.00           H  
ATOM   2414 3HG2 VAL B 159      -9.665  -9.799 -26.015  1.00  0.00           H  
ATOM   2415  N   THR B 160     -13.534 -11.370 -24.085  1.00  0.00           N  
ATOM   2416  CA  THR B 160     -14.767 -12.009 -23.663  1.00  0.00           C  
ATOM   2417  C   THR B 160     -15.118 -11.392 -22.320  1.00  0.00           C  
ATOM   2418  O   THR B 160     -14.223 -11.023 -21.560  1.00  0.00           O  
ATOM   2419  CB  THR B 160     -14.630 -13.539 -23.549  1.00  0.00           C  
ATOM   2420  OG1 THR B 160     -13.664 -13.860 -22.539  1.00  0.00           O  
ATOM   2421  CG2 THR B 160     -14.188 -14.135 -24.876  1.00  0.00           C  
ATOM   2422  H   THR B 160     -12.678 -11.906 -24.089  1.00  0.00           H  
ATOM   2423  HA  THR B 160     -15.512 -11.874 -24.447  1.00  0.00           H  
ATOM   2424  HB  THR B 160     -15.589 -13.970 -23.265  1.00  0.00           H  
ATOM   2425  HG1 THR B 160     -12.785 -13.635 -22.855  1.00  0.00           H  
ATOM   2426 1HG2 THR B 160     -14.097 -15.216 -24.777  1.00  0.00           H  
ATOM   2427 2HG2 THR B 160     -14.926 -13.902 -25.644  1.00  0.00           H  
ATOM   2428 3HG2 THR B 160     -13.224 -13.715 -25.161  1.00  0.00           H  
ATOM   2429  N   LEU B 161     -16.407 -11.274 -22.016  1.00  0.00           N  
ATOM   2430  CA  LEU B 161     -16.808 -10.731 -20.723  1.00  0.00           C  
ATOM   2431  C   LEU B 161     -16.417 -11.721 -19.628  1.00  0.00           C  
ATOM   2432  O   LEU B 161     -16.104 -11.328 -18.503  1.00  0.00           O  
ATOM   2433  CB  LEU B 161     -18.319 -10.467 -20.687  1.00  0.00           C  
ATOM   2434  CG  LEU B 161     -18.816  -9.326 -21.584  1.00  0.00           C  
ATOM   2435  CD1 LEU B 161     -20.337  -9.271 -21.541  1.00  0.00           C  
ATOM   2436  CD2 LEU B 161     -18.208  -8.011 -21.117  1.00  0.00           C  
ATOM   2437  H   LEU B 161     -17.120 -11.557 -22.673  1.00  0.00           H  
ATOM   2438  HA  LEU B 161     -16.299  -9.780 -20.574  1.00  0.00           H  
ATOM   2439 1HB  LEU B 161     -18.838 -11.375 -20.989  1.00  0.00           H  
ATOM   2440 2HB  LEU B 161     -18.607 -10.233 -19.662  1.00  0.00           H  
ATOM   2441  HG  LEU B 161     -18.518  -9.517 -22.615  1.00  0.00           H  
ATOM   2442 1HD1 LEU B 161     -20.690  -8.461 -22.178  1.00  0.00           H  
ATOM   2443 2HD1 LEU B 161     -20.745 -10.217 -21.899  1.00  0.00           H  
ATOM   2444 3HD1 LEU B 161     -20.666  -9.097 -20.517  1.00  0.00           H  
ATOM   2445 1HD2 LEU B 161     -18.561  -7.200 -21.754  1.00  0.00           H  
ATOM   2446 2HD2 LEU B 161     -18.507  -7.818 -20.086  1.00  0.00           H  
ATOM   2447 3HD2 LEU B 161     -17.122  -8.072 -21.174  1.00  0.00           H  
ATOM   2448  N   TRP B 162     -16.426 -13.004 -19.977  1.00  0.00           N  
ATOM   2449  CA  TRP B 162     -15.981 -14.055 -19.076  1.00  0.00           C  
ATOM   2450  C   TRP B 162     -14.570 -13.748 -18.591  1.00  0.00           C  
ATOM   2451  O   TRP B 162     -14.316 -13.665 -17.390  1.00  0.00           O  
ATOM   2452  CB  TRP B 162     -16.012 -15.417 -19.773  1.00  0.00           C  
ATOM   2453  CG  TRP B 162     -15.464 -16.531 -18.934  1.00  0.00           C  
ATOM   2454  CD1 TRP B 162     -14.211 -17.062 -19.001  1.00  0.00           C  
ATOM   2455  CD2 TRP B 162     -16.154 -17.261 -17.890  1.00  0.00           C  
ATOM   2456  NE1 TRP B 162     -14.073 -18.068 -18.077  1.00  0.00           N  
ATOM   2457  CE2 TRP B 162     -15.252 -18.202 -17.387  1.00  0.00           C  
ATOM   2458  CE3 TRP B 162     -17.444 -17.190 -17.350  1.00  0.00           C  
ATOM   2459  CZ2 TRP B 162     -15.595 -19.075 -16.367  1.00  0.00           C  
ATOM   2460  CZ3 TRP B 162     -17.788 -18.065 -16.326  1.00  0.00           C  
ATOM   2461  CH2 TRP B 162     -16.887 -18.982 -15.847  1.00  0.00           C  
ATOM   2462  H   TRP B 162     -16.753 -13.252 -20.900  1.00  0.00           H  
ATOM   2463  HA  TRP B 162     -16.664 -14.096 -18.228  1.00  0.00           H  
ATOM   2464 1HB  TRP B 162     -17.039 -15.664 -20.044  1.00  0.00           H  
ATOM   2465 2HB  TRP B 162     -15.434 -15.366 -20.696  1.00  0.00           H  
ATOM   2466  HD1 TRP B 162     -13.433 -16.736 -19.688  1.00  0.00           H  
ATOM   2467  HE1 TRP B 162     -13.241 -18.620 -17.928  1.00  0.00           H  
ATOM   2468  HE3 TRP B 162     -18.162 -16.462 -17.725  1.00  0.00           H  
ATOM   2469  HZ2 TRP B 162     -14.894 -19.811 -15.973  1.00  0.00           H  
ATOM   2470  HZ3 TRP B 162     -18.795 -18.004 -15.912  1.00  0.00           H  
ATOM   2471  HH2 TRP B 162     -17.190 -19.653 -15.043  1.00  0.00           H  
ATOM   2472  N   GLY B 163     -13.655 -13.580 -19.533  1.00  0.00           N  
ATOM   2473  CA  GLY B 163     -12.276 -13.332 -19.169  1.00  0.00           C  
ATOM   2474  C   GLY B 163     -12.143 -12.015 -18.435  1.00  0.00           C  
ATOM   2475  O   GLY B 163     -11.303 -11.887 -17.546  1.00  0.00           O  
ATOM   2476  H   GLY B 163     -13.906 -13.623 -20.511  1.00  0.00           H  
ATOM   2477 1HA  GLY B 163     -11.913 -14.145 -18.540  1.00  0.00           H  
ATOM   2478 2HA  GLY B 163     -11.659 -13.321 -20.066  1.00  0.00           H  
ATOM   2479  N   ARG B 164     -12.976 -11.040 -18.805  1.00  0.00           N  
ATOM   2480  CA  ARG B 164     -12.918  -9.704 -18.209  1.00  0.00           C  
ATOM   2481  C   ARG B 164     -13.497  -9.749 -16.802  1.00  0.00           C  
ATOM   2482  O   ARG B 164     -13.171  -8.923 -15.952  1.00  0.00           O  
ATOM   2483  CB  ARG B 164     -13.689  -8.694 -19.046  1.00  0.00           C  
ATOM   2484  CG  ARG B 164     -13.036  -8.331 -20.371  1.00  0.00           C  
ATOM   2485  CD  ARG B 164     -13.942  -7.522 -21.226  1.00  0.00           C  
ATOM   2486  NE  ARG B 164     -13.305  -7.134 -22.475  1.00  0.00           N  
ATOM   2487  CZ  ARG B 164     -13.869  -6.341 -23.406  1.00  0.00           C  
ATOM   2488  NH1 ARG B 164     -15.077  -5.860 -23.216  1.00  0.00           N  
ATOM   2489  NH2 ARG B 164     -13.207  -6.046 -24.512  1.00  0.00           N  
ATOM   2490  H   ARG B 164     -13.665 -11.231 -19.518  1.00  0.00           H  
ATOM   2491  HA  ARG B 164     -11.875  -9.389 -18.164  1.00  0.00           H  
ATOM   2492 1HB  ARG B 164     -14.682  -9.085 -19.265  1.00  0.00           H  
ATOM   2493 2HB  ARG B 164     -13.818  -7.773 -18.479  1.00  0.00           H  
ATOM   2494 1HG  ARG B 164     -12.132  -7.751 -20.184  1.00  0.00           H  
ATOM   2495 2HG  ARG B 164     -12.777  -9.242 -20.911  1.00  0.00           H  
ATOM   2496 1HD  ARG B 164     -14.833  -8.102 -21.463  1.00  0.00           H  
ATOM   2497 2HD  ARG B 164     -14.230  -6.615 -20.695  1.00  0.00           H  
ATOM   2498  HE  ARG B 164     -12.375  -7.485 -22.657  1.00  0.00           H  
ATOM   2499 1HH1 ARG B 164     -15.584  -6.085 -22.371  1.00  0.00           H  
ATOM   2500 2HH1 ARG B 164     -15.500  -5.265 -23.914  1.00  0.00           H  
ATOM   2501 1HH2 ARG B 164     -12.278  -6.417 -24.658  1.00  0.00           H  
ATOM   2502 2HH2 ARG B 164     -13.629  -5.452 -25.210  1.00  0.00           H  
ATOM   2503  N   CYS B 165     -14.362 -10.724 -16.559  1.00  0.00           N  
ATOM   2504  CA  CYS B 165     -14.901 -10.919 -15.226  1.00  0.00           C  
ATOM   2505  C   CYS B 165     -13.772 -11.479 -14.390  1.00  0.00           C  
ATOM   2506  O   CYS B 165     -13.568 -11.059 -13.253  1.00  0.00           O  
ATOM   2507  CB  CYS B 165     -16.093 -11.876 -15.226  1.00  0.00           C  
ATOM   2508  SG  CYS B 165     -17.589 -11.195 -15.981  1.00  0.00           S  
ATOM   2509  H   CYS B 165     -14.653 -11.343 -17.302  1.00  0.00           H  
ATOM   2510  HA  CYS B 165     -15.266  -9.960 -14.858  1.00  0.00           H  
ATOM   2511 1HB  CYS B 165     -15.829 -12.787 -15.763  1.00  0.00           H  
ATOM   2512 2HB  CYS B 165     -16.332 -12.159 -14.200  1.00  0.00           H  
ATOM   2513  HG  CYS B 165     -18.344 -12.272 -15.791  1.00  0.00           H  
ATOM   2514  N   VAL B 166     -13.031 -12.417 -14.970  1.00  0.00           N  
ATOM   2515  CA  VAL B 166     -11.881 -13.007 -14.299  1.00  0.00           C  
ATOM   2516  C   VAL B 166     -10.799 -11.952 -14.098  1.00  0.00           C  
ATOM   2517  O   VAL B 166     -10.053 -11.986 -13.109  1.00  0.00           O  
ATOM   2518  CB  VAL B 166     -11.316 -14.180 -15.121  1.00  0.00           C  
ATOM   2519  CG1 VAL B 166     -10.033 -14.702 -14.492  1.00  0.00           C  
ATOM   2520  CG2 VAL B 166     -12.355 -15.287 -15.224  1.00  0.00           C  
ATOM   2521  H   VAL B 166     -13.271 -12.729 -15.901  1.00  0.00           H  
ATOM   2522  HA  VAL B 166     -12.203 -13.383 -13.327  1.00  0.00           H  
ATOM   2523  HB  VAL B 166     -11.064 -13.824 -16.119  1.00  0.00           H  
ATOM   2524 1HG1 VAL B 166      -9.647 -15.531 -15.086  1.00  0.00           H  
ATOM   2525 2HG1 VAL B 166      -9.292 -13.903 -14.462  1.00  0.00           H  
ATOM   2526 3HG1 VAL B 166     -10.238 -15.047 -13.479  1.00  0.00           H  
ATOM   2527 1HG2 VAL B 166     -11.949 -16.113 -15.807  1.00  0.00           H  
ATOM   2528 2HG2 VAL B 166     -12.612 -15.639 -14.225  1.00  0.00           H  
ATOM   2529 3HG2 VAL B 166     -13.249 -14.902 -15.714  1.00  0.00           H  
ATOM   2530  N   ALA B 167     -10.717 -11.008 -15.027  1.00  0.00           N  
ATOM   2531  CA  ALA B 167      -9.763  -9.916 -14.887  1.00  0.00           C  
ATOM   2532  C   ALA B 167     -10.044  -9.183 -13.567  1.00  0.00           C  
ATOM   2533  O   ALA B 167      -9.130  -8.901 -12.780  1.00  0.00           O  
ATOM   2534  CB  ALA B 167      -9.892  -8.959 -16.062  1.00  0.00           C  
ATOM   2535  H   ALA B 167     -11.315 -11.037 -15.840  1.00  0.00           H  
ATOM   2536  HA  ALA B 167      -8.760 -10.342 -14.883  1.00  0.00           H  
ATOM   2537 1HB  ALA B 167      -9.174  -8.146 -15.949  1.00  0.00           H  
ATOM   2538 2HB  ALA B 167      -9.690  -9.494 -16.991  1.00  0.00           H  
ATOM   2539 3HB  ALA B 167     -10.901  -8.552 -16.091  1.00  0.00           H  
ATOM   2540  N   VAL B 168     -11.318  -8.884 -13.327  1.00  0.00           N  
ATOM   2541  CA  VAL B 168     -11.725  -8.232 -12.090  1.00  0.00           C  
ATOM   2542  C   VAL B 168     -11.221  -9.036 -10.899  1.00  0.00           C  
ATOM   2543  O   VAL B 168     -10.703  -8.481  -9.935  1.00  0.00           O  
ATOM   2544  CB  VAL B 168     -13.258  -8.105 -12.020  1.00  0.00           C  
ATOM   2545  CG1 VAL B 168     -13.693  -7.663 -10.631  1.00  0.00           C  
ATOM   2546  CG2 VAL B 168     -13.744  -7.122 -13.075  1.00  0.00           C  
ATOM   2547  H   VAL B 168     -12.019  -9.112 -14.016  1.00  0.00           H  
ATOM   2548  HA  VAL B 168     -11.298  -7.229 -12.070  1.00  0.00           H  
ATOM   2549  HB  VAL B 168     -13.704  -9.083 -12.201  1.00  0.00           H  
ATOM   2550 1HG1 VAL B 168     -14.780  -7.578 -10.599  1.00  0.00           H  
ATOM   2551 2HG1 VAL B 168     -13.366  -8.399  -9.896  1.00  0.00           H  
ATOM   2552 3HG1 VAL B 168     -13.248  -6.696 -10.400  1.00  0.00           H  
ATOM   2553 1HG2 VAL B 168     -14.829  -7.037 -13.020  1.00  0.00           H  
ATOM   2554 2HG2 VAL B 168     -13.294  -6.145 -12.897  1.00  0.00           H  
ATOM   2555 3HG2 VAL B 168     -13.458  -7.479 -14.064  1.00  0.00           H  
ATOM   2556  N   VAL B 169     -11.371 -10.350 -10.976  1.00  0.00           N  
ATOM   2557  CA  VAL B 169     -10.969 -11.216  -9.883  1.00  0.00           C  
ATOM   2558  C   VAL B 169      -9.498 -11.033  -9.553  1.00  0.00           C  
ATOM   2559  O   VAL B 169      -9.137 -10.809  -8.394  1.00  0.00           O  
ATOM   2560  CB  VAL B 169     -11.235 -12.689 -10.244  1.00  0.00           C  
ATOM   2561  CG1 VAL B 169     -10.631 -13.611  -9.195  1.00  0.00           C  
ATOM   2562  CG2 VAL B 169     -12.731 -12.929 -10.375  1.00  0.00           C  
ATOM   2563  H   VAL B 169     -11.771 -10.761 -11.808  1.00  0.00           H  
ATOM   2564  HA  VAL B 169     -11.572 -10.970  -9.008  1.00  0.00           H  
ATOM   2565  HB  VAL B 169     -10.745 -12.916 -11.191  1.00  0.00           H  
ATOM   2566 1HG1 VAL B 169     -10.827 -14.649  -9.466  1.00  0.00           H  
ATOM   2567 2HG1 VAL B 169      -9.554 -13.448  -9.144  1.00  0.00           H  
ATOM   2568 3HG1 VAL B 169     -11.077 -13.400  -8.224  1.00  0.00           H  
ATOM   2569 1HG2 VAL B 169     -12.911 -13.973 -10.631  1.00  0.00           H  
ATOM   2570 2HG2 VAL B 169     -13.221 -12.697  -9.429  1.00  0.00           H  
ATOM   2571 3HG2 VAL B 169     -13.135 -12.288 -11.159  1.00  0.00           H  
ATOM   2572  N   VAL B 170      -8.647 -11.127 -10.572  1.00  0.00           N  
ATOM   2573  CA  VAL B 170      -7.210 -11.091 -10.345  1.00  0.00           C  
ATOM   2574  C   VAL B 170      -6.736  -9.671 -10.041  1.00  0.00           C  
ATOM   2575  O   VAL B 170      -5.718  -9.475  -9.378  1.00  0.00           O  
ATOM   2576  CB  VAL B 170      -6.462 -11.628 -11.581  1.00  0.00           C  
ATOM   2577  CG1 VAL B 170      -6.903 -13.050 -11.893  1.00  0.00           C  
ATOM   2578  CG2 VAL B 170      -6.707 -10.713 -12.771  1.00  0.00           C  
ATOM   2579  H   VAL B 170      -8.994 -11.224 -11.515  1.00  0.00           H  
ATOM   2580  HA  VAL B 170      -6.980 -11.717  -9.482  1.00  0.00           H  
ATOM   2581  HB  VAL B 170      -5.395 -11.663 -11.361  1.00  0.00           H  
ATOM   2582 1HG1 VAL B 170      -6.364 -13.414 -12.769  1.00  0.00           H  
ATOM   2583 2HG1 VAL B 170      -6.685 -13.694 -11.041  1.00  0.00           H  
ATOM   2584 3HG1 VAL B 170      -7.974 -13.063 -12.096  1.00  0.00           H  
ATOM   2585 1HG2 VAL B 170      -6.175 -11.099 -13.641  1.00  0.00           H  
ATOM   2586 2HG2 VAL B 170      -7.775 -10.674 -12.987  1.00  0.00           H  
ATOM   2587 3HG2 VAL B 170      -6.346  -9.711 -12.540  1.00  0.00           H  
ATOM   2588  N   MET B 171      -7.478  -8.681 -10.521  1.00  0.00           N  
ATOM   2589  CA  MET B 171      -7.182  -7.312 -10.157  1.00  0.00           C  
ATOM   2590  C   MET B 171      -7.272  -7.136  -8.651  1.00  0.00           C  
ATOM   2591  O   MET B 171      -6.334  -6.645  -8.029  1.00  0.00           O  
ATOM   2592  CB  MET B 171      -8.135  -6.355 -10.871  1.00  0.00           C  
ATOM   2593  CG  MET B 171      -7.860  -6.186 -12.359  1.00  0.00           C  
ATOM   2594  SD  MET B 171      -9.029  -5.070 -13.160  1.00  0.00           S  
ATOM   2595  CE  MET B 171      -8.693  -5.410 -14.885  1.00  0.00           C  
ATOM   2596  H   MET B 171      -8.252  -8.870 -11.141  1.00  0.00           H  
ATOM   2597  HA  MET B 171      -6.172  -7.076 -10.489  1.00  0.00           H  
ATOM   2598 1HB  MET B 171      -9.158  -6.709 -10.758  1.00  0.00           H  
ATOM   2599 2HB  MET B 171      -8.076  -5.369 -10.407  1.00  0.00           H  
ATOM   2600 1HG  MET B 171      -6.855  -5.792 -12.501  1.00  0.00           H  
ATOM   2601 2HG  MET B 171      -7.918  -7.157 -12.851  1.00  0.00           H  
ATOM   2602 1HE  MET B 171      -9.340  -4.794 -15.510  1.00  0.00           H  
ATOM   2603 2HE  MET B 171      -7.650  -5.181 -15.105  1.00  0.00           H  
ATOM   2604 3HE  MET B 171      -8.885  -6.463 -15.093  1.00  0.00           H  
ATOM   2605  N   VAL B 172      -8.394  -7.535  -8.058  1.00  0.00           N  
ATOM   2606  CA  VAL B 172      -8.588  -7.320  -6.625  1.00  0.00           C  
ATOM   2607  C   VAL B 172      -7.650  -8.222  -5.842  1.00  0.00           C  
ATOM   2608  O   VAL B 172      -7.052  -7.797  -4.857  1.00  0.00           O  
ATOM   2609  CB  VAL B 172     -10.044  -7.611  -6.219  1.00  0.00           C  
ATOM   2610  CG1 VAL B 172     -10.199  -7.546  -4.707  1.00  0.00           C  
ATOM   2611  CG2 VAL B 172     -10.979  -6.624  -6.900  1.00  0.00           C  
ATOM   2612  H   VAL B 172      -9.123  -7.990  -8.589  1.00  0.00           H  
ATOM   2613  HA  VAL B 172      -8.353  -6.280  -6.397  1.00  0.00           H  
ATOM   2614  HB  VAL B 172     -10.301  -8.626  -6.524  1.00  0.00           H  
ATOM   2615 1HG1 VAL B 172     -11.234  -7.754  -4.437  1.00  0.00           H  
ATOM   2616 2HG1 VAL B 172      -9.547  -8.286  -4.242  1.00  0.00           H  
ATOM   2617 3HG1 VAL B 172      -9.927  -6.550  -4.356  1.00  0.00           H  
ATOM   2618 1HG2 VAL B 172     -12.008  -6.836  -6.609  1.00  0.00           H  
ATOM   2619 2HG2 VAL B 172     -10.719  -5.609  -6.599  1.00  0.00           H  
ATOM   2620 3HG2 VAL B 172     -10.882  -6.717  -7.982  1.00  0.00           H  
ATOM   2621  N   ALA B 173      -7.512  -9.464  -6.296  1.00  0.00           N  
ATOM   2622  CA  ALA B 173      -6.695 -10.443  -5.595  1.00  0.00           C  
ATOM   2623  C   ALA B 173      -5.276  -9.902  -5.482  1.00  0.00           C  
ATOM   2624  O   ALA B 173      -4.643  -9.999  -4.440  1.00  0.00           O  
ATOM   2625  CB  ALA B 173      -6.689 -11.755  -6.358  1.00  0.00           C  
ATOM   2626  H   ALA B 173      -7.984  -9.736  -7.147  1.00  0.00           H  
ATOM   2627  HA  ALA B 173      -7.133 -10.605  -4.610  1.00  0.00           H  
ATOM   2628 1HB  ALA B 173      -6.075 -12.482  -5.825  1.00  0.00           H  
ATOM   2629 2HB  ALA B 173      -7.708 -12.133  -6.441  1.00  0.00           H  
ATOM   2630 3HB  ALA B 173      -6.279 -11.595  -7.354  1.00  0.00           H  
ATOM   2631  N   GLY B 174      -4.787  -9.314  -6.564  1.00  0.00           N  
ATOM   2632  CA  GLY B 174      -3.453  -8.755  -6.553  1.00  0.00           C  
ATOM   2633  C   GLY B 174      -3.290  -7.581  -5.602  1.00  0.00           C  
ATOM   2634  O   GLY B 174      -2.372  -7.575  -4.783  1.00  0.00           O  
ATOM   2635  H   GLY B 174      -5.341  -9.250  -7.406  1.00  0.00           H  
ATOM   2636 1HA  GLY B 174      -2.737  -9.528  -6.272  1.00  0.00           H  
ATOM   2637 2HA  GLY B 174      -3.189  -8.424  -7.557  1.00  0.00           H  
ATOM   2638  N   ILE B 175      -4.163  -6.581  -5.710  1.00  0.00           N  
ATOM   2639  CA  ILE B 175      -4.038  -5.382  -4.886  1.00  0.00           C  
ATOM   2640  C   ILE B 175      -4.158  -5.785  -3.427  1.00  0.00           C  
ATOM   2641  O   ILE B 175      -3.384  -5.355  -2.573  1.00  0.00           O  
ATOM   2642  CB  ILE B 175      -5.112  -4.335  -5.234  1.00  0.00           C  
ATOM   2643  CG1 ILE B 175      -4.895  -3.800  -6.652  1.00  0.00           C  
ATOM   2644  CG2 ILE B 175      -5.095  -3.199  -4.224  1.00  0.00           C  
ATOM   2645  CD1 ILE B 175      -3.576  -3.085  -6.839  1.00  0.00           C  
ATOM   2646  H   ILE B 175      -4.925  -6.648  -6.370  1.00  0.00           H  
ATOM   2647  HA  ILE B 175      -3.084  -4.907  -5.109  1.00  0.00           H  
ATOM   2648  HB  ILE B 175      -6.095  -4.805  -5.222  1.00  0.00           H  
ATOM   2649 1HG1 ILE B 175      -4.941  -4.624  -7.363  1.00  0.00           H  
ATOM   2650 2HG1 ILE B 175      -5.697  -3.105  -6.906  1.00  0.00           H  
ATOM   2651 1HG2 ILE B 175      -5.859  -2.467  -4.486  1.00  0.00           H  
ATOM   2652 2HG2 ILE B 175      -5.296  -3.594  -3.229  1.00  0.00           H  
ATOM   2653 3HG2 ILE B 175      -4.116  -2.719  -4.233  1.00  0.00           H  
ATOM   2654 1HD1 ILE B 175      -3.495  -2.734  -7.868  1.00  0.00           H  
ATOM   2655 2HD1 ILE B 175      -3.524  -2.233  -6.160  1.00  0.00           H  
ATOM   2656 3HD1 ILE B 175      -2.757  -3.771  -6.625  1.00  0.00           H  
ATOM   2657  N   THR B 176      -5.145  -6.631  -3.162  1.00  0.00           N  
ATOM   2658  CA  THR B 176      -5.419  -7.137  -1.836  1.00  0.00           C  
ATOM   2659  C   THR B 176      -4.246  -7.919  -1.261  1.00  0.00           C  
ATOM   2660  O   THR B 176      -3.867  -7.703  -0.118  1.00  0.00           O  
ATOM   2661  CB  THR B 176      -6.676  -8.028  -1.845  1.00  0.00           C  
ATOM   2662  OG1 THR B 176      -7.809  -7.254  -2.261  1.00  0.00           O  
ATOM   2663  CG2 THR B 176      -6.937  -8.597  -0.459  1.00  0.00           C  
ATOM   2664  H   THR B 176      -5.727  -6.929  -3.932  1.00  0.00           H  
ATOM   2665  HA  THR B 176      -5.591  -6.291  -1.171  1.00  0.00           H  
ATOM   2666  HB  THR B 176      -6.535  -8.848  -2.548  1.00  0.00           H  
ATOM   2667  HG1 THR B 176      -8.469  -7.254  -1.563  1.00  0.00           H  
ATOM   2668 1HG2 THR B 176      -7.828  -9.224  -0.485  1.00  0.00           H  
ATOM   2669 2HG2 THR B 176      -6.081  -9.195  -0.145  1.00  0.00           H  
ATOM   2670 3HG2 THR B 176      -7.087  -7.781   0.247  1.00  0.00           H  
ATOM   2671  N   SER B 177      -3.661  -8.819  -2.040  1.00  0.00           N  
ATOM   2672  CA  SER B 177      -2.544  -9.607  -1.541  1.00  0.00           C  
ATOM   2673  C   SER B 177      -1.383  -8.710  -1.115  1.00  0.00           C  
ATOM   2674  O   SER B 177      -0.786  -8.911  -0.058  1.00  0.00           O  
ATOM   2675  CB  SER B 177      -2.080 -10.583  -2.604  1.00  0.00           C  
ATOM   2676  OG  SER B 177      -3.070 -11.536  -2.877  1.00  0.00           O  
ATOM   2677  H   SER B 177      -3.984  -8.967  -2.986  1.00  0.00           H  
ATOM   2678  HA  SER B 177      -2.881 -10.174  -0.672  1.00  0.00           H  
ATOM   2679 1HB  SER B 177      -1.836 -10.038  -3.516  1.00  0.00           H  
ATOM   2680 2HB  SER B 177      -1.173 -11.083  -2.268  1.00  0.00           H  
ATOM   2681  HG  SER B 177      -2.819 -12.325  -2.391  1.00  0.00           H  
ATOM   2682  N   PHE B 178      -1.062  -7.711  -1.929  1.00  0.00           N  
ATOM   2683  CA  PHE B 178       0.025  -6.805  -1.594  1.00  0.00           C  
ATOM   2684  C   PHE B 178      -0.280  -5.985  -0.356  1.00  0.00           C  
ATOM   2685  O   PHE B 178       0.608  -5.718   0.448  1.00  0.00           O  
ATOM   2686  CB  PHE B 178       0.314  -5.866  -2.767  1.00  0.00           C  
ATOM   2687  CG  PHE B 178       1.055  -6.520  -3.898  1.00  0.00           C  
ATOM   2688  CD1 PHE B 178       0.499  -6.581  -5.168  1.00  0.00           C  
ATOM   2689  CD2 PHE B 178       2.309  -7.077  -3.696  1.00  0.00           C  
ATOM   2690  CE1 PHE B 178       1.180  -7.182  -6.209  1.00  0.00           C  
ATOM   2691  CE2 PHE B 178       2.992  -7.677  -4.735  1.00  0.00           C  
ATOM   2692  CZ  PHE B 178       2.426  -7.730  -5.993  1.00  0.00           C  
ATOM   2693  H   PHE B 178      -1.572  -7.570  -2.790  1.00  0.00           H  
ATOM   2694  HA  PHE B 178       0.914  -7.398  -1.372  1.00  0.00           H  
ATOM   2695 1HB  PHE B 178      -0.624  -5.473  -3.157  1.00  0.00           H  
ATOM   2696 2HB  PHE B 178       0.904  -5.020  -2.419  1.00  0.00           H  
ATOM   2697  HD1 PHE B 178      -0.487  -6.146  -5.338  1.00  0.00           H  
ATOM   2698  HD2 PHE B 178       2.755  -7.035  -2.702  1.00  0.00           H  
ATOM   2699  HE1 PHE B 178       0.731  -7.223  -7.201  1.00  0.00           H  
ATOM   2700  HE2 PHE B 178       3.977  -8.110  -4.563  1.00  0.00           H  
ATOM   2701  HZ  PHE B 178       2.963  -8.205  -6.813  1.00  0.00           H  
ATOM   2702  N   GLY B 179      -1.538  -5.595  -0.200  1.00  0.00           N  
ATOM   2703  CA  GLY B 179      -1.939  -4.851   0.982  1.00  0.00           C  
ATOM   2704  C   GLY B 179      -1.856  -5.708   2.226  1.00  0.00           C  
ATOM   2705  O   GLY B 179      -1.487  -5.228   3.296  1.00  0.00           O  
ATOM   2706  H   GLY B 179      -2.230  -5.812  -0.903  1.00  0.00           H  
ATOM   2707 1HA  GLY B 179      -1.299  -3.976   1.096  1.00  0.00           H  
ATOM   2708 2HA  GLY B 179      -2.959  -4.488   0.854  1.00  0.00           H  
ATOM   2709  N   LEU B 180      -2.200  -6.982   2.081  1.00  0.00           N  
ATOM   2710  CA  LEU B 180      -2.158  -7.909   3.196  1.00  0.00           C  
ATOM   2711  C   LEU B 180      -0.714  -8.119   3.632  1.00  0.00           C  
ATOM   2712  O   LEU B 180      -0.427  -8.222   4.823  1.00  0.00           O  
ATOM   2713  CB  LEU B 180      -2.795  -9.249   2.806  1.00  0.00           C  
ATOM   2714  CG  LEU B 180      -4.320  -9.236   2.636  1.00  0.00           C  
ATOM   2715  CD1 LEU B 180      -4.777 -10.568   2.057  1.00  0.00           C  
ATOM   2716  CD2 LEU B 180      -4.979  -8.969   3.981  1.00  0.00           C  
ATOM   2717  H   LEU B 180      -2.498  -7.316   1.175  1.00  0.00           H  
ATOM   2718  HA  LEU B 180      -2.740  -7.490   4.016  1.00  0.00           H  
ATOM   2719 1HB  LEU B 180      -2.359  -9.580   1.865  1.00  0.00           H  
ATOM   2720 2HB  LEU B 180      -2.554  -9.985   3.573  1.00  0.00           H  
ATOM   2721  HG  LEU B 180      -4.600  -8.453   1.932  1.00  0.00           H  
ATOM   2722 1HD1 LEU B 180      -5.861 -10.559   1.936  1.00  0.00           H  
ATOM   2723 2HD1 LEU B 180      -4.306 -10.725   1.087  1.00  0.00           H  
ATOM   2724 3HD1 LEU B 180      -4.495 -11.375   2.733  1.00  0.00           H  
ATOM   2725 1HD2 LEU B 180      -6.063  -8.959   3.859  1.00  0.00           H  
ATOM   2726 2HD2 LEU B 180      -4.700  -9.752   4.685  1.00  0.00           H  
ATOM   2727 3HD2 LEU B 180      -4.648  -8.003   4.362  1.00  0.00           H  
ATOM   2728  N   VAL B 181       0.194  -8.182   2.664  1.00  0.00           N  
ATOM   2729  CA  VAL B 181       1.618  -8.290   2.967  1.00  0.00           C  
ATOM   2730  C   VAL B 181       2.107  -7.045   3.689  1.00  0.00           C  
ATOM   2731  O   VAL B 181       2.861  -7.143   4.654  1.00  0.00           O  
ATOM   2732  CB  VAL B 181       2.432  -8.486   1.674  1.00  0.00           C  
ATOM   2733  CG1 VAL B 181       3.921  -8.362   1.959  1.00  0.00           C  
ATOM   2734  CG2 VAL B 181       2.111  -9.841   1.061  1.00  0.00           C  
ATOM   2735  H   VAL B 181      -0.103  -8.155   1.699  1.00  0.00           H  
ATOM   2736  HA  VAL B 181       1.771  -9.162   3.605  1.00  0.00           H  
ATOM   2737  HB  VAL B 181       2.172  -7.697   0.969  1.00  0.00           H  
ATOM   2738 1HG1 VAL B 181       4.481  -8.503   1.034  1.00  0.00           H  
ATOM   2739 2HG1 VAL B 181       4.133  -7.372   2.363  1.00  0.00           H  
ATOM   2740 3HG1 VAL B 181       4.218  -9.122   2.681  1.00  0.00           H  
ATOM   2741 1HG2 VAL B 181       2.689  -9.972   0.147  1.00  0.00           H  
ATOM   2742 2HG2 VAL B 181       2.365 -10.630   1.768  1.00  0.00           H  
ATOM   2743 3HG2 VAL B 181       1.047  -9.892   0.827  1.00  0.00           H  
ATOM   2744  N   THR B 182       1.690  -5.875   3.220  1.00  0.00           N  
ATOM   2745  CA  THR B 182       2.141  -4.638   3.835  1.00  0.00           C  
ATOM   2746  C   THR B 182       1.629  -4.640   5.258  1.00  0.00           C  
ATOM   2747  O   THR B 182       2.367  -4.337   6.191  1.00  0.00           O  
ATOM   2748  CB  THR B 182       1.640  -3.392   3.081  1.00  0.00           C  
ATOM   2749  OG1 THR B 182       2.174  -3.388   1.751  1.00  0.00           O  
ATOM   2750  CG2 THR B 182       2.073  -2.123   3.800  1.00  0.00           C  
ATOM   2751  H   THR B 182       1.057  -5.831   2.434  1.00  0.00           H  
ATOM   2752  HA  THR B 182       3.229  -4.603   3.783  1.00  0.00           H  
ATOM   2753  HB  THR B 182       0.552  -3.415   3.021  1.00  0.00           H  
ATOM   2754  HG1 THR B 182       1.508  -3.711   1.138  1.00  0.00           H  
ATOM   2755 1HG2 THR B 182       1.710  -1.253   3.253  1.00  0.00           H  
ATOM   2756 2HG2 THR B 182       1.659  -2.117   4.808  1.00  0.00           H  
ATOM   2757 3HG2 THR B 182       3.160  -2.089   3.855  1.00  0.00           H  
ATOM   2758  N   ALA B 183       0.354  -4.985   5.416  1.00  0.00           N  
ATOM   2759  CA  ALA B 183      -0.306  -4.904   6.710  1.00  0.00           C  
ATOM   2760  C   ALA B 183       0.407  -5.865   7.642  1.00  0.00           C  
ATOM   2761  O   ALA B 183       0.781  -5.505   8.757  1.00  0.00           O  
ATOM   2762  CB  ALA B 183      -1.766  -5.291   6.582  1.00  0.00           C  
ATOM   2763  H   ALA B 183      -0.169  -5.312   4.616  1.00  0.00           H  
ATOM   2764  HA  ALA B 183      -0.243  -3.872   7.058  1.00  0.00           H  
ATOM   2765 1HB  ALA B 183      -2.247  -5.225   7.557  1.00  0.00           H  
ATOM   2766 2HB  ALA B 183      -2.262  -4.614   5.886  1.00  0.00           H  
ATOM   2767 3HB  ALA B 183      -1.840  -6.311   6.209  1.00  0.00           H  
ATOM   2768  N   ALA B 184       0.596  -7.090   7.168  1.00  0.00           N  
ATOM   2769  CA  ALA B 184       1.157  -8.149   7.990  1.00  0.00           C  
ATOM   2770  C   ALA B 184       2.522  -7.714   8.499  1.00  0.00           C  
ATOM   2771  O   ALA B 184       2.798  -7.759   9.693  1.00  0.00           O  
ATOM   2772  CB  ALA B 184       1.293  -9.421   7.172  1.00  0.00           C  
ATOM   2773  H   ALA B 184       0.344  -7.292   6.211  1.00  0.00           H  
ATOM   2774  HA  ALA B 184       0.475  -8.330   8.821  1.00  0.00           H  
ATOM   2775 1HB  ALA B 184       1.713 -10.211   7.795  1.00  0.00           H  
ATOM   2776 2HB  ALA B 184       0.311  -9.728   6.811  1.00  0.00           H  
ATOM   2777 3HB  ALA B 184       1.950  -9.239   6.324  1.00  0.00           H  
ATOM   2778  N   LEU B 185       3.372  -7.275   7.584  1.00  0.00           N  
ATOM   2779  CA  LEU B 185       4.712  -6.834   7.935  1.00  0.00           C  
ATOM   2780  C   LEU B 185       4.739  -5.618   8.859  1.00  0.00           C  
ATOM   2781  O   LEU B 185       5.541  -5.564   9.789  1.00  0.00           O  
ATOM   2782  CB  LEU B 185       5.492  -6.513   6.655  1.00  0.00           C  
ATOM   2783  CG  LEU B 185       5.860  -7.718   5.780  1.00  0.00           C  
ATOM   2784  CD1 LEU B 185       6.449  -7.229   4.463  1.00  0.00           C  
ATOM   2785  CD2 LEU B 185       6.848  -8.604   6.525  1.00  0.00           C  
ATOM   2786  H   LEU B 185       3.082  -7.246   6.617  1.00  0.00           H  
ATOM   2787  HA  LEU B 185       5.208  -7.636   8.481  1.00  0.00           H  
ATOM   2788 1HB  LEU B 185       4.898  -5.832   6.047  1.00  0.00           H  
ATOM   2789 2HB  LEU B 185       6.418  -6.008   6.930  1.00  0.00           H  
ATOM   2790  HG  LEU B 185       4.961  -8.289   5.550  1.00  0.00           H  
ATOM   2791 1HD1 LEU B 185       6.711  -8.085   3.841  1.00  0.00           H  
ATOM   2792 2HD1 LEU B 185       5.715  -6.614   3.942  1.00  0.00           H  
ATOM   2793 3HD1 LEU B 185       7.343  -6.639   4.661  1.00  0.00           H  
ATOM   2794 1HD2 LEU B 185       7.109  -9.461   5.903  1.00  0.00           H  
ATOM   2795 2HD2 LEU B 185       7.748  -8.033   6.753  1.00  0.00           H  
ATOM   2796 3HD2 LEU B 185       6.394  -8.953   7.452  1.00  0.00           H  
ATOM   2797  N   ALA B 186       3.872  -4.641   8.602  1.00  0.00           N  
ATOM   2798  CA  ALA B 186       3.851  -3.416   9.398  1.00  0.00           C  
ATOM   2799  C   ALA B 186       3.607  -3.704  10.866  1.00  0.00           C  
ATOM   2800  O   ALA B 186       4.355  -3.242  11.720  1.00  0.00           O  
ATOM   2801  CB  ALA B 186       2.782  -2.464   8.882  1.00  0.00           C  
ATOM   2802  H   ALA B 186       3.215  -4.747   7.843  1.00  0.00           H  
ATOM   2803  HA  ALA B 186       4.825  -2.935   9.305  1.00  0.00           H  
ATOM   2804 1HB  ALA B 186       2.780  -1.557   9.486  1.00  0.00           H  
ATOM   2805 2HB  ALA B 186       2.993  -2.208   7.843  1.00  0.00           H  
ATOM   2806 3HB  ALA B 186       1.807  -2.944   8.946  1.00  0.00           H  
ATOM   2807  N   THR B 187       2.558  -4.466  11.161  1.00  0.00           N  
ATOM   2808  CA  THR B 187       2.173  -4.720  12.545  1.00  0.00           C  
ATOM   2809  C   THR B 187       3.183  -5.607  13.261  1.00  0.00           C  
ATOM   2810  O   THR B 187       3.366  -5.497  14.474  1.00  0.00           O  
ATOM   2811  CB  THR B 187       0.778  -5.368  12.617  1.00  0.00           C  
ATOM   2812  OG1 THR B 187       0.814  -6.657  11.991  1.00  0.00           O  
ATOM   2813  CG2 THR B 187      -0.253  -4.497  11.916  1.00  0.00           C  
ATOM   2814  H   THR B 187       2.015  -4.878  10.416  1.00  0.00           H  
ATOM   2815  HA  THR B 187       2.121  -3.766  13.070  1.00  0.00           H  
ATOM   2816  HB  THR B 187       0.489  -5.494  13.661  1.00  0.00           H  
ATOM   2817  HG1 THR B 187      -0.081  -6.936  11.781  1.00  0.00           H  
ATOM   2818 1HG2 THR B 187      -1.232  -4.970  11.977  1.00  0.00           H  
ATOM   2819 2HG2 THR B 187      -0.291  -3.520  12.397  1.00  0.00           H  
ATOM   2820 3HG2 THR B 187       0.026  -4.375  10.870  1.00  0.00           H  
ATOM   2821  N   TRP B 188       3.836  -6.491  12.514  1.00  0.00           N  
ATOM   2822  CA  TRP B 188       4.907  -7.322  13.061  1.00  0.00           C  
ATOM   2823  C   TRP B 188       6.103  -6.453  13.445  1.00  0.00           C  
ATOM   2824  O   TRP B 188       6.741  -6.659  14.477  1.00  0.00           O  
ATOM   2825  CB  TRP B 188       5.340  -8.383  12.047  1.00  0.00           C  
ATOM   2826  CG  TRP B 188       6.316  -9.377  12.601  1.00  0.00           C  
ATOM   2827  CD1 TRP B 188       6.053 -10.357  13.511  1.00  0.00           C  
ATOM   2828  CD2 TRP B 188       7.723  -9.495  12.280  1.00  0.00           C  
ATOM   2829  NE1 TRP B 188       7.194 -11.072  13.779  1.00  0.00           N  
ATOM   2830  CE2 TRP B 188       8.225 -10.559  13.033  1.00  0.00           C  
ATOM   2831  CE3 TRP B 188       8.583  -8.793  11.426  1.00  0.00           C  
ATOM   2832  CZ2 TRP B 188       9.555 -10.943  12.964  1.00  0.00           C  
ATOM   2833  CZ3 TRP B 188       9.916  -9.179  11.356  1.00  0.00           C  
ATOM   2834  CH2 TRP B 188      10.389 -10.227  12.105  1.00  0.00           C  
ATOM   2835  H   TRP B 188       3.584  -6.590  11.540  1.00  0.00           H  
ATOM   2836  HA  TRP B 188       4.533  -7.828  13.950  1.00  0.00           H  
ATOM   2837 1HB  TRP B 188       4.464  -8.925  11.690  1.00  0.00           H  
ATOM   2838 2HB  TRP B 188       5.798  -7.898  11.185  1.00  0.00           H  
ATOM   2839  HD1 TRP B 188       5.079 -10.545  13.960  1.00  0.00           H  
ATOM   2840  HE1 TRP B 188       7.265 -11.848  14.421  1.00  0.00           H  
ATOM   2841  HE3 TRP B 188       8.212  -7.962  10.827  1.00  0.00           H  
ATOM   2842  HZ2 TRP B 188       9.950 -11.773  13.552  1.00  0.00           H  
ATOM   2843  HZ3 TRP B 188      10.579  -8.627  10.689  1.00  0.00           H  
ATOM   2844  HH2 TRP B 188      11.440 -10.504  12.025  1.00  0.00           H  
ATOM   2845  N   PHE B 189       6.400  -5.480  12.590  1.00  0.00           N  
ATOM   2846  CA  PHE B 189       7.510  -4.571  12.812  1.00  0.00           C  
ATOM   2847  C   PHE B 189       7.256  -3.884  14.141  1.00  0.00           C  
ATOM   2848  O   PHE B 189       8.148  -3.753  14.975  1.00  0.00           O  
ATOM   2849  CB  PHE B 189       7.634  -3.544  11.685  1.00  0.00           C  
ATOM   2850  CG  PHE B 189       8.144  -4.118  10.395  1.00  0.00           C  
ATOM   2851  CD1 PHE B 189       8.888  -5.289  10.386  1.00  0.00           C  
ATOM   2852  CD2 PHE B 189       7.883  -3.489   9.187  1.00  0.00           C  
ATOM   2853  CE1 PHE B 189       9.358  -5.819   9.199  1.00  0.00           C  
ATOM   2854  CE2 PHE B 189       8.351  -4.017   7.999  1.00  0.00           C  
ATOM   2855  CZ  PHE B 189       9.090  -5.183   8.006  1.00  0.00           C  
ATOM   2856  H   PHE B 189       5.835  -5.372  11.760  1.00  0.00           H  
ATOM   2857  HA  PHE B 189       8.434  -5.151  12.833  1.00  0.00           H  
ATOM   2858 1HB  PHE B 189       6.660  -3.094  11.496  1.00  0.00           H  
ATOM   2859 2HB  PHE B 189       8.308  -2.746  11.993  1.00  0.00           H  
ATOM   2860  HD1 PHE B 189       9.099  -5.793  11.330  1.00  0.00           H  
ATOM   2861  HD2 PHE B 189       7.300  -2.568   9.182  1.00  0.00           H  
ATOM   2862  HE1 PHE B 189       9.941  -6.739   9.207  1.00  0.00           H  
ATOM   2863  HE2 PHE B 189       8.138  -3.513   7.057  1.00  0.00           H  
ATOM   2864  HZ  PHE B 189       9.461  -5.599   7.070  1.00  0.00           H  
ATOM   2865  N   VAL B 190       6.010  -3.450  14.321  1.00  0.00           N  
ATOM   2866  CA  VAL B 190       5.602  -2.670  15.483  1.00  0.00           C  
ATOM   2867  C   VAL B 190       5.965  -3.524  16.700  1.00  0.00           C  
ATOM   2868  O   VAL B 190       6.537  -3.032  17.671  1.00  0.00           O  
ATOM   2869  CB  VAL B 190       4.093  -2.361  15.462  1.00  0.00           C  
ATOM   2870  CG1 VAL B 190       3.645  -1.803  16.805  1.00  0.00           C  
ATOM   2871  CG2 VAL B 190       3.781  -1.383  14.340  1.00  0.00           C  
ATOM   2872  H   VAL B 190       5.324  -3.677  13.615  1.00  0.00           H  
ATOM   2873  HA  VAL B 190       6.133  -1.718  15.465  1.00  0.00           H  
ATOM   2874  HB  VAL B 190       3.544  -3.289  15.300  1.00  0.00           H  
ATOM   2875 1HG1 VAL B 190       2.576  -1.591  16.772  1.00  0.00           H  
ATOM   2876 2HG1 VAL B 190       3.845  -2.535  17.588  1.00  0.00           H  
ATOM   2877 3HG1 VAL B 190       4.191  -0.884  17.017  1.00  0.00           H  
ATOM   2878 1HG2 VAL B 190       2.712  -1.169  14.331  1.00  0.00           H  
ATOM   2879 2HG2 VAL B 190       4.335  -0.458  14.499  1.00  0.00           H  
ATOM   2880 3HG2 VAL B 190       4.072  -1.820  13.385  1.00  0.00           H  
ATOM   2881  N   GLY B 191       5.644  -4.816  16.618  1.00  0.00           N  
ATOM   2882  CA  GLY B 191       5.706  -5.696  17.778  1.00  0.00           C  
ATOM   2883  C   GLY B 191       7.093  -6.307  17.874  1.00  0.00           C  
ATOM   2884  O   GLY B 191       7.341  -7.261  18.614  1.00  0.00           O  
ATOM   2885  H   GLY B 191       5.351  -5.194  15.729  1.00  0.00           H  
ATOM   2886 1HA  GLY B 191       5.473  -5.128  18.679  1.00  0.00           H  
ATOM   2887 2HA  GLY B 191       4.949  -6.474  17.685  1.00  0.00           H  
ATOM   2888  N   ARG B 192       7.989  -5.742  17.075  1.00  0.00           N  
ATOM   2889  CA  ARG B 192       9.385  -6.130  17.022  1.00  0.00           C  
ATOM   2890  C   ARG B 192      10.152  -4.813  17.076  1.00  0.00           C  
ATOM   2891  O   ARG B 192      11.249  -4.677  16.523  1.00  0.00           O  
ATOM   2892  CB  ARG B 192       9.721  -6.909  15.759  1.00  0.00           C  
ATOM   2893  CG  ARG B 192       9.079  -8.284  15.666  1.00  0.00           C  
ATOM   2894  CD  ARG B 192       9.615  -9.211  16.696  1.00  0.00           C  
ATOM   2895  NE  ARG B 192       9.053 -10.546  16.569  1.00  0.00           N  
ATOM   2896  CZ  ARG B 192       7.909 -10.953  17.153  1.00  0.00           C  
ATOM   2897  NH1 ARG B 192       7.219 -10.120  17.900  1.00  0.00           N  
ATOM   2898  NH2 ARG B 192       7.481 -12.191  16.976  1.00  0.00           N  
ATOM   2899  H   ARG B 192       7.662  -4.998  16.475  1.00  0.00           H  
ATOM   2900  HA  ARG B 192       9.592  -6.794  17.862  1.00  0.00           H  
ATOM   2901 1HB  ARG B 192       9.406  -6.339  14.886  1.00  0.00           H  
ATOM   2902 2HB  ARG B 192      10.800  -7.043  15.690  1.00  0.00           H  
ATOM   2903 1HG  ARG B 192       8.003  -8.194  15.812  1.00  0.00           H  
ATOM   2904 2HG  ARG B 192       9.277  -8.713  14.683  1.00  0.00           H  
ATOM   2905 1HD  ARG B 192      10.697  -9.285  16.591  1.00  0.00           H  
ATOM   2906 2HD  ARG B 192       9.372  -8.832  17.688  1.00  0.00           H  
ATOM   2907  HE  ARG B 192       9.555 -11.216  16.002  1.00  0.00           H  
ATOM   2908 1HH1 ARG B 192       7.546  -9.174  18.035  1.00  0.00           H  
ATOM   2909 2HH1 ARG B 192       6.362 -10.425  18.338  1.00  0.00           H  
ATOM   2910 1HH2 ARG B 192       8.011 -12.832  16.402  1.00  0.00           H  
ATOM   2911 2HH2 ARG B 192       6.624 -12.496  17.414  1.00  0.00           H  
ATOM   2912  N   GLU B 193       9.522  -3.840  17.732  1.00  0.00           N  
ATOM   2913  CA  GLU B 193      10.173  -2.618  18.186  1.00  0.00           C  
ATOM   2914  C   GLU B 193      10.439  -2.765  19.683  1.00  0.00           C  
ATOM   2915  O   GLU B 193      10.979  -1.864  20.324  1.00  0.00           O  
ATOM   2916  CB  GLU B 193       9.307  -1.388  17.907  1.00  0.00           C  
ATOM   2917  CG  GLU B 193       9.043  -1.126  16.431  1.00  0.00           C  
ATOM   2918  CD  GLU B 193      10.304  -1.046  15.617  1.00  0.00           C  
ATOM   2919  OE1 GLU B 193      11.355  -0.908  16.196  1.00  0.00           O  
ATOM   2920  OE2 GLU B 193      10.217  -1.122  14.414  1.00  0.00           O  
ATOM   2921  H   GLU B 193       8.538  -3.972  17.918  1.00  0.00           H  
ATOM   2922  HA  GLU B 193      11.091  -2.481  17.613  1.00  0.00           H  
ATOM   2923 1HB  GLU B 193       8.343  -1.501  18.404  1.00  0.00           H  
ATOM   2924 2HB  GLU B 193       9.787  -0.502  18.323  1.00  0.00           H  
ATOM   2925 1HG  GLU B 193       8.420  -1.929  16.036  1.00  0.00           H  
ATOM   2926 2HG  GLU B 193       8.491  -0.193  16.331  1.00  0.00           H  
ATOM   2927  N   GLN B 194      10.049  -3.915  20.225  1.00  0.00           N  
ATOM   2928  CA  GLN B 194      10.196  -4.201  21.644  1.00  0.00           C  
ATOM   2929  C   GLN B 194      11.687  -4.292  22.007  1.00  0.00           C  
ATOM   2930  O   GLN B 194      12.067  -3.759  23.073  1.00  0.00           O  
ATOM   2931  OXT GLN B 194      12.449  -4.863  21.277  1.00  0.00           O  
ATOM   2932  CB  GLN B 194       9.474  -5.500  22.010  1.00  0.00           C  
ATOM   2933  CG  GLN B 194       7.969  -5.454  21.807  1.00  0.00           C  
ATOM   2934  CD  GLN B 194       7.275  -6.695  22.336  1.00  0.00           C  
ATOM   2935  OE1 GLN B 194       7.231  -6.931  23.547  1.00  0.00           O  
ATOM   2936  NE2 GLN B 194       6.729  -7.497  21.430  1.00  0.00           N  
ATOM   2937  H   GLN B 194       9.634  -4.612  19.623  1.00  0.00           H  
ATOM   2938  HA  GLN B 194       9.723  -3.398  22.209  1.00  0.00           H  
ATOM   2939 1HB  GLN B 194       9.869  -6.318  21.408  1.00  0.00           H  
ATOM   2940 2HB  GLN B 194       9.665  -5.741  23.055  1.00  0.00           H  
ATOM   2941 1HG  GLN B 194       7.568  -4.588  22.334  1.00  0.00           H  
ATOM   2942 2HG  GLN B 194       7.758  -5.372  20.741  1.00  0.00           H  
ATOM   2943 1HE2 GLN B 194       6.257  -8.332  21.719  1.00  0.00           H  
ATOM   2944 2HE2 GLN B 194       6.788  -7.268  20.458  1.00  0.00           H  
ATOM   2945  N   ALA C 195      16.389   0.362  15.910  1.00  0.00           N  
ATOM   2946  CA  ALA C 195      14.958  -0.047  15.801  1.00  0.00           C  
ATOM   2947  C   ALA C 195      14.810  -1.252  14.879  1.00  0.00           C  
ATOM   2948  O   ALA C 195      15.399  -2.309  15.121  1.00  0.00           O  
ATOM   2949  CB  ALA C 195      14.122   1.121  15.273  1.00  0.00           C  
ATOM   2950 1H   ALA C 195      16.465   1.153  16.518  1.00  0.00           H  
ATOM   2951 2H   ALA C 195      16.926  -0.395  16.281  1.00  0.00           H  
ATOM   2952 3H   ALA C 195      16.737   0.605  15.004  1.00  0.00           H  
ATOM   2953  HA  ALA C 195      14.607  -0.317  16.797  1.00  0.00           H  
ATOM   2954 1HB  ALA C 195      13.078   0.815  15.196  1.00  0.00           H  
ATOM   2955 2HB  ALA C 195      14.203   1.965  15.957  1.00  0.00           H  
ATOM   2956 3HB  ALA C 195      14.487   1.414  14.290  1.00  0.00           H  
ATOM   2957  N   LEU C 196      14.019  -1.083  13.824  1.00  0.00           N  
ATOM   2958  CA  LEU C 196      13.726  -2.159  12.886  1.00  0.00           C  
ATOM   2959  C   LEU C 196      13.138  -1.584  11.607  1.00  0.00           C  
ATOM   2960  O   LEU C 196      13.798  -1.536  10.572  1.00  0.00           O  
ATOM   2961  CB  LEU C 196      12.750  -3.166  13.506  1.00  0.00           C  
ATOM   2962  CG  LEU C 196      12.328  -4.329  12.599  1.00  0.00           C  
ATOM   2963  CD1 LEU C 196      13.555  -5.141  12.209  1.00  0.00           C  
ATOM   2964  CD2 LEU C 196      11.307  -5.194  13.324  1.00  0.00           C  
ATOM   2965  H   LEU C 196      13.608  -0.173  13.673  1.00  0.00           H  
ATOM   2966  HA  LEU C 196      14.654  -2.686  12.664  1.00  0.00           H  
ATOM   2967 1HB  LEU C 196      13.209  -3.592  14.397  1.00  0.00           H  
ATOM   2968 2HB  LEU C 196      11.847  -2.635  13.807  1.00  0.00           H  
ATOM   2969  HG  LEU C 196      11.885  -3.934  11.684  1.00  0.00           H  
ATOM   2970 1HD1 LEU C 196      13.255  -5.968  11.564  1.00  0.00           H  
ATOM   2971 2HD1 LEU C 196      14.260  -4.503  11.676  1.00  0.00           H  
ATOM   2972 3HD1 LEU C 196      14.030  -5.536  13.107  1.00  0.00           H  
ATOM   2973 1HD2 LEU C 196      11.006  -6.020  12.678  1.00  0.00           H  
ATOM   2974 2HD2 LEU C 196      11.749  -5.590  14.238  1.00  0.00           H  
ATOM   2975 3HD2 LEU C 196      10.433  -4.592  13.574  1.00  0.00           H  
ATOM   2976  N   HIS C 197      11.889  -1.145  11.686  1.00  0.00           N  
ATOM   2977  CA  HIS C 197      11.175  -0.651  10.521  1.00  0.00           C  
ATOM   2978  C   HIS C 197      12.052   0.295   9.710  1.00  0.00           C  
ATOM   2979  O   HIS C 197      11.991   0.313   8.486  1.00  0.00           O  
ATOM   2980  CB  HIS C 197       9.885   0.061  10.937  1.00  0.00           C  
ATOM   2981  CG  HIS C 197      10.116   1.307  11.736  1.00  0.00           C  
ATOM   2982  ND1 HIS C 197      10.441   1.281  13.076  1.00  0.00           N  
ATOM   2983  CD2 HIS C 197      10.068   2.613  11.384  1.00  0.00           C  
ATOM   2984  CE1 HIS C 197      10.585   2.520  13.514  1.00  0.00           C  
ATOM   2985  NE2 HIS C 197      10.363   3.346  12.507  1.00  0.00           N  
ATOM   2986  H   HIS C 197      11.421  -1.155  12.581  1.00  0.00           H  
ATOM   2987  HA  HIS C 197      10.890  -1.491   9.887  1.00  0.00           H  
ATOM   2988 1HB  HIS C 197       9.313   0.328  10.048  1.00  0.00           H  
ATOM   2989 2HB  HIS C 197       9.271  -0.615  11.531  1.00  0.00           H  
ATOM   2990  HD1 HIS C 197      10.627   0.465  13.623  1.00  0.00           H  
ATOM   2991  HD2 HIS C 197       9.853   3.119  10.443  1.00  0.00           H  
ATOM   2992  HE1 HIS C 197      10.845   2.714  14.554  1.00  0.00           H  
ATOM   2993  N   TRP C 198      12.871   1.072  10.411  1.00  0.00           N  
ATOM   2994  CA  TRP C 198      13.813   1.983   9.778  1.00  0.00           C  
ATOM   2995  C   TRP C 198      14.764   1.267   8.830  1.00  0.00           C  
ATOM   2996  O   TRP C 198      15.050   1.765   7.739  1.00  0.00           O  
ATOM   2997  CB  TRP C 198      14.623   2.724  10.843  1.00  0.00           C  
ATOM   2998  CG  TRP C 198      13.885   3.870  11.467  1.00  0.00           C  
ATOM   2999  CD1 TRP C 198      12.860   4.577  10.914  1.00  0.00           C  
ATOM   3000  CD2 TRP C 198      14.113   4.450  12.774  1.00  0.00           C  
ATOM   3001  NE1 TRP C 198      12.436   5.553  11.781  1.00  0.00           N  
ATOM   3002  CE2 TRP C 198      13.191   5.489  12.925  1.00  0.00           C  
ATOM   3003  CE3 TRP C 198      15.011   4.175  13.812  1.00  0.00           C  
ATOM   3004  CZ2 TRP C 198      13.137   6.262  14.074  1.00  0.00           C  
ATOM   3005  CZ3 TRP C 198      14.957   4.949  14.966  1.00  0.00           C  
ATOM   3006  CH2 TRP C 198      14.043   5.965  15.093  1.00  0.00           C  
ATOM   3007  H   TRP C 198      12.834   1.024  11.419  1.00  0.00           H  
ATOM   3008  HA  TRP C 198      13.250   2.721   9.206  1.00  0.00           H  
ATOM   3009 1HB  TRP C 198      14.907   2.029  11.634  1.00  0.00           H  
ATOM   3010 2HB  TRP C 198      15.541   3.109  10.400  1.00  0.00           H  
ATOM   3011  HD1 TRP C 198      12.438   4.393   9.927  1.00  0.00           H  
ATOM   3012  HE1 TRP C 198      11.691   6.212  11.606  1.00  0.00           H  
ATOM   3013  HE3 TRP C 198      15.737   3.368  13.718  1.00  0.00           H  
ATOM   3014  HZ2 TRP C 198      12.419   7.073  14.194  1.00  0.00           H  
ATOM   3015  HZ3 TRP C 198      15.660   4.728  15.769  1.00  0.00           H  
ATOM   3016  HH2 TRP C 198      14.028   6.552  16.011  1.00  0.00           H  
ATOM   3017  N   ARG C 199      15.260   0.105   9.244  1.00  0.00           N  
ATOM   3018  CA  ARG C 199      16.118  -0.696   8.382  1.00  0.00           C  
ATOM   3019  C   ARG C 199      15.347  -1.405   7.286  1.00  0.00           C  
ATOM   3020  O   ARG C 199      15.893  -1.680   6.220  1.00  0.00           O  
ATOM   3021  CB  ARG C 199      16.872  -1.731   9.204  1.00  0.00           C  
ATOM   3022  CG  ARG C 199      17.903  -1.159  10.163  1.00  0.00           C  
ATOM   3023  CD  ARG C 199      18.509  -2.217  11.012  1.00  0.00           C  
ATOM   3024  NE  ARG C 199      17.584  -2.692  12.029  1.00  0.00           N  
ATOM   3025  CZ  ARG C 199      17.706  -3.861  12.687  1.00  0.00           C  
ATOM   3026  NH1 ARG C 199      18.716  -4.661  12.425  1.00  0.00           N  
ATOM   3027  NH2 ARG C 199      16.810  -4.204  13.597  1.00  0.00           N  
ATOM   3028  H   ARG C 199      15.041  -0.232  10.170  1.00  0.00           H  
ATOM   3029  HA  ARG C 199      16.835  -0.033   7.895  1.00  0.00           H  
ATOM   3030 1HB  ARG C 199      16.164  -2.315   9.790  1.00  0.00           H  
ATOM   3031 2HB  ARG C 199      17.389  -2.420   8.535  1.00  0.00           H  
ATOM   3032 1HG  ARG C 199      18.699  -0.676   9.596  1.00  0.00           H  
ATOM   3033 2HG  ARG C 199      17.426  -0.427  10.816  1.00  0.00           H  
ATOM   3034 1HD  ARG C 199      18.795  -3.063  10.390  1.00  0.00           H  
ATOM   3035 2HD  ARG C 199      19.391  -1.820  11.513  1.00  0.00           H  
ATOM   3036  HE  ARG C 199      16.794  -2.103  12.258  1.00  0.00           H  
ATOM   3037 1HH1 ARG C 199      19.400  -4.399  11.730  1.00  0.00           H  
ATOM   3038 2HH1 ARG C 199      18.807  -5.538  12.918  1.00  0.00           H  
ATOM   3039 1HH2 ARG C 199      16.034  -3.589  13.798  1.00  0.00           H  
ATOM   3040 2HH2 ARG C 199      16.901  -5.080  14.089  1.00  0.00           H  
ATOM   3041  N   ALA C 200      14.084  -1.713   7.553  1.00  0.00           N  
ATOM   3042  CA  ALA C 200      13.231  -2.340   6.551  1.00  0.00           C  
ATOM   3043  C   ALA C 200      13.011  -1.340   5.422  1.00  0.00           C  
ATOM   3044  O   ALA C 200      13.010  -1.702   4.242  1.00  0.00           O  
ATOM   3045  CB  ALA C 200      11.897  -2.736   7.171  1.00  0.00           C  
ATOM   3046  H   ALA C 200      13.704  -1.512   8.467  1.00  0.00           H  
ATOM   3047  HA  ALA C 200      13.734  -3.236   6.190  1.00  0.00           H  
ATOM   3048 1HB  ALA C 200      11.268  -3.203   6.413  1.00  0.00           H  
ATOM   3049 2HB  ALA C 200      12.070  -3.441   7.984  1.00  0.00           H  
ATOM   3050 3HB  ALA C 200      11.399  -1.849   7.560  1.00  0.00           H  
ATOM   3051  N   ALA C 201      12.831  -0.079   5.807  1.00  0.00           N  
ATOM   3052  CA  ALA C 201      12.637   1.012   4.862  1.00  0.00           C  
ATOM   3053  C   ALA C 201      13.861   1.167   3.969  1.00  0.00           C  
ATOM   3054  O   ALA C 201      13.746   1.232   2.745  1.00  0.00           O  
ATOM   3055  CB  ALA C 201      12.373   2.311   5.613  1.00  0.00           C  
ATOM   3056  H   ALA C 201      12.830   0.122   6.796  1.00  0.00           H  
ATOM   3057  HA  ALA C 201      11.770   0.775   4.244  1.00  0.00           H  
ATOM   3058 1HB  ALA C 201      12.229   3.122   4.898  1.00  0.00           H  
ATOM   3059 2HB  ALA C 201      11.477   2.203   6.224  1.00  0.00           H  
ATOM   3060 3HB  ALA C 201      13.223   2.540   6.254  1.00  0.00           H  
ATOM   3061  N   GLY C 202      15.035   1.228   4.589  1.00  0.00           N  
ATOM   3062  CA  GLY C 202      16.264   1.325   3.828  1.00  0.00           C  
ATOM   3063  C   GLY C 202      16.458   0.149   2.888  1.00  0.00           C  
ATOM   3064  O   GLY C 202      16.775   0.339   1.715  1.00  0.00           O  
ATOM   3065  H   GLY C 202      15.081   1.206   5.598  1.00  0.00           H  
ATOM   3066 1HA  GLY C 202      16.260   2.248   3.248  1.00  0.00           H  
ATOM   3067 2HA  GLY C 202      17.111   1.378   4.511  1.00  0.00           H  
ATOM   3068  N   ALA C 203      16.261  -1.066   3.391  1.00  0.00           N  
ATOM   3069  CA  ALA C 203      16.371  -2.254   2.554  1.00  0.00           C  
ATOM   3070  C   ALA C 203      15.383  -2.255   1.404  1.00  0.00           C  
ATOM   3071  O   ALA C 203      15.720  -2.661   0.292  1.00  0.00           O  
ATOM   3072  CB  ALA C 203      16.172  -3.506   3.389  1.00  0.00           C  
ATOM   3073  H   ALA C 203      16.032  -1.173   4.369  1.00  0.00           H  
ATOM   3074  HA  ALA C 203      17.371  -2.272   2.121  1.00  0.00           H  
ATOM   3075 1HB  ALA C 203      16.256  -4.386   2.751  1.00  0.00           H  
ATOM   3076 2HB  ALA C 203      16.933  -3.548   4.168  1.00  0.00           H  
ATOM   3077 3HB  ALA C 203      15.184  -3.484   3.847  1.00  0.00           H  
ATOM   3078  N   ALA C 204      14.161  -1.812   1.672  1.00  0.00           N  
ATOM   3079  CA  ALA C 204      13.138  -1.754   0.639  1.00  0.00           C  
ATOM   3080  C   ALA C 204      13.566  -0.864  -0.505  1.00  0.00           C  
ATOM   3081  O   ALA C 204      13.350  -1.191  -1.666  1.00  0.00           O  
ATOM   3082  CB  ALA C 204      11.845  -1.240   1.212  1.00  0.00           C  
ATOM   3083  H   ALA C 204      13.933  -1.510   2.608  1.00  0.00           H  
ATOM   3084  HA  ALA C 204      12.980  -2.764   0.261  1.00  0.00           H  
ATOM   3085 1HB  ALA C 204      11.089  -1.202   0.427  1.00  0.00           H  
ATOM   3086 2HB  ALA C 204      11.509  -1.906   2.007  1.00  0.00           H  
ATOM   3087 3HB  ALA C 204      11.998  -0.241   1.617  1.00  0.00           H  
ATOM   3088  N   THR C 205      14.161   0.273  -0.176  1.00  0.00           N  
ATOM   3089  CA  THR C 205      14.616   1.179  -1.213  1.00  0.00           C  
ATOM   3090  C   THR C 205      15.720   0.501  -2.015  1.00  0.00           C  
ATOM   3091  O   THR C 205      15.712   0.546  -3.243  1.00  0.00           O  
ATOM   3092  CB  THR C 205      15.123   2.508  -0.622  1.00  0.00           C  
ATOM   3093  OG1 THR C 205      14.057   3.159   0.081  1.00  0.00           O  
ATOM   3094  CG2 THR C 205      15.631   3.423  -1.726  1.00  0.00           C  
ATOM   3095  H   THR C 205      14.305   0.521   0.792  1.00  0.00           H  
ATOM   3096  HA  THR C 205      13.771   1.418  -1.859  1.00  0.00           H  
ATOM   3097  HB  THR C 205      15.934   2.308   0.079  1.00  0.00           H  
ATOM   3098  HG1 THR C 205      14.399   3.551   0.888  1.00  0.00           H  
ATOM   3099 1HG2 THR C 205      15.985   4.357  -1.289  1.00  0.00           H  
ATOM   3100 2HG2 THR C 205      16.449   2.936  -2.255  1.00  0.00           H  
ATOM   3101 3HG2 THR C 205      14.822   3.634  -2.424  1.00  0.00           H  
ATOM   3102  N   VAL C 206      16.659  -0.144  -1.329  1.00  0.00           N  
ATOM   3103  CA  VAL C 206      17.764  -0.790  -2.026  1.00  0.00           C  
ATOM   3104  C   VAL C 206      17.206  -1.887  -2.924  1.00  0.00           C  
ATOM   3105  O   VAL C 206      17.597  -2.014  -4.079  1.00  0.00           O  
ATOM   3106  CB  VAL C 206      18.771  -1.389  -1.026  1.00  0.00           C  
ATOM   3107  CG1 VAL C 206      19.799  -2.243  -1.753  1.00  0.00           C  
ATOM   3108  CG2 VAL C 206      19.450  -0.275  -0.244  1.00  0.00           C  
ATOM   3109  H   VAL C 206      16.618  -0.194  -0.321  1.00  0.00           H  
ATOM   3110  HA  VAL C 206      18.286  -0.037  -2.618  1.00  0.00           H  
ATOM   3111  HB  VAL C 206      18.238  -2.045  -0.337  1.00  0.00           H  
ATOM   3112 1HG1 VAL C 206      20.502  -2.659  -1.031  1.00  0.00           H  
ATOM   3113 2HG1 VAL C 206      19.294  -3.055  -2.276  1.00  0.00           H  
ATOM   3114 3HG1 VAL C 206      20.340  -1.628  -2.471  1.00  0.00           H  
ATOM   3115 1HG2 VAL C 206      20.159  -0.707   0.462  1.00  0.00           H  
ATOM   3116 2HG2 VAL C 206      19.978   0.384  -0.933  1.00  0.00           H  
ATOM   3117 3HG2 VAL C 206      18.699   0.297   0.301  1.00  0.00           H  
ATOM   3118  N   LEU C 207      16.293  -2.684  -2.381  1.00  0.00           N  
ATOM   3119  CA  LEU C 207      15.726  -3.821  -3.096  1.00  0.00           C  
ATOM   3120  C   LEU C 207      15.031  -3.302  -4.348  1.00  0.00           C  
ATOM   3121  O   LEU C 207      15.185  -3.863  -5.429  1.00  0.00           O  
ATOM   3122  CB  LEU C 207      14.734  -4.588  -2.213  1.00  0.00           C  
ATOM   3123  CG  LEU C 207      15.354  -5.418  -1.081  1.00  0.00           C  
ATOM   3124  CD1 LEU C 207      14.254  -5.916  -0.154  1.00  0.00           C  
ATOM   3125  CD2 LEU C 207      16.137  -6.580  -1.674  1.00  0.00           C  
ATOM   3126  H   LEU C 207      15.984  -2.492  -1.439  1.00  0.00           H  
ATOM   3127  HA  LEU C 207      16.532  -4.510  -3.347  1.00  0.00           H  
ATOM   3128 1HB  LEU C 207      14.047  -3.874  -1.761  1.00  0.00           H  
ATOM   3129 2HB  LEU C 207      14.158  -5.266  -2.843  1.00  0.00           H  
ATOM   3130  HG  LEU C 207      16.025  -4.789  -0.495  1.00  0.00           H  
ATOM   3131 1HD1 LEU C 207      14.695  -6.505   0.650  1.00  0.00           H  
ATOM   3132 2HD1 LEU C 207      13.723  -5.064   0.271  1.00  0.00           H  
ATOM   3133 3HD1 LEU C 207      13.557  -6.535  -0.717  1.00  0.00           H  
ATOM   3134 1HD2 LEU C 207      16.579  -7.169  -0.870  1.00  0.00           H  
ATOM   3135 2HD2 LEU C 207      15.467  -7.209  -2.259  1.00  0.00           H  
ATOM   3136 3HD2 LEU C 207      16.928  -6.195  -2.318  1.00  0.00           H  
ATOM   3137  N   LEU C 208      14.267  -2.222  -4.192  1.00  0.00           N  
ATOM   3138  CA  LEU C 208      13.542  -1.626  -5.309  1.00  0.00           C  
ATOM   3139  C   LEU C 208      14.489  -1.316  -6.455  1.00  0.00           C  
ATOM   3140  O   LEU C 208      14.201  -1.625  -7.614  1.00  0.00           O  
ATOM   3141  CB  LEU C 208      12.829  -0.343  -4.863  1.00  0.00           C  
ATOM   3142  CG  LEU C 208      12.021   0.381  -5.947  1.00  0.00           C  
ATOM   3143  CD1 LEU C 208      10.907  -0.531  -6.444  1.00  0.00           C  
ATOM   3144  CD2 LEU C 208      11.456   1.675  -5.380  1.00  0.00           C  
ATOM   3145  H   LEU C 208      14.189  -1.805  -3.276  1.00  0.00           H  
ATOM   3146  HA  LEU C 208      12.782  -2.331  -5.644  1.00  0.00           H  
ATOM   3147 1HB  LEU C 208      12.148  -0.589  -4.050  1.00  0.00           H  
ATOM   3148 2HB  LEU C 208      13.576   0.355  -4.484  1.00  0.00           H  
ATOM   3149  HG  LEU C 208      12.669   0.608  -6.794  1.00  0.00           H  
ATOM   3150 1HD1 LEU C 208      10.333  -0.017  -7.215  1.00  0.00           H  
ATOM   3151 2HD1 LEU C 208      11.340  -1.440  -6.861  1.00  0.00           H  
ATOM   3152 3HD1 LEU C 208      10.251  -0.789  -5.614  1.00  0.00           H  
ATOM   3153 1HD2 LEU C 208      10.882   2.190  -6.151  1.00  0.00           H  
ATOM   3154 2HD2 LEU C 208      10.807   1.449  -4.534  1.00  0.00           H  
ATOM   3155 3HD2 LEU C 208      12.274   2.315  -5.049  1.00  0.00           H  
ATOM   3156  N   VAL C 209      15.617  -0.695  -6.126  1.00  0.00           N  
ATOM   3157  CA  VAL C 209      16.619  -0.360  -7.124  1.00  0.00           C  
ATOM   3158  C   VAL C 209      17.178  -1.623  -7.752  1.00  0.00           C  
ATOM   3159  O   VAL C 209      17.409  -1.675  -8.957  1.00  0.00           O  
ATOM   3160  CB  VAL C 209      17.765   0.452  -6.489  1.00  0.00           C  
ATOM   3161  CG1 VAL C 209      18.906   0.626  -7.480  1.00  0.00           C  
ATOM   3162  CG2 VAL C 209      17.245   1.803  -6.022  1.00  0.00           C  
ATOM   3163  H   VAL C 209      15.783  -0.449  -5.160  1.00  0.00           H  
ATOM   3164  HA  VAL C 209      16.146   0.242  -7.901  1.00  0.00           H  
ATOM   3165  HB  VAL C 209      18.160  -0.101  -5.637  1.00  0.00           H  
ATOM   3166 1HG1 VAL C 209      19.707   1.201  -7.015  1.00  0.00           H  
ATOM   3167 2HG1 VAL C 209      19.286  -0.353  -7.773  1.00  0.00           H  
ATOM   3168 3HG1 VAL C 209      18.545   1.155  -8.362  1.00  0.00           H  
ATOM   3169 1HG2 VAL C 209      18.060   2.371  -5.574  1.00  0.00           H  
ATOM   3170 2HG2 VAL C 209      16.844   2.353  -6.874  1.00  0.00           H  
ATOM   3171 3HG2 VAL C 209      16.458   1.654  -5.283  1.00  0.00           H  
ATOM   3172  N   ILE C 210      17.413  -2.641  -6.934  1.00  0.00           N  
ATOM   3173  CA  ILE C 210      18.008  -3.862  -7.450  1.00  0.00           C  
ATOM   3174  C   ILE C 210      17.035  -4.388  -8.500  1.00  0.00           C  
ATOM   3175  O   ILE C 210      17.442  -4.784  -9.590  1.00  0.00           O  
ATOM   3176  CB  ILE C 210      18.244  -4.908  -6.345  1.00  0.00           C  
ATOM   3177  CG1 ILE C 210      19.351  -4.442  -5.396  1.00  0.00           C  
ATOM   3178  CG2 ILE C 210      18.596  -6.256  -6.956  1.00  0.00           C  
ATOM   3179  CD1 ILE C 210      19.455  -5.261  -4.130  1.00  0.00           C  
ATOM   3180  H   ILE C 210      17.184  -2.583  -5.952  1.00  0.00           H  
ATOM   3181  HA  ILE C 210      18.984  -3.621  -7.869  1.00  0.00           H  
ATOM   3182  HB  ILE C 210      17.340  -5.016  -5.747  1.00  0.00           H  
ATOM   3183 1HG1 ILE C 210      20.311  -4.483  -5.909  1.00  0.00           H  
ATOM   3184 2HG1 ILE C 210      19.175  -3.403  -5.115  1.00  0.00           H  
ATOM   3185 1HG2 ILE C 210      18.760  -6.984  -6.162  1.00  0.00           H  
ATOM   3186 2HG2 ILE C 210      17.777  -6.592  -7.592  1.00  0.00           H  
ATOM   3187 3HG2 ILE C 210      19.503  -6.160  -7.553  1.00  0.00           H  
ATOM   3188 1HD1 ILE C 210      20.260  -4.870  -3.508  1.00  0.00           H  
ATOM   3189 2HD1 ILE C 210      18.514  -5.206  -3.582  1.00  0.00           H  
ATOM   3190 3HD1 ILE C 210      19.666  -6.299  -4.385  1.00  0.00           H  
ATOM   3191  N   VAL C 211      15.745  -4.359  -8.168  1.00  0.00           N  
ATOM   3192  CA  VAL C 211      14.697  -4.871  -9.047  1.00  0.00           C  
ATOM   3193  C   VAL C 211      14.730  -4.125 -10.363  1.00  0.00           C  
ATOM   3194  O   VAL C 211      14.636  -4.725 -11.433  1.00  0.00           O  
ATOM   3195  CB  VAL C 211      13.308  -4.712  -8.399  1.00  0.00           C  
ATOM   3196  CG1 VAL C 211      12.211  -5.002  -9.412  1.00  0.00           C  
ATOM   3197  CG2 VAL C 211      13.190  -5.635  -7.196  1.00  0.00           C  
ATOM   3198  H   VAL C 211      15.488  -3.966  -7.273  1.00  0.00           H  
ATOM   3199  HA  VAL C 211      14.860  -5.939  -9.194  1.00  0.00           H  
ATOM   3200  HB  VAL C 211      13.184  -3.678  -8.078  1.00  0.00           H  
ATOM   3201 1HG1 VAL C 211      11.237  -4.885  -8.937  1.00  0.00           H  
ATOM   3202 2HG1 VAL C 211      12.294  -4.307 -10.247  1.00  0.00           H  
ATOM   3203 3HG1 VAL C 211      12.315  -6.024  -9.778  1.00  0.00           H  
ATOM   3204 1HG2 VAL C 211      12.206  -5.517  -6.742  1.00  0.00           H  
ATOM   3205 2HG2 VAL C 211      13.320  -6.669  -7.516  1.00  0.00           H  
ATOM   3206 3HG2 VAL C 211      13.958  -5.382  -6.466  1.00  0.00           H  
ATOM   3207  N   LEU C 212      14.847  -2.808 -10.273  1.00  0.00           N  
ATOM   3208  CA  LEU C 212      14.823  -1.981 -11.457  1.00  0.00           C  
ATOM   3209  C   LEU C 212      16.002  -2.388 -12.324  1.00  0.00           C  
ATOM   3210  O   LEU C 212      15.864  -2.550 -13.540  1.00  0.00           O  
ATOM   3211  CB  LEU C 212      14.903  -0.493 -11.094  1.00  0.00           C  
ATOM   3212  CG  LEU C 212      13.678   0.083 -10.371  1.00  0.00           C  
ATOM   3213  CD1 LEU C 212      13.982   1.500  -9.905  1.00  0.00           C  
ATOM   3214  CD2 LEU C 212      12.479   0.061 -11.308  1.00  0.00           C  
ATOM   3215  H   LEU C 212      14.955  -2.370  -9.369  1.00  0.00           H  
ATOM   3216  HA  LEU C 212      13.870  -2.131 -11.964  1.00  0.00           H  
ATOM   3217 1HB  LEU C 212      15.769  -0.338 -10.452  1.00  0.00           H  
ATOM   3218 2HB  LEU C 212      15.048   0.081 -12.009  1.00  0.00           H  
ATOM   3219  HG  LEU C 212      13.460  -0.519  -9.489  1.00  0.00           H  
ATOM   3220 1HD1 LEU C 212      13.112   1.909  -9.391  1.00  0.00           H  
ATOM   3221 2HD1 LEU C 212      14.831   1.484  -9.222  1.00  0.00           H  
ATOM   3222 3HD1 LEU C 212      14.220   2.123 -10.766  1.00  0.00           H  
ATOM   3223 1HD2 LEU C 212      11.608   0.469 -10.794  1.00  0.00           H  
ATOM   3224 2HD2 LEU C 212      12.695   0.663 -12.190  1.00  0.00           H  
ATOM   3225 3HD2 LEU C 212      12.273  -0.966 -11.611  1.00  0.00           H  
ATOM   3226  N   LEU C 213      17.157  -2.573 -11.688  1.00  0.00           N  
ATOM   3227  CA  LEU C 213      18.375  -2.930 -12.402  1.00  0.00           C  
ATOM   3228  C   LEU C 213      18.280  -4.321 -13.004  1.00  0.00           C  
ATOM   3229  O   LEU C 213      18.749  -4.548 -14.113  1.00  0.00           O  
ATOM   3230  CB  LEU C 213      19.582  -2.858 -11.458  1.00  0.00           C  
ATOM   3231  CG  LEU C 213      19.970  -1.454 -10.979  1.00  0.00           C  
ATOM   3232  CD1 LEU C 213      21.075  -1.559  -9.936  1.00  0.00           C  
ATOM   3233  CD2 LEU C 213      20.418  -0.617 -12.168  1.00  0.00           C  
ATOM   3234  H   LEU C 213      17.189  -2.464 -10.685  1.00  0.00           H  
ATOM   3235  HA  LEU C 213      18.519  -2.220 -13.216  1.00  0.00           H  
ATOM   3236 1HB  LEU C 213      19.370  -3.462 -10.577  1.00  0.00           H  
ATOM   3237 2HB  LEU C 213      20.447  -3.286 -11.966  1.00  0.00           H  
ATOM   3238  HG  LEU C 213      19.109  -0.980 -10.506  1.00  0.00           H  
ATOM   3239 1HD1 LEU C 213      21.350  -0.561  -9.596  1.00  0.00           H  
ATOM   3240 2HD1 LEU C 213      20.721  -2.146  -9.089  1.00  0.00           H  
ATOM   3241 3HD1 LEU C 213      21.945  -2.045 -10.377  1.00  0.00           H  
ATOM   3242 1HD2 LEU C 213      20.693   0.382 -11.827  1.00  0.00           H  
ATOM   3243 2HD2 LEU C 213      21.279  -1.089 -12.641  1.00  0.00           H  
ATOM   3244 3HD2 LEU C 213      19.603  -0.543 -12.889  1.00  0.00           H  
ATOM   3245  N   ALA C 214      17.661  -5.245 -12.277  1.00  0.00           N  
ATOM   3246  CA  ALA C 214      17.519  -6.619 -12.742  1.00  0.00           C  
ATOM   3247  C   ALA C 214      16.828  -6.666 -14.097  1.00  0.00           C  
ATOM   3248  O   ALA C 214      17.265  -7.372 -15.003  1.00  0.00           O  
ATOM   3249  CB  ALA C 214      16.729  -7.436 -11.730  1.00  0.00           C  
ATOM   3250  H   ALA C 214      17.278  -4.988 -11.378  1.00  0.00           H  
ATOM   3251  HA  ALA C 214      18.517  -7.047 -12.842  1.00  0.00           H  
ATOM   3252 1HB  ALA C 214      16.629  -8.461 -12.088  1.00  0.00           H  
ATOM   3253 2HB  ALA C 214      17.252  -7.434 -10.774  1.00  0.00           H  
ATOM   3254 3HB  ALA C 214      15.740  -6.998 -11.603  1.00  0.00           H  
ATOM   3255  N   GLY C 215      15.741  -5.914 -14.228  1.00  0.00           N  
ATOM   3256  CA  GLY C 215      15.062  -5.814 -15.507  1.00  0.00           C  
ATOM   3257  C   GLY C 215      15.983  -5.251 -16.567  1.00  0.00           C  
ATOM   3258  O   GLY C 215      16.034  -5.750 -17.692  1.00  0.00           O  
ATOM   3259  H   GLY C 215      15.376  -5.403 -13.437  1.00  0.00           H  
ATOM   3260 1HA  GLY C 215      14.711  -6.801 -15.810  1.00  0.00           H  
ATOM   3261 2HA  GLY C 215      14.184  -5.178 -15.405  1.00  0.00           H  
ATOM   3262  N   SER C 216      16.715  -4.204 -16.200  1.00  0.00           N  
ATOM   3263  CA  SER C 216      17.582  -3.508 -17.139  1.00  0.00           C  
ATOM   3264  C   SER C 216      18.745  -4.388 -17.555  1.00  0.00           C  
ATOM   3265  O   SER C 216      19.375  -4.163 -18.587  1.00  0.00           O  
ATOM   3266  CB  SER C 216      18.102  -2.224 -16.521  1.00  0.00           C  
ATOM   3267  OG  SER C 216      19.079  -2.493 -15.554  1.00  0.00           O  
ATOM   3268  H   SER C 216      16.669  -3.885 -15.243  1.00  0.00           H  
ATOM   3269  HA  SER C 216      16.994  -3.239 -18.018  1.00  0.00           H  
ATOM   3270 1HB  SER C 216      18.522  -1.589 -17.300  1.00  0.00           H  
ATOM   3271 2HB  SER C 216      17.276  -1.679 -16.065  1.00  0.00           H  
ATOM   3272  HG  SER C 216      19.801  -1.884 -15.731  1.00  0.00           H  
ATOM   3273  N   TYR C 217      19.018  -5.399 -16.743  1.00  0.00           N  
ATOM   3274  CA  TYR C 217      20.098  -6.327 -17.025  1.00  0.00           C  
ATOM   3275  C   TYR C 217      19.616  -7.723 -17.381  1.00  0.00           C  
ATOM   3276  O   TYR C 217      20.379  -8.686 -17.306  1.00  0.00           O  
ATOM   3277  CB  TYR C 217      21.047  -6.396 -15.827  1.00  0.00           C  
ATOM   3278  CG  TYR C 217      21.806  -5.112 -15.574  1.00  0.00           C  
ATOM   3279  CD1 TYR C 217      21.733  -4.496 -14.333  1.00  0.00           C  
ATOM   3280  CD2 TYR C 217      22.575  -4.551 -16.583  1.00  0.00           C  
ATOM   3281  CE1 TYR C 217      22.426  -3.323 -14.103  1.00  0.00           C  
ATOM   3282  CE2 TYR C 217      23.268  -3.378 -16.352  1.00  0.00           C  
ATOM   3283  CZ  TYR C 217      23.195  -2.765 -15.118  1.00  0.00           C  
ATOM   3284  OH  TYR C 217      23.885  -1.597 -14.888  1.00  0.00           O  
ATOM   3285  H   TYR C 217      18.463  -5.528 -15.909  1.00  0.00           H  
ATOM   3286  HA  TYR C 217      20.648  -5.964 -17.893  1.00  0.00           H  
ATOM   3287 1HB  TYR C 217      20.481  -6.639 -14.927  1.00  0.00           H  
ATOM   3288 2HB  TYR C 217      21.772  -7.194 -15.983  1.00  0.00           H  
ATOM   3289  HD1 TYR C 217      21.129  -4.937 -13.540  1.00  0.00           H  
ATOM   3290  HD2 TYR C 217      22.632  -5.034 -17.558  1.00  0.00           H  
ATOM   3291  HE1 TYR C 217      22.368  -2.839 -13.128  1.00  0.00           H  
ATOM   3292  HE2 TYR C 217      23.872  -2.937 -17.145  1.00  0.00           H  
ATOM   3293  HH  TYR C 217      24.363  -1.347 -15.683  1.00  0.00           H  
ATOM   3294  N   LEU C 218      18.345  -7.830 -17.757  1.00  0.00           N  
ATOM   3295  CA  LEU C 218      17.766  -9.114 -18.134  1.00  0.00           C  
ATOM   3296  C   LEU C 218      16.792  -8.906 -19.285  1.00  0.00           C  
ATOM   3297  O   LEU C 218      16.929  -9.511 -20.348  1.00  0.00           O  
ATOM   3298  CB  LEU C 218      17.047  -9.758 -16.942  1.00  0.00           C  
ATOM   3299  CG  LEU C 218      17.949 -10.215 -15.789  1.00  0.00           C  
ATOM   3300  CD1 LEU C 218      17.087 -10.660 -14.615  1.00  0.00           C  
ATOM   3301  CD2 LEU C 218      18.850 -11.345 -16.265  1.00  0.00           C  
ATOM   3302  H   LEU C 218      17.767  -7.002 -17.783  1.00  0.00           H  
ATOM   3303  HA  LEU C 218      18.572  -9.779 -18.443  1.00  0.00           H  
ATOM   3304 1HB  LEU C 218      16.332  -9.042 -16.540  1.00  0.00           H  
ATOM   3305 2HB  LEU C 218      16.496 -10.629 -17.298  1.00  0.00           H  
ATOM   3306  HG  LEU C 218      18.563  -9.379 -15.453  1.00  0.00           H  
ATOM   3307 1HD1 LEU C 218      17.728 -10.985 -13.795  1.00  0.00           H  
ATOM   3308 2HD1 LEU C 218      16.468  -9.827 -14.282  1.00  0.00           H  
ATOM   3309 3HD1 LEU C 218      16.449 -11.487 -14.925  1.00  0.00           H  
ATOM   3310 1HD2 LEU C 218      19.491 -11.670 -15.446  1.00  0.00           H  
ATOM   3311 2HD2 LEU C 218      18.237 -12.183 -16.600  1.00  0.00           H  
ATOM   3312 3HD2 LEU C 218      19.467 -10.994 -17.093  1.00  0.00           H  
ATOM   3313  N   ALA C 219      15.801  -8.053 -19.067  1.00  0.00           N  
ATOM   3314  CA  ALA C 219      14.760  -7.848 -20.060  1.00  0.00           C  
ATOM   3315  C   ALA C 219      15.432  -7.225 -21.281  1.00  0.00           C  
ATOM   3316  O   ALA C 219      15.092  -7.534 -22.424  1.00  0.00           O  
ATOM   3317  CB  ALA C 219      13.685  -6.919 -19.512  1.00  0.00           C  
ATOM   3318  H   ALA C 219      15.763  -7.535 -18.200  1.00  0.00           H  
ATOM   3319  HA  ALA C 219      14.311  -8.815 -20.285  1.00  0.00           H  
ATOM   3320 1HB  ALA C 219      12.911  -6.773 -20.265  1.00  0.00           H  
ATOM   3321 2HB  ALA C 219      13.244  -7.361 -18.618  1.00  0.00           H  
ATOM   3322 3HB  ALA C 219      14.130  -5.958 -19.259  1.00  0.00           H  
ATOM   3323  N   VAL C 220      16.396  -6.347 -21.021  1.00  0.00           N  
ATOM   3324  CA  VAL C 220      17.155  -5.715 -22.090  1.00  0.00           C  
ATOM   3325  C   VAL C 220      17.752  -6.811 -22.954  1.00  0.00           C  
ATOM   3326  O   VAL C 220      17.604  -6.788 -24.168  1.00  0.00           O  
ATOM   3327  CB  VAL C 220      18.272  -4.818 -21.525  1.00  0.00           C  
ATOM   3328  CG1 VAL C 220      19.232  -4.403 -22.630  1.00  0.00           C  
ATOM   3329  CG2 VAL C 220      17.665  -3.597 -20.851  1.00  0.00           C  
ATOM   3330  H   VAL C 220      16.608  -6.112 -20.062  1.00  0.00           H  
ATOM   3331  HA  VAL C 220      16.481  -5.075 -22.661  1.00  0.00           H  
ATOM   3332  HB  VAL C 220      18.849  -5.388 -20.796  1.00  0.00           H  
ATOM   3333 1HG1 VAL C 220      20.016  -3.770 -22.213  1.00  0.00           H  
ATOM   3334 2HG1 VAL C 220      19.682  -5.291 -23.074  1.00  0.00           H  
ATOM   3335 3HG1 VAL C 220      18.688  -3.849 -23.395  1.00  0.00           H  
ATOM   3336 1HG2 VAL C 220      18.461  -2.968 -20.453  1.00  0.00           H  
ATOM   3337 2HG2 VAL C 220      17.084  -3.031 -21.579  1.00  0.00           H  
ATOM   3338 3HG2 VAL C 220      17.015  -3.917 -20.037  1.00  0.00           H  
ATOM   3339  N   LEU C 221      18.413  -7.778 -22.323  1.00  0.00           N  
ATOM   3340  CA  LEU C 221      19.060  -8.858 -23.058  1.00  0.00           C  
ATOM   3341  C   LEU C 221      18.056  -9.744 -23.796  1.00  0.00           C  
ATOM   3342  O   LEU C 221      18.330 -10.243 -24.889  1.00  0.00           O  
ATOM   3343  CB  LEU C 221      19.890  -9.716 -22.095  1.00  0.00           C  
ATOM   3344  CG  LEU C 221      21.112  -9.027 -21.474  1.00  0.00           C  
ATOM   3345  CD1 LEU C 221      21.727  -9.937 -20.420  1.00  0.00           C  
ATOM   3346  CD2 LEU C 221      22.118  -8.698 -22.567  1.00  0.00           C  
ATOM   3347  H   LEU C 221      18.469  -7.766 -21.315  1.00  0.00           H  
ATOM   3348  HA  LEU C 221      19.707  -8.420 -23.817  1.00  0.00           H  
ATOM   3349 1HB  LEU C 221      19.246 -10.046 -21.281  1.00  0.00           H  
ATOM   3350 2HB  LEU C 221      20.243 -10.597 -22.631  1.00  0.00           H  
ATOM   3351  HG  LEU C 221      20.799  -8.107 -20.980  1.00  0.00           H  
ATOM   3352 1HD1 LEU C 221      22.595  -9.447 -19.978  1.00  0.00           H  
ATOM   3353 2HD1 LEU C 221      20.991 -10.140 -19.641  1.00  0.00           H  
ATOM   3354 3HD1 LEU C 221      22.035 -10.874 -20.882  1.00  0.00           H  
ATOM   3355 1HD2 LEU C 221      22.986  -8.207 -22.126  1.00  0.00           H  
ATOM   3356 2HD2 LEU C 221      22.433  -9.617 -23.061  1.00  0.00           H  
ATOM   3357 3HD2 LEU C 221      21.658  -8.032 -23.297  1.00  0.00           H  
ATOM   3358  N   ALA C 222      16.890  -9.939 -23.192  1.00  0.00           N  
ATOM   3359  CA  ALA C 222      15.866 -10.797 -23.767  1.00  0.00           C  
ATOM   3360  C   ALA C 222      15.441 -10.198 -25.100  1.00  0.00           C  
ATOM   3361  O   ALA C 222      15.276 -10.910 -26.088  1.00  0.00           O  
ATOM   3362  CB  ALA C 222      14.669 -10.892 -22.826  1.00  0.00           C  
ATOM   3363  H   ALA C 222      16.709  -9.480 -22.310  1.00  0.00           H  
ATOM   3364  HA  ALA C 222      16.292 -11.792 -23.899  1.00  0.00           H  
ATOM   3365 1HB  ALA C 222      13.910 -11.537 -23.268  1.00  0.00           H  
ATOM   3366 2HB  ALA C 222      14.989 -11.309 -21.871  1.00  0.00           H  
ATOM   3367 3HB  ALA C 222      14.253  -9.899 -22.667  1.00  0.00           H  
ATOM   3368  N   GLU C 223      15.276  -8.878 -25.114  1.00  0.00           N  
ATOM   3369  CA  GLU C 223      14.902  -8.151 -26.321  1.00  0.00           C  
ATOM   3370  C   GLU C 223      16.090  -7.866 -27.238  1.00  0.00           C  
ATOM   3371  O   GLU C 223      15.942  -7.837 -28.457  1.00  0.00           O  
ATOM   3372  CB  GLU C 223      14.221  -6.833 -25.942  1.00  0.00           C  
ATOM   3373  CG  GLU C 223      12.962  -6.994 -25.103  1.00  0.00           C  
ATOM   3374  CD  GLU C 223      11.952  -7.912 -25.734  1.00  0.00           C  
ATOM   3375  OE1 GLU C 223      11.601  -7.689 -26.867  1.00  0.00           O  
ATOM   3376  OE2 GLU C 223      11.531  -8.838 -25.081  1.00  0.00           O  
ATOM   3377  H   GLU C 223      15.415  -8.367 -24.254  1.00  0.00           H  
ATOM   3378  HA  GLU C 223      14.187  -8.755 -26.882  1.00  0.00           H  
ATOM   3379 1HB  GLU C 223      14.920  -6.211 -25.382  1.00  0.00           H  
ATOM   3380 2HB  GLU C 223      13.953  -6.289 -26.848  1.00  0.00           H  
ATOM   3381 1HG  GLU C 223      13.237  -7.392 -24.126  1.00  0.00           H  
ATOM   3382 2HG  GLU C 223      12.511  -6.014 -24.952  1.00  0.00           H  
ATOM   3383  N   ARG C 224      17.259  -7.650 -26.638  1.00  0.00           N  
ATOM   3384  CA  ARG C 224      18.494  -7.333 -27.361  1.00  0.00           C  
ATOM   3385  C   ARG C 224      18.922  -8.348 -28.418  1.00  0.00           C  
ATOM   3386  O   ARG C 224      19.363  -7.969 -29.506  1.00  0.00           O  
ATOM   3387  CB  ARG C 224      19.635  -7.174 -26.366  1.00  0.00           C  
ATOM   3388  CG  ARG C 224      20.992  -6.887 -26.990  1.00  0.00           C  
ATOM   3389  CD  ARG C 224      21.018  -5.563 -27.663  1.00  0.00           C  
ATOM   3390  NE  ARG C 224      20.834  -4.472 -26.720  1.00  0.00           N  
ATOM   3391  CZ  ARG C 224      21.796  -3.992 -25.908  1.00  0.00           C  
ATOM   3392  NH1 ARG C 224      23.001  -4.516 -25.935  1.00  0.00           N  
ATOM   3393  NH2 ARG C 224      21.527  -2.994 -25.084  1.00  0.00           N  
ATOM   3394  H   ARG C 224      17.281  -7.712 -25.630  1.00  0.00           H  
ATOM   3395  HA  ARG C 224      18.340  -6.409 -27.920  1.00  0.00           H  
ATOM   3396 1HB  ARG C 224      19.409  -6.359 -25.680  1.00  0.00           H  
ATOM   3397 2HB  ARG C 224      19.730  -8.084 -25.773  1.00  0.00           H  
ATOM   3398 1HG  ARG C 224      21.757  -6.893 -26.214  1.00  0.00           H  
ATOM   3399 2HG  ARG C 224      21.221  -7.654 -27.731  1.00  0.00           H  
ATOM   3400 1HD  ARG C 224      21.979  -5.427 -28.159  1.00  0.00           H  
ATOM   3401 2HD  ARG C 224      20.219  -5.515 -28.401  1.00  0.00           H  
ATOM   3402  HE  ARG C 224      19.919  -4.043 -26.670  1.00  0.00           H  
ATOM   3403 1HH1 ARG C 224      23.206  -5.278 -26.565  1.00  0.00           H  
ATOM   3404 2HH1 ARG C 224      23.722  -4.156 -25.327  1.00  0.00           H  
ATOM   3405 1HH2 ARG C 224      20.601  -2.591 -25.063  1.00  0.00           H  
ATOM   3406 2HH2 ARG C 224      22.248  -2.634 -24.476  1.00  0.00           H  
ATOM   3407  N   GLY C 225      18.806  -9.634 -28.100  1.00  0.00           N  
ATOM   3408  CA  GLY C 225      19.087 -10.657 -29.091  1.00  0.00           C  
ATOM   3409  C   GLY C 225      17.842 -11.132 -29.812  1.00  0.00           C  
ATOM   3410  O   GLY C 225      17.741 -12.308 -30.165  1.00  0.00           O  
ATOM   3411  H   GLY C 225      18.523  -9.912 -27.171  1.00  0.00           H  
ATOM   3412 1HA  GLY C 225      19.793 -10.269 -29.825  1.00  0.00           H  
ATOM   3413 2HA  GLY C 225      19.562 -11.510 -28.608  1.00  0.00           H  
ATOM   3414  N   ALA C 226      16.896 -10.223 -30.037  1.00  0.00           N  
ATOM   3415  CA  ALA C 226      15.661 -10.565 -30.734  1.00  0.00           C  
ATOM   3416  C   ALA C 226      15.020  -9.358 -31.423  1.00  0.00           C  
ATOM   3417  O   ALA C 226      15.301  -8.208 -31.076  1.00  0.00           O  
ATOM   3418  CB  ALA C 226      14.666 -11.185 -29.750  1.00  0.00           C  
ATOM   3419  H   ALA C 226      17.034  -9.274 -29.718  1.00  0.00           H  
ATOM   3420  HA  ALA C 226      15.900 -11.294 -31.509  1.00  0.00           H  
ATOM   3421 1HB  ALA C 226      13.745 -11.439 -30.275  1.00  0.00           H  
ATOM   3422 2HB  ALA C 226      15.097 -12.087 -29.316  1.00  0.00           H  
ATOM   3423 3HB  ALA C 226      14.446 -10.472 -28.957  1.00  0.00           H  
ATOM   3424  N   PRO C 227      14.161  -9.614 -32.427  1.00  0.00           N  
ATOM   3425  CA  PRO C 227      13.406  -8.600 -33.186  1.00  0.00           C  
ATOM   3426  C   PRO C 227      12.343  -7.845 -32.369  1.00  0.00           C  
ATOM   3427  O   PRO C 227      11.660  -6.961 -32.885  1.00  0.00           O  
ATOM   3428  CB  PRO C 227      12.761  -9.408 -34.311  1.00  0.00           C  
ATOM   3429  CG  PRO C 227      13.520 -10.709 -34.336  1.00  0.00           C  
ATOM   3430  CD  PRO C 227      13.893 -10.976 -32.924  1.00  0.00           C  
ATOM   3431  HA  PRO C 227      14.106  -7.855 -33.592  1.00  0.00           H  
ATOM   3432 1HB  PRO C 227      11.690  -9.549 -34.107  1.00  0.00           H  
ATOM   3433 2HB  PRO C 227      12.838  -8.858 -35.261  1.00  0.00           H  
ATOM   3434 1HG  PRO C 227      12.891 -11.507 -34.757  1.00  0.00           H  
ATOM   3435 2HG  PRO C 227      14.402 -10.622 -34.988  1.00  0.00           H  
ATOM   3436 1HD  PRO C 227      13.049 -11.453 -32.405  1.00  0.00           H  
ATOM   3437 2HD  PRO C 227      14.782 -11.625 -32.896  1.00  0.00           H  
ATOM   3438  N   GLY C 228      12.221  -8.193 -31.095  1.00  0.00           N  
ATOM   3439  CA  GLY C 228      11.194  -7.603 -30.261  1.00  0.00           C  
ATOM   3440  C   GLY C 228      11.227  -6.108 -30.059  1.00  0.00           C  
ATOM   3441  O   GLY C 228      11.537  -5.342 -30.967  1.00  0.00           O  
ATOM   3442  H   GLY C 228      12.847  -8.877 -30.694  1.00  0.00           H  
ATOM   3443 1HA  GLY C 228      10.212  -7.833 -30.676  1.00  0.00           H  
ATOM   3444 2HA  GLY C 228      11.235  -8.046 -29.267  1.00  0.00           H  
ATOM   3445  N   ALA C 229      10.920  -5.716 -28.826  1.00  0.00           N  
ATOM   3446  CA  ALA C 229      10.608  -4.339 -28.472  1.00  0.00           C  
ATOM   3447  C   ALA C 229      11.845  -3.502 -28.161  1.00  0.00           C  
ATOM   3448  O   ALA C 229      12.966  -4.009 -28.118  1.00  0.00           O  
ATOM   3449  CB  ALA C 229       9.650  -4.318 -27.280  1.00  0.00           C  
ATOM   3450  H   ALA C 229      10.907  -6.424 -28.106  1.00  0.00           H  
ATOM   3451  HA  ALA C 229      10.125  -3.870 -29.329  1.00  0.00           H  
ATOM   3452 1HB  ALA C 229       9.418  -3.286 -27.018  1.00  0.00           H  
ATOM   3453 2HB  ALA C 229       8.730  -4.841 -27.544  1.00  0.00           H  
ATOM   3454 3HB  ALA C 229      10.117  -4.813 -26.430  1.00  0.00           H  
ATOM   3455  N   GLN C 230      11.613  -2.212 -27.935  1.00  0.00           N  
ATOM   3456  CA  GLN C 230      12.668  -1.251 -27.638  1.00  0.00           C  
ATOM   3457  C   GLN C 230      13.233  -1.287 -26.225  1.00  0.00           C  
ATOM   3458  O   GLN C 230      13.612  -0.245 -25.687  1.00  0.00           O  
ATOM   3459  CB  GLN C 230      12.151   0.162 -27.924  1.00  0.00           C  
ATOM   3460  CG  GLN C 230      11.886   0.443 -29.393  1.00  0.00           C  
ATOM   3461  CD  GLN C 230      13.154   0.416 -30.225  1.00  0.00           C  
ATOM   3462  OE1 GLN C 230      14.115   1.138 -29.942  1.00  0.00           O  
ATOM   3463  NE2 GLN C 230      13.165  -0.417 -31.259  1.00  0.00           N  
ATOM   3464  H   GLN C 230      10.655  -1.895 -27.973  1.00  0.00           H  
ATOM   3465  HA  GLN C 230      13.527  -1.474 -28.271  1.00  0.00           H  
ATOM   3466 1HB  GLN C 230      11.223   0.327 -27.377  1.00  0.00           H  
ATOM   3467 2HB  GLN C 230      12.876   0.894 -27.567  1.00  0.00           H  
ATOM   3468 1HG  GLN C 230      11.207  -0.316 -29.781  1.00  0.00           H  
ATOM   3469 2HG  GLN C 230      11.436   1.431 -29.488  1.00  0.00           H  
ATOM   3470 1HE2 GLN C 230      13.975  -0.478 -31.845  1.00  0.00           H  
ATOM   3471 2HE2 GLN C 230      12.365  -0.984 -31.453  1.00  0.00           H  
ATOM   3472  N   LEU C 231      13.289  -2.466 -25.610  1.00  0.00           N  
ATOM   3473  CA  LEU C 231      14.035  -2.611 -24.360  1.00  0.00           C  
ATOM   3474  C   LEU C 231      15.465  -2.947 -24.777  1.00  0.00           C  
ATOM   3475  O   LEU C 231      16.387  -3.004 -23.969  1.00  0.00           O  
ATOM   3476  CB  LEU C 231      13.446  -3.711 -23.469  1.00  0.00           C  
ATOM   3477  CG  LEU C 231      11.963  -3.553 -23.110  1.00  0.00           C  
ATOM   3478  CD1 LEU C 231      11.521  -4.726 -22.245  1.00  0.00           C  
ATOM   3479  CD2 LEU C 231      11.752  -2.231 -22.388  1.00  0.00           C  
ATOM   3480  H   LEU C 231      12.818  -3.271 -25.997  1.00  0.00           H  
ATOM   3481  HA  LEU C 231      13.967  -1.675 -23.806  1.00  0.00           H  
ATOM   3482 1HB  LEU C 231      13.565  -4.668 -23.974  1.00  0.00           H  
ATOM   3483 2HB  LEU C 231      14.010  -3.743 -22.537  1.00  0.00           H  
ATOM   3484  HG  LEU C 231      11.364  -3.568 -24.022  1.00  0.00           H  
ATOM   3485 1HD1 LEU C 231      10.467  -4.614 -21.991  1.00  0.00           H  
ATOM   3486 2HD1 LEU C 231      11.665  -5.657 -22.794  1.00  0.00           H  
ATOM   3487 3HD1 LEU C 231      12.114  -4.748 -21.332  1.00  0.00           H  
ATOM   3488 1HD2 LEU C 231      10.698  -2.119 -22.134  1.00  0.00           H  
ATOM   3489 2HD2 LEU C 231      12.349  -2.216 -21.475  1.00  0.00           H  
ATOM   3490 3HD2 LEU C 231      12.059  -1.410 -23.035  1.00  0.00           H  
ATOM   3491  N   ILE C 232      15.610  -3.181 -26.073  1.00  0.00           N  
ATOM   3492  CA  ILE C 232      16.896  -3.289 -26.732  1.00  0.00           C  
ATOM   3493  C   ILE C 232      17.747  -2.079 -26.363  1.00  0.00           C  
ATOM   3494  O   ILE C 232      18.932  -2.207 -26.064  1.00  0.00           O  
ATOM   3495  CB  ILE C 232      16.736  -3.381 -28.260  1.00  0.00           C  
ATOM   3496  CG1 ILE C 232      16.055  -4.696 -28.647  1.00  0.00           C  
ATOM   3497  CG2 ILE C 232      18.089  -3.257 -28.944  1.00  0.00           C  
ATOM   3498  CD1 ILE C 232      15.565  -4.732 -30.077  1.00  0.00           C  
ATOM   3499  H   ILE C 232      14.767  -3.287 -26.619  1.00  0.00           H  
ATOM   3500  HA  ILE C 232      17.374  -4.212 -26.407  1.00  0.00           H  
ATOM   3501  HB  ILE C 232      16.089  -2.577 -28.607  1.00  0.00           H  
ATOM   3502 1HG1 ILE C 232      16.751  -5.522 -28.504  1.00  0.00           H  
ATOM   3503 2HG1 ILE C 232      15.202  -4.871 -27.991  1.00  0.00           H  
ATOM   3504 1HG2 ILE C 232      17.958  -3.325 -30.024  1.00  0.00           H  
ATOM   3505 2HG2 ILE C 232      18.536  -2.296 -28.693  1.00  0.00           H  
ATOM   3506 3HG2 ILE C 232      18.743  -4.061 -28.607  1.00  0.00           H  
ATOM   3507 1HD1 ILE C 232      15.094  -5.695 -30.276  1.00  0.00           H  
ATOM   3508 2HD1 ILE C 232      14.839  -3.934 -30.233  1.00  0.00           H  
ATOM   3509 3HD1 ILE C 232      16.408  -4.595 -30.754  1.00  0.00           H  
ATOM   3510  N   THR C 233      17.134  -0.903 -26.394  1.00  0.00           N  
ATOM   3511  CA  THR C 233      17.797   0.315 -25.947  1.00  0.00           C  
ATOM   3512  C   THR C 233      17.742   0.380 -24.432  1.00  0.00           C  
ATOM   3513  O   THR C 233      16.663   0.457 -23.845  1.00  0.00           O  
ATOM   3514  CB  THR C 233      17.150   1.574 -26.555  1.00  0.00           C  
ATOM   3515  OG1 THR C 233      17.259   1.527 -27.983  1.00  0.00           O  
ATOM   3516  CG2 THR C 233      17.837   2.829 -26.038  1.00  0.00           C  
ATOM   3517  H   THR C 233      16.185  -0.850 -26.735  1.00  0.00           H  
ATOM   3518  HA  THR C 233      18.829   0.296 -26.298  1.00  0.00           H  
ATOM   3519  HB  THR C 233      16.095   1.607 -26.285  1.00  0.00           H  
ATOM   3520  HG1 THR C 233      18.186   1.492 -28.232  1.00  0.00           H  
ATOM   3521 1HG2 THR C 233      17.367   3.708 -26.478  1.00  0.00           H  
ATOM   3522 2HG2 THR C 233      17.746   2.873 -24.953  1.00  0.00           H  
ATOM   3523 3HG2 THR C 233      18.891   2.806 -26.313  1.00  0.00           H  
ATOM   3524  N   TYR C 234      18.909   0.339 -23.804  1.00  0.00           N  
ATOM   3525  CA  TYR C 234      18.986   0.187 -22.361  1.00  0.00           C  
ATOM   3526  C   TYR C 234      18.393   1.387 -21.626  1.00  0.00           C  
ATOM   3527  O   TYR C 234      17.573   1.221 -20.721  1.00  0.00           O  
ATOM   3528  CB  TYR C 234      20.438  -0.031 -21.931  1.00  0.00           C  
ATOM   3529  CG  TYR C 234      20.615  -0.192 -20.437  1.00  0.00           C  
ATOM   3530  CD1 TYR C 234      20.805  -1.454 -19.894  1.00  0.00           C  
ATOM   3531  CD2 TYR C 234      20.588   0.922 -19.612  1.00  0.00           C  
ATOM   3532  CE1 TYR C 234      20.967  -1.601 -18.530  1.00  0.00           C  
ATOM   3533  CE2 TYR C 234      20.750   0.775 -18.248  1.00  0.00           C  
ATOM   3534  CZ  TYR C 234      20.939  -0.480 -17.707  1.00  0.00           C  
ATOM   3535  OH  TYR C 234      21.100  -0.627 -16.348  1.00  0.00           O  
ATOM   3536  H   TYR C 234      19.764   0.413 -24.337  1.00  0.00           H  
ATOM   3537  HA  TYR C 234      18.400  -0.687 -22.073  1.00  0.00           H  
ATOM   3538 1HB  TYR C 234      20.833  -0.923 -22.419  1.00  0.00           H  
ATOM   3539 2HB  TYR C 234      21.044   0.815 -22.256  1.00  0.00           H  
ATOM   3540  HD1 TYR C 234      20.827  -2.329 -20.543  1.00  0.00           H  
ATOM   3541  HD2 TYR C 234      20.438   1.914 -20.039  1.00  0.00           H  
ATOM   3542  HE1 TYR C 234      21.116  -2.592 -18.102  1.00  0.00           H  
ATOM   3543  HE2 TYR C 234      20.728   1.651 -17.599  1.00  0.00           H  
ATOM   3544  HH  TYR C 234      21.092   0.238 -15.931  1.00  0.00           H  
ATOM   3545  N   PRO C 235      18.790   2.616 -22.009  1.00  0.00           N  
ATOM   3546  CA  PRO C 235      18.199   3.826 -21.416  1.00  0.00           C  
ATOM   3547  C   PRO C 235      16.675   3.786 -21.370  1.00  0.00           C  
ATOM   3548  O   PRO C 235      16.063   4.162 -20.363  1.00  0.00           O  
ATOM   3549  CB  PRO C 235      18.695   4.934 -22.350  1.00  0.00           C  
ATOM   3550  CG  PRO C 235      20.031   4.456 -22.808  1.00  0.00           C  
ATOM   3551  CD  PRO C 235      19.843   2.979 -23.032  1.00  0.00           C  
ATOM   3552  HA  PRO C 235      18.574   3.945 -20.389  1.00  0.00           H  
ATOM   3553 1HB  PRO C 235      17.985   5.074 -23.178  1.00  0.00           H  
ATOM   3554 2HB  PRO C 235      18.747   5.889 -21.806  1.00  0.00           H  
ATOM   3555 1HG  PRO C 235      20.332   4.988 -23.722  1.00  0.00           H  
ATOM   3556 2HG  PRO C 235      20.794   4.675 -22.047  1.00  0.00           H  
ATOM   3557 1HD  PRO C 235      19.487   2.806 -24.058  1.00  0.00           H  
ATOM   3558 2HD  PRO C 235      20.796   2.458 -22.859  1.00  0.00           H  
ATOM   3559  N   ARG C 236      16.073   3.336 -22.469  1.00  0.00           N  
ATOM   3560  CA  ARG C 236      14.623   3.231 -22.586  1.00  0.00           C  
ATOM   3561  C   ARG C 236      14.109   2.126 -21.679  1.00  0.00           C  
ATOM   3562  O   ARG C 236      13.053   2.257 -21.070  1.00  0.00           O  
ATOM   3563  CB  ARG C 236      14.210   2.946 -24.022  1.00  0.00           C  
ATOM   3564  CG  ARG C 236      14.359   4.120 -24.976  1.00  0.00           C  
ATOM   3565  CD  ARG C 236      13.954   3.760 -26.359  1.00  0.00           C  
ATOM   3566  NE  ARG C 236      13.940   4.918 -27.239  1.00  0.00           N  
ATOM   3567  CZ  ARG C 236      13.882   4.856 -28.583  1.00  0.00           C  
ATOM   3568  NH1 ARG C 236      13.832   3.689 -29.186  1.00  0.00           N  
ATOM   3569  NH2 ARG C 236      13.874   5.969 -29.296  1.00  0.00           N  
ATOM   3570  H   ARG C 236      16.651   3.058 -23.249  1.00  0.00           H  
ATOM   3571  HA  ARG C 236      14.182   4.183 -22.289  1.00  0.00           H  
ATOM   3572 1HB  ARG C 236      14.807   2.124 -24.415  1.00  0.00           H  
ATOM   3573 2HB  ARG C 236      13.166   2.632 -24.046  1.00  0.00           H  
ATOM   3574 1HG  ARG C 236      13.731   4.945 -24.638  1.00  0.00           H  
ATOM   3575 2HG  ARG C 236      15.401   4.442 -24.996  1.00  0.00           H  
ATOM   3576 1HD  ARG C 236      14.655   3.032 -26.765  1.00  0.00           H  
ATOM   3577 2HD  ARG C 236      12.953   3.331 -26.344  1.00  0.00           H  
ATOM   3578  HE  ARG C 236      13.977   5.834 -26.811  1.00  0.00           H  
ATOM   3579 1HH1 ARG C 236      13.838   2.838 -28.641  1.00  0.00           H  
ATOM   3580 2HH1 ARG C 236      13.789   3.642 -30.194  1.00  0.00           H  
ATOM   3581 1HH2 ARG C 236      13.912   6.866 -28.833  1.00  0.00           H  
ATOM   3582 2HH2 ARG C 236      13.830   5.922 -30.303  1.00  0.00           H  
ATOM   3583  N   ALA C 237      14.860   1.034 -21.593  1.00  0.00           N  
ATOM   3584  CA  ALA C 237      14.443  -0.096 -20.779  1.00  0.00           C  
ATOM   3585  C   ALA C 237      14.516   0.295 -19.306  1.00  0.00           C  
ATOM   3586  O   ALA C 237      13.757  -0.221 -18.489  1.00  0.00           O  
ATOM   3587  CB  ALA C 237      15.334  -1.301 -21.051  1.00  0.00           C  
ATOM   3588  H   ALA C 237      15.733   0.982 -22.096  1.00  0.00           H  
ATOM   3589  HA  ALA C 237      13.417  -0.347 -21.049  1.00  0.00           H  
ATOM   3590 1HB  ALA C 237      15.010  -2.140 -20.435  1.00  0.00           H  
ATOM   3591 2HB  ALA C 237      15.264  -1.576 -22.103  1.00  0.00           H  
ATOM   3592 3HB  ALA C 237      16.366  -1.052 -20.809  1.00  0.00           H  
ATOM   3593  N   LEU C 238      15.428   1.210 -18.978  1.00  0.00           N  
ATOM   3594  CA  LEU C 238      15.557   1.736 -17.616  1.00  0.00           C  
ATOM   3595  C   LEU C 238      14.291   2.463 -17.195  1.00  0.00           C  
ATOM   3596  O   LEU C 238      13.797   2.292 -16.079  1.00  0.00           O  
ATOM   3597  CB  LEU C 238      16.755   2.688 -17.520  1.00  0.00           C  
ATOM   3598  CG  LEU C 238      17.030   3.273 -16.129  1.00  0.00           C  
ATOM   3599  CD1 LEU C 238      17.315   2.143 -15.149  1.00  0.00           C  
ATOM   3600  CD2 LEU C 238      18.204   4.238 -16.207  1.00  0.00           C  
ATOM   3601  H   LEU C 238      16.050   1.549 -19.697  1.00  0.00           H  
ATOM   3602  HA  LEU C 238      15.765   0.905 -16.943  1.00  0.00           H  
ATOM   3603 1HB  LEU C 238      17.650   2.154 -17.837  1.00  0.00           H  
ATOM   3604 2HB  LEU C 238      16.593   3.521 -18.204  1.00  0.00           H  
ATOM   3605  HG  LEU C 238      16.146   3.805 -15.776  1.00  0.00           H  
ATOM   3606 1HD1 LEU C 238      17.510   2.559 -14.161  1.00  0.00           H  
ATOM   3607 2HD1 LEU C 238      16.452   1.479 -15.099  1.00  0.00           H  
ATOM   3608 3HD1 LEU C 238      18.186   1.582 -15.485  1.00  0.00           H  
ATOM   3609 1HD2 LEU C 238      18.399   4.655 -15.218  1.00  0.00           H  
ATOM   3610 2HD2 LEU C 238      19.089   3.707 -16.558  1.00  0.00           H  
ATOM   3611 3HD2 LEU C 238      17.966   5.045 -16.900  1.00  0.00           H  
ATOM   3612  N   TRP C 239      13.786   3.290 -18.105  1.00  0.00           N  
ATOM   3613  CA  TRP C 239      12.492   3.935 -17.948  1.00  0.00           C  
ATOM   3614  C   TRP C 239      11.399   2.880 -17.840  1.00  0.00           C  
ATOM   3615  O   TRP C 239      10.509   2.990 -17.001  1.00  0.00           O  
ATOM   3616  CB  TRP C 239      12.204   4.868 -19.126  1.00  0.00           C  
ATOM   3617  CG  TRP C 239      10.867   5.541 -19.045  1.00  0.00           C  
ATOM   3618  CD1 TRP C 239      10.446   6.403 -18.077  1.00  0.00           C  
ATOM   3619  CD2 TRP C 239       9.764   5.410 -19.973  1.00  0.00           C  
ATOM   3620  NE1 TRP C 239       9.163   6.815 -18.336  1.00  0.00           N  
ATOM   3621  CE2 TRP C 239       8.730   6.219 -19.493  1.00  0.00           C  
ATOM   3622  CE3 TRP C 239       9.574   4.684 -21.155  1.00  0.00           C  
ATOM   3623  CZ2 TRP C 239       7.515   6.324 -20.152  1.00  0.00           C  
ATOM   3624  CZ3 TRP C 239       8.356   4.791 -21.817  1.00  0.00           C  
ATOM   3625  CH2 TRP C 239       7.354   5.590 -21.328  1.00  0.00           C  
ATOM   3626  H   TRP C 239      14.329   3.473 -18.937  1.00  0.00           H  
ATOM   3627  HA  TRP C 239      12.505   4.517 -17.026  1.00  0.00           H  
ATOM   3628 1HB  TRP C 239      12.973   5.639 -19.177  1.00  0.00           H  
ATOM   3629 2HB  TRP C 239      12.247   4.302 -20.057  1.00  0.00           H  
ATOM   3630  HD1 TRP C 239      11.042   6.718 -17.222  1.00  0.00           H  
ATOM   3631  HE1 TRP C 239       8.623   7.452 -17.768  1.00  0.00           H  
ATOM   3632  HE3 TRP C 239      10.367   4.050 -21.549  1.00  0.00           H  
ATOM   3633  HZ2 TRP C 239       6.706   6.954 -19.780  1.00  0.00           H  
ATOM   3634  HZ3 TRP C 239       8.216   4.221 -22.736  1.00  0.00           H  
ATOM   3635  HH2 TRP C 239       6.411   5.651 -21.872  1.00  0.00           H  
ATOM   3636  N   TRP C 240      11.472   1.851 -18.679  1.00  0.00           N  
ATOM   3637  CA  TRP C 240      10.483   0.774 -18.637  1.00  0.00           C  
ATOM   3638  C   TRP C 240      10.513   0.110 -17.278  1.00  0.00           C  
ATOM   3639  O   TRP C 240       9.473  -0.248 -16.726  1.00  0.00           O  
ATOM   3640  CB  TRP C 240      10.756  -0.263 -19.728  1.00  0.00           C  
ATOM   3641  CG  TRP C 240       9.939  -1.511 -19.584  1.00  0.00           C  
ATOM   3642  CD1 TRP C 240       8.650  -1.694 -19.989  1.00  0.00           C  
ATOM   3643  CD2 TRP C 240      10.353  -2.765 -18.989  1.00  0.00           C  
ATOM   3644  NE1 TRP C 240       8.236  -2.968 -19.689  1.00  0.00           N  
ATOM   3645  CE2 TRP C 240       9.265  -3.638 -19.077  1.00  0.00           C  
ATOM   3646  CE3 TRP C 240      11.542  -3.210 -18.398  1.00  0.00           C  
ATOM   3647  CZ2 TRP C 240       9.325  -4.935 -18.595  1.00  0.00           C  
ATOM   3648  CZ3 TRP C 240      11.603  -4.512 -17.915  1.00  0.00           C  
ATOM   3649  CH2 TRP C 240      10.522  -5.352 -18.012  1.00  0.00           C  
ATOM   3650  H   TRP C 240      12.219   1.807 -19.357  1.00  0.00           H  
ATOM   3651  HA  TRP C 240       9.501   1.199 -18.843  1.00  0.00           H  
ATOM   3652 1HB  TRP C 240      10.546   0.173 -20.705  1.00  0.00           H  
ATOM   3653 2HB  TRP C 240      11.810  -0.540 -19.712  1.00  0.00           H  
ATOM   3654  HD1 TRP C 240       8.039  -0.939 -20.481  1.00  0.00           H  
ATOM   3655  HE1 TRP C 240       7.322  -3.350 -19.884  1.00  0.00           H  
ATOM   3656  HE3 TRP C 240      12.404  -2.547 -18.321  1.00  0.00           H  
ATOM   3657  HZ2 TRP C 240       8.477  -5.618 -18.662  1.00  0.00           H  
ATOM   3658  HZ3 TRP C 240      12.532  -4.850 -17.456  1.00  0.00           H  
ATOM   3659  HH2 TRP C 240      10.604  -6.367 -17.624  1.00  0.00           H  
ATOM   3660  N   SER C 241      11.720  -0.075 -16.758  1.00  0.00           N  
ATOM   3661  CA  SER C 241      11.915  -0.792 -15.510  1.00  0.00           C  
ATOM   3662  C   SER C 241      10.957  -0.191 -14.495  1.00  0.00           C  
ATOM   3663  O   SER C 241      10.193  -0.901 -13.849  1.00  0.00           O  
ATOM   3664  CB  SER C 241      13.349  -0.682 -15.030  1.00  0.00           C  
ATOM   3665  OG  SER C 241      14.228  -1.300 -15.929  1.00  0.00           O  
ATOM   3666  H   SER C 241      12.525   0.293 -17.244  1.00  0.00           H  
ATOM   3667  HA  SER C 241      11.725  -1.852 -15.686  1.00  0.00           H  
ATOM   3668 1HB  SER C 241      13.616   0.369 -14.921  1.00  0.00           H  
ATOM   3669 2HB  SER C 241      13.441  -1.146 -14.049  1.00  0.00           H  
ATOM   3670  HG  SER C 241      14.097  -0.861 -16.772  1.00  0.00           H  
ATOM   3671  N   VAL C 242      11.000   1.130 -14.379  1.00  0.00           N  
ATOM   3672  CA  VAL C 242      10.075   1.856 -13.521  1.00  0.00           C  
ATOM   3673  C   VAL C 242       8.636   1.833 -14.034  1.00  0.00           C  
ATOM   3674  O   VAL C 242       7.703   1.706 -13.247  1.00  0.00           O  
ATOM   3675  CB  VAL C 242      10.535   3.320 -13.385  1.00  0.00           C  
ATOM   3676  CG1 VAL C 242       9.504   4.133 -12.617  1.00  0.00           C  
ATOM   3677  CG2 VAL C 242      11.889   3.375 -12.695  1.00  0.00           C  
ATOM   3678  H   VAL C 242      11.694   1.646 -14.902  1.00  0.00           H  
ATOM   3679  HA  VAL C 242      10.071   1.383 -12.539  1.00  0.00           H  
ATOM   3680  HB  VAL C 242      10.616   3.759 -14.380  1.00  0.00           H  
ATOM   3681 1HG1 VAL C 242       9.845   5.165 -12.531  1.00  0.00           H  
ATOM   3682 2HG1 VAL C 242       8.553   4.109 -13.149  1.00  0.00           H  
ATOM   3683 3HG1 VAL C 242       9.376   3.710 -11.621  1.00  0.00           H  
ATOM   3684 1HG2 VAL C 242      12.209   4.412 -12.603  1.00  0.00           H  
ATOM   3685 2HG2 VAL C 242      11.810   2.930 -11.703  1.00  0.00           H  
ATOM   3686 3HG2 VAL C 242      12.621   2.821 -13.283  1.00  0.00           H  
ATOM   3687  N   GLU C 243       8.457   1.968 -15.346  1.00  0.00           N  
ATOM   3688  CA  GLU C 243       7.121   1.905 -15.941  1.00  0.00           C  
ATOM   3689  C   GLU C 243       6.427   0.641 -15.456  1.00  0.00           C  
ATOM   3690  O   GLU C 243       5.225   0.637 -15.196  1.00  0.00           O  
ATOM   3691  CB  GLU C 243       7.196   1.917 -17.469  1.00  0.00           C  
ATOM   3692  CG  GLU C 243       5.843   1.971 -18.164  1.00  0.00           C  
ATOM   3693  CD  GLU C 243       5.955   1.979 -19.664  1.00  0.00           C  
ATOM   3694  OE1 GLU C 243       7.057   1.947 -20.158  1.00  0.00           O  
ATOM   3695  OE2 GLU C 243       4.938   2.018 -20.315  1.00  0.00           O  
ATOM   3696  H   GLU C 243       9.256   2.117 -15.946  1.00  0.00           H  
ATOM   3697  HA  GLU C 243       6.561   2.786 -15.628  1.00  0.00           H  
ATOM   3698 1HB  GLU C 243       7.776   2.779 -17.798  1.00  0.00           H  
ATOM   3699 2HB  GLU C 243       7.714   1.023 -17.816  1.00  0.00           H  
ATOM   3700 1HG  GLU C 243       5.255   1.105 -17.860  1.00  0.00           H  
ATOM   3701 2HG  GLU C 243       5.315   2.866 -17.839  1.00  0.00           H  
ATOM   3702  N   THR C 244       7.202  -0.429 -15.318  1.00  0.00           N  
ATOM   3703  CA  THR C 244       6.649  -1.734 -14.981  1.00  0.00           C  
ATOM   3704  C   THR C 244       6.586  -1.929 -13.468  1.00  0.00           C  
ATOM   3705  O   THR C 244       5.605  -2.453 -12.936  1.00  0.00           O  
ATOM   3706  CB  THR C 244       7.476  -2.866 -15.618  1.00  0.00           C  
ATOM   3707  OG1 THR C 244       7.447  -2.739 -17.045  1.00  0.00           O  
ATOM   3708  CG2 THR C 244       6.916  -4.224 -15.222  1.00  0.00           C  
ATOM   3709  H   THR C 244       8.199  -0.336 -15.449  1.00  0.00           H  
ATOM   3710  HA  THR C 244       5.645  -1.803 -15.400  1.00  0.00           H  
ATOM   3711  HB  THR C 244       8.511  -2.794 -15.281  1.00  0.00           H  
ATOM   3712  HG1 THR C 244       7.822  -1.892 -17.298  1.00  0.00           H  
ATOM   3713 1HG2 THR C 244       7.513  -5.011 -15.680  1.00  0.00           H  
ATOM   3714 2HG2 THR C 244       6.948  -4.328 -14.137  1.00  0.00           H  
ATOM   3715 3HG2 THR C 244       5.885  -4.305 -15.564  1.00  0.00           H  
ATOM   3716  N   ALA C 245       7.650  -1.505 -12.792  1.00  0.00           N  
ATOM   3717  CA  ALA C 245       7.785  -1.648 -11.347  1.00  0.00           C  
ATOM   3718  C   ALA C 245       6.728  -0.854 -10.595  1.00  0.00           C  
ATOM   3719  O   ALA C 245       6.266  -1.270  -9.546  1.00  0.00           O  
ATOM   3720  CB  ALA C 245       9.171  -1.204 -10.913  1.00  0.00           C  
ATOM   3721  H   ALA C 245       8.394  -1.064 -13.314  1.00  0.00           H  
ATOM   3722  HA  ALA C 245       7.651  -2.701 -11.097  1.00  0.00           H  
ATOM   3723 1HB  ALA C 245       9.267  -1.313  -9.832  1.00  0.00           H  
ATOM   3724 2HB  ALA C 245       9.922  -1.820 -11.407  1.00  0.00           H  
ATOM   3725 3HB  ALA C 245       9.321  -0.161 -11.186  1.00  0.00           H  
ATOM   3726  N   THR C 246       6.357   0.302 -11.119  1.00  0.00           N  
ATOM   3727  CA  THR C 246       5.354   1.118 -10.471  1.00  0.00           C  
ATOM   3728  C   THR C 246       4.041   0.741 -11.109  1.00  0.00           C  
ATOM   3729  O   THR C 246       2.977   1.203 -10.684  1.00  0.00           O  
ATOM   3730  CB  THR C 246       5.627   2.626 -10.624  1.00  0.00           C  
ATOM   3731  OG1 THR C 246       5.694   2.963 -12.016  1.00  0.00           O  
ATOM   3732  CG2 THR C 246       6.938   3.002  -9.951  1.00  0.00           C  
ATOM   3733  H   THR C 246       6.773   0.626 -11.981  1.00  0.00           H  
ATOM   3734  HA  THR C 246       5.426   0.965  -9.394  1.00  0.00           H  
ATOM   3735  HB  THR C 246       4.815   3.191 -10.166  1.00  0.00           H  
ATOM   3736  HG1 THR C 246       6.400   2.463 -12.432  1.00  0.00           H  
ATOM   3737 1HG2 THR C 246       7.115   4.071 -10.069  1.00  0.00           H  
ATOM   3738 2HG2 THR C 246       6.887   2.757  -8.891  1.00  0.00           H  
ATOM   3739 3HG2 THR C 246       7.755   2.447 -10.412  1.00  0.00           H  
ATOM   3740  N   THR C 247       4.132  -0.109 -12.130  1.00  0.00           N  
ATOM   3741  CA  THR C 247       2.984  -0.737 -12.783  1.00  0.00           C  
ATOM   3742  C   THR C 247       2.093   0.347 -13.365  1.00  0.00           C  
ATOM   3743  O   THR C 247       0.927   0.492 -13.023  1.00  0.00           O  
ATOM   3744  CB  THR C 247       2.179  -1.615 -11.807  1.00  0.00           C  
ATOM   3745  OG1 THR C 247       1.444  -0.779 -10.903  1.00  0.00           O  
ATOM   3746  CG2 THR C 247       3.109  -2.520 -11.012  1.00  0.00           C  
ATOM   3747  H   THR C 247       5.063  -0.321 -12.461  1.00  0.00           H  
ATOM   3748  HA  THR C 247       3.349  -1.361 -13.600  1.00  0.00           H  
ATOM   3749  HB  THR C 247       1.474  -2.229 -12.367  1.00  0.00           H  
ATOM   3750  HG1 THR C 247       1.740   0.130 -10.997  1.00  0.00           H  
ATOM   3751 1HG2 THR C 247       2.523  -3.133 -10.328  1.00  0.00           H  
ATOM   3752 2HG2 THR C 247       3.661  -3.164 -11.696  1.00  0.00           H  
ATOM   3753 3HG2 THR C 247       3.810  -1.911 -10.443  1.00  0.00           H  
ATOM   3754  N   VAL C 248       2.697   1.132 -14.242  1.00  0.00           N  
ATOM   3755  CA  VAL C 248       2.001   2.163 -14.975  1.00  0.00           C  
ATOM   3756  C   VAL C 248       1.628   1.521 -16.308  1.00  0.00           C  
ATOM   3757  O   VAL C 248       0.478   1.569 -16.744  1.00  0.00           O  
ATOM   3758  CB  VAL C 248       2.883   3.407 -15.188  1.00  0.00           C  
ATOM   3759  CG1 VAL C 248       2.153   4.439 -16.036  1.00  0.00           C  
ATOM   3760  CG2 VAL C 248       3.280   3.997 -13.843  1.00  0.00           C  
ATOM   3761  H   VAL C 248       3.686   0.999 -14.399  1.00  0.00           H  
ATOM   3762  HA  VAL C 248       1.138   2.482 -14.389  1.00  0.00           H  
ATOM   3763  HB  VAL C 248       3.779   3.117 -15.737  1.00  0.00           H  
ATOM   3764 1HG1 VAL C 248       2.791   5.312 -16.176  1.00  0.00           H  
ATOM   3765 2HG1 VAL C 248       1.911   4.007 -17.006  1.00  0.00           H  
ATOM   3766 3HG1 VAL C 248       1.235   4.740 -15.532  1.00  0.00           H  
ATOM   3767 1HG2 VAL C 248       3.904   4.876 -14.002  1.00  0.00           H  
ATOM   3768 2HG2 VAL C 248       2.383   4.283 -13.293  1.00  0.00           H  
ATOM   3769 3HG2 VAL C 248       3.837   3.255 -13.271  1.00  0.00           H  
ATOM   3770  N   GLY C 249       2.629   0.899 -16.931  1.00  0.00           N  
ATOM   3771  CA  GLY C 249       2.440   0.197 -18.190  1.00  0.00           C  
ATOM   3772  C   GLY C 249       1.649   0.967 -19.222  1.00  0.00           C  
ATOM   3773  O   GLY C 249       0.475   0.679 -19.452  1.00  0.00           O  
ATOM   3774  H   GLY C 249       3.548   0.918 -16.512  1.00  0.00           H  
ATOM   3775 1HA  GLY C 249       3.411  -0.044 -18.622  1.00  0.00           H  
ATOM   3776 2HA  GLY C 249       1.926  -0.746 -18.007  1.00  0.00           H  
ATOM   3777  N   TYR C 250       2.289   1.947 -19.852  1.00  0.00           N  
ATOM   3778  CA  TYR C 250       1.602   2.776 -20.827  1.00  0.00           C  
ATOM   3779  C   TYR C 250       1.173   1.920 -21.988  1.00  0.00           C  
ATOM   3780  O   TYR C 250       0.093   2.111 -22.525  1.00  0.00           O  
ATOM   3781  CB  TYR C 250       2.493   3.924 -21.305  1.00  0.00           C  
ATOM   3782  CG  TYR C 250       2.734   4.987 -20.257  1.00  0.00           C  
ATOM   3783  CD1 TYR C 250       4.015   5.203 -19.770  1.00  0.00           C  
ATOM   3784  CD2 TYR C 250       1.675   5.745 -19.781  1.00  0.00           C  
ATOM   3785  CE1 TYR C 250       4.235   6.174 -18.812  1.00  0.00           C  
ATOM   3786  CE2 TYR C 250       1.895   6.716 -18.824  1.00  0.00           C  
ATOM   3787  CZ  TYR C 250       3.169   6.931 -18.339  1.00  0.00           C  
ATOM   3788  OH  TYR C 250       3.388   7.898 -17.385  1.00  0.00           O  
ATOM   3789  H   TYR C 250       3.264   2.123 -19.656  1.00  0.00           H  
ATOM   3790  HA  TYR C 250       0.729   3.221 -20.349  1.00  0.00           H  
ATOM   3791 1HB  TYR C 250       3.461   3.528 -21.618  1.00  0.00           H  
ATOM   3792 2HB  TYR C 250       2.039   4.400 -22.174  1.00  0.00           H  
ATOM   3793  HD1 TYR C 250       4.848   4.607 -20.143  1.00  0.00           H  
ATOM   3794  HD2 TYR C 250       0.668   5.574 -20.163  1.00  0.00           H  
ATOM   3795  HE1 TYR C 250       5.241   6.344 -18.430  1.00  0.00           H  
ATOM   3796  HE2 TYR C 250       1.062   7.311 -18.450  1.00  0.00           H  
ATOM   3797  HH  TYR C 250       4.331   7.976 -17.220  1.00  0.00           H  
ATOM   3798  N   GLY C 251       2.021   0.964 -22.351  1.00  0.00           N  
ATOM   3799  CA  GLY C 251       1.814   0.209 -23.571  1.00  0.00           C  
ATOM   3800  C   GLY C 251       2.847   0.630 -24.599  1.00  0.00           C  
ATOM   3801  O   GLY C 251       2.904   0.103 -25.710  1.00  0.00           O  
ATOM   3802  H   GLY C 251       2.823   0.755 -21.773  1.00  0.00           H  
ATOM   3803 1HA  GLY C 251       1.894  -0.857 -23.357  1.00  0.00           H  
ATOM   3804 2HA  GLY C 251       0.805   0.388 -23.942  1.00  0.00           H  
ATOM   3805  N   ASP C 252       3.669   1.597 -24.208  1.00  0.00           N  
ATOM   3806  CA  ASP C 252       4.780   2.069 -25.017  1.00  0.00           C  
ATOM   3807  C   ASP C 252       5.870   0.998 -25.091  1.00  0.00           C  
ATOM   3808  O   ASP C 252       6.097   0.409 -26.145  1.00  0.00           O  
ATOM   3809  CB  ASP C 252       5.354   3.366 -24.441  1.00  0.00           C  
ATOM   3810  CG  ASP C 252       6.404   4.000 -25.343  1.00  0.00           C  
ATOM   3811  OD1 ASP C 252       6.032   4.635 -26.301  1.00  0.00           O  
ATOM   3812  OD2 ASP C 252       7.569   3.843 -25.065  1.00  0.00           O  
ATOM   3813  H   ASP C 252       3.506   2.017 -23.304  1.00  0.00           H  
ATOM   3814  HA  ASP C 252       4.408   2.294 -26.017  1.00  0.00           H  
ATOM   3815 1HB  ASP C 252       4.548   4.083 -24.286  1.00  0.00           H  
ATOM   3816 2HB  ASP C 252       5.804   3.164 -23.469  1.00  0.00           H  
ATOM   3817  N   LEU C 253       6.542   0.761 -23.964  1.00  0.00           N  
ATOM   3818  CA  LEU C 253       7.522  -0.320 -23.852  1.00  0.00           C  
ATOM   3819  C   LEU C 253       6.955  -1.530 -23.112  1.00  0.00           C  
ATOM   3820  O   LEU C 253       6.196  -1.383 -22.150  1.00  0.00           O  
ATOM   3821  CB  LEU C 253       8.777   0.183 -23.126  1.00  0.00           C  
ATOM   3822  CG  LEU C 253       9.483   1.382 -23.771  1.00  0.00           C  
ATOM   3823  CD1 LEU C 253      10.710   1.752 -22.949  1.00  0.00           C  
ATOM   3824  CD2 LEU C 253       9.868   1.036 -25.202  1.00  0.00           C  
ATOM   3825  H   LEU C 253       6.365   1.350 -23.162  1.00  0.00           H  
ATOM   3826  HA  LEU C 253       7.810  -0.631 -24.856  1.00  0.00           H  
ATOM   3827 1HB  LEU C 253       8.502   0.467 -22.112  1.00  0.00           H  
ATOM   3828 2HB  LEU C 253       9.496  -0.634 -23.070  1.00  0.00           H  
ATOM   3829  HG  LEU C 253       8.812   2.241 -23.774  1.00  0.00           H  
ATOM   3830 1HD1 LEU C 253      11.212   2.604 -23.407  1.00  0.00           H  
ATOM   3831 2HD1 LEU C 253      10.404   2.014 -21.936  1.00  0.00           H  
ATOM   3832 3HD1 LEU C 253      11.394   0.905 -22.915  1.00  0.00           H  
ATOM   3833 1HD2 LEU C 253      10.369   1.889 -25.661  1.00  0.00           H  
ATOM   3834 2HD2 LEU C 253      10.540   0.177 -25.201  1.00  0.00           H  
ATOM   3835 3HD2 LEU C 253       8.971   0.793 -25.772  1.00  0.00           H  
ATOM   3836  N   TYR C 254       7.336  -2.720 -23.581  1.00  0.00           N  
ATOM   3837  CA  TYR C 254       6.894  -3.991 -23.004  1.00  0.00           C  
ATOM   3838  C   TYR C 254       7.693  -5.198 -23.509  1.00  0.00           C  
ATOM   3839  O   TYR C 254       8.309  -5.156 -24.570  1.00  0.00           O  
ATOM   3840  CB  TYR C 254       5.405  -4.200 -23.288  1.00  0.00           C  
ATOM   3841  CG  TYR C 254       5.059  -4.204 -24.760  1.00  0.00           C  
ATOM   3842  CD1 TYR C 254       5.092  -5.391 -25.477  1.00  0.00           C  
ATOM   3843  CD2 TYR C 254       4.710  -3.021 -25.394  1.00  0.00           C  
ATOM   3844  CE1 TYR C 254       4.776  -5.395 -26.822  1.00  0.00           C  
ATOM   3845  CE2 TYR C 254       4.394  -3.025 -26.739  1.00  0.00           C  
ATOM   3846  CZ  TYR C 254       4.427  -4.206 -27.452  1.00  0.00           C  
ATOM   3847  OH  TYR C 254       4.112  -4.210 -28.791  1.00  0.00           O  
ATOM   3848  H   TYR C 254       7.961  -2.731 -24.374  1.00  0.00           H  
ATOM   3849  HA  TYR C 254       7.048  -3.953 -21.925  1.00  0.00           H  
ATOM   3850 1HB  TYR C 254       5.082  -5.150 -22.860  1.00  0.00           H  
ATOM   3851 2HB  TYR C 254       4.828  -3.411 -22.805  1.00  0.00           H  
ATOM   3852  HD1 TYR C 254       5.367  -6.321 -24.979  1.00  0.00           H  
ATOM   3853  HD2 TYR C 254       4.685  -2.088 -24.831  1.00  0.00           H  
ATOM   3854  HE1 TYR C 254       4.802  -6.328 -27.385  1.00  0.00           H  
ATOM   3855  HE2 TYR C 254       4.120  -2.095 -27.237  1.00  0.00           H  
ATOM   3856  HH  TYR C 254       4.183  -5.104 -29.133  1.00  0.00           H  
ATOM   3857  N   PRO C 255       7.706  -6.290 -22.738  1.00  0.00           N  
ATOM   3858  CA  PRO C 255       8.466  -7.460 -23.177  1.00  0.00           C  
ATOM   3859  C   PRO C 255       7.793  -8.245 -24.298  1.00  0.00           C  
ATOM   3860  O   PRO C 255       6.566  -8.252 -24.428  1.00  0.00           O  
ATOM   3861  CB  PRO C 255       8.553  -8.294 -21.894  1.00  0.00           C  
ATOM   3862  CG  PRO C 255       7.300  -7.963 -21.158  1.00  0.00           C  
ATOM   3863  CD  PRO C 255       7.095  -6.493 -21.409  1.00  0.00           C  
ATOM   3864  HA  PRO C 255       9.451  -7.135 -23.543  1.00  0.00           H  
ATOM   3865 1HB  PRO C 255       8.631  -9.362 -22.145  1.00  0.00           H  
ATOM   3866 2HB  PRO C 255       9.460  -8.027 -21.333  1.00  0.00           H  
ATOM   3867 1HG  PRO C 255       6.466  -8.577 -21.531  1.00  0.00           H  
ATOM   3868 2HG  PRO C 255       7.414  -8.198 -20.089  1.00  0.00           H  
ATOM   3869 1HD  PRO C 255       6.018  -6.269 -21.421  1.00  0.00           H  
ATOM   3870 2HD  PRO C 255       7.603  -5.912 -20.625  1.00  0.00           H  
ATOM   3871  N   VAL C 256       8.621  -8.900 -25.107  1.00  0.00           N  
ATOM   3872  CA  VAL C 256       8.152  -9.709 -26.224  1.00  0.00           C  
ATOM   3873  C   VAL C 256       8.743 -11.095 -26.059  1.00  0.00           C  
ATOM   3874  O   VAL C 256       8.036 -12.097 -26.122  1.00  0.00           O  
ATOM   3875  CB  VAL C 256       8.581  -9.105 -27.574  1.00  0.00           C  
ATOM   3876  CG1 VAL C 256       8.144 -10.003 -28.722  1.00  0.00           C  
ATOM   3877  CG2 VAL C 256       7.995  -7.710 -27.727  1.00  0.00           C  
ATOM   3878  H   VAL C 256       9.613  -8.830 -24.933  1.00  0.00           H  
ATOM   3879  HA  VAL C 256       7.062  -9.708 -26.218  1.00  0.00           H  
ATOM   3880  HB  VAL C 256       9.670  -9.048 -27.607  1.00  0.00           H  
ATOM   3881 1HG1 VAL C 256       8.456  -9.561 -29.669  1.00  0.00           H  
ATOM   3882 2HG1 VAL C 256       8.604 -10.985 -28.612  1.00  0.00           H  
ATOM   3883 3HG1 VAL C 256       7.059 -10.106 -28.711  1.00  0.00           H  
ATOM   3884 1HG2 VAL C 256       8.303  -7.289 -28.684  1.00  0.00           H  
ATOM   3885 2HG2 VAL C 256       6.907  -7.766 -27.689  1.00  0.00           H  
ATOM   3886 3HG2 VAL C 256       8.355  -7.073 -26.918  1.00  0.00           H  
ATOM   3887  N   THR C 257      10.055 -11.136 -25.865  1.00  0.00           N  
ATOM   3888  CA  THR C 257      10.767 -12.386 -25.672  1.00  0.00           C  
ATOM   3889  C   THR C 257      10.222 -12.984 -24.386  1.00  0.00           C  
ATOM   3890  O   THR C 257      10.079 -12.273 -23.393  1.00  0.00           O  
ATOM   3891  CB  THR C 257      12.292 -12.189 -25.584  1.00  0.00           C  
ATOM   3892  OG1 THR C 257      12.765 -11.561 -26.783  1.00  0.00           O  
ATOM   3893  CG2 THR C 257      12.994 -13.527 -25.407  1.00  0.00           C  
ATOM   3894  H   THR C 257      10.572 -10.268 -25.852  1.00  0.00           H  
ATOM   3895  HA  THR C 257      10.637 -13.000 -26.563  1.00  0.00           H  
ATOM   3896  HB  THR C 257      12.528 -11.547 -24.736  1.00  0.00           H  
ATOM   3897  HG1 THR C 257      13.668 -11.261 -26.652  1.00  0.00           H  
ATOM   3898 1HG2 THR C 257      14.070 -13.368 -25.347  1.00  0.00           H  
ATOM   3899 2HG2 THR C 257      12.645 -14.002 -24.491  1.00  0.00           H  
ATOM   3900 3HG2 THR C 257      12.769 -14.170 -26.257  1.00  0.00           H  
ATOM   3901  N   LEU C 258       9.914 -14.277 -24.390  1.00  0.00           N  
ATOM   3902  CA  LEU C 258       9.281 -14.880 -23.223  1.00  0.00           C  
ATOM   3903  C   LEU C 258      10.176 -14.664 -22.006  1.00  0.00           C  
ATOM   3904  O   LEU C 258       9.697 -14.378 -20.908  1.00  0.00           O  
ATOM   3905  CB  LEU C 258       9.040 -16.378 -23.446  1.00  0.00           C  
ATOM   3906  CG  LEU C 258       8.336 -17.117 -22.301  1.00  0.00           C  
ATOM   3907  CD1 LEU C 258       6.970 -16.491 -22.056  1.00  0.00           C  
ATOM   3908  CD2 LEU C 258       8.207 -18.592 -22.651  1.00  0.00           C  
ATOM   3909  H   LEU C 258      10.114 -14.854 -25.195  1.00  0.00           H  
ATOM   3910  HA  LEU C 258       8.313 -14.403 -23.070  1.00  0.00           H  
ATOM   3911 1HB  LEU C 258       8.433 -16.502 -24.342  1.00  0.00           H  
ATOM   3912 2HB  LEU C 258      10.001 -16.864 -23.613  1.00  0.00           H  
ATOM   3913  HG  LEU C 258       8.920 -17.010 -21.386  1.00  0.00           H  
ATOM   3914 1HD1 LEU C 258       6.470 -17.016 -21.242  1.00  0.00           H  
ATOM   3915 2HD1 LEU C 258       7.093 -15.441 -21.788  1.00  0.00           H  
ATOM   3916 3HD1 LEU C 258       6.367 -16.568 -22.960  1.00  0.00           H  
ATOM   3917 1HD2 LEU C 258       7.708 -19.117 -21.836  1.00  0.00           H  
ATOM   3918 2HD2 LEU C 258       7.622 -18.699 -23.564  1.00  0.00           H  
ATOM   3919 3HD2 LEU C 258       9.199 -19.017 -22.803  1.00  0.00           H  
ATOM   3920  N   TRP C 259      11.482 -14.791 -22.219  1.00  0.00           N  
ATOM   3921  CA  TRP C 259      12.466 -14.542 -21.175  1.00  0.00           C  
ATOM   3922  C   TRP C 259      12.183 -13.196 -20.516  1.00  0.00           C  
ATOM   3923  O   TRP C 259      12.040 -13.104 -19.297  1.00  0.00           O  
ATOM   3924  CB  TRP C 259      13.883 -14.557 -21.750  1.00  0.00           C  
ATOM   3925  CG  TRP C 259      14.924 -14.070 -20.788  1.00  0.00           C  
ATOM   3926  CD1 TRP C 259      14.769 -13.875 -19.448  1.00  0.00           C  
ATOM   3927  CD2 TRP C 259      16.295 -13.712 -21.089  1.00  0.00           C  
ATOM   3928  NE1 TRP C 259      15.942 -13.422 -18.897  1.00  0.00           N  
ATOM   3929  CE2 TRP C 259      16.887 -13.317 -19.886  1.00  0.00           C  
ATOM   3930  CE3 TRP C 259      17.055 -13.696 -22.265  1.00  0.00           C  
ATOM   3931  CZ2 TRP C 259      18.209 -12.906 -19.820  1.00  0.00           C  
ATOM   3932  CZ3 TRP C 259      18.381 -13.285 -22.198  1.00  0.00           C  
ATOM   3933  CH2 TRP C 259      18.943 -12.901 -21.006  1.00  0.00           C  
ATOM   3934  H   TRP C 259      11.798 -15.071 -23.137  1.00  0.00           H  
ATOM   3935  HA  TRP C 259      12.396 -15.340 -20.436  1.00  0.00           H  
ATOM   3936 1HB  TRP C 259      14.143 -15.572 -22.051  1.00  0.00           H  
ATOM   3937 2HB  TRP C 259      13.921 -13.932 -22.642  1.00  0.00           H  
ATOM   3938  HD1 TRP C 259      13.848 -14.054 -18.896  1.00  0.00           H  
ATOM   3939  HE1 TRP C 259      16.087 -13.200 -17.923  1.00  0.00           H  
ATOM   3940  HE3 TRP C 259      16.615 -14.002 -23.214  1.00  0.00           H  
ATOM   3941  HZ2 TRP C 259      18.673 -12.598 -18.883  1.00  0.00           H  
ATOM   3942  HZ3 TRP C 259      18.966 -13.274 -23.118  1.00  0.00           H  
ATOM   3943  HH2 TRP C 259      19.986 -12.585 -20.989  1.00  0.00           H  
ATOM   3944  N   GLY C 260      12.105 -12.151 -21.332  1.00  0.00           N  
ATOM   3945  CA  GLY C 260      11.901 -10.822 -20.795  1.00  0.00           C  
ATOM   3946  C   GLY C 260      10.536 -10.706 -20.148  1.00  0.00           C  
ATOM   3947  O   GLY C 260      10.366  -9.943 -19.199  1.00  0.00           O  
ATOM   3948  H   GLY C 260      12.188 -12.270 -22.332  1.00  0.00           H  
ATOM   3949 1HA  GLY C 260      12.679 -10.602 -20.063  1.00  0.00           H  
ATOM   3950 2HA  GLY C 260      11.996 -10.088 -21.594  1.00  0.00           H  
ATOM   3951  N   ARG C 261       9.567 -11.468 -20.657  1.00  0.00           N  
ATOM   3952  CA  ARG C 261       8.215 -11.475 -20.099  1.00  0.00           C  
ATOM   3953  C   ARG C 261       8.236 -12.117 -18.721  1.00  0.00           C  
ATOM   3954  O   ARG C 261       7.470 -11.741 -17.832  1.00  0.00           O  
ATOM   3955  CB  ARG C 261       7.252 -12.232 -21.002  1.00  0.00           C  
ATOM   3956  CG  ARG C 261       6.890 -11.517 -22.294  1.00  0.00           C  
ATOM   3957  CD  ARG C 261       5.959 -12.322 -23.125  1.00  0.00           C  
ATOM   3958  NE  ARG C 261       5.664 -11.673 -24.392  1.00  0.00           N  
ATOM   3959  CZ  ARG C 261       4.667 -10.788 -24.585  1.00  0.00           C  
ATOM   3960  NH1 ARG C 261       3.879 -10.458 -23.586  1.00  0.00           N  
ATOM   3961  NH2 ARG C 261       4.480 -10.252 -25.779  1.00  0.00           N  
ATOM   3962  H   ARG C 261       9.775 -12.057 -21.451  1.00  0.00           H  
ATOM   3963  HA  ARG C 261       7.868 -10.444 -20.020  1.00  0.00           H  
ATOM   3964 1HB  ARG C 261       7.685 -13.195 -21.269  1.00  0.00           H  
ATOM   3965 2HB  ARG C 261       6.326 -12.428 -20.462  1.00  0.00           H  
ATOM   3966 1HG  ARG C 261       6.408 -10.567 -22.061  1.00  0.00           H  
ATOM   3967 2HG  ARG C 261       7.795 -11.332 -22.873  1.00  0.00           H  
ATOM   3968 1HD  ARG C 261       6.406 -13.293 -23.335  1.00  0.00           H  
ATOM   3969 2HD  ARG C 261       5.022 -12.463 -22.588  1.00  0.00           H  
ATOM   3970  HE  ARG C 261       6.249 -11.902 -25.185  1.00  0.00           H  
ATOM   3971 1HH1 ARG C 261       4.021 -10.868 -22.674  1.00  0.00           H  
ATOM   3972 2HH1 ARG C 261       3.131  -9.795 -23.730  1.00  0.00           H  
ATOM   3973 1HH2 ARG C 261       5.086 -10.506 -26.547  1.00  0.00           H  
ATOM   3974 2HH2 ARG C 261       3.733  -9.590 -25.923  1.00  0.00           H  
ATOM   3975  N   CYS C 262       9.121 -13.090 -18.544  1.00  0.00           N  
ATOM   3976  CA  CYS C 262       9.231 -13.766 -17.263  1.00  0.00           C  
ATOM   3977  C   CYS C 262       9.866 -12.778 -16.314  1.00  0.00           C  
ATOM   3978  O   CYS C 262       9.450 -12.652 -15.164  1.00  0.00           O  
ATOM   3979  CB  CYS C 262      10.078 -15.036 -17.354  1.00  0.00           C  
ATOM   3980  SG  CYS C 262       9.309 -16.370 -18.303  1.00  0.00           S  
ATOM   3981  H   CYS C 262       9.728 -13.370 -19.302  1.00  0.00           H  
ATOM   3982  HA  CYS C 262       8.234 -14.072 -16.946  1.00  0.00           H  
ATOM   3983 1HB  CYS C 262      11.037 -14.801 -17.818  1.00  0.00           H  
ATOM   3984 2HB  CYS C 262      10.283 -15.410 -16.352  1.00  0.00           H  
ATOM   3985  HG  CYS C 262      10.304 -17.239 -18.153  1.00  0.00           H  
ATOM   3986  N   VAL C 263      10.866 -12.060 -16.815  1.00  0.00           N  
ATOM   3987  CA  VAL C 263      11.536 -11.028 -16.035  1.00  0.00           C  
ATOM   3988  C   VAL C 263      10.532  -9.950 -15.621  1.00  0.00           C  
ATOM   3989  O   VAL C 263      10.567  -9.444 -14.492  1.00  0.00           O  
ATOM   3990  CB  VAL C 263      12.678 -10.390 -16.849  1.00  0.00           C  
ATOM   3991  CG1 VAL C 263      13.224  -9.165 -16.132  1.00  0.00           C  
ATOM   3992  CG2 VAL C 263      13.778 -11.413 -17.085  1.00  0.00           C  
ATOM   3993  H   VAL C 263      11.169 -12.236 -17.763  1.00  0.00           H  
ATOM   3994  HA  VAL C 263      11.960 -11.489 -15.142  1.00  0.00           H  
ATOM   3995  HB  VAL C 263      12.283 -10.052 -17.807  1.00  0.00           H  
ATOM   3996 1HG1 VAL C 263      14.030  -8.727 -16.721  1.00  0.00           H  
ATOM   3997 2HG1 VAL C 263      12.428  -8.432 -16.006  1.00  0.00           H  
ATOM   3998 3HG1 VAL C 263      13.608  -9.457 -15.154  1.00  0.00           H  
ATOM   3999 1HG2 VAL C 263      14.582 -10.956 -17.662  1.00  0.00           H  
ATOM   4000 2HG2 VAL C 263      14.169 -11.755 -16.127  1.00  0.00           H  
ATOM   4001 3HG2 VAL C 263      13.374 -12.262 -17.637  1.00  0.00           H  
ATOM   4002  N   ALA C 264       9.631  -9.605 -16.535  1.00  0.00           N  
ATOM   4003  CA  ALA C 264       8.626  -8.597 -16.241  1.00  0.00           C  
ATOM   4004  C   ALA C 264       7.830  -9.048 -15.011  1.00  0.00           C  
ATOM   4005  O   ALA C 264       7.618  -8.277 -14.070  1.00  0.00           O  
ATOM   4006  CB  ALA C 264       7.703  -8.418 -17.434  1.00  0.00           C  
ATOM   4007  H   ALA C 264       9.638 -10.042 -17.446  1.00  0.00           H  
ATOM   4008  HA  ALA C 264       9.139  -7.655 -16.044  1.00  0.00           H  
ATOM   4009 1HB  ALA C 264       6.953  -7.661 -17.204  1.00  0.00           H  
ATOM   4010 2HB  ALA C 264       8.284  -8.102 -18.300  1.00  0.00           H  
ATOM   4011 3HB  ALA C 264       7.208  -9.362 -17.655  1.00  0.00           H  
ATOM   4012  N   VAL C 265       7.402 -10.306 -15.021  1.00  0.00           N  
ATOM   4013  CA  VAL C 265       6.656 -10.861 -13.903  1.00  0.00           C  
ATOM   4014  C   VAL C 265       7.427 -10.638 -12.607  1.00  0.00           C  
ATOM   4015  O   VAL C 265       6.864 -10.230 -11.594  1.00  0.00           O  
ATOM   4016  CB  VAL C 265       6.410 -12.368 -14.109  1.00  0.00           C  
ATOM   4017  CG1 VAL C 265       5.889 -13.003 -12.829  1.00  0.00           C  
ATOM   4018  CG2 VAL C 265       5.431 -12.580 -15.254  1.00  0.00           C  
ATOM   4019  H   VAL C 265       7.598 -10.891 -15.820  1.00  0.00           H  
ATOM   4020  HA  VAL C 265       5.688 -10.362 -13.851  1.00  0.00           H  
ATOM   4021  HB  VAL C 265       7.357 -12.852 -14.346  1.00  0.00           H  
ATOM   4022 1HG1 VAL C 265       5.721 -14.067 -12.993  1.00  0.00           H  
ATOM   4023 2HG1 VAL C 265       6.622 -12.870 -12.033  1.00  0.00           H  
ATOM   4024 3HG1 VAL C 265       4.951 -12.528 -12.543  1.00  0.00           H  
ATOM   4025 1HG2 VAL C 265       5.262 -13.647 -15.395  1.00  0.00           H  
ATOM   4026 2HG2 VAL C 265       4.485 -12.090 -15.019  1.00  0.00           H  
ATOM   4027 3HG2 VAL C 265       5.843 -12.154 -16.169  1.00  0.00           H  
ATOM   4028  N   VAL C 266       8.722 -10.906 -12.646  1.00  0.00           N  
ATOM   4029  CA  VAL C 266       9.544 -10.794 -11.456  1.00  0.00           C  
ATOM   4030  C   VAL C 266       9.535  -9.373 -10.920  1.00  0.00           C  
ATOM   4031  O   VAL C 266       9.290  -9.153  -9.737  1.00  0.00           O  
ATOM   4032  CB  VAL C 266      10.992 -11.217 -11.767  1.00  0.00           C  
ATOM   4033  CG1 VAL C 266      11.903 -10.903 -10.589  1.00  0.00           C  
ATOM   4034  CG2 VAL C 266      11.038 -12.699 -12.104  1.00  0.00           C  
ATOM   4035  H   VAL C 266       9.149 -11.194 -13.514  1.00  0.00           H  
ATOM   4036  HA  VAL C 266       9.150 -11.472 -10.698  1.00  0.00           H  
ATOM   4037  HB  VAL C 266      11.355 -10.638 -12.617  1.00  0.00           H  
ATOM   4038 1HG1 VAL C 266      12.923 -11.207 -10.826  1.00  0.00           H  
ATOM   4039 2HG1 VAL C 266      11.882  -9.832 -10.388  1.00  0.00           H  
ATOM   4040 3HG1 VAL C 266      11.558 -11.445  -9.708  1.00  0.00           H  
ATOM   4041 1HG2 VAL C 266      12.065 -12.991 -12.323  1.00  0.00           H  
ATOM   4042 2HG2 VAL C 266      10.670 -13.277 -11.256  1.00  0.00           H  
ATOM   4043 3HG2 VAL C 266      10.413 -12.894 -12.975  1.00  0.00           H  
ATOM   4044  N   VAL C 267       9.800  -8.406 -11.793  1.00  0.00           N  
ATOM   4045  CA  VAL C 267       9.976  -7.035 -11.345  1.00  0.00           C  
ATOM   4046  C   VAL C 267       8.637  -6.386 -11.008  1.00  0.00           C  
ATOM   4047  O   VAL C 267       8.574  -5.434 -10.225  1.00  0.00           O  
ATOM   4048  CB  VAL C 267      10.686  -6.208 -12.433  1.00  0.00           C  
ATOM   4049  CG1 VAL C 267      12.049  -6.805 -12.751  1.00  0.00           C  
ATOM   4050  CG2 VAL C 267       9.821  -6.143 -13.682  1.00  0.00           C  
ATOM   4051  H   VAL C 267       9.882  -8.617 -12.777  1.00  0.00           H  
ATOM   4052  HA  VAL C 267      10.583  -7.042 -10.439  1.00  0.00           H  
ATOM   4053  HB  VAL C 267      10.858  -5.199 -12.056  1.00  0.00           H  
ATOM   4054 1HG1 VAL C 267      12.538  -6.208 -13.521  1.00  0.00           H  
ATOM   4055 2HG1 VAL C 267      12.664  -6.808 -11.851  1.00  0.00           H  
ATOM   4056 3HG1 VAL C 267      11.924  -7.827 -13.109  1.00  0.00           H  
ATOM   4057 1HG2 VAL C 267      10.329  -5.557 -14.447  1.00  0.00           H  
ATOM   4058 2HG2 VAL C 267       9.645  -7.152 -14.056  1.00  0.00           H  
ATOM   4059 3HG2 VAL C 267       8.867  -5.675 -13.440  1.00  0.00           H  
ATOM   4060  N   MET C 268       7.564  -6.900 -11.596  1.00  0.00           N  
ATOM   4061  CA  MET C 268       6.237  -6.443 -11.218  1.00  0.00           C  
ATOM   4062  C   MET C 268       5.985  -6.722  -9.748  1.00  0.00           C  
ATOM   4063  O   MET C 268       5.636  -5.812  -9.003  1.00  0.00           O  
ATOM   4064  CB  MET C 268       5.174  -7.115 -12.085  1.00  0.00           C  
ATOM   4065  CG  MET C 268       5.135  -6.626 -13.526  1.00  0.00           C  
ATOM   4066  SD  MET C 268       3.933  -7.520 -14.531  1.00  0.00           S  
ATOM   4067  CE  MET C 268       4.268  -6.832 -16.150  1.00  0.00           C  
ATOM   4068  H   MET C 268       7.655  -7.610 -12.308  1.00  0.00           H  
ATOM   4069  HA  MET C 268       6.176  -5.370 -11.400  1.00  0.00           H  
ATOM   4070 1HB  MET C 268       5.346  -8.191 -12.102  1.00  0.00           H  
ATOM   4071 2HB  MET C 268       4.189  -6.948 -11.648  1.00  0.00           H  
ATOM   4072 1HG  MET C 268       4.879  -5.567 -13.543  1.00  0.00           H  
ATOM   4073 2HG  MET C 268       6.119  -6.746 -13.978  1.00  0.00           H  
ATOM   4074 1HE  MET C 268       3.602  -7.287 -16.883  1.00  0.00           H  
ATOM   4075 2HE  MET C 268       4.103  -5.754 -16.128  1.00  0.00           H  
ATOM   4076 3HE  MET C 268       5.303  -7.035 -16.425  1.00  0.00           H  
ATOM   4077  N   VAL C 269       6.164  -7.971  -9.324  1.00  0.00           N  
ATOM   4078  CA  VAL C 269       5.841  -8.338  -7.950  1.00  0.00           C  
ATOM   4079  C   VAL C 269       6.877  -7.749  -7.009  1.00  0.00           C  
ATOM   4080  O   VAL C 269       6.533  -7.152  -5.997  1.00  0.00           O  
ATOM   4081  CB  VAL C 269       5.803  -9.869  -7.787  1.00  0.00           C  
ATOM   4082  CG1 VAL C 269       5.622 -10.245  -6.324  1.00  0.00           C  
ATOM   4083  CG2 VAL C 269       4.685 -10.453  -8.637  1.00  0.00           C  
ATOM   4084  H   VAL C 269       6.525  -8.676  -9.949  1.00  0.00           H  
ATOM   4085  HA  VAL C 269       4.862  -7.925  -7.702  1.00  0.00           H  
ATOM   4086  HB  VAL C 269       6.759 -10.283  -8.109  1.00  0.00           H  
ATOM   4087 1HG1 VAL C 269       5.598 -11.331  -6.227  1.00  0.00           H  
ATOM   4088 2HG1 VAL C 269       6.452  -9.848  -5.741  1.00  0.00           H  
ATOM   4089 3HG1 VAL C 269       4.685  -9.828  -5.955  1.00  0.00           H  
ATOM   4090 1HG2 VAL C 269       4.664 -11.536  -8.517  1.00  0.00           H  
ATOM   4091 2HG2 VAL C 269       3.730 -10.034  -8.318  1.00  0.00           H  
ATOM   4092 3HG2 VAL C 269       4.857 -10.207  -9.684  1.00  0.00           H  
ATOM   4093  N   ALA C 270       8.147  -7.907  -7.361  1.00  0.00           N  
ATOM   4094  CA  ALA C 270       9.235  -7.516  -6.480  1.00  0.00           C  
ATOM   4095  C   ALA C 270       9.182  -6.013  -6.290  1.00  0.00           C  
ATOM   4096  O   ALA C 270       9.408  -5.512  -5.201  1.00  0.00           O  
ATOM   4097  CB  ALA C 270      10.565  -7.908  -7.088  1.00  0.00           C  
ATOM   4098  H   ALA C 270       8.363  -8.308  -8.262  1.00  0.00           H  
ATOM   4099  HA  ALA C 270       9.110  -8.041  -5.533  1.00  0.00           H  
ATOM   4100 1HB  ALA C 270      11.373  -7.611  -6.419  1.00  0.00           H  
ATOM   4101 2HB  ALA C 270      10.595  -8.988  -7.233  1.00  0.00           H  
ATOM   4102 3HB  ALA C 270      10.687  -7.410  -8.048  1.00  0.00           H  
ATOM   4103  N   GLY C 271       8.864  -5.300  -7.358  1.00  0.00           N  
ATOM   4104  CA  GLY C 271       8.760  -3.856  -7.272  1.00  0.00           C  
ATOM   4105  C   GLY C 271       7.684  -3.374  -6.316  1.00  0.00           C  
ATOM   4106  O   GLY C 271       7.947  -2.509  -5.478  1.00  0.00           O  
ATOM   4107  H   GLY C 271       8.690  -5.754  -8.244  1.00  0.00           H  
ATOM   4108 1HA  GLY C 271       9.715  -3.441  -6.951  1.00  0.00           H  
ATOM   4109 2HA  GLY C 271       8.548  -3.448  -8.260  1.00  0.00           H  
ATOM   4110  N   ILE C 272       6.469  -3.911  -6.438  1.00  0.00           N  
ATOM   4111  CA  ILE C 272       5.360  -3.477  -5.590  1.00  0.00           C  
ATOM   4112  C   ILE C 272       5.633  -3.945  -4.172  1.00  0.00           C  
ATOM   4113  O   ILE C 272       5.339  -3.253  -3.195  1.00  0.00           O  
ATOM   4114  CB  ILE C 272       4.012  -4.034  -6.081  1.00  0.00           C  
ATOM   4115  CG1 ILE C 272       3.656  -3.444  -7.448  1.00  0.00           C  
ATOM   4116  CG2 ILE C 272       2.915  -3.740  -5.070  1.00  0.00           C  
ATOM   4117  CD1 ILE C 272       3.547  -1.936  -7.454  1.00  0.00           C  
ATOM   4118  H   ILE C 272       6.308  -4.631  -7.128  1.00  0.00           H  
ATOM   4119  HA  ILE C 272       5.271  -2.394  -5.666  1.00  0.00           H  
ATOM   4120  HB  ILE C 272       4.090  -5.112  -6.214  1.00  0.00           H  
ATOM   4121 1HG1 ILE C 272       4.412  -3.734  -8.177  1.00  0.00           H  
ATOM   4122 2HG1 ILE C 272       2.704  -3.854  -7.785  1.00  0.00           H  
ATOM   4123 1HG2 ILE C 272       1.968  -4.140  -5.432  1.00  0.00           H  
ATOM   4124 2HG2 ILE C 272       3.164  -4.206  -4.117  1.00  0.00           H  
ATOM   4125 3HG2 ILE C 272       2.825  -2.662  -4.934  1.00  0.00           H  
ATOM   4126 1HD1 ILE C 272       3.293  -1.593  -8.457  1.00  0.00           H  
ATOM   4127 2HD1 ILE C 272       2.770  -1.625  -6.755  1.00  0.00           H  
ATOM   4128 3HD1 ILE C 272       4.500  -1.502  -7.154  1.00  0.00           H  
ATOM   4129  N   THR C 273       6.215  -5.135  -4.085  1.00  0.00           N  
ATOM   4130  CA  THR C 273       6.648  -5.711  -2.830  1.00  0.00           C  
ATOM   4131  C   THR C 273       7.606  -4.803  -2.076  1.00  0.00           C  
ATOM   4132  O   THR C 273       7.473  -4.634  -0.873  1.00  0.00           O  
ATOM   4133  CB  THR C 273       7.315  -7.080  -3.063  1.00  0.00           C  
ATOM   4134  OG1 THR C 273       6.372  -7.978  -3.663  1.00  0.00           O  
ATOM   4135  CG2 THR C 273       7.802  -7.667  -1.747  1.00  0.00           C  
ATOM   4136  H   THR C 273       6.357  -5.654  -4.940  1.00  0.00           H  
ATOM   4137  HA  THR C 273       5.775  -5.841  -2.189  1.00  0.00           H  
ATOM   4138  HB  THR C 273       8.163  -6.961  -3.737  1.00  0.00           H  
ATOM   4139  HG1 THR C 273       6.661  -8.883  -3.525  1.00  0.00           H  
ATOM   4140 1HG2 THR C 273       8.270  -8.633  -1.931  1.00  0.00           H  
ATOM   4141 2HG2 THR C 273       8.527  -6.991  -1.293  1.00  0.00           H  
ATOM   4142 3HG2 THR C 273       6.956  -7.796  -1.072  1.00  0.00           H  
ATOM   4143  N   SER C 274       8.566  -4.210  -2.773  1.00  0.00           N  
ATOM   4144  CA  SER C 274       9.441  -3.236  -2.133  1.00  0.00           C  
ATOM   4145  C   SER C 274       8.655  -2.023  -1.638  1.00  0.00           C  
ATOM   4146  O   SER C 274       8.916  -1.502  -0.556  1.00  0.00           O  
ATOM   4147  CB  SER C 274      10.519  -2.791  -3.103  1.00  0.00           C  
ATOM   4148  OG  SER C 274      11.377  -3.852  -3.421  1.00  0.00           O  
ATOM   4149  H   SER C 274       8.701  -4.426  -3.750  1.00  0.00           H  
ATOM   4150  HA  SER C 274       9.919  -3.710  -1.275  1.00  0.00           H  
ATOM   4151 1HB  SER C 274      10.055  -2.409  -4.012  1.00  0.00           H  
ATOM   4152 2HB  SER C 274      11.091  -1.976  -2.661  1.00  0.00           H  
ATOM   4153  HG  SER C 274      11.087  -4.179  -4.276  1.00  0.00           H  
ATOM   4154  N   PHE C 275       7.686  -1.574  -2.426  1.00  0.00           N  
ATOM   4155  CA  PHE C 275       6.824  -0.490  -1.983  1.00  0.00           C  
ATOM   4156  C   PHE C 275       6.001  -0.883  -0.774  1.00  0.00           C  
ATOM   4157  O   PHE C 275       5.735  -0.055   0.092  1.00  0.00           O  
ATOM   4158  CB  PHE C 275       5.890  -0.058  -3.116  1.00  0.00           C  
ATOM   4159  CG  PHE C 275       6.553   0.806  -4.151  1.00  0.00           C  
ATOM   4160  CD1 PHE C 275       6.704   0.359  -5.455  1.00  0.00           C  
ATOM   4161  CD2 PHE C 275       7.027   2.067  -3.822  1.00  0.00           C  
ATOM   4162  CE1 PHE C 275       7.313   1.153  -6.408  1.00  0.00           C  
ATOM   4163  CE2 PHE C 275       7.636   2.864  -4.773  1.00  0.00           C  
ATOM   4164  CZ  PHE C 275       7.779   2.405  -6.067  1.00  0.00           C  
ATOM   4165  H   PHE C 275       7.538  -1.979  -3.339  1.00  0.00           H  
ATOM   4166  HA  PHE C 275       7.451   0.351  -1.684  1.00  0.00           H  
ATOM   4167 1HB  PHE C 275       5.491  -0.940  -3.614  1.00  0.00           H  
ATOM   4168 2HB  PHE C 275       5.047   0.493  -2.702  1.00  0.00           H  
ATOM   4169  HD1 PHE C 275       6.334  -0.631  -5.725  1.00  0.00           H  
ATOM   4170  HD2 PHE C 275       6.914   2.429  -2.800  1.00  0.00           H  
ATOM   4171  HE1 PHE C 275       7.425   0.789  -7.429  1.00  0.00           H  
ATOM   4172  HE2 PHE C 275       8.003   3.853  -4.502  1.00  0.00           H  
ATOM   4173  HZ  PHE C 275       8.260   3.031  -6.817  1.00  0.00           H  
ATOM   4174  N   GLY C 276       5.603  -2.150  -0.714  1.00  0.00           N  
ATOM   4175  CA  GLY C 276       4.851  -2.634   0.430  1.00  0.00           C  
ATOM   4176  C   GLY C 276       5.723  -2.708   1.672  1.00  0.00           C  
ATOM   4177  O   GLY C 276       5.263  -2.446   2.783  1.00  0.00           O  
ATOM   4178  H   GLY C 276       5.820  -2.789  -1.466  1.00  0.00           H  
ATOM   4179 1HA  GLY C 276       4.005  -1.972   0.615  1.00  0.00           H  
ATOM   4180 2HA  GLY C 276       4.446  -3.620   0.207  1.00  0.00           H  
ATOM   4181  N   LEU C 277       6.985  -3.069   1.478  1.00  0.00           N  
ATOM   4182  CA  LEU C 277       7.906  -3.221   2.588  1.00  0.00           C  
ATOM   4183  C   LEU C 277       8.171  -1.861   3.219  1.00  0.00           C  
ATOM   4184  O   LEU C 277       8.097  -1.710   4.438  1.00  0.00           O  
ATOM   4185  CB  LEU C 277       9.221  -3.852   2.114  1.00  0.00           C  
ATOM   4186  CG  LEU C 277      10.289  -4.057   3.196  1.00  0.00           C  
ATOM   4187  CD1 LEU C 277       9.725  -4.936   4.305  1.00  0.00           C  
ATOM   4188  CD2 LEU C 277      11.527  -4.687   2.575  1.00  0.00           C  
ATOM   4189  H   LEU C 277       7.313  -3.242   0.539  1.00  0.00           H  
ATOM   4190  HA  LEU C 277       7.460  -3.897   3.317  1.00  0.00           H  
ATOM   4191 1HB  LEU C 277       9.003  -4.824   1.676  1.00  0.00           H  
ATOM   4192 2HB  LEU C 277       9.652  -3.217   1.340  1.00  0.00           H  
ATOM   4193  HG  LEU C 277      10.552  -3.095   3.635  1.00  0.00           H  
ATOM   4194 1HD1 LEU C 277      10.484  -5.081   5.074  1.00  0.00           H  
ATOM   4195 2HD1 LEU C 277       8.853  -4.452   4.744  1.00  0.00           H  
ATOM   4196 3HD1 LEU C 277       9.437  -5.902   3.893  1.00  0.00           H  
ATOM   4197 1HD2 LEU C 277      12.286  -4.833   3.345  1.00  0.00           H  
ATOM   4198 2HD2 LEU C 277      11.265  -5.651   2.138  1.00  0.00           H  
ATOM   4199 3HD2 LEU C 277      11.919  -4.030   1.799  1.00  0.00           H  
ATOM   4200  N   VAL C 278       8.478  -0.871   2.390  1.00  0.00           N  
ATOM   4201  CA  VAL C 278       8.754   0.471   2.890  1.00  0.00           C  
ATOM   4202  C   VAL C 278       7.478   1.125   3.413  1.00  0.00           C  
ATOM   4203  O   VAL C 278       7.526   1.973   4.303  1.00  0.00           O  
ATOM   4204  CB  VAL C 278       9.361   1.345   1.776  1.00  0.00           C  
ATOM   4205  CG1 VAL C 278       8.293   1.740   0.767  1.00  0.00           C  
ATOM   4206  CG2 VAL C 278      10.012   2.578   2.383  1.00  0.00           C  
ATOM   4207  H   VAL C 278       8.523  -1.044   1.396  1.00  0.00           H  
ATOM   4208  HA  VAL C 278       9.480   0.395   3.701  1.00  0.00           H  
ATOM   4209  HB  VAL C 278      10.111   0.764   1.240  1.00  0.00           H  
ATOM   4210 1HG1 VAL C 278       8.740   2.357  -0.013  1.00  0.00           H  
ATOM   4211 2HG1 VAL C 278       7.866   0.842   0.320  1.00  0.00           H  
ATOM   4212 3HG1 VAL C 278       7.508   2.304   1.270  1.00  0.00           H  
ATOM   4213 1HG2 VAL C 278      10.440   3.191   1.590  1.00  0.00           H  
ATOM   4214 2HG2 VAL C 278       9.263   3.156   2.925  1.00  0.00           H  
ATOM   4215 3HG2 VAL C 278      10.801   2.273   3.071  1.00  0.00           H  
ATOM   4216  N   THR C 279       6.337   0.740   2.857  1.00  0.00           N  
ATOM   4217  CA  THR C 279       5.077   1.296   3.326  1.00  0.00           C  
ATOM   4218  C   THR C 279       4.841   0.740   4.712  1.00  0.00           C  
ATOM   4219  O   THR C 279       4.400   1.454   5.608  1.00  0.00           O  
ATOM   4220  CB  THR C 279       3.900   0.951   2.395  1.00  0.00           C  
ATOM   4221  OG1 THR C 279       4.148   1.487   1.088  1.00  0.00           O  
ATOM   4222  CG2 THR C 279       2.603   1.530   2.938  1.00  0.00           C  
ATOM   4223  H   THR C 279       6.327   0.062   2.109  1.00  0.00           H  
ATOM   4224  HA  THR C 279       5.156   2.384   3.320  1.00  0.00           H  
ATOM   4225  HB  THR C 279       3.804  -0.131   2.316  1.00  0.00           H  
ATOM   4226  HG1 THR C 279       3.863   0.854   0.424  1.00  0.00           H  
ATOM   4227 1HG2 THR C 279       1.782   1.276   2.267  1.00  0.00           H  
ATOM   4228 2HG2 THR C 279       2.406   1.116   3.927  1.00  0.00           H  
ATOM   4229 3HG2 THR C 279       2.690   2.614   3.010  1.00  0.00           H  
ATOM   4230  N   ALA C 280       5.135  -0.546   4.875  1.00  0.00           N  
ATOM   4231  CA  ALA C 280       4.935  -1.217   6.151  1.00  0.00           C  
ATOM   4232  C   ALA C 280       5.814  -0.521   7.170  1.00  0.00           C  
ATOM   4233  O   ALA C 280       5.396  -0.275   8.301  1.00  0.00           O  
ATOM   4234  CB  ALA C 280       5.321  -2.682   6.041  1.00  0.00           C  
ATOM   4235  H   ALA C 280       5.507  -1.071   4.096  1.00  0.00           H  
ATOM   4236  HA  ALA C 280       3.877  -1.148   6.407  1.00  0.00           H  
ATOM   4237 1HB  ALA C 280       5.166  -3.172   7.002  1.00  0.00           H  
ATOM   4238 2HB  ALA C 280       4.704  -3.165   5.284  1.00  0.00           H  
ATOM   4239 3HB  ALA C 280       6.370  -2.761   5.759  1.00  0.00           H  
ATOM   4240  N   ALA C 281       7.034  -0.200   6.754  1.00  0.00           N  
ATOM   4241  CA  ALA C 281       7.988   0.462   7.622  1.00  0.00           C  
ATOM   4242  C   ALA C 281       7.430   1.814   8.038  1.00  0.00           C  
ATOM   4243  O   ALA C 281       7.466   2.184   9.206  1.00  0.00           O  
ATOM   4244  CB  ALA C 281       9.299   0.654   6.896  1.00  0.00           C  
ATOM   4245  H   ALA C 281       7.303  -0.423   5.806  1.00  0.00           H  
ATOM   4246  HA  ALA C 281       8.152  -0.175   8.492  1.00  0.00           H  
ATOM   4247 1HB  ALA C 281      10.011   1.151   7.555  1.00  0.00           H  
ATOM   4248 2HB  ALA C 281       9.697  -0.317   6.599  1.00  0.00           H  
ATOM   4249 3HB  ALA C 281       9.138   1.265   6.009  1.00  0.00           H  
ATOM   4250  N   LEU C 282       6.891   2.544   7.073  1.00  0.00           N  
ATOM   4251  CA  LEU C 282       6.300   3.847   7.350  1.00  0.00           C  
ATOM   4252  C   LEU C 282       5.142   3.805   8.351  1.00  0.00           C  
ATOM   4253  O   LEU C 282       5.054   4.653   9.239  1.00  0.00           O  
ATOM   4254  CB  LEU C 282       5.809   4.469   6.036  1.00  0.00           C  
ATOM   4255  CG  LEU C 282       6.905   4.965   5.084  1.00  0.00           C  
ATOM   4256  CD1 LEU C 282       6.294   5.276   3.725  1.00  0.00           C  
ATOM   4257  CD2 LEU C 282       7.574   6.196   5.678  1.00  0.00           C  
ATOM   4258  H   LEU C 282       6.889   2.194   6.126  1.00  0.00           H  
ATOM   4259  HA  LEU C 282       7.061   4.484   7.799  1.00  0.00           H  
ATOM   4260 1HB  LEU C 282       5.216   3.728   5.502  1.00  0.00           H  
ATOM   4261 2HB  LEU C 282       5.166   5.317   6.272  1.00  0.00           H  
ATOM   4262  HG  LEU C 282       7.648   4.180   4.944  1.00  0.00           H  
ATOM   4263 1HD1 LEU C 282       7.073   5.628   3.048  1.00  0.00           H  
ATOM   4264 2HD1 LEU C 282       5.840   4.374   3.315  1.00  0.00           H  
ATOM   4265 3HD1 LEU C 282       5.534   6.048   3.835  1.00  0.00           H  
ATOM   4266 1HD2 LEU C 282       8.354   6.548   5.001  1.00  0.00           H  
ATOM   4267 2HD2 LEU C 282       6.832   6.982   5.817  1.00  0.00           H  
ATOM   4268 3HD2 LEU C 282       8.017   5.940   6.641  1.00  0.00           H  
ATOM   4269  N   ALA C 283       4.252   2.824   8.206  1.00  0.00           N  
ATOM   4270  CA  ALA C 283       3.165   2.637   9.161  1.00  0.00           C  
ATOM   4271  C   ALA C 283       3.687   2.423  10.570  1.00  0.00           C  
ATOM   4272  O   ALA C 283       3.187   3.023  11.515  1.00  0.00           O  
ATOM   4273  CB  ALA C 283       2.296   1.458   8.753  1.00  0.00           C  
ATOM   4274  H   ALA C 283       4.329   2.195   7.419  1.00  0.00           H  
ATOM   4275  HA  ALA C 283       2.555   3.541   9.161  1.00  0.00           H  
ATOM   4276 1HB  ALA C 283       1.490   1.332   9.476  1.00  0.00           H  
ATOM   4277 2HB  ALA C 283       1.873   1.643   7.766  1.00  0.00           H  
ATOM   4278 3HB  ALA C 283       2.901   0.554   8.725  1.00  0.00           H  
ATOM   4279  N   THR C 284       4.693   1.569  10.712  1.00  0.00           N  
ATOM   4280  CA  THR C 284       5.305   1.337  12.015  1.00  0.00           C  
ATOM   4281  C   THR C 284       5.890   2.618  12.606  1.00  0.00           C  
ATOM   4282  O   THR C 284       5.818   2.841  13.814  1.00  0.00           O  
ATOM   4283  CB  THR C 284       6.407   0.265  11.919  1.00  0.00           C  
ATOM   4284  OG1 THR C 284       5.833  -0.976  11.490  1.00  0.00           O  
ATOM   4285  CG2 THR C 284       7.078   0.068  13.270  1.00  0.00           C  
ATOM   4286  H   THR C 284       5.044   1.070   9.908  1.00  0.00           H  
ATOM   4287  HA  THR C 284       4.539   0.968  12.696  1.00  0.00           H  
ATOM   4288  HB  THR C 284       7.155   0.576  11.190  1.00  0.00           H  
ATOM   4289  HG1 THR C 284       5.994  -1.094  10.550  1.00  0.00           H  
ATOM   4290 1HG2 THR C 284       7.854  -0.692  13.183  1.00  0.00           H  
ATOM   4291 2HG2 THR C 284       7.525   1.008  13.594  1.00  0.00           H  
ATOM   4292 3HG2 THR C 284       6.337  -0.252  14.001  1.00  0.00           H  
ATOM   4293  N   TRP C 285       6.468   3.455  11.751  1.00  0.00           N  
ATOM   4294  CA  TRP C 285       7.091   4.699  12.193  1.00  0.00           C  
ATOM   4295  C   TRP C 285       6.027   5.648  12.739  1.00  0.00           C  
ATOM   4296  O   TRP C 285       6.263   6.399  13.687  1.00  0.00           O  
ATOM   4297  CB  TRP C 285       7.845   5.367  11.042  1.00  0.00           C  
ATOM   4298  CG  TRP C 285       8.606   6.590  11.455  1.00  0.00           C  
ATOM   4299  CD1 TRP C 285       9.009   7.611  10.647  1.00  0.00           C  
ATOM   4300  CD2 TRP C 285       9.062   6.930  12.787  1.00  0.00           C  
ATOM   4301  NE1 TRP C 285       9.682   8.557  11.379  1.00  0.00           N  
ATOM   4302  CE2 TRP C 285       9.723   8.157  12.691  1.00  0.00           C  
ATOM   4303  CE3 TRP C 285       8.963   6.300  14.033  1.00  0.00           C  
ATOM   4304  CZ2 TRP C 285      10.288   8.774  13.796  1.00  0.00           C  
ATOM   4305  CZ3 TRP C 285       9.529   6.919  15.142  1.00  0.00           C  
ATOM   4306  CH2 TRP C 285      10.173   8.124  15.025  1.00  0.00           C  
ATOM   4307  H   TRP C 285       6.477   3.223  10.768  1.00  0.00           H  
ATOM   4308  HA  TRP C 285       7.804   4.467  12.985  1.00  0.00           H  
ATOM   4309 1HB  TRP C 285       8.548   4.657  10.606  1.00  0.00           H  
ATOM   4310 2HB  TRP C 285       7.139   5.650  10.261  1.00  0.00           H  
ATOM   4311  HD1 TRP C 285       8.824   7.668   9.575  1.00  0.00           H  
ATOM   4312  HE1 TRP C 285      10.083   9.409  11.014  1.00  0.00           H  
ATOM   4313  HE3 TRP C 285       8.449   5.344  14.132  1.00  0.00           H  
ATOM   4314  HZ2 TRP C 285      10.804   9.731  13.724  1.00  0.00           H  
ATOM   4315  HZ3 TRP C 285       9.448   6.421  16.108  1.00  0.00           H  
ATOM   4316  HH2 TRP C 285      10.606   8.582  15.915  1.00  0.00           H  
ATOM   4317  N   PHE C 286       4.855   5.608  12.119  1.00  0.00           N  
ATOM   4318  CA  PHE C 286       3.738   6.438  12.538  1.00  0.00           C  
ATOM   4319  C   PHE C 286       3.301   5.930  13.903  1.00  0.00           C  
ATOM   4320  O   PHE C 286       2.987   6.708  14.795  1.00  0.00           O  
ATOM   4321  CB  PHE C 286       2.581   6.374  11.539  1.00  0.00           C  
ATOM   4322  CG  PHE C 286       2.772   7.250  10.334  1.00  0.00           C  
ATOM   4323  CD1 PHE C 286       2.827   6.701   9.061  1.00  0.00           C  
ATOM   4324  CD2 PHE C 286       2.896   8.624  10.469  1.00  0.00           C  
ATOM   4325  CE1 PHE C 286       3.003   7.506   7.952  1.00  0.00           C  
ATOM   4326  CE2 PHE C 286       3.071   9.431   9.362  1.00  0.00           C  
ATOM   4327  CZ  PHE C 286       3.125   8.871   8.102  1.00  0.00           C  
ATOM   4328  H   PHE C 286       4.736   4.982  11.335  1.00  0.00           H  
ATOM   4329  HA  PHE C 286       4.075   7.474  12.585  1.00  0.00           H  
ATOM   4330 1HB  PHE C 286       2.452   5.348  11.197  1.00  0.00           H  
ATOM   4331 2HB  PHE C 286       1.657   6.672  12.033  1.00  0.00           H  
ATOM   4332  HD1 PHE C 286       2.730   5.621   8.943  1.00  0.00           H  
ATOM   4333  HD2 PHE C 286       2.854   9.067  11.465  1.00  0.00           H  
ATOM   4334  HE1 PHE C 286       3.045   7.061   6.958  1.00  0.00           H  
ATOM   4335  HE2 PHE C 286       3.167  10.510   9.482  1.00  0.00           H  
ATOM   4336  HZ  PHE C 286       3.264   9.506   7.228  1.00  0.00           H  
ATOM   4337  N   VAL C 287       3.299   4.607  14.038  1.00  0.00           N  
ATOM   4338  CA  VAL C 287       2.875   3.937  15.257  1.00  0.00           C  
ATOM   4339  C   VAL C 287       3.957   4.244  16.291  1.00  0.00           C  
ATOM   4340  O   VAL C 287       3.700   4.278  17.494  1.00  0.00           O  
ATOM   4341  CB  VAL C 287       2.729   2.417  15.051  1.00  0.00           C  
ATOM   4342  CG1 VAL C 287       2.536   1.715  16.387  1.00  0.00           C  
ATOM   4343  CG2 VAL C 287       1.563   2.131  14.117  1.00  0.00           C  
ATOM   4344  H   VAL C 287       3.607   4.051  13.253  1.00  0.00           H  
ATOM   4345  HA  VAL C 287       1.899   4.329  15.546  1.00  0.00           H  
ATOM   4346  HB  VAL C 287       3.649   2.029  14.614  1.00  0.00           H  
ATOM   4347 1HG1 VAL C 287       2.434   0.642  16.222  1.00  0.00           H  
ATOM   4348 2HG1 VAL C 287       3.399   1.904  17.025  1.00  0.00           H  
ATOM   4349 3HG1 VAL C 287       1.635   2.094  16.870  1.00  0.00           H  
ATOM   4350 1HG2 VAL C 287       1.465   1.055  13.976  1.00  0.00           H  
ATOM   4351 2HG2 VAL C 287       0.644   2.525  14.552  1.00  0.00           H  
ATOM   4352 3HG2 VAL C 287       1.742   2.609  13.154  1.00  0.00           H  
ATOM   4353  N   GLY C 288       5.175   4.477  15.798  1.00  0.00           N  
ATOM   4354  CA  GLY C 288       6.322   4.706  16.666  1.00  0.00           C  
ATOM   4355  C   GLY C 288       6.351   6.164  17.086  1.00  0.00           C  
ATOM   4356  O   GLY C 288       7.288   6.643  17.729  1.00  0.00           O  
ATOM   4357  H   GLY C 288       5.304   4.496  14.797  1.00  0.00           H  
ATOM   4358 1HA  GLY C 288       6.254   4.056  17.538  1.00  0.00           H  
ATOM   4359 2HA  GLY C 288       7.237   4.440  16.137  1.00  0.00           H  
ATOM   4360  N   ARG C 289       5.302   6.867  16.679  1.00  0.00           N  
ATOM   4361  CA  ARG C 289       5.055   8.250  17.051  1.00  0.00           C  
ATOM   4362  C   ARG C 289       3.606   8.267  17.521  1.00  0.00           C  
ATOM   4363  O   ARG C 289       2.912   9.288  17.453  1.00  0.00           O  
ATOM   4364  CB  ARG C 289       5.264   9.209  15.888  1.00  0.00           C  
ATOM   4365  CG  ARG C 289       6.710   9.375  15.448  1.00  0.00           C  
ATOM   4366  CD  ARG C 289       6.810  10.081  14.145  1.00  0.00           C  
ATOM   4367  NE  ARG C 289       6.450   9.218  13.031  1.00  0.00           N  
ATOM   4368  CZ  ARG C 289       6.332   9.628  11.753  1.00  0.00           C  
ATOM   4369  NH1 ARG C 289       6.549  10.887  11.444  1.00  0.00           N  
ATOM   4370  NH2 ARG C 289       5.998   8.764  10.810  1.00  0.00           N  
ATOM   4371  H   ARG C 289       4.645   6.396  16.074  1.00  0.00           H  
ATOM   4372  HA  ARG C 289       5.771   8.534  17.823  1.00  0.00           H  
ATOM   4373 1HB  ARG C 289       4.695   8.864  15.026  1.00  0.00           H  
ATOM   4374 2HB  ARG C 289       4.886  10.195  16.156  1.00  0.00           H  
ATOM   4375 1HG  ARG C 289       7.254   9.954  16.194  1.00  0.00           H  
ATOM   4376 2HG  ARG C 289       7.174   8.393  15.342  1.00  0.00           H  
ATOM   4377 1HD  ARG C 289       6.138  10.938  14.143  1.00  0.00           H  
ATOM   4378 2HD  ARG C 289       7.834  10.422  13.994  1.00  0.00           H  
ATOM   4379  HE  ARG C 289       6.275   8.242  13.230  1.00  0.00           H  
ATOM   4380 1HH1 ARG C 289       6.804  11.547  12.164  1.00  0.00           H  
ATOM   4381 2HH1 ARG C 289       6.460  11.194  10.486  1.00  0.00           H  
ATOM   4382 1HH2 ARG C 289       5.831   7.795  11.048  1.00  0.00           H  
ATOM   4383 2HH2 ARG C 289       5.910   9.071   9.853  1.00  0.00           H  
ATOM   4384  N   GLU C 290       3.163   7.094  17.969  1.00  0.00           N  
ATOM   4385  CA  GLU C 290       1.843   6.898  18.556  1.00  0.00           C  
ATOM   4386  C   GLU C 290       2.042   6.370  19.973  1.00  0.00           C  
ATOM   4387  O   GLU C 290       1.440   6.861  20.926  1.00  0.00           O  
ATOM   4388  CB  GLU C 290       1.003   5.925  17.727  1.00  0.00           C  
ATOM   4389  CG  GLU C 290      -0.437   5.778  18.198  1.00  0.00           C  
ATOM   4390  CD  GLU C 290      -1.220   4.786  17.385  1.00  0.00           C  
ATOM   4391  OE1 GLU C 290      -0.619   3.909  16.812  1.00  0.00           O  
ATOM   4392  OE2 GLU C 290      -2.422   4.904  17.336  1.00  0.00           O  
ATOM   4393  H   GLU C 290       3.789   6.305  17.892  1.00  0.00           H  
ATOM   4394  HA  GLU C 290       1.313   7.851  18.540  1.00  0.00           H  
ATOM   4395 1HB  GLU C 290       0.983   6.255  16.688  1.00  0.00           H  
ATOM   4396 2HB  GLU C 290       1.464   4.937  17.748  1.00  0.00           H  
ATOM   4397 1HG  GLU C 290      -0.437   5.458  19.239  1.00  0.00           H  
ATOM   4398 2HG  GLU C 290      -0.926   6.750  18.146  1.00  0.00           H  
ATOM   4399  N   GLN C 291       2.894   5.357  20.092  1.00  0.00           N  
ATOM   4400  CA  GLN C 291       3.126   4.678  21.358  1.00  0.00           C  
ATOM   4401  C   GLN C 291       4.108   5.489  22.219  1.00  0.00           C  
ATOM   4402  O   GLN C 291       3.869   5.594  23.441  1.00  0.00           O  
ATOM   4403  OXT GLN C 291       5.070   5.999  21.714  1.00  0.00           O  
ATOM   4404  CB  GLN C 291       3.664   3.264  21.120  1.00  0.00           C  
ATOM   4405  CG  GLN C 291       2.806   2.419  20.194  1.00  0.00           C  
ATOM   4406  CD  GLN C 291       1.410   2.195  20.743  1.00  0.00           C  
ATOM   4407  OE1 GLN C 291       1.235   1.586  21.803  1.00  0.00           O  
ATOM   4408  NE2 GLN C 291       0.406   2.685  20.025  1.00  0.00           N  
ATOM   4409  H   GLN C 291       3.396   5.052  19.271  1.00  0.00           H  
ATOM   4410  HA  GLN C 291       2.173   4.577  21.876  1.00  0.00           H  
ATOM   4411 1HB  GLN C 291       4.665   3.323  20.691  1.00  0.00           H  
ATOM   4412 2HB  GLN C 291       3.747   2.741  22.072  1.00  0.00           H  
ATOM   4413 1HG  GLN C 291       2.718   2.927  19.233  1.00  0.00           H  
ATOM   4414 2HG  GLN C 291       3.281   1.448  20.061  1.00  0.00           H  
ATOM   4415 1HE2 GLN C 291      -0.537   2.568  20.338  1.00  0.00           H  
ATOM   4416 2HE2 GLN C 291       0.593   3.172  19.172  1.00  0.00           H  
ATOM   4417  N   ALA D 292      -1.874  15.208  16.776  1.00  0.00           N  
ATOM   4418  CA  ALA D 292      -1.646  13.810  16.307  1.00  0.00           C  
ATOM   4419  C   ALA D 292      -1.234  13.794  14.840  1.00  0.00           C  
ATOM   4420  O   ALA D 292      -1.977  13.318  13.979  1.00  0.00           O  
ATOM   4421  CB  ALA D 292      -2.916  12.983  16.504  1.00  0.00           C  
ATOM   4422 1H   ALA D 292      -2.143  15.198  17.739  1.00  0.00           H  
ATOM   4423 2H   ALA D 292      -1.032  15.737  16.671  1.00  0.00           H  
ATOM   4424 3H   ALA D 292      -2.601  15.628  16.232  1.00  0.00           H  
ATOM   4425  HA  ALA D 292      -0.843  13.379  16.905  1.00  0.00           H  
ATOM   4426 1HB  ALA D 292      -2.744  11.963  16.160  1.00  0.00           H  
ATOM   4427 2HB  ALA D 292      -3.182  12.969  17.561  1.00  0.00           H  
ATOM   4428 3HB  ALA D 292      -3.730  13.425  15.932  1.00  0.00           H  
ATOM   4429  N   LEU D 293      -0.046  14.323  14.564  1.00  0.00           N  
ATOM   4430  CA  LEU D 293       0.473  14.415  13.204  1.00  0.00           C  
ATOM   4431  C   LEU D 293       0.577  13.024  12.593  1.00  0.00           C  
ATOM   4432  O   LEU D 293       0.378  12.841  11.394  1.00  0.00           O  
ATOM   4433  CB  LEU D 293       1.848  15.095  13.197  1.00  0.00           C  
ATOM   4434  CG  LEU D 293       2.459  15.345  11.812  1.00  0.00           C  
ATOM   4435  CD1 LEU D 293       1.522  16.222  10.993  1.00  0.00           C  
ATOM   4436  CD2 LEU D 293       3.823  16.000  11.969  1.00  0.00           C  
ATOM   4437  H   LEU D 293       0.514  14.672  15.329  1.00  0.00           H  
ATOM   4438  HA  LEU D 293      -0.208  15.027  12.614  1.00  0.00           H  
ATOM   4439 1HB  LEU D 293       1.761  16.058  13.698  1.00  0.00           H  
ATOM   4440 2HB  LEU D 293       2.545  14.476  13.760  1.00  0.00           H  
ATOM   4441  HG  LEU D 293       2.571  14.395  11.287  1.00  0.00           H  
ATOM   4442 1HD1 LEU D 293       1.956  16.398  10.009  1.00  0.00           H  
ATOM   4443 2HD1 LEU D 293       0.561  15.720  10.879  1.00  0.00           H  
ATOM   4444 3HD1 LEU D 293       1.378  17.174  11.502  1.00  0.00           H  
ATOM   4445 1HD2 LEU D 293       4.258  16.176  10.985  1.00  0.00           H  
ATOM   4446 2HD2 LEU D 293       3.712  16.950  12.493  1.00  0.00           H  
ATOM   4447 3HD2 LEU D 293       4.478  15.344  12.543  1.00  0.00           H  
ATOM   4448  N   HIS D 294       0.890  12.044  13.431  1.00  0.00           N  
ATOM   4449  CA  HIS D 294       1.068  10.676  12.977  1.00  0.00           C  
ATOM   4450  C   HIS D 294      -0.245  10.101  12.461  1.00  0.00           C  
ATOM   4451  O   HIS D 294      -0.265   9.059  11.813  1.00  0.00           O  
ATOM   4452  CB  HIS D 294       1.614   9.796  14.106  1.00  0.00           C  
ATOM   4453  CG  HIS D 294       0.723   9.738  15.308  1.00  0.00           C  
ATOM   4454  ND1 HIS D 294       0.489  10.833  16.114  1.00  0.00           N  
ATOM   4455  CD2 HIS D 294       0.009   8.719  15.841  1.00  0.00           C  
ATOM   4456  CE1 HIS D 294      -0.332  10.488  17.091  1.00  0.00           C  
ATOM   4457  NE2 HIS D 294      -0.637   9.211  16.948  1.00  0.00           N  
ATOM   4458  H   HIS D 294       1.007  12.255  14.412  1.00  0.00           H  
ATOM   4459  HA  HIS D 294       1.798  10.653  12.168  1.00  0.00           H  
ATOM   4460 1HB  HIS D 294       1.758   8.779  13.739  1.00  0.00           H  
ATOM   4461 2HB  HIS D 294       2.587  10.171  14.422  1.00  0.00           H  
ATOM   4462  HD1 HIS D 294       0.810  11.766  15.952  1.00  0.00           H  
ATOM   4463  HD2 HIS D 294      -0.117   7.674  15.555  1.00  0.00           H  
ATOM   4464  HE1 HIS D 294      -0.642  11.218  17.839  1.00  0.00           H  
ATOM   4465  N   TRP D 295      -1.338  10.798  12.753  1.00  0.00           N  
ATOM   4466  CA  TRP D 295      -2.634  10.512  12.150  1.00  0.00           C  
ATOM   4467  C   TRP D 295      -2.988  11.489  11.036  1.00  0.00           C  
ATOM   4468  O   TRP D 295      -3.511  11.087   9.997  1.00  0.00           O  
ATOM   4469  CB  TRP D 295      -3.728  10.546  13.219  1.00  0.00           C  
ATOM   4470  CG  TRP D 295      -3.586   9.472  14.255  1.00  0.00           C  
ATOM   4471  CD1 TRP D 295      -2.819   8.350  14.166  1.00  0.00           C  
ATOM   4472  CD2 TRP D 295      -4.233   9.414  15.549  1.00  0.00           C  
ATOM   4473  NE1 TRP D 295      -2.943   7.600  15.309  1.00  0.00           N  
ATOM   4474  CE2 TRP D 295      -3.804   8.237  16.167  1.00  0.00           C  
ATOM   4475  CE3 TRP D 295      -5.128  10.255  16.223  1.00  0.00           C  
ATOM   4476  CZ2 TRP D 295      -4.238   7.871  17.431  1.00  0.00           C  
ATOM   4477  CZ3 TRP D 295      -5.563   9.888  17.491  1.00  0.00           C  
ATOM   4478  CH2 TRP D 295      -5.129   8.727  18.079  1.00  0.00           C  
ATOM   4479  H   TRP D 295      -1.261  11.554  13.419  1.00  0.00           H  
ATOM   4480  HA  TRP D 295      -2.603   9.509  11.724  1.00  0.00           H  
ATOM   4481 1HB  TRP D 295      -3.713  11.513  13.723  1.00  0.00           H  
ATOM   4482 2HB  TRP D 295      -4.703  10.439  12.745  1.00  0.00           H  
ATOM   4483  HD1 TRP D 295      -2.197   8.087  13.312  1.00  0.00           H  
ATOM   4484  HE1 TRP D 295      -2.478   6.722  15.489  1.00  0.00           H  
ATOM   4485  HE3 TRP D 295      -5.474  11.179  15.762  1.00  0.00           H  
ATOM   4486  HZ2 TRP D 295      -3.905   6.952  17.915  1.00  0.00           H  
ATOM   4487  HZ3 TRP D 295      -6.260  10.548  18.009  1.00  0.00           H  
ATOM   4488  HH2 TRP D 295      -5.490   8.470  19.075  1.00  0.00           H  
ATOM   4489  N   ARG D 296      -2.707  12.769  11.254  1.00  0.00           N  
ATOM   4490  CA  ARG D 296      -3.048  13.789  10.272  1.00  0.00           C  
ATOM   4491  C   ARG D 296      -2.170  13.729   9.039  1.00  0.00           C  
ATOM   4492  O   ARG D 296      -2.445  14.400   8.047  1.00  0.00           O  
ATOM   4493  CB  ARG D 296      -2.936  15.175  10.891  1.00  0.00           C  
ATOM   4494  CG  ARG D 296      -3.925  15.458  12.010  1.00  0.00           C  
ATOM   4495  CD  ARG D 296      -3.644  16.756  12.675  1.00  0.00           C  
ATOM   4496  NE  ARG D 296      -2.373  16.741  13.381  1.00  0.00           N  
ATOM   4497  CZ  ARG D 296      -1.847  17.797  14.032  1.00  0.00           C  
ATOM   4498  NH1 ARG D 296      -2.493  18.942  14.058  1.00  0.00           N  
ATOM   4499  NH2 ARG D 296      -0.682  17.681  14.645  1.00  0.00           N  
ATOM   4500  H   ARG D 296      -2.250  13.044  12.112  1.00  0.00           H  
ATOM   4501  HA  ARG D 296      -4.076  13.626   9.947  1.00  0.00           H  
ATOM   4502 1HB  ARG D 296      -1.933  15.312  11.294  1.00  0.00           H  
ATOM   4503 2HB  ARG D 296      -3.085  15.930  10.120  1.00  0.00           H  
ATOM   4504 1HG  ARG D 296      -4.935  15.492  11.603  1.00  0.00           H  
ATOM   4505 2HG  ARG D 296      -3.862  14.668  12.760  1.00  0.00           H  
ATOM   4506 1HD  ARG D 296      -3.609  17.548  11.927  1.00  0.00           H  
ATOM   4507 2HD  ARG D 296      -4.432  16.973  13.396  1.00  0.00           H  
ATOM   4508  HE  ARG D 296      -1.847  15.877  13.383  1.00  0.00           H  
ATOM   4509 1HH1 ARG D 296      -3.383  19.030  13.589  1.00  0.00           H  
ATOM   4510 2HH1 ARG D 296      -2.098  19.733  14.546  1.00  0.00           H  
ATOM   4511 1HH2 ARG D 296      -0.186  16.801  14.625  1.00  0.00           H  
ATOM   4512 2HH2 ARG D 296      -0.288  18.472  15.133  1.00  0.00           H  
ATOM   4513  N   ALA D 297      -1.105  12.936   9.104  1.00  0.00           N  
ATOM   4514  CA  ALA D 297      -0.186  12.806   7.981  1.00  0.00           C  
ATOM   4515  C   ALA D 297      -0.952  12.208   6.810  1.00  0.00           C  
ATOM   4516  O   ALA D 297      -0.584  12.388   5.647  1.00  0.00           O  
ATOM   4517  CB  ALA D 297       0.986  11.908   8.361  1.00  0.00           C  
ATOM   4518  H   ALA D 297      -0.926  12.412   9.949  1.00  0.00           H  
ATOM   4519  HA  ALA D 297       0.194  13.799   7.737  1.00  0.00           H  
ATOM   4520 1HB  ALA D 297       1.665  11.819   7.514  1.00  0.00           H  
ATOM   4521 2HB  ALA D 297       1.517  12.342   9.208  1.00  0.00           H  
ATOM   4522 3HB  ALA D 297       0.614  10.922   8.633  1.00  0.00           H  
ATOM   4523  N   ALA D 298      -2.027  11.495   7.138  1.00  0.00           N  
ATOM   4524  CA  ALA D 298      -2.914  10.907   6.143  1.00  0.00           C  
ATOM   4525  C   ALA D 298      -3.404  11.977   5.175  1.00  0.00           C  
ATOM   4526  O   ALA D 298      -3.260  11.837   3.960  1.00  0.00           O  
ATOM   4527  CB  ALA D 298      -4.103  10.242   6.833  1.00  0.00           C  
ATOM   4528  H   ALA D 298      -2.230  11.361   8.118  1.00  0.00           H  
ATOM   4529  HA  ALA D 298      -2.352  10.151   5.593  1.00  0.00           H  
ATOM   4530 1HB  ALA D 298      -4.761   9.804   6.082  1.00  0.00           H  
ATOM   4531 2HB  ALA D 298      -3.745   9.459   7.501  1.00  0.00           H  
ATOM   4532 3HB  ALA D 298      -4.653  10.986   7.407  1.00  0.00           H  
ATOM   4533  N   GLY D 299      -3.980  13.043   5.720  1.00  0.00           N  
ATOM   4534  CA  GLY D 299      -4.417  14.150   4.892  1.00  0.00           C  
ATOM   4535  C   GLY D 299      -3.258  14.884   4.242  1.00  0.00           C  
ATOM   4536  O   GLY D 299      -3.341  15.278   3.081  1.00  0.00           O  
ATOM   4537  H   GLY D 299      -4.119  13.091   6.719  1.00  0.00           H  
ATOM   4538 1HA  GLY D 299      -5.085  13.781   4.113  1.00  0.00           H  
ATOM   4539 2HA  GLY D 299      -4.988  14.854   5.497  1.00  0.00           H  
ATOM   4540  N   ALA D 300      -2.170  15.065   4.984  1.00  0.00           N  
ATOM   4541  CA  ALA D 300      -0.980  15.701   4.435  1.00  0.00           C  
ATOM   4542  C   ALA D 300      -0.410  14.953   3.245  1.00  0.00           C  
ATOM   4543  O   ALA D 300       0.077  15.570   2.299  1.00  0.00           O  
ATOM   4544  CB  ALA D 300       0.083  15.831   5.505  1.00  0.00           C  
ATOM   4545  H   ALA D 300      -2.165  14.756   5.945  1.00  0.00           H  
ATOM   4546  HA  ALA D 300      -1.258  16.697   4.089  1.00  0.00           H  
ATOM   4547 1HB  ALA D 300       0.968  16.308   5.083  1.00  0.00           H  
ATOM   4548 2HB  ALA D 300      -0.299  16.438   6.327  1.00  0.00           H  
ATOM   4549 3HB  ALA D 300       0.347  14.843   5.877  1.00  0.00           H  
ATOM   4550  N   ALA D 301      -0.458  13.628   3.297  1.00  0.00           N  
ATOM   4551  CA  ALA D 301       0.015  12.813   2.185  1.00  0.00           C  
ATOM   4552  C   ALA D 301      -0.867  12.976   0.970  1.00  0.00           C  
ATOM   4553  O   ALA D 301      -0.395  12.915  -0.159  1.00  0.00           O  
ATOM   4554  CB  ALA D 301       0.059  11.364   2.579  1.00  0.00           C  
ATOM   4555  H   ALA D 301      -0.827  13.171   4.119  1.00  0.00           H  
ATOM   4556  HA  ALA D 301       1.023  13.140   1.931  1.00  0.00           H  
ATOM   4557 1HB  ALA D 301       0.414  10.769   1.738  1.00  0.00           H  
ATOM   4558 2HB  ALA D 301       0.735  11.237   3.425  1.00  0.00           H  
ATOM   4559 3HB  ALA D 301      -0.940  11.034   2.861  1.00  0.00           H  
ATOM   4560  N   THR D 302      -2.159  13.164   1.201  1.00  0.00           N  
ATOM   4561  CA  THR D 302      -3.057  13.474   0.102  1.00  0.00           C  
ATOM   4562  C   THR D 302      -2.647  14.806  -0.511  1.00  0.00           C  
ATOM   4563  O   THR D 302      -2.656  14.953  -1.730  1.00  0.00           O  
ATOM   4564  CB  THR D 302      -4.524  13.529   0.566  1.00  0.00           C  
ATOM   4565  OG1 THR D 302      -4.909  12.254   1.097  1.00  0.00           O  
ATOM   4566  CG2 THR D 302      -5.438  13.887  -0.596  1.00  0.00           C  
ATOM   4567  H   THR D 302      -2.531  13.094   2.137  1.00  0.00           H  
ATOM   4568  HA  THR D 302      -2.986  12.677  -0.639  1.00  0.00           H  
ATOM   4569  HB  THR D 302      -4.630  14.280   1.349  1.00  0.00           H  
ATOM   4570  HG1 THR D 302      -5.643  11.904   0.587  1.00  0.00           H  
ATOM   4571 1HG2 THR D 302      -6.471  13.922  -0.249  1.00  0.00           H  
ATOM   4572 2HG2 THR D 302      -5.156  14.861  -0.995  1.00  0.00           H  
ATOM   4573 3HG2 THR D 302      -5.344  13.134  -1.378  1.00  0.00           H  
ATOM   4574  N   VAL D 303      -2.273  15.770   0.324  1.00  0.00           N  
ATOM   4575  CA  VAL D 303      -1.812  17.051  -0.192  1.00  0.00           C  
ATOM   4576  C   VAL D 303      -0.545  16.826  -1.006  1.00  0.00           C  
ATOM   4577  O   VAL D 303      -0.385  17.389  -2.085  1.00  0.00           O  
ATOM   4578  CB  VAL D 303      -1.530  18.038   0.957  1.00  0.00           C  
ATOM   4579  CG1 VAL D 303      -0.855  19.294   0.427  1.00  0.00           C  
ATOM   4580  CG2 VAL D 303      -2.826  18.383   1.673  1.00  0.00           C  
ATOM   4581  H   VAL D 303      -2.306  15.625   1.323  1.00  0.00           H  
ATOM   4582  HA  VAL D 303      -2.600  17.479  -0.813  1.00  0.00           H  
ATOM   4583  HB  VAL D 303      -0.838  17.574   1.660  1.00  0.00           H  
ATOM   4584 1HG1 VAL D 303      -0.662  19.980   1.253  1.00  0.00           H  
ATOM   4585 2HG1 VAL D 303       0.088  19.027  -0.049  1.00  0.00           H  
ATOM   4586 3HG1 VAL D 303      -1.506  19.777  -0.301  1.00  0.00           H  
ATOM   4587 1HG2 VAL D 303      -2.619  19.080   2.485  1.00  0.00           H  
ATOM   4588 2HG2 VAL D 303      -3.520  18.842   0.969  1.00  0.00           H  
ATOM   4589 3HG2 VAL D 303      -3.270  17.475   2.080  1.00  0.00           H  
ATOM   4590  N   LEU D 304       0.352  16.000  -0.478  1.00  0.00           N  
ATOM   4591  CA  LEU D 304       1.622  15.711  -1.136  1.00  0.00           C  
ATOM   4592  C   LEU D 304       1.325  15.089  -2.496  1.00  0.00           C  
ATOM   4593  O   LEU D 304       1.966  15.422  -3.492  1.00  0.00           O  
ATOM   4594  CB  LEU D 304       2.477  14.761  -0.288  1.00  0.00           C  
ATOM   4595  CG  LEU D 304       3.073  15.364   0.991  1.00  0.00           C  
ATOM   4596  CD1 LEU D 304       3.742  14.267   1.807  1.00  0.00           C  
ATOM   4597  CD2 LEU D 304       4.068  16.454   0.621  1.00  0.00           C  
ATOM   4598  H   LEU D 304       0.145  15.561   0.407  1.00  0.00           H  
ATOM   4599  HA  LEU D 304       2.180  16.642  -1.236  1.00  0.00           H  
ATOM   4600 1HB  LEU D 304       1.865  13.909   0.003  1.00  0.00           H  
ATOM   4601 2HB  LEU D 304       3.303  14.397  -0.899  1.00  0.00           H  
ATOM   4602  HG  LEU D 304       2.275  15.792   1.598  1.00  0.00           H  
ATOM   4603 1HD1 LEU D 304       4.166  14.696   2.715  1.00  0.00           H  
ATOM   4604 2HD1 LEU D 304       3.004  13.511   2.074  1.00  0.00           H  
ATOM   4605 3HD1 LEU D 304       4.536  13.808   1.218  1.00  0.00           H  
ATOM   4606 1HD2 LEU D 304       4.492  16.884   1.530  1.00  0.00           H  
ATOM   4607 2HD2 LEU D 304       4.868  16.027   0.015  1.00  0.00           H  
ATOM   4608 3HD2 LEU D 304       3.560  17.234   0.054  1.00  0.00           H  
ATOM   4609  N   LEU D 305       0.344  14.190  -2.532  1.00  0.00           N  
ATOM   4610  CA  LEU D 305      -0.070  13.551  -3.776  1.00  0.00           C  
ATOM   4611  C   LEU D 305      -0.406  14.595  -4.822  1.00  0.00           C  
ATOM   4612  O   LEU D 305       0.057  14.518  -5.958  1.00  0.00           O  
ATOM   4613  CB  LEU D 305      -1.285  12.645  -3.538  1.00  0.00           C  
ATOM   4614  CG  LEU D 305      -1.852  11.952  -4.784  1.00  0.00           C  
ATOM   4615  CD1 LEU D 305      -0.809  11.002  -5.356  1.00  0.00           C  
ATOM   4616  CD2 LEU D 305      -3.127  11.208  -4.414  1.00  0.00           C  
ATOM   4617  H   LEU D 305      -0.126  13.944  -1.673  1.00  0.00           H  
ATOM   4618  HA  LEU D 305       0.748  12.925  -4.132  1.00  0.00           H  
ATOM   4619 1HB  LEU D 305      -1.006  11.870  -2.826  1.00  0.00           H  
ATOM   4620 2HB  LEU D 305      -2.083  13.243  -3.099  1.00  0.00           H  
ATOM   4621  HG  LEU D 305      -2.076  12.699  -5.546  1.00  0.00           H  
ATOM   4622 1HD1 LEU D 305      -1.212  10.509  -6.241  1.00  0.00           H  
ATOM   4623 2HD1 LEU D 305       0.084  11.563  -5.629  1.00  0.00           H  
ATOM   4624 3HD1 LEU D 305      -0.553  10.251  -4.609  1.00  0.00           H  
ATOM   4625 1HD2 LEU D 305      -3.530  10.716  -5.300  1.00  0.00           H  
ATOM   4626 2HD2 LEU D 305      -2.903  10.460  -3.654  1.00  0.00           H  
ATOM   4627 3HD2 LEU D 305      -3.860  11.914  -4.025  1.00  0.00           H  
ATOM   4628  N   VAL D 306      -1.224  15.568  -4.433  1.00  0.00           N  
ATOM   4629  CA  VAL D 306      -1.606  16.645  -5.334  1.00  0.00           C  
ATOM   4630  C   VAL D 306      -0.377  17.420  -5.785  1.00  0.00           C  
ATOM   4631  O   VAL D 306      -0.281  17.821  -6.943  1.00  0.00           O  
ATOM   4632  CB  VAL D 306      -2.594  17.602  -4.642  1.00  0.00           C  
ATOM   4633  CG1 VAL D 306      -2.833  18.834  -5.502  1.00  0.00           C  
ATOM   4634  CG2 VAL D 306      -3.903  16.880  -4.359  1.00  0.00           C  
ATOM   4635  H   VAL D 306      -1.589  15.561  -3.492  1.00  0.00           H  
ATOM   4636  HA  VAL D 306      -2.091  16.209  -6.208  1.00  0.00           H  
ATOM   4637  HB  VAL D 306      -2.157  17.945  -3.704  1.00  0.00           H  
ATOM   4638 1HG1 VAL D 306      -3.534  19.500  -4.997  1.00  0.00           H  
ATOM   4639 2HG1 VAL D 306      -1.889  19.355  -5.661  1.00  0.00           H  
ATOM   4640 3HG1 VAL D 306      -3.249  18.532  -6.463  1.00  0.00           H  
ATOM   4641 1HG2 VAL D 306      -4.596  17.562  -3.869  1.00  0.00           H  
ATOM   4642 2HG2 VAL D 306      -4.336  16.532  -5.297  1.00  0.00           H  
ATOM   4643 3HG2 VAL D 306      -3.714  16.026  -3.708  1.00  0.00           H  
ATOM   4644  N   ILE D 307       0.556  17.643  -4.870  1.00  0.00           N  
ATOM   4645  CA  ILE D 307       1.737  18.417  -5.214  1.00  0.00           C  
ATOM   4646  C   ILE D 307       2.446  17.626  -6.308  1.00  0.00           C  
ATOM   4647  O   ILE D 307       2.889  18.195  -7.304  1.00  0.00           O  
ATOM   4648  CB  ILE D 307       2.664  18.638  -4.005  1.00  0.00           C  
ATOM   4649  CG1 ILE D 307       2.002  19.570  -2.987  1.00  0.00           C  
ATOM   4650  CG2 ILE D 307       4.002  19.203  -4.457  1.00  0.00           C  
ATOM   4651  CD1 ILE D 307       2.713  19.623  -1.654  1.00  0.00           C  
ATOM   4652  H   ILE D 307       0.460  17.283  -3.931  1.00  0.00           H  
ATOM   4653  HA  ILE D 307       1.419  19.403  -5.549  1.00  0.00           H  
ATOM   4654  HB  ILE D 307       2.834  17.688  -3.498  1.00  0.00           H  
ATOM   4655 1HG1 ILE D 307       1.960  20.580  -3.392  1.00  0.00           H  
ATOM   4656 2HG1 ILE D 307       0.975  19.246  -2.812  1.00  0.00           H  
ATOM   4657 1HG2 ILE D 307       4.645  19.354  -3.590  1.00  0.00           H  
ATOM   4658 2HG2 ILE D 307       4.478  18.505  -5.144  1.00  0.00           H  
ATOM   4659 3HG2 ILE D 307       3.843  20.157  -4.960  1.00  0.00           H  
ATOM   4660 1HD1 ILE D 307       2.184  20.303  -0.986  1.00  0.00           H  
ATOM   4661 2HD1 ILE D 307       2.735  18.626  -1.213  1.00  0.00           H  
ATOM   4662 3HD1 ILE D 307       3.732  19.978  -1.800  1.00  0.00           H  
ATOM   4663  N   VAL D 308       2.521  16.307  -6.122  1.00  0.00           N  
ATOM   4664  CA  VAL D 308       3.188  15.417  -7.074  1.00  0.00           C  
ATOM   4665  C   VAL D 308       2.489  15.482  -8.420  1.00  0.00           C  
ATOM   4666  O   VAL D 308       3.129  15.490  -9.468  1.00  0.00           O  
ATOM   4667  CB  VAL D 308       3.185  13.965  -6.562  1.00  0.00           C  
ATOM   4668  CG1 VAL D 308       3.644  13.013  -7.657  1.00  0.00           C  
ATOM   4669  CG2 VAL D 308       4.076  13.846  -5.335  1.00  0.00           C  
ATOM   4670  H   VAL D 308       2.100  15.913  -5.293  1.00  0.00           H  
ATOM   4671  HA  VAL D 308       4.232  15.724  -7.162  1.00  0.00           H  
ATOM   4672  HB  VAL D 308       2.165  13.684  -6.299  1.00  0.00           H  
ATOM   4673 1HG1 VAL D 308       3.635  11.991  -7.277  1.00  0.00           H  
ATOM   4674 2HG1 VAL D 308       2.971  13.088  -8.510  1.00  0.00           H  
ATOM   4675 3HG1 VAL D 308       4.656  13.275  -7.966  1.00  0.00           H  
ATOM   4676 1HG2 VAL D 308       4.069  12.817  -4.978  1.00  0.00           H  
ATOM   4677 2HG2 VAL D 308       5.095  14.132  -5.597  1.00  0.00           H  
ATOM   4678 3HG2 VAL D 308       3.705  14.505  -4.550  1.00  0.00           H  
ATOM   4679  N   LEU D 309       1.165  15.511  -8.379  1.00  0.00           N  
ATOM   4680  CA  LEU D 309       0.385  15.550  -9.593  1.00  0.00           C  
ATOM   4681  C   LEU D 309       0.752  16.827 -10.318  1.00  0.00           C  
ATOM   4682  O   LEU D 309       0.957  16.818 -11.529  1.00  0.00           O  
ATOM   4683  CB  LEU D 309      -1.118  15.509  -9.290  1.00  0.00           C  
ATOM   4684  CG  LEU D 309      -1.646  14.185  -8.722  1.00  0.00           C  
ATOM   4685  CD1 LEU D 309      -3.111  14.346  -8.337  1.00  0.00           C  
ATOM   4686  CD2 LEU D 309      -1.470  13.083  -9.756  1.00  0.00           C  
ATOM   4687  H   LEU D 309       0.689  15.506  -7.488  1.00  0.00           H  
ATOM   4688  HA  LEU D 309       0.613  14.660 -10.179  1.00  0.00           H  
ATOM   4689 1HB  LEU D 309      -1.349  16.293  -8.571  1.00  0.00           H  
ATOM   4690 2HB  LEU D 309      -1.664  15.716 -10.210  1.00  0.00           H  
ATOM   4691  HG  LEU D 309      -1.091  13.929  -7.820  1.00  0.00           H  
ATOM   4692 1HD1 LEU D 309      -3.486  13.405  -7.934  1.00  0.00           H  
ATOM   4693 2HD1 LEU D 309      -3.205  15.127  -7.583  1.00  0.00           H  
ATOM   4694 3HD1 LEU D 309      -3.690  14.619  -9.218  1.00  0.00           H  
ATOM   4695 1HD2 LEU D 309      -1.845  12.142  -9.352  1.00  0.00           H  
ATOM   4696 2HD2 LEU D 309      -2.026  13.338 -10.658  1.00  0.00           H  
ATOM   4697 3HD2 LEU D 309      -0.413  12.978  -9.999  1.00  0.00           H  
ATOM   4698  N   LEU D 310       0.855  17.921  -9.568  1.00  0.00           N  
ATOM   4699  CA  LEU D 310       1.213  19.215 -10.138  1.00  0.00           C  
ATOM   4700  C   LEU D 310       2.651  19.230 -10.626  1.00  0.00           C  
ATOM   4701  O   LEU D 310       2.950  19.838 -11.651  1.00  0.00           O  
ATOM   4702  CB  LEU D 310       1.010  20.325  -9.099  1.00  0.00           C  
ATOM   4703  CG  LEU D 310      -0.445  20.614  -8.709  1.00  0.00           C  
ATOM   4704  CD1 LEU D 310      -0.473  21.592  -7.542  1.00  0.00           C  
ATOM   4705  CD2 LEU D 310      -1.191  21.174  -9.910  1.00  0.00           C  
ATOM   4706  H   LEU D 310       0.679  17.852  -8.575  1.00  0.00           H  
ATOM   4707  HA  LEU D 310       0.567  19.405 -10.994  1.00  0.00           H  
ATOM   4708 1HB  LEU D 310       1.549  20.054  -8.192  1.00  0.00           H  
ATOM   4709 2HB  LEU D 310       1.438  21.248  -9.489  1.00  0.00           H  
ATOM   4710  HG  LEU D 310      -0.924  19.691  -8.382  1.00  0.00           H  
ATOM   4711 1HD1 LEU D 310      -1.507  21.797  -7.265  1.00  0.00           H  
ATOM   4712 2HD1 LEU D 310       0.051  21.158  -6.691  1.00  0.00           H  
ATOM   4713 3HD1 LEU D 310       0.015  22.521  -7.835  1.00  0.00           H  
ATOM   4714 1HD2 LEU D 310      -2.226  21.378  -9.633  1.00  0.00           H  
ATOM   4715 2HD2 LEU D 310      -0.714  22.098 -10.237  1.00  0.00           H  
ATOM   4716 3HD2 LEU D 310      -1.170  20.447 -10.723  1.00  0.00           H  
ATOM   4717  N   ALA D 311       3.535  18.556  -9.898  1.00  0.00           N  
ATOM   4718  CA  ALA D 311       4.941  18.470 -10.278  1.00  0.00           C  
ATOM   4719  C   ALA D 311       5.092  17.942 -11.697  1.00  0.00           C  
ATOM   4720  O   ALA D 311       5.720  18.579 -12.540  1.00  0.00           O  
ATOM   4721  CB  ALA D 311       5.692  17.569  -9.308  1.00  0.00           C  
ATOM   4722  H   ALA D 311       3.223  18.089  -9.059  1.00  0.00           H  
ATOM   4723  HA  ALA D 311       5.365  19.473 -10.231  1.00  0.00           H  
ATOM   4724 1HB  ALA D 311       6.740  17.513  -9.602  1.00  0.00           H  
ATOM   4725 2HB  ALA D 311       5.618  17.977  -8.300  1.00  0.00           H  
ATOM   4726 3HB  ALA D 311       5.256  16.571  -9.328  1.00  0.00           H  
ATOM   4727  N   GLY D 312       4.519  16.770 -11.954  1.00  0.00           N  
ATOM   4728  CA  GLY D 312       4.539  16.214 -13.294  1.00  0.00           C  
ATOM   4729  C   GLY D 312       3.900  17.163 -14.285  1.00  0.00           C  
ATOM   4730  O   GLY D 312       4.434  17.403 -15.365  1.00  0.00           O  
ATOM   4731  H   GLY D 312       4.064  16.254 -11.214  1.00  0.00           H  
ATOM   4732 1HA  GLY D 312       5.569  16.012 -13.589  1.00  0.00           H  
ATOM   4733 2HA  GLY D 312       4.011  15.262 -13.301  1.00  0.00           H  
ATOM   4734  N   SER D 313       2.748  17.704 -13.909  1.00  0.00           N  
ATOM   4735  CA  SER D 313       1.991  18.589 -14.780  1.00  0.00           C  
ATOM   4736  C   SER D 313       2.837  19.774 -15.217  1.00  0.00           C  
ATOM   4737  O   SER D 313       2.699  20.278 -16.328  1.00  0.00           O  
ATOM   4738  CB  SER D 313       0.742  19.079 -14.073  1.00  0.00           C  
ATOM   4739  OG  SER D 313      -0.129  18.017 -13.799  1.00  0.00           O  
ATOM   4740  H   SER D 313       2.388  17.493 -12.989  1.00  0.00           H  
ATOM   4741  HA  SER D 313       1.673  18.023 -15.657  1.00  0.00           H  
ATOM   4742 1HB  SER D 313       1.021  19.573 -13.143  1.00  0.00           H  
ATOM   4743 2HB  SER D 313       0.237  19.816 -14.696  1.00  0.00           H  
ATOM   4744  HG  SER D 313      -0.719  18.329 -13.109  1.00  0.00           H  
ATOM   4745  N   TYR D 314       3.719  20.210 -14.329  1.00  0.00           N  
ATOM   4746  CA  TYR D 314       4.514  21.401 -14.573  1.00  0.00           C  
ATOM   4747  C   TYR D 314       6.014  21.145 -14.533  1.00  0.00           C  
ATOM   4748  O   TYR D 314       6.789  22.018 -14.144  1.00  0.00           O  
ATOM   4749  CB  TYR D 314       4.146  22.486 -13.558  1.00  0.00           C  
ATOM   4750  CG  TYR D 314       2.741  23.022 -13.720  1.00  0.00           C  
ATOM   4751  CD1 TYR D 314       1.729  22.578 -12.881  1.00  0.00           C  
ATOM   4752  CD2 TYR D 314       2.465  23.957 -14.706  1.00  0.00           C  
ATOM   4753  CE1 TYR D 314       0.445  23.068 -13.029  1.00  0.00           C  
ATOM   4754  CE2 TYR D 314       1.181  24.446 -14.854  1.00  0.00           C  
ATOM   4755  CZ  TYR D 314       0.174  24.005 -14.020  1.00  0.00           C  
ATOM   4756  OH  TYR D 314      -1.104  24.493 -14.167  1.00  0.00           O  
ATOM   4757  H   TYR D 314       3.842  19.705 -13.463  1.00  0.00           H  
ATOM   4758  HA  TYR D 314       4.292  21.766 -15.576  1.00  0.00           H  
ATOM   4759 1HB  TYR D 314       4.244  22.087 -12.547  1.00  0.00           H  
ATOM   4760 2HB  TYR D 314       4.841  23.320 -13.649  1.00  0.00           H  
ATOM   4761  HD1 TYR D 314       1.946  21.844 -12.106  1.00  0.00           H  
ATOM   4762  HD2 TYR D 314       3.260  24.304 -15.366  1.00  0.00           H  
ATOM   4763  HE1 TYR D 314      -0.350  22.720 -12.371  1.00  0.00           H  
ATOM   4764  HE2 TYR D 314       0.964  25.180 -15.630  1.00  0.00           H  
ATOM   4765  HH  TYR D 314      -1.678  24.086 -13.513  1.00  0.00           H  
ATOM   4766  N   LEU D 315       6.419  19.943 -14.929  1.00  0.00           N  
ATOM   4767  CA  LEU D 315       7.834  19.626 -15.095  1.00  0.00           C  
ATOM   4768  C   LEU D 315       8.028  18.876 -16.402  1.00  0.00           C  
ATOM   4769  O   LEU D 315       8.891  19.221 -17.205  1.00  0.00           O  
ATOM   4770  CB  LEU D 315       8.346  18.781 -13.921  1.00  0.00           C  
ATOM   4771  CG  LEU D 315       8.483  19.518 -12.582  1.00  0.00           C  
ATOM   4772  CD1 LEU D 315       8.862  18.524 -11.492  1.00  0.00           C  
ATOM   4773  CD2 LEU D 315       9.530  20.614 -12.711  1.00  0.00           C  
ATOM   4774  H   LEU D 315       5.729  19.230 -15.121  1.00  0.00           H  
ATOM   4775  HA  LEU D 315       8.398  20.558 -15.111  1.00  0.00           H  
ATOM   4776 1HB  LEU D 315       7.664  17.946 -13.771  1.00  0.00           H  
ATOM   4777 2HB  LEU D 315       9.326  18.382 -14.181  1.00  0.00           H  
ATOM   4778  HG  LEU D 315       7.524  19.961 -12.311  1.00  0.00           H  
ATOM   4779 1HD1 LEU D 315       8.959  19.047 -10.541  1.00  0.00           H  
ATOM   4780 2HD1 LEU D 315       8.086  17.762 -11.409  1.00  0.00           H  
ATOM   4781 3HD1 LEU D 315       9.810  18.051 -11.745  1.00  0.00           H  
ATOM   4782 1HD2 LEU D 315       9.627  21.138 -11.759  1.00  0.00           H  
ATOM   4783 2HD2 LEU D 315      10.489  20.172 -12.981  1.00  0.00           H  
ATOM   4784 3HD2 LEU D 315       9.225  21.319 -13.484  1.00  0.00           H  
ATOM   4785  N   ALA D 316       7.225  17.839 -16.607  1.00  0.00           N  
ATOM   4786  CA  ALA D 316       7.397  16.979 -17.769  1.00  0.00           C  
ATOM   4787  C   ALA D 316       7.099  17.830 -18.998  1.00  0.00           C  
ATOM   4788  O   ALA D 316       7.717  17.666 -20.052  1.00  0.00           O  
ATOM   4789  CB  ALA D 316       6.437  15.798 -17.695  1.00  0.00           C  
ATOM   4790  H   ALA D 316       6.483  17.639 -15.952  1.00  0.00           H  
ATOM   4791  HA  ALA D 316       8.421  16.605 -17.765  1.00  0.00           H  
ATOM   4792 1HB  ALA D 316       6.575  15.162 -18.569  1.00  0.00           H  
ATOM   4793 2HB  ALA D 316       6.638  15.222 -16.791  1.00  0.00           H  
ATOM   4794 3HB  ALA D 316       5.412  16.164 -17.671  1.00  0.00           H  
ATOM   4795  N   VAL D 317       6.151  18.748 -18.847  1.00  0.00           N  
ATOM   4796  CA  VAL D 317       5.639  19.508 -19.975  1.00  0.00           C  
ATOM   4797  C   VAL D 317       6.743  20.428 -20.459  1.00  0.00           C  
ATOM   4798  O   VAL D 317       6.729  20.858 -21.606  1.00  0.00           O  
ATOM   4799  CB  VAL D 317       4.400  20.330 -19.576  1.00  0.00           C  
ATOM   4800  CG1 VAL D 317       3.290  19.415 -19.080  1.00  0.00           C  
ATOM   4801  CG2 VAL D 317       4.775  21.348 -18.510  1.00  0.00           C  
ATOM   4802  H   VAL D 317       5.777  18.923 -17.926  1.00  0.00           H  
ATOM   4803  HA  VAL D 317       5.330  18.808 -20.752  1.00  0.00           H  
ATOM   4804  HB  VAL D 317       4.019  20.848 -20.456  1.00  0.00           H  
ATOM   4805 1HG1 VAL D 317       2.422  20.013 -18.802  1.00  0.00           H  
ATOM   4806 2HG1 VAL D 317       3.013  18.718 -19.871  1.00  0.00           H  
ATOM   4807 3HG1 VAL D 317       3.639  18.858 -18.210  1.00  0.00           H  
ATOM   4808 1HG2 VAL D 317       3.894  21.927 -18.233  1.00  0.00           H  
ATOM   4809 2HG2 VAL D 317       5.161  20.831 -17.632  1.00  0.00           H  
ATOM   4810 3HG2 VAL D 317       5.541  22.019 -18.901  1.00  0.00           H  
ATOM   4811  N   LEU D 318       7.706  20.713 -19.588  1.00  0.00           N  
ATOM   4812  CA  LEU D 318       8.726  21.709 -19.887  1.00  0.00           C  
ATOM   4813  C   LEU D 318       9.507  21.377 -21.159  1.00  0.00           C  
ATOM   4814  O   LEU D 318      10.098  22.255 -21.788  1.00  0.00           O  
ATOM   4815  CB  LEU D 318       9.697  21.828 -18.706  1.00  0.00           C  
ATOM   4816  CG  LEU D 318       9.097  22.377 -17.405  1.00  0.00           C  
ATOM   4817  CD1 LEU D 318      10.147  22.331 -16.302  1.00  0.00           C  
ATOM   4818  CD2 LEU D 318       8.606  23.799 -17.633  1.00  0.00           C  
ATOM   4819  H   LEU D 318       7.734  20.231 -18.700  1.00  0.00           H  
ATOM   4820  HA  LEU D 318       8.235  22.665 -20.064  1.00  0.00           H  
ATOM   4821 1HB  LEU D 318      10.106  20.842 -18.491  1.00  0.00           H  
ATOM   4822 2HB  LEU D 318      10.518  22.485 -18.995  1.00  0.00           H  
ATOM   4823  HG  LEU D 318       8.261  21.749 -17.096  1.00  0.00           H  
ATOM   4824 1HD1 LEU D 318       9.720  22.722 -15.378  1.00  0.00           H  
ATOM   4825 2HD1 LEU D 318      10.466  21.301 -16.147  1.00  0.00           H  
ATOM   4826 3HD1 LEU D 318      11.004  22.939 -16.591  1.00  0.00           H  
ATOM   4827 1HD2 LEU D 318       8.179  24.189 -16.708  1.00  0.00           H  
ATOM   4828 2HD2 LEU D 318       9.441  24.428 -17.940  1.00  0.00           H  
ATOM   4829 3HD2 LEU D 318       7.844  23.800 -18.413  1.00  0.00           H  
ATOM   4830  N   ALA D 319       9.507  20.103 -21.532  1.00  0.00           N  
ATOM   4831  CA  ALA D 319      10.129  19.670 -22.776  1.00  0.00           C  
ATOM   4832  C   ALA D 319       9.024  19.364 -23.777  1.00  0.00           C  
ATOM   4833  O   ALA D 319       9.135  19.693 -24.954  1.00  0.00           O  
ATOM   4834  CB  ALA D 319      10.974  18.431 -22.536  1.00  0.00           C  
ATOM   4835  H   ALA D 319       9.065  19.416 -20.938  1.00  0.00           H  
ATOM   4836  HA  ALA D 319      10.772  20.475 -23.131  1.00  0.00           H  
ATOM   4837 1HB  ALA D 319      11.433  18.117 -23.474  1.00  0.00           H  
ATOM   4838 2HB  ALA D 319      11.753  18.657 -21.808  1.00  0.00           H  
ATOM   4839 3HB  ALA D 319      10.343  17.629 -22.155  1.00  0.00           H  
ATOM   4840  N   GLU D 320       7.955  18.741 -23.289  1.00  0.00           N  
ATOM   4841  CA  GLU D 320       6.899  18.212 -24.145  1.00  0.00           C  
ATOM   4842  C   GLU D 320       6.170  19.298 -24.935  1.00  0.00           C  
ATOM   4843  O   GLU D 320       5.651  19.037 -26.017  1.00  0.00           O  
ATOM   4844  CB  GLU D 320       5.889  17.431 -23.301  1.00  0.00           C  
ATOM   4845  CG  GLU D 320       6.444  16.161 -22.673  1.00  0.00           C  
ATOM   4846  CD  GLU D 320       6.721  15.082 -23.683  1.00  0.00           C  
ATOM   4847  OE1 GLU D 320       5.883  14.849 -24.520  1.00  0.00           O  
ATOM   4848  OE2 GLU D 320       7.772  14.490 -23.616  1.00  0.00           O  
ATOM   4849  H   GLU D 320       7.876  18.633 -22.288  1.00  0.00           H  
ATOM   4850  HA  GLU D 320       7.347  17.523 -24.862  1.00  0.00           H  
ATOM   4851 1HB  GLU D 320       5.518  18.067 -22.497  1.00  0.00           H  
ATOM   4852 2HB  GLU D 320       5.035  17.154 -23.919  1.00  0.00           H  
ATOM   4853 1HG  GLU D 320       7.370  16.400 -22.151  1.00  0.00           H  
ATOM   4854 2HG  GLU D 320       5.730  15.790 -21.938  1.00  0.00           H  
ATOM   4855  N   ARG D 321       6.134  20.507 -24.379  1.00  0.00           N  
ATOM   4856  CA  ARG D 321       5.536  21.680 -25.027  1.00  0.00           C  
ATOM   4857  C   ARG D 321       5.938  21.910 -26.482  1.00  0.00           C  
ATOM   4858  O   ARG D 321       5.183  22.503 -27.253  1.00  0.00           O  
ATOM   4859  CB  ARG D 321       5.890  22.930 -24.235  1.00  0.00           C  
ATOM   4860  CG  ARG D 321       5.101  23.117 -22.949  1.00  0.00           C  
ATOM   4861  CD  ARG D 321       5.578  24.294 -22.177  1.00  0.00           C  
ATOM   4862  NE  ARG D 321       6.993  24.196 -21.860  1.00  0.00           N  
ATOM   4863  CZ  ARG D 321       7.739  25.206 -21.370  1.00  0.00           C  
ATOM   4864  NH1 ARG D 321       7.191  26.380 -21.148  1.00  0.00           N  
ATOM   4865  NH2 ARG D 321       9.021  25.016 -21.113  1.00  0.00           N  
ATOM   4866  H   ARG D 321       6.544  20.608 -23.461  1.00  0.00           H  
ATOM   4867  HA  ARG D 321       4.455  21.541 -25.065  1.00  0.00           H  
ATOM   4868 1HB  ARG D 321       6.946  22.908 -23.973  1.00  0.00           H  
ATOM   4869 2HB  ARG D 321       5.725  23.812 -24.854  1.00  0.00           H  
ATOM   4870 1HG  ARG D 321       4.047  23.267 -23.186  1.00  0.00           H  
ATOM   4871 2HG  ARG D 321       5.209  22.230 -22.323  1.00  0.00           H  
ATOM   4872 1HD  ARG D 321       5.421  25.200 -22.762  1.00  0.00           H  
ATOM   4873 2HD  ARG D 321       5.023  24.365 -21.243  1.00  0.00           H  
ATOM   4874  HE  ARG D 321       7.450  23.308 -22.017  1.00  0.00           H  
ATOM   4875 1HH1 ARG D 321       6.210  26.525 -21.345  1.00  0.00           H  
ATOM   4876 2HH1 ARG D 321       7.750  27.137 -20.782  1.00  0.00           H  
ATOM   4877 1HH2 ARG D 321       9.443  24.113 -21.284  1.00  0.00           H  
ATOM   4878 2HH2 ARG D 321       9.580  25.772 -20.747  1.00  0.00           H  
ATOM   4879  N   GLY D 322       7.127  21.453 -26.858  1.00  0.00           N  
ATOM   4880  CA  GLY D 322       7.543  21.565 -28.244  1.00  0.00           C  
ATOM   4881  C   GLY D 322       8.078  20.260 -28.801  1.00  0.00           C  
ATOM   4882  O   GLY D 322       8.953  20.268 -29.666  1.00  0.00           O  
ATOM   4883  H   GLY D 322       7.752  21.025 -26.189  1.00  0.00           H  
ATOM   4884 1HA  GLY D 322       6.699  21.890 -28.852  1.00  0.00           H  
ATOM   4885 2HA  GLY D 322       8.315  22.329 -28.331  1.00  0.00           H  
ATOM   4886  N   ALA D 323       7.551  19.140 -28.310  1.00  0.00           N  
ATOM   4887  CA  ALA D 323       8.023  17.827 -28.736  1.00  0.00           C  
ATOM   4888  C   ALA D 323       6.953  17.035 -29.488  1.00  0.00           C  
ATOM   4889  O   ALA D 323       5.755  17.286 -29.336  1.00  0.00           O  
ATOM   4890  CB  ALA D 323       8.496  17.029 -27.518  1.00  0.00           C  
ATOM   4891  H   ALA D 323       6.807  19.198 -27.629  1.00  0.00           H  
ATOM   4892  HA  ALA D 323       8.862  17.974 -29.416  1.00  0.00           H  
ATOM   4893 1HB  ALA D 323       8.848  16.049 -27.840  1.00  0.00           H  
ATOM   4894 2HB  ALA D 323       9.308  17.563 -27.026  1.00  0.00           H  
ATOM   4895 3HB  ALA D 323       7.668  16.906 -26.821  1.00  0.00           H  
ATOM   4896  N   PRO D 324       7.382  16.073 -30.325  1.00  0.00           N  
ATOM   4897  CA  PRO D 324       6.519  15.156 -31.095  1.00  0.00           C  
ATOM   4898  C   PRO D 324       5.508  14.363 -30.252  1.00  0.00           C  
ATOM   4899  O   PRO D 324       4.513  13.854 -30.769  1.00  0.00           O  
ATOM   4900  CB  PRO D 324       7.513  14.219 -31.777  1.00  0.00           C  
ATOM   4901  CG  PRO D 324       8.799  14.997 -31.834  1.00  0.00           C  
ATOM   4902  CD  PRO D 324       8.834  15.811 -30.589  1.00  0.00           C  
ATOM   4903  HA  PRO D 324       5.952  15.733 -31.840  1.00  0.00           H  
ATOM   4904 1HB  PRO D 324       7.609  13.287 -31.200  1.00  0.00           H  
ATOM   4905 2HB  PRO D 324       7.144  13.941 -32.776  1.00  0.00           H  
ATOM   4906 1HG  PRO D 324       9.656  14.310 -31.902  1.00  0.00           H  
ATOM   4907 2HG  PRO D 324       8.824  15.625 -32.737  1.00  0.00           H  
ATOM   4908 1HD  PRO D 324       9.296  15.225 -29.780  1.00  0.00           H  
ATOM   4909 2HD  PRO D 324       9.401  16.736 -30.770  1.00  0.00           H  
ATOM   4910  N   GLY D 325       5.764  14.275 -28.952  1.00  0.00           N  
ATOM   4911  CA  GLY D 325       4.879  13.542 -28.071  1.00  0.00           C  
ATOM   4912  C   GLY D 325       3.441  13.988 -27.989  1.00  0.00           C  
ATOM   4913  O   GLY D 325       3.009  14.897 -28.696  1.00  0.00           O  
ATOM   4914  H   GLY D 325       6.583  14.722 -28.566  1.00  0.00           H  
ATOM   4915 1HA  GLY D 325       4.856  12.493 -28.368  1.00  0.00           H  
ATOM   4916 2HA  GLY D 325       5.267  13.578 -27.053  1.00  0.00           H  
ATOM   4917  N   ALA D 326       2.714  13.339 -27.084  1.00  0.00           N  
ATOM   4918  CA  ALA D 326       1.282  13.533 -26.904  1.00  0.00           C  
ATOM   4919  C   ALA D 326       0.934  14.824 -26.176  1.00  0.00           C  
ATOM   4920  O   ALA D 326       1.811  15.614 -25.817  1.00  0.00           O  
ATOM   4921  CB  ALA D 326       0.689  12.339 -26.160  1.00  0.00           C  
ATOM   4922  H   ALA D 326       3.198  12.676 -26.496  1.00  0.00           H  
ATOM   4923  HA  ALA D 326       0.823  13.604 -27.891  1.00  0.00           H  
ATOM   4924 1HB  ALA D 326      -0.382  12.489 -26.028  1.00  0.00           H  
ATOM   4925 2HB  ALA D 326       0.860  11.430 -26.736  1.00  0.00           H  
ATOM   4926 3HB  ALA D 326       1.165  12.246 -25.186  1.00  0.00           H  
ATOM   4927  N   GLN D 327      -0.362  15.018 -25.954  1.00  0.00           N  
ATOM   4928  CA  GLN D 327      -0.892  16.223 -25.328  1.00  0.00           C  
ATOM   4929  C   GLN D 327      -0.521  16.443 -23.867  1.00  0.00           C  
ATOM   4930  O   GLN D 327      -1.405  16.623 -23.030  1.00  0.00           O  
ATOM   4931  CB  GLN D 327      -2.418  16.218 -25.450  1.00  0.00           C  
ATOM   4932  CG  GLN D 327      -2.929  16.272 -26.880  1.00  0.00           C  
ATOM   4933  CD  GLN D 327      -2.493  17.533 -27.603  1.00  0.00           C  
ATOM   4934  OE1 GLN D 327      -2.657  18.645 -27.094  1.00  0.00           O  
ATOM   4935  NE2 GLN D 327      -1.933  17.366 -28.796  1.00  0.00           N  
ATOM   4936  H   GLN D 327      -1.001  14.289 -26.238  1.00  0.00           H  
ATOM   4937  HA  GLN D 327      -0.475  17.091 -25.839  1.00  0.00           H  
ATOM   4938 1HB  GLN D 327      -2.818  15.318 -24.984  1.00  0.00           H
[truncated: 126,798 more chars]
