# Supplementary material for: An Integrated Framework Advancing Membrane Protein Modeling and Design
Source: PLoS Comput Biol. 2015 Sep 1;11(9):e1004398. doi: 10.1371/journal.pcbi.1004398 (PMC4556676; doi:10.1371/journal.pcbi.1004398)
Supplement: S5 File — This protocol capture contains the steps, input files, and example output files necessary to run the MPdock protocol described in this manuscript. For simplification, we only describe docking of Glycophorin A in these files. The supplementary files are included with the Rosetta3 software suite under the directory Rosetta/demos/protocol_capture/MPdock. (GZ) [file pcbi.1004398.s005.gz › MPSymDock/example_refined_models/relax_scores_1bl8.sc]

SEQUENCE: 
SCORE: total_score dslf_ca_dih dslf_cs_ang dslf_ss_dih dslf_ss_dst      fa_atr      fa_dun fa_intra_rep     fa_mpenv fa_mpenv_smooth fa_mpsolv   fa_pair    fa_rep hbond_bb_sc hbond_lr_bb    hbond_sc hbond_sr_bb       omega     p_aa_pp pro_close      rama       ref description 
SCORE:   -1099.798       0.000       0.000       0.000       0.000   -1686.510     240.834        3.459      121.008         -69.370   311.041    -8.222   288.217     -82.540      -9.688     -30.268    -197.491      37.434     -25.607     1.133     3.372     3.400 1bl8_tr_0001
SCORE:   -1077.876       0.000       0.000       0.000       0.000   -1710.979     251.966        3.845      113.226         -49.691   336.388   -10.108   295.945     -86.119      -6.326     -49.835    -189.280      38.192     -26.647     1.175     6.971     3.400 1bl8_tr_0005
SCORE:   -1098.000       0.000       0.000       0.000       0.000   -1688.283     242.245        3.446      114.301         -51.366   318.020    -8.201   287.291     -84.115      -7.760     -44.003    -197.259      37.384     -27.997     1.384     3.513     3.400 1bl8_tr_0004
SCORE:   -1045.143       0.000       0.000       0.000       0.000   -1699.319     247.066        3.820      114.868         -55.180   327.315    -8.599   295.487     -66.145      -9.130     -38.754    -184.802      45.859     -27.173     1.269     4.876     3.400 1bl8_tr_0003
SCORE:   -1088.826       0.000       0.000       0.000       0.000   -1691.378     247.344        3.779      109.097         -53.940   325.578    -7.948   277.290     -78.404      -7.826     -37.675    -191.507      36.973     -26.882     1.186     2.087     3.400 1bl8_tr_0002
SCORE:   -1111.910       0.000       0.000       0.000       0.000   -1692.273     246.805        3.522      115.617         -50.947   322.961    -7.672   268.063     -80.931      -8.935     -47.952    -196.499      37.642     -26.076     1.541    -0.176     3.400 1bl8_tr_0009
SCORE:   -1075.993       0.000       0.000       0.000       0.000   -1672.169     244.029        3.774      112.343         -42.423   328.129   -10.641   273.659     -83.832      -5.471     -45.100    -197.650      34.062     -25.163     0.785     6.273     3.400 1bl8_tr_0006
SCORE:   -1089.106       0.000       0.000       0.000       0.000   -1705.574     243.366        3.569      112.792         -53.497   326.152    -8.360   292.402     -74.882      -5.225     -49.803    -189.255      38.525     -26.916     0.887     3.314     3.400 1bl8_tr_0007
SCORE:   -1104.431       0.000       0.000       0.000       0.000   -1684.637     238.551        3.504      106.908         -51.871   324.641   -10.143   274.614     -72.214      -5.269     -50.261    -197.409      37.996     -25.602     0.999     2.361     3.400 1bl8_tr_0008
SCORE:   -1102.962       0.000       0.000       0.000       0.000   -1708.729     241.855        3.468      114.961         -47.785   325.632    -9.023   283.556     -74.620      -6.246     -50.948    -198.833      39.785     -23.152     1.002     2.715     3.400 1bl8_tr_0010
