# Supplementary material for: An Integrated Framework Advancing Membrane Protein Modeling and Design
Source: PLoS Comput Biol. 2015 Sep 1;11(9):e1004398. doi: 10.1371/journal.pcbi.1004398 (PMC4556676; doi:10.1371/journal.pcbi.1004398)
Supplement: S5 File — This protocol capture contains the steps, input files, and example output files necessary to run the MPdock protocol described in this manuscript. For simplification, we only describe docking of Glycophorin A in these files. The supplementary files are included with the Rosetta3 software suite under the directory Rosetta/demos/protocol_capture/MPdock. (GZ) [file pcbi.1004398.s005.gz › MPSymDock/example_outputs/1bl8_refined_INPUT_0001.pdb]

ATOM      1  N   ALA A   1     -17.910  -4.723  15.222  1.00  0.00           N  
ATOM      2  CA  ALA A   1     -16.583  -4.070  15.415  1.00  0.00           C  
ATOM      3  C   ALA A   1     -16.617  -2.625  14.931  1.00  0.00           C  
ATOM      4  O   ALA A   1     -17.685  -2.028  14.800  1.00  0.00           O  
ATOM      5  CB  ALA A   1     -15.506  -4.848  14.663  1.00  0.00           C  
ATOM      6 1H   ALA A   1     -17.867  -5.669  15.545  1.00  0.00           H  
ATOM      7 2H   ALA A   1     -18.606  -4.226  15.739  1.00  0.00           H  
ATOM      8 3H   ALA A   1     -18.148  -4.714  14.250  1.00  0.00           H  
ATOM      9  HA  ALA A   1     -16.359  -4.069  16.482  1.00  0.00           H  
ATOM     10 1HB  ALA A   1     -14.539  -4.365  14.809  1.00  0.00           H  
ATOM     11 2HB  ALA A   1     -15.462  -5.869  15.042  1.00  0.00           H  
ATOM     12 3HB  ALA A   1     -15.744  -4.865  13.600  1.00  0.00           H  
ATOM     13  N   LEU A   2     -15.436  -2.074  14.667  1.00  0.00           N  
ATOM     14  CA  LEU A   2     -15.306  -0.721  14.141  1.00  0.00           C  
ATOM     15  C   LEU A   2     -14.118  -0.646  13.194  1.00  0.00           C  
ATOM     16  O   LEU A   2     -14.266  -0.333  12.017  1.00  0.00           O  
ATOM     17  CB  LEU A   2     -15.132   0.288  15.283  1.00  0.00           C  
ATOM     18  CG  LEU A   2     -14.996   1.756  14.859  1.00  0.00           C  
ATOM     19  CD1 LEU A   2     -16.257   2.191  14.123  1.00  0.00           C  
ATOM     20  CD2 LEU A   2     -14.754   2.620  16.088  1.00  0.00           C  
ATOM     21  H   LEU A   2     -14.603  -2.617  14.840  1.00  0.00           H  
ATOM     22  HA  LEU A   2     -16.216  -0.473  13.595  1.00  0.00           H  
ATOM     23 1HB  LEU A   2     -15.991   0.213  15.947  1.00  0.00           H  
ATOM     24 2HB  LEU A   2     -14.238   0.023  15.848  1.00  0.00           H  
ATOM     25  HG  LEU A   2     -14.156   1.860  14.171  1.00  0.00           H  
ATOM     26 1HD1 LEU A   2     -16.160   3.234  13.822  1.00  0.00           H  
ATOM     27 2HD1 LEU A   2     -16.395   1.570  13.239  1.00  0.00           H  
ATOM     28 3HD1 LEU A   2     -17.118   2.082  14.782  1.00  0.00           H  
ATOM     29 1HD2 LEU A   2     -14.657   3.663  15.786  1.00  0.00           H  
ATOM     30 2HD2 LEU A   2     -15.594   2.517  16.775  1.00  0.00           H  
ATOM     31 3HD2 LEU A   2     -13.838   2.299  16.583  1.00  0.00           H  
ATOM     32  N   HIS A   3     -12.934  -0.936  13.721  1.00  0.00           N  
ATOM     33  CA  HIS A   3     -11.717  -0.912  12.929  1.00  0.00           C  
ATOM     34  C   HIS A   3     -11.832  -1.849  11.733  1.00  0.00           C  
ATOM     35  O   HIS A   3     -11.242  -1.607  10.687  1.00  0.00           O  
ATOM     36  CB  HIS A   3     -10.506  -1.304  13.784  1.00  0.00           C  
ATOM     37  CG  HIS A   3     -10.627  -2.658  14.411  1.00  0.00           C  
ATOM     38  ND1 HIS A   3     -10.045  -3.784  13.867  1.00  0.00           N  
ATOM     39  CD2 HIS A   3     -11.260  -3.067  15.535  1.00  0.00           C  
ATOM     40  CE1 HIS A   3     -10.317  -4.829  14.631  1.00  0.00           C  
ATOM     41  NE2 HIS A   3     -11.052  -4.420  15.649  1.00  0.00           N  
ATOM     42  H   HIS A   3     -12.881  -1.181  14.699  1.00  0.00           H  
ATOM     43  HA  HIS A   3     -11.549   0.095  12.550  1.00  0.00           H  
ATOM     44 1HB  HIS A   3      -9.606  -1.291  13.168  1.00  0.00           H  
ATOM     45 2HB  HIS A   3     -10.370  -0.570  14.579  1.00  0.00           H  
ATOM     46  HD2 HIS A   3     -11.830  -2.441  16.222  1.00  0.00           H  
ATOM     47  HE1 HIS A   3      -9.988  -5.852  14.451  1.00  0.00           H  
ATOM     48  HE2 HIS A   3     -11.406  -5.004  16.393  1.00  0.00           H  
ATOM     49  N   TRP A   4     -12.608  -2.914  11.902  1.00  0.00           N  
ATOM     50  CA  TRP A   4     -12.963  -3.806  10.803  1.00  0.00           C  
ATOM     51  C   TRP A   4     -13.992  -3.193   9.864  1.00  0.00           C  
ATOM     52  O   TRP A   4     -13.848  -3.272   8.644  1.00  0.00           O  
ATOM     53  CB  TRP A   4     -13.506  -5.126  11.353  1.00  0.00           C  
ATOM     54  CG  TRP A   4     -13.926  -6.091  10.286  1.00  0.00           C  
ATOM     55  CD1 TRP A   4     -13.537  -6.082   8.979  1.00  0.00           C  
ATOM     56  CD2 TRP A   4     -14.824  -7.218  10.430  1.00  0.00           C  
ATOM     57  NE1 TRP A   4     -14.128  -7.120   8.303  1.00  0.00           N  
ATOM     58  CE2 TRP A   4     -14.918  -7.826   9.175  1.00  0.00           C  
ATOM     59  CE3 TRP A   4     -15.543  -7.752  11.506  1.00  0.00           C  
ATOM     60  CZ2 TRP A   4     -15.707  -8.946   8.960  1.00  0.00           C  
ATOM     61  CZ3 TRP A   4     -16.333  -8.875  11.291  1.00  0.00           C  
ATOM     62  CH2 TRP A   4     -16.411  -9.457  10.050  1.00  0.00           C  
ATOM     63  H   TRP A   4     -12.963  -3.108  12.827  1.00  0.00           H  
ATOM     64  HA  TRP A   4     -12.065  -4.010  10.220  1.00  0.00           H  
ATOM     65 1HB  TRP A   4     -12.743  -5.605  11.967  1.00  0.00           H  
ATOM     66 2HB  TRP A   4     -14.364  -4.929  11.993  1.00  0.00           H  
ATOM     67  HD1 TRP A   4     -12.856  -5.358   8.538  1.00  0.00           H  
ATOM     68  HE1 TRP A   4     -14.005  -7.330   7.323  1.00  0.00           H  
ATOM     69  HE3 TRP A   4     -15.483  -7.296  12.494  1.00  0.00           H  
ATOM     70  HZ2 TRP A   4     -15.782  -9.422   7.982  1.00  0.00           H  
ATOM     71  HZ3 TRP A   4     -16.890  -9.284  12.133  1.00  0.00           H  
ATOM     72  HH2 TRP A   4     -17.040 -10.337   9.917  1.00  0.00           H  
ATOM     73  N   ARG A   5     -15.030  -2.587  10.430  1.00  0.00           N  
ATOM     74  CA  ARG A   5     -16.116  -2.044   9.623  1.00  0.00           C  
ATOM     75  C   ARG A   5     -15.663  -0.913   8.721  1.00  0.00           C  
ATOM     76  O   ARG A   5     -16.377  -0.534   7.797  1.00  0.00           O  
ATOM     77  CB  ARG A   5     -17.238  -1.539  10.520  1.00  0.00           C  
ATOM     78  CG  ARG A   5     -17.959  -2.619  11.309  1.00  0.00           C  
ATOM     79  CD  ARG A   5     -19.098  -2.064  12.085  1.00  0.00           C  
ATOM     80  NE  ARG A   5     -19.631  -3.029  13.033  1.00  0.00           N  
ATOM     81  CZ  ARG A   5     -20.544  -3.973  12.733  1.00  0.00           C  
ATOM     82  NH1 ARG A   5     -21.014  -4.067  11.509  1.00  0.00           N  
ATOM     83  NH2 ARG A   5     -20.966  -4.806  13.668  1.00  0.00           N  
ATOM     84  H   ARG A   5     -15.072  -2.498  11.435  1.00  0.00           H  
ATOM     85  HA  ARG A   5     -16.506  -2.839   8.988  1.00  0.00           H  
ATOM     86 1HB  ARG A   5     -16.837  -0.821  11.233  1.00  0.00           H  
ATOM     87 2HB  ARG A   5     -17.981  -1.020   9.915  1.00  0.00           H  
ATOM     88 1HG  ARG A   5     -18.346  -3.374  10.625  1.00  0.00           H  
ATOM     89 2HG  ARG A   5     -17.264  -3.086  12.009  1.00  0.00           H  
ATOM     90 1HD  ARG A   5     -18.767  -1.187  12.640  1.00  0.00           H  
ATOM     91 2HD  ARG A   5     -19.898  -1.780  11.402  1.00  0.00           H  
ATOM     92  HE  ARG A   5     -19.292  -2.988  13.985  1.00  0.00           H  
ATOM     93 1HH1 ARG A   5     -20.691  -3.431  10.793  1.00  0.00           H  
ATOM     94 2HH1 ARG A   5     -21.698  -4.775  11.283  1.00  0.00           H  
ATOM     95 1HH2 ARG A   5     -20.604  -4.734  14.609  1.00  0.00           H  
ATOM     96 2HH2 ARG A   5     -21.649  -5.513  13.443  1.00  0.00           H  
ATOM     97  N   ALA A   6     -14.485  -0.365   8.996  1.00  0.00           N  
ATOM     98  CA  ALA A   6     -13.935   0.707   8.175  1.00  0.00           C  
ATOM     99  C   ALA A   6     -13.850   0.209   6.735  1.00  0.00           C  
ATOM    100  O   ALA A   6     -13.991   0.980   5.783  1.00  0.00           O  
ATOM    101  CB  ALA A   6     -12.552   1.103   8.679  1.00  0.00           C  
ATOM    102  H   ALA A   6     -13.957  -0.697   9.791  1.00  0.00           H  
ATOM    103  HA  ALA A   6     -14.615   1.557   8.229  1.00  0.00           H  
ATOM    104 1HB  ALA A   6     -12.154   1.904   8.057  1.00  0.00           H  
ATOM    105 2HB  ALA A   6     -12.627   1.447   9.710  1.00  0.00           H  
ATOM    106 3HB  ALA A   6     -11.888   0.242   8.630  1.00  0.00           H  
ATOM    107  N   ALA A   7     -13.619  -1.093   6.597  1.00  0.00           N  
ATOM    108  CA  ALA A   7     -13.527  -1.740   5.300  1.00  0.00           C  
ATOM    109  C   ALA A   7     -14.814  -1.532   4.513  1.00  0.00           C  
ATOM    110  O   ALA A   7     -14.781  -1.166   3.340  1.00  0.00           O  
ATOM    111  CB  ALA A   7     -13.262  -3.229   5.481  1.00  0.00           C  
ATOM    112  H   ALA A   7     -13.503  -1.647   7.434  1.00  0.00           H  
ATOM    113  HA  ALA A   7     -12.708  -1.278   4.748  1.00  0.00           H  
ATOM    114 1HB  ALA A   7     -13.194  -3.709   4.504  1.00  0.00           H  
ATOM    115 2HB  ALA A   7     -12.324  -3.370   6.019  1.00  0.00           H  
ATOM    116 3HB  ALA A   7     -14.076  -3.677   6.049  1.00  0.00           H  
ATOM    117  N   GLY A   8     -15.948  -1.766   5.168  1.00  0.00           N  
ATOM    118  CA  GLY A   8     -17.228  -1.542   4.528  1.00  0.00           C  
ATOM    119  C   GLY A   8     -17.435  -0.089   4.131  1.00  0.00           C  
ATOM    120  O   GLY A   8     -17.867   0.199   3.017  1.00  0.00           O  
ATOM    121  H   GLY A   8     -15.926  -2.104   6.119  1.00  0.00           H  
ATOM    122 1HA  GLY A   8     -17.304  -2.167   3.638  1.00  0.00           H  
ATOM    123 2HA  GLY A   8     -18.029  -1.843   5.202  1.00  0.00           H  
ATOM    124  N   ALA A   9     -17.121   0.831   5.038  1.00  0.00           N  
ATOM    125  CA  ALA A   9     -17.200   2.253   4.727  1.00  0.00           C  
ATOM    126  C   ALA A   9     -16.286   2.658   3.587  1.00  0.00           C  
ATOM    127  O   ALA A   9     -16.652   3.495   2.764  1.00  0.00           O  
ATOM    128  CB  ALA A   9     -16.868   3.077   5.957  1.00  0.00           C  
ATOM    129  H   ALA A   9     -16.821   0.545   5.959  1.00  0.00           H  
ATOM    130  HA  ALA A   9     -18.219   2.474   4.410  1.00  0.00           H  
ATOM    131 1HB  ALA A   9     -16.932   4.137   5.713  1.00  0.00           H  
ATOM    132 2HB  ALA A   9     -17.578   2.845   6.752  1.00  0.00           H  
ATOM    133 3HB  ALA A   9     -15.859   2.841   6.291  1.00  0.00           H  
ATOM    134  N   ALA A  10     -15.093   2.076   3.545  1.00  0.00           N  
ATOM    135  CA  ALA A  10     -14.158   2.350   2.463  1.00  0.00           C  
ATOM    136  C   ALA A  10     -14.694   1.862   1.139  1.00  0.00           C  
ATOM    137  O   ALA A  10     -14.457   2.472   0.105  1.00  0.00           O  
ATOM    138  CB  ALA A  10     -12.835   1.696   2.734  1.00  0.00           C  
ATOM    139  H   ALA A  10     -14.825   1.432   4.275  1.00  0.00           H  
ATOM    140  HA  ALA A  10     -14.028   3.430   2.394  1.00  0.00           H  
ATOM    141 1HB  ALA A  10     -12.148   1.911   1.916  1.00  0.00           H  
ATOM    142 2HB  ALA A  10     -12.422   2.083   3.665  1.00  0.00           H  
ATOM    143 3HB  ALA A  10     -12.973   0.619   2.818  1.00  0.00           H  
ATOM    144  N   THR A  11     -15.406   0.743   1.168  1.00  0.00           N  
ATOM    145  CA  THR A  11     -16.030   0.247  -0.044  1.00  0.00           C  
ATOM    146  C   THR A  11     -17.072   1.254  -0.514  1.00  0.00           C  
ATOM    147  O   THR A  11     -17.172   1.533  -1.705  1.00  0.00           O  
ATOM    148  CB  THR A  11     -16.680  -1.132   0.177  1.00  0.00           C  
ATOM    149  OG1 THR A  11     -15.676  -2.080   0.561  1.00  0.00           O  
ATOM    150  CG2 THR A  11     -17.363  -1.609  -1.096  1.00  0.00           C  
ATOM    151  H   THR A  11     -15.522   0.227   2.027  1.00  0.00           H  
ATOM    152  HA  THR A  11     -15.261   0.140  -0.810  1.00  0.00           H  
ATOM    153  HB  THR A  11     -17.419  -1.062   0.974  1.00  0.00           H  
ATOM    154  HG1 THR A  11     -15.258  -1.790   1.375  1.00  0.00           H  
ATOM    155 1HG2 THR A  11     -17.817  -2.584  -0.921  1.00  0.00           H  
ATOM    156 2HG2 THR A  11     -18.134  -0.896  -1.385  1.00  0.00           H  
ATOM    157 3HG2 THR A  11     -16.627  -1.690  -1.895  1.00  0.00           H  
ATOM    158  N   VAL A  12     -17.840   1.815   0.417  1.00  0.00           N  
ATOM    159  CA  VAL A  12     -18.821   2.829   0.048  1.00  0.00           C  
ATOM    160  C   VAL A  12     -18.095   4.012  -0.584  1.00  0.00           C  
ATOM    161  O   VAL A  12     -18.522   4.539  -1.605  1.00  0.00           O  
ATOM    162  CB  VAL A  12     -19.617   3.299   1.281  1.00  0.00           C  
ATOM    163  CG1 VAL A  12     -20.480   4.502   0.930  1.00  0.00           C  
ATOM    164  CG2 VAL A  12     -20.470   2.158   1.812  1.00  0.00           C  
ATOM    165  H   VAL A  12     -17.752   1.545   1.386  1.00  0.00           H  
ATOM    166  HA  VAL A  12     -19.519   2.391  -0.667  1.00  0.00           H  
ATOM    167  HB  VAL A  12     -18.916   3.620   2.053  1.00  0.00           H  
ATOM    168 1HG1 VAL A  12     -21.034   4.821   1.813  1.00  0.00           H  
ATOM    169 2HG1 VAL A  12     -19.845   5.318   0.587  1.00  0.00           H  
ATOM    170 3HG1 VAL A  12     -21.180   4.229   0.142  1.00  0.00           H  
ATOM    171 1HG2 VAL A  12     -21.029   2.498   2.684  1.00  0.00           H  
ATOM    172 2HG2 VAL A  12     -21.166   1.834   1.038  1.00  0.00           H  
ATOM    173 3HG2 VAL A  12     -19.828   1.324   2.095  1.00  0.00           H  
ATOM    174  N   LEU A  13     -16.996   4.426   0.037  1.00  0.00           N  
ATOM    175  CA  LEU A  13     -16.215   5.561  -0.437  1.00  0.00           C  
ATOM    176  C   LEU A  13     -15.707   5.245  -1.837  1.00  0.00           C  
ATOM    177  O   LEU A  13     -15.724   6.099  -2.718  1.00  0.00           O  
ATOM    178  CB  LEU A  13     -15.039   5.853   0.505  1.00  0.00           C  
ATOM    179  CG  LEU A  13     -15.414   6.420   1.880  1.00  0.00           C  
ATOM    180  CD1 LEU A  13     -14.175   6.471   2.764  1.00  0.00           C  
ATOM    181  CD2 LEU A  13     -16.021   7.806   1.709  1.00  0.00           C  
ATOM    182  H   LEU A  13     -16.696   3.933   0.866  1.00  0.00           H  
ATOM    183  HA  LEU A  13     -16.860   6.439  -0.462  1.00  0.00           H  
ATOM    184 1HB  LEU A  13     -14.488   4.928   0.668  1.00  0.00           H  
ATOM    185 2HB  LEU A  13     -14.375   6.567   0.021  1.00  0.00           H  
ATOM    186  HG  LEU A  13     -16.140   5.763   2.361  1.00  0.00           H  
ATOM    187 1HD1 LEU A  13     -14.441   6.875   3.741  1.00  0.00           H  
ATOM    188 2HD1 LEU A  13     -13.773   5.465   2.885  1.00  0.00           H  
ATOM    189 3HD1 LEU A  13     -13.424   7.110   2.300  1.00  0.00           H  
ATOM    190 1HD2 LEU A  13     -16.288   8.209   2.686  1.00  0.00           H  
ATOM    191 2HD2 LEU A  13     -15.296   8.464   1.230  1.00  0.00           H  
ATOM    192 3HD2 LEU A  13     -16.915   7.737   1.088  1.00  0.00           H  
ATOM    193  N   LEU A  14     -15.263   4.006  -2.035  1.00  0.00           N  
ATOM    194  CA  LEU A  14     -14.766   3.564  -3.333  1.00  0.00           C  
ATOM    195  C   LEU A  14     -15.825   3.771  -4.405  1.00  0.00           C  
ATOM    196  O   LEU A  14     -15.538   4.299  -5.479  1.00  0.00           O  
ATOM    197  CB  LEU A  14     -14.364   2.085  -3.278  1.00  0.00           C  
ATOM    198  CG  LEU A  14     -13.857   1.483  -4.595  1.00  0.00           C  
ATOM    199  CD1 LEU A  14     -12.576   2.190  -5.017  1.00  0.00           C  
ATOM    200  CD2 LEU A  14     -13.624  -0.009  -4.415  1.00  0.00           C  
ATOM    201  H   LEU A  14     -15.269   3.355  -1.263  1.00  0.00           H  
ATOM    202  HA  LEU A  14     -13.888   4.156  -3.587  1.00  0.00           H  
ATOM    203 1HB  LEU A  14     -13.577   1.967  -2.535  1.00  0.00           H  
ATOM    204 2HB  LEU A  14     -15.227   1.501  -2.958  1.00  0.00           H  
ATOM    205  HG  LEU A  14     -14.599   1.643  -5.377  1.00  0.00           H  
ATOM    206 1HD1 LEU A  14     -12.217   1.764  -5.953  1.00  0.00           H  
ATOM    207 2HD1 LEU A  14     -12.778   3.253  -5.157  1.00  0.00           H  
ATOM    208 3HD1 LEU A  14     -11.820   2.062  -4.245  1.00  0.00           H  
ATOM    209 1HD2 LEU A  14     -13.264  -0.437  -5.352  1.00  0.00           H  
ATOM    210 2HD2 LEU A  14     -12.880  -0.170  -3.634  1.00  0.00           H  
ATOM    211 3HD2 LEU A  14     -14.559  -0.492  -4.131  1.00  0.00           H  
ATOM    212  N   VAL A  15     -17.047   3.341  -4.108  1.00  0.00           N  
ATOM    213  CA  VAL A  15     -18.158   3.499  -5.034  1.00  0.00           C  
ATOM    214  C   VAL A  15     -18.382   4.967  -5.333  1.00  0.00           C  
ATOM    215  O   VAL A  15     -18.671   5.338  -6.463  1.00  0.00           O  
ATOM    216  CB  VAL A  15     -19.445   2.890  -4.449  1.00  0.00           C  
ATOM    217  CG1 VAL A  15     -20.645   3.249  -5.311  1.00  0.00           C  
ATOM    218  CG2 VAL A  15     -19.297   1.380  -4.333  1.00  0.00           C  
ATOM    219  H   VAL A  15     -17.209   2.894  -3.217  1.00  0.00           H  
ATOM    220  HA  VAL A  15     -17.915   2.975  -5.959  1.00  0.00           H  
ATOM    221  HB  VAL A  15     -19.621   3.315  -3.461  1.00  0.00           H  
ATOM    222 1HG1 VAL A  15     -21.546   2.811  -4.882  1.00  0.00           H  
ATOM    223 2HG1 VAL A  15     -20.753   4.333  -5.351  1.00  0.00           H  
ATOM    224 3HG1 VAL A  15     -20.499   2.862  -6.319  1.00  0.00           H  
ATOM    225 1HG2 VAL A  15     -20.211   0.956  -3.917  1.00  0.00           H  
ATOM    226 2HG2 VAL A  15     -19.116   0.956  -5.320  1.00  0.00           H  
ATOM    227 3HG2 VAL A  15     -18.458   1.146  -3.678  1.00  0.00           H  
ATOM    228  N   ILE A  16     -18.269   5.807  -4.316  1.00  0.00           N  
ATOM    229  CA  ILE A  16     -18.511   7.223  -4.522  1.00  0.00           C  
ATOM    230  C   ILE A  16     -17.476   7.679  -5.544  1.00  0.00           C  
ATOM    231  O   ILE A  16     -17.804   8.390  -6.491  1.00  0.00           O  
ATOM    232  CB  ILE A  16     -18.391   8.031  -3.217  1.00  0.00           C  
ATOM    233  CG1 ILE A  16     -19.537   7.679  -2.264  1.00  0.00           C  
ATOM    234  CG2 ILE A  16     -18.382   9.523  -3.515  1.00  0.00           C  
ATOM    235  CD1 ILE A  16     -19.346   8.207  -0.860  1.00  0.00           C  
ATOM    236  H   ILE A  16     -18.016   5.480  -3.395  1.00  0.00           H  
ATOM    237  HA  ILE A  16     -19.525   7.349  -4.899  1.00  0.00           H  
ATOM    238  HB  ILE A  16     -17.466   7.766  -2.708  1.00  0.00           H  
ATOM    239 1HG1 ILE A  16     -20.471   8.079  -2.656  1.00  0.00           H  
ATOM    240 2HG1 ILE A  16     -19.643   6.595  -2.208  1.00  0.00           H  
ATOM    241 1HG2 ILE A  16     -18.297  10.079  -2.581  1.00  0.00           H  
ATOM    242 2HG2 ILE A  16     -17.535   9.760  -4.156  1.00  0.00           H  
ATOM    243 3HG2 ILE A  16     -19.307   9.799  -4.019  1.00  0.00           H  
ATOM    244 1HD1 ILE A  16     -20.198   7.917  -0.244  1.00  0.00           H  
ATOM    245 2HD1 ILE A  16     -18.432   7.790  -0.435  1.00  0.00           H  
ATOM    246 3HD1 ILE A  16     -19.273   9.293  -0.888  1.00  0.00           H  
ATOM    247  N   VAL A  17     -16.231   7.240  -5.352  1.00  0.00           N  
ATOM    248  CA  VAL A  17     -15.118   7.616  -6.225  1.00  0.00           C  
ATOM    249  C   VAL A  17     -15.393   7.137  -7.636  1.00  0.00           C  
ATOM    250  O   VAL A  17     -15.135   7.845  -8.604  1.00  0.00           O  
ATOM    251  CB  VAL A  17     -13.795   7.008  -5.725  1.00  0.00           C  
ATOM    252  CG1 VAL A  17     -12.695   7.199  -6.760  1.00  0.00           C  
ATOM    253  CG2 VAL A  17     -13.403   7.642  -4.399  1.00  0.00           C  
ATOM    254  H   VAL A  17     -16.057   6.624  -4.572  1.00  0.00           H  
ATOM    255  HA  VAL A  17     -15.024   8.703  -6.217  1.00  0.00           H  
ATOM    256  HB  VAL A  17     -13.927   5.934  -5.590  1.00  0.00           H  
ATOM    257 1HG1 VAL A  17     -11.768   6.763  -6.389  1.00  0.00           H  
ATOM    258 2HG1 VAL A  17     -12.982   6.706  -7.688  1.00  0.00           H  
ATOM    259 3HG1 VAL A  17     -12.548   8.263  -6.942  1.00  0.00           H  
ATOM    260 1HG2 VAL A  17     -12.466   7.208  -4.051  1.00  0.00           H  
ATOM    261 2HG2 VAL A  17     -13.276   8.718  -4.533  1.00  0.00           H  
ATOM    262 3HG2 VAL A  17     -14.184   7.458  -3.663  1.00  0.00           H  
ATOM    263  N   LEU A  18     -15.900   5.916  -7.743  1.00  0.00           N  
ATOM    264  CA  LEU A  18     -16.155   5.326  -9.040  1.00  0.00           C  
ATOM    265  C   LEU A  18     -17.186   6.195  -9.737  1.00  0.00           C  
ATOM    266  O   LEU A  18     -17.052   6.497 -10.921  1.00  0.00           O  
ATOM    267  CB  LEU A  18     -16.661   3.884  -8.905  1.00  0.00           C  
ATOM    268  CG  LEU A  18     -15.632   2.862  -8.406  1.00  0.00           C  
ATOM    269  CD1 LEU A  18     -16.322   1.528  -8.154  1.00  0.00           C  
ATOM    270  CD2 LEU A  18     -14.520   2.718  -9.434  1.00  0.00           C  
ATOM    271  H   LEU A  18     -16.114   5.386  -6.910  1.00  0.00           H  
ATOM    272  HA  LEU A  18     -15.221   5.309  -9.601  1.00  0.00           H  
ATOM    273 1HB  LEU A  18     -17.500   3.875  -8.211  1.00  0.00           H  
ATOM    274 2HB  LEU A  18     -17.017   3.548  -9.878  1.00  0.00           H  
ATOM    275  HG  LEU A  18     -15.210   3.202  -7.460  1.00  0.00           H  
ATOM    276 1HD1 LEU A  18     -15.591   0.801  -7.800  1.00  0.00           H  
ATOM    277 2HD1 LEU A  18     -17.099   1.656  -7.401  1.00  0.00           H  
ATOM    278 3HD1 LEU A  18     -16.769   1.170  -9.081  1.00  0.00           H  
ATOM    279 1HD2 LEU A  18     -13.788   1.991  -9.079  1.00  0.00           H  
ATOM    280 2HD2 LEU A  18     -14.941   2.376 -10.380  1.00  0.00           H  
ATOM    281 3HD2 LEU A  18     -14.033   3.681  -9.581  1.00  0.00           H  
ATOM    282  N   LEU A  19     -18.204   6.611  -8.993  1.00  0.00           N  
ATOM    283  CA  LEU A  19     -19.261   7.456  -9.538  1.00  0.00           C  
ATOM    284  C   LEU A  19     -18.745   8.842  -9.887  1.00  0.00           C  
ATOM    285  O   LEU A  19     -19.155   9.422 -10.886  1.00  0.00           O  
ATOM    286  CB  LEU A  19     -20.414   7.574  -8.534  1.00  0.00           C  
ATOM    287  CG  LEU A  19     -21.222   6.291  -8.295  1.00  0.00           C  
ATOM    288  CD1 LEU A  19     -22.199   6.513  -7.148  1.00  0.00           C  
ATOM    289  CD2 LEU A  19     -21.956   5.909  -9.571  1.00  0.00           C  
ATOM    290  H   LEU A  19     -18.246   6.336  -8.022  1.00  0.00           H  
ATOM    291  HA  LEU A  19     -19.636   6.995 -10.451  1.00  0.00           H  
ATOM    292 1HB  LEU A  19     -20.009   7.893  -7.574  1.00  0.00           H  
ATOM    293 2HB  LEU A  19     -21.104   8.340  -8.885  1.00  0.00           H  
ATOM    294  HG  LEU A  19     -20.548   5.485  -8.008  1.00  0.00           H  
ATOM    295 1HD1 LEU A  19     -22.773   5.601  -6.979  1.00  0.00           H  
ATOM    296 2HD1 LEU A  19     -21.646   6.767  -6.243  1.00  0.00           H  
ATOM    297 3HD1 LEU A  19     -22.877   7.327  -7.400  1.00  0.00           H  
ATOM    298 1HD2 LEU A  19     -22.530   4.997  -9.402  1.00  0.00           H  
ATOM    299 2HD2 LEU A  19     -22.631   6.715  -9.859  1.00  0.00           H  
ATOM    300 3HD2 LEU A  19     -21.233   5.739 -10.370  1.00  0.00           H  
ATOM    301  N   ALA A  20     -17.838   9.366  -9.068  1.00  0.00           N  
ATOM    302  CA  ALA A  20     -17.245  10.674  -9.316  1.00  0.00           C  
ATOM    303  C   ALA A  20     -16.577  10.720 -10.684  1.00  0.00           C  
ATOM    304  O   ALA A  20     -16.785  11.656 -11.454  1.00  0.00           O  
ATOM    305  CB  ALA A  20     -16.226  11.000  -8.231  1.00  0.00           C  
ATOM    306  H   ALA A  20     -17.554   8.843  -8.252  1.00  0.00           H  
ATOM    307  HA  ALA A  20     -18.044  11.416  -9.306  1.00  0.00           H  
ATOM    308 1HB  ALA A  20     -15.788  11.979  -8.426  1.00  0.00           H  
ATOM    309 2HB  ALA A  20     -16.719  11.009  -7.259  1.00  0.00           H  
ATOM    310 3HB  ALA A  20     -15.441  10.246  -8.232  1.00  0.00           H  
ATOM    311  N   GLY A  21     -15.767   9.708 -10.977  1.00  0.00           N  
ATOM    312  CA  GLY A  21     -15.143   9.616 -12.285  1.00  0.00           C  
ATOM    313  C   GLY A  21     -16.184   9.504 -13.380  1.00  0.00           C  
ATOM    314  O   GLY A  21     -16.139  10.230 -14.372  1.00  0.00           O  
ATOM    315  H   GLY A  21     -15.578   8.993 -10.290  1.00  0.00           H  
ATOM    316 1HA  GLY A  21     -14.523  10.496 -12.455  1.00  0.00           H  
ATOM    317 2HA  GLY A  21     -14.485   8.749 -12.314  1.00  0.00           H  
ATOM    318  N   SER A  22     -17.129   8.590 -13.194  1.00  0.00           N  
ATOM    319  CA  SER A  22     -18.142   8.311 -14.198  1.00  0.00           C  
ATOM    320  C   SER A  22     -18.875   9.579 -14.588  1.00  0.00           C  
ATOM    321  O   SER A  22     -19.143   9.820 -15.761  1.00  0.00           O  
ATOM    322  CB  SER A  22     -19.128   7.283 -13.680  1.00  0.00           C  
ATOM    323  OG  SER A  22     -18.506   6.042 -13.485  1.00  0.00           O  
ATOM    324  H   SER A  22     -17.141   8.073 -12.326  1.00  0.00           H  
ATOM    325  HA  SER A  22     -17.649   7.908 -15.084  1.00  0.00           H  
ATOM    326 1HB  SER A  22     -19.554   7.630 -12.739  1.00  0.00           H  
ATOM    327 2HB  SER A  22     -19.947   7.174 -14.390  1.00  0.00           H  
ATOM    328  HG  SER A  22     -17.561   6.214 -13.513  1.00  0.00           H  
ATOM    329  N   TYR A  23     -19.193  10.393 -13.591  1.00  0.00           N  
ATOM    330  CA  TYR A  23     -20.061  11.538 -13.794  1.00  0.00           C  
ATOM    331  C   TYR A  23     -19.324  12.867 -13.756  1.00  0.00           C  
ATOM    332  O   TYR A  23     -19.918  13.901 -13.459  1.00  0.00           O  
ATOM    333  CB  TYR A  23     -21.178  11.534 -12.748  1.00  0.00           C  
ATOM    334  CG  TYR A  23     -22.228  10.472 -12.980  1.00  0.00           C  
ATOM    335  CD1 TYR A  23     -22.029   9.183 -12.507  1.00  0.00           C  
ATOM    336  CD2 TYR A  23     -23.391  10.785 -13.668  1.00  0.00           C  
ATOM    337  CE1 TYR A  23     -22.989   8.213 -12.719  1.00  0.00           C  
ATOM    338  CE2 TYR A  23     -24.351   9.815 -13.880  1.00  0.00           C  
ATOM    339  CZ  TYR A  23     -24.152   8.533 -13.408  1.00  0.00           C  
ATOM    340  OH  TYR A  23     -25.109   7.566 -13.620  1.00  0.00           O  
ATOM    341  H   TYR A  23     -18.825  10.212 -12.668  1.00  0.00           H  
ATOM    342  HA  TYR A  23     -20.506  11.463 -14.787  1.00  0.00           H  
ATOM    343 1HB  TYR A  23     -20.748  11.377 -11.757  1.00  0.00           H  
ATOM    344 2HB  TYR A  23     -21.672  12.505 -12.741  1.00  0.00           H  
ATOM    345  HD1 TYR A  23     -21.115   8.937 -11.966  1.00  0.00           H  
ATOM    346  HD2 TYR A  23     -23.548  11.797 -14.040  1.00  0.00           H  
ATOM    347  HE1 TYR A  23     -22.831   7.201 -12.346  1.00  0.00           H  
ATOM    348  HE2 TYR A  23     -25.266  10.061 -14.420  1.00  0.00           H  
ATOM    349  HH  TYR A  23     -24.817   6.738 -13.231  1.00  0.00           H  
ATOM    350  N   LEU A  24     -18.028  12.830 -14.047  1.00  0.00           N  
ATOM    351  CA  LEU A  24     -17.239  14.053 -14.187  1.00  0.00           C  
ATOM    352  C   LEU A  24     -16.414  13.977 -15.461  1.00  0.00           C  
ATOM    353  O   LEU A  24     -16.344  14.932 -16.230  1.00  0.00           O  
ATOM    354  CB  LEU A  24     -16.319  14.249 -12.975  1.00  0.00           C  
ATOM    355  CG  LEU A  24     -17.024  14.569 -11.651  1.00  0.00           C  
ATOM    356  CD1 LEU A  24     -15.997  14.616 -10.527  1.00  0.00           C  
ATOM    357  CD2 LEU A  24     -17.759  15.895 -11.773  1.00  0.00           C  
ATOM    358  H   LEU A  24     -17.576  11.936 -14.176  1.00  0.00           H  
ATOM    359  HA  LEU A  24     -17.921  14.900 -14.244  1.00  0.00           H  
ATOM    360 1HB  LEU A  24     -15.736  13.342 -12.830  1.00  0.00           H  
ATOM    361 2HB  LEU A  24     -15.631  15.067 -13.190  1.00  0.00           H  
ATOM    362  HG  LEU A  24     -17.737  13.778 -11.417  1.00  0.00           H  
ATOM    363 1HD1 LEU A  24     -16.497  14.843  -9.585  1.00  0.00           H  
ATOM    364 2HD1 LEU A  24     -15.499  13.648 -10.449  1.00  0.00           H  
ATOM    365 3HD1 LEU A  24     -15.258  15.388 -10.740  1.00  0.00           H  
ATOM    366 1HD2 LEU A  24     -18.261  16.122 -10.832  1.00  0.00           H  
ATOM    367 2HD2 LEU A  24     -17.047  16.687 -12.004  1.00  0.00           H  
ATOM    368 3HD2 LEU A  24     -18.499  15.828 -12.571  1.00  0.00           H  
ATOM    369  N   ALA A  25     -15.779  12.832 -15.676  1.00  0.00           N  
ATOM    370  CA  ALA A  25     -14.963  12.645 -16.863  1.00  0.00           C  
ATOM    371  C   ALA A  25     -15.881  12.831 -18.065  1.00  0.00           C  
ATOM    372  O   ALA A  25     -15.560  13.561 -19.007  1.00  0.00           O  
ATOM    373  CB  ALA A  25     -14.356  11.250 -16.870  1.00  0.00           C  
ATOM    374  H   ALA A  25     -15.860  12.077 -15.010  1.00  0.00           H  
ATOM    375  HA  ALA A  25     -14.181  13.405 -16.860  1.00  0.00           H  
ATOM    376 1HB  ALA A  25     -13.746  11.123 -17.765  1.00  0.00           H  
ATOM    377 2HB  ALA A  25     -13.733  11.119 -15.985  1.00  0.00           H  
ATOM    378 3HB  ALA A  25     -15.152  10.507 -16.865  1.00  0.00           H  
ATOM    379  N   VAL A  26     -17.030  12.166 -18.016  1.00  0.00           N  
ATOM    380  CA  VAL A  26     -17.962  12.180 -19.131  1.00  0.00           C  
ATOM    381  C   VAL A  26     -18.471  13.599 -19.300  1.00  0.00           C  
ATOM    382  O   VAL A  26     -18.579  14.089 -20.419  1.00  0.00           O  
ATOM    383  CB  VAL A  26     -19.141  11.220 -18.884  1.00  0.00           C  
ATOM    384  CG1 VAL A  26     -20.207  11.400 -19.955  1.00  0.00           C  
ATOM    385  CG2 VAL A  26     -18.642   9.784 -18.855  1.00  0.00           C  
ATOM    386  H   VAL A  26     -17.264  11.638 -17.188  1.00  0.00           H  
ATOM    387  HA  VAL A  26     -17.434  11.851 -20.027  1.00  0.00           H  
ATOM    388  HB  VAL A  26     -19.602  11.465 -17.928  1.00  0.00           H  
ATOM    389 1HG1 VAL A  26     -21.033  10.714 -19.765  1.00  0.00           H  
ATOM    390 2HG1 VAL A  26     -20.575  12.426 -19.934  1.00  0.00           H  
ATOM    391 3HG1 VAL A  26     -19.778  11.187 -20.934  1.00  0.00           H  
ATOM    392 1HG2 VAL A  26     -19.480   9.112 -18.679  1.00  0.00           H  
ATOM    393 2HG2 VAL A  26     -18.175   9.541 -19.810  1.00  0.00           H  
ATOM    394 3HG2 VAL A  26     -17.910   9.669 -18.054  1.00  0.00           H  
ATOM    395  N   LEU A  27     -18.767  14.262 -18.186  1.00  0.00           N  
ATOM    396  CA  LEU A  27     -19.270  15.631 -18.230  1.00  0.00           C  
ATOM    397  C   LEU A  27     -18.544  16.488 -19.270  1.00  0.00           C  
ATOM    398  O   LEU A  27     -19.174  17.169 -20.081  1.00  0.00           O  
ATOM    399  CB  LEU A  27     -19.131  16.279 -16.846  1.00  0.00           C  
ATOM    400  CG  LEU A  27     -19.625  17.727 -16.738  1.00  0.00           C  
ATOM    401  CD1 LEU A  27     -21.119  17.778 -17.027  1.00  0.00           C  
ATOM    402  CD2 LEU A  27     -19.318  18.267 -15.349  1.00  0.00           C  
ATOM    403  H   LEU A  27     -18.643  13.812 -17.291  1.00  0.00           H  
ATOM    404  HA  LEU A  27     -20.323  15.604 -18.505  1.00  0.00           H  
ATOM    405 1HB  LEU A  27     -19.690  15.684 -16.127  1.00  0.00           H  
ATOM    406 2HB  LEU A  27     -18.079  16.266 -16.561  1.00  0.00           H  
ATOM    407  HG  LEU A  27     -19.121  18.342 -17.485  1.00  0.00           H  
ATOM    408 1HD1 LEU A  27     -21.470  18.807 -16.950  1.00  0.00           H  
ATOM    409 2HD1 LEU A  27     -21.308  17.406 -18.034  1.00  0.00           H  
ATOM    410 3HD1 LEU A  27     -21.649  17.159 -16.305  1.00  0.00           H  
ATOM    411 1HD2 LEU A  27     -19.668  19.296 -15.272  1.00  0.00           H  
ATOM    412 2HD2 LEU A  27     -19.823  17.654 -14.601  1.00  0.00           H  
ATOM    413 3HD2 LEU A  27     -18.242  18.235 -15.176  1.00  0.00           H  
ATOM    414  N   ALA A  28     -17.217  16.445 -19.241  1.00  0.00           N  
ATOM    415  CA  ALA A  28     -16.403  17.164 -20.210  1.00  0.00           C  
ATOM    416  C   ALA A  28     -16.374  16.358 -21.496  1.00  0.00           C  
ATOM    417  O   ALA A  28     -16.760  16.848 -22.554  1.00  0.00           O  
ATOM    418  CB  ALA A  28     -14.990  17.351 -19.678  1.00  0.00           C  
ATOM    419  H   ALA A  28     -16.761  15.898 -18.525  1.00  0.00           H  
ATOM    420  HA  ALA A  28     -16.871  18.131 -20.393  1.00  0.00           H  
ATOM    421 1HB  ALA A  28     -14.393  17.890 -20.414  1.00  0.00           H  
ATOM    422 2HB  ALA A  28     -15.023  17.920 -18.750  1.00  0.00           H  
ATOM    423 3HB  ALA A  28     -14.541  16.377 -19.491  1.00  0.00           H  
ATOM    424  N   GLU A  29     -15.924  15.112 -21.388  1.00  0.00           N  
ATOM    425  CA  GLU A  29     -15.627  14.283 -22.549  1.00  0.00           C  
ATOM    426  C   GLU A  29     -16.768  14.240 -23.566  1.00  0.00           C  
ATOM    427  O   GLU A  29     -16.561  14.500 -24.751  1.00  0.00           O  
ATOM    428  CB  GLU A  29     -15.294  12.859 -22.098  1.00  0.00           C  
ATOM    429  CG  GLU A  29     -13.983  12.731 -21.335  1.00  0.00           C  
ATOM    430  CD  GLU A  29     -12.777  12.776 -22.232  1.00  0.00           C  
ATOM    431  OE1 GLU A  29     -12.703  11.979 -23.136  1.00  0.00           O  
ATOM    432  OE2 GLU A  29     -11.929  13.608 -22.012  1.00  0.00           O  
ATOM    433  H   GLU A  29     -15.786  14.730 -20.463  1.00  0.00           H  
ATOM    434  HA  GLU A  29     -14.761  14.703 -23.062  1.00  0.00           H  
ATOM    435 1HB  GLU A  29     -16.091  12.484 -21.457  1.00  0.00           H  
ATOM    436 2HB  GLU A  29     -15.239  12.204 -22.968  1.00  0.00           H  
ATOM    437 1HG  GLU A  29     -13.915  13.544 -20.613  1.00  0.00           H  
ATOM    438 2HG  GLU A  29     -13.986  11.791 -20.784  1.00  0.00           H  
ATOM    439  N   ARG A  30     -17.967  13.906 -23.092  1.00  0.00           N  
ATOM    440  CA  ARG A  30     -19.177  13.838 -23.917  1.00  0.00           C  
ATOM    441  C   ARG A  30     -19.479  15.081 -24.752  1.00  0.00           C  
ATOM    442  O   ARG A  30     -19.852  14.970 -25.922  1.00  0.00           O  
ATOM    443  CB  ARG A  30     -20.379  13.559 -23.027  1.00  0.00           C  
ATOM    444  CG  ARG A  30     -21.706  13.450 -23.760  1.00  0.00           C  
ATOM    445  CD  ARG A  30     -22.844  13.297 -22.819  1.00  0.00           C  
ATOM    446  NE  ARG A  30     -22.941  11.942 -22.301  1.00  0.00           N  
ATOM    447  CZ  ARG A  30     -23.627  11.593 -21.195  1.00  0.00           C  
ATOM    448  NH1 ARG A  30     -24.268  12.509 -20.503  1.00  0.00           N  
ATOM    449  NH2 ARG A  30     -23.654  10.331 -20.804  1.00  0.00           N  
ATOM    450  H   ARG A  30     -18.030  13.690 -22.107  1.00  0.00           H  
ATOM    451  HA  ARG A  30     -19.063  13.021 -24.631  1.00  0.00           H  
ATOM    452 1HB  ARG A  30     -20.223  12.627 -22.486  1.00  0.00           H  
ATOM    453 2HB  ARG A  30     -20.476  14.354 -22.287  1.00  0.00           H  
ATOM    454 1HG  ARG A  30     -21.870  14.350 -24.354  1.00  0.00           H  
ATOM    455 2HG  ARG A  30     -21.687  12.580 -24.419  1.00  0.00           H  
ATOM    456 1HD  ARG A  30     -22.712  13.975 -21.976  1.00  0.00           H  
ATOM    457 2HD  ARG A  30     -23.776  13.533 -23.333  1.00  0.00           H  
ATOM    458  HE  ARG A  30     -22.460  11.210 -22.806  1.00  0.00           H  
ATOM    459 1HH1 ARG A  30     -24.247  13.474 -20.801  1.00  0.00           H  
ATOM    460 2HH1 ARG A  30     -24.782  12.247 -19.674  1.00  0.00           H  
ATOM    461 1HH2 ARG A  30     -23.161   9.627 -21.336  1.00  0.00           H  
ATOM    462 2HH2 ARG A  30     -24.168  10.069 -19.976  1.00  0.00           H  
ATOM    463  N   GLY A  31     -19.329  16.259 -24.155  1.00  0.00           N  
ATOM    464  CA  GLY A  31     -19.531  17.486 -24.906  1.00  0.00           C  
ATOM    465  C   GLY A  31     -18.231  18.115 -25.361  1.00  0.00           C  
ATOM    466  O   GLY A  31     -18.118  19.340 -25.409  1.00  0.00           O  
ATOM    467  H   GLY A  31     -19.073  16.315 -23.180  1.00  0.00           H  
ATOM    468 1HA  GLY A  31     -20.148  17.280 -25.780  1.00  0.00           H  
ATOM    469 2HA  GLY A  31     -20.074  18.203 -24.291  1.00  0.00           H  
ATOM    470  N   ALA A  32     -17.250  17.280 -25.700  1.00  0.00           N  
ATOM    471  CA  ALA A  32     -15.932  17.771 -26.087  1.00  0.00           C  
ATOM    472  C   ALA A  32     -15.206  16.820 -27.043  1.00  0.00           C  
ATOM    473  O   ALA A  32     -15.597  15.661 -27.202  1.00  0.00           O  
ATOM    474  CB  ALA A  32     -15.080  17.996 -24.834  1.00  0.00           C  
ATOM    475  H   ALA A  32     -17.421  16.284 -25.690  1.00  0.00           H  
ATOM    476  HA  ALA A  32     -16.065  18.714 -26.618  1.00  0.00           H  
ATOM    477 1HB  ALA A  32     -14.096  18.363 -25.123  1.00  0.00           H  
ATOM    478 2HB  ALA A  32     -15.566  18.730 -24.191  1.00  0.00           H  
ATOM    479 3HB  ALA A  32     -14.972  17.057 -24.294  1.00  0.00           H  
ATOM    480  N   PRO A  33     -14.146  17.318 -27.709  1.00  0.00           N  
ATOM    481  CA  PRO A  33     -13.283  16.557 -28.628  1.00  0.00           C  
ATOM    482  C   PRO A  33     -12.621  15.317 -28.008  1.00  0.00           C  
ATOM    483  O   PRO A  33     -12.036  14.493 -28.713  1.00  0.00           O  
ATOM    484  CB  PRO A  33     -12.233  17.582 -29.057  1.00  0.00           C  
ATOM    485  CG  PRO A  33     -12.881  18.918 -28.824  1.00  0.00           C  
ATOM    486  CD  PRO A  33     -13.719  18.750 -27.608  1.00  0.00           C  
ATOM    487  HA  PRO A  33     -13.874  16.238 -29.500  1.00  0.00           H  
ATOM    488 1HB  PRO A  33     -11.316  17.451 -28.464  1.00  0.00           H  
ATOM    489 2HB  PRO A  33     -11.960  17.423 -30.110  1.00  0.00           H  
ATOM    490 1HG  PRO A  33     -12.114  19.695 -28.694  1.00  0.00           H  
ATOM    491 2HG  PRO A  33     -13.479  19.207 -29.701  1.00  0.00           H  
ATOM    492 1HD  PRO A  33     -13.107  18.934 -26.712  1.00  0.00           H  
ATOM    493 2HD  PRO A  33     -14.568  19.448 -27.647  1.00  0.00           H  
ATOM    494  N   GLY A  34     -12.734  15.184 -26.693  1.00  0.00           N  
ATOM    495  CA  GLY A  34     -12.182  14.029 -26.014  1.00  0.00           C  
ATOM    496  C   GLY A  34     -12.673  12.667 -26.435  1.00  0.00           C  
ATOM    497  O   GLY A  34     -13.431  12.528 -27.390  1.00  0.00           O  
ATOM    498  H   GLY A  34     -13.208  15.892 -26.152  1.00  0.00           H  
ATOM    499 1HA  GLY A  34     -11.099  14.015 -26.142  1.00  0.00           H  
ATOM    500 2HA  GLY A  34     -12.378  14.107 -24.945  1.00  0.00           H  
ATOM    501  N   ALA A  35     -12.234  11.664 -25.676  1.00  0.00           N  
ATOM    502  CA  ALA A  35     -12.422  10.258 -26.005  1.00  0.00           C  
ATOM    503  C   ALA A  35     -13.883   9.822 -25.959  1.00  0.00           C  
ATOM    504  O   ALA A  35     -14.794  10.645 -25.850  1.00  0.00           O  
ATOM    505  CB  ALA A  35     -11.587   9.393 -25.063  1.00  0.00           C  
ATOM    506  H   ALA A  35     -11.745  11.909 -24.827  1.00  0.00           H  
ATOM    507  HA  ALA A  35     -12.082  10.101 -27.029  1.00  0.00           H  
ATOM    508 1HB  ALA A  35     -11.731   8.341 -25.311  1.00  0.00           H  
ATOM    509 2HB  ALA A  35     -10.534   9.651 -25.169  1.00  0.00           H  
ATOM    510 3HB  ALA A  35     -11.901   9.568 -24.035  1.00  0.00           H  
ATOM    511  N   GLN A  36     -14.083   8.511 -26.030  1.00  0.00           N  
ATOM    512  CA  GLN A  36     -15.410   7.906 -26.053  1.00  0.00           C  
ATOM    513  C   GLN A  36     -16.114   7.779 -24.709  1.00  0.00           C  
ATOM    514  O   GLN A  36     -17.029   6.966 -24.573  1.00  0.00           O  
ATOM    515  CB  GLN A  36     -15.316   6.517 -26.691  1.00  0.00           C  
ATOM    516  CG  GLN A  36     -14.905   6.531 -28.154  1.00  0.00           C  
ATOM    517  CD  GLN A  36     -14.744   5.133 -28.722  1.00  0.00           C  
ATOM    518  OE1 GLN A  36     -15.473   4.210 -28.352  1.00  0.00           O  
ATOM    519  NE2 GLN A  36     -13.786   4.971 -29.628  1.00  0.00           N  
ATOM    520  H   GLN A  36     -13.270   7.913 -26.071  1.00  0.00           H  
ATOM    521  HA  GLN A  36     -16.066   8.534 -26.655  1.00  0.00           H  
ATOM    522 1HB  GLN A  36     -14.591   5.914 -26.144  1.00  0.00           H  
ATOM    523 2HB  GLN A  36     -16.281   6.017 -26.617  1.00  0.00           H  
ATOM    524 1HG  GLN A  36     -15.671   7.049 -28.731  1.00  0.00           H  
ATOM    525 2HG  GLN A  36     -13.952   7.051 -28.247  1.00  0.00           H  
ATOM    526 1HE2 GLN A  36     -13.633   4.072 -30.039  1.00  0.00           H  
ATOM    527 2HE2 GLN A  36     -13.218   5.748 -29.900  1.00  0.00           H  
ATOM    528  N   LEU A  37     -15.699   8.557 -23.714  1.00  0.00           N  
ATOM    529  CA  LEU A  37     -16.397   8.553 -22.428  1.00  0.00           C  
ATOM    530  C   LEU A  37     -17.622   9.430 -22.637  1.00  0.00           C  
ATOM    531  O   LEU A  37     -17.661  10.594 -22.246  1.00  0.00           O  
ATOM    532  CB  LEU A  37     -15.518   9.094 -21.294  1.00  0.00           C  
ATOM    533  CG  LEU A  37     -14.289   8.245 -20.942  1.00  0.00           C  
ATOM    534  CD1 LEU A  37     -13.436   8.984 -19.920  1.00  0.00           C  
ATOM    535  CD2 LEU A  37     -14.743   6.896 -20.402  1.00  0.00           C  
ATOM    536  H   LEU A  37     -14.897   9.159 -23.836  1.00  0.00           H  
ATOM    537  HA  LEU A  37     -16.665   7.526 -22.182  1.00  0.00           H  
ATOM    538 1HB  LEU A  37     -15.165  10.086 -21.571  1.00  0.00           H  
ATOM    539 2HB  LEU A  37     -16.127   9.185 -20.395  1.00  0.00           H  
ATOM    540  HG  LEU A  37     -13.683   8.093 -21.836  1.00  0.00           H  
ATOM    541 1HD1 LEU A  37     -12.563   8.381 -19.671  1.00  0.00           H  
ATOM    542 2HD1 LEU A  37     -13.111   9.936 -20.339  1.00  0.00           H  
ATOM    543 3HD1 LEU A  37     -14.022   9.165 -19.020  1.00  0.00           H  
ATOM    544 1HD2 LEU A  37     -13.870   6.292 -20.153  1.00  0.00           H  
ATOM    545 2HD2 LEU A  37     -15.348   7.047 -19.508  1.00  0.00           H  
ATOM    546 3HD2 LEU A  37     -15.335   6.382 -21.159  1.00  0.00           H  
ATOM    547  N   ILE A  38     -18.616   8.833 -23.279  1.00  0.00           N  
ATOM    548  CA  ILE A  38     -19.876   9.475 -23.590  1.00  0.00           C  
ATOM    549  C   ILE A  38     -21.009   8.705 -22.920  1.00  0.00           C  
ATOM    550  O   ILE A  38     -22.135   9.193 -22.819  1.00  0.00           O  
ATOM    551  CB  ILE A  38     -20.108   9.545 -25.111  1.00  0.00           C  
ATOM    552  CG1 ILE A  38     -20.236   8.137 -25.697  1.00  0.00           C  
ATOM    553  CG2 ILE A  38     -18.977  10.305 -25.786  1.00  0.00           C  
ATOM    554  CD1 ILE A  38     -20.694   8.114 -27.138  1.00  0.00           C  
ATOM    555  H   ILE A  38     -18.470   7.873 -23.561  1.00  0.00           H  
ATOM    556  HA  ILE A  38     -19.851  10.492 -23.202  1.00  0.00           H  
ATOM    557  HB  ILE A  38     -21.048  10.057 -25.313  1.00  0.00           H  
ATOM    558 1HG1 ILE A  38     -19.274   7.628 -25.636  1.00  0.00           H  
ATOM    559 2HG1 ILE A  38     -20.947   7.559 -25.105  1.00  0.00           H  
ATOM    560 1HG2 ILE A  38     -19.157  10.344 -26.861  1.00  0.00           H  
ATOM    561 2HG2 ILE A  38     -18.932  11.318 -25.389  1.00  0.00           H  
ATOM    562 3HG2 ILE A  38     -18.031   9.797 -25.595  1.00  0.00           H  
ATOM    563 1HD1 ILE A  38     -20.761   7.081 -27.481  1.00  0.00           H  
ATOM    564 2HD1 ILE A  38     -21.673   8.587 -27.215  1.00  0.00           H  
ATOM    565 3HD1 ILE A  38     -19.979   8.656 -27.755  1.00  0.00           H  
ATOM    566  N   THR A  39     -20.703   7.495 -22.464  1.00  0.00           N  
ATOM    567  CA  THR A  39     -21.710   6.626 -21.871  1.00  0.00           C  
ATOM    568  C   THR A  39     -21.340   6.353 -20.426  1.00  0.00           C  
ATOM    569  O   THR A  39     -20.198   6.006 -20.125  1.00  0.00           O  
ATOM    570  CB  THR A  39     -21.844   5.299 -22.642  1.00  0.00           C  
ATOM    571  OG1 THR A  39     -22.276   5.564 -23.983  1.00  0.00           O  
ATOM    572  CG2 THR A  39     -22.851   4.386 -21.960  1.00  0.00           C  
ATOM    573  H   THR A  39     -19.749   7.169 -22.530  1.00  0.00           H  
ATOM    574  HA  THR A  39     -22.672   7.136 -21.906  1.00  0.00           H  
ATOM    575  HB  THR A  39     -20.877   4.800 -22.679  1.00  0.00           H  
ATOM    576  HG1 THR A  39     -21.522   5.518 -24.576  1.00  0.00           H  
ATOM    577 1HG2 THR A  39     -22.933   3.453 -22.518  1.00  0.00           H  
ATOM    578 2HG2 THR A  39     -22.520   4.173 -20.945  1.00  0.00           H  
ATOM    579 3HG2 THR A  39     -23.824   4.875 -21.929  1.00  0.00           H  
ATOM    580  N   TYR A  40     -22.308   6.520 -19.533  1.00  0.00           N  
ATOM    581  CA  TYR A  40     -22.035   6.486 -18.106  1.00  0.00           C  
ATOM    582  C   TYR A  40     -21.702   5.078 -17.620  1.00  0.00           C  
ATOM    583  O   TYR A  40     -20.655   4.865 -17.008  1.00  0.00           O  
ATOM    584  CB  TYR A  40     -23.229   7.044 -17.329  1.00  0.00           C  
ATOM    585  CG  TYR A  40     -23.259   8.554 -17.254  1.00  0.00           C  
ATOM    586  CD1 TYR A  40     -22.093   9.258 -16.991  1.00  0.00           C  
ATOM    587  CD2 TYR A  40     -24.451   9.235 -17.452  1.00  0.00           C  
ATOM    588  CE1 TYR A  40     -22.120  10.639 -16.925  1.00  0.00           C  
ATOM    589  CE2 TYR A  40     -24.477  10.614 -17.385  1.00  0.00           C  
ATOM    590  CZ  TYR A  40     -23.319  11.315 -17.123  1.00  0.00           C  
ATOM    591  OH  TYR A  40     -23.345  12.689 -17.056  1.00  0.00           O  
ATOM    592  H   TYR A  40     -23.254   6.674 -19.850  1.00  0.00           H  
ATOM    593  HA  TYR A  40     -21.163   7.109 -17.905  1.00  0.00           H  
ATOM    594 1HB  TYR A  40     -24.157   6.707 -17.794  1.00  0.00           H  
ATOM    595 2HB  TYR A  40     -23.215   6.654 -16.311  1.00  0.00           H  
ATOM    596  HD1 TYR A  40     -21.156   8.723 -16.838  1.00  0.00           H  
ATOM    597  HD2 TYR A  40     -25.367   8.681 -17.657  1.00  0.00           H  
ATOM    598  HE1 TYR A  40     -21.204  11.191 -16.718  1.00  0.00           H  
ATOM    599  HE2 TYR A  40     -25.415  11.150 -17.538  1.00  0.00           H  
ATOM    600  HH  TYR A  40     -22.448  13.022 -16.971  1.00  0.00           H  
ATOM    601  N   PRO A  41     -22.582   4.097 -17.892  1.00  0.00           N  
ATOM    602  CA  PRO A  41     -22.261   2.692 -17.600  1.00  0.00           C  
ATOM    603  C   PRO A  41     -20.860   2.289 -18.062  1.00  0.00           C  
ATOM    604  O   PRO A  41     -20.142   1.575 -17.352  1.00  0.00           O  
ATOM    605  CB  PRO A  41     -23.340   1.934 -18.380  1.00  0.00           C  
ATOM    606  CG  PRO A  41     -24.523   2.841 -18.345  1.00  0.00           C  
ATOM    607  CD  PRO A  41     -23.943   4.218 -18.526  1.00  0.00           C  
ATOM    608  HA  PRO A  41     -22.355   2.516 -16.518  1.00  0.00           H  
ATOM    609 1HB  PRO A  41     -22.991   1.728 -19.403  1.00  0.00           H  
ATOM    610 2HB  PRO A  41     -23.534   0.961 -17.905  1.00  0.00           H  
ATOM    611 1HG  PRO A  41     -25.232   2.570 -19.140  1.00  0.00           H  
ATOM    612 2HG  PRO A  41     -25.058   2.729 -17.390  1.00  0.00           H  
ATOM    613 1HD  PRO A  41     -23.872   4.448 -19.600  1.00  0.00           H  
ATOM    614 2HD  PRO A  41     -24.579   4.954 -18.013  1.00  0.00           H  
ATOM    615  N   ARG A  42     -20.486   2.754 -19.255  1.00  0.00           N  
ATOM    616  CA  ARG A  42     -19.177   2.471 -19.830  1.00  0.00           C  
ATOM    617  C   ARG A  42     -18.110   3.269 -19.102  1.00  0.00           C  
ATOM    618  O   ARG A  42     -16.995   2.796 -18.913  1.00  0.00           O  
ATOM    619  CB  ARG A  42     -19.146   2.811 -21.313  1.00  0.00           C  
ATOM    620  CG  ARG A  42     -17.855   2.445 -22.027  1.00  0.00           C  
ATOM    621  CD  ARG A  42     -17.958   2.658 -23.493  1.00  0.00           C  
ATOM    622  NE  ARG A  42     -16.711   2.351 -24.175  1.00  0.00           N  
ATOM    623  CZ  ARG A  42     -16.510   2.490 -25.500  1.00  0.00           C  
ATOM    624  NH1 ARG A  42     -17.480   2.931 -26.270  1.00  0.00           N  
ATOM    625  NH2 ARG A  42     -15.337   2.182 -26.026  1.00  0.00           N  
ATOM    626  H   ARG A  42     -21.139   3.323 -19.775  1.00  0.00           H  
ATOM    627  HA  ARG A  42     -18.972   1.406 -19.718  1.00  0.00           H  
ATOM    628 1HB  ARG A  42     -19.961   2.297 -21.821  1.00  0.00           H  
ATOM    629 2HB  ARG A  42     -19.302   3.882 -21.443  1.00  0.00           H  
ATOM    630 1HG  ARG A  42     -17.041   3.063 -21.647  1.00  0.00           H  
ATOM    631 2HG  ARG A  42     -17.626   1.393 -21.848  1.00  0.00           H  
ATOM    632 1HD  ARG A  42     -18.737   2.014 -23.900  1.00  0.00           H  
ATOM    633 2HD  ARG A  42     -18.208   3.699 -23.692  1.00  0.00           H  
ATOM    634  HE  ARG A  42     -15.941   2.009 -23.616  1.00  0.00           H  
ATOM    635 1HH1 ARG A  42     -18.376   3.165 -25.868  1.00  0.00           H  
ATOM    636 2HH1 ARG A  42     -17.329   3.035 -27.263  1.00  0.00           H  
ATOM    637 1HH2 ARG A  42     -14.591   1.843 -25.434  1.00  0.00           H  
ATOM    638 2HH2 ARG A  42     -15.186   2.286 -27.018  1.00  0.00           H  
ATOM    639  N   ALA A  43     -18.456   4.484 -18.694  1.00  0.00           N  
ATOM    640  CA  ALA A  43     -17.515   5.323 -17.973  1.00  0.00           C  
ATOM    641  C   ALA A  43     -17.252   4.715 -16.595  1.00  0.00           C  
ATOM    642  O   ALA A  43     -16.178   4.904 -16.022  1.00  0.00           O  
ATOM    643  CB  ALA A  43     -18.067   6.732 -17.834  1.00  0.00           C  
ATOM    644  H   ALA A  43     -19.383   4.836 -18.886  1.00  0.00           H  
ATOM    645  HA  ALA A  43     -16.581   5.346 -18.535  1.00  0.00           H  
ATOM    646 1HB  ALA A  43     -17.352   7.351 -17.291  1.00  0.00           H  
ATOM    647 2HB  ALA A  43     -18.235   7.156 -18.824  1.00  0.00           H  
ATOM    648 3HB  ALA A  43     -19.008   6.703 -17.288  1.00  0.00           H  
ATOM    649  N   LEU A  44     -18.236   3.981 -16.075  1.00  0.00           N  
ATOM    650  CA  LEU A  44     -18.084   3.246 -14.818  1.00  0.00           C  
ATOM    651  C   LEU A  44     -17.072   2.122 -14.970  1.00  0.00           C  
ATOM    652  O   LEU A  44     -16.233   1.895 -14.100  1.00  0.00           O  
ATOM    653  CB  LEU A  44     -19.432   2.670 -14.367  1.00  0.00           C  
ATOM    654  CG  LEU A  44     -19.422   1.922 -13.028  1.00  0.00           C  
ATOM    655  CD1 LEU A  44     -18.957   2.862 -11.924  1.00  0.00           C  
ATOM    656  CD2 LEU A  44     -20.814   1.383 -12.736  1.00  0.00           C  
ATOM    657  H   LEU A  44     -19.116   3.934 -16.569  1.00  0.00           H  
ATOM    658  HA  LEU A  44     -17.727   3.936 -14.055  1.00  0.00           H  
ATOM    659 1HB  LEU A  44     -20.148   3.487 -14.285  1.00  0.00           H  
ATOM    660 2HB  LEU A  44     -19.788   1.979 -15.131  1.00  0.00           H  
ATOM    661  HG  LEU A  44     -18.716   1.094 -13.080  1.00  0.00           H  
ATOM    662 1HD1 LEU A  44     -18.949   2.330 -10.972  1.00  0.00           H  
ATOM    663 2HD1 LEU A  44     -17.952   3.217 -12.149  1.00  0.00           H  
ATOM    664 3HD1 LEU A  44     -19.637   3.711 -11.859  1.00  0.00           H  
ATOM    665 1HD2 LEU A  44     -20.807   0.851 -11.785  1.00  0.00           H  
ATOM    666 2HD2 LEU A  44     -21.521   2.211 -12.683  1.00  0.00           H  
ATOM    667 3HD2 LEU A  44     -21.115   0.700 -13.532  1.00  0.00           H  
ATOM    668  N   TRP A  45     -17.185   1.410 -16.088  1.00  0.00           N  
ATOM    669  CA  TRP A  45     -16.209   0.405 -16.484  1.00  0.00           C  
ATOM    670  C   TRP A  45     -14.809   1.014 -16.493  1.00  0.00           C  
ATOM    671  O   TRP A  45     -13.868   0.422 -15.969  1.00  0.00           O  
ATOM    672  CB  TRP A  45     -16.543  -0.158 -17.867  1.00  0.00           C  
ATOM    673  CG  TRP A  45     -15.573  -1.198 -18.341  1.00  0.00           C  
ATOM    674  CD1 TRP A  45     -15.285  -2.381 -17.731  1.00  0.00           C  
ATOM    675  CD2 TRP A  45     -14.755  -1.152 -19.535  1.00  0.00           C  
ATOM    676  NE1 TRP A  45     -14.347  -3.072 -18.458  1.00  0.00           N  
ATOM    677  CE2 TRP A  45     -14.013  -2.335 -19.566  1.00  0.00           C  
ATOM    678  CE3 TRP A  45     -14.597  -0.216 -20.565  1.00  0.00           C  
ATOM    679  CZ2 TRP A  45     -13.118  -2.613 -20.587  1.00  0.00           C  
ATOM    680  CZ3 TRP A  45     -13.701  -0.495 -21.590  1.00  0.00           C  
ATOM    681  CH2 TRP A  45     -12.981  -1.664 -21.600  1.00  0.00           C  
ATOM    682  H   TRP A  45     -17.984   1.580 -16.681  1.00  0.00           H  
ATOM    683  HA  TRP A  45     -16.239  -0.410 -15.762  1.00  0.00           H  
ATOM    684 1HB  TRP A  45     -17.539  -0.601 -17.848  1.00  0.00           H  
ATOM    685 2HB  TRP A  45     -16.560   0.652 -18.595  1.00  0.00           H  
ATOM    686  HD1 TRP A  45     -15.733  -2.729 -16.801  1.00  0.00           H  
ATOM    687  HE1 TRP A  45     -13.964  -3.975 -18.217  1.00  0.00           H  
ATOM    688  HE3 TRP A  45     -15.168   0.712 -20.563  1.00  0.00           H  
ATOM    689  HZ2 TRP A  45     -12.537  -3.535 -20.614  1.00  0.00           H  
ATOM    690  HZ3 TRP A  45     -13.583   0.239 -22.387  1.00  0.00           H  
ATOM    691  HH2 TRP A  45     -12.287  -1.851 -22.420  1.00  0.00           H  
ATOM    692  N   TRP A  46     -14.678   2.203 -17.075  1.00  0.00           N  
ATOM    693  CA  TRP A  46     -13.409   2.921 -17.033  1.00  0.00           C  
ATOM    694  C   TRP A  46     -13.056   3.243 -15.595  1.00  0.00           C  
ATOM    695  O   TRP A  46     -11.913   3.060 -15.168  1.00  0.00           O  
ATOM    696  CB  TRP A  46     -13.482   4.212 -17.851  1.00  0.00           C  
ATOM    697  CG  TRP A  46     -12.393   5.189 -17.527  1.00  0.00           C  
ATOM    698  CD1 TRP A  46     -11.094   5.127 -17.934  1.00  0.00           C  
ATOM    699  CD2 TRP A  46     -12.504   6.388 -16.722  1.00  0.00           C  
ATOM    700  NE1 TRP A  46     -10.391   6.197 -17.440  1.00  0.00           N  
ATOM    701  CE2 TRP A  46     -11.238   6.981 -16.696  1.00  0.00           C  
ATOM    702  CE3 TRP A  46     -13.560   6.996 -16.032  1.00  0.00           C  
ATOM    703  CZ2 TRP A  46     -10.993   8.156 -16.005  1.00  0.00           C  
ATOM    704  CZ3 TRP A  46     -13.313   8.176 -15.339  1.00  0.00           C  
ATOM    705  CH2 TRP A  46     -12.063   8.741 -15.328  1.00  0.00           C  
ATOM    706  H   TRP A  46     -15.463   2.618 -17.556  1.00  0.00           H  
ATOM    707  HA  TRP A  46     -12.636   2.284 -17.463  1.00  0.00           H  
ATOM    708 1HB  TRP A  46     -13.423   3.973 -18.913  1.00  0.00           H  
ATOM    709 2HB  TRP A  46     -14.442   4.699 -17.678  1.00  0.00           H  
ATOM    710  HD1 TRP A  46     -10.675   4.341 -18.560  1.00  0.00           H  
ATOM    711  HE1 TRP A  46      -9.410   6.380 -17.595  1.00  0.00           H  
ATOM    712  HE3 TRP A  46     -14.555   6.554 -16.040  1.00  0.00           H  
ATOM    713  HZ2 TRP A  46     -10.006   8.620 -15.984  1.00  0.00           H  
ATOM    714  HZ3 TRP A  46     -14.140   8.643 -14.804  1.00  0.00           H  
ATOM    715  HH2 TRP A  46     -11.905   9.667 -14.775  1.00  0.00           H  
ATOM    716  N   SER A  47     -14.042   3.748 -14.861  1.00  0.00           N  
ATOM    717  CA  SER A  47     -13.810   4.259 -13.521  1.00  0.00           C  
ATOM    718  C   SER A  47     -13.142   3.150 -12.720  1.00  0.00           C  
ATOM    719  O   SER A  47     -12.217   3.393 -11.946  1.00  0.00           O  
ATOM    720  CB  SER A  47     -15.109   4.689 -12.868  1.00  0.00           C  
ATOM    721  OG  SER A  47     -15.667   5.787 -13.535  1.00  0.00           O  
ATOM    722  H   SER A  47     -14.977   3.777 -15.245  1.00  0.00           H  
ATOM    723  HA  SER A  47     -13.157   5.129 -13.591  1.00  0.00           H  
ATOM    724 1HB  SER A  47     -15.814   3.858 -12.878  1.00  0.00           H  
ATOM    725 2HB  SER A  47     -14.924   4.948 -11.827  1.00  0.00           H  
ATOM    726  HG  SER A  47     -14.931   6.361 -13.762  1.00  0.00           H  
ATOM    727  N   VAL A  48     -13.615   1.925 -12.930  1.00  0.00           N  
ATOM    728  CA  VAL A  48     -13.079   0.764 -12.236  1.00  0.00           C  
ATOM    729  C   VAL A  48     -11.681   0.377 -12.707  1.00  0.00           C  
ATOM    730  O   VAL A  48     -10.819   0.067 -11.884  1.00  0.00           O  
ATOM    731  CB  VAL A  48     -14.023  -0.438 -12.431  1.00  0.00           C  
ATOM    732  CG1 VAL A  48     -13.401  -1.702 -11.857  1.00  0.00           C  
ATOM    733  CG2 VAL A  48     -15.366  -0.152 -11.777  1.00  0.00           C  
ATOM    734  H   VAL A  48     -14.368   1.799 -13.590  1.00  0.00           H  
ATOM    735  HA  VAL A  48     -13.013   0.996 -11.173  1.00  0.00           H  
ATOM    736  HB  VAL A  48     -14.166  -0.606 -13.498  1.00  0.00           H  
ATOM    737 1HG1 VAL A  48     -14.081  -2.541 -12.003  1.00  0.00           H  
ATOM    738 2HG1 VAL A  48     -12.459  -1.907 -12.365  1.00  0.00           H  
ATOM    739 3HG1 VAL A  48     -13.218  -1.566 -10.791  1.00  0.00           H  
ATOM    740 1HG2 VAL A  48     -16.028  -1.006 -11.919  1.00  0.00           H  
ATOM    741 2HG2 VAL A  48     -15.222   0.022 -10.710  1.00  0.00           H  
ATOM    742 3HG2 VAL A  48     -15.812   0.733 -12.232  1.00  0.00           H  
ATOM    743  N   GLU A  49     -11.455   0.383 -14.025  1.00  0.00           N  
ATOM    744  CA  GLU A  49     -10.158  -0.009 -14.581  1.00  0.00           C  
ATOM    745  C   GLU A  49      -9.143   1.088 -14.287  1.00  0.00           C  
ATOM    746  O   GLU A  49      -7.936   0.889 -14.431  1.00  0.00           O  
ATOM    747  CB  GLU A  49     -10.254  -0.254 -16.088  1.00  0.00           C  
ATOM    748  CG  GLU A  49     -10.160   1.007 -16.937  1.00  0.00           C  
ATOM    749  CD  GLU A  49     -10.307   0.734 -18.408  1.00  0.00           C  
ATOM    750  OE1 GLU A  49      -9.306   0.582 -19.068  1.00  0.00           O  
ATOM    751  OE2 GLU A  49     -11.420   0.677 -18.874  1.00  0.00           O  
ATOM    752  H   GLU A  49     -12.195   0.665 -14.652  1.00  0.00           H  
ATOM    753  HA  GLU A  49      -9.843  -0.937 -14.103  1.00  0.00           H  
ATOM    754 1HB  GLU A  49      -9.456  -0.927 -16.400  1.00  0.00           H  
ATOM    755 2HB  GLU A  49     -11.202  -0.741 -16.319  1.00  0.00           H  
ATOM    756 1HG  GLU A  49     -10.943   1.699 -16.628  1.00  0.00           H  
ATOM    757 2HG  GLU A  49      -9.198   1.484 -16.755  1.00  0.00           H  
ATOM    758  N   THR A  50      -9.643   2.240 -13.854  1.00  0.00           N  
ATOM    759  CA  THR A  50      -8.783   3.346 -13.457  1.00  0.00           C  
ATOM    760  C   THR A  50      -8.515   3.327 -11.947  1.00  0.00           C  
ATOM    761  O   THR A  50      -7.403   3.625 -11.490  1.00  0.00           O  
ATOM    762  CB  THR A  50      -9.402   4.697 -13.860  1.00  0.00           C  
ATOM    763  OG1 THR A  50      -9.593   4.733 -15.281  1.00  0.00           O  
ATOM    764  CG2 THR A  50      -8.495   5.845 -13.445  1.00  0.00           C  
ATOM    765  H   THR A  50     -10.646   2.353 -13.798  1.00  0.00           H  
ATOM    766  HA  THR A  50      -7.825   3.239 -13.967  1.00  0.00           H  
ATOM    767  HB  THR A  50     -10.371   4.812 -13.374  1.00  0.00           H  
ATOM    768  HG1 THR A  50      -9.905   3.876 -15.583  1.00  0.00           H  
ATOM    769 1HG2 THR A  50      -8.949   6.791 -13.738  1.00  0.00           H  
ATOM    770 2HG2 THR A  50      -8.357   5.827 -12.364  1.00  0.00           H  
ATOM    771 3HG2 THR A  50      -7.528   5.740 -13.935  1.00  0.00           H  
ATOM    772  N   ALA A  51      -9.554   2.978 -11.191  1.00  0.00           N  
ATOM    773  CA  ALA A  51      -9.475   2.857  -9.742  1.00  0.00           C  
ATOM    774  C   ALA A  51      -8.727   1.603  -9.319  1.00  0.00           C  
ATOM    775  O   ALA A  51      -8.040   1.599  -8.305  1.00  0.00           O  
ATOM    776  CB  ALA A  51     -10.876   2.852  -9.150  1.00  0.00           C  
ATOM    777  H   ALA A  51     -10.432   2.793 -11.653  1.00  0.00           H  
ATOM    778  HA  ALA A  51      -8.919   3.713  -9.360  1.00  0.00           H  
ATOM    779 1HB  ALA A  51     -10.813   2.760  -8.066  1.00  0.00           H  
ATOM    780 2HB  ALA A  51     -11.383   3.782  -9.406  1.00  0.00           H  
ATOM    781 3HB  ALA A  51     -11.438   2.010  -9.553  1.00  0.00           H  
ATOM    782  N   THR A  52      -8.875   0.532 -10.084  1.00  0.00           N  
ATOM    783  CA  THR A  52      -8.160  -0.692  -9.779  1.00  0.00           C  
ATOM    784  C   THR A  52      -6.858  -0.620 -10.533  1.00  0.00           C  
ATOM    785  O   THR A  52      -5.969  -1.455 -10.337  1.00  0.00           O  
ATOM    786  CB  THR A  52      -8.951  -1.953 -10.175  1.00  0.00           C  
ATOM    787  OG1 THR A  52      -9.177  -1.953 -11.591  1.00  0.00           O  
ATOM    788  CG2 THR A  52     -10.288  -1.993  -9.452  1.00  0.00           C  
ATOM    789  H   THR A  52      -9.486   0.558 -10.888  1.00  0.00           H  
ATOM    790  HA  THR A  52      -7.989  -0.735  -8.704  1.00  0.00           H  
ATOM    791  HB  THR A  52      -8.376  -2.841  -9.913  1.00  0.00           H  
ATOM    792  HG1 THR A  52      -9.388  -1.062 -11.881  1.00  0.00           H  
ATOM    793 1HG2 THR A  52     -10.833  -2.891  -9.744  1.00  0.00           H  
ATOM    794 2HG2 THR A  52     -10.120  -2.004  -8.376  1.00  0.00           H  
ATOM    795 3HG2 THR A  52     -10.872  -1.112  -9.718  1.00  0.00           H  
ATOM    796  N   THR A  53      -6.756   0.404 -11.383  1.00  0.00           N  
ATOM    797  CA  THR A  53      -5.532   0.767 -12.099  1.00  0.00           C  
ATOM    798  C   THR A  53      -5.117  -0.402 -12.975  1.00  0.00           C  
ATOM    799  O   THR A  53      -4.040  -0.974 -12.847  1.00  0.00           O  
ATOM    800  CB  THR A  53      -4.390   1.139 -11.136  1.00  0.00           C  
ATOM    801  OG1 THR A  53      -4.012  -0.012 -10.370  1.00  0.00           O  
ATOM    802  CG2 THR A  53      -4.829   2.249 -10.192  1.00  0.00           C  
ATOM    803  H   THR A  53      -7.591   0.954 -11.527  1.00  0.00           H  
ATOM    804  HA  THR A  53      -5.741   1.636 -12.723  1.00  0.00           H  
ATOM    805  HB  THR A  53      -3.527   1.477 -11.708  1.00  0.00           H  
ATOM    806  HG1 THR A  53      -4.556  -0.760 -10.629  1.00  0.00           H  
ATOM    807 1HG2 THR A  53      -4.009   2.499  -9.519  1.00  0.00           H  
ATOM    808 2HG2 THR A  53      -5.106   3.130 -10.770  1.00  0.00           H  
ATOM    809 3HG2 THR A  53      -5.686   1.913  -9.610  1.00  0.00           H  
ATOM    810  N   VAL A  54      -6.027  -0.765 -13.861  1.00  0.00           N  
ATOM    811  CA  VAL A  54      -5.748  -1.699 -14.927  1.00  0.00           C  
ATOM    812  C   VAL A  54      -5.213  -0.846 -16.075  1.00  0.00           C  
ATOM    813  O   VAL A  54      -4.087  -1.029 -16.542  1.00  0.00           O  
ATOM    814  CB  VAL A  54      -7.011  -2.471 -15.353  1.00  0.00           C  
ATOM    815  CG1 VAL A  54      -6.713  -3.357 -16.553  1.00  0.00           C  
ATOM    816  CG2 VAL A  54      -7.529  -3.299 -14.187  1.00  0.00           C  
ATOM    817  H   VAL A  54      -6.953  -0.369 -13.783  1.00  0.00           H  
ATOM    818  HA  VAL A  54      -5.014  -2.422 -14.569  1.00  0.00           H  
ATOM    819  HB  VAL A  54      -7.775  -1.758 -15.661  1.00  0.00           H  
ATOM    820 1HG1 VAL A  54      -7.616  -3.895 -16.841  1.00  0.00           H  
ATOM    821 2HG1 VAL A  54      -6.378  -2.740 -17.387  1.00  0.00           H  
ATOM    822 3HG1 VAL A  54      -5.933  -4.072 -16.294  1.00  0.00           H  
ATOM    823 1HG2 VAL A  54      -8.422  -3.842 -14.495  1.00  0.00           H  
ATOM    824 2HG2 VAL A  54      -6.762  -4.009 -13.875  1.00  0.00           H  
ATOM    825 3HG2 VAL A  54      -7.775  -2.641 -13.354  1.00  0.00           H  
ATOM    826  N   GLY A  55      -6.041   0.105 -16.503  1.00  0.00           N  
ATOM    827  CA  GLY A  55      -5.683   1.023 -17.572  1.00  0.00           C  
ATOM    828  C   GLY A  55      -5.413   0.356 -18.897  1.00  0.00           C  
ATOM    829  O   GLY A  55      -4.264   0.230 -19.308  1.00  0.00           O  
ATOM    830  H   GLY A  55      -6.949   0.186 -16.068  1.00  0.00           H  
ATOM    831 1HA  GLY A  55      -6.486   1.746 -17.714  1.00  0.00           H  
ATOM    832 2HA  GLY A  55      -4.793   1.582 -17.287  1.00  0.00           H  
ATOM    833  N   TYR A  56      -6.473  -0.069 -19.572  1.00  0.00           N  
ATOM    834  CA  TYR A  56      -6.312  -0.806 -20.815  1.00  0.00           C  
ATOM    835  C   TYR A  56      -5.586   0.056 -21.814  1.00  0.00           C  
ATOM    836  O   TYR A  56      -4.709  -0.424 -22.518  1.00  0.00           O  
ATOM    837  CB  TYR A  56      -7.666  -1.252 -21.373  1.00  0.00           C  
ATOM    838  CG  TYR A  56      -8.304  -2.382 -20.596  1.00  0.00           C  
ATOM    839  CD1 TYR A  56      -9.576  -2.226 -20.064  1.00  0.00           C  
ATOM    840  CD2 TYR A  56      -7.618  -3.573 -20.415  1.00  0.00           C  
ATOM    841  CE1 TYR A  56     -10.159  -3.257 -19.354  1.00  0.00           C  
ATOM    842  CE2 TYR A  56      -8.201  -4.605 -19.705  1.00  0.00           C  
ATOM    843  CZ  TYR A  56      -9.466  -4.450 -19.176  1.00  0.00           C  
ATOM    844  OH  TYR A  56     -10.047  -5.477 -18.469  1.00  0.00           O  
ATOM    845  H   TYR A  56      -7.405   0.114 -19.226  1.00  0.00           H  
ATOM    846  HA  TYR A  56      -5.714  -1.695 -20.616  1.00  0.00           H  
ATOM    847 1HB  TYR A  56      -8.356  -0.407 -21.375  1.00  0.00           H  
ATOM    848 2HB  TYR A  56      -7.544  -1.576 -22.406  1.00  0.00           H  
ATOM    849  HD1 TYR A  56     -10.115  -1.289 -20.207  1.00  0.00           H  
ATOM    850  HD2 TYR A  56      -6.618  -3.695 -20.832  1.00  0.00           H  
ATOM    851  HE1 TYR A  56     -11.158  -3.135 -18.937  1.00  0.00           H  
ATOM    852  HE2 TYR A  56      -7.662  -5.541 -19.562  1.00  0.00           H  
ATOM    853  HH  TYR A  56     -10.920  -5.207 -18.173  1.00  0.00           H  
ATOM    854  N   GLY A  57      -5.947   1.336 -21.850  1.00  0.00           N  
ATOM    855  CA  GLY A  57      -5.412   2.237 -22.853  1.00  0.00           C  
ATOM    856  C   GLY A  57      -6.329   2.237 -24.064  1.00  0.00           C  
ATOM    857  O   GLY A  57      -6.013   2.800 -25.116  1.00  0.00           O  
ATOM    858  H   GLY A  57      -6.605   1.692 -21.171  1.00  0.00           H  
ATOM    859 1HA  GLY A  57      -5.326   3.240 -22.433  1.00  0.00           H  
ATOM    860 2HA  GLY A  57      -4.408   1.918 -23.129  1.00  0.00           H  
ATOM    861  N   ASP A  58      -7.477   1.590 -23.898  1.00  0.00           N  
ATOM    862  CA  ASP A  58      -8.496   1.511 -24.930  1.00  0.00           C  
ATOM    863  C   ASP A  58      -9.642   2.465 -24.603  1.00  0.00           C  
ATOM    864  O   ASP A  58     -10.623   2.539 -25.339  1.00  0.00           O  
ATOM    865  CB  ASP A  58      -9.024   0.080 -25.063  1.00  0.00           C  
ATOM    866  CG  ASP A  58      -7.971  -0.895 -25.573  1.00  0.00           C  
ATOM    867  OD1 ASP A  58      -7.642  -0.830 -26.734  1.00  0.00           O  
ATOM    868  OD2 ASP A  58      -7.505  -1.694 -24.796  1.00  0.00           O  
ATOM    869  H   ASP A  58      -7.638   1.136 -23.011  1.00  0.00           H  
ATOM    870  HA  ASP A  58      -8.050   1.805 -25.881  1.00  0.00           H  
ATOM    871 1HB  ASP A  58      -9.381  -0.268 -24.093  1.00  0.00           H  
ATOM    872 2HB  ASP A  58      -9.872   0.067 -25.748  1.00  0.00           H  
ATOM    873  N   LEU A  59      -9.510   3.189 -23.492  1.00  0.00           N  
ATOM    874  CA  LEU A  59     -10.511   4.167 -23.080  1.00  0.00           C  
ATOM    875  C   LEU A  59     -10.051   4.982 -21.871  1.00  0.00           C  
ATOM    876  O   LEU A  59      -9.821   4.426 -20.794  1.00  0.00           O  
ATOM    877  CB  LEU A  59     -11.830   3.457 -22.750  1.00  0.00           C  
ATOM    878  CG  LEU A  59     -12.975   4.365 -22.284  1.00  0.00           C  
ATOM    879  CD1 LEU A  59     -13.375   5.301 -23.417  1.00  0.00           C  
ATOM    880  CD2 LEU A  59     -14.153   3.510 -21.840  1.00  0.00           C  
ATOM    881  H   LEU A  59      -8.689   3.053 -22.919  1.00  0.00           H  
ATOM    882  HA  LEU A  59     -10.678   4.859 -23.905  1.00  0.00           H  
ATOM    883 1HB  LEU A  59     -12.169   2.925 -23.637  1.00  0.00           H  
ATOM    884 2HB  LEU A  59     -11.644   2.727 -21.963  1.00  0.00           H  
ATOM    885  HG  LEU A  59     -12.637   4.978 -21.448  1.00  0.00           H  
ATOM    886 1HD1 LEU A  59     -14.188   5.947 -23.085  1.00  0.00           H  
ATOM    887 2HD1 LEU A  59     -12.519   5.914 -23.701  1.00  0.00           H  
ATOM    888 3HD1 LEU A  59     -13.703   4.715 -24.274  1.00  0.00           H  
ATOM    889 1HD2 LEU A  59     -14.966   4.155 -21.508  1.00  0.00           H  
ATOM    890 2HD2 LEU A  59     -14.493   2.897 -22.675  1.00  0.00           H  
ATOM    891 3HD2 LEU A  59     -13.844   2.864 -21.018  1.00  0.00           H  
ATOM    892  N   TYR A  60      -9.922   6.295 -22.066  1.00  0.00           N  
ATOM    893  CA  TYR A  60      -9.454   7.224 -21.037  1.00  0.00           C  
ATOM    894  C   TYR A  60      -9.643   8.695 -21.421  1.00  0.00           C  
ATOM    895  O   TYR A  60      -9.724   9.045 -22.600  1.00  0.00           O  
ATOM    896  CB  TYR A  60      -7.980   6.954 -20.725  1.00  0.00           C  
ATOM    897  CG  TYR A  60      -7.064   7.114 -21.918  1.00  0.00           C  
ATOM    898  CD1 TYR A  60      -6.490   8.348 -22.191  1.00  0.00           C  
ATOM    899  CD2 TYR A  60      -6.799   6.029 -22.740  1.00  0.00           C  
ATOM    900  CE1 TYR A  60      -5.654   8.494 -23.281  1.00  0.00           C  
ATOM    901  CE2 TYR A  60      -5.963   6.176 -23.830  1.00  0.00           C  
ATOM    902  CZ  TYR A  60      -5.391   7.403 -24.101  1.00  0.00           C  
ATOM    903  OH  TYR A  60      -4.558   7.549 -25.186  1.00  0.00           O  
ATOM    904  H   TYR A  60     -10.165   6.653 -22.979  1.00  0.00           H  
ATOM    905  HA  TYR A  60     -10.042   7.064 -20.133  1.00  0.00           H  
ATOM    906 1HB  TYR A  60      -7.643   7.635 -19.943  1.00  0.00           H  
ATOM    907 2HB  TYR A  60      -7.869   5.938 -20.346  1.00  0.00           H  
ATOM    908  HD1 TYR A  60      -6.699   9.201 -21.545  1.00  0.00           H  
ATOM    909  HD2 TYR A  60      -7.251   5.061 -22.526  1.00  0.00           H  
ATOM    910  HE1 TYR A  60      -5.203   9.463 -23.495  1.00  0.00           H  
ATOM    911  HE2 TYR A  60      -5.754   5.323 -24.476  1.00  0.00           H  
ATOM    912  HH  TYR A  60      -4.249   8.457 -25.230  1.00  0.00           H  
ATOM    913  N   PRO A  61      -9.728   9.584 -20.423  1.00  0.00           N  
ATOM    914  CA  PRO A  61      -9.965  10.992 -20.742  1.00  0.00           C  
ATOM    915  C   PRO A  61      -8.862  11.630 -21.584  1.00  0.00           C  
ATOM    916  O   PRO A  61      -7.706  11.204 -21.558  1.00  0.00           O  
ATOM    917  CB  PRO A  61     -10.039  11.633 -19.352  1.00  0.00           C  
ATOM    918  CG  PRO A  61     -10.397  10.504 -18.447  1.00  0.00           C  
ATOM    919  CD  PRO A  61      -9.696   9.312 -19.041  1.00  0.00           C  
ATOM    920  HA  PRO A  61     -10.922  11.086 -21.276  1.00  0.00           H  
ATOM    921 1HB  PRO A  61      -9.073  12.094 -19.099  1.00  0.00           H  
ATOM    922 2HB  PRO A  61     -10.789  12.438 -19.349  1.00  0.00           H  
ATOM    923 1HG  PRO A  61     -10.067  10.722 -17.421  1.00  0.00           H  
ATOM    924 2HG  PRO A  61     -11.489  10.379 -18.410  1.00  0.00           H  
ATOM    925 1HD  PRO A  61      -8.669   9.258 -18.651  1.00  0.00           H  
ATOM    926 2HD  PRO A  61     -10.254   8.397 -18.792  1.00  0.00           H  
ATOM    927  N   VAL A  62      -9.246  12.654 -22.338  1.00  0.00           N  
ATOM    928  CA  VAL A  62      -8.334  13.369 -23.219  1.00  0.00           C  
ATOM    929  C   VAL A  62      -8.393  14.835 -22.835  1.00  0.00           C  
ATOM    930  O   VAL A  62      -7.402  15.557 -22.924  1.00  0.00           O  
ATOM    931  CB  VAL A  62      -8.723  13.189 -24.698  1.00  0.00           C  
ATOM    932  CG1 VAL A  62      -7.841  14.052 -25.589  1.00  0.00           C  
ATOM    933  CG2 VAL A  62      -8.613  11.723 -25.087  1.00  0.00           C  
ATOM    934  H   VAL A  62     -10.213  12.942 -22.293  1.00  0.00           H  
ATOM    935  HA  VAL A  62      -7.331  12.966 -23.080  1.00  0.00           H  
ATOM    936  HB  VAL A  62      -9.750  13.527 -24.838  1.00  0.00           H  
ATOM    937 1HG1 VAL A  62      -8.129  13.912 -26.631  1.00  0.00           H  
ATOM    938 2HG1 VAL A  62      -7.962  15.099 -25.316  1.00  0.00           H  
ATOM    939 3HG1 VAL A  62      -6.799  13.761 -25.460  1.00  0.00           H  
ATOM    940 1HG2 VAL A  62      -8.891  11.603 -26.134  1.00  0.00           H  
ATOM    941 2HG2 VAL A  62      -7.588  11.383 -24.941  1.00  0.00           H  
ATOM    942 3HG2 VAL A  62      -9.284  11.131 -24.464  1.00  0.00           H  
ATOM    943  N   THR A  63      -9.578  15.271 -22.424  1.00  0.00           N  
ATOM    944  CA  THR A  63      -9.802  16.648 -22.033  1.00  0.00           C  
ATOM    945  C   THR A  63      -8.981  16.866 -20.770  1.00  0.00           C  
ATOM    946  O   THR A  63      -8.751  15.918 -20.017  1.00  0.00           O  
ATOM    947  CB  THR A  63     -11.289  16.955 -21.785  1.00  0.00           C  
ATOM    948  OG1 THR A  63     -11.781  16.126 -20.724  1.00  0.00           O  
ATOM    949  CG2 THR A  63     -12.105  16.699 -23.043  1.00  0.00           C  
ATOM    950  H   THR A  63     -10.347  14.618 -22.386  1.00  0.00           H  
ATOM    951  HA  THR A  63      -9.460  17.297 -22.840  1.00  0.00           H  
ATOM    952  HB  THR A  63     -11.402  18.000 -21.492  1.00  0.00           H  
ATOM    953  HG1 THR A  63     -11.914  15.233 -21.053  1.00  0.00           H  
ATOM    954 1HG2 THR A  63     -13.153  16.922 -22.849  1.00  0.00           H  
ATOM    955 2HG2 THR A  63     -11.741  17.337 -23.848  1.00  0.00           H  
ATOM    956 3HG2 THR A  63     -12.004  15.654 -23.335  1.00  0.00           H  
ATOM    957  N   LEU A  64      -8.541  18.095 -20.526  1.00  0.00           N  
ATOM    958  CA  LEU A  64      -7.786  18.374 -19.309  1.00  0.00           C  
ATOM    959  C   LEU A  64      -8.638  18.001 -18.103  1.00  0.00           C  
ATOM    960  O   LEU A  64      -8.186  17.295 -17.201  1.00  0.00           O  
ATOM    961  CB  LEU A  64      -7.386  19.853 -19.241  1.00  0.00           C  
ATOM    962  CG  LEU A  64      -6.319  20.301 -20.247  1.00  0.00           C  
ATOM    963  CD1 LEU A  64      -6.181  21.817 -20.201  1.00  0.00           C  
ATOM    964  CD2 LEU A  64      -4.997  19.621 -19.923  1.00  0.00           C  
ATOM    965  H   LEU A  64      -8.721  18.847 -21.177  1.00  0.00           H  
ATOM    966  HA  LEU A  64      -6.878  17.771 -19.320  1.00  0.00           H  
ATOM    967 1HB  LEU A  64      -8.274  20.461 -19.407  1.00  0.00           H  
ATOM    968 2HB  LEU A  64      -7.008  20.065 -18.241  1.00  0.00           H  
ATOM    969  HG  LEU A  64      -6.631  20.026 -21.255  1.00  0.00           H  
ATOM    970 1HD1 LEU A  64      -5.422  22.135 -20.916  1.00  0.00           H  
ATOM    971 2HD1 LEU A  64      -7.135  22.277 -20.456  1.00  0.00           H  
ATOM    972 3HD1 LEU A  64      -5.885  22.124 -19.198  1.00  0.00           H  
ATOM    973 1HD2 LEU A  64      -4.239  19.939 -20.639  1.00  0.00           H  
ATOM    974 2HD2 LEU A  64      -4.684  19.897 -18.916  1.00  0.00           H  
ATOM    975 3HD2 LEU A  64      -5.120  18.540 -19.981  1.00  0.00           H  
ATOM    976  N   TRP A  65      -9.881  18.476 -18.105  1.00  0.00           N  
ATOM    977  CA  TRP A  65     -10.811  18.218 -17.016  1.00  0.00           C  
ATOM    978  C   TRP A  65     -10.867  16.720 -16.731  1.00  0.00           C  
ATOM    979  O   TRP A  65     -10.646  16.277 -15.603  1.00  0.00           O  
ATOM    980  CB  TRP A  65     -12.207  18.739 -17.360  1.00  0.00           C  
ATOM    981  CG  TRP A  65     -13.247  18.381 -16.343  1.00  0.00           C  
ATOM    982  CD1 TRP A  65     -14.033  17.268 -16.339  1.00  0.00           C  
ATOM    983  CD2 TRP A  65     -13.622  19.141 -15.169  1.00  0.00           C  
ATOM    984  NE1 TRP A  65     -14.869  17.282 -15.250  1.00  0.00           N  
ATOM    985  CE2 TRP A  65     -14.630  18.420 -14.521  1.00  0.00           C  
ATOM    986  CE3 TRP A  65     -13.190  20.355 -14.623  1.00  0.00           C  
ATOM    987  CZ2 TRP A  65     -15.219  18.873 -13.351  1.00  0.00           C  
ATOM    988  CZ3 TRP A  65     -13.780  20.808 -13.449  1.00  0.00           C  
ATOM    989  CH2 TRP A  65     -14.768  20.085 -12.830  1.00  0.00           C  
ATOM    990  H   TRP A  65     -10.185  19.034 -18.890  1.00  0.00           H  
ATOM    991  HA  TRP A  65     -10.457  18.740 -16.127  1.00  0.00           H  
ATOM    992 1HB  TRP A  65     -12.178  19.825 -17.452  1.00  0.00           H  
ATOM    993 2HB  TRP A  65     -12.517  18.337 -18.325  1.00  0.00           H  
ATOM    994  HD1 TRP A  65     -14.003  16.481 -17.091  1.00  0.00           H  
ATOM    995  HE1 TRP A  65     -15.550  16.572 -15.020  1.00  0.00           H  
ATOM    996  HE3 TRP A  65     -12.404  20.932 -15.109  1.00  0.00           H  
ATOM    997  HZ2 TRP A  65     -16.006  18.313 -12.845  1.00  0.00           H  
ATOM    998  HZ3 TRP A  65     -13.438  21.755 -13.031  1.00  0.00           H  
ATOM    999  HH2 TRP A  65     -15.209  20.470 -11.910  1.00  0.00           H  
ATOM   1000  N   GLY A  66     -11.166  15.943 -17.761  1.00  0.00           N  
ATOM   1001  CA  GLY A  66     -11.358  14.523 -17.570  1.00  0.00           C  
ATOM   1002  C   GLY A  66     -10.116  13.889 -16.985  1.00  0.00           C  
ATOM   1003  O   GLY A  66     -10.215  13.049 -16.093  1.00  0.00           O  
ATOM   1004  H   GLY A  66     -11.263  16.332 -18.689  1.00  0.00           H  
ATOM   1005 1HA  GLY A  66     -12.207  14.356 -16.908  1.00  0.00           H  
ATOM   1006 2HA  GLY A  66     -11.598  14.057 -18.525  1.00  0.00           H  
ATOM   1007  N   ARG A  67      -8.948  14.291 -17.488  1.00  0.00           N  
ATOM   1008  CA  ARG A  67      -7.679  13.696 -17.065  1.00  0.00           C  
ATOM   1009  C   ARG A  67      -7.343  14.155 -15.653  1.00  0.00           C  
ATOM   1010  O   ARG A  67      -6.659  13.457 -14.901  1.00  0.00           O  
ATOM   1011  CB  ARG A  67      -6.551  14.082 -18.010  1.00  0.00           C  
ATOM   1012  CG  ARG A  67      -6.634  13.457 -19.393  1.00  0.00           C  
ATOM   1013  CD  ARG A  67      -5.524  13.913 -20.269  1.00  0.00           C  
ATOM   1014  NE  ARG A  67      -5.599  13.319 -21.594  1.00  0.00           N  
ATOM   1015  CZ  ARG A  67      -4.793  13.641 -22.624  1.00  0.00           C  
ATOM   1016  NH1 ARG A  67      -3.857  14.551 -22.467  1.00  0.00           N  
ATOM   1017  NH2 ARG A  67      -4.942  13.042 -23.793  1.00  0.00           N  
ATOM   1018  H   ARG A  67      -8.940  15.027 -18.179  1.00  0.00           H  
ATOM   1019  HA  ARG A  67      -7.784  12.611 -17.080  1.00  0.00           H  
ATOM   1020 1HB  ARG A  67      -6.536  15.163 -18.136  1.00  0.00           H  
ATOM   1021 2HB  ARG A  67      -5.595  13.791 -17.573  1.00  0.00           H  
ATOM   1022 1HG  ARG A  67      -6.578  12.372 -19.307  1.00  0.00           H  
ATOM   1023 2HG  ARG A  67      -7.578  13.736 -19.863  1.00  0.00           H  
ATOM   1024 1HD  ARG A  67      -5.568  14.996 -20.378  1.00  0.00           H  
ATOM   1025 2HD  ARG A  67      -4.570  13.632 -19.824  1.00  0.00           H  
ATOM   1026  HE  ARG A  67      -6.307  12.614 -21.754  1.00  0.00           H  
ATOM   1027 1HH1 ARG A  67      -3.743  15.009 -21.573  1.00  0.00           H  
ATOM   1028 2HH1 ARG A  67      -3.253  14.792 -23.239  1.00  0.00           H  
ATOM   1029 1HH2 ARG A  67      -5.662  12.342 -23.914  1.00  0.00           H  
ATOM   1030 2HH2 ARG A  67      -4.338  13.283 -24.564  1.00  0.00           H  
ATOM   1031  N   CYS A  68      -7.827  15.340 -15.296  1.00  0.00           N  
ATOM   1032  CA  CYS A  68      -7.647  15.836 -13.946  1.00  0.00           C  
ATOM   1033  C   CYS A  68      -8.457  14.929 -13.046  1.00  0.00           C  
ATOM   1034  O   CYS A  68      -7.967  14.464 -12.018  1.00  0.00           O  
ATOM   1035  CB  CYS A  68      -8.113  17.285 -13.802  1.00  0.00           C  
ATOM   1036  SG  CYS A  68      -7.070  18.485 -14.665  1.00  0.00           S  
ATOM   1037  H   CYS A  68      -8.328  15.906 -15.967  1.00  0.00           H  
ATOM   1038  HA  CYS A  68      -6.585  15.800 -13.703  1.00  0.00           H  
ATOM   1039 1HB  CYS A  68      -9.128  17.381 -14.189  1.00  0.00           H  
ATOM   1040 2HB  CYS A  68      -8.138  17.557 -12.747  1.00  0.00           H  
ATOM   1041  HG  CYS A  68      -7.773  19.558 -14.313  1.00  0.00           H  
ATOM   1042  N   VAL A  69      -9.696  14.672 -13.451  1.00  0.00           N  
ATOM   1043  CA  VAL A  69     -10.577  13.786 -12.704  1.00  0.00           C  
ATOM   1044  C   VAL A  69      -9.959  12.386 -12.614  1.00  0.00           C  
ATOM   1045  O   VAL A  69     -10.041  11.717 -11.573  1.00  0.00           O  
ATOM   1046  CB  VAL A  69     -11.958  13.704 -13.379  1.00  0.00           C  
ATOM   1047  CG1 VAL A  69     -12.801  12.612 -12.737  1.00  0.00           C  
ATOM   1048  CG2 VAL A  69     -12.659  15.051 -13.287  1.00  0.00           C  
ATOM   1049  H   VAL A  69     -10.036  15.102 -14.300  1.00  0.00           H  
ATOM   1050  HA  VAL A  69     -10.703  14.190 -11.699  1.00  0.00           H  
ATOM   1051  HB  VAL A  69     -11.826  13.434 -14.426  1.00  0.00           H  
ATOM   1052 1HG1 VAL A  69     -13.775  12.569 -13.226  1.00  0.00           H  
ATOM   1053 2HG1 VAL A  69     -12.298  11.652 -12.846  1.00  0.00           H  
ATOM   1054 3HG1 VAL A  69     -12.938  12.834 -11.678  1.00  0.00           H  
ATOM   1055 1HG2 VAL A  69     -13.636  14.986 -13.767  1.00  0.00           H  
ATOM   1056 2HG2 VAL A  69     -12.787  15.324 -12.239  1.00  0.00           H  
ATOM   1057 3HG2 VAL A  69     -12.059  15.809 -13.789  1.00  0.00           H  
ATOM   1058  N   ALA A  70      -9.333  11.946 -13.703  1.00  0.00           N  
ATOM   1059  CA  ALA A  70      -8.702  10.637 -13.722  1.00  0.00           C  
ATOM   1060  C   ALA A  70      -7.696  10.569 -12.569  1.00  0.00           C  
ATOM   1061  O   ALA A  70      -7.668   9.600 -11.802  1.00  0.00           O  
ATOM   1062  CB  ALA A  70      -8.005  10.413 -15.051  1.00  0.00           C  
ATOM   1063  H   ALA A  70      -9.293  12.524 -14.530  1.00  0.00           H  
ATOM   1064  HA  ALA A  70      -9.476   9.885 -13.573  1.00  0.00           H  
ATOM   1065 1HB  ALA A  70      -7.535   9.428 -15.054  1.00  0.00           H  
ATOM   1066 2HB  ALA A  70      -8.734  10.469 -15.859  1.00  0.00           H  
ATOM   1067 3HB  ALA A  70      -7.243  11.177 -15.196  1.00  0.00           H  
ATOM   1068  N   VAL A  71      -6.878  11.611 -12.448  1.00  0.00           N  
ATOM   1069  CA  VAL A  71      -5.887  11.679 -11.381  1.00  0.00           C  
ATOM   1070  C   VAL A  71      -6.568  11.512 -10.029  1.00  0.00           C  
ATOM   1071  O   VAL A  71      -6.101  10.768  -9.171  1.00  0.00           O  
ATOM   1072  CB  VAL A  71      -5.137  13.023 -11.421  1.00  0.00           C  
ATOM   1073  CG1 VAL A  71      -4.263  13.182 -10.187  1.00  0.00           C  
ATOM   1074  CG2 VAL A  71      -4.302  13.112 -12.689  1.00  0.00           C  
ATOM   1075  H   VAL A  71      -6.944  12.372 -13.108  1.00  0.00           H  
ATOM   1076  HA  VAL A  71      -5.166  10.874 -11.527  1.00  0.00           H  
ATOM   1077  HB  VAL A  71      -5.865  13.835 -11.407  1.00  0.00           H  
ATOM   1078 1HG1 VAL A  71      -3.740  14.138 -10.231  1.00  0.00           H  
ATOM   1079 2HG1 VAL A  71      -4.886  13.151  -9.293  1.00  0.00           H  
ATOM   1080 3HG1 VAL A  71      -3.534  12.373 -10.150  1.00  0.00           H  
ATOM   1081 1HG2 VAL A  71      -3.775  14.066 -12.711  1.00  0.00           H  
ATOM   1082 2HG2 VAL A  71      -3.578  12.297 -12.706  1.00  0.00           H  
ATOM   1083 3HG2 VAL A  71      -4.953  13.038 -13.560  1.00  0.00           H  
ATOM   1084  N   VAL A  72      -7.681  12.211  -9.849  1.00  0.00           N  
ATOM   1085  CA  VAL A  72      -8.374  12.200  -8.576  1.00  0.00           C  
ATOM   1086  C   VAL A  72      -8.800  10.791  -8.198  1.00  0.00           C  
ATOM   1087  O   VAL A  72      -8.543  10.337  -7.085  1.00  0.00           O  
ATOM   1088  CB  VAL A  72      -9.615  13.112  -8.636  1.00  0.00           C  
ATOM   1089  CG1 VAL A  72     -10.464  12.938  -7.386  1.00  0.00           C  
ATOM   1090  CG2 VAL A  72      -9.184  14.561  -8.798  1.00  0.00           C  
ATOM   1091  H   VAL A  72      -8.056  12.760 -10.609  1.00  0.00           H  
ATOM   1092  HA  VAL A  72      -7.697  12.579  -7.810  1.00  0.00           H  
ATOM   1093  HB  VAL A  72     -10.230  12.818  -9.486  1.00  0.00           H  
ATOM   1094 1HG1 VAL A  72     -11.337  13.590  -7.446  1.00  0.00           H  
ATOM   1095 2HG1 VAL A  72     -10.791  11.901  -7.310  1.00  0.00           H  
ATOM   1096 3HG1 VAL A  72      -9.876  13.200  -6.507  1.00  0.00           H  
ATOM   1097 1HG2 VAL A  72     -10.065  15.200  -8.841  1.00  0.00           H  
ATOM   1098 2HG2 VAL A  72      -8.563  14.854  -7.951  1.00  0.00           H  
ATOM   1099 3HG2 VAL A  72      -8.612  14.671  -9.720  1.00  0.00           H  
ATOM   1100  N   VAL A  73      -9.452  10.098  -9.125  1.00  0.00           N  
ATOM   1101  CA  VAL A  73     -10.036   8.803  -8.809  1.00  0.00           C  
ATOM   1102  C   VAL A  73      -8.968   7.717  -8.727  1.00  0.00           C  
ATOM   1103  O   VAL A  73      -9.163   6.689  -8.078  1.00  0.00           O  
ATOM   1104  CB  VAL A  73     -11.079   8.416  -9.876  1.00  0.00           C  
ATOM   1105  CG1 VAL A  73     -12.194   9.449  -9.930  1.00  0.00           C  
ATOM   1106  CG2 VAL A  73     -10.405   8.279 -11.233  1.00  0.00           C  
ATOM   1107  H   VAL A  73      -9.548  10.465 -10.060  1.00  0.00           H  
ATOM   1108  HA  VAL A  73     -10.534   8.874  -7.842  1.00  0.00           H  
ATOM   1109  HB  VAL A  73     -11.534   7.465  -9.597  1.00  0.00           H  
ATOM   1110 1HG1 VAL A  73     -12.922   9.160 -10.689  1.00  0.00           H  
ATOM   1111 2HG1 VAL A  73     -12.686   9.505  -8.959  1.00  0.00           H  
ATOM   1112 3HG1 VAL A  73     -11.776  10.424 -10.183  1.00  0.00           H  
ATOM   1113 1HG2 VAL A  73     -11.147   8.005 -11.981  1.00  0.00           H  
ATOM   1114 2HG2 VAL A  73      -9.944   9.227 -11.507  1.00  0.00           H  
ATOM   1115 3HG2 VAL A  73      -9.639   7.505 -11.182  1.00  0.00           H  
ATOM   1116  N   MET A  74      -7.837   7.944  -9.382  1.00  0.00           N  
ATOM   1117  CA  MET A  74      -6.706   7.048  -9.223  1.00  0.00           C  
ATOM   1118  C   MET A  74      -6.237   7.051  -7.781  1.00  0.00           C  
ATOM   1119  O   MET A  74      -6.112   5.993  -7.176  1.00  0.00           O  
ATOM   1120  CB  MET A  74      -5.569   7.448 -10.161  1.00  0.00           C  
ATOM   1121  CG  MET A  74      -5.845   7.181 -11.634  1.00  0.00           C  
ATOM   1122  SD  MET A  74      -4.395   7.448 -12.673  1.00  0.00           S  
ATOM   1123  CE  MET A  74      -4.315   9.236 -12.689  1.00  0.00           C  
ATOM   1124  H   MET A  74      -7.749   8.741  -9.997  1.00  0.00           H  
ATOM   1125  HA  MET A  74      -7.027   6.038  -9.476  1.00  0.00           H  
ATOM   1126 1HB  MET A  74      -5.362   8.511 -10.048  1.00  0.00           H  
ATOM   1127 2HB  MET A  74      -4.663   6.907  -9.887  1.00  0.00           H  
ATOM   1128 1HG  MET A  74      -6.175   6.150 -11.761  1.00  0.00           H  
ATOM   1129 2HG  MET A  74      -6.642   7.839 -11.980  1.00  0.00           H  
ATOM   1130 1HE  MET A  74      -3.466   9.557 -13.293  1.00  0.00           H  
ATOM   1131 2HE  MET A  74      -5.236   9.638 -13.113  1.00  0.00           H  
ATOM   1132 3HE  MET A  74      -4.194   9.604 -11.669  1.00  0.00           H  
ATOM   1133  N   VAL A  75      -5.979   8.232  -7.223  1.00  0.00           N  
ATOM   1134  CA  VAL A  75      -5.456   8.310  -5.859  1.00  0.00           C  
ATOM   1135  C   VAL A  75      -6.530   7.891  -4.869  1.00  0.00           C  
ATOM   1136  O   VAL A  75      -6.274   7.106  -3.961  1.00  0.00           O  
ATOM   1137  CB  VAL A  75      -4.986   9.741  -5.535  1.00  0.00           C  
ATOM   1138  CG1 VAL A  75      -4.604   9.857  -4.067  1.00  0.00           C  
ATOM   1139  CG2 VAL A  75      -3.813  10.116  -6.428  1.00  0.00           C  
ATOM   1140  H   VAL A  75      -6.141   9.086  -7.738  1.00  0.00           H  
ATOM   1141  HA  VAL A  75      -4.600   7.639  -5.777  1.00  0.00           H  
ATOM   1142  HB  VAL A  75      -5.811  10.432  -5.708  1.00  0.00           H  
ATOM   1143 1HG1 VAL A  75      -4.275  10.874  -3.855  1.00  0.00           H  
ATOM   1144 2HG1 VAL A  75      -5.468   9.619  -3.447  1.00  0.00           H  
ATOM   1145 3HG1 VAL A  75      -3.795   9.161  -3.846  1.00  0.00           H  
ATOM   1146 1HG2 VAL A  75      -3.487  11.129  -6.194  1.00  0.00           H  
ATOM   1147 2HG2 VAL A  75      -2.991   9.421  -6.260  1.00  0.00           H  
ATOM   1148 3HG2 VAL A  75      -4.121  10.066  -7.473  1.00  0.00           H  
ATOM   1149  N   ALA A  76      -7.740   8.404  -5.063  1.00  0.00           N  
ATOM   1150  CA  ALA A  76      -8.828   8.160  -4.134  1.00  0.00           C  
ATOM   1151  C   ALA A  76      -9.155   6.678  -4.152  1.00  0.00           C  
ATOM   1152  O   ALA A  76      -9.433   6.083  -3.121  1.00  0.00           O  
ATOM   1153  CB  ALA A  76     -10.049   8.961  -4.541  1.00  0.00           C  
ATOM   1154  H   ALA A  76      -7.906   8.981  -5.875  1.00  0.00           H  
ATOM   1155  HA  ALA A  76      -8.493   8.446  -3.137  1.00  0.00           H  
ATOM   1156 1HB  ALA A  76     -10.860   8.770  -3.839  1.00  0.00           H  
ATOM   1157 2HB  ALA A  76      -9.805  10.023  -4.536  1.00  0.00           H  
ATOM   1158 3HB  ALA A  76     -10.359   8.665  -5.543  1.00  0.00           H  
ATOM   1159  N   GLY A  77      -9.108   6.086  -5.338  1.00  0.00           N  
ATOM   1160  CA  GLY A  77      -9.374   4.666  -5.458  1.00  0.00           C  
ATOM   1161  C   GLY A  77      -8.395   3.788  -4.692  1.00  0.00           C  
ATOM   1162  O   GLY A  77      -8.812   2.882  -3.965  1.00  0.00           O  
ATOM   1163  H   GLY A  77      -8.885   6.617  -6.167  1.00  0.00           H  
ATOM   1164 1HA  GLY A  77     -10.380   4.452  -5.096  1.00  0.00           H  
ATOM   1165 2HA  GLY A  77      -9.342   4.378  -6.508  1.00  0.00           H  
ATOM   1166  N   ILE A  78      -7.099   4.035  -4.858  1.00  0.00           N  
ATOM   1167  CA  ILE A  78      -6.083   3.232  -4.181  1.00  0.00           C  
ATOM   1168  C   ILE A  78      -6.221   3.458  -2.690  1.00  0.00           C  
ATOM   1169  O   ILE A  78      -6.135   2.527  -1.891  1.00  0.00           O  
ATOM   1170  CB  ILE A  78      -4.660   3.596  -4.642  1.00  0.00           C  
ATOM   1171  CG1 ILE A  78      -4.452   3.190  -6.103  1.00  0.00           C  
ATOM   1172  CG2 ILE A  78      -3.625   2.930  -3.748  1.00  0.00           C  
ATOM   1173  CD1 ILE A  78      -3.189   3.748  -6.718  1.00  0.00           C  
ATOM   1174  H   ILE A  78      -6.807   4.791  -5.462  1.00  0.00           H  
ATOM   1175  HA  ILE A  78      -6.255   2.183  -4.420  1.00  0.00           H  
ATOM   1176  HB  ILE A  78      -4.527   4.676  -4.593  1.00  0.00           H  
ATOM   1177 1HG1 ILE A  78      -4.417   2.104  -6.177  1.00  0.00           H  
ATOM   1178 2HG1 ILE A  78      -5.299   3.531  -6.699  1.00  0.00           H  
ATOM   1179 1HG2 ILE A  78      -2.625   3.197  -4.089  1.00  0.00           H  
ATOM   1180 2HG2 ILE A  78      -3.760   3.266  -2.721  1.00  0.00           H  
ATOM   1181 3HG2 ILE A  78      -3.747   1.848  -3.795  1.00  0.00           H  
ATOM   1182 1HD1 ILE A  78      -3.111   3.418  -7.754  1.00  0.00           H  
ATOM   1183 2HD1 ILE A  78      -3.219   4.838  -6.686  1.00  0.00           H  
ATOM   1184 3HD1 ILE A  78      -2.324   3.392  -6.159  1.00  0.00           H  
ATOM   1185  N   THR A  79      -6.450   4.716  -2.339  1.00  0.00           N  
ATOM   1186  CA  THR A  79      -6.677   5.125  -0.967  1.00  0.00           C  
ATOM   1187  C   THR A  79      -7.816   4.355  -0.305  1.00  0.00           C  
ATOM   1188  O   THR A  79      -7.678   3.904   0.826  1.00  0.00           O  
ATOM   1189  CB  THR A  79      -6.971   6.635  -0.896  1.00  0.00           C  
ATOM   1190  OG1 THR A  79      -5.845   7.367  -1.397  1.00  0.00           O  
ATOM   1191  CG2 THR A  79      -7.248   7.057   0.539  1.00  0.00           C  
ATOM   1192  H   THR A  79      -6.465   5.414  -3.069  1.00  0.00           H  
ATOM   1193  HA  THR A  79      -5.776   4.918  -0.390  1.00  0.00           H  
ATOM   1194  HB  THR A  79      -7.840   6.866  -1.511  1.00  0.00           H  
ATOM   1195  HG1 THR A  79      -5.681   7.116  -2.309  1.00  0.00           H  
ATOM   1196 1HG2 THR A  79      -7.454   8.127   0.570  1.00  0.00           H  
ATOM   1197 2HG2 THR A  79      -8.111   6.510   0.919  1.00  0.00           H  
ATOM   1198 3HG2 THR A  79      -6.379   6.837   1.157  1.00  0.00           H  
ATOM   1199  N   SER A  80      -8.934   4.200  -1.001  1.00  0.00           N  
ATOM   1200  CA  SER A  80     -10.031   3.407  -0.461  1.00  0.00           C  
ATOM   1201  C   SER A  80      -9.615   1.950  -0.259  1.00  0.00           C  
ATOM   1202  O   SER A  80      -9.937   1.339   0.760  1.00  0.00           O  
ATOM   1203  CB  SER A  80     -11.228   3.478  -1.390  1.00  0.00           C  
ATOM   1204  OG  SER A  80     -11.747   4.777  -1.440  1.00  0.00           O  
ATOM   1205  H   SER A  80      -9.037   4.628  -1.909  1.00  0.00           H  
ATOM   1206  HA  SER A  80     -10.312   3.819   0.509  1.00  0.00           H  
ATOM   1207 1HB  SER A  80     -10.932   3.162  -2.391  1.00  0.00           H  
ATOM   1208 2HB  SER A  80     -11.997   2.789  -1.044  1.00  0.00           H  
ATOM   1209  HG  SER A  80     -11.709   5.113  -0.542  1.00  0.00           H  
ATOM   1210  N   PHE A  81      -8.894   1.395  -1.227  1.00  0.00           N  
ATOM   1211  CA  PHE A  81      -8.431   0.022  -1.104  1.00  0.00           C  
ATOM   1212  C   PHE A  81      -7.479  -0.157   0.062  1.00  0.00           C  
ATOM   1213  O   PHE A  81      -7.510  -1.180   0.744  1.00  0.00           O  
ATOM   1214  CB  PHE A  81      -7.741  -0.422  -2.395  1.00  0.00           C  
ATOM   1215  CG  PHE A  81      -8.690  -0.682  -3.531  1.00  0.00           C  
ATOM   1216  CD1 PHE A  81      -8.554  -0.008  -4.735  1.00  0.00           C  
ATOM   1217  CD2 PHE A  81      -9.720  -1.600  -3.397  1.00  0.00           C  
ATOM   1218  CE1 PHE A  81      -9.426  -0.246  -5.780  1.00  0.00           C  
ATOM   1219  CE2 PHE A  81     -10.593  -1.841  -4.440  1.00  0.00           C  
ATOM   1220  CZ  PHE A  81     -10.445  -1.163  -5.633  1.00  0.00           C  
ATOM   1221  H   PHE A  81      -8.660   1.920  -2.057  1.00  0.00           H  
ATOM   1222  HA  PHE A  81      -9.295  -0.621  -0.929  1.00  0.00           H  
ATOM   1223 1HB  PHE A  81      -7.034   0.344  -2.711  1.00  0.00           H  
ATOM   1224 2HB  PHE A  81      -7.174  -1.333  -2.210  1.00  0.00           H  
ATOM   1225  HD1 PHE A  81      -7.747   0.717  -4.852  1.00  0.00           H  
ATOM   1226  HD2 PHE A  81      -9.837  -2.136  -2.454  1.00  0.00           H  
ATOM   1227  HE1 PHE A  81      -9.308   0.291  -6.721  1.00  0.00           H  
ATOM   1228  HE2 PHE A  81     -11.398  -2.566  -4.322  1.00  0.00           H  
ATOM   1229  HZ  PHE A  81     -11.134  -1.350  -6.456  1.00  0.00           H  
ATOM   1230  N   GLY A  82      -6.638   0.845   0.295  1.00  0.00           N  
ATOM   1231  CA  GLY A  82      -5.715   0.789   1.415  1.00  0.00           C  
ATOM   1232  C   GLY A  82      -6.451   0.811   2.738  1.00  0.00           C  
ATOM   1233  O   GLY A  82      -6.093   0.096   3.676  1.00  0.00           O  
ATOM   1234  H   GLY A  82      -6.635   1.657  -0.306  1.00  0.00           H  
ATOM   1235 1HA  GLY A  82      -5.114  -0.118   1.346  1.00  0.00           H  
ATOM   1236 2HA  GLY A  82      -5.029   1.633   1.364  1.00  0.00           H  
ATOM   1237  N   LEU A  83      -7.488   1.637   2.814  1.00  0.00           N  
ATOM   1238  CA  LEU A  83      -8.293   1.730   4.018  1.00  0.00           C  
ATOM   1239  C   LEU A  83      -8.951   0.386   4.296  1.00  0.00           C  
ATOM   1240  O   LEU A  83      -9.032  -0.045   5.444  1.00  0.00           O  
ATOM   1241  CB  LEU A  83      -9.360   2.822   3.871  1.00  0.00           C  
ATOM   1242  CG  LEU A  83      -8.836   4.263   3.833  1.00  0.00           C  
ATOM   1243  CD1 LEU A  83      -9.981   5.211   3.505  1.00  0.00           C  
ATOM   1244  CD2 LEU A  83      -8.205   4.609   5.173  1.00  0.00           C  
ATOM   1245  H   LEU A  83      -7.725   2.213   2.019  1.00  0.00           H  
ATOM   1246  HA  LEU A  83      -7.640   1.992   4.850  1.00  0.00           H  
ATOM   1247 1HB  LEU A  83      -9.912   2.646   2.949  1.00  0.00           H  
ATOM   1248 2HB  LEU A  83     -10.055   2.743   4.707  1.00  0.00           H  
ATOM   1249  HG  LEU A  83      -8.089   4.358   3.044  1.00  0.00           H  
ATOM   1250 1HD1 LEU A  83      -9.609   6.236   3.478  1.00  0.00           H  
ATOM   1251 2HD1 LEU A  83     -10.401   4.953   2.533  1.00  0.00           H  
ATOM   1252 3HD1 LEU A  83     -10.753   5.126   4.269  1.00  0.00           H  
ATOM   1253 1HD2 LEU A  83      -7.832   5.634   5.146  1.00  0.00           H  
ATOM   1254 2HD2 LEU A  83      -8.952   4.516   5.962  1.00  0.00           H  
ATOM   1255 3HD2 LEU A  83      -7.378   3.927   5.373  1.00  0.00           H  
ATOM   1256  N   VAL A  84      -9.415  -0.277   3.242  1.00  0.00           N  
ATOM   1257  CA  VAL A  84      -9.944  -1.629   3.371  1.00  0.00           C  
ATOM   1258  C   VAL A  84      -8.872  -2.575   3.892  1.00  0.00           C  
ATOM   1259  O   VAL A  84      -9.131  -3.387   4.779  1.00  0.00           O  
ATOM   1260  CB  VAL A  84     -10.463  -2.138   2.014  1.00  0.00           C  
ATOM   1261  CG1 VAL A  84     -10.796  -3.620   2.093  1.00  0.00           C  
ATOM   1262  CG2 VAL A  84     -11.681  -1.332   1.590  1.00  0.00           C  
ATOM   1263  H   VAL A  84      -9.402   0.161   2.331  1.00  0.00           H  
ATOM   1264  HA  VAL A  84     -10.776  -1.609   4.076  1.00  0.00           H  
ATOM   1265  HB  VAL A  84      -9.674  -2.025   1.269  1.00  0.00           H  
ATOM   1266 1HG1 VAL A  84     -11.161  -3.963   1.124  1.00  0.00           H  
ATOM   1267 2HG1 VAL A  84      -9.901  -4.181   2.362  1.00  0.00           H  
ATOM   1268 3HG1 VAL A  84     -11.567  -3.780   2.847  1.00  0.00           H  
ATOM   1269 1HG2 VAL A  84     -12.042  -1.697   0.629  1.00  0.00           H  
ATOM   1270 2HG2 VAL A  84     -12.467  -1.441   2.338  1.00  0.00           H  
ATOM   1271 3HG2 VAL A  84     -11.409  -0.281   1.499  1.00  0.00           H  
ATOM   1272  N   THR A  85      -7.672  -2.479   3.337  1.00  0.00           N  
ATOM   1273  CA  THR A  85      -6.637  -3.441   3.681  1.00  0.00           C  
ATOM   1274  C   THR A  85      -6.343  -3.263   5.154  1.00  0.00           C  
ATOM   1275  O   THR A  85      -6.230  -4.239   5.894  1.00  0.00           O  
ATOM   1276  CB  THR A  85      -5.358  -3.249   2.845  1.00  0.00           C  
ATOM   1277  OG1 THR A  85      -5.658  -3.441   1.456  1.00  0.00           O  
ATOM   1278  CG2 THR A  85      -4.289  -4.244   3.271  1.00  0.00           C  
ATOM   1279  H   THR A  85      -7.460  -1.745   2.677  1.00  0.00           H  
ATOM   1280  HA  THR A  85      -7.017  -4.443   3.482  1.00  0.00           H  
ATOM   1281  HB  THR A  85      -4.980  -2.237   2.985  1.00  0.00           H  
ATOM   1282  HG1 THR A  85      -6.318  -2.801   1.181  1.00  0.00           H  
ATOM   1283 1HG2 THR A  85      -3.392  -4.094   2.670  1.00  0.00           H  
ATOM   1284 2HG2 THR A  85      -4.050  -4.093   4.324  1.00  0.00           H  
ATOM   1285 3HG2 THR A  85      -4.657  -5.259   3.125  1.00  0.00           H  
ATOM   1286  N   ALA A  86      -6.221  -2.004   5.574  1.00  0.00           N  
ATOM   1287  CA  ALA A  86      -5.812  -1.687   6.937  1.00  0.00           C  
ATOM   1288  C   ALA A  86      -6.862  -2.256   7.867  1.00  0.00           C  
ATOM   1289  O   ALA A  86      -6.543  -2.874   8.880  1.00  0.00           O  
ATOM   1290  CB  ALA A  86      -5.710  -0.184   7.119  1.00  0.00           C  
ATOM   1291  H   ALA A  86      -6.416  -1.251   4.931  1.00  0.00           H  
ATOM   1292  HA  ALA A  86      -4.848  -2.162   7.121  1.00  0.00           H  
ATOM   1293 1HB  ALA A  86      -5.403   0.039   8.141  1.00  0.00           H  
ATOM   1294 2HB  ALA A  86      -4.973   0.218   6.424  1.00  0.00           H  
ATOM   1295 3HB  ALA A  86      -6.678   0.273   6.923  1.00  0.00           H  
ATOM   1296  N   ALA A  87      -8.121  -2.046   7.502  1.00  0.00           N  
ATOM   1297  CA  ALA A  87      -9.237  -2.481   8.319  1.00  0.00           C  
ATOM   1298  C   ALA A  87      -9.183  -3.993   8.466  1.00  0.00           C  
ATOM   1299  O   ALA A  87      -9.282  -4.525   9.566  1.00  0.00           O  
ATOM   1300  CB  ALA A  87     -10.545  -2.075   7.666  1.00  0.00           C  
ATOM   1301  H   ALA A  87      -8.304  -1.570   6.630  1.00  0.00           H  
ATOM   1302  HA  ALA A  87      -9.136  -2.022   9.303  1.00  0.00           H  
ATOM   1303 1HB  ALA A  87     -11.379  -2.405   8.286  1.00  0.00           H  
ATOM   1304 2HB  ALA A  87     -10.577  -0.991   7.561  1.00  0.00           H  
ATOM   1305 3HB  ALA A  87     -10.619  -2.537   6.683  1.00  0.00           H  
ATOM   1306  N   LEU A  88      -9.011  -4.679   7.347  1.00  0.00           N  
ATOM   1307  CA  LEU A  88      -8.949  -6.134   7.349  1.00  0.00           C  
ATOM   1308  C   LEU A  88      -7.752  -6.705   8.115  1.00  0.00           C  
ATOM   1309  O   LEU A  88      -7.877  -7.721   8.799  1.00  0.00           O  
ATOM   1310  CB  LEU A  88      -8.909  -6.642   5.902  1.00  0.00           C  
ATOM   1311  CG  LEU A  88     -10.193  -6.431   5.088  1.00  0.00           C  
ATOM   1312  CD1 LEU A  88      -9.943  -6.818   3.637  1.00  0.00           C  
ATOM   1313  CD2 LEU A  88     -11.318  -7.260   5.690  1.00  0.00           C  
ATOM   1314  H   LEU A  88      -8.921  -4.185   6.471  1.00  0.00           H  
ATOM   1315  HA  LEU A  88      -9.843  -6.517   7.840  1.00  0.00           H  
ATOM   1316 1HB  LEU A  88      -8.099  -6.137   5.379  1.00  0.00           H  
ATOM   1317 2HB  LEU A  88      -8.697  -7.710   5.914  1.00  0.00           H  
ATOM   1318  HG  LEU A  88     -10.468  -5.376   5.109  1.00  0.00           H  
ATOM   1319 1HD1 LEU A  88     -10.855  -6.669   3.059  1.00  0.00           H  
ATOM   1320 2HD1 LEU A  88      -9.148  -6.197   3.226  1.00  0.00           H  
ATOM   1321 3HD1 LEU A  88      -9.650  -7.866   3.586  1.00  0.00           H  
ATOM   1322 1HD2 LEU A  88     -12.230  -7.109   5.112  1.00  0.00           H  
ATOM   1323 2HD2 LEU A  88     -11.045  -8.315   5.669  1.00  0.00           H  
ATOM   1324 3HD2 LEU A  88     -11.487  -6.950   6.722  1.00  0.00           H  
ATOM   1325  N   ALA A  89      -6.595  -6.058   7.997  1.00  0.00           N  
ATOM   1326  CA  ALA A  89      -5.413  -6.479   8.738  1.00  0.00           C  
ATOM   1327  C   ALA A  89      -5.680  -6.547  10.230  1.00  0.00           C  
ATOM   1328  O   ALA A  89      -5.380  -7.550  10.870  1.00  0.00           O  
ATOM   1329  CB  ALA A  89      -4.255  -5.535   8.467  1.00  0.00           C  
ATOM   1330  H   ALA A  89      -6.532  -5.259   7.383  1.00  0.00           H  
ATOM   1331  HA  ALA A  89      -5.144  -7.482   8.406  1.00  0.00           H  
ATOM   1332 1HB  ALA A  89      -3.380  -5.863   9.026  1.00  0.00           H  
ATOM   1333 2HB  ALA A  89      -4.026  -5.537   7.401  1.00  0.00           H  
ATOM   1334 3HB  ALA A  89      -4.528  -4.528   8.777  1.00  0.00           H  
ATOM   1335  N   THR A  90      -6.241  -5.479  10.788  1.00  0.00           N  
ATOM   1336  CA  THR A  90      -6.443  -5.398  12.231  1.00  0.00           C  
ATOM   1337  C   THR A  90      -7.664  -6.193  12.679  1.00  0.00           C  
ATOM   1338  O   THR A  90      -7.788  -6.545  13.850  1.00  0.00           O  
ATOM   1339  CB  THR A  90      -6.589  -3.933  12.683  1.00  0.00           C  
ATOM   1340  OG1 THR A  90      -7.733  -3.346  12.049  1.00  0.00           O  
ATOM   1341  CG2 THR A  90      -5.347  -3.135  12.319  1.00  0.00           C  
ATOM   1342  H   THR A  90      -6.534  -4.707  10.206  1.00  0.00           H  
ATOM   1343  HA  THR A  90      -5.572  -5.827  12.727  1.00  0.00           H  
ATOM   1344  HB  THR A  90      -6.732  -3.899  13.763  1.00  0.00           H  
ATOM   1345  HG1 THR A  90      -8.471  -3.342  12.663  1.00  0.00           H  
ATOM   1346 1HG2 THR A  90      -5.468  -2.103  12.646  1.00  0.00           H  
ATOM   1347 2HG2 THR A  90      -4.477  -3.572  12.809  1.00  0.00           H  
ATOM   1348 3HG2 THR A  90      -5.204  -3.158  11.239  1.00  0.00           H  
ATOM   1349  N   TRP A  91      -8.567  -6.473  11.744  1.00  0.00           N  
ATOM   1350  CA  TRP A  91      -9.653  -7.419  11.984  1.00  0.00           C  
ATOM   1351  C   TRP A  91      -9.085  -8.769  12.411  1.00  0.00           C  
ATOM   1352  O   TRP A  91      -9.581  -9.408  13.339  1.00  0.00           O  
ATOM   1353  CB  TRP A  91     -10.512  -7.588  10.728  1.00  0.00           C  
ATOM   1354  CG  TRP A  91     -11.466  -8.741  10.807  1.00  0.00           C  
ATOM   1355  CD1 TRP A  91     -12.121  -9.183  11.918  1.00  0.00           C  
ATOM   1356  CD2 TRP A  91     -11.881  -9.610   9.725  1.00  0.00           C  
ATOM   1357  NE1 TRP A  91     -12.909 -10.262  11.604  1.00  0.00           N  
ATOM   1358  CE2 TRP A  91     -12.776 -10.536  10.265  1.00  0.00           C  
ATOM   1359  CE3 TRP A  91     -11.569  -9.673   8.362  1.00  0.00           C  
ATOM   1360  CZ2 TRP A  91     -13.367 -11.523   9.492  1.00  0.00           C  
ATOM   1361  CZ3 TRP A  91     -12.162 -10.661   7.585  1.00  0.00           C  
ATOM   1362  CH2 TRP A  91     -13.038 -11.561   8.137  1.00  0.00           C  
ATOM   1363  H   TRP A  91      -8.498  -6.021  10.844  1.00  0.00           H  
ATOM   1364  HA  TRP A  91     -10.282  -7.027  12.783  1.00  0.00           H  
ATOM   1365 1HB  TRP A  91     -11.087  -6.678  10.556  1.00  0.00           H  
ATOM   1366 2HB  TRP A  91      -9.865  -7.737   9.863  1.00  0.00           H  
ATOM   1367  HD1 TRP A  91     -12.032  -8.743  12.909  1.00  0.00           H  
ATOM   1368  HE1 TRP A  91     -13.493 -10.773  12.251  1.00  0.00           H  
ATOM   1369  HE3 TRP A  91     -10.875  -8.959   7.918  1.00  0.00           H  
ATOM   1370  HZ2 TRP A  91     -14.066 -12.247   9.912  1.00  0.00           H  
ATOM   1371  HZ3 TRP A  91     -11.914 -10.705   6.525  1.00  0.00           H  
ATOM   1372  HH2 TRP A  91     -13.486 -12.324   7.500  1.00  0.00           H  
ATOM   1373  N   PHE A  92      -8.041  -9.196  11.710  1.00  0.00           N  
ATOM   1374  CA  PHE A  92      -7.472 -10.520  11.909  1.00  0.00           C  
ATOM   1375  C   PHE A  92      -6.649 -10.459  13.186  1.00  0.00           C  
ATOM   1376  O   PHE A  92      -6.494 -11.451  13.890  1.00  0.00           O  
ATOM   1377  CB  PHE A  92      -6.603 -10.945  10.723  1.00  0.00           C  
ATOM   1378  CG  PHE A  92      -7.388 -11.281   9.487  1.00  0.00           C  
ATOM   1379  CD1 PHE A  92      -8.697 -11.730   9.579  1.00  0.00           C  
ATOM   1380  CD2 PHE A  92      -6.818 -11.149   8.229  1.00  0.00           C  
ATOM   1381  CE1 PHE A  92      -9.419 -12.039   8.442  1.00  0.00           C  
ATOM   1382  CE2 PHE A  92      -7.538 -11.456   7.091  1.00  0.00           C  
ATOM   1383  CZ  PHE A  92      -8.840 -11.902   7.198  1.00  0.00           C  
ATOM   1384  H   PHE A  92      -7.631  -8.584  11.019  1.00  0.00           H  
ATOM   1385  HA  PHE A  92      -8.289 -11.237  12.004  1.00  0.00           H  
ATOM   1386 1HB  PHE A  92      -5.907 -10.145  10.478  1.00  0.00           H  
ATOM   1387 2HB  PHE A  92      -6.014 -11.818  10.999  1.00  0.00           H  
ATOM   1388  HD1 PHE A  92      -9.155 -11.837  10.563  1.00  0.00           H  
ATOM   1389  HD2 PHE A  92      -5.790 -10.797   8.145  1.00  0.00           H  
ATOM   1390  HE1 PHE A  92     -10.447 -12.391   8.529  1.00  0.00           H  
ATOM   1391  HE2 PHE A  92      -7.079 -11.347   6.109  1.00  0.00           H  
ATOM   1392  HZ  PHE A  92      -9.408 -12.146   6.302  1.00  0.00           H  
ATOM   1393  N   VAL A  93      -6.132  -9.265  13.467  1.00  0.00           N  
ATOM   1394  CA  VAL A  93      -5.412  -8.988  14.701  1.00  0.00           C  
ATOM   1395  C   VAL A  93      -6.457  -9.096  15.817  1.00  0.00           C  
ATOM   1396  O   VAL A  93      -6.187  -9.632  16.894  1.00  0.00           O  
ATOM   1397  CB  VAL A  93      -4.769  -7.589  14.684  1.00  0.00           C  
ATOM   1398  CG1 VAL A  93      -4.182  -7.255  16.047  1.00  0.00           C  
ATOM   1399  CG2 VAL A  93      -3.698  -7.525  13.606  1.00  0.00           C  
ATOM   1400  H   VAL A  93      -6.248  -8.525  12.789  1.00  0.00           H  
ATOM   1401  HA  VAL A  93      -4.616  -9.725  14.810  1.00  0.00           H  
ATOM   1402  HB  VAL A  93      -5.540  -6.847  14.475  1.00  0.00           H  
ATOM   1403 1HG1 VAL A  93      -3.732  -6.263  16.017  1.00  0.00           H  
ATOM   1404 2HG1 VAL A  93      -4.973  -7.272  16.797  1.00  0.00           H  
ATOM   1405 3HG1 VAL A  93      -3.421  -7.991  16.305  1.00  0.00           H  
ATOM   1406 1HG2 VAL A  93      -3.248  -6.533  13.598  1.00  0.00           H  
ATOM   1407 2HG2 VAL A  93      -2.930  -8.271  13.811  1.00  0.00           H  
ATOM   1408 3HG2 VAL A  93      -4.148  -7.726  12.633  1.00  0.00           H  
ATOM   1409  N   GLY A  94      -7.660  -8.591  15.538  1.00  0.00           N  
ATOM   1410  CA  GLY A  94      -8.730  -8.567  16.524  1.00  0.00           C  
ATOM   1411  C   GLY A  94      -9.222  -9.980  16.760  1.00  0.00           C  
ATOM   1412  O   GLY A  94      -9.648 -10.355  17.853  1.00  0.00           O  
ATOM   1413  H   GLY A  94      -7.832  -8.216  14.616  1.00  0.00           H  
ATOM   1414 1HA  GLY A  94      -8.361  -8.127  17.451  1.00  0.00           H  
ATOM   1415 2HA  GLY A  94      -9.539  -7.931  16.167  1.00  0.00           H  
ATOM   1416  N   ARG A  95      -9.177 -10.753  15.685  1.00  0.00           N  
ATOM   1417  CA  ARG A  95      -9.627 -12.130  15.659  1.00  0.00           C  
ATOM   1418  C   ARG A  95      -8.685 -12.862  16.613  1.00  0.00           C  
ATOM   1419  O   ARG A  95      -9.101 -13.687  17.434  1.00  0.00           O  
ATOM   1420  CB  ARG A  95      -9.568 -12.729  14.262  1.00  0.00           C  
ATOM   1421  CG  ARG A  95     -10.076 -14.159  14.156  1.00  0.00           C  
ATOM   1422  CD  ARG A  95      -9.974 -14.677  12.768  1.00  0.00           C  
ATOM   1423  NE  ARG A  95      -8.591 -14.794  12.333  1.00  0.00           N  
ATOM   1424  CZ  ARG A  95      -8.202 -14.933  11.050  1.00  0.00           C  
ATOM   1425  NH1 ARG A  95      -9.100 -14.970  10.091  1.00  0.00           N  
ATOM   1426  NH2 ARG A  95      -6.917 -15.032  10.757  1.00  0.00           N  
ATOM   1427  H   ARG A  95      -8.804 -10.341  14.842  1.00  0.00           H  
ATOM   1428  HA  ARG A  95     -10.665 -12.161  15.991  1.00  0.00           H  
ATOM   1429 1HB  ARG A  95     -10.157 -12.119  13.579  1.00  0.00           H  
ATOM   1430 2HB  ARG A  95      -8.538 -12.718  13.905  1.00  0.00           H  
ATOM   1431 1HG  ARG A  95      -9.485 -14.804  14.807  1.00  0.00           H  
ATOM   1432 2HG  ARG A  95     -11.122 -14.196  14.461  1.00  0.00           H  
ATOM   1433 1HD  ARG A  95     -10.433 -15.663  12.713  1.00  0.00           H  
ATOM   1434 2HD  ARG A  95     -10.489 -13.998  12.088  1.00  0.00           H  
ATOM   1435  HE  ARG A  95      -7.871 -14.770  13.042  1.00  0.00           H  
ATOM   1436 1HH1 ARG A  95     -10.083 -14.894  10.315  1.00  0.00           H  
ATOM   1437 2HH1 ARG A  95      -8.809 -15.074   9.130  1.00  0.00           H  
ATOM   1438 1HH2 ARG A  95      -6.227 -15.004  11.494  1.00  0.00           H  
ATOM   1439 2HH2 ARG A  95      -6.626 -15.136   9.796  1.00  0.00           H  
ATOM   1440  N   GLU A  96      -7.400 -12.558  16.454  1.00  0.00           N  
ATOM   1441  CA  GLU A  96      -6.329 -13.116  17.271  1.00  0.00           C  
ATOM   1442  C   GLU A  96      -6.555 -12.656  18.708  1.00  0.00           C  
ATOM   1443  O   GLU A  96      -6.492 -13.446  19.647  1.00  0.00           O  
ATOM   1444  CB  GLU A  96      -4.954 -12.669  16.768  1.00  0.00           C  
ATOM   1445  CG  GLU A  96      -3.782 -13.230  17.560  1.00  0.00           C  
ATOM   1446  CD  GLU A  96      -3.639 -14.720  17.417  1.00  0.00           C  
ATOM   1447  OE1 GLU A  96      -4.144 -15.257  16.460  1.00  0.00           O  
ATOM   1448  OE2 GLU A  96      -3.024 -15.322  18.266  1.00  0.00           O  
ATOM   1449  H   GLU A  96      -7.168 -11.902  15.722  1.00  0.00           H  
ATOM   1450  HA  GLU A  96      -6.377 -14.204  17.209  1.00  0.00           H  
ATOM   1451 1HB  GLU A  96      -4.831 -12.972  15.728  1.00  0.00           H  
ATOM   1452 2HB  GLU A  96      -4.890 -11.581  16.802  1.00  0.00           H  
ATOM   1453 1HG  GLU A  96      -2.864 -12.754  17.217  1.00  0.00           H  
ATOM   1454 2HG  GLU A  96      -3.916 -12.982  18.612  1.00  0.00           H  
ATOM   1455  N   GLN A  97      -6.810 -11.363  18.860  1.00  0.00           N  
ATOM   1456  CA  GLN A  97      -7.047 -10.759  20.159  1.00  0.00           C  
ATOM   1457  C   GLN A  97      -8.159 -11.515  20.899  1.00  0.00           C  
ATOM   1458  O   GLN A  97      -8.010 -11.738  22.120  1.00  0.00           O  
ATOM   1459  OXT GLN A  97      -9.138 -11.875  20.305  1.00  0.00           O  
ATOM   1460  CB  GLN A  97      -7.415  -9.281  20.005  1.00  0.00           C  
ATOM   1461  CG  GLN A  97      -7.595  -8.544  21.321  1.00  0.00           C  
ATOM   1462  CD  GLN A  97      -7.913  -7.074  21.122  1.00  0.00           C  
ATOM   1463  OE1 GLN A  97      -8.153  -6.622  19.998  1.00  0.00           O  
ATOM   1464  NE2 GLN A  97      -7.916  -6.317  22.213  1.00  0.00           N  
ATOM   1465  H   GLN A  97      -6.839 -10.782  18.034  1.00  0.00           H  
ATOM   1466  HA  GLN A  97      -6.131 -10.830  20.745  1.00  0.00           H  
ATOM   1467 1HB  GLN A  97      -6.638  -8.770  19.436  1.00  0.00           H  
ATOM   1468 2HB  GLN A  97      -8.344  -9.194  19.441  1.00  0.00           H  
ATOM   1469 1HG  GLN A  97      -8.418  -9.000  21.871  1.00  0.00           H  
ATOM   1470 2HG  GLN A  97      -6.673  -8.619  21.897  1.00  0.00           H  
ATOM   1471 1HE2 GLN A  97      -8.119  -5.339  22.144  1.00  0.00           H  
ATOM   1472 2HE2 GLN A  97      -7.716  -6.724  23.105  1.00  0.00           H  
ATOM   1473  N   ALA B  98       1.099 -20.521  13.341  1.00  0.00           N  
ATOM   1474  CA  ALA B  98       0.443 -19.221  13.663  1.00  0.00           C  
ATOM   1475  C   ALA B  98      -0.988 -19.194  13.141  1.00  0.00           C  
ATOM   1476  O   ALA B  98      -1.584 -20.239  12.878  1.00  0.00           O  
ATOM   1477  CB  ALA B  98       1.242 -18.070  13.054  1.00  0.00           C  
ATOM   1478 1H   ALA B  98       2.036 -20.518  13.691  1.00  0.00           H  
ATOM   1479 2H   ALA B  98       0.587 -21.267  13.766  1.00  0.00           H  
ATOM   1480 3H   ALA B  98       1.115 -20.651  12.350  1.00  0.00           H  
ATOM   1481  HA  ALA B  98       0.415 -19.115  14.747  1.00  0.00           H  
ATOM   1482 1HB  ALA B  98       0.757 -17.124  13.293  1.00  0.00           H  
ATOM   1483 2HB  ALA B  98       2.253 -18.073  13.461  1.00  0.00           H  
ATOM   1484 3HB  ALA B  98       1.286 -18.191  11.972  1.00  0.00           H  
ATOM   1485  N   LEU B  99      -1.530 -17.989  12.995  1.00  0.00           N  
ATOM   1486  CA  LEU B  99      -2.870 -17.796  12.451  1.00  0.00           C  
ATOM   1487  C   LEU B  99      -2.918 -16.510  11.640  1.00  0.00           C  
ATOM   1488  O   LEU B  99      -3.201 -16.527  10.446  1.00  0.00           O  
ATOM   1489  CB  LEU B  99      -3.907 -17.743  13.580  1.00  0.00           C  
ATOM   1490  CG  LEU B  99      -5.364 -17.555  13.135  1.00  0.00           C  
ATOM   1491  CD1 LEU B  99      -5.782 -18.725  12.255  1.00  0.00           C  
ATOM   1492  CD2 LEU B  99      -6.258 -17.446  14.361  1.00  0.00           C  
ATOM   1493  H   LEU B  99      -0.991 -17.182  13.272  1.00  0.00           H  
ATOM   1494  HA  LEU B  99      -3.104 -18.638  11.803  1.00  0.00           H  
ATOM   1495 1HB  LEU B  99      -3.851 -18.671  14.146  1.00  0.00           H  
ATOM   1496 2HB  LEU B  99      -3.655 -16.918  14.246  1.00  0.00           H  
ATOM   1497  HG  LEU B  99      -5.449 -16.644  12.542  1.00  0.00           H  
ATOM   1498 1HD1 LEU B  99      -6.817 -18.591  11.940  1.00  0.00           H  
ATOM   1499 2HD1 LEU B  99      -5.138 -18.768  11.377  1.00  0.00           H  
ATOM   1500 3HD1 LEU B  99      -5.692 -19.654  12.818  1.00  0.00           H  
ATOM   1501 1HD2 LEU B  99      -7.293 -17.311  14.045  1.00  0.00           H  
ATOM   1502 2HD2 LEU B  99      -6.175 -18.356  14.955  1.00  0.00           H  
ATOM   1503 3HD2 LEU B  99      -5.949 -16.591  14.963  1.00  0.00           H  
ATOM   1504  N   HIS B 100      -2.640 -15.393  12.301  1.00  0.00           N  
ATOM   1505  CA  HIS B 100      -2.640 -14.096  11.647  1.00  0.00           C  
ATOM   1506  C   HIS B 100      -1.674 -14.084  10.470  1.00  0.00           C  
ATOM   1507  O   HIS B 100      -1.888 -13.381   9.489  1.00  0.00           O  
ATOM   1508  CB  HIS B 100      -2.269 -12.988  12.639  1.00  0.00           C  
ATOM   1509  CG  HIS B 100      -0.931 -13.183  13.284  1.00  0.00           C  
ATOM   1510  ND1 HIS B 100       0.209 -12.551  12.836  1.00  0.00           N  
ATOM   1511  CD2 HIS B 100      -0.553 -13.938  14.342  1.00  0.00           C  
ATOM   1512  CE1 HIS B 100       1.233 -12.909  13.592  1.00  0.00           C  
ATOM   1513  NE2 HIS B 100       0.797 -13.750  14.512  1.00  0.00           N  
ATOM   1514  H   HIS B 100      -2.420 -15.449  13.284  1.00  0.00           H  
ATOM   1515  HA  HIS B 100      -3.638 -13.883  11.263  1.00  0.00           H  
ATOM   1516 1HB  HIS B 100      -2.264 -12.026  12.126  1.00  0.00           H  
ATOM   1517 2HB  HIS B 100      -3.022 -12.937  13.426  1.00  0.00           H  
ATOM   1518  HD2 HIS B 100      -1.198 -14.577  14.946  1.00  0.00           H  
ATOM   1519  HE1 HIS B 100       2.261 -12.568  13.475  1.00  0.00           H  
ATOM   1520  HE2 HIS B 100       1.360 -14.187  15.227  1.00  0.00           H  
ATOM   1521  N   TRP B 101      -0.614 -14.878  10.579  1.00  0.00           N  
ATOM   1522  CA  TRP B 101       0.305 -15.114   9.472  1.00  0.00           C  
ATOM   1523  C   TRP B 101      -0.285 -16.031   8.409  1.00  0.00           C  
ATOM   1524  O   TRP B 101      -0.174 -15.754   7.215  1.00  0.00           O  
ATOM   1525  CB  TRP B 101       1.609 -15.720   9.992  1.00  0.00           C  
ATOM   1526  CG  TRP B 101       2.601 -16.026   8.910  1.00  0.00           C  
ATOM   1527  CD1 TRP B 101       2.626 -15.495   7.654  1.00  0.00           C  
ATOM   1528  CD2 TRP B 101       3.723 -16.939   8.983  1.00  0.00           C  
ATOM   1529  NE1 TRP B 101       3.681 -16.013   6.944  1.00  0.00           N  
ATOM   1530  CE2 TRP B 101       4.363 -16.897   7.741  1.00  0.00           C  
ATOM   1531  CE3 TRP B 101       4.227 -17.774   9.987  1.00  0.00           C  
ATOM   1532  CZ2 TRP B 101       5.486 -17.662   7.469  1.00  0.00           C  
ATOM   1533  CZ3 TRP B 101       5.354 -18.541   9.715  1.00  0.00           C  
ATOM   1534  CH2 TRP B 101       5.967 -18.485   8.488  1.00  0.00           C  
ATOM   1535  H   TRP B 101      -0.445 -15.333  11.465  1.00  0.00           H  
ATOM   1536  HA  TRP B 101       0.526 -14.159   8.996  1.00  0.00           H  
ATOM   1537 1HB  TRP B 101       2.074 -15.032  10.698  1.00  0.00           H  
ATOM   1538 2HB  TRP B 101       1.394 -16.643  10.528  1.00  0.00           H  
ATOM   1539  HD1 TRP B 101       1.915 -14.767   7.272  1.00  0.00           H  
ATOM   1540  HE1 TRP B 101       3.916 -15.784   5.989  1.00  0.00           H  
ATOM   1541  HE3 TRP B 101       3.746 -17.821  10.963  1.00  0.00           H  
ATOM   1542  HZ2 TRP B 101       5.987 -17.633   6.502  1.00  0.00           H  
ATOM   1543  HZ3 TRP B 101       5.739 -19.189  10.501  1.00  0.00           H  
ATOM   1544  HH2 TRP B 101       6.850 -19.099   8.309  1.00  0.00           H  
ATOM   1545  N   ARG B 102      -0.907 -17.122   8.842  1.00  0.00           N  
ATOM   1546  CA  ARG B 102      -1.432 -18.111   7.907  1.00  0.00           C  
ATOM   1547  C   ARG B 102      -2.538 -17.556   7.031  1.00  0.00           C  
ATOM   1548  O   ARG B 102      -2.894 -18.162   6.025  1.00  0.00           O  
ATOM   1549  CB  ARG B 102      -1.961 -19.321   8.662  1.00  0.00           C  
ATOM   1550  CG  ARG B 102      -0.903 -20.131   9.395  1.00  0.00           C  
ATOM   1551  CD  ARG B 102      -1.480 -21.345  10.026  1.00  0.00           C  
ATOM   1552  NE  ARG B 102      -0.541 -21.984  10.934  1.00  0.00           N  
ATOM   1553  CZ  ARG B 102       0.409 -22.862  10.559  1.00  0.00           C  
ATOM   1554  NH1 ARG B 102       0.533 -23.195   9.294  1.00  0.00           N  
ATOM   1555  NH2 ARG B 102       1.217 -23.388  11.464  1.00  0.00           N  
ATOM   1556  H   ARG B 102      -1.023 -17.274   9.834  1.00  0.00           H  
ATOM   1557  HA  ARG B 102      -0.621 -18.432   7.253  1.00  0.00           H  
ATOM   1558 1HB  ARG B 102      -2.697 -18.998   9.396  1.00  0.00           H  
ATOM   1559 2HB  ARG B 102      -2.466 -19.992   7.966  1.00  0.00           H  
ATOM   1560 1HG  ARG B 102      -0.132 -20.443   8.691  1.00  0.00           H  
ATOM   1561 2HG  ARG B 102      -0.454 -19.518  10.178  1.00  0.00           H  
ATOM   1562 1HD  ARG B 102      -2.370 -21.073  10.592  1.00  0.00           H  
ATOM   1563 2HD  ARG B 102      -1.748 -22.064   9.252  1.00  0.00           H  
ATOM   1564  HE  ARG B 102      -0.606 -21.751  11.916  1.00  0.00           H  
ATOM   1565 1HH1 ARG B 102      -0.084 -22.793   8.602  1.00  0.00           H  
ATOM   1566 2HH1 ARG B 102       1.246 -23.854   9.013  1.00  0.00           H  
ATOM   1567 1HH2 ARG B 102       1.121 -23.131  12.437  1.00  0.00           H  
ATOM   1568 2HH2 ARG B 102       1.928 -24.045  11.183  1.00  0.00           H  
ATOM   1569  N   ALA B 103      -3.091 -16.413   7.420  1.00  0.00           N  
ATOM   1570  CA  ALA B 103      -4.140 -15.771   6.638  1.00  0.00           C  
ATOM   1571  C   ALA B 103      -3.605 -15.530   5.229  1.00  0.00           C  
ATOM   1572  O   ALA B 103      -4.352 -15.562   4.248  1.00  0.00           O  
ATOM   1573  CB  ALA B 103      -4.547 -14.450   7.280  1.00  0.00           C  
ATOM   1574  H   ALA B 103      -2.779 -15.977   8.277  1.00  0.00           H  
ATOM   1575  HA  ALA B 103      -4.993 -16.449   6.595  1.00  0.00           H  
ATOM   1576 1HB  ALA B 103      -5.331 -13.982   6.686  1.00  0.00           H  
ATOM   1577 2HB  ALA B 103      -4.917 -14.636   8.288  1.00  0.00           H  
ATOM   1578 3HB  ALA B 103      -3.683 -13.788   7.327  1.00  0.00           H  
ATOM   1579  N   ALA B 104      -2.300 -15.291   5.151  1.00  0.00           N  
ATOM   1580  CA  ALA B 104      -1.619 -15.061   3.889  1.00  0.00           C  
ATOM   1581  C   ALA B 104      -1.809 -16.252   2.960  1.00  0.00           C  
ATOM   1582  O   ALA B 104      -2.145 -16.089   1.789  1.00  0.00           O  
ATOM   1583  CB  ALA B 104      -0.134 -14.824   4.136  1.00  0.00           C  
ATOM   1584  H   ALA B 104      -1.767 -15.271   6.009  1.00  0.00           H  
ATOM   1585  HA  ALA B 104      -2.065 -14.184   3.419  1.00  0.00           H  
ATOM   1586 1HB  ALA B 104       0.371 -14.651   3.185  1.00  0.00           H  
ATOM   1587 2HB  ALA B 104      -0.006 -13.951   4.777  1.00  0.00           H  
ATOM   1588 3HB  ALA B 104       0.297 -15.698   4.622  1.00  0.00           H  
ATOM   1589  N   GLY B 105      -1.594 -17.453   3.492  1.00  0.00           N  
ATOM   1590  CA  GLY B 105      -1.804 -18.653   2.710  1.00  0.00           C  
ATOM   1591  C   GLY B 105      -3.246 -18.809   2.256  1.00  0.00           C  
ATOM   1592  O   GLY B 105      -3.506 -19.115   1.094  1.00  0.00           O  
ATOM   1593  H   GLY B 105      -1.280 -17.537   4.448  1.00  0.00           H  
ATOM   1594 1HA  GLY B 105      -1.156 -18.635   1.833  1.00  0.00           H  
ATOM   1595 2HA  GLY B 105      -1.522 -19.525   3.299  1.00  0.00           H  
ATOM   1596  N   ALA B 106      -4.189 -18.592   3.168  1.00  0.00           N  
ATOM   1597  CA  ALA B 106      -5.602 -18.630   2.814  1.00  0.00           C  
ATOM   1598  C   ALA B 106      -5.976 -17.594   1.771  1.00  0.00           C  
ATOM   1599  O   ALA B 106      -6.792 -17.864   0.891  1.00  0.00           O  
ATOM   1600  CB  ALA B 106      -6.457 -18.432   4.051  1.00  0.00           C  
ATOM   1601  H   ALA B 106      -3.926 -18.396   4.123  1.00  0.00           H  
ATOM   1602  HA  ALA B 106      -5.816 -19.608   2.381  1.00  0.00           H  
ATOM   1603 1HB  ALA B 106      -7.511 -18.463   3.774  1.00  0.00           H  
ATOM   1604 2HB  ALA B 106      -6.247 -19.225   4.769  1.00  0.00           H  
ATOM   1605 3HB  ALA B 106      -6.228 -17.467   4.500  1.00  0.00           H  
ATOM   1606  N   ALA B 107      -5.391 -16.407   1.876  1.00  0.00           N  
ATOM   1607  CA  ALA B 107      -5.636 -15.357   0.896  1.00  0.00           C  
ATOM   1608  C   ALA B 107      -5.114 -15.747  -0.466  1.00  0.00           C  
ATOM   1609  O   ALA B 107      -5.697 -15.395  -1.483  1.00  0.00           O  
ATOM   1610  CB  ALA B 107      -4.986 -14.075   1.327  1.00  0.00           C  
ATOM   1611  H   ALA B 107      -4.766 -16.224   2.647  1.00  0.00           H  
ATOM   1612  HA  ALA B 107      -6.713 -15.215   0.814  1.00  0.00           H  
ATOM   1613 1HB  ALA B 107      -5.179 -13.302   0.584  1.00  0.00           H  
ATOM   1614 2HB  ALA B 107      -5.396 -13.765   2.288  1.00  0.00           H  
ATOM   1615 3HB  ALA B 107      -3.912 -14.227   1.424  1.00  0.00           H  
ATOM   1616  N   THR B 108      -3.998 -16.463  -0.487  1.00  0.00           N  
ATOM   1617  CA  THR B 108      -3.471 -16.952  -1.747  1.00  0.00           C  
ATOM   1618  C   THR B 108      -4.468 -17.932  -2.355  1.00  0.00           C  
ATOM   1619  O   THR B 108      -4.716 -17.899  -3.555  1.00  0.00           O  
ATOM   1620  CB  THR B 108      -2.100 -17.629  -1.564  1.00  0.00           C  
ATOM   1621  OG1 THR B 108      -1.160 -16.678  -1.047  1.00  0.00           O  
ATOM   1622  CG2 THR B 108      -1.591 -18.170  -2.891  1.00  0.00           C  
ATOM   1623  H   THR B 108      -3.504 -16.675   0.367  1.00  0.00           H  
ATOM   1624  HA  THR B 108      -3.343 -16.105  -2.421  1.00  0.00           H  
ATOM   1625  HB  THR B 108      -2.192 -18.451  -0.854  1.00  0.00           H  
ATOM   1626  HG1 THR B 108      -1.471 -16.350  -0.200  1.00  0.00           H  
ATOM   1627 1HG2 THR B 108      -0.621 -18.645  -2.743  1.00  0.00           H  
ATOM   1628 2HG2 THR B 108      -2.298 -18.902  -3.281  1.00  0.00           H  
ATOM   1629 3HG2 THR B 108      -1.488 -17.351  -3.602  1.00  0.00           H  
ATOM   1630  N   VAL B 109      -5.054 -18.795  -1.528  1.00  0.00           N  
ATOM   1631  CA  VAL B 109      -6.060 -19.725  -2.028  1.00  0.00           C  
ATOM   1632  C   VAL B 109      -7.225 -18.928  -2.607  1.00  0.00           C  
ATOM   1633  O   VAL B 109      -7.726 -19.238  -3.682  1.00  0.00           O  
ATOM   1634  CB  VAL B 109      -6.563 -20.649  -0.903  1.00  0.00           C  
ATOM   1635  CG1 VAL B 109      -7.758 -21.463  -1.377  1.00  0.00           C  
ATOM   1636  CG2 VAL B 109      -5.438 -21.561  -0.440  1.00  0.00           C  
ATOM   1637  H   VAL B 109      -4.809 -18.815  -0.548  1.00  0.00           H  
ATOM   1638  HA  VAL B 109      -5.605 -20.342  -2.804  1.00  0.00           H  
ATOM   1639  HB  VAL B 109      -6.903 -20.035  -0.067  1.00  0.00           H  
ATOM   1640 1HG1 VAL B 109      -8.101 -22.109  -0.568  1.00  0.00           H  
ATOM   1641 2HG1 VAL B 109      -8.564 -20.790  -1.669  1.00  0.00           H  
ATOM   1642 3HG1 VAL B 109      -7.467 -22.074  -2.230  1.00  0.00           H  
ATOM   1643 1HG2 VAL B 109      -5.801 -22.211   0.357  1.00  0.00           H  
ATOM   1644 2HG2 VAL B 109      -5.095 -22.169  -1.277  1.00  0.00           H  
ATOM   1645 3HG2 VAL B 109      -4.610 -20.957  -0.066  1.00  0.00           H  
ATOM   1646  N   LEU B 110      -7.653 -17.902  -1.880  1.00  0.00           N  
ATOM   1647  CA  LEU B 110      -8.774 -17.069  -2.293  1.00  0.00           C  
ATOM   1648  C   LEU B 110      -8.421 -16.411  -3.621  1.00  0.00           C  
ATOM   1649  O   LEU B 110      -9.252 -16.328  -4.519  1.00  0.00           O  
ATOM   1650  CB  LEU B 110      -9.088 -16.002  -1.236  1.00  0.00           C  
ATOM   1651  CG  LEU B 110      -9.691 -16.523   0.075  1.00  0.00           C  
ATOM   1652  CD1 LEU B 110      -9.763 -15.388   1.088  1.00  0.00           C  
ATOM   1653  CD2 LEU B 110     -11.073 -17.101  -0.197  1.00  0.00           C  
ATOM   1654  H   LEU B 110      -7.181 -17.697  -1.010  1.00  0.00           H  
ATOM   1655  HA  LEU B 110      -9.652 -17.703  -2.411  1.00  0.00           H  
ATOM   1656 1HB  LEU B 110      -8.167 -15.476  -0.990  1.00  0.00           H  
ATOM   1657 2HB  LEU B 110      -9.788 -15.285  -1.662  1.00  0.00           H  
ATOM   1658  HG  LEU B 110      -9.048 -17.300   0.490  1.00  0.00           H  
ATOM   1659 1HD1 LEU B 110     -10.192 -15.758   2.019  1.00  0.00           H  
ATOM   1660 2HD1 LEU B 110      -8.760 -15.007   1.279  1.00  0.00           H  
ATOM   1661 3HD1 LEU B 110     -10.388 -14.588   0.694  1.00  0.00           H  
ATOM   1662 1HD2 LEU B 110     -11.502 -17.472   0.734  1.00  0.00           H  
ATOM   1663 2HD2 LEU B 110     -11.717 -16.325  -0.610  1.00  0.00           H  
ATOM   1664 3HD2 LEU B 110     -10.990 -17.922  -0.910  1.00  0.00           H  
ATOM   1665  N   LEU B 111      -7.176 -15.953  -3.737  1.00  0.00           N  
ATOM   1666  CA  LEU B 111      -6.700 -15.320  -4.961  1.00  0.00           C  
ATOM   1667  C   LEU B 111      -6.881 -16.253  -6.147  1.00  0.00           C  
ATOM   1668  O   LEU B 111      -7.381 -15.848  -7.196  1.00  0.00           O  
ATOM   1669  CB  LEU B 111      -5.222 -14.933  -4.824  1.00  0.00           C  
ATOM   1670  CG  LEU B 111      -4.586 -14.287  -6.061  1.00  0.00           C  
ATOM   1671  CD1 LEU B 111      -5.280 -12.964  -6.358  1.00  0.00           C  
ATOM   1672  CD2 LEU B 111      -3.098 -14.082  -5.819  1.00  0.00           C  
ATOM   1673  H   LEU B 111      -6.546 -16.048  -2.954  1.00  0.00           H  
ATOM   1674  HA  LEU B 111      -7.284 -14.416  -5.132  1.00  0.00           H  
ATOM   1675 1HB  LEU B 111      -5.122 -14.232  -3.997  1.00  0.00           H  
ATOM   1676 2HB  LEU B 111      -4.649 -15.829  -4.586  1.00  0.00           H  
ATOM   1677  HG  LEU B 111      -4.726 -14.938  -6.924  1.00  0.00           H  
ATOM   1678 1HD1 LEU B 111      -4.828 -12.506  -7.238  1.00  0.00           H  
ATOM   1679 2HD1 LEU B 111      -6.338 -13.144  -6.547  1.00  0.00           H  
ATOM   1680 3HD1 LEU B 111      -5.170 -12.297  -5.504  1.00  0.00           H  
ATOM   1681 1HD2 LEU B 111      -2.646 -13.623  -6.699  1.00  0.00           H  
ATOM   1682 2HD2 LEU B 111      -2.956 -13.429  -4.957  1.00  0.00           H  
ATOM   1683 3HD2 LEU B 111      -2.624 -15.044  -5.627  1.00  0.00           H  
ATOM   1684  N   VAL B 112      -6.461 -17.502  -5.976  1.00  0.00           N  
ATOM   1685  CA  VAL B 112      -6.598 -18.504  -7.022  1.00  0.00           C  
ATOM   1686  C   VAL B 112      -8.058 -18.688  -7.382  1.00  0.00           C  
ATOM   1687  O   VAL B 112      -8.399 -18.848  -8.545  1.00  0.00           O  
ATOM   1688  CB  VAL B 112      -6.006 -19.851  -6.567  1.00  0.00           C  
ATOM   1689  CG1 VAL B 112      -6.345 -20.947  -7.564  1.00  0.00           C  
ATOM   1690  CG2 VAL B 112      -4.499 -19.723  -6.397  1.00  0.00           C  
ATOM   1691  H   VAL B 112      -6.038 -17.763  -5.097  1.00  0.00           H  
ATOM   1692  HA  VAL B 112      -6.048 -18.163  -7.901  1.00  0.00           H  
ATOM   1693  HB  VAL B 112      -6.457 -20.131  -5.615  1.00  0.00           H  
ATOM   1694 1HG1 VAL B 112      -5.919 -21.892  -7.227  1.00  0.00           H  
ATOM   1695 2HG1 VAL B 112      -7.427 -21.045  -7.644  1.00  0.00           H  
ATOM   1696 3HG1 VAL B 112      -5.931 -20.692  -8.541  1.00  0.00           H  
ATOM   1697 1HG2 VAL B 112      -4.088 -20.679  -6.073  1.00  0.00           H  
ATOM   1698 2HG2 VAL B 112      -4.049 -19.437  -7.347  1.00  0.00           H  
ATOM   1699 3HG2 VAL B 112      -4.281 -18.962  -5.647  1.00  0.00           H  
ATOM   1700  N   ILE B 113      -8.923 -18.683  -6.380  1.00  0.00           N  
ATOM   1701  CA  ILE B 113     -10.333 -18.894  -6.647  1.00  0.00           C  
ATOM   1702  C   ILE B 113     -10.761 -17.751  -7.560  1.00  0.00           C  
ATOM   1703  O   ILE B 113     -11.448 -17.970  -8.555  1.00  0.00           O  
ATOM   1704  CB  ILE B 113     -11.175 -18.915  -5.358  1.00  0.00           C  
ATOM   1705  CG1 ILE B 113     -10.850 -20.160  -4.529  1.00  0.00           C  
ATOM   1706  CG2 ILE B 113     -12.658 -18.866  -5.691  1.00  0.00           C  
ATOM   1707  CD1 ILE B 113     -11.413 -20.122  -3.126  1.00  0.00           C  
ATOM   1708  H   ILE B 113      -8.620 -18.534  -5.428  1.00  0.00           H  
ATOM   1709  HA  ILE B 113     -10.451 -19.860  -7.136  1.00  0.00           H  
ATOM   1710  HB  ILE B 113     -10.921 -18.052  -4.744  1.00  0.00           H  
ATOM   1711 1HG1 ILE B 113     -11.241 -21.044  -5.030  1.00  0.00           H  
ATOM   1712 2HG1 ILE B 113      -9.768 -20.277  -4.457  1.00  0.00           H  
ATOM   1713 1HG2 ILE B 113     -13.239 -18.882  -4.768  1.00  0.00           H  
ATOM   1714 2HG2 ILE B 113     -12.877 -17.952  -6.241  1.00  0.00           H  
ATOM   1715 3HG2 ILE B 113     -12.923 -19.729  -6.301  1.00  0.00           H  
ATOM   1716 1HD1 ILE B 113     -11.141 -21.037  -2.600  1.00  0.00           H  
ATOM   1717 2HD1 ILE B 113     -11.006 -19.262  -2.592  1.00  0.00           H  
ATOM   1718 3HD1 ILE B 113     -12.498 -20.041  -3.173  1.00  0.00           H  
ATOM   1719  N   VAL B 114     -10.325 -16.536  -7.222  1.00  0.00           N  
ATOM   1720  CA  VAL B 114     -10.677 -15.333  -7.977  1.00  0.00           C  
ATOM   1721  C   VAL B 114     -10.162 -15.453  -9.396  1.00  0.00           C  
ATOM   1722  O   VAL B 114     -10.844 -15.087 -10.348  1.00  0.00           O  
ATOM   1723  CB  VAL B 114     -10.080 -14.075  -7.318  1.00  0.00           C  
ATOM   1724  CG1 VAL B 114     -10.241 -12.868  -8.231  1.00  0.00           C  
ATOM   1725  CG2 VAL B 114     -10.747 -13.829  -5.974  1.00  0.00           C  
ATOM   1726  H   VAL B 114      -9.729 -16.452  -6.411  1.00  0.00           H  
ATOM   1727  HA  VAL B 114     -11.763 -15.235  -7.986  1.00  0.00           H  
ATOM   1728  HB  VAL B 114      -9.010 -14.227  -7.171  1.00  0.00           H  
ATOM   1729 1HG1 VAL B 114      -9.813 -11.989  -7.750  1.00  0.00           H  
ATOM   1730 2HG1 VAL B 114      -9.725 -13.053  -9.172  1.00  0.00           H  
ATOM   1731 3HG1 VAL B 114     -11.300 -12.696  -8.423  1.00  0.00           H  
ATOM   1732 1HG2 VAL B 114     -10.320 -12.938  -5.514  1.00  0.00           H  
ATOM   1733 2HG2 VAL B 114     -11.818 -13.683  -6.121  1.00  0.00           H  
ATOM   1734 3HG2 VAL B 114     -10.584 -14.687  -5.324  1.00  0.00           H  
ATOM   1735  N   LEU B 115      -8.939 -15.951  -9.527  1.00  0.00           N  
ATOM   1736  CA  LEU B 115      -8.316 -16.064 -10.829  1.00  0.00           C  
ATOM   1737  C   LEU B 115      -9.169 -17.009 -11.657  1.00  0.00           C  
ATOM   1738  O   LEU B 115      -9.439 -16.745 -12.826  1.00  0.00           O  
ATOM   1739  CB  LEU B 115      -6.880 -16.589 -10.714  1.00  0.00           C  
ATOM   1740  CG  LEU B 115      -5.868 -15.626 -10.079  1.00  0.00           C  
ATOM   1741  CD1 LEU B 115      -4.543 -16.346  -9.870  1.00  0.00           C  
ATOM   1742  CD2 LEU B 115      -5.696 -14.408 -10.974  1.00  0.00           C  
ATOM   1743  H   LEU B 115      -8.431 -16.258  -8.710  1.00  0.00           H  
ATOM   1744  HA  LEU B 115      -8.283 -15.075 -11.284  1.00  0.00           H  
ATOM   1745 1HB  LEU B 115      -6.890 -17.500 -10.116  1.00  0.00           H  
ATOM   1746 2HB  LEU B 115      -6.518 -16.838 -11.711  1.00  0.00           H  
ATOM   1747  HG  LEU B 115      -6.233 -15.308  -9.101  1.00  0.00           H  
ATOM   1748 1HD1 LEU B 115      -3.824 -15.661  -9.420  1.00  0.00           H  
ATOM   1749 2HD1 LEU B 115      -4.692 -17.200  -9.211  1.00  0.00           H  
ATOM   1750 3HD1 LEU B 115      -4.162 -16.689 -10.832  1.00  0.00           H  
ATOM   1751 1HD2 LEU B 115      -4.977 -13.723 -10.522  1.00  0.00           H  
ATOM   1752 2HD2 LEU B 115      -5.331 -14.725 -11.952  1.00  0.00           H  
ATOM   1753 3HD2 LEU B 115      -6.654 -13.904 -11.091  1.00  0.00           H  
ATOM   1754  N   LEU B 116      -9.606 -18.101 -11.041  1.00  0.00           N  
ATOM   1755  CA  LEU B 116     -10.438 -19.087 -11.720  1.00  0.00           C  
ATOM   1756  C   LEU B 116     -11.814 -18.530 -12.045  1.00  0.00           C  
ATOM   1757  O   LEU B 116     -12.368 -18.824 -13.097  1.00  0.00           O  
ATOM   1758  CB  LEU B 116     -10.584 -20.344 -10.852  1.00  0.00           C  
ATOM   1759  CG  LEU B 116      -9.310 -21.178 -10.671  1.00  0.00           C  
ATOM   1760  CD1 LEU B 116      -9.563 -22.274  -9.644  1.00  0.00           C  
ATOM   1761  CD2 LEU B 116      -8.896 -21.770 -12.010  1.00  0.00           C  
ATOM   1762  H   LEU B 116      -9.356 -18.250 -10.073  1.00  0.00           H  
ATOM   1763  HA  LEU B 116      -9.954 -19.362 -12.656  1.00  0.00           H  
ATOM   1764 1HB  LEU B 116     -10.927 -20.044  -9.862  1.00  0.00           H  
ATOM   1765 2HB  LEU B 116     -11.342 -20.987 -11.296  1.00  0.00           H  
ATOM   1766  HG  LEU B 116      -8.510 -20.543 -10.291  1.00  0.00           H  
ATOM   1767 1HD1 LEU B 116      -8.657 -22.868  -9.515  1.00  0.00           H  
ATOM   1768 2HD1 LEU B 116      -9.838 -21.823  -8.690  1.00  0.00           H  
ATOM   1769 3HD1 LEU B 116     -10.371 -22.917  -9.989  1.00  0.00           H  
ATOM   1770 1HD2 LEU B 116      -7.990 -22.362 -11.881  1.00  0.00           H  
ATOM   1771 2HD2 LEU B 116      -9.696 -22.405 -12.390  1.00  0.00           H  
ATOM   1772 3HD2 LEU B 116      -8.704 -20.964 -12.719  1.00  0.00           H  
ATOM   1773  N   ALA B 117     -12.357 -17.716 -11.145  1.00  0.00           N  
ATOM   1774  CA  ALA B 117     -13.658 -17.093 -11.359  1.00  0.00           C  
ATOM   1775  C   ALA B 117     -13.667 -16.279 -12.646  1.00  0.00           C  
ATOM   1776  O   ALA B 117     -14.583 -16.396 -13.458  1.00  0.00           O  
ATOM   1777  CB  ALA B 117     -14.009 -16.198 -10.177  1.00  0.00           C  
ATOM   1778  H   ALA B 117     -11.855 -17.525 -10.289  1.00  0.00           H  
ATOM   1779  HA  ALA B 117     -14.401 -17.885 -11.457  1.00  0.00           H  
ATOM   1780 1HB  ALA B 117     -14.982 -15.737 -10.348  1.00  0.00           H  
ATOM   1781 2HB  ALA B 117     -14.045 -16.795  -9.267  1.00  0.00           H  
ATOM   1782 3HB  ALA B 117     -13.254 -15.421 -10.073  1.00  0.00           H  
ATOM   1783  N   GLY B 118     -12.646 -15.446 -12.823  1.00  0.00           N  
ATOM   1784  CA  GLY B 118     -12.519 -14.683 -14.052  1.00  0.00           C  
ATOM   1785  C   GLY B 118     -12.381 -15.598 -15.251  1.00  0.00           C  
ATOM   1786  O   GLY B 118     -13.081 -15.440 -16.250  1.00  0.00           O  
ATOM   1787  H   GLY B 118     -11.948 -15.337 -12.102  1.00  0.00           H  
ATOM   1788 1HA  GLY B 118     -13.393 -14.044 -14.175  1.00  0.00           H  
ATOM   1789 2HA  GLY B 118     -11.650 -14.029 -13.985  1.00  0.00           H  
ATOM   1790  N   SER B 119     -11.473 -16.561 -15.147  1.00  0.00           N  
ATOM   1791  CA  SER B 119     -11.170 -17.459 -16.249  1.00  0.00           C  
ATOM   1792  C   SER B 119     -12.430 -18.139 -16.749  1.00  0.00           C  
ATOM   1793  O   SER B 119     -12.640 -18.275 -17.951  1.00  0.00           O  
ATOM   1794  CB  SER B 119     -10.158 -18.501 -15.816  1.00  0.00           C  
ATOM   1795  OG  SER B 119      -8.922 -17.909 -15.523  1.00  0.00           O  
ATOM   1796  H   SER B 119     -10.980 -16.671 -14.273  1.00  0.00           H  
ATOM   1797  HA  SER B 119     -10.744 -16.873 -17.065  1.00  0.00           H  
ATOM   1798 1HB  SER B 119     -10.530 -19.026 -14.937  1.00  0.00           H  
ATOM   1799 2HB  SER B 119     -10.032 -19.237 -16.609  1.00  0.00           H  
ATOM   1800  HG  SER B 119      -9.091 -16.967 -15.451  1.00  0.00           H  
ATOM   1801  N   TYR B 120     -13.269 -18.561 -15.814  1.00  0.00           N  
ATOM   1802  CA  TYR B 120     -14.410 -19.396 -16.141  1.00  0.00           C  
ATOM   1803  C   TYR B 120     -15.738 -18.661 -16.055  1.00  0.00           C  
ATOM   1804  O   TYR B 120     -16.781 -19.280 -15.852  1.00  0.00           O  
ATOM   1805  CB  TYR B 120     -14.435 -20.621 -15.224  1.00  0.00           C  
ATOM   1806  CG  TYR B 120     -13.369 -21.645 -15.543  1.00  0.00           C  
ATOM   1807  CD1 TYR B 120     -12.093 -21.504 -15.018  1.00  0.00           C  
ATOM   1808  CD2 TYR B 120     -13.667 -22.724 -16.362  1.00  0.00           C  
ATOM   1809  CE1 TYR B 120     -11.119 -22.440 -15.309  1.00  0.00           C  
ATOM   1810  CE2 TYR B 120     -12.693 -23.659 -16.653  1.00  0.00           C  
ATOM   1811  CZ  TYR B 120     -11.424 -23.519 -16.130  1.00  0.00           C  
ATOM   1812  OH  TYR B 120     -10.453 -24.451 -16.421  1.00  0.00           O  
ATOM   1813  H   TYR B 120     -13.112 -18.297 -14.852  1.00  0.00           H  
ATOM   1814  HA  TYR B 120     -14.311 -19.730 -17.174  1.00  0.00           H  
ATOM   1815 1HB  TYR B 120     -14.304 -20.303 -14.188  1.00  0.00           H  
ATOM   1816 2HB  TYR B 120     -15.407 -21.109 -15.296  1.00  0.00           H  
ATOM   1817  HD1 TYR B 120     -11.859 -20.656 -14.374  1.00  0.00           H  
ATOM   1818  HD2 TYR B 120     -14.669 -22.834 -16.775  1.00  0.00           H  
ATOM   1819  HE1 TYR B 120     -10.117 -22.329 -14.896  1.00  0.00           H  
ATOM   1820  HE2 TYR B 120     -12.927 -24.507 -17.297  1.00  0.00           H  
ATOM   1821  HH  TYR B 120      -9.635 -24.207 -15.981  1.00  0.00           H  
ATOM   1822  N   LEU B 121     -15.692 -17.341 -16.201  1.00  0.00           N  
ATOM   1823  CA  LEU B 121     -16.909 -16.536 -16.285  1.00  0.00           C  
ATOM   1824  C   LEU B 121     -16.799 -15.577 -17.458  1.00  0.00           C  
ATOM   1825  O   LEU B 121     -17.734 -15.418 -18.239  1.00  0.00           O  
ATOM   1826  CB  LEU B 121     -17.135 -15.754 -14.985  1.00  0.00           C  
ATOM   1827  CG  LEU B 121     -17.490 -16.599 -13.754  1.00  0.00           C  
ATOM   1828  CD1 LEU B 121     -17.564 -15.701 -12.526  1.00  0.00           C  
ATOM   1829  CD2 LEU B 121     -18.814 -17.310 -13.991  1.00  0.00           C  
ATOM   1830  H   LEU B 121     -14.794 -16.882 -16.257  1.00  0.00           H  
ATOM   1831  HA  LEU B 121     -17.756 -17.205 -16.438  1.00  0.00           H  
ATOM   1832 1HB  LEU B 121     -16.230 -15.195 -14.753  1.00  0.00           H  
ATOM   1833 2HB  LEU B 121     -17.946 -15.043 -15.144  1.00  0.00           H  
ATOM   1834  HG  LEU B 121     -16.707 -17.337 -13.581  1.00  0.00           H  
ATOM   1835 1HD1 LEU B 121     -17.816 -16.301 -11.651  1.00  0.00           H  
ATOM   1836 2HD1 LEU B 121     -16.598 -15.219 -12.369  1.00  0.00           H  
ATOM   1837 3HD1 LEU B 121     -18.329 -14.940 -12.676  1.00  0.00           H  
ATOM   1838 1HD2 LEU B 121     -19.066 -17.911 -13.116  1.00  0.00           H  
ATOM   1839 2HD2 LEU B 121     -19.598 -16.573 -14.162  1.00  0.00           H  
ATOM   1840 3HD2 LEU B 121     -18.727 -17.958 -14.863  1.00  0.00           H  
ATOM   1841  N   ALA B 122     -15.647 -14.928 -17.572  1.00  0.00           N  
ATOM   1842  CA  ALA B 122     -15.428 -13.987 -18.658  1.00  0.00           C  
ATOM   1843  C   ALA B 122     -15.585 -14.766 -19.958  1.00  0.00           C  
ATOM   1844  O   ALA B 122     -16.290 -14.341 -20.877  1.00  0.00           O  
ATOM   1845  CB  ALA B 122     -14.033 -13.389 -18.562  1.00  0.00           C  
ATOM   1846  H   ALA B 122     -14.910 -15.084 -16.901  1.00  0.00           H  
ATOM   1847  HA  ALA B 122     -16.187 -13.206 -18.588  1.00  0.00           H  
ATOM   1848 1HB  ALA B 122     -13.881 -12.685 -19.381  1.00  0.00           H  
ATOM   1849 2HB  ALA B 122     -13.924 -12.867 -17.611  1.00  0.00           H  
ATOM   1850 3HB  ALA B 122     -13.291 -14.184 -18.626  1.00  0.00           H  
ATOM   1851  N   VAL B 123     -14.923 -15.917 -20.019  1.00  0.00           N  
ATOM   1852  CA  VAL B 123     -14.910 -16.720 -21.229  1.00  0.00           C  
ATOM   1853  C   VAL B 123     -16.325 -17.201 -21.489  1.00  0.00           C  
ATOM   1854  O   VAL B 123     -16.787 -17.183 -22.625  1.00  0.00           O  
ATOM   1855  CB  VAL B 123     -13.960 -17.924 -21.089  1.00  0.00           C  
ATOM   1856  CG1 VAL B 123     -14.113 -18.865 -22.275  1.00  0.00           C  
ATOM   1857  CG2 VAL B 123     -12.523 -17.438 -20.969  1.00  0.00           C  
ATOM   1858  H   VAL B 123     -14.417 -16.243 -19.208  1.00  0.00           H  
ATOM   1859  HA  VAL B 123     -14.557 -16.099 -22.053  1.00  0.00           H  
ATOM   1860  HB  VAL B 123     -14.230 -18.486 -20.196  1.00  0.00           H  
ATOM   1861 1HG1 VAL B 123     -13.433 -19.710 -22.159  1.00  0.00           H  
ATOM   1862 2HG1 VAL B 123     -15.140 -19.228 -22.321  1.00  0.00           H  
ATOM   1863 3HG1 VAL B 123     -13.874 -18.332 -23.195  1.00  0.00           H  
ATOM   1864 1HG2 VAL B 123     -11.857 -18.293 -20.869  1.00  0.00           H  
ATOM   1865 2HG2 VAL B 123     -12.255 -16.870 -21.859  1.00  0.00           H  
ATOM   1866 3HG2 VAL B 123     -12.428 -16.799 -20.089  1.00  0.00           H  
ATOM   1867  N   LEU B 124     -17.017 -17.615 -20.432  1.00  0.00           N  
ATOM   1868  CA  LEU B 124     -18.386 -18.103 -20.566  1.00  0.00           C  
ATOM   1869  C   LEU B 124     -19.214 -17.264 -21.541  1.00  0.00           C  
ATOM   1870  O   LEU B 124     -19.876 -17.797 -22.433  1.00  0.00           O  
ATOM   1871  CB  LEU B 124     -19.069 -18.115 -19.192  1.00  0.00           C  
ATOM   1872  CG  LEU B 124     -20.521 -18.611 -19.176  1.00  0.00           C  
ATOM   1873  CD1 LEU B 124     -20.566 -20.064 -19.628  1.00  0.00           C  
ATOM   1874  CD2 LEU B 124     -21.095 -18.455 -17.776  1.00  0.00           C  
ATOM   1875  H   LEU B 124     -16.591 -17.592 -19.517  1.00  0.00           H  
ATOM   1876  HA  LEU B 124     -18.353 -19.121 -20.954  1.00  0.00           H  
ATOM   1877 1HB  LEU B 124     -18.494 -18.752 -18.523  1.00  0.00           H  
ATOM   1878 2HB  LEU B 124     -19.061 -17.101 -18.792  1.00  0.00           H  
ATOM   1879  HG  LEU B 124     -21.114 -18.024 -19.878  1.00  0.00           H  
ATOM   1880 1HD1 LEU B 124     -21.598 -20.416 -19.616  1.00  0.00           H  
ATOM   1881 2HD1 LEU B 124     -20.168 -20.142 -20.640  1.00  0.00           H  
ATOM   1882 3HD1 LEU B 124     -19.967 -20.673 -18.954  1.00  0.00           H  
ATOM   1883 1HD2 LEU B 124     -22.127 -18.808 -17.764  1.00  0.00           H  
ATOM   1884 2HD2 LEU B 124     -20.503 -19.043 -17.072  1.00  0.00           H  
ATOM   1885 3HD2 LEU B 124     -21.066 -17.406 -17.485  1.00  0.00           H  
ATOM   1886  N   ALA B 125     -19.169 -15.948 -21.365  1.00  0.00           N  
ATOM   1887  CA  ALA B 125     -19.862 -15.030 -22.257  1.00  0.00           C  
ATOM   1888  C   ALA B 125     -19.023 -14.863 -23.510  1.00  0.00           C  
ATOM   1889  O   ALA B 125     -19.486 -15.128 -24.617  1.00  0.00           O  
ATOM   1890  CB  ALA B 125     -20.060 -13.683 -21.578  1.00  0.00           C  
ATOM   1891  H   ALA B 125     -18.640 -15.576 -20.590  1.00  0.00           H  
ATOM   1892  HA  ALA B 125     -20.825 -15.470 -22.515  1.00  0.00           H  
ATOM   1893 1HB  ALA B 125     -20.579 -13.006 -22.257  1.00  0.00           H  
ATOM   1894 2HB  ALA B 125     -20.653 -13.814 -20.673  1.00  0.00           H  
ATOM   1895 3HB  ALA B 125     -19.090 -13.262 -21.317  1.00  0.00           H  
ATOM   1896  N   GLU B 126     -17.779 -14.434 -23.322  1.00  0.00           N  
ATOM   1897  CA  GLU B 126     -16.920 -14.014 -24.422  1.00  0.00           C  
ATOM   1898  C   GLU B 126     -16.853 -15.037 -25.557  1.00  0.00           C  
ATOM   1899  O   GLU B 126     -17.081 -14.700 -26.718  1.00  0.00           O  
ATOM   1900  CB  GLU B 126     -15.507 -13.739 -23.901  1.00  0.00           C  
ATOM   1901  CG  GLU B 126     -15.397 -12.521 -22.995  1.00  0.00           C  
ATOM   1902  CD  GLU B 126     -15.417 -11.224 -23.755  1.00  0.00           C  
ATOM   1903  OE1 GLU B 126     -14.596 -11.054 -24.625  1.00  0.00           O  
ATOM   1904  OE2 GLU B 126     -16.252 -10.401 -23.465  1.00  0.00           O  
ATOM   1905  H   GLU B 126     -17.421 -14.399 -22.378  1.00  0.00           H  
ATOM   1906  HA  GLU B 126     -17.325 -13.095 -24.848  1.00  0.00           H  
ATOM   1907 1HB  GLU B 126     -15.150 -14.604 -23.342  1.00  0.00           H  
ATOM   1908 2HB  GLU B 126     -14.830 -13.592 -24.743  1.00  0.00           H  
ATOM   1909 1HG  GLU B 126     -16.228 -12.529 -22.291  1.00  0.00           H  
ATOM   1910 2HG  GLU B 126     -14.471 -12.589 -22.425  1.00  0.00           H  
ATOM   1911  N   ARG B 127     -16.534 -16.282 -25.209  1.00  0.00           N  
ATOM   1912  CA  ARG B 127     -16.446 -17.395 -26.160  1.00  0.00           C  
ATOM   1913  C   ARG B 127     -17.668 -17.597 -27.055  1.00  0.00           C  
ATOM   1914  O   ARG B 127     -17.527 -17.841 -28.255  1.00  0.00           O  
ATOM   1915  CB  ARG B 127     -16.192 -18.688 -25.401  1.00  0.00           C  
ATOM   1916  CG  ARG B 127     -16.066 -19.927 -26.273  1.00  0.00           C  
ATOM   1917  CD  ARG B 127     -15.940 -21.162 -25.458  1.00  0.00           C  
ATOM   1918  NE  ARG B 127     -14.599 -21.322 -24.920  1.00  0.00           N  
ATOM   1919  CZ  ARG B 127     -14.280 -22.127 -23.887  1.00  0.00           C  
ATOM   1920  NH1 ARG B 127     -15.215 -22.837 -23.294  1.00  0.00           N  
ATOM   1921  NH2 ARG B 127     -13.028 -22.203 -23.470  1.00  0.00           N  
ATOM   1922  H   ARG B 127     -16.343 -16.455 -24.232  1.00  0.00           H  
ATOM   1923  HA  ARG B 127     -15.611 -17.207 -26.836  1.00  0.00           H  
ATOM   1924 1HB  ARG B 127     -15.274 -18.597 -24.823  1.00  0.00           H  
ATOM   1925 2HB  ARG B 127     -17.007 -18.863 -24.697  1.00  0.00           H  
ATOM   1926 1HG  ARG B 127     -16.952 -20.021 -26.903  1.00  0.00           H  
ATOM   1927 2HG  ARG B 127     -15.180 -19.840 -26.903  1.00  0.00           H  
ATOM   1928 1HD  ARG B 127     -16.640 -21.121 -24.624  1.00  0.00           H  
ATOM   1929 2HD  ARG B 127     -16.164 -22.031 -26.077  1.00  0.00           H  
ATOM   1930  HE  ARG B 127     -13.854 -20.792 -25.351  1.00  0.00           H  
ATOM   1931 1HH1 ARG B 127     -16.171 -22.778 -23.612  1.00  0.00           H  
ATOM   1932 2HH1 ARG B 127     -14.975 -23.439 -22.520  1.00  0.00           H  
ATOM   1933 1HH2 ARG B 127     -12.310 -21.657 -23.926  1.00  0.00           H  
ATOM   1934 2HH2 ARG B 127     -12.789 -22.806 -22.697  1.00  0.00           H  
ATOM   1935  N   GLY B 128     -18.861 -17.508 -26.475  1.00  0.00           N  
ATOM   1936  CA  GLY B 128     -20.068 -17.621 -27.275  1.00  0.00           C  
ATOM   1937  C   GLY B 128     -20.683 -16.276 -27.600  1.00  0.00           C  
ATOM   1938  O   GLY B 128     -21.906 -16.153 -27.667  1.00  0.00           O  
ATOM   1939  H   GLY B 128     -18.941 -17.360 -25.480  1.00  0.00           H  
ATOM   1940 1HA  GLY B 128     -19.840 -18.139 -28.206  1.00  0.00           H  
ATOM   1941 2HA  GLY B 128     -20.802 -18.224 -26.742  1.00  0.00           H  
ATOM   1942  N   ALA B 129     -19.837 -15.268 -27.808  1.00  0.00           N  
ATOM   1943  CA  ALA B 129     -20.316 -13.913 -28.060  1.00  0.00           C  
ATOM   1944  C   ALA B 129     -19.339 -13.090 -28.906  1.00  0.00           C  
ATOM   1945  O   ALA B 129     -18.177 -13.467 -29.077  1.00  0.00           O  
ATOM   1946  CB  ALA B 129     -20.572 -13.203 -26.727  1.00  0.00           C  
ATOM   1947  H   ALA B 129     -18.843 -15.443 -27.791  1.00  0.00           H  
ATOM   1948  HA  ALA B 129     -21.245 -13.982 -28.626  1.00  0.00           H  
ATOM   1949 1HB  ALA B 129     -20.929 -12.191 -26.916  1.00  0.00           H  
ATOM   1950 2HB  ALA B 129     -21.323 -13.753 -26.160  1.00  0.00           H  
ATOM   1951 3HB  ALA B 129     -19.646 -13.159 -26.155  1.00  0.00           H  
ATOM   1952  N   PRO B 130     -19.818 -11.962 -29.464  1.00  0.00           N  
ATOM   1953  CA  PRO B 130     -19.032 -11.006 -30.263  1.00  0.00           C  
ATOM   1954  C   PRO B 130     -17.807 -10.422 -29.542  1.00  0.00           C  
ATOM   1955  O   PRO B 130     -16.964  -9.767 -30.157  1.00  0.00           O  
ATOM   1956  CB  PRO B 130     -20.043  -9.911 -30.599  1.00  0.00           C  
ATOM   1957  CG  PRO B 130     -21.386 -10.574 -30.474  1.00  0.00           C  
ATOM   1958  CD  PRO B 130     -21.251 -11.542 -29.353  1.00  0.00           C  
ATOM   1959  HA  PRO B 130     -18.692 -11.499 -31.185  1.00  0.00           H  
ATOM   1960 1HB  PRO B 130     -19.926  -9.065 -29.906  1.00  0.00           H  
ATOM   1961 2HB  PRO B 130     -19.857  -9.525 -31.611  1.00  0.00           H  
ATOM   1962 1HG  PRO B 130     -22.165  -9.823 -30.280  1.00  0.00           H  
ATOM   1963 2HG  PRO B 130     -21.653 -11.071 -31.418  1.00  0.00           H  
ATOM   1964 1HD  PRO B 130     -21.457 -11.031 -28.400  1.00  0.00           H  
ATOM   1965 2HD  PRO B 130     -21.950 -12.378 -29.503  1.00  0.00           H  
ATOM   1966  N   GLY B 131     -17.708 -10.680 -28.244  1.00  0.00           N  
ATOM   1967  CA  GLY B 131     -16.570 -10.210 -27.480  1.00  0.00           C  
ATOM   1968  C   GLY B 131     -15.199 -10.659 -27.917  1.00  0.00           C  
ATOM   1969  O   GLY B 131     -15.036 -11.308 -28.946  1.00  0.00           O  
ATOM   1970  H   GLY B 131     -18.431 -11.207 -27.777  1.00  0.00           H  
ATOM   1971 1HA  GLY B 131     -16.551  -9.120 -27.487  1.00  0.00           H  
ATOM   1972 2HA  GLY B 131     -16.676 -10.523 -26.441  1.00  0.00           H  
ATOM   1973  N   ALA B 132     -14.215 -10.311 -27.089  1.00  0.00           N  
ATOM   1974  CA  ALA B 132     -12.801 -10.468 -27.401  1.00  0.00           C  
ATOM   1975  C   ALA B 132     -12.369 -11.927 -27.504  1.00  0.00           C  
ATOM   1976  O   ALA B 132     -13.196 -12.840 -27.518  1.00  0.00           O  
ATOM   1977  CB  ALA B 132     -11.960  -9.746 -26.351  1.00  0.00           C  
ATOM   1978  H   ALA B 132     -14.481  -9.917 -26.198  1.00  0.00           H  
ATOM   1979  HA  ALA B 132     -12.618 -10.018 -28.376  1.00  0.00           H  
ATOM   1980 1HB  ALA B 132     -10.902  -9.866 -26.587  1.00  0.00           H  
ATOM   1981 2HB  ALA B 132     -12.212  -8.686 -26.347  1.00  0.00           H  
ATOM   1982 3HB  ALA B 132     -12.161 -10.170 -25.369  1.00  0.00           H  
ATOM   1983  N   GLN B 133     -11.057 -12.124 -27.564  1.00  0.00           N  
ATOM   1984  CA  GLN B 133     -10.454 -13.443 -27.717  1.00  0.00           C  
ATOM   1985  C   GLN B 133     -10.363 -14.291 -26.456  1.00  0.00           C  
ATOM   1986  O   GLN B 133      -9.555 -15.220 -26.401  1.00  0.00           O  
ATOM   1987  CB  GLN B 133      -9.049 -13.286 -28.306  1.00  0.00           C  
ATOM   1988  CG  GLN B 133      -9.025 -12.717 -29.714  1.00  0.00           C  
ATOM   1989  CD  GLN B 133      -7.612 -12.501 -30.226  1.00  0.00           C  
ATOM   1990  OE1 GLN B 133      -6.700 -13.271 -29.914  1.00  0.00           O  
ATOM   1991  NE2 GLN B 133      -7.425 -11.450 -31.016  1.00  0.00           N  
ATOM   1992  H   GLN B 133     -10.457 -11.314 -27.499  1.00  0.00           H  
ATOM   1993  HA  GLN B 133     -11.068 -14.027 -28.403  1.00  0.00           H  
ATOM   1994 1HB  GLN B 133      -8.459 -12.628 -27.667  1.00  0.00           H  
ATOM   1995 2HB  GLN B 133      -8.553 -14.256 -28.325  1.00  0.00           H  
ATOM   1996 1HG  GLN B 133      -9.529 -13.412 -30.385  1.00  0.00           H  
ATOM   1997 2HG  GLN B 133      -9.540 -11.757 -29.715  1.00  0.00           H  
ATOM   1998 1HE2 GLN B 133      -6.515 -11.256 -31.384  1.00  0.00           H  
ATOM   1999 2HE2 GLN B 133      -8.194 -10.852 -31.243  1.00  0.00           H  
ATOM   2000  N   LEU B 134     -11.166 -13.984 -25.441  1.00  0.00           N  
ATOM   2001  CA  LEU B 134     -11.197 -14.820 -24.240  1.00  0.00           C  
ATOM   2002  C   LEU B 134     -12.070 -16.010 -24.605  1.00  0.00           C  
ATOM   2003  O   LEU B 134     -13.244 -16.086 -24.250  1.00  0.00           O  
ATOM   2004  CB  LEU B 134     -11.765 -14.068 -23.031  1.00  0.00           C  
ATOM   2005  CG  LEU B 134     -10.923 -12.889 -22.524  1.00  0.00           C  
ATOM   2006  CD1 LEU B 134     -11.687 -12.150 -21.434  1.00  0.00           C  
ATOM   2007  CD2 LEU B 134      -9.590 -13.405 -22.004  1.00  0.00           C  
ATOM   2008  H   LEU B 134     -11.763 -13.171 -25.490  1.00  0.00           H  
ATOM   2009  HA  LEU B 134     -10.177 -15.117 -24.000  1.00  0.00           H  
ATOM   2010 1HB  LEU B 134     -12.749 -13.682 -23.293  1.00  0.00           H  
ATOM   2011 2HB  LEU B 134     -11.881 -14.771 -22.206  1.00  0.00           H  
ATOM   2012  HG  LEU B 134     -10.747 -12.189 -23.342  1.00  0.00           H  
ATOM   2013 1HD1 LEU B 134     -11.089 -11.312 -21.075  1.00  0.00           H  
ATOM   2014 2HD1 LEU B 134     -12.627 -11.776 -21.839  1.00  0.00           H  
ATOM   2015 3HD1 LEU B 134     -11.892 -12.830 -20.608  1.00  0.00           H  
ATOM   2016 1HD2 LEU B 134      -8.991 -12.568 -21.644  1.00  0.00           H  
ATOM   2017 2HD2 LEU B 134      -9.764 -14.104 -21.186  1.00  0.00           H  
ATOM   2018 3HD2 LEU B 134      -9.057 -13.913 -22.808  1.00  0.00           H  
ATOM   2019  N   ILE B 135     -11.458 -16.930 -25.337  1.00  0.00           N  
ATOM   2020  CA  ILE B 135     -12.094 -18.146 -25.801  1.00  0.00           C  
ATOM   2021  C   ILE B 135     -11.344 -19.349 -25.240  1.00  0.00           C  
ATOM   2022  O   ILE B 135     -11.836 -20.476 -25.276  1.00  0.00           O  
ATOM   2023  CB  ILE B 135     -12.125 -18.208 -27.340  1.00  0.00           C  
ATOM   2024  CG1 ILE B 135     -10.703 -18.278 -27.900  1.00  0.00           C  
ATOM   2025  CG2 ILE B 135     -12.866 -17.006 -27.905  1.00  0.00           C  
ATOM   2026  CD1 ILE B 135     -10.643 -18.575 -29.381  1.00  0.00           C  
ATOM   2027  H   ILE B 135     -10.491 -16.759 -25.576  1.00  0.00           H  
ATOM   2028  HA  ILE B 135     -13.121 -18.159 -25.439  1.00  0.00           H  
ATOM   2029  HB  ILE B 135     -12.633 -19.119 -27.656  1.00  0.00           H  
ATOM   2030 1HG1 ILE B 135     -10.194 -17.331 -27.721  1.00  0.00           H  
ATOM   2031 2HG1 ILE B 135     -10.142 -19.053 -27.375  1.00  0.00           H  
ATOM   2032 1HG2 ILE B 135     -12.877 -17.067 -28.994  1.00  0.00           H  
ATOM   2033 2HG2 ILE B 135     -13.888 -17.001 -27.532  1.00  0.00           H  
ATOM   2034 3HG2 ILE B 135     -12.361 -16.090 -27.599  1.00  0.00           H  
ATOM   2035 1HD1 ILE B 135      -9.602 -18.609 -29.704  1.00  0.00           H  
ATOM   2036 2HD1 ILE B 135     -11.116 -19.538 -29.577  1.00  0.00           H  
ATOM   2037 3HD1 ILE B 135     -11.168 -17.794 -29.930  1.00  0.00           H  
ATOM   2038  N   THR B 136     -10.145 -19.100 -24.723  1.00  0.00           N  
ATOM   2039  CA  THR B 136      -9.294 -20.170 -24.222  1.00  0.00           C  
ATOM   2040  C   THR B 136      -9.057 -19.963 -22.738  1.00  0.00           C  
ATOM   2041  O   THR B 136      -8.716 -18.862 -22.305  1.00  0.00           O  
ATOM   2042  CB  THR B 136      -7.948 -20.225 -24.969  1.00  0.00           C  
ATOM   2043  OG1 THR B 136      -8.178 -20.506 -26.356  1.00  0.00           O  
ATOM   2044  CG2 THR B 136      -7.054 -21.305 -24.379  1.00  0.00           C  
ATOM   2045  H   THR B 136      -9.816 -18.146 -24.675  1.00  0.00           H  
ATOM   2046  HA  THR B 136      -9.805 -21.120 -24.376  1.00  0.00           H  
ATOM   2047  HB  THR B 136      -7.446 -19.262 -24.886  1.00  0.00           H  
ATOM   2048  HG1 THR B 136      -8.116 -19.692 -26.861  1.00  0.00           H  
ATOM   2049 1HG2 THR B 136      -6.108 -21.330 -24.919  1.00  0.00           H  
ATOM   2050 2HG2 THR B 136      -6.867 -21.088 -23.328  1.00  0.00           H  
ATOM   2051 3HG2 THR B 136      -7.546 -22.273 -24.468  1.00  0.00           H  
ATOM   2052  N   TYR B 137      -9.250 -21.022 -21.962  1.00  0.00           N  
ATOM   2053  CA  TYR B 137      -9.252 -20.908 -20.513  1.00  0.00           C  
ATOM   2054  C   TYR B 137      -7.857 -20.637 -19.957  1.00  0.00           C  
ATOM   2055  O   TYR B 137      -7.657 -19.664 -19.229  1.00  0.00           O  
ATOM   2056  CB  TYR B 137      -9.832 -22.177 -19.886  1.00  0.00           C  
ATOM   2057  CG  TYR B 137     -11.344 -22.208 -19.854  1.00  0.00           C  
ATOM   2058  CD1 TYR B 137     -12.052 -21.075 -19.482  1.00  0.00           C  
ATOM   2059  CD2 TYR B 137     -12.021 -23.368 -20.199  1.00  0.00           C  
ATOM   2060  CE1 TYR B 137     -13.434 -21.103 -19.455  1.00  0.00           C  
ATOM   2061  CE2 TYR B 137     -13.401 -23.396 -20.170  1.00  0.00           C  
ATOM   2062  CZ  TYR B 137     -14.107 -22.269 -19.800  1.00  0.00           C  
ATOM   2063  OH  TYR B 137     -15.483 -22.296 -19.772  1.00  0.00           O  
ATOM   2064  H   TYR B 137      -9.397 -21.927 -22.384  1.00  0.00           H  
ATOM   2065  HA  TYR B 137      -9.878 -20.060 -20.233  1.00  0.00           H  
ATOM   2066 1HB  TYR B 137      -9.485 -23.050 -20.442  1.00  0.00           H  
ATOM   2067 2HB  TYR B 137      -9.468 -22.277 -18.863  1.00  0.00           H  
ATOM   2068  HD1 TYR B 137     -11.520 -20.163 -19.213  1.00  0.00           H  
ATOM   2069  HD2 TYR B 137     -11.463 -24.259 -20.490  1.00  0.00           H  
ATOM   2070  HE1 TYR B 137     -13.990 -20.213 -19.162  1.00  0.00           H  
ATOM   2071  HE2 TYR B 137     -13.935 -24.309 -20.440  1.00  0.00           H  
ATOM   2072  HH  TYR B 137     -15.815 -21.413 -19.597  1.00  0.00           H  
ATOM   2073  N   PRO B 138      -6.870 -21.486 -20.299  1.00  0.00           N  
ATOM   2074  CA  PRO B 138      -5.473 -21.205 -19.938  1.00  0.00           C  
ATOM   2075  C   PRO B 138      -5.056 -19.764 -20.233  1.00  0.00           C  
ATOM   2076  O   PRO B 138      -4.358 -19.131 -19.430  1.00  0.00           O  
ATOM   2077  CB  PRO B 138      -4.697 -22.195 -20.813  1.00  0.00           C  
ATOM   2078  CG  PRO B 138      -5.606 -23.371 -20.931  1.00  0.00           C  
ATOM   2079  CD  PRO B 138      -6.977 -22.769 -21.083  1.00  0.00           C  
ATOM   2080  HA  PRO B 138      -5.325 -21.418 -18.869  1.00  0.00           H  
ATOM   2081 1HB  PRO B 138      -4.463 -21.737 -21.785  1.00  0.00           H  
ATOM   2082 2HB  PRO B 138      -3.736 -22.445 -20.338  1.00  0.00           H  
ATOM   2083 1HG  PRO B 138      -5.317 -23.990 -21.792  1.00  0.00           H  
ATOM   2084 2HG  PRO B 138      -5.520 -24.008 -20.038  1.00  0.00           H  
ATOM   2085 1HD  PRO B 138      -7.179 -22.579 -22.147  1.00  0.00           H  
ATOM   2086 2HD  PRO B 138      -7.727 -23.453 -20.661  1.00  0.00           H  
ATOM   2087  N   ARG B 139      -5.488 -19.259 -21.389  1.00  0.00           N  
ATOM   2088  CA  ARG B 139      -5.188 -17.896 -21.809  1.00  0.00           C  
ATOM   2089  C   ARG B 139      -6.003 -16.912 -20.989  1.00  0.00           C  
ATOM   2090  O   ARG B 139      -5.533 -15.827 -20.666  1.00  0.00           O  
ATOM   2091  CB  ARG B 139      -5.490 -17.701 -23.288  1.00  0.00           C  
ATOM   2092  CG  ARG B 139      -5.103 -16.341 -23.846  1.00  0.00           C  
ATOM   2093  CD  ARG B 139      -5.278 -16.281 -25.320  1.00  0.00           C  
ATOM   2094  NE  ARG B 139      -4.951 -14.969 -25.853  1.00  0.00           N  
ATOM   2095  CZ  ARG B 139      -5.056 -14.622 -27.150  1.00  0.00           C  
ATOM   2096  NH1 ARG B 139      -5.478 -15.499 -28.033  1.00  0.00           N  
ATOM   2097  NH2 ARG B 139      -4.733 -13.400 -27.536  1.00  0.00           N  
ATOM   2098  H   ARG B 139      -6.045 -19.848 -21.992  1.00  0.00           H  
ATOM   2099  HA  ARG B 139      -4.126 -17.710 -21.648  1.00  0.00           H  
ATOM   2100 1HB  ARG B 139      -4.965 -18.457 -23.869  1.00  0.00           H  
ATOM   2101 2HB  ARG B 139      -6.558 -17.837 -23.462  1.00  0.00           H  
ATOM   2102 1HG  ARG B 139      -5.729 -15.570 -23.395  1.00  0.00           H  
ATOM   2103 2HG  ARG B 139      -4.056 -16.138 -23.617  1.00  0.00           H  
ATOM   2104 1HD  ARG B 139      -4.626 -17.014 -25.793  1.00  0.00           H  
ATOM   2105 2HD  ARG B 139      -6.315 -16.503 -25.572  1.00  0.00           H  
ATOM   2106  HE  ARG B 139      -4.623 -14.266 -25.203  1.00  0.00           H  
ATOM   2107 1HH1 ARG B 139      -5.725 -16.434 -27.739  1.00  0.00           H  
ATOM   2108 2HH1 ARG B 139      -5.556 -15.240 -29.006  1.00  0.00           H  
ATOM   2109 1HH2 ARG B 139      -4.408 -12.725 -26.857  1.00  0.00           H  
ATOM   2110 2HH2 ARG B 139      -4.811 -13.140 -28.508  1.00  0.00           H  
ATOM   2111  N   ALA B 140      -7.229 -17.295 -20.653  1.00  0.00           N  
ATOM   2112  CA  ALA B 140      -8.085 -16.435 -19.854  1.00  0.00           C  
ATOM   2113  C   ALA B 140      -7.512 -16.327 -18.441  1.00  0.00           C  
ATOM   2114  O   ALA B 140      -7.714 -15.322 -17.758  1.00  0.00           O  
ATOM   2115  CB  ALA B 140      -9.498 -16.992 -19.812  1.00  0.00           C  
ATOM   2116  H   ALA B 140      -7.578 -18.194 -20.954  1.00  0.00           H  
ATOM   2117  HA  ALA B 140      -8.091 -15.445 -20.310  1.00  0.00           H  
ATOM   2118 1HB  ALA B 140     -10.130 -16.339 -19.211  1.00  0.00           H  
ATOM   2119 2HB  ALA B 140      -9.897 -17.049 -20.825  1.00  0.00           H  
ATOM   2120 3HB  ALA B 140      -9.484 -17.988 -19.373  1.00  0.00           H  
ATOM   2121  N   LEU B 141      -6.794 -17.367 -18.013  1.00  0.00           N  
ATOM   2122  CA  LEU B 141      -6.091 -17.357 -16.729  1.00  0.00           C  
ATOM   2123  C   LEU B 141      -4.961 -16.339 -16.740  1.00  0.00           C  
ATOM   2124  O   LEU B 141      -4.756 -15.602 -15.777  1.00  0.00           O  
ATOM   2125  CB  LEU B 141      -5.530 -18.749 -16.415  1.00  0.00           C  
ATOM   2126  CG  LEU B 141      -4.817 -18.889 -15.064  1.00  0.00           C  
ATOM   2127  CD1 LEU B 141      -5.783 -18.545 -13.940  1.00  0.00           C  
ATOM   2128  CD2 LEU B 141      -4.288 -20.308 -14.913  1.00  0.00           C  
ATOM   2129  H   LEU B 141      -6.736 -18.187 -18.600  1.00  0.00           H  
ATOM   2130  HA  LEU B 141      -6.800 -17.083 -15.949  1.00  0.00           H  
ATOM   2131 1HB  LEU B 141      -6.349 -19.466 -16.432  1.00  0.00           H  
ATOM   2132 2HB  LEU B 141      -4.819 -19.022 -17.195  1.00  0.00           H  
ATOM   2133  HG  LEU B 141      -3.986 -18.186 -15.017  1.00  0.00           H  
ATOM   2134 1HD1 LEU B 141      -5.276 -18.644 -12.980  1.00  0.00           H  
ATOM   2135 2HD1 LEU B 141      -6.131 -17.519 -14.061  1.00  0.00           H  
ATOM   2136 3HD1 LEU B 141      -6.635 -19.223 -13.972  1.00  0.00           H  
ATOM   2137 1HD2 LEU B 141      -3.780 -20.408 -13.954  1.00  0.00           H  
ATOM   2138 2HD2 LEU B 141      -5.118 -21.013 -14.960  1.00  0.00           H  
ATOM   2139 3HD2 LEU B 141      -3.585 -20.522 -15.719  1.00  0.00           H  
ATOM   2140  N   TRP B 142      -4.221 -16.332 -17.845  1.00  0.00           N  
ATOM   2141  CA  TRP B 142      -3.204 -15.323 -18.106  1.00  0.00           C  
ATOM   2142  C   TRP B 142      -3.811 -13.928 -17.977  1.00  0.00           C  
ATOM   2143  O   TRP B 142      -3.231 -13.053 -17.337  1.00  0.00           O  
ATOM   2144  CB  TRP B 142      -2.607 -15.506 -19.502  1.00  0.00           C  
ATOM   2145  CG  TRP B 142      -1.553 -14.495 -19.840  1.00  0.00           C  
ATOM   2146  CD1 TRP B 142      -0.385 -14.280 -19.172  1.00  0.00           C  
ATOM   2147  CD2 TRP B 142      -1.567 -13.550 -20.938  1.00  0.00           C  
ATOM   2148  NE1 TRP B 142       0.326 -13.272 -19.774  1.00  0.00           N  
ATOM   2149  CE2 TRP B 142      -0.382 -12.814 -20.857  1.00  0.00           C  
ATOM   2150  CE3 TRP B 142      -2.475 -13.276 -21.967  1.00  0.00           C  
ATOM   2151  CZ2 TRP B 142      -0.076 -11.814 -21.766  1.00  0.00           C  
ATOM   2152  CZ3 TRP B 142      -2.168 -12.274 -22.880  1.00  0.00           C  
ATOM   2153  CH2 TRP B 142      -0.998 -11.563 -22.782  1.00  0.00           C  
ATOM   2154  H   TRP B 142      -4.377 -17.060 -18.527  1.00  0.00           H  
ATOM   2155  HA  TRP B 142      -2.408 -15.436 -17.371  1.00  0.00           H  
ATOM   2156 1HB  TRP B 142      -2.165 -16.500 -19.582  1.00  0.00           H  
ATOM   2157 2HB  TRP B 142      -3.398 -15.439 -20.249  1.00  0.00           H  
ATOM   2158  HD1 TRP B 142      -0.063 -14.829 -18.289  1.00  0.00           H  
ATOM   2159  HE1 TRP B 142       1.223 -12.922 -19.469  1.00  0.00           H  
ATOM   2160  HE3 TRP B 142      -3.404 -13.839 -22.052  1.00  0.00           H  
ATOM   2161  HZ2 TRP B 142       0.848 -11.238 -21.705  1.00  0.00           H  
ATOM   2162  HZ3 TRP B 142      -2.881 -12.065 -23.678  1.00  0.00           H  
ATOM   2163  HH2 TRP B 142      -0.789 -10.783 -23.515  1.00  0.00           H  
ATOM   2164  N   TRP B 143      -4.984 -13.728 -18.571  1.00  0.00           N  
ATOM   2165  CA  TRP B 143      -5.701 -12.468 -18.407  1.00  0.00           C  
ATOM   2166  C   TRP B 143      -6.058 -12.274 -16.948  1.00  0.00           C  
ATOM   2167  O   TRP B 143      -5.885 -11.186 -16.393  1.00  0.00           O  
ATOM   2168  CB  TRP B 143      -6.970 -12.445 -19.261  1.00  0.00           C  
ATOM   2169  CG  TRP B 143      -7.953 -11.394 -18.844  1.00  0.00           C  
ATOM   2170  CD1 TRP B 143      -7.878 -10.058 -19.105  1.00  0.00           C  
ATOM   2171  CD2 TRP B 143      -9.173 -11.587 -18.088  1.00  0.00           C  
ATOM   2172  NE1 TRP B 143      -8.960  -9.409 -18.563  1.00  0.00           N  
ATOM   2173  CE2 TRP B 143      -9.764 -10.329 -17.938  1.00  0.00           C  
ATOM   2174  CE3 TRP B 143      -9.801 -12.710 -17.534  1.00  0.00           C  
ATOM   2175  CZ2 TRP B 143     -10.956 -10.155 -17.254  1.00  0.00           C  
ATOM   2176  CZ3 TRP B 143     -10.998 -12.535 -16.848  1.00  0.00           C  
ATOM   2177  CH2 TRP B 143     -11.560 -11.291 -16.714  1.00  0.00           C  
ATOM   2178  H   TRP B 143      -5.388 -14.454 -19.145  1.00  0.00           H  
ATOM   2179  HA  TRP B 143      -5.051 -11.656 -18.733  1.00  0.00           H  
ATOM   2180 1HB  TRP B 143      -6.703 -12.271 -20.304  1.00  0.00           H  
ATOM   2181 2HB  TRP B 143      -7.463 -13.416 -19.208  1.00  0.00           H  
ATOM   2182  HD1 TRP B 143      -7.076  -9.577 -19.661  1.00  0.00           H  
ATOM   2183  HE1 TRP B 143      -9.137  -8.416 -18.614  1.00  0.00           H  
ATOM   2184  HE3 TRP B 143      -9.360 -13.700 -17.640  1.00  0.00           H  
ATOM   2185  HZ2 TRP B 143     -11.419  -9.175 -17.136  1.00  0.00           H  
ATOM   2186  HZ3 TRP B 143     -11.480 -13.414 -16.420  1.00  0.00           H  
ATOM   2187  HH2 TRP B 143     -12.500 -11.190 -16.171  1.00  0.00           H  
ATOM   2188  N   SER B 144      -6.585 -13.333 -16.341  1.00  0.00           N  
ATOM   2189  CA  SER B 144      -7.129 -13.247 -14.997  1.00  0.00           C  
ATOM   2190  C   SER B 144      -6.040 -12.676 -14.098  1.00  0.00           C  
ATOM   2191  O   SER B 144      -6.302 -11.840 -13.234  1.00  0.00           O  
ATOM   2192  CB  SER B 144      -7.578 -14.608 -14.501  1.00  0.00           C  
ATOM   2193  OG  SER B 144      -8.660 -15.084 -15.253  1.00  0.00           O  
ATOM   2194  H   SER B 144      -6.605 -14.219 -16.825  1.00  0.00           H  
ATOM   2195  HA  SER B 144      -7.996 -12.585 -15.016  1.00  0.00           H  
ATOM   2196 1HB  SER B 144      -6.748 -15.311 -14.567  1.00  0.00           H  
ATOM   2197 2HB  SER B 144      -7.864 -14.537 -13.453  1.00  0.00           H  
ATOM   2198  HG  SER B 144      -9.227 -14.325 -15.412  1.00  0.00           H  
ATOM   2199  N   VAL B 145      -4.811 -13.128 -14.328  1.00  0.00           N  
ATOM   2200  CA  VAL B 145      -3.668 -12.677 -13.550  1.00  0.00           C  
ATOM   2201  C   VAL B 145      -3.266 -11.238 -13.855  1.00  0.00           C  
ATOM   2202  O   VAL B 145      -2.976 -10.473 -12.933  1.00  0.00           O  
ATOM   2203  CB  VAL B 145      -2.463 -13.600 -13.817  1.00  0.00           C  
ATOM   2204  CG1 VAL B 145      -1.213 -13.050 -13.146  1.00  0.00           C  
ATOM   2205  CG2 VAL B 145      -2.768 -15.005 -13.321  1.00  0.00           C  
ATOM   2206  H   VAL B 145      -4.670 -13.805 -15.063  1.00  0.00           H  
ATOM   2207  HA  VAL B 145      -3.927 -12.728 -12.492  1.00  0.00           H  
ATOM   2208  HB  VAL B 145      -2.267 -13.626 -14.889  1.00  0.00           H  
ATOM   2209 1HG1 VAL B 145      -0.371 -13.714 -13.344  1.00  0.00           H  
ATOM   2210 2HG1 VAL B 145      -0.993 -12.059 -13.541  1.00  0.00           H  
ATOM   2211 3HG1 VAL B 145      -1.376 -12.985 -12.070  1.00  0.00           H  
ATOM   2212 1HG2 VAL B 145      -1.912 -15.652 -13.514  1.00  0.00           H  
ATOM   2213 2HG2 VAL B 145      -2.969 -14.978 -12.250  1.00  0.00           H  
ATOM   2214 3HG2 VAL B 145      -3.641 -15.394 -13.845  1.00  0.00           H  
ATOM   2215  N   GLU B 146      -3.238 -10.869 -15.139  1.00  0.00           N  
ATOM   2216  CA  GLU B 146      -2.829  -9.520 -15.539  1.00  0.00           C  
ATOM   2217  C   GLU B 146      -3.932  -8.539 -15.164  1.00  0.00           C  
ATOM   2218  O   GLU B 146      -3.727  -7.323 -15.168  1.00  0.00           O  
ATOM   2219  CB  GLU B 146      -2.546  -9.451 -17.041  1.00  0.00           C  
ATOM   2220  CG  GLU B 146      -3.784  -9.258 -17.906  1.00  0.00           C  
ATOM   2221  CD  GLU B 146      -3.473  -9.244 -19.377  1.00  0.00           C  
ATOM   2222  OE1 GLU B 146      -3.302  -8.177 -19.919  1.00  0.00           O  
ATOM   2223  OE2 GLU B 146      -3.406 -10.300 -19.961  1.00  0.00           O  
ATOM   2224  H   GLU B 146      -3.505 -11.534 -15.851  1.00  0.00           H  
ATOM   2225  HA  GLU B 146      -1.913  -9.264 -15.006  1.00  0.00           H  
ATOM   2226 1HB  GLU B 146      -1.863  -8.627 -17.245  1.00  0.00           H  
ATOM   2227 2HB  GLU B 146      -2.054 -10.370 -17.362  1.00  0.00           H  
ATOM   2228 1HG  GLU B 146      -4.485 -10.067 -17.703  1.00  0.00           H  
ATOM   2229 2HG  GLU B 146      -4.263  -8.320 -17.632  1.00  0.00           H  
ATOM   2230  N   THR B 147      -5.096  -9.078 -14.817  1.00  0.00           N  
ATOM   2231  CA  THR B 147      -6.209  -8.261 -14.356  1.00  0.00           C  
ATOM   2232  C   THR B 147      -6.229  -8.161 -12.826  1.00  0.00           C  
ATOM   2233  O   THR B 147      -6.537  -7.105 -12.258  1.00  0.00           O  
ATOM   2234  CB  THR B 147      -7.550  -8.826 -14.860  1.00  0.00           C  
ATOM   2235  OG1 THR B 147      -7.550  -8.859 -16.293  1.00  0.00           O  
ATOM   2236  CG2 THR B 147      -8.707  -7.965 -14.377  1.00  0.00           C  
ATOM   2237  H   THR B 147      -5.212 -10.080 -14.875  1.00  0.00           H  
ATOM   2238  HA  THR B 147      -6.088  -7.254 -14.756  1.00  0.00           H  
ATOM   2239  HB  THR B 147      -7.680  -9.842 -14.487  1.00  0.00           H  
ATOM   2240  HG1 THR B 147      -6.687  -9.140 -16.606  1.00  0.00           H  
ATOM   2241 1HG2 THR B 147      -9.647  -8.380 -14.742  1.00  0.00           H  
ATOM   2242 2HG2 THR B 147      -8.717  -7.947 -13.287  1.00  0.00           H  
ATOM   2243 3HG2 THR B 147      -8.588  -6.950 -14.755  1.00  0.00           H  
ATOM   2244  N   ALA B 148      -5.902  -9.278 -12.181  1.00  0.00           N  
ATOM   2245  CA  ALA B 148      -5.818  -9.359 -10.728  1.00  0.00           C  
ATOM   2246  C   ALA B 148      -4.574  -8.668 -10.195  1.00  0.00           C  
ATOM   2247  O   ALA B 148      -4.596  -8.097  -9.112  1.00  0.00           O  
ATOM   2248  CB  ALA B 148      -5.831 -10.818 -10.294  1.00  0.00           C  
ATOM   2249  H   ALA B 148      -5.706 -10.101 -12.731  1.00  0.00           H  
ATOM   2250  HA  ALA B 148      -6.683  -8.845 -10.310  1.00  0.00           H  
ATOM   2251 1HB  ALA B 148      -5.767 -10.874  -9.208  1.00  0.00           H  
ATOM   2252 2HB  ALA B 148      -6.755 -11.288 -10.629  1.00  0.00           H  
ATOM   2253 3HB  ALA B 148      -4.979 -11.335 -10.735  1.00  0.00           H  
ATOM   2254  N   THR B 149      -3.484  -8.736 -10.944  1.00  0.00           N  
ATOM   2255  CA  THR B 149      -2.267  -8.065 -10.531  1.00  0.00           C  
ATOM   2256  C   THR B 149      -2.317  -6.688 -11.139  1.00  0.00           C  
ATOM   2257  O   THR B 149      -1.486  -5.829 -10.824  1.00  0.00           O  
ATOM   2258  CB  THR B 149      -0.998  -8.813 -10.979  1.00  0.00           C  
ATOM   2259  OG1 THR B 149      -0.961  -8.882 -12.411  1.00  0.00           O  
ATOM   2260  CG2 THR B 149      -0.979 -10.222 -10.407  1.00  0.00           C  
ATOM   2261  H   THR B 149      -3.491  -9.255 -11.810  1.00  0.00           H  
ATOM   2262  HA  THR B 149      -2.252  -8.014  -9.442  1.00  0.00           H  
ATOM   2263  HB  THR B 149      -0.116  -8.274 -10.633  1.00  0.00           H  
ATOM   2264  HG1 THR B 149      -1.844  -9.056 -12.745  1.00  0.00           H  
ATOM   2265 1HG2 THR B 149      -0.075 -10.736 -10.734  1.00  0.00           H  
ATOM   2266 2HG2 THR B 149      -0.995 -10.173  -9.318  1.00  0.00           H  
ATOM   2267 3HG2 THR B 149      -1.853 -10.769 -10.758  1.00  0.00           H  
ATOM   2268  N   THR B 150      -3.319  -6.488 -11.998  1.00  0.00           N  
ATOM   2269  CA  THR B 150      -3.661  -5.191 -12.584  1.00  0.00           C  
ATOM   2270  C   THR B 150      -2.469  -4.687 -13.379  1.00  0.00           C  
ATOM   2271  O   THR B 150      -1.899  -3.634 -13.119  1.00  0.00           O  
ATOM   2272  CB  THR B 150      -4.056  -4.160 -11.511  1.00  0.00           C  
ATOM   2273  OG1 THR B 150      -2.924  -3.874 -10.679  1.00  0.00           O  
ATOM   2274  CG2 THR B 150      -5.190  -4.695 -10.650  1.00  0.00           C  
ATOM   2275  H   THR B 150      -3.866  -7.299 -12.247  1.00  0.00           H  
ATOM   2276  HA  THR B 150      -4.514  -5.327 -13.250  1.00  0.00           H  
ATOM   2277  HB  THR B 150      -4.378  -3.238 -11.993  1.00  0.00           H  
ATOM   2278  HG1 THR B 150      -2.170  -4.390 -10.977  1.00  0.00           H  
ATOM   2279 1HG2 THR B 150      -5.457  -3.953  -9.897  1.00  0.00           H  
ATOM   2280 2HG2 THR B 150      -6.057  -4.903 -11.277  1.00  0.00           H  
ATOM   2281 3HG2 THR B 150      -4.871  -5.612 -10.157  1.00  0.00           H  
ATOM   2282  N   VAL B 151      -2.085  -5.497 -14.350  1.00  0.00           N  
ATOM   2283  CA  VAL B 151      -1.123  -5.107 -15.354  1.00  0.00           C  
ATOM   2284  C   VAL B 151      -1.945  -4.444 -16.458  1.00  0.00           C  
ATOM   2285  O   VAL B 151      -1.748  -3.275 -16.794  1.00  0.00           O  
ATOM   2286  CB  VAL B 151      -0.342  -6.318 -15.897  1.00  0.00           C  
ATOM   2287  CG1 VAL B 151       0.575  -5.895 -17.035  1.00  0.00           C  
ATOM   2288  CG2 VAL B 151       0.455  -6.965 -14.774  1.00  0.00           C  
ATOM   2289  H   VAL B 151      -2.484  -6.424 -14.384  1.00  0.00           H  
ATOM   2290  HA  VAL B 151      -0.408  -4.420 -14.900  1.00  0.00           H  
ATOM   2291  HB  VAL B 151      -1.049  -7.041 -16.306  1.00  0.00           H  
ATOM   2292 1HG1 VAL B 151       1.119  -6.763 -17.406  1.00  0.00           H  
ATOM   2293 2HG1 VAL B 151      -0.020  -5.467 -17.842  1.00  0.00           H  
ATOM   2294 3HG1 VAL B 151       1.284  -5.151 -16.672  1.00  0.00           H  
ATOM   2295 1HG2 VAL B 151       1.004  -7.822 -15.165  1.00  0.00           H  
ATOM   2296 2HG2 VAL B 151       1.157  -6.241 -14.362  1.00  0.00           H  
ATOM   2297 3HG2 VAL B 151      -0.226  -7.298 -13.990  1.00  0.00           H  
ATOM   2298  N   GLY B 152      -2.886  -5.216 -16.999  1.00  0.00           N  
ATOM   2299  CA  GLY B 152      -3.775  -4.739 -18.045  1.00  0.00           C  
ATOM   2300  C   GLY B 152      -3.074  -4.328 -19.315  1.00  0.00           C  
ATOM   2301  O   GLY B 152      -2.935  -3.141 -19.594  1.00  0.00           O  
ATOM   2302  H   GLY B 152      -2.980  -6.167 -16.669  1.00  0.00           H  
ATOM   2303 1HA  GLY B 152      -4.496  -5.518 -18.293  1.00  0.00           H  
ATOM   2304 2HA  GLY B 152      -4.341  -3.883 -17.679  1.00  0.00           H  
ATOM   2305  N   TYR B 153      -2.633  -5.310 -20.091  1.00  0.00           N  
ATOM   2306  CA  TYR B 153      -1.865  -5.016 -21.290  1.00  0.00           C  
ATOM   2307  C   TYR B 153      -2.699  -4.181 -22.225  1.00  0.00           C  
ATOM   2308  O   TYR B 153      -2.199  -3.233 -22.815  1.00  0.00           O  
ATOM   2309  CB  TYR B 153      -1.407  -6.302 -21.982  1.00  0.00           C  
ATOM   2310  CG  TYR B 153      -0.299  -7.027 -21.251  1.00  0.00           C  
ATOM   2311  CD1 TYR B 153      -0.470  -8.349 -20.867  1.00  0.00           C  
ATOM   2312  CD2 TYR B 153       0.889  -6.371 -20.965  1.00  0.00           C  
ATOM   2313  CE1 TYR B 153       0.542  -9.011 -20.199  1.00  0.00           C  
ATOM   2314  CE2 TYR B 153       1.901  -7.033 -20.298  1.00  0.00           C  
ATOM   2315  CZ  TYR B 153       1.730  -8.348 -19.915  1.00  0.00           C  
ATOM   2316  OH  TYR B 153       2.738  -9.008 -19.250  1.00  0.00           O  
ATOM   2317  H   TYR B 153      -2.827  -6.272 -19.855  1.00  0.00           H  
ATOM   2318  HA  TYR B 153      -0.980  -4.448 -21.003  1.00  0.00           H  
ATOM   2319 1HB  TYR B 153      -2.253  -6.984 -22.081  1.00  0.00           H  
ATOM   2320 2HB  TYR B 153      -1.055  -6.069 -22.987  1.00  0.00           H  
ATOM   2321  HD1 TYR B 153      -1.404  -8.865 -21.092  1.00  0.00           H  
ATOM   2322  HD2 TYR B 153       1.024  -5.332 -21.267  1.00  0.00           H  
ATOM   2323  HE1 TYR B 153       0.407 -10.050 -19.897  1.00  0.00           H  
ATOM   2324  HE2 TYR B 153       2.835  -6.517 -20.072  1.00  0.00           H  
ATOM   2325  HH  TYR B 153       2.459  -9.906 -19.059  1.00  0.00           H  
ATOM   2326  N   GLY B 154      -3.979  -4.530 -22.333  1.00  0.00           N  
ATOM   2327  CA  GLY B 154      -4.852  -3.883 -23.294  1.00  0.00           C  
ATOM   2328  C   GLY B 154      -4.823  -4.662 -24.598  1.00  0.00           C  
ATOM   2329  O   GLY B 154      -5.358  -4.229 -25.623  1.00  0.00           O  
ATOM   2330  H   GLY B 154      -4.353  -5.256 -21.739  1.00  0.00           H  
ATOM   2331 1HA  GLY B 154      -5.865  -3.840 -22.893  1.00  0.00           H  
ATOM   2332 2HA  GLY B 154      -4.525  -2.856 -23.450  1.00  0.00           H  
ATOM   2333  N   ASP B 155      -4.182  -5.824 -24.543  1.00  0.00           N  
ATOM   2334  CA  ASP B 155      -4.078  -6.724 -25.678  1.00  0.00           C  
ATOM   2335  C   ASP B 155      -5.042  -7.894 -25.503  1.00  0.00           C  
ATOM   2336  O   ASP B 155      -5.098  -8.788 -26.344  1.00  0.00           O  
ATOM   2337  CB  ASP B 155      -2.645  -7.241 -25.832  1.00  0.00           C  
ATOM   2338  CG  ASP B 155      -1.655  -6.143 -26.197  1.00  0.00           C  
ATOM   2339  OD1 ASP B 155      -1.689  -5.688 -27.316  1.00  0.00           O  
ATOM   2340  OD2 ASP B 155      -0.875  -5.769 -25.355  1.00  0.00           O  
ATOM   2341  H   ASP B 155      -3.751  -6.084 -23.667  1.00  0.00           H  
ATOM   2342  HA  ASP B 155      -4.346  -6.175 -26.581  1.00  0.00           H  
ATOM   2343 1HB  ASP B 155      -2.323  -7.704 -24.899  1.00  0.00           H  
ATOM   2344 2HB  ASP B 155      -2.616  -8.009 -26.605  1.00  0.00           H  
ATOM   2345  N   LEU B 156      -5.794  -7.882 -24.403  1.00  0.00           N  
ATOM   2346  CA  LEU B 156      -6.785  -8.917 -24.129  1.00  0.00           C  
ATOM   2347  C   LEU B 156      -7.630  -8.590 -22.898  1.00  0.00           C  
ATOM   2348  O   LEU B 156      -7.101  -8.481 -21.789  1.00  0.00           O  
ATOM   2349  CB  LEU B 156      -6.086 -10.268 -23.928  1.00  0.00           C  
ATOM   2350  CG  LEU B 156      -7.008 -11.453 -23.614  1.00  0.00           C  
ATOM   2351  CD1 LEU B 156      -7.915 -11.722 -24.807  1.00  0.00           C  
ATOM   2352  CD2 LEU B 156      -6.166 -12.676 -23.281  1.00  0.00           C  
ATOM   2353  H   LEU B 156      -5.672  -7.130 -23.741  1.00  0.00           H  
ATOM   2354  HA  LEU B 156      -7.455  -8.990 -24.985  1.00  0.00           H  
ATOM   2355 1HB  LEU B 156      -5.532 -10.510 -24.833  1.00  0.00           H  
ATOM   2356 2HB  LEU B 156      -5.376 -10.174 -23.107  1.00  0.00           H  
ATOM   2357  HG  LEU B 156      -7.642 -11.206 -22.762  1.00  0.00           H  
ATOM   2358 1HD1 LEU B 156      -8.570 -12.564 -24.584  1.00  0.00           H  
ATOM   2359 2HD1 LEU B 156      -8.519 -10.838 -25.011  1.00  0.00           H  
ATOM   2360 3HD1 LEU B 156      -7.307 -11.957 -25.681  1.00  0.00           H  
ATOM   2361 1HD2 LEU B 156      -6.821 -13.519 -23.057  1.00  0.00           H  
ATOM   2362 2HD2 LEU B 156      -5.533 -12.926 -24.133  1.00  0.00           H  
ATOM   2363 3HD2 LEU B 156      -5.541 -12.463 -22.414  1.00  0.00           H  
ATOM   2364  N   TYR B 157      -8.937  -8.434 -23.111  1.00  0.00           N  
ATOM   2365  CA  TYR B 157      -9.891  -8.078 -22.061  1.00  0.00           C  
ATOM   2366  C   TYR B 157     -11.353  -8.216 -22.501  1.00  0.00           C  
ATOM   2367  O   TYR B 157     -11.672  -8.166 -23.690  1.00  0.00           O  
ATOM   2368  CB  TYR B 157      -9.627  -6.648 -21.582  1.00  0.00           C  
ATOM   2369  CG  TYR B 157      -9.755  -5.606 -22.671  1.00  0.00           C  
ATOM   2370  CD1 TYR B 157     -10.980  -5.000 -22.910  1.00  0.00           C  
ATOM   2371  CD2 TYR B 157      -8.648  -5.257 -23.431  1.00  0.00           C  
ATOM   2372  CE1 TYR B 157     -11.097  -4.048 -23.905  1.00  0.00           C  
ATOM   2373  CE2 TYR B 157      -8.765  -4.305 -24.425  1.00  0.00           C  
ATOM   2374  CZ  TYR B 157      -9.984  -3.702 -24.663  1.00  0.00           C  
ATOM   2375  OH  TYR B 157     -10.100  -2.754 -25.653  1.00  0.00           O  
ATOM   2376  H   TYR B 157      -9.272  -8.574 -24.054  1.00  0.00           H  
ATOM   2377  HA  TYR B 157      -9.756  -8.762 -21.223  1.00  0.00           H  
ATOM   2378 1HB  TYR B 157     -10.327  -6.396 -20.785  1.00  0.00           H  
ATOM   2379 2HB  TYR B 157      -8.621  -6.584 -21.167  1.00  0.00           H  
ATOM   2380  HD1 TYR B 157     -11.849  -5.275 -22.313  1.00  0.00           H  
ATOM   2381  HD2 TYR B 157      -7.686  -5.734 -23.243  1.00  0.00           H  
ATOM   2382  HE1 TYR B 157     -12.059  -3.572 -24.092  1.00  0.00           H  
ATOM   2383  HE2 TYR B 157      -7.896  -4.031 -25.023  1.00  0.00           H  
ATOM   2384  HH  TYR B 157     -11.006  -2.438 -25.687  1.00  0.00           H  
ATOM   2385  N   PRO B 158     -12.268  -8.406 -21.541  1.00  0.00           N  
ATOM   2386  CA  PRO B 158     -13.667  -8.600 -21.920  1.00  0.00           C  
ATOM   2387  C   PRO B 158     -14.280  -7.409 -22.651  1.00  0.00           C  
ATOM   2388  O   PRO B 158     -13.854  -6.264 -22.487  1.00  0.00           O  
ATOM   2389  CB  PRO B 158     -14.344  -8.824 -20.564  1.00  0.00           C  
ATOM   2390  CG  PRO B 158     -13.239  -9.284 -19.675  1.00  0.00           C  
ATOM   2391  CD  PRO B 158     -12.030  -8.528 -20.158  1.00  0.00           C  
ATOM   2392  HA  PRO B 158     -13.748  -9.492 -22.559  1.00  0.00           H  
ATOM   2393 1HB  PRO B 158     -14.809  -7.889 -20.217  1.00  0.00           H  
ATOM   2394 2HB  PRO B 158     -15.149  -9.566 -20.663  1.00  0.00           H  
ATOM   2395 1HG  PRO B 158     -13.482  -9.069 -18.624  1.00  0.00           H  
ATOM   2396 2HG  PRO B 158     -13.117 -10.375 -19.755  1.00  0.00           H  
ATOM   2397 1HD  PRO B 158     -11.985  -7.550 -19.656  1.00  0.00           H  
ATOM   2398 2HD  PRO B 158     -11.123  -9.114 -19.949  1.00  0.00           H  
ATOM   2399  N   VAL B 159     -15.286  -7.703 -23.469  1.00  0.00           N  
ATOM   2400  CA  VAL B 159     -15.976  -6.697 -24.262  1.00  0.00           C  
ATOM   2401  C   VAL B 159     -17.452  -6.790 -23.925  1.00  0.00           C  
ATOM   2402  O   VAL B 159     -18.169  -5.792 -23.923  1.00  0.00           O  
ATOM   2403  CB  VAL B 159     -15.758  -6.921 -25.770  1.00  0.00           C  
ATOM   2404  CG1 VAL B 159     -16.596  -5.943 -26.581  1.00  0.00           C  
ATOM   2405  CG2 VAL B 159     -14.283  -6.776 -26.107  1.00  0.00           C  
ATOM   2406  H   VAL B 159     -15.576  -8.667 -23.538  1.00  0.00           H  
ATOM   2407  HA  VAL B 159     -15.575  -5.716 -24.004  1.00  0.00           H  
ATOM   2408  HB  VAL B 159     -16.095  -7.925 -26.031  1.00  0.00           H  
ATOM   2409 1HG1 VAL B 159     -16.430  -6.115 -27.644  1.00  0.00           H  
ATOM   2410 2HG1 VAL B 159     -17.651  -6.088 -26.350  1.00  0.00           H  
ATOM   2411 3HG1 VAL B 159     -16.307  -4.922 -26.331  1.00  0.00           H  
ATOM   2412 1HG2 VAL B 159     -14.136  -6.938 -27.175  1.00  0.00           H  
ATOM   2413 2HG2 VAL B 159     -13.945  -5.775 -25.841  1.00  0.00           H  
ATOM   2414 3HG2 VAL B 159     -13.708  -7.514 -25.547  1.00  0.00           H  
ATOM   2415  N   THR B 160     -17.900  -8.012 -23.658  1.00  0.00           N  
ATOM   2416  CA  THR B 160     -19.287  -8.270 -23.329  1.00  0.00           C  
ATOM   2417  C   THR B 160     -19.536  -7.593 -21.989  1.00  0.00           C  
ATOM   2418  O   THR B 160     -18.608  -7.451 -21.192  1.00  0.00           O  
ATOM   2419  CB  THR B 160     -19.603  -9.775 -23.254  1.00  0.00           C  
ATOM   2420  OG1 THR B 160     -18.803 -10.384 -22.232  1.00  0.00           O  
ATOM   2421  CG2 THR B 160     -19.316 -10.448 -24.587  1.00  0.00           C  
ATOM   2422  H   THR B 160     -17.249  -8.783 -23.688  1.00  0.00           H  
ATOM   2423  HA  THR B 160     -19.915  -7.839 -24.110  1.00  0.00           H  
ATOM   2424  HB  THR B 160     -20.655  -9.915 -23.002  1.00  0.00           H  
ATOM   2425  HG1 THR B 160     -17.902 -10.484 -22.551  1.00  0.00           H  
ATOM   2426 1HG2 THR B 160     -19.546 -11.510 -24.516  1.00  0.00           H  
ATOM   2427 2HG2 THR B 160     -19.933  -9.995 -25.364  1.00  0.00           H  
ATOM   2428 3HG2 THR B 160     -18.264 -10.320 -24.840  1.00  0.00           H  
ATOM   2429  N   LEU B 161     -20.771  -7.176 -21.731  1.00  0.00           N  
ATOM   2430  CA  LEU B 161     -21.079  -6.558 -20.445  1.00  0.00           C  
ATOM   2431  C   LEU B 161     -20.739  -7.539 -19.331  1.00  0.00           C  
ATOM   2432  O   LEU B 161     -20.056  -7.193 -18.367  1.00  0.00           O  
ATOM   2433  CB  LEU B 161     -22.559  -6.161 -20.371  1.00  0.00           C  
ATOM   2434  CG  LEU B 161     -22.979  -4.988 -21.265  1.00  0.00           C  
ATOM   2435  CD1 LEU B 161     -24.495  -4.849 -21.243  1.00  0.00           C  
ATOM   2436  CD2 LEU B 161     -22.305  -3.713 -20.780  1.00  0.00           C  
ATOM   2437  H   LEU B 161     -21.506  -7.280 -22.416  1.00  0.00           H  
ATOM   2438  HA  LEU B 161     -20.475  -5.657 -20.341  1.00  0.00           H  
ATOM   2439 1HB  LEU B 161     -23.164  -7.023 -20.649  1.00  0.00           H  
ATOM   2440 2HB  LEU B 161     -22.796  -5.894 -19.341  1.00  0.00           H  
ATOM   2441  HG  LEU B 161     -22.678  -5.188 -22.294  1.00  0.00           H  
ATOM   2442 1HD1 LEU B 161     -24.794  -4.015 -21.878  1.00  0.00           H  
ATOM   2443 2HD1 LEU B 161     -24.950  -5.767 -21.613  1.00  0.00           H  
ATOM   2444 3HD1 LEU B 161     -24.828  -4.664 -20.222  1.00  0.00           H  
ATOM   2445 1HD2 LEU B 161     -22.603  -2.879 -21.416  1.00  0.00           H  
ATOM   2446 2HD2 LEU B 161     -22.607  -3.511 -19.752  1.00  0.00           H  
ATOM   2447 3HD2 LEU B 161     -21.223  -3.834 -20.824  1.00  0.00           H  
ATOM   2448  N   TRP B 162     -21.216  -8.772 -19.481  1.00  0.00           N  
ATOM   2449  CA  TRP B 162     -20.988  -9.817 -18.495  1.00  0.00           C  
ATOM   2450  C   TRP B 162     -19.498  -9.911 -18.180  1.00  0.00           C  
ATOM   2451  O   TRP B 162     -19.084  -9.818 -17.023  1.00  0.00           O  
ATOM   2452  CB  TRP B 162     -21.503 -11.165 -19.004  1.00  0.00           C  
ATOM   2453  CG  TRP B 162     -21.173 -12.312 -18.099  1.00  0.00           C  
ATOM   2454  CD1 TRP B 162     -20.061 -13.099 -18.153  1.00  0.00           C  
ATOM   2455  CD2 TRP B 162     -21.963 -12.811 -16.992  1.00  0.00           C  
ATOM   2456  NE1 TRP B 162     -20.105 -14.049 -17.163  1.00  0.00           N  
ATOM   2457  CE2 TRP B 162     -21.262 -13.886 -16.441  1.00  0.00           C  
ATOM   2458  CE3 TRP B 162     -23.191 -12.435 -16.433  1.00  0.00           C  
ATOM   2459  CZ2 TRP B 162     -21.745 -14.598 -15.356  1.00  0.00           C  
ATOM   2460  CZ3 TRP B 162     -23.675 -13.148 -15.344  1.00  0.00           C  
ATOM   2461  CH2 TRP B 162     -22.970 -14.201 -14.818  1.00  0.00           C  
ATOM   2462  H   TRP B 162     -21.754  -8.986 -20.309  1.00  0.00           H  
ATOM   2463  HA  TRP B 162     -21.532  -9.560 -17.586  1.00  0.00           H  
ATOM   2464 1HB  TRP B 162     -22.586 -11.120 -19.119  1.00  0.00           H  
ATOM   2465 2HB  TRP B 162     -21.077 -11.369 -19.986  1.00  0.00           H  
ATOM   2466  HD1 TRP B 162     -19.256 -12.990 -18.877  1.00  0.00           H  
ATOM   2467  HE1 TRP B 162     -19.403 -14.754 -16.991  1.00  0.00           H  
ATOM   2468  HE3 TRP B 162     -23.754 -11.598 -16.844  1.00  0.00           H  
ATOM   2469  HZ2 TRP B 162     -21.200 -15.439 -14.924  1.00  0.00           H  
ATOM   2470  HZ3 TRP B 162     -24.632 -12.850 -14.915  1.00  0.00           H  
ATOM   2471  HH2 TRP B 162     -23.379 -14.740 -13.963  1.00  0.00           H  
ATOM   2472  N   GLY B 163     -18.695 -10.099 -19.216  1.00  0.00           N  
ATOM   2473  CA  GLY B 163     -17.281 -10.317 -19.012  1.00  0.00           C  
ATOM   2474  C   GLY B 163     -16.660  -9.150 -18.278  1.00  0.00           C  
ATOM   2475  O   GLY B 163     -15.844  -9.351 -17.380  1.00  0.00           O  
ATOM   2476  H   GLY B 163     -19.060 -10.092 -20.159  1.00  0.00           H  
ATOM   2477 1HA  GLY B 163     -17.133 -11.235 -18.443  1.00  0.00           H  
ATOM   2478 2HA  GLY B 163     -16.791 -10.453 -19.975  1.00  0.00           H  
ATOM   2479  N   ARG B 164     -17.047  -7.932 -18.659  1.00  0.00           N  
ATOM   2480  CA  ARG B 164     -16.461  -6.720 -18.084  1.00  0.00           C  
ATOM   2481  C   ARG B 164     -16.956  -6.539 -16.656  1.00  0.00           C  
ATOM   2482  O   ARG B 164     -16.276  -5.945 -15.816  1.00  0.00           O  
ATOM   2483  CB  ARG B 164     -16.820  -5.493 -18.909  1.00  0.00           C  
ATOM   2484  CG  ARG B 164     -16.160  -5.426 -20.277  1.00  0.00           C  
ATOM   2485  CD  ARG B 164     -16.591  -4.225 -21.036  1.00  0.00           C  
ATOM   2486  NE  ARG B 164     -15.963  -4.157 -22.346  1.00  0.00           N  
ATOM   2487  CZ  ARG B 164     -16.257  -3.241 -23.289  1.00  0.00           C  
ATOM   2488  NH1 ARG B 164     -17.169  -2.324 -23.053  1.00  0.00           N  
ATOM   2489  NH2 ARG B 164     -15.628  -3.264 -24.451  1.00  0.00           N  
ATOM   2490  H   ARG B 164     -17.765  -7.845 -19.364  1.00  0.00           H  
ATOM   2491  HA  ARG B 164     -15.376  -6.827 -18.083  1.00  0.00           H  
ATOM   2492 1HB  ARG B 164     -17.898  -5.460 -19.061  1.00  0.00           H  
ATOM   2493 2HB  ARG B 164     -16.539  -4.592 -18.362  1.00  0.00           H  
ATOM   2494 1HG  ARG B 164     -15.077  -5.386 -20.157  1.00  0.00           H  
ATOM   2495 2HG  ARG B 164     -16.429  -6.312 -20.854  1.00  0.00           H  
ATOM   2496 1HD  ARG B 164     -17.671  -4.251 -21.177  1.00  0.00           H  
ATOM   2497 2HD  ARG B 164     -16.320  -3.327 -20.482  1.00  0.00           H  
ATOM   2498  HE  ARG B 164     -15.256  -4.846 -22.565  1.00  0.00           H  
ATOM   2499 1HH1 ARG B 164     -17.649  -2.306 -22.165  1.00  0.00           H  
ATOM   2500 2HH1 ARG B 164     -17.389  -1.637 -23.760  1.00  0.00           H  
ATOM   2501 1HH2 ARG B 164     -14.927  -3.969 -24.633  1.00  0.00           H  
ATOM   2502 2HH2 ARG B 164     -15.848  -2.577 -25.158  1.00  0.00           H  
ATOM   2503  N   CYS B 165     -18.150  -7.054 -16.385  1.00  0.00           N  
ATOM   2504  CA  CYS B 165     -18.681  -7.021 -15.036  1.00  0.00           C  
ATOM   2505  C   CYS B 165     -17.799  -7.929 -14.208  1.00  0.00           C  
ATOM   2506  O   CYS B 165     -17.360  -7.557 -13.120  1.00  0.00           O  
ATOM   2507  CB  CYS B 165     -20.134  -7.493 -14.982  1.00  0.00           C  
ATOM   2508  SG  CYS B 165     -21.310  -6.356 -15.755  1.00  0.00           S  
ATOM   2509  H   CYS B 165     -18.699  -7.475 -17.121  1.00  0.00           H  
ATOM   2510  HA  CYS B 165     -18.649  -5.992 -14.677  1.00  0.00           H  
ATOM   2511 1HB  CYS B 165     -20.221  -8.459 -15.480  1.00  0.00           H  
ATOM   2512 2HB  CYS B 165     -20.433  -7.633 -13.943  1.00  0.00           H  
ATOM   2513  HG  CYS B 165     -22.392  -7.089 -15.510  1.00  0.00           H  
ATOM   2514  N   VAL B 166     -17.534  -9.117 -14.740  1.00  0.00           N  
ATOM   2515  CA  VAL B 166     -16.668 -10.079 -14.072  1.00  0.00           C  
ATOM   2516  C   VAL B 166     -15.271  -9.481 -13.879  1.00  0.00           C  
ATOM   2517  O   VAL B 166     -14.629  -9.680 -12.837  1.00  0.00           O  
ATOM   2518  CB  VAL B 166     -16.572 -11.378 -14.892  1.00  0.00           C  
ATOM   2519  CG1 VAL B 166     -15.498 -12.291 -14.319  1.00  0.00           C  
ATOM   2520  CG2 VAL B 166     -17.922 -12.079 -14.913  1.00  0.00           C  
ATOM   2521  H   VAL B 166     -17.942  -9.360 -15.631  1.00  0.00           H  
ATOM   2522  HA  VAL B 166     -17.099 -10.313 -13.097  1.00  0.00           H  
ATOM   2523  HB  VAL B 166     -16.274 -11.133 -15.911  1.00  0.00           H  
ATOM   2524 1HG1 VAL B 166     -15.444 -13.205 -14.911  1.00  0.00           H  
ATOM   2525 2HG1 VAL B 166     -14.535 -11.783 -14.348  1.00  0.00           H  
ATOM   2526 3HG1 VAL B 166     -15.747 -12.543 -13.288  1.00  0.00           H  
ATOM   2527 1HG2 VAL B 166     -17.847 -12.997 -15.495  1.00  0.00           H  
ATOM   2528 2HG2 VAL B 166     -18.222 -12.320 -13.892  1.00  0.00           H  
ATOM   2529 3HG2 VAL B 166     -18.666 -11.423 -15.365  1.00  0.00           H  
ATOM   2530  N   ALA B 167     -14.801  -8.742 -14.881  1.00  0.00           N  
ATOM   2531  CA  ALA B 167     -13.491  -8.118 -14.797  1.00  0.00           C  
ATOM   2532  C   ALA B 167     -13.451  -7.246 -13.539  1.00  0.00           C  
ATOM   2533  O   ALA B 167     -12.502  -7.306 -12.749  1.00  0.00           O  
ATOM   2534  CB  ALA B 167     -13.231  -7.280 -16.035  1.00  0.00           C  
ATOM   2535  H   ALA B 167     -15.357  -8.608 -15.713  1.00  0.00           H  
ATOM   2536  HA  ALA B 167     -12.744  -8.908 -14.715  1.00  0.00           H  
ATOM   2537 1HB  ALA B 167     -12.246  -6.818 -15.962  1.00  0.00           H  
ATOM   2538 2HB  ALA B 167     -13.268  -7.916 -16.920  1.00  0.00           H  
ATOM   2539 3HB  ALA B 167     -13.990  -6.504 -16.115  1.00  0.00           H  
ATOM   2540  N   VAL B 168     -14.494  -6.441 -13.355  1.00  0.00           N  
ATOM   2541  CA  VAL B 168     -14.588  -5.573 -12.188  1.00  0.00           C  
ATOM   2542  C   VAL B 168     -14.457  -6.399 -10.916  1.00  0.00           C  
ATOM   2543  O   VAL B 168     -13.735  -6.032  -9.993  1.00  0.00           O  
ATOM   2544  CB  VAL B 168     -15.930  -4.817 -12.180  1.00  0.00           C  
ATOM   2545  CG1 VAL B 168     -16.119  -4.082 -10.861  1.00  0.00           C  
ATOM   2546  CG2 VAL B 168     -15.985  -3.847 -13.350  1.00  0.00           C  
ATOM   2547  H   VAL B 168     -15.239  -6.430 -14.038  1.00  0.00           H  
ATOM   2548  HA  VAL B 168     -13.779  -4.843 -12.234  1.00  0.00           H  
ATOM   2549  HB  VAL B 168     -16.743  -5.537 -12.266  1.00  0.00           H  
ATOM   2550 1HG1 VAL B 168     -17.073  -3.554 -10.872  1.00  0.00           H  
ATOM   2551 2HG1 VAL B 168     -16.113  -4.800 -10.041  1.00  0.00           H  
ATOM   2552 3HG1 VAL B 168     -15.309  -3.366 -10.724  1.00  0.00           H  
ATOM   2553 1HG2 VAL B 168     -16.936  -3.316 -13.339  1.00  0.00           H  
ATOM   2554 2HG2 VAL B 168     -15.168  -3.129 -13.267  1.00  0.00           H  
ATOM   2555 3HG2 VAL B 168     -15.889  -4.399 -14.285  1.00  0.00           H  
ATOM   2556  N   VAL B 169     -15.163  -7.522 -10.877  1.00  0.00           N  
ATOM   2557  CA  VAL B 169     -15.186  -8.351  -9.688  1.00  0.00           C  
ATOM   2558  C   VAL B 169     -13.788  -8.821  -9.323  1.00  0.00           C  
ATOM   2559  O   VAL B 169     -13.363  -8.691  -8.177  1.00  0.00           O  
ATOM   2560  CB  VAL B 169     -16.098  -9.572  -9.907  1.00  0.00           C  
ATOM   2561  CG1 VAL B 169     -15.958 -10.555  -8.754  1.00  0.00           C  
ATOM   2562  CG2 VAL B 169     -17.542  -9.120 -10.058  1.00  0.00           C  
ATOM   2563  H   VAL B 169     -15.693  -7.808 -11.687  1.00  0.00           H  
ATOM   2564  HA  VAL B 169     -15.584  -7.760  -8.862  1.00  0.00           H  
ATOM   2565  HB  VAL B 169     -15.783 -10.092 -10.812  1.00  0.00           H  
ATOM   2566 1HG1 VAL B 169     -16.610 -11.413  -8.926  1.00  0.00           H  
ATOM   2567 2HG1 VAL B 169     -14.925 -10.893  -8.688  1.00  0.00           H  
ATOM   2568 3HG1 VAL B 169     -16.242 -10.066  -7.822  1.00  0.00           H  
ATOM   2569 1HG2 VAL B 169     -18.182  -9.988 -10.213  1.00  0.00           H  
ATOM   2570 2HG2 VAL B 169     -17.856  -8.595  -9.155  1.00  0.00           H  
ATOM   2571 3HG2 VAL B 169     -17.627  -8.450 -10.914  1.00  0.00           H  
ATOM   2572  N   VAL B 170     -13.072  -9.371 -10.298  1.00  0.00           N  
ATOM   2573  CA  VAL B 170     -11.787  -9.992 -10.016  1.00  0.00           C  
ATOM   2574  C   VAL B 170     -10.702  -8.945  -9.789  1.00  0.00           C  
ATOM   2575  O   VAL B 170      -9.691  -9.215  -9.139  1.00  0.00           O  
ATOM   2576  CB  VAL B 170     -11.375 -10.913 -11.180  1.00  0.00           C  
ATOM   2577  CG1 VAL B 170     -12.408 -12.011 -11.383  1.00  0.00           C  
ATOM   2578  CG2 VAL B 170     -11.201 -10.095 -12.451  1.00  0.00           C  
ATOM   2579  H   VAL B 170     -13.415  -9.362 -11.248  1.00  0.00           H  
ATOM   2580  HA  VAL B 170     -11.884 -10.593  -9.111  1.00  0.00           H  
ATOM   2581  HB  VAL B 170     -10.432 -11.401 -10.929  1.00  0.00           H  
ATOM   2582 1HG1 VAL B 170     -12.101 -12.653 -12.209  1.00  0.00           H  
ATOM   2583 2HG1 VAL B 170     -12.489 -12.607 -10.474  1.00  0.00           H  
ATOM   2584 3HG1 VAL B 170     -13.375 -11.563 -11.613  1.00  0.00           H  
ATOM   2585 1HG2 VAL B 170     -10.909 -10.751 -13.269  1.00  0.00           H  
ATOM   2586 2HG2 VAL B 170     -12.141  -9.602 -12.697  1.00  0.00           H  
ATOM   2587 3HG2 VAL B 170     -10.427  -9.343 -12.296  1.00  0.00           H  
ATOM   2588  N   MET B 171     -10.910  -7.747 -10.321  1.00  0.00           N  
ATOM   2589  CA  MET B 171     -10.016  -6.645 -10.016  1.00  0.00           C  
ATOM   2590  C   MET B 171     -10.056  -6.337  -8.531  1.00  0.00           C  
ATOM   2591  O   MET B 171      -9.014  -6.285  -7.890  1.00  0.00           O  
ATOM   2592  CB  MET B 171     -10.390  -5.410 -10.833  1.00  0.00           C  
ATOM   2593  CG  MET B 171     -10.085  -5.524 -12.320  1.00  0.00           C  
ATOM   2594  SD  MET B 171     -10.323  -3.967 -13.200  1.00  0.00           S  
ATOM   2595  CE  MET B 171     -12.110  -3.878 -13.252  1.00  0.00           C  
ATOM   2596  H   MET B 171     -11.690  -7.589 -10.943  1.00  0.00           H  
ATOM   2597  HA  MET B 171      -9.001  -6.941 -10.277  1.00  0.00           H  
ATOM   2598 1HB  MET B 171     -11.455  -5.211 -10.725  1.00  0.00           H  
ATOM   2599 2HB  MET B 171      -9.854  -4.542 -10.448  1.00  0.00           H  
ATOM   2600 1HG  MET B 171      -9.052  -5.843 -12.457  1.00  0.00           H  
ATOM   2601 2HG  MET B 171     -10.735  -6.275 -12.769  1.00  0.00           H  
ATOM   2602 1HE  MET B 171     -12.414  -2.966 -13.768  1.00  0.00           H  
ATOM   2603 2HE  MET B 171     -12.502  -4.745 -13.786  1.00  0.00           H  
ATOM   2604 3HE  MET B 171     -12.504  -3.868 -12.236  1.00  0.00           H  
ATOM   2605  N   VAL B 172     -11.250  -6.136  -7.979  1.00  0.00           N  
ATOM   2606  CA  VAL B 172     -11.363  -5.766  -6.568  1.00  0.00           C  
ATOM   2607  C   VAL B 172     -10.971  -6.945  -5.692  1.00  0.00           C  
ATOM   2608  O   VAL B 172     -10.210  -6.793  -4.741  1.00  0.00           O  
ATOM   2609  CB  VAL B 172     -12.801  -5.328  -6.231  1.00  0.00           C  
ATOM   2610  CG1 VAL B 172     -12.954  -5.110  -4.733  1.00  0.00           C  
ATOM   2611  CG2 VAL B 172     -13.150  -4.063  -6.999  1.00  0.00           C  
ATOM   2612  H   VAL B 172     -12.091  -6.238  -8.530  1.00  0.00           H  
ATOM   2613  HA  VAL B 172     -10.692  -4.928  -6.376  1.00  0.00           H  
ATOM   2614  HB  VAL B 172     -13.489  -6.126  -6.511  1.00  0.00           H  
ATOM   2615 1HG1 VAL B 172     -13.976  -4.801  -4.513  1.00  0.00           H  
ATOM   2616 2HG1 VAL B 172     -12.734  -6.038  -4.206  1.00  0.00           H  
ATOM   2617 3HG1 VAL B 172     -12.263  -4.333  -4.407  1.00  0.00           H  
ATOM   2618 1HG2 VAL B 172     -14.168  -3.760  -6.757  1.00  0.00           H  
ATOM   2619 2HG2 VAL B 172     -12.458  -3.267  -6.723  1.00  0.00           H  
ATOM   2620 3HG2 VAL B 172     -13.074  -4.254  -8.070  1.00  0.00           H  
ATOM   2621  N   ALA B 173     -11.482  -8.123  -6.030  1.00  0.00           N  
ATOM   2622  CA  ALA B 173     -11.263  -9.308  -5.221  1.00  0.00           C  
ATOM   2623  C   ALA B 173      -9.782  -9.638  -5.237  1.00  0.00           C  
ATOM   2624  O   ALA B 173      -9.215 -10.030  -4.228  1.00  0.00           O  
ATOM   2625  CB  ALA B 173     -12.055 -10.473  -5.780  1.00  0.00           C  
ATOM   2626  H   ALA B 173     -12.037  -8.197  -6.871  1.00  0.00           H  
ATOM   2627  HA  ALA B 173     -11.574  -9.083  -4.201  1.00  0.00           H  
ATOM   2628 1HB  ALA B 173     -11.885 -11.358  -5.167  1.00  0.00           H  
ATOM   2629 2HB  ALA B 173     -13.117 -10.227  -5.775  1.00  0.00           H  
ATOM   2630 3HB  ALA B 173     -11.735 -10.673  -6.802  1.00  0.00           H  
ATOM   2631  N   GLY B 174      -9.159  -9.464  -6.395  1.00  0.00           N  
ATOM   2632  CA  GLY B 174      -7.737  -9.721  -6.507  1.00  0.00           C  
ATOM   2633  C   GLY B 174      -6.877  -8.836  -5.616  1.00  0.00           C  
ATOM   2634  O   GLY B 174      -5.992  -9.335  -4.917  1.00  0.00           O  
ATOM   2635  H   GLY B 174      -9.668  -9.148  -7.208  1.00  0.00           H  
ATOM   2636 1HA  GLY B 174      -7.535 -10.762  -6.253  1.00  0.00           H  
ATOM   2637 2HA  GLY B 174      -7.422  -9.576  -7.540  1.00  0.00           H  
ATOM   2638  N   ILE B 175      -7.118  -7.529  -5.645  1.00  0.00           N  
ATOM   2639  CA  ILE B 175      -6.331  -6.598  -4.840  1.00  0.00           C  
ATOM   2640  C   ILE B 175      -6.596  -6.897  -3.380  1.00  0.00           C  
ATOM   2641  O   ILE B 175      -5.685  -6.904  -2.553  1.00  0.00           O  
ATOM   2642  CB  ILE B 175      -6.680  -5.131  -5.151  1.00  0.00           C  
ATOM   2643  CG1 ILE B 175      -6.237  -4.765  -6.569  1.00  0.00           C  
ATOM   2644  CG2 ILE B 175      -6.036  -4.203  -4.132  1.00  0.00           C  
ATOM   2645  CD1 ILE B 175      -6.776  -3.439  -7.056  1.00  0.00           C  
ATOM   2646  H   ILE B 175      -7.857  -7.169  -6.232  1.00  0.00           H  
ATOM   2647  HA  ILE B 175      -5.277  -6.747  -5.070  1.00  0.00           H  
ATOM   2648  HB  ILE B 175      -7.761  -4.999  -5.115  1.00  0.00           H  
ATOM   2649 1HG1 ILE B 175      -5.149  -4.727  -6.612  1.00  0.00           H  
ATOM   2650 2HG1 ILE B 175      -6.563  -5.540  -7.264  1.00  0.00           H  
ATOM   2651 1HG2 ILE B 175      -6.292  -3.170  -4.367  1.00  0.00           H  
ATOM   2652 2HG2 ILE B 175      -6.399  -4.449  -3.135  1.00  0.00           H  
ATOM   2653 3HG2 ILE B 175      -4.953  -4.324  -4.164  1.00  0.00           H  
ATOM   2654 1HD1 ILE B 175      -6.419  -3.250  -8.068  1.00  0.00           H  
ATOM   2655 2HD1 ILE B 175      -7.866  -3.468  -7.055  1.00  0.00           H  
ATOM   2656 3HD1 ILE B 175      -6.433  -2.644  -6.396  1.00  0.00           H  
ATOM   2657  N   THR B 176      -7.863  -7.157  -3.088  1.00  0.00           N  
ATOM   2658  CA  THR B 176      -8.307  -7.532  -1.760  1.00  0.00           C  
ATOM   2659  C   THR B 176      -7.556  -8.741  -1.208  1.00  0.00           C  
ATOM   2660  O   THR B 176      -7.135  -8.730  -0.057  1.00  0.00           O  
ATOM   2661  CB  THR B 176      -9.819  -7.825  -1.760  1.00  0.00           C  
ATOM   2662  OG1 THR B 176     -10.536  -6.648  -2.153  1.00  0.00           O  
ATOM   2663  CG2 THR B 176     -10.279  -8.256  -0.376  1.00  0.00           C  
ATOM   2664  H   THR B 176      -8.541  -7.089  -3.833  1.00  0.00           H  
ATOM   2665  HA  THR B 176      -8.113  -6.701  -1.083  1.00  0.00           H  
ATOM   2666  HB  THR B 176     -10.036  -8.620  -2.473  1.00  0.00           H  
ATOM   2667  HG1 THR B 176     -10.262  -6.385  -3.035  1.00  0.00           H  
ATOM   2668 1HG2 THR B 176     -11.350  -8.459  -0.395  1.00  0.00           H  
ATOM   2669 2HG2 THR B 176      -9.744  -9.158  -0.080  1.00  0.00           H  
ATOM   2670 3HG2 THR B 176     -10.074  -7.461   0.339  1.00  0.00           H  
ATOM   2671  N   SER B 177      -7.385  -9.776  -2.018  1.00  0.00           N  
ATOM   2672  CA  SER B 177      -6.609 -10.929  -1.583  1.00  0.00           C  
ATOM   2673  C   SER B 177      -5.157 -10.544  -1.299  1.00  0.00           C  
ATOM   2674  O   SER B 177      -4.573 -10.980  -0.307  1.00  0.00           O  
ATOM   2675  CB  SER B 177      -6.658 -12.016  -2.639  1.00  0.00           C  
ATOM   2676  OG  SER B 177      -7.957 -12.521  -2.779  1.00  0.00           O  
ATOM   2677  H   SER B 177      -7.791  -9.777  -2.944  1.00  0.00           H  
ATOM   2678  HA  SER B 177      -7.047 -11.313  -0.660  1.00  0.00           H  
ATOM   2679 1HB  SER B 177      -6.316 -11.614  -3.592  1.00  0.00           H  
ATOM   2680 2HB  SER B 177      -5.980 -12.822  -2.362  1.00  0.00           H  
ATOM   2681  HG  SER B 177      -8.315 -12.581  -1.891  1.00  0.00           H  
ATOM   2682  N   PHE B 178      -4.576  -9.724  -2.167  1.00  0.00           N  
ATOM   2683  CA  PHE B 178      -3.205  -9.284  -1.959  1.00  0.00           C  
ATOM   2684  C   PHE B 178      -3.055  -8.467  -0.691  1.00  0.00           C  
ATOM   2685  O   PHE B 178      -2.050  -8.577   0.009  1.00  0.00           O  
ATOM   2686  CB  PHE B 178      -2.727  -8.458  -3.155  1.00  0.00           C  
ATOM   2687  CG  PHE B 178      -2.440  -9.278  -4.381  1.00  0.00           C  
ATOM   2688  CD1 PHE B 178      -3.082  -9.007  -5.580  1.00  0.00           C  
ATOM   2689  CD2 PHE B 178      -1.527 -10.321  -4.338  1.00  0.00           C  
ATOM   2690  CE1 PHE B 178      -2.819  -9.761  -6.708  1.00  0.00           C  
ATOM   2691  CE2 PHE B 178      -1.261 -11.074  -5.464  1.00  0.00           C  
ATOM   2692  CZ  PHE B 178      -1.908 -10.794  -6.651  1.00  0.00           C  
ATOM   2693  H   PHE B 178      -5.079  -9.398  -2.980  1.00  0.00           H  
ATOM   2694  HA  PHE B 178      -2.569 -10.165  -1.864  1.00  0.00           H  
ATOM   2695 1HB  PHE B 178      -3.484  -7.718  -3.411  1.00  0.00           H  
ATOM   2696 2HB  PHE B 178      -1.820  -7.920  -2.885  1.00  0.00           H  
ATOM   2697  HD1 PHE B 178      -3.802  -8.189  -5.625  1.00  0.00           H  
ATOM   2698  HD2 PHE B 178      -1.016 -10.543  -3.400  1.00  0.00           H  
ATOM   2699  HE1 PHE B 178      -3.331  -9.537  -7.644  1.00  0.00           H  
ATOM   2700  HE2 PHE B 178      -0.540 -11.891  -5.417  1.00  0.00           H  
ATOM   2701  HZ  PHE B 178      -1.700 -11.389  -7.539  1.00  0.00           H  
ATOM   2702  N   GLY B 179      -4.061  -7.652  -0.393  1.00  0.00           N  
ATOM   2703  CA  GLY B 179      -4.032  -6.858   0.823  1.00  0.00           C  
ATOM   2704  C   GLY B 179      -4.090  -7.735   2.056  1.00  0.00           C  
ATOM   2705  O   GLY B 179      -3.399  -7.484   3.045  1.00  0.00           O  
ATOM   2706  H   GLY B 179      -4.857  -7.579  -1.011  1.00  0.00           H  
ATOM   2707 1HA  GLY B 179      -3.123  -6.257   0.844  1.00  0.00           H  
ATOM   2708 2HA  GLY B 179      -4.874  -6.167   0.826  1.00  0.00           H  
ATOM   2709  N   LEU B 180      -4.920  -8.770   1.996  1.00  0.00           N  
ATOM   2710  CA  LEU B 180      -5.045  -9.701   3.102  1.00  0.00           C  
ATOM   2711  C   LEU B 180      -3.710 -10.392   3.340  1.00  0.00           C  
ATOM   2712  O   LEU B 180      -3.309 -10.601   4.483  1.00  0.00           O  
ATOM   2713  CB  LEU B 180      -6.135 -10.741   2.810  1.00  0.00           C  
ATOM   2714  CG  LEU B 180      -7.574 -10.209   2.793  1.00  0.00           C  
ATOM   2715  CD1 LEU B 180      -8.515 -11.307   2.318  1.00  0.00           C  
ATOM   2716  CD2 LEU B 180      -7.953  -9.728   4.186  1.00  0.00           C  
ATOM   2717  H   LEU B 180      -5.475  -8.915   1.166  1.00  0.00           H  
ATOM   2718  HA  LEU B 180      -5.327  -9.143   3.994  1.00  0.00           H  
ATOM   2719 1HB  LEU B 180      -5.936 -11.189   1.838  1.00  0.00           H  
ATOM   2720 2HB  LEU B 180      -6.079 -11.524   3.566  1.00  0.00           H  
ATOM   2721  HG  LEU B 180      -7.647  -9.380   2.090  1.00  0.00           H  
ATOM   2722 1HD1 LEU B 180      -9.538 -10.930   2.306  1.00  0.00           H  
ATOM   2723 2HD1 LEU B 180      -8.233 -11.619   1.313  1.00  0.00           H  
ATOM   2724 3HD1 LEU B 180      -8.452 -12.159   2.994  1.00  0.00           H  
ATOM   2725 1HD2 LEU B 180      -8.976  -9.349   4.173  1.00  0.00           H  
ATOM   2726 2HD2 LEU B 180      -7.882 -10.557   4.890  1.00  0.00           H  
ATOM   2727 3HD2 LEU B 180      -7.275  -8.931   4.493  1.00  0.00           H  
ATOM   2728  N   VAL B 181      -3.021 -10.741   2.258  1.00  0.00           N  
ATOM   2729  CA  VAL B 181      -1.674 -11.287   2.363  1.00  0.00           C  
ATOM   2730  C   VAL B 181      -0.740 -10.283   3.023  1.00  0.00           C  
ATOM   2731  O   VAL B 181       0.049 -10.641   3.896  1.00  0.00           O  
ATOM   2732  CB  VAL B 181      -1.130 -11.656   0.970  1.00  0.00           C  
ATOM   2733  CG1 VAL B 181       0.349 -12.003   1.050  1.00  0.00           C  
ATOM   2734  CG2 VAL B 181      -1.927 -12.816   0.395  1.00  0.00           C  
ATOM   2735  H   VAL B 181      -3.435 -10.626   1.344  1.00  0.00           H  
ATOM   2736  HA  VAL B 181      -1.714 -12.191   2.972  1.00  0.00           H  
ATOM   2737  HB  VAL B 181      -1.223 -10.790   0.314  1.00  0.00           H  
ATOM   2738 1HG1 VAL B 181       0.715 -12.260   0.056  1.00  0.00           H  
ATOM   2739 2HG1 VAL B 181       0.904 -11.145   1.430  1.00  0.00           H  
ATOM   2740 3HG1 VAL B 181       0.487 -12.852   1.719  1.00  0.00           H  
ATOM   2741 1HG2 VAL B 181      -1.538 -13.071  -0.591  1.00  0.00           H  
ATOM   2742 2HG2 VAL B 181      -1.840 -13.680   1.055  1.00  0.00           H  
ATOM   2743 3HG2 VAL B 181      -2.976 -12.531   0.307  1.00  0.00           H  
ATOM   2744  N   THR B 182      -0.819  -9.029   2.601  1.00  0.00           N  
ATOM   2745  CA  THR B 182       0.135  -8.043   3.081  1.00  0.00           C  
ATOM   2746  C   THR B 182      -0.080  -7.912   4.572  1.00  0.00           C  
ATOM   2747  O   THR B 182       0.877  -7.884   5.345  1.00  0.00           O  
ATOM   2748  CB  THR B 182      -0.032  -6.678   2.386  1.00  0.00           C  
ATOM   2749  OG1 THR B 182       0.195  -6.825   0.978  1.00  0.00           O  
ATOM   2750  CG2 THR B 182       0.953  -5.667   2.952  1.00  0.00           C  
ATOM   2751  H   THR B 182      -1.535  -8.743   1.949  1.00  0.00           H  
ATOM   2752  HA  THR B 182       1.142  -8.402   2.867  1.00  0.00           H  
ATOM   2753  HB  THR B 182      -1.047  -6.314   2.541  1.00  0.00           H  
ATOM   2754  HG1 THR B 182      -0.439  -7.448   0.616  1.00  0.00           H  
ATOM   2755 1HG2 THR B 182       0.820  -4.709   2.450  1.00  0.00           H  
ATOM   2756 2HG2 THR B 182       0.776  -5.545   4.021  1.00  0.00           H  
ATOM   2757 3HG2 THR B 182       1.971  -6.022   2.792  1.00  0.00           H  
ATOM   2758  N   ALA B 183      -1.349  -7.830   4.970  1.00  0.00           N  
ATOM   2759  CA  ALA B 183      -1.700  -7.572   6.362  1.00  0.00           C  
ATOM   2760  C   ALA B 183      -1.157  -8.721   7.186  1.00  0.00           C  
ATOM   2761  O   ALA B 183      -0.565  -8.517   8.243  1.00  0.00           O  
ATOM   2762  CB  ALA B 183      -3.208  -7.483   6.516  1.00  0.00           C  
ATOM   2763  H   ALA B 183      -2.086  -7.950   4.291  1.00  0.00           H  
ATOM   2764  HA  ALA B 183      -1.229  -6.636   6.663  1.00  0.00           H  
ATOM   2765 1HB  ALA B 183      -3.456  -7.290   7.559  1.00  0.00           H  
ATOM   2766 2HB  ALA B 183      -3.590  -6.673   5.896  1.00  0.00           H  
ATOM   2767 3HB  ALA B 183      -3.661  -8.423   6.203  1.00  0.00           H  
ATOM   2768  N   ALA B 184      -1.360  -9.930   6.679  1.00  0.00           N  
ATOM   2769  CA  ALA B 184      -0.949 -11.132   7.379  1.00  0.00           C  
ATOM   2770  C   ALA B 184       0.559 -11.102   7.570  1.00  0.00           C  
ATOM   2771  O   ALA B 184       1.063 -11.323   8.665  1.00  0.00           O  
ATOM   2772  CB  ALA B 184      -1.340 -12.358   6.576  1.00  0.00           C  
ATOM   2773  H   ALA B 184      -1.814 -10.015   5.780  1.00  0.00           H  
ATOM   2774  HA  ALA B 184      -1.433 -11.137   8.356  1.00  0.00           H  
ATOM   2775 1HB  ALA B 184      -1.028 -13.257   7.108  1.00  0.00           H  
ATOM   2776 2HB  ALA B 184      -2.421 -12.374   6.440  1.00  0.00           H  
ATOM   2777 3HB  ALA B 184      -0.853 -12.326   5.603  1.00  0.00           H  
ATOM   2778  N   LEU B 185       1.274 -10.811   6.494  1.00  0.00           N  
ATOM   2779  CA  LEU B 185       2.729 -10.756   6.540  1.00  0.00           C  
ATOM   2780  C   LEU B 185       3.282  -9.653   7.448  1.00  0.00           C  
ATOM   2781  O   LEU B 185       4.280  -9.857   8.140  1.00  0.00           O  
ATOM   2782  CB  LEU B 185       3.274 -10.560   5.119  1.00  0.00           C  
ATOM   2783  CG  LEU B 185       3.082 -11.745   4.164  1.00  0.00           C  
ATOM   2784  CD1 LEU B 185       3.507 -11.340   2.760  1.00  0.00           C  
ATOM   2785  CD2 LEU B 185       3.893 -12.933   4.660  1.00  0.00           C  
ATOM   2786  H   LEU B 185       0.803 -10.623   5.621  1.00  0.00           H  
ATOM   2787  HA  LEU B 185       3.098 -11.701   6.939  1.00  0.00           H  
ATOM   2788 1HB  LEU B 185       2.784  -9.695   4.677  1.00  0.00           H  
ATOM   2789 2HB  LEU B 185       4.342 -10.355   5.182  1.00  0.00           H  
ATOM   2790  HG  LEU B 185       2.027 -12.016   4.128  1.00  0.00           H  
ATOM   2791 1HD1 LEU B 185       3.371 -12.182   2.081  1.00  0.00           H  
ATOM   2792 2HD1 LEU B 185       2.898 -10.501   2.423  1.00  0.00           H  
ATOM   2793 3HD1 LEU B 185       4.556 -11.047   2.768  1.00  0.00           H  
ATOM   2794 1HD2 LEU B 185       3.756 -13.775   3.981  1.00  0.00           H  
ATOM   2795 2HD2 LEU B 185       4.948 -12.665   4.696  1.00  0.00           H  
ATOM   2796 3HD2 LEU B 185       3.556 -13.213   5.658  1.00  0.00           H  
ATOM   2797  N   ALA B 186       2.640  -8.487   7.441  1.00  0.00           N  
ATOM   2798  CA  ALA B 186       3.044  -7.395   8.318  1.00  0.00           C  
ATOM   2799  C   ALA B 186       3.073  -7.825   9.773  1.00  0.00           C  
ATOM   2800  O   ALA B 186       4.059  -7.602  10.467  1.00  0.00           O  
ATOM   2801  CB  ALA B 186       2.109  -6.211   8.151  1.00  0.00           C  
ATOM   2802  H   ALA B 186       1.857  -8.354   6.817  1.00  0.00           H  
ATOM   2803  HA  ALA B 186       4.056  -7.097   8.043  1.00  0.00           H  
ATOM   2804 1HB  ALA B 186       2.424  -5.403   8.812  1.00  0.00           H  
ATOM   2805 2HB  ALA B 186       2.140  -5.866   7.118  1.00  0.00           H  
ATOM   2806 3HB  ALA B 186       1.094  -6.511   8.404  1.00  0.00           H  
ATOM   2807  N   THR B 187       1.990  -8.439  10.238  1.00  0.00           N  
ATOM   2808  CA  THR B 187       1.871  -8.798  11.647  1.00  0.00           C  
ATOM   2809  C   THR B 187       2.652 -10.065  11.979  1.00  0.00           C  
ATOM   2810  O   THR B 187       2.974 -10.318  13.138  1.00  0.00           O  
ATOM   2811  CB  THR B 187       0.395  -8.986  12.044  1.00  0.00           C  
ATOM   2812  OG1 THR B 187      -0.177 -10.051  11.272  1.00  0.00           O  
ATOM   2813  CG2 THR B 187      -0.391  -7.708  11.797  1.00  0.00           C  
ATOM   2814  H   THR B 187       1.232  -8.663   9.608  1.00  0.00           H  
ATOM   2815  HA  THR B 187       2.288  -7.988  12.247  1.00  0.00           H  
ATOM   2816  HB  THR B 187       0.332  -9.247  13.100  1.00  0.00           H  
ATOM   2817  HG1 THR B 187      -0.199 -10.852  11.801  1.00  0.00           H  
ATOM   2818 1HG2 THR B 187      -1.432  -7.859  12.083  1.00  0.00           H  
ATOM   2819 2HG2 THR B 187       0.035  -6.899  12.391  1.00  0.00           H  
ATOM   2820 3HG2 THR B 187      -0.340  -7.447  10.741  1.00  0.00           H  
ATOM   2821  N   TRP B 188       2.955 -10.860  10.957  1.00  0.00           N  
ATOM   2822  CA  TRP B 188       3.892 -11.971  11.101  1.00  0.00           C  
ATOM   2823  C   TRP B 188       5.231 -11.460  11.622  1.00  0.00           C  
ATOM   2824  O   TRP B 188       5.845 -12.058  12.506  1.00  0.00           O  
ATOM   2825  CB  TRP B 188       4.092 -12.687   9.763  1.00  0.00           C  
ATOM   2826  CG  TRP B 188       5.241 -13.650   9.766  1.00  0.00           C  
ATOM   2827  CD1 TRP B 188       5.652 -14.425  10.808  1.00  0.00           C  
ATOM   2828  CD2 TRP B 188       6.136 -13.947   8.667  1.00  0.00           C  
ATOM   2829  NE1 TRP B 188       6.738 -15.179  10.438  1.00  0.00           N  
ATOM   2830  CE2 TRP B 188       7.047 -14.900   9.129  1.00  0.00           C  
ATOM   2831  CE3 TRP B 188       6.236 -13.487   7.348  1.00  0.00           C  
ATOM   2832  CZ2 TRP B 188       8.052 -15.407   8.321  1.00  0.00           C  
ATOM   2833  CZ3 TRP B 188       7.243 -13.996   6.537  1.00  0.00           C  
ATOM   2834  CH2 TRP B 188       8.127 -14.932   7.012  1.00  0.00           C  
ATOM   2835  H   TRP B 188       2.527 -10.691  10.059  1.00  0.00           H  
ATOM   2836  HA  TRP B 188       3.479 -12.682  11.816  1.00  0.00           H  
ATOM   2837 1HB  TRP B 188       3.186 -13.236   9.505  1.00  0.00           H  
ATOM   2838 2HB  TRP B 188       4.264 -11.950   8.978  1.00  0.00           H  
ATOM   2839  HD1 TRP B 188       5.188 -14.443  11.792  1.00  0.00           H  
ATOM   2840  HE1 TRP B 188       7.231 -15.832  11.029  1.00  0.00           H  
ATOM   2841  HE3 TRP B 188       5.535 -12.745   6.965  1.00  0.00           H  
ATOM   2842  HZ2 TRP B 188       8.764 -16.151   8.680  1.00  0.00           H  
ATOM   2843  HZ3 TRP B 188       7.315 -13.633   5.512  1.00  0.00           H  
ATOM   2844  HH2 TRP B 188       8.905 -15.311   6.349  1.00  0.00           H  
ATOM   2845  N   PHE B 189       5.679 -10.346  11.051  1.00  0.00           N  
ATOM   2846  CA  PHE B 189       6.998  -9.809  11.345  1.00  0.00           C  
ATOM   2847  C   PHE B 189       6.905  -9.131  12.703  1.00  0.00           C  
ATOM   2848  O   PHE B 189       7.879  -9.059  13.444  1.00  0.00           O  
ATOM   2849  CB  PHE B 189       7.455  -8.817  10.274  1.00  0.00           C  
ATOM   2850  CG  PHE B 189       7.821  -9.463   8.967  1.00  0.00           C  
ATOM   2851  CD1 PHE B 189       8.265 -10.776   8.926  1.00  0.00           C  
ATOM   2852  CD2 PHE B 189       7.723  -8.758   7.777  1.00  0.00           C  
ATOM   2853  CE1 PHE B 189       8.603 -11.370   7.725  1.00  0.00           C  
ATOM   2854  CE2 PHE B 189       8.058  -9.350   6.575  1.00  0.00           C  
ATOM   2855  CZ  PHE B 189       8.499 -10.658   6.550  1.00  0.00           C  
ATOM   2856  H   PHE B 189       5.086  -9.861  10.394  1.00  0.00           H  
ATOM   2857  HA  PHE B 189       7.711 -10.635  11.368  1.00  0.00           H  
ATOM   2858 1HB  PHE B 189       6.662  -8.094  10.085  1.00  0.00           H  
ATOM   2859 2HB  PHE B 189       8.322  -8.266  10.635  1.00  0.00           H  
ATOM   2860  HD1 PHE B 189       8.346 -11.340   9.856  1.00  0.00           H  
ATOM   2861  HD2 PHE B 189       7.375  -7.725   7.797  1.00  0.00           H  
ATOM   2862  HE1 PHE B 189       8.950 -12.403   7.708  1.00  0.00           H  
ATOM   2863  HE2 PHE B 189       7.976  -8.785   5.646  1.00  0.00           H  
ATOM   2864  HZ  PHE B 189       8.765 -11.125   5.603  1.00  0.00           H  
ATOM   2865  N   VAL B 190       5.706  -8.642  13.009  1.00  0.00           N  
ATOM   2866  CA  VAL B 190       5.398  -8.062  14.307  1.00  0.00           C  
ATOM   2867  C   VAL B 190       5.475  -9.223  15.304  1.00  0.00           C  
ATOM   2868  O   VAL B 190       5.984  -9.076  16.417  1.00  0.00           O  
ATOM   2869  CB  VAL B 190       4.001  -7.414  14.325  1.00  0.00           C  
ATOM   2870  CG1 VAL B 190       3.633  -6.979  15.736  1.00  0.00           C  
ATOM   2871  CG2 VAL B 190       3.967  -6.231  13.369  1.00  0.00           C  
ATOM   2872  H   VAL B 190       4.983  -8.680  12.304  1.00  0.00           H  
ATOM   2873  HA  VAL B 190       6.133  -7.285  14.522  1.00  0.00           H  
ATOM   2874  HB  VAL B 190       3.263  -8.154  14.014  1.00  0.00           H  
ATOM   2875 1HG1 VAL B 190       2.643  -6.524  15.729  1.00  0.00           H  
ATOM   2876 2HG1 VAL B 190       3.629  -7.847  16.394  1.00  0.00           H  
ATOM   2877 3HG1 VAL B 190       4.363  -6.254  16.094  1.00  0.00           H  
ATOM   2878 1HG2 VAL B 190       2.976  -5.778  13.387  1.00  0.00           H  
ATOM   2879 2HG2 VAL B 190       4.708  -5.493  13.677  1.00  0.00           H  
ATOM   2880 3HG2 VAL B 190       4.192  -6.572  12.359  1.00  0.00           H  
ATOM   2881  N   GLY B 191       4.975 -10.386  14.881  1.00  0.00           N  
ATOM   2882  CA  GLY B 191       4.924 -11.557  15.742  1.00  0.00           C  
ATOM   2883  C   GLY B 191       6.329 -12.079  15.958  1.00  0.00           C  
ATOM   2884  O   GLY B 191       6.675 -12.624  17.008  1.00  0.00           O  
ATOM   2885  H   GLY B 191       4.624 -10.453  13.936  1.00  0.00           H  
ATOM   2886 1HA  GLY B 191       4.461 -11.290  16.693  1.00  0.00           H  
ATOM   2887 2HA  GLY B 191       4.296 -12.320  15.282  1.00  0.00           H  
ATOM   2888  N   ARG B 192       7.130 -11.920  14.915  1.00  0.00           N  
ATOM   2889  CA  ARG B 192       8.507 -12.371  14.875  1.00  0.00           C  
ATOM   2890  C   ARG B 192       9.216 -11.543  15.946  1.00  0.00           C  
ATOM   2891  O   ARG B 192      10.018 -12.050  16.736  1.00  0.00           O  
ATOM   2892  CB  ARG B 192       9.142 -12.161  13.509  1.00  0.00           C  
ATOM   2893  CG  ARG B 192      10.572 -12.660  13.385  1.00  0.00           C  
ATOM   2894  CD  ARG B 192      11.126 -12.409  12.029  1.00  0.00           C  
ATOM   2895  NE  ARG B 192      11.258 -10.988  11.752  1.00  0.00           N  
ATOM   2896  CZ  ARG B 192      11.430 -10.461  10.524  1.00  0.00           C  
ATOM   2897  NH1 ARG B 192      11.491 -11.248   9.473  1.00  0.00           N  
ATOM   2898  NH2 ARG B 192      11.539  -9.152  10.376  1.00  0.00           N  
ATOM   2899  H   ARG B 192       6.741 -11.454  14.108  1.00  0.00           H  
ATOM   2900  HA  ARG B 192       8.527 -13.439  15.092  1.00  0.00           H  
ATOM   2901 1HB  ARG B 192       8.548 -12.669  12.750  1.00  0.00           H  
ATOM   2902 2HB  ARG B 192       9.142 -11.098  13.267  1.00  0.00           H  
ATOM   2903 1HG  ARG B 192      11.202 -12.148  14.113  1.00  0.00           H  
ATOM   2904 2HG  ARG B 192      10.600 -13.734  13.573  1.00  0.00           H  
ATOM   2905 1HD  ARG B 192      12.113 -12.865  11.950  1.00  0.00           H  
ATOM   2906 2HD  ARG B 192      10.465 -12.843  11.280  1.00  0.00           H  
ATOM   2907  HE  ARG B 192      11.216 -10.350  12.536  1.00  0.00           H  
ATOM   2908 1HH1 ARG B 192      11.407 -12.249   9.586  1.00  0.00           H  
ATOM   2909 2HH1 ARG B 192      11.620 -10.853   8.553  1.00  0.00           H  
ATOM   2910 1HH2 ARG B 192      11.493  -8.546  11.184  1.00  0.00           H  
ATOM   2911 2HH2 ARG B 192      11.669  -8.757   9.457  1.00  0.00           H  
ATOM   2912  N   GLU B 193       8.918 -10.246  15.921  1.00  0.00           N  
ATOM   2913  CA  GLU B 193       9.456  -9.274  16.865  1.00  0.00           C  
ATOM   2914  C   GLU B 193       8.959  -9.654  18.256  1.00  0.00           C  
ATOM   2915  O   GLU B 193       9.725  -9.698  19.216  1.00  0.00           O  
ATOM   2916  CB  GLU B 193       9.025  -7.850  16.505  1.00  0.00           C  
ATOM   2917  CG  GLU B 193       9.568  -6.775  17.435  1.00  0.00           C  
ATOM   2918  CD  GLU B 193      11.061  -6.624  17.347  1.00  0.00           C  
ATOM   2919  OE1 GLU B 193      11.622  -7.023  16.354  1.00  0.00           O  
ATOM   2920  OE2 GLU B 193      11.642  -6.109  18.273  1.00  0.00           O  
ATOM   2921  H   GLU B 193       8.282  -9.932  15.202  1.00  0.00           H  
ATOM   2922  HA  GLU B 193      10.545  -9.320  16.826  1.00  0.00           H  
ATOM   2923 1HB  GLU B 193       9.355  -7.615  15.493  1.00  0.00           H  
ATOM   2924 2HB  GLU B 193       7.937  -7.786  16.518  1.00  0.00           H  
ATOM   2925 1HG  GLU B 193       9.102  -5.822  17.183  1.00  0.00           H  
ATOM   2926 2HG  GLU B 193       9.292  -7.022  18.459  1.00  0.00           H  
ATOM   2927  N   GLN B 194       7.662  -9.919  18.346  1.00  0.00           N  
ATOM   2928  CA  GLN B 194       7.024 -10.294  19.595  1.00  0.00           C  
ATOM   2929  C   GLN B 194       7.759 -11.485  20.228  1.00  0.00           C  
ATOM   2930  O   GLN B 194       7.951 -11.471  21.463  1.00  0.00           O  
ATOM   2931  OXT GLN B 194       8.133 -12.394  19.539  1.00  0.00           O  
ATOM   2932  CB  GLN B 194       5.550 -10.636  19.364  1.00  0.00           C  
ATOM   2933  CG  GLN B 194       4.779 -10.956  20.633  1.00  0.00           C  
ATOM   2934  CD  GLN B 194       3.314 -11.243  20.363  1.00  0.00           C  
ATOM   2935  OE1 GLN B 194       2.891 -11.356  19.209  1.00  0.00           O  
ATOM   2936  NE2 GLN B 194       2.529 -11.363  21.428  1.00  0.00           N  
ATOM   2937  H   GLN B 194       7.102  -9.854  17.507  1.00  0.00           H  
ATOM   2938  HA  GLN B 194       7.082  -9.448  20.281  1.00  0.00           H  
ATOM   2939 1HB  GLN B 194       5.055  -9.799  18.871  1.00  0.00           H  
ATOM   2940 2HB  GLN B 194       5.476 -11.497  18.699  1.00  0.00           H  
ATOM   2941 1HG  GLN B 194       5.219 -11.837  21.101  1.00  0.00           H  
ATOM   2942 2HG  GLN B 194       4.841 -10.104  21.309  1.00  0.00           H  
ATOM   2943 1HE2 GLN B 194       1.553 -11.552  21.312  1.00  0.00           H  
ATOM   2944 2HE2 GLN B 194       2.913 -11.264  22.346  1.00  0.00           H  
ATOM   2945  N   ALA C 195      16.974  -1.493  13.966  1.00  0.00           N  
ATOM   2946  CA  ALA C 195      15.664  -2.175  14.180  1.00  0.00           C  
ATOM   2947  C   ALA C 195      15.649  -3.540  13.503  1.00  0.00           C  
ATOM   2948  O   ALA C 195      16.699  -4.109  13.204  1.00  0.00           O  
ATOM   2949  CB  ALA C 195      14.532  -1.308  13.633  1.00  0.00           C  
ATOM   2950 1H   ALA C 195      16.963  -0.601  14.417  1.00  0.00           H  
ATOM   2951 2H   ALA C 195      17.708  -2.053  14.351  1.00  0.00           H  
ATOM   2952 3H   ALA C 195      17.129  -1.369  12.986  1.00  0.00           H  
ATOM   2953  HA  ALA C 195      15.530  -2.321  15.252  1.00  0.00           H  
ATOM   2954 1HB  ALA C 195      13.578  -1.812  13.793  1.00  0.00           H  
ATOM   2955 2HB  ALA C 195      14.526  -0.348  14.150  1.00  0.00           H  
ATOM   2956 3HB  ALA C 195      14.680  -1.146  12.566  1.00  0.00           H  
ATOM   2957  N   LEU C 196      14.447  -4.057  13.268  1.00  0.00           N  
ATOM   2958  CA  LEU C 196      14.265  -5.328  12.576  1.00  0.00           C  
ATOM   2959  C   LEU C 196      13.001  -5.281  11.731  1.00  0.00           C  
ATOM   2960  O   LEU C 196      13.048  -5.430  10.514  1.00  0.00           O  
ATOM   2961  CB  LEU C 196      14.182  -6.483  13.581  1.00  0.00           C  
ATOM   2962  CG  LEU C 196      14.003  -7.881  12.975  1.00  0.00           C  
ATOM   2963  CD1 LEU C 196      15.194  -8.205  12.084  1.00  0.00           C  
ATOM   2964  CD2 LEU C 196      13.860  -8.904  14.092  1.00  0.00           C  
ATOM   2965  H   LEU C 196      13.634  -3.548  13.582  1.00  0.00           H  
ATOM   2966  HA  LEU C 196      15.124  -5.494  11.927  1.00  0.00           H  
ATOM   2967 1HB  LEU C 196      15.095  -6.494  14.174  1.00  0.00           H  
ATOM   2968 2HB  LEU C 196      13.341  -6.302  14.250  1.00  0.00           H  
ATOM   2969  HG  LEU C 196      13.108  -7.896  12.353  1.00  0.00           H  
ATOM   2970 1HD1 LEU C 196      15.067  -9.198  11.654  1.00  0.00           H  
ATOM   2971 2HD1 LEU C 196      15.261  -7.469  11.283  1.00  0.00           H  
ATOM   2972 3HD1 LEU C 196      16.108  -8.181  12.677  1.00  0.00           H  
ATOM   2973 1HD2 LEU C 196      13.732  -9.898  13.661  1.00  0.00           H  
ATOM   2974 2HD2 LEU C 196      14.755  -8.891  14.714  1.00  0.00           H  
ATOM   2975 3HD2 LEU C 196      12.991  -8.658  14.702  1.00  0.00           H  
ATOM   2976  N   HIS C 197      11.868  -5.071  12.390  1.00  0.00           N  
ATOM   2977  CA  HIS C 197      10.588  -4.995  11.708  1.00  0.00           C  
ATOM   2978  C   HIS C 197      10.608  -3.904  10.644  1.00  0.00           C  
ATOM   2979  O   HIS C 197       9.930  -4.006   9.627  1.00  0.00           O  
ATOM   2980  CB  HIS C 197       9.455  -4.729  12.706  1.00  0.00           C  
ATOM   2981  CG  HIS C 197       9.636  -3.471  13.498  1.00  0.00           C  
ATOM   2982  ND1 HIS C 197       9.018  -2.286  13.162  1.00  0.00           N  
ATOM   2983  CD2 HIS C 197      10.364  -3.215  14.610  1.00  0.00           C  
ATOM   2984  CE1 HIS C 197       9.359  -1.353  14.035  1.00  0.00           C  
ATOM   2985  NE2 HIS C 197      10.175  -1.892  14.923  1.00  0.00           N  
ATOM   2986  H   HIS C 197      11.899  -4.961  13.393  1.00  0.00           H  
ATOM   2987  HA  HIS C 197      10.383  -5.942  11.211  1.00  0.00           H  
ATOM   2988 1HB  HIS C 197       8.507  -4.664  12.172  1.00  0.00           H  
ATOM   2989 2HB  HIS C 197       9.382  -5.564  13.403  1.00  0.00           H  
ATOM   2990  HD2 HIS C 197      10.986  -3.925  15.156  1.00  0.00           H  
ATOM   2991  HE1 HIS C 197       9.022  -0.317  14.024  1.00  0.00           H  
ATOM   2992  HE2 HIS C 197      10.593  -1.412  15.706  1.00  0.00           H  
ATOM   2993  N   TRP C 198      11.401  -2.867  10.889  1.00  0.00           N  
ATOM   2994  CA  TRP C 198      11.668  -1.832   9.896  1.00  0.00           C  
ATOM   2995  C   TRP C 198      12.610  -2.307   8.799  1.00  0.00           C  
ATOM   2996  O   TRP C 198      12.365  -2.064   7.617  1.00  0.00           O  
ATOM   2997  CB  TRP C 198      12.262  -0.596  10.571  1.00  0.00           C  
ATOM   2998  CG  TRP C 198      12.597   0.507   9.613  1.00  0.00           C  
ATOM   2999  CD1 TRP C 198      12.100   0.673   8.355  1.00  0.00           C  
ATOM   3000  CD2 TRP C 198      13.510   1.610   9.832  1.00  0.00           C  
ATOM   3001  NE1 TRP C 198      12.637   1.796   7.778  1.00  0.00           N  
ATOM   3002  CE2 TRP C 198      13.502   2.382   8.668  1.00  0.00           C  
ATOM   3003  CE3 TRP C 198      14.320   1.997  10.907  1.00  0.00           C  
ATOM   3004  CZ2 TRP C 198      14.276   3.526   8.541  1.00  0.00           C  
ATOM   3005  CZ3 TRP C 198      15.096   3.143  10.780  1.00  0.00           C  
ATOM   3006  CH2 TRP C 198      15.072   3.888   9.627  1.00  0.00           C  
ATOM   3007  H   TRP C 198      11.833  -2.798  11.799  1.00  0.00           H  
ATOM   3008  HA  TRP C 198      10.725  -1.556   9.423  1.00  0.00           H  
ATOM   3009 1HB  TRP C 198      11.557  -0.209  11.306  1.00  0.00           H  
ATOM   3010 2HB  TRP C 198      13.171  -0.873  11.105  1.00  0.00           H  
ATOM   3011  HD1 TRP C 198      11.380   0.011   7.878  1.00  0.00           H  
ATOM   3012  HE1 TRP C 198      12.433   2.137   6.849  1.00  0.00           H  
ATOM   3013  HE3 TRP C 198      14.340   1.411  11.825  1.00  0.00           H  
ATOM   3014  HZ2 TRP C 198      14.272   4.130   7.634  1.00  0.00           H  
ATOM   3015  HZ3 TRP C 198      15.724   3.437  11.620  1.00  0.00           H  
ATOM   3016  HH2 TRP C 198      15.693   4.782   9.562  1.00  0.00           H  
ATOM   3017  N   ARG C 199      13.689  -2.978   9.188  1.00  0.00           N  
ATOM   3018  CA  ARG C 199      14.700  -3.401   8.227  1.00  0.00           C  
ATOM   3019  C   ARG C 199      14.166  -4.401   7.221  1.00  0.00           C  
ATOM   3020  O   ARG C 199      14.798  -4.648   6.197  1.00  0.00           O  
ATOM   3021  CB  ARG C 199      15.890  -4.016   8.949  1.00  0.00           C  
ATOM   3022  CG  ARG C 199      16.682  -3.048   9.814  1.00  0.00           C  
ATOM   3023  CD  ARG C 199      17.879  -3.697  10.409  1.00  0.00           C  
ATOM   3024  NE  ARG C 199      18.495  -2.866  11.431  1.00  0.00           N  
ATOM   3025  CZ  ARG C 199      19.385  -1.885  11.185  1.00  0.00           C  
ATOM   3026  NH1 ARG C 199      19.751  -1.624   9.950  1.00  0.00           N  
ATOM   3027  NH2 ARG C 199      19.889  -1.183  12.186  1.00  0.00           N  
ATOM   3028  H   ARG C 199      13.815  -3.202  10.165  1.00  0.00           H  
ATOM   3029  HA  ARG C 199      15.040  -2.524   7.674  1.00  0.00           H  
ATOM   3030 1HB  ARG C 199      15.547  -4.826   9.590  1.00  0.00           H  
ATOM   3031 2HB  ARG C 199      16.578  -4.444   8.219  1.00  0.00           H  
ATOM   3032 1HG  ARG C 199      17.014  -2.206   9.208  1.00  0.00           H  
ATOM   3033 2HG  ARG C 199      16.050  -2.684  10.627  1.00  0.00           H  
ATOM   3034 1HD  ARG C 199      17.591  -4.642  10.867  1.00  0.00           H  
ATOM   3035 2HD  ARG C 199      18.617  -3.881   9.629  1.00  0.00           H  
ATOM   3036  HE  ARG C 199      18.237  -3.037  12.394  1.00  0.00           H  
ATOM   3037 1HH1 ARG C 199      19.366  -2.159   9.185  1.00  0.00           H  
ATOM   3038 2HH1 ARG C 199      20.418  -0.888   9.766  1.00  0.00           H  
ATOM   3039 1HH2 ARG C 199      19.606  -1.384  13.136  1.00  0.00           H  
ATOM   3040 2HH2 ARG C 199      20.554  -0.448  12.002  1.00  0.00           H  
ATOM   3041  N   ALA C 200      13.013  -4.988   7.517  1.00  0.00           N  
ATOM   3042  CA  ALA C 200      12.390  -5.943   6.608  1.00  0.00           C  
ATOM   3043  C   ALA C 200      12.186  -5.255   5.261  1.00  0.00           C  
ATOM   3044  O   ALA C 200      12.242  -5.889   4.205  1.00  0.00           O  
ATOM   3045  CB  ALA C 200      11.052  -6.411   7.168  1.00  0.00           C  
ATOM   3046  H   ALA C 200      12.556  -4.770   8.392  1.00  0.00           H  
ATOM   3047  HA  ALA C 200      13.067  -6.788   6.489  1.00  0.00           H  
ATOM   3048 1HB  ALA C 200      10.598  -7.123   6.479  1.00  0.00           H  
ATOM   3049 2HB  ALA C 200      11.210  -6.891   8.134  1.00  0.00           H  
ATOM   3050 3HB  ALA C 200      10.390  -5.555   7.293  1.00  0.00           H  
ATOM   3051  N   ALA C 201      11.952  -3.948   5.321  1.00  0.00           N  
ATOM   3052  CA  ALA C 201      11.755  -3.131   4.136  1.00  0.00           C  
ATOM   3053  C   ALA C 201      12.970  -3.224   3.222  1.00  0.00           C  
ATOM   3054  O   ALA C 201      12.836  -3.428   2.018  1.00  0.00           O  
ATOM   3055  CB  ALA C 201      11.515  -1.682   4.538  1.00  0.00           C  
ATOM   3056  H   ALA C 201      11.910  -3.512   6.232  1.00  0.00           H  
ATOM   3057  HA  ALA C 201      10.890  -3.519   3.597  1.00  0.00           H  
ATOM   3058 1HB  ALA C 201      11.367  -1.075   3.645  1.00  0.00           H  
ATOM   3059 2HB  ALA C 201      10.626  -1.621   5.168  1.00  0.00           H  
ATOM   3060 3HB  ALA C 201      12.376  -1.310   5.091  1.00  0.00           H  
ATOM   3061  N   GLY C 202      14.156  -3.074   3.805  1.00  0.00           N  
ATOM   3062  CA  GLY C 202      15.377  -3.202   3.035  1.00  0.00           C  
ATOM   3063  C   GLY C 202      15.542  -4.586   2.430  1.00  0.00           C  
ATOM   3064  O   GLY C 202      15.877  -4.718   1.254  1.00  0.00           O  
ATOM   3065  H   GLY C 202      14.216  -2.868   4.792  1.00  0.00           H  
ATOM   3066 1HA  GLY C 202      15.382  -2.462   2.235  1.00  0.00           H  
ATOM   3067 2HA  GLY C 202      16.233  -2.990   3.674  1.00  0.00           H  
ATOM   3068  N   ALA C 203      15.299  -5.623   3.226  1.00  0.00           N  
ATOM   3069  CA  ALA C 203      15.344  -6.989   2.721  1.00  0.00           C  
ATOM   3070  C   ALA C 203      14.335  -7.241   1.617  1.00  0.00           C  
ATOM   3071  O   ALA C 203      14.625  -7.957   0.660  1.00  0.00           O  
ATOM   3072  CB  ALA C 203      15.112  -7.974   3.851  1.00  0.00           C  
ATOM   3073  H   ALA C 203      15.079  -5.466   4.200  1.00  0.00           H  
ATOM   3074  HA  ALA C 203      16.332  -7.159   2.292  1.00  0.00           H  
ATOM   3075 1HB  ALA C 203      15.149  -8.991   3.461  1.00  0.00           H  
ATOM   3076 2HB  ALA C 203      15.887  -7.847   4.608  1.00  0.00           H  
ATOM   3077 3HB  ALA C 203      14.136  -7.791   4.298  1.00  0.00           H  
ATOM   3078  N   ALA C 204      13.146  -6.666   1.755  1.00  0.00           N  
ATOM   3079  CA  ALA C 204      12.122  -6.796   0.728  1.00  0.00           C  
ATOM   3080  C   ALA C 204      12.548  -6.130  -0.558  1.00  0.00           C  
ATOM   3081  O   ALA C 204      12.221  -6.596  -1.642  1.00  0.00           O  
ATOM   3082  CB  ALA C 204      10.830  -6.192   1.195  1.00  0.00           C  
ATOM   3083  H   ALA C 204      12.944  -6.128   2.585  1.00  0.00           H  
ATOM   3084  HA  ALA C 204      11.980  -7.858   0.524  1.00  0.00           H  
ATOM   3085 1HB  ALA C 204      10.076  -6.298   0.416  1.00  0.00           H  
ATOM   3086 2HB  ALA C 204      10.495  -6.704   2.097  1.00  0.00           H  
ATOM   3087 3HB  ALA C 204      10.981  -5.135   1.413  1.00  0.00           H  
ATOM   3088  N   THR C 205      13.266  -5.021  -0.438  1.00  0.00           N  
ATOM   3089  CA  THR C 205      13.788  -4.362  -1.620  1.00  0.00           C  
ATOM   3090  C   THR C 205      14.782  -5.290  -2.308  1.00  0.00           C  
ATOM   3091  O   THR C 205      14.779  -5.405  -3.529  1.00  0.00           O  
ATOM   3092  CB  THR C 205      14.462  -3.022  -1.270  1.00  0.00           C  
ATOM   3093  OG1 THR C 205      13.500  -2.140  -0.677  1.00  0.00           O  
ATOM   3094  CG2 THR C 205      15.038  -2.373  -2.519  1.00  0.00           C  
ATOM   3095  H   THR C 205      13.456  -4.626   0.471  1.00  0.00           H  
ATOM   3096  HA  THR C 205      12.959  -4.157  -2.297  1.00  0.00           H  
ATOM   3097  HB  THR C 205      15.266  -3.195  -0.554  1.00  0.00           H  
ATOM   3098  HG1 THR C 205      13.150  -2.541   0.122  1.00  0.00           H  
ATOM   3099 1HG2 THR C 205      15.511  -1.428  -2.252  1.00  0.00           H  
ATOM   3100 2HG2 THR C 205      15.779  -3.036  -2.965  1.00  0.00           H  
ATOM   3101 3HG2 THR C 205      14.238  -2.189  -3.235  1.00  0.00           H  
ATOM   3102  N   VAL C 206      15.622  -5.967  -1.529  1.00  0.00           N  
ATOM   3103  CA  VAL C 206      16.563  -6.917  -2.113  1.00  0.00           C  
ATOM   3104  C   VAL C 206      15.779  -8.007  -2.836  1.00  0.00           C  
ATOM   3105  O   VAL C 206      16.116  -8.389  -3.951  1.00  0.00           O  
ATOM   3106  CB  VAL C 206      17.456  -7.545  -1.026  1.00  0.00           C  
ATOM   3107  CG1 VAL C 206      18.280  -8.684  -1.608  1.00  0.00           C  
ATOM   3108  CG2 VAL C 206      18.358  -6.481  -0.419  1.00  0.00           C  
ATOM   3109  H   VAL C 206      15.617  -5.832  -0.528  1.00  0.00           H  
ATOM   3110  HA  VAL C 206      17.201  -6.383  -2.818  1.00  0.00           H  
ATOM   3111  HB  VAL C 206      16.821  -7.972  -0.249  1.00  0.00           H  
ATOM   3112 1HG1 VAL C 206      18.905  -9.117  -0.826  1.00  0.00           H  
ATOM   3113 2HG1 VAL C 206      17.613  -9.450  -2.004  1.00  0.00           H  
ATOM   3114 3HG1 VAL C 206      18.913  -8.303  -2.408  1.00  0.00           H  
ATOM   3115 1HG2 VAL C 206      18.987  -6.933   0.349  1.00  0.00           H  
ATOM   3116 2HG2 VAL C 206      18.988  -6.051  -1.198  1.00  0.00           H  
ATOM   3117 3HG2 VAL C 206      17.747  -5.697   0.027  1.00  0.00           H  
ATOM   3118  N   LEU C 207      14.734  -8.508  -2.187  1.00  0.00           N  
ATOM   3119  CA  LEU C 207      13.909  -9.573  -2.742  1.00  0.00           C  
ATOM   3120  C   LEU C 207      13.287  -9.073  -4.039  1.00  0.00           C  
ATOM   3121  O   LEU C 207      13.225  -9.800  -5.026  1.00  0.00           O  
ATOM   3122  CB  LEU C 207      12.815  -9.996  -1.753  1.00  0.00           C  
ATOM   3123  CG  LEU C 207      13.301 -10.742  -0.504  1.00  0.00           C  
ATOM   3124  CD1 LEU C 207      12.141 -10.920   0.466  1.00  0.00           C  
ATOM   3125  CD2 LEU C 207      13.884 -12.088  -0.912  1.00  0.00           C  
ATOM   3126  H   LEU C 207      14.507  -8.134  -1.276  1.00  0.00           H  
ATOM   3127  HA  LEU C 207      14.545 -10.435  -2.940  1.00  0.00           H  
ATOM   3128 1HB  LEU C 207      12.285  -9.105  -1.421  1.00  0.00           H  
ATOM   3129 2HB  LEU C 207      12.108 -10.642  -2.272  1.00  0.00           H  
ATOM   3130  HG  LEU C 207      14.068 -10.152  -0.002  1.00  0.00           H  
ATOM   3131 1HD1 LEU C 207      12.485 -11.450   1.353  1.00  0.00           H  
ATOM   3132 2HD1 LEU C 207      11.756  -9.942   0.756  1.00  0.00           H  
ATOM   3133 3HD1 LEU C 207      11.350 -11.494  -0.015  1.00  0.00           H  
ATOM   3134 1HD2 LEU C 207      14.230 -12.619  -0.024  1.00  0.00           H  
ATOM   3135 2HD2 LEU C 207      13.117 -12.680  -1.413  1.00  0.00           H  
ATOM   3136 3HD2 LEU C 207      14.722 -11.931  -1.590  1.00  0.00           H  
ATOM   3137  N   LEU C 208      12.835  -7.821  -4.030  1.00  0.00           N  
ATOM   3138  CA  LEU C 208      12.234  -7.211  -5.210  1.00  0.00           C  
ATOM   3139  C   LEU C 208      13.197  -7.264  -6.385  1.00  0.00           C  
ATOM   3140  O   LEU C 208      12.818  -7.644  -7.492  1.00  0.00           O  
ATOM   3141  CB  LEU C 208      11.846  -5.754  -4.921  1.00  0.00           C  
ATOM   3142  CG  LEU C 208      11.234  -4.983  -6.097  1.00  0.00           C  
ATOM   3143  CD1 LEU C 208       9.918  -5.634  -6.502  1.00  0.00           C  
ATOM   3144  CD2 LEU C 208      11.025  -3.531  -5.698  1.00  0.00           C  
ATOM   3145  H   LEU C 208      12.910  -7.281  -3.180  1.00  0.00           H  
ATOM   3146  HA  LEU C 208      11.333  -7.768  -5.467  1.00  0.00           H  
ATOM   3147 1HB  LEU C 208      11.124  -5.743  -4.106  1.00  0.00           H  
ATOM   3148 2HB  LEU C 208      12.736  -5.215  -4.599  1.00  0.00           H  
ATOM   3149  HG  LEU C 208      11.906  -5.031  -6.953  1.00  0.00           H  
ATOM   3150 1HD1 LEU C 208       9.483  -5.087  -7.338  1.00  0.00           H  
ATOM   3151 2HD1 LEU C 208      10.100  -6.667  -6.801  1.00  0.00           H  
ATOM   3152 3HD1 LEU C 208       9.229  -5.616  -5.658  1.00  0.00           H  
ATOM   3153 1HD2 LEU C 208      10.590  -2.982  -6.535  1.00  0.00           H  
ATOM   3154 2HD2 LEU C 208      10.350  -3.481  -4.843  1.00  0.00           H  
ATOM   3155 3HD2 LEU C 208      11.983  -3.085  -5.431  1.00  0.00           H  
ATOM   3156  N   VAL C 209      14.442  -6.872  -6.137  1.00  0.00           N  
ATOM   3157  CA  VAL C 209      15.470  -6.897  -7.165  1.00  0.00           C  
ATOM   3158  C   VAL C 209      15.661  -8.309  -7.678  1.00  0.00           C  
ATOM   3159  O   VAL C 209      15.851  -8.522  -8.867  1.00  0.00           O  
ATOM   3160  CB  VAL C 209      16.806  -6.365  -6.613  1.00  0.00           C  
ATOM   3161  CG1 VAL C 209      17.927  -6.597  -7.614  1.00  0.00           C  
ATOM   3162  CG2 VAL C 209      16.677  -4.885  -6.282  1.00  0.00           C  
ATOM   3163  H   VAL C 209      14.681  -6.548  -5.210  1.00  0.00           H  
ATOM   3164  HA  VAL C 209      15.153  -6.253  -7.987  1.00  0.00           H  
ATOM   3165  HB  VAL C 209      17.061  -6.919  -5.710  1.00  0.00           H  
ATOM   3166 1HG1 VAL C 209      18.864  -6.216  -7.207  1.00  0.00           H  
ATOM   3167 2HG1 VAL C 209      18.025  -7.665  -7.809  1.00  0.00           H  
ATOM   3168 3HG1 VAL C 209      17.699  -6.078  -8.545  1.00  0.00           H  
ATOM   3169 1HG2 VAL C 209      17.625  -4.517  -5.891  1.00  0.00           H  
ATOM   3170 2HG2 VAL C 209      16.416  -4.332  -7.184  1.00  0.00           H  
ATOM   3171 3HG2 VAL C 209      15.897  -4.747  -5.533  1.00  0.00           H  
ATOM   3172  N   ILE C 210      15.629  -9.280  -6.778  1.00  0.00           N  
ATOM   3173  CA  ILE C 210      15.844 -10.653  -7.194  1.00  0.00           C  
ATOM   3174  C   ILE C 210      14.725 -10.972  -8.177  1.00  0.00           C  
ATOM   3175  O   ILE C 210      14.967 -11.547  -9.236  1.00  0.00           O  
ATOM   3176  CB  ILE C 210      15.830 -11.632  -6.004  1.00  0.00           C  
ATOM   3177  CG1 ILE C 210      17.054 -11.405  -5.113  1.00  0.00           C  
ATOM   3178  CG2 ILE C 210      15.787 -13.069  -6.500  1.00  0.00           C  
ATOM   3179  CD1 ILE C 210      16.979 -12.119  -3.782  1.00  0.00           C  
ATOM   3180  H   ILE C 210      15.456  -9.082  -5.803  1.00  0.00           H  
ATOM   3181  HA  ILE C 210      16.823 -10.721  -7.668  1.00  0.00           H  
ATOM   3182  HB  ILE C 210      14.952 -11.443  -5.389  1.00  0.00           H  
ATOM   3183 1HG1 ILE C 210      17.949 -11.742  -5.631  1.00  0.00           H  
ATOM   3184 2HG1 ILE C 210      17.171 -10.338  -4.919  1.00  0.00           H  
ATOM   3185 1HG2 ILE C 210      15.778 -13.747  -5.646  1.00  0.00           H  
ATOM   3186 2HG2 ILE C 210      14.887 -13.222  -7.094  1.00  0.00           H  
ATOM   3187 3HG2 ILE C 210      16.665 -13.269  -7.113  1.00  0.00           H  
ATOM   3188 1HD1 ILE C 210      17.881 -11.910  -3.206  1.00  0.00           H  
ATOM   3189 2HD1 ILE C 210      16.106 -11.769  -3.229  1.00  0.00           H  
ATOM   3190 3HD1 ILE C 210      16.897 -13.192  -3.950  1.00  0.00           H  
ATOM   3191  N   VAL C 211      13.502 -10.571  -7.824  1.00  0.00           N  
ATOM   3192  CA  VAL C 211      12.318 -10.832  -8.643  1.00  0.00           C  
ATOM   3193  C   VAL C 211      12.476 -10.164  -9.994  1.00  0.00           C  
ATOM   3194  O   VAL C 211      12.133 -10.737 -11.024  1.00  0.00           O  
ATOM   3195  CB  VAL C 211      11.045 -10.305  -7.955  1.00  0.00           C  
ATOM   3196  CG1 VAL C 211       9.861 -10.360  -8.910  1.00  0.00           C  
ATOM   3197  CG2 VAL C 211      10.762 -11.115  -6.699  1.00  0.00           C  
ATOM   3198  H   VAL C 211      13.398 -10.067  -6.955  1.00  0.00           H  
ATOM   3199  HA  VAL C 211      12.219 -11.910  -8.774  1.00  0.00           H  
ATOM   3200  HB  VAL C 211      11.194  -9.258  -7.688  1.00  0.00           H  
ATOM   3201 1HG1 VAL C 211       8.970  -9.983  -8.408  1.00  0.00           H  
ATOM   3202 2HG1 VAL C 211      10.071  -9.744  -9.784  1.00  0.00           H  
ATOM   3203 3HG1 VAL C 211       9.693 -11.390  -9.222  1.00  0.00           H  
ATOM   3204 1HG2 VAL C 211       9.861 -10.737  -6.218  1.00  0.00           H  
ATOM   3205 2HG2 VAL C 211      10.619 -12.163  -6.966  1.00  0.00           H  
ATOM   3206 3HG2 VAL C 211      11.604 -11.028  -6.013  1.00  0.00           H  
ATOM   3207  N   LEU C 212      12.979  -8.937  -9.976  1.00  0.00           N  
ATOM   3208  CA  LEU C 212      13.127  -8.175 -11.199  1.00  0.00           C  
ATOM   3209  C   LEU C 212      14.091  -8.937 -12.092  1.00  0.00           C  
ATOM   3210  O   LEU C 212      13.857  -9.076 -13.290  1.00  0.00           O  
ATOM   3211  CB  LEU C 212      13.652  -6.763 -10.913  1.00  0.00           C  
ATOM   3212  CG  LEU C 212      12.674  -5.823 -10.196  1.00  0.00           C  
ATOM   3213  CD1 LEU C 212      13.390  -4.531  -9.824  1.00  0.00           C  
ATOM   3214  CD2 LEU C 212      11.480  -5.548 -11.097  1.00  0.00           C  
ATOM   3215  H   LEU C 212      13.265  -8.523  -9.101  1.00  0.00           H  
ATOM   3216  HA  LEU C 212      12.149  -8.088 -11.672  1.00  0.00           H  
ATOM   3217 1HB  LEU C 212      14.546  -6.843 -10.297  1.00  0.00           H  
ATOM   3218 2HB  LEU C 212      13.926  -6.295 -11.858  1.00  0.00           H  
ATOM   3219  HG  LEU C 212      12.330  -6.291  -9.272  1.00  0.00           H  
ATOM   3220 1HD1 LEU C 212      12.695  -3.863  -9.315  1.00  0.00           H  
ATOM   3221 2HD1 LEU C 212      14.227  -4.756  -9.163  1.00  0.00           H  
ATOM   3222 3HD1 LEU C 212      13.759  -4.049 -10.729  1.00  0.00           H  
ATOM   3223 1HD2 LEU C 212      10.785  -4.880 -10.587  1.00  0.00           H  
ATOM   3224 2HD2 LEU C 212      11.822  -5.079 -12.021  1.00  0.00           H  
ATOM   3225 3HD2 LEU C 212      10.977  -6.485 -11.332  1.00  0.00           H  
ATOM   3226  N   LEU C 213      15.166  -9.443 -11.499  1.00  0.00           N  
ATOM   3227  CA  LEU C 213      16.168 -10.201 -12.240  1.00  0.00           C  
ATOM   3228  C   LEU C 213      15.617 -11.530 -12.728  1.00  0.00           C  
ATOM   3229  O   LEU C 213      15.938 -11.966 -13.828  1.00  0.00           O  
ATOM   3230  CB  LEU C 213      17.401 -10.447 -11.362  1.00  0.00           C  
ATOM   3231  CG  LEU C 213      18.233  -9.204 -11.020  1.00  0.00           C  
ATOM   3232  CD1 LEU C 213      19.302  -9.573 -10.000  1.00  0.00           C  
ATOM   3233  CD2 LEU C 213      18.860  -8.648 -12.290  1.00  0.00           C  
ATOM   3234  H   LEU C 213      15.291  -9.302 -10.506  1.00  0.00           H  
ATOM   3235  HA  LEU C 213      16.468  -9.618 -13.111  1.00  0.00           H  
ATOM   3236 1HB  LEU C 213      17.076 -10.895 -10.424  1.00  0.00           H  
ATOM   3237 2HB  LEU C 213      18.055 -11.155 -11.870  1.00  0.00           H  
ATOM   3238  HG  LEU C 213      17.590  -8.448 -10.571  1.00  0.00           H  
ATOM   3239 1HD1 LEU C 213      19.894  -8.690  -9.758  1.00  0.00           H  
ATOM   3240 2HD1 LEU C 213      18.826  -9.950  -9.094  1.00  0.00           H  
ATOM   3241 3HD1 LEU C 213      19.952 -10.342 -10.416  1.00  0.00           H  
ATOM   3242 1HD2 LEU C 213      19.451  -7.765 -12.048  1.00  0.00           H  
ATOM   3243 2HD2 LEU C 213      19.504  -9.404 -12.740  1.00  0.00           H  
ATOM   3244 3HD2 LEU C 213      18.073  -8.376 -12.994  1.00  0.00           H  
ATOM   3245  N   ALA C 214      14.779 -12.165 -11.915  1.00  0.00           N  
ATOM   3246  CA  ALA C 214      14.160 -13.431 -12.287  1.00  0.00           C  
ATOM   3247  C   ALA C 214      13.379 -13.295 -13.588  1.00  0.00           C  
ATOM   3248  O   ALA C 214      13.516 -14.117 -14.491  1.00  0.00           O  
ATOM   3249  CB  ALA C 214      13.233 -13.906 -11.174  1.00  0.00           C  
ATOM   3250  H   ALA C 214      14.567 -11.759 -11.014  1.00  0.00           H  
ATOM   3251  HA  ALA C 214      14.952 -14.163 -12.445  1.00  0.00           H  
ATOM   3252 1HB  ALA C 214      12.775 -14.852 -11.462  1.00  0.00           H  
ATOM   3253 2HB  ALA C 214      13.807 -14.044 -10.258  1.00  0.00           H  
ATOM   3254 3HB  ALA C 214      12.456 -13.163 -11.007  1.00  0.00           H  
ATOM   3255  N   GLY C 215      12.553 -12.257 -13.672  1.00  0.00           N  
ATOM   3256  CA  GLY C 215      11.822 -11.993 -14.898  1.00  0.00           C  
ATOM   3257  C   GLY C 215      12.768 -11.728 -16.051  1.00  0.00           C  
ATOM   3258  O   GLY C 215      12.635 -12.313 -17.125  1.00  0.00           O  
ATOM   3259  H   GLY C 215      12.427 -11.643 -12.881  1.00  0.00           H  
ATOM   3260 1HA  GLY C 215      11.184 -12.845 -15.133  1.00  0.00           H  
ATOM   3261 2HA  GLY C 215      11.168 -11.133 -14.754  1.00  0.00           H  
ATOM   3262  N   SER C 216      13.730 -10.842 -15.823  1.00  0.00           N  
ATOM   3263  CA  SER C 216      14.656 -10.423 -16.862  1.00  0.00           C  
ATOM   3264  C   SER C 216      15.347 -11.623 -17.480  1.00  0.00           C  
ATOM   3265  O   SER C 216      15.514 -11.701 -18.694  1.00  0.00           O  
ATOM   3266  CB  SER C 216      15.688  -9.470 -16.295  1.00  0.00           C  
ATOM   3267  OG  SER C 216      15.092  -8.270 -15.882  1.00  0.00           O  
ATOM   3268  H   SER C 216      13.818 -10.447 -14.898  1.00  0.00           H  
ATOM   3269  HA  SER C 216      14.093  -9.907 -17.641  1.00  0.00           H  
ATOM   3270 1HB  SER C 216      16.190  -9.938 -15.449  1.00  0.00           H  
ATOM   3271 2HB  SER C 216      16.445  -9.261 -17.049  1.00  0.00           H  
ATOM   3272  HG  SER C 216      14.147  -8.442 -15.853  1.00  0.00           H  
ATOM   3273  N   TYR C 217      15.743 -12.562 -16.633  1.00  0.00           N  
ATOM   3274  CA  TYR C 217      16.585 -13.665 -17.062  1.00  0.00           C  
ATOM   3275  C   TYR C 217      15.845 -14.990 -17.142  1.00  0.00           C  
ATOM   3276  O   TYR C 217      16.457 -16.052 -17.039  1.00  0.00           O  
ATOM   3277  CB  TYR C 217      17.785 -13.796 -16.122  1.00  0.00           C  
ATOM   3278  CG  TYR C 217      18.818 -12.706 -16.296  1.00  0.00           C  
ATOM   3279  CD1 TYR C 217      18.667 -11.494 -15.637  1.00  0.00           C  
ATOM   3280  CD2 TYR C 217      19.918 -12.916 -17.115  1.00  0.00           C  
ATOM   3281  CE1 TYR C 217      19.611 -10.499 -15.796  1.00  0.00           C  
ATOM   3282  CE2 TYR C 217      20.862 -11.921 -17.274  1.00  0.00           C  
ATOM   3283  CZ  TYR C 217      20.711 -10.716 -16.617  1.00  0.00           C  
ATOM   3284  OH  TYR C 217      21.652  -9.724 -16.776  1.00  0.00           O  
ATOM   3285  H   TYR C 217      15.455 -12.511 -15.667  1.00  0.00           H  
ATOM   3286  HA  TYR C 217      16.945 -13.454 -18.069  1.00  0.00           H  
ATOM   3287 1HB  TYR C 217      17.441 -13.777 -15.087  1.00  0.00           H  
ATOM   3288 2HB  TYR C 217      18.273 -14.756 -16.288  1.00  0.00           H  
ATOM   3289  HD1 TYR C 217      17.803 -11.328 -14.994  1.00  0.00           H  
ATOM   3290  HD2 TYR C 217      20.037 -13.868 -17.633  1.00  0.00           H  
ATOM   3291  HE1 TYR C 217      19.491  -9.547 -15.278  1.00  0.00           H  
ATOM   3292  HE2 TYR C 217      21.726 -12.087 -17.917  1.00  0.00           H  
ATOM   3293  HH  TYR C 217      21.398  -8.958 -16.255  1.00  0.00           H  
ATOM   3294  N   LEU C 218      14.529 -14.922 -17.315  1.00  0.00           N  
ATOM   3295  CA  LEU C 218      13.725 -16.119 -17.553  1.00  0.00           C  
ATOM   3296  C   LEU C 218      12.796 -15.876 -18.730  1.00  0.00           C  
ATOM   3297  O   LEU C 218      12.656 -16.719 -19.613  1.00  0.00           O  
ATOM   3298  CB  LEU C 218      12.909 -16.483 -16.306  1.00  0.00           C  
ATOM   3299  CG  LEU C 218      13.720 -16.975 -15.100  1.00  0.00           C  
ATOM   3300  CD1 LEU C 218      12.791 -17.179 -13.911  1.00  0.00           C  
ATOM   3301  CD2 LEU C 218      14.436 -18.268 -15.463  1.00  0.00           C  
ATOM   3302  H   LEU C 218      14.074 -14.021 -17.284  1.00  0.00           H  
ATOM   3303  HA  LEU C 218      14.395 -16.947 -17.781  1.00  0.00           H  
ATOM   3304 1HB  LEU C 218      12.346 -15.607 -15.990  1.00  0.00           H  
ATOM   3305 2HB  LEU C 218      12.200 -17.268 -16.571  1.00  0.00           H  
ATOM   3306  HG  LEU C 218      14.455 -16.219 -14.823  1.00  0.00           H  
ATOM   3307 1HD1 LEU C 218      13.368 -17.529 -13.054  1.00  0.00           H  
ATOM   3308 2HD1 LEU C 218      12.307 -16.234 -13.661  1.00  0.00           H  
ATOM   3309 3HD1 LEU C 218      12.033 -17.920 -14.164  1.00  0.00           H  
ATOM   3310 1HD2 LEU C 218      15.013 -18.617 -14.606  1.00  0.00           H  
ATOM   3311 2HD2 LEU C 218      13.702 -19.025 -15.738  1.00  0.00           H  
ATOM   3312 3HD2 LEU C 218      15.106 -18.089 -16.303  1.00  0.00           H  
ATOM   3313  N   ALA C 219      12.152 -14.716 -18.734  1.00  0.00           N  
ATOM   3314  CA  ALA C 219      11.240 -14.375 -19.813  1.00  0.00           C  
ATOM   3315  C   ALA C 219      12.053 -14.391 -21.102  1.00  0.00           C  
ATOM   3316  O   ALA C 219      11.650 -14.989 -22.103  1.00  0.00           O  
ATOM   3317  CB  ALA C 219      10.642 -12.995 -19.579  1.00  0.00           C  
ATOM   3318  H   ALA C 219      12.293 -14.057 -17.982  1.00  0.00           H  
ATOM   3319  HA  ALA C 219      10.457 -15.133 -19.846  1.00  0.00           H  
ATOM   3320 1HB  ALA C 219       9.960 -12.751 -20.394  1.00  0.00           H  
ATOM   3321 2HB  ALA C 219      10.097 -12.989 -18.636  1.00  0.00           H  
ATOM   3322 3HB  ALA C 219      11.440 -12.255 -19.541  1.00  0.00           H  
ATOM   3323  N   VAL C 220      13.205 -13.732 -21.060  1.00  0.00           N  
ATOM   3324  CA  VAL C 220      14.040 -13.590 -22.241  1.00  0.00           C  
ATOM   3325  C   VAL C 220      14.525 -14.970 -22.642  1.00  0.00           C  
ATOM   3326  O   VAL C 220      14.536 -15.304 -23.823  1.00  0.00           O  
ATOM   3327  CB  VAL C 220      15.242 -12.666 -21.966  1.00  0.00           C  
ATOM   3328  CG1 VAL C 220      16.212 -12.692 -23.137  1.00  0.00           C  
ATOM   3329  CG2 VAL C 220      14.755 -11.249 -21.701  1.00  0.00           C  
ATOM   3330  H   VAL C 220      13.511 -13.320 -20.190  1.00  0.00           H  
ATOM   3331  HA  VAL C 220      13.441 -13.146 -23.037  1.00  0.00           H  
ATOM   3332  HB  VAL C 220      15.780 -13.036 -21.094  1.00  0.00           H  
ATOM   3333 1HG1 VAL C 220      17.055 -12.034 -22.926  1.00  0.00           H  
ATOM   3334 2HG1 VAL C 220      16.575 -13.710 -23.287  1.00  0.00           H  
ATOM   3335 3HG1 VAL C 220      15.704 -12.352 -24.039  1.00  0.00           H  
ATOM   3336 1HG2 VAL C 220      15.608 -10.602 -21.507  1.00  0.00           H  
ATOM   3337 2HG2 VAL C 220      14.210 -10.883 -22.571  1.00  0.00           H  
ATOM   3338 3HG2 VAL C 220      14.093 -11.248 -20.833  1.00  0.00           H  
ATOM   3339  N   LEU C 221      14.910 -15.776 -21.657  1.00  0.00           N  
ATOM   3340  CA  LEU C 221      15.399 -17.124 -21.928  1.00  0.00           C  
ATOM   3341  C   LEU C 221      14.584 -17.836 -23.010  1.00  0.00           C  
ATOM   3342  O   LEU C 221      15.139 -18.398 -23.956  1.00  0.00           O  
ATOM   3343  CB  LEU C 221      15.374 -17.954 -20.639  1.00  0.00           C  
ATOM   3344  CG  LEU C 221      15.867 -19.401 -20.769  1.00  0.00           C  
ATOM   3345  CD1 LEU C 221      17.331 -19.403 -21.187  1.00  0.00           C  
ATOM   3346  CD2 LEU C 221      15.674 -20.125 -19.445  1.00  0.00           C  
ATOM   3347  H   LEU C 221      14.864 -15.453 -20.702  1.00  0.00           H  
ATOM   3348  HA  LEU C 221      16.426 -17.054 -22.285  1.00  0.00           H  
ATOM   3349 1HB  LEU C 221      15.994 -17.459 -19.894  1.00  0.00           H  
ATOM   3350 2HB  LEU C 221      14.350 -17.985 -20.266  1.00  0.00           H  
ATOM   3351  HG  LEU C 221      15.298 -19.911 -21.548  1.00  0.00           H  
ATOM   3352 1HD1 LEU C 221      17.681 -20.431 -21.279  1.00  0.00           H  
ATOM   3353 2HD1 LEU C 221      17.436 -18.897 -22.146  1.00  0.00           H  
ATOM   3354 3HD1 LEU C 221      17.924 -18.884 -20.435  1.00  0.00           H  
ATOM   3355 1HD2 LEU C 221      16.024 -21.153 -19.538  1.00  0.00           H  
ATOM   3356 2HD2 LEU C 221      16.244 -19.617 -18.666  1.00  0.00           H  
ATOM   3357 3HD2 LEU C 221      14.618 -20.123 -19.180  1.00  0.00           H  
ATOM   3358  N   ALA C 222      13.264 -17.805 -22.864  1.00  0.00           N  
ATOM   3359  CA  ALA C 222      12.368 -18.391 -23.850  1.00  0.00           C  
ATOM   3360  C   ALA C 222      12.236 -17.419 -25.007  1.00  0.00           C  
ATOM   3361  O   ALA C 222      12.528 -17.759 -26.151  1.00  0.00           O  
ATOM   3362  CB  ALA C 222      11.003 -18.656 -23.231  1.00  0.00           C  
ATOM   3363  H   ALA C 222      12.873 -17.363 -22.045  1.00  0.00           H  
ATOM   3364  HA  ALA C 222      12.813 -19.322 -24.201  1.00  0.00           H  
ATOM   3365 1HB  ALA C 222      10.344 -19.094 -23.980  1.00  0.00           H  
ATOM   3366 2HB  ALA C 222      11.111 -19.345 -22.394  1.00  0.00           H  
ATOM   3367 3HB  ALA C 222      10.577 -17.719 -22.876  1.00  0.00           H  
ATOM   3368  N   GLU C 223      11.803 -16.201 -24.694  1.00  0.00           N  
ATOM   3369  CA  GLU C 223      11.414 -15.224 -25.704  1.00  0.00           C  
ATOM   3370  C   GLU C 223      12.466 -15.038 -26.797  1.00  0.00           C  
ATOM   3371  O   GLU C 223      12.158 -15.136 -27.985  1.00  0.00           O  
ATOM   3372  CB  GLU C 223      11.128 -13.876 -25.038  1.00  0.00           C  
ATOM   3373  CG  GLU C 223       9.887 -13.860 -24.156  1.00  0.00           C  
ATOM   3374  CD  GLU C 223       8.610 -13.790 -24.947  1.00  0.00           C  
ATOM   3375  OE1 GLU C 223       8.464 -12.878 -25.725  1.00  0.00           O  
ATOM   3376  OE2 GLU C 223       7.778 -14.649 -24.771  1.00  0.00           O  
ATOM   3377  H   GLU C 223      11.745 -15.949 -23.718  1.00  0.00           H  
ATOM   3378  HA  GLU C 223      10.506 -15.576 -26.194  1.00  0.00           H  
ATOM   3379 1HB  GLU C 223      11.979 -13.587 -24.421  1.00  0.00           H  
ATOM   3380 2HB  GLU C 223      11.004 -13.110 -25.803  1.00  0.00           H  
ATOM   3381 1HG  GLU C 223       9.875 -14.764 -23.548  1.00  0.00           H  
ATOM   3382 2HG  GLU C 223       9.941 -13.003 -23.486  1.00  0.00           H  
ATOM   3383  N   ARG C 224      13.702 -14.764 -26.385  1.00  0.00           N  
ATOM   3384  CA  ARG C 224      14.839 -14.578 -27.292  1.00  0.00           C  
ATOM   3385  C   ARG C 224      15.062 -15.695 -28.310  1.00  0.00           C  
ATOM   3386  O   ARG C 224      15.337 -15.424 -29.481  1.00  0.00           O  
ATOM   3387  CB  ARG C 224      16.113 -14.415 -26.477  1.00  0.00           C  
ATOM   3388  CG  ARG C 224      17.374 -14.200 -27.298  1.00  0.00           C  
ATOM   3389  CD  ARG C 224      18.588 -14.170 -26.443  1.00  0.00           C  
ATOM   3390  NE  ARG C 224      18.737 -12.897 -25.756  1.00  0.00           N  
ATOM   3391  CZ  ARG C 224      19.515 -12.697 -24.675  1.00  0.00           C  
ATOM   3392  NH1 ARG C 224      20.207 -13.694 -24.170  1.00  0.00           N  
ATOM   3393  NH2 ARG C 224      19.582 -11.498 -24.121  1.00  0.00           N  
ATOM   3394  H   ARG C 224      13.850 -14.683 -25.388  1.00  0.00           H  
ATOM   3395  HA  ARG C 224      14.670 -13.673 -27.876  1.00  0.00           H  
ATOM   3396 1HB  ARG C 224      16.009 -13.566 -25.804  1.00  0.00           H  
ATOM   3397 2HB  ARG C 224      16.268 -15.303 -25.863  1.00  0.00           H  
ATOM   3398 1HG  ARG C 224      17.483 -15.011 -28.019  1.00  0.00           H  
ATOM   3399 2HG  ARG C 224      17.305 -13.249 -27.829  1.00  0.00           H  
ATOM   3400 1HD  ARG C 224      18.524 -14.956 -25.692  1.00  0.00           H  
ATOM   3401 2HD  ARG C 224      19.472 -14.328 -27.060  1.00  0.00           H  
ATOM   3402  HE  ARG C 224      18.219 -12.106 -26.116  1.00  0.00           H  
ATOM   3403 1HH1 ARG C 224      20.156 -14.610 -24.593  1.00  0.00           H  
ATOM   3404 2HH1 ARG C 224      20.790 -13.543 -23.359  1.00  0.00           H  
ATOM   3405 1HH2 ARG C 224      19.050 -10.732 -24.509  1.00  0.00           H  
ATOM   3406 2HH2 ARG C 224      20.165 -11.349 -23.311  1.00  0.00           H  
ATOM   3407  N   GLY C 225      14.956 -16.944 -27.868  1.00  0.00           N  
ATOM   3408  CA  GLY C 225      15.087 -18.056 -28.792  1.00  0.00           C  
ATOM   3409  C   GLY C 225      13.750 -18.626 -29.217  1.00  0.00           C  
ATOM   3410  O   GLY C 225      13.627 -19.833 -29.421  1.00  0.00           O  
ATOM   3411  H   GLY C 225      14.783 -17.132 -26.891  1.00  0.00           H  
ATOM   3412 1HA  GLY C 225      15.630 -17.730 -29.679  1.00  0.00           H  
ATOM   3413 2HA  GLY C 225      15.676 -18.847 -28.328  1.00  0.00           H  
ATOM   3414  N   ALA C 226      12.749 -17.757 -29.357  1.00  0.00           N  
ATOM   3415  CA  ALA C 226      11.401 -18.199 -29.694  1.00  0.00           C  
ATOM   3416  C   ALA C 226      10.602 -17.132 -30.448  1.00  0.00           C  
ATOM   3417  O   ALA C 226      10.985 -15.960 -30.481  1.00  0.00           O  
ATOM   3418  CB  ALA C 226      10.656 -18.597 -28.415  1.00  0.00           C  
ATOM   3419  H   ALA C 226      12.926 -16.772 -29.226  1.00  0.00           H  
ATOM   3420  HA  ALA C 226      11.483 -19.061 -30.357  1.00  0.00           H  
ATOM   3421 1HB  ALA C 226       9.649 -18.927 -28.668  1.00  0.00           H  
ATOM   3422 2HB  ALA C 226      11.190 -19.409 -27.921  1.00  0.00           H  
ATOM   3423 3HB  ALA C 226      10.599 -17.740 -27.747  1.00  0.00           H  
ATOM   3424  N   PRO C 227       9.488 -17.541 -31.084  1.00  0.00           N  
ATOM   3425  CA  PRO C 227       8.554 -16.668 -31.816  1.00  0.00           C  
ATOM   3426  C   PRO C 227       7.954 -15.527 -30.980  1.00  0.00           C  
ATOM   3427  O   PRO C 227       7.317 -14.618 -31.515  1.00  0.00           O  
ATOM   3428  CB  PRO C 227       7.466 -17.631 -32.289  1.00  0.00           C  
ATOM   3429  CG  PRO C 227       8.124 -18.982 -32.295  1.00  0.00           C  
ATOM   3430  CD  PRO C 227       9.062 -18.976 -31.142  1.00  0.00           C  
ATOM   3431  HA  PRO C 227       9.072 -16.231 -32.682  1.00  0.00           H  
ATOM   3432 1HB  PRO C 227       6.603 -17.587 -31.609  1.00  0.00           H  
ATOM   3433 2HB  PRO C 227       7.107 -17.333 -33.284  1.00  0.00           H  
ATOM   3434 1HG  PRO C 227       7.366 -19.774 -32.207  1.00  0.00           H  
ATOM   3435 2HG  PRO C 227       8.645 -19.146 -33.250  1.00  0.00           H  
ATOM   3436 1HD  PRO C 227       8.527 -19.283 -30.231  1.00  0.00           H  
ATOM   3437 2HD  PRO C 227       9.900 -19.658 -31.347  1.00  0.00           H  
ATOM   3438  N   GLY C 228       8.178 -15.572 -29.673  1.00  0.00           N  
ATOM   3439  CA  GLY C 228       7.691 -14.523 -28.800  1.00  0.00           C  
ATOM   3440  C   GLY C 228       8.153 -13.114 -29.072  1.00  0.00           C  
ATOM   3441  O   GLY C 228       8.829 -12.843 -30.060  1.00  0.00           O  
ATOM   3442  H   GLY C 228       8.692 -16.345 -29.275  1.00  0.00           H  
ATOM   3443 1HA  GLY C 228       6.602 -14.499 -28.833  1.00  0.00           H  
ATOM   3444 2HA  GLY C 228       7.976 -14.744 -27.772  1.00  0.00           H  
ATOM   3445  N   ALA C 229       7.785 -12.225 -28.150  1.00  0.00           N  
ATOM   3446  CA  ALA C 229       7.953 -10.787 -28.301  1.00  0.00           C  
ATOM   3447  C   ALA C 229       9.415 -10.353 -28.319  1.00  0.00           C  
ATOM   3448  O   ALA C 229      10.327 -11.178 -28.400  1.00  0.00           O  
ATOM   3449  CB  ALA C 229       7.205 -10.062 -27.183  1.00  0.00           C  
ATOM   3450  H   ALA C 229       7.368 -12.586 -27.305  1.00  0.00           H  
ATOM   3451  HA  ALA C 229       7.529 -10.495 -29.261  1.00  0.00           H  
ATOM   3452 1HB  ALA C 229       7.334  -8.985 -27.298  1.00  0.00           H  
ATOM   3453 2HB  ALA C 229       6.146 -10.309 -27.234  1.00  0.00           H  
ATOM   3454 3HB  ALA C 229       7.604 -10.373 -26.219  1.00  0.00           H  
ATOM   3455  N   GLN C 230       9.616  -9.043 -28.229  1.00  0.00           N  
ATOM   3456  CA  GLN C 230      10.940  -8.433 -28.281  1.00  0.00           C  
ATOM   3457  C   GLN C 230      11.755  -8.484 -26.997  1.00  0.00           C  
ATOM   3458  O   GLN C 230      12.683  -7.692 -26.829  1.00  0.00           O  
ATOM   3459  CB  GLN C 230      10.800  -6.971 -28.715  1.00  0.00           C  
ATOM   3460  CG  GLN C 230      10.268  -6.789 -30.127  1.00  0.00           C  
ATOM   3461  CD  GLN C 230      10.067  -5.328 -30.485  1.00  0.00           C  
ATOM   3462  OE1 GLN C 230      10.831  -4.459 -30.056  1.00  0.00           O  
ATOM   3463  NE2 GLN C 230       9.038  -5.050 -31.276  1.00  0.00           N  
ATOM   3464  H   GLN C 230       8.806  -8.450 -28.119  1.00  0.00           H  
ATOM   3465  HA  GLN C 230      11.540  -8.970 -29.015  1.00  0.00           H  
ATOM   3466 1HB  GLN C 230      10.127  -6.452 -28.033  1.00  0.00           H  
ATOM   3467 2HB  GLN C 230      11.771  -6.480 -28.655  1.00  0.00           H  
ATOM   3468 1HG  GLN C 230      10.980  -7.220 -30.831  1.00  0.00           H  
ATOM   3469 2HG  GLN C 230       9.307  -7.297 -30.209  1.00  0.00           H  
ATOM   3470 1HE2 GLN C 230       8.856  -4.105 -31.547  1.00  0.00           H  
ATOM   3471 2HE2 GLN C 230       8.445  -5.787 -31.602  1.00  0.00           H  
ATOM   3472  N   LEU C 231      11.421  -9.393 -26.084  1.00  0.00           N  
ATOM   3473  CA  LEU C 231      12.225  -9.560 -24.873  1.00  0.00           C  
ATOM   3474  C   LEU C 231      13.422 -10.393 -25.301  1.00  0.00           C  
ATOM   3475  O   LEU C 231      13.488 -11.599 -25.076  1.00  0.00           O  
ATOM   3476  CB  LEU C 231      11.441 -10.254 -23.753  1.00  0.00           C  
ATOM   3477  CG  LEU C 231      10.251  -9.467 -23.187  1.00  0.00           C  
ATOM   3478  CD1 LEU C 231       9.482 -10.343 -22.207  1.00  0.00           C  
ATOM   3479  CD2 LEU C 231      10.756  -8.201 -22.510  1.00  0.00           C  
ATOM   3480  H   LEU C 231      10.607  -9.977 -26.219  1.00  0.00           H  
ATOM   3481  HA  LEU C 231      12.518  -8.573 -24.514  1.00  0.00           H  
ATOM   3482 1HB  LEU C 231      11.060 -11.201 -24.131  1.00  0.00           H  
ATOM   3483 2HB  LEU C 231      12.122 -10.462 -22.928  1.00  0.00           H  
ATOM   3484  HG  LEU C 231       9.573  -9.199 -23.998  1.00  0.00           H  
ATOM   3485 1HD1 LEU C 231       8.637  -9.784 -21.805  1.00  0.00           H  
ATOM   3486 2HD1 LEU C 231       9.117 -11.231 -22.722  1.00  0.00           H  
ATOM   3487 3HD1 LEU C 231      10.141 -10.641 -21.391  1.00  0.00           H  
ATOM   3488 1HD2 LEU C 231       9.910  -7.642 -22.109  1.00  0.00           H  
ATOM   3489 2HD2 LEU C 231      11.433  -8.468 -21.698  1.00  0.00           H  
ATOM   3490 3HD2 LEU C 231      11.285  -7.586 -23.237  1.00  0.00           H  
ATOM   3491  N   ILE C 232      14.362  -9.708 -25.938  1.00  0.00           N  
ATOM   3492  CA  ILE C 232      15.588 -10.295 -26.438  1.00  0.00           C  
ATOM   3493  C   ILE C 232      16.778  -9.617 -25.767  1.00  0.00           C  
ATOM   3494  O   ILE C 232      17.905 -10.108 -25.828  1.00  0.00           O  
ATOM   3495  CB  ILE C 232      15.691 -10.157 -27.968  1.00  0.00           C  
ATOM   3496  CG1 ILE C 232      15.777  -8.682 -28.366  1.00  0.00           C  
ATOM   3497  CG2 ILE C 232      14.502 -10.826 -28.642  1.00  0.00           C  
ATOM   3498  CD1 ILE C 232      16.113  -8.462 -29.824  1.00  0.00           C  
ATOM   3499  H   ILE C 232      14.199  -8.720 -26.073  1.00  0.00           H  
ATOM   3500  HA  ILE C 232      15.590 -11.356 -26.190  1.00  0.00           H  
ATOM   3501  HB  ILE C 232      16.608 -10.632 -28.315  1.00  0.00           H  
ATOM   3502 1HG1 ILE C 232      14.827  -8.192 -28.157  1.00  0.00           H  
ATOM   3503 2HG1 ILE C 232      16.539  -8.186 -27.764  1.00  0.00           H  
ATOM   3504 1HG2 ILE C 232      14.591 -10.718 -29.724  1.00  0.00           H  
ATOM   3505 2HG2 ILE C 232      14.485 -11.883 -28.384  1.00  0.00           H  
ATOM   3506 3HG2 ILE C 232      13.580 -10.354 -28.306  1.00  0.00           H  
ATOM   3507 1HD1 ILE C 232      16.157  -7.392 -30.029  1.00  0.00           H  
ATOM   3508 2HD1 ILE C 232      17.079  -8.914 -30.047  1.00  0.00           H  
ATOM   3509 3HD1 ILE C 232      15.345  -8.919 -30.447  1.00  0.00           H  
ATOM   3510  N   THR C 233      16.518  -8.481 -25.128  1.00  0.00           N  
ATOM   3511  CA  THR C 233      17.576  -7.695 -24.509  1.00  0.00           C  
ATOM   3512  C   THR C 233      17.331  -7.622 -23.014  1.00  0.00           C  
ATOM   3513  O   THR C 233      16.220  -7.325 -22.574  1.00  0.00           O  
ATOM   3514  CB  THR C 233      17.653  -6.275 -25.101  1.00  0.00           C  
ATOM   3515  OG1 THR C 233      17.969  -6.353 -26.498  1.00  0.00           O  
ATOM   3516  CG2 THR C 233      18.719  -5.457 -24.390  1.00  0.00           C  
ATOM   3517  H   THR C 233      15.564  -8.155 -25.069  1.00  0.00           H  
ATOM   3518  HA  THR C 233      18.529  -8.190 -24.694  1.00  0.00           H  
ATOM   3519  HB  THR C 233      16.688  -5.781 -24.989  1.00  0.00           H  
ATOM   3520  HG1 THR C 233      17.168  -6.232 -27.014  1.00  0.00           H  
ATOM   3521 1HG2 THR C 233      18.759  -4.457 -24.821  1.00  0.00           H  
ATOM   3522 2HG2 THR C 233      18.475  -5.385 -23.330  1.00  0.00           H  
ATOM   3523 3HG2 THR C 233      19.687  -5.940 -24.507  1.00  0.00           H  
ATOM   3524  N   TYR C 234      18.369  -7.903 -22.237  1.00  0.00           N  
ATOM   3525  CA  TYR C 234      18.218  -8.064 -20.800  1.00  0.00           C  
ATOM   3526  C   TYR C 234      17.935  -6.737 -20.102  1.00  0.00           C  
ATOM   3527  O   TYR C 234      16.944  -6.614 -19.381  1.00  0.00           O  
ATOM   3528  CB  TYR C 234      19.469  -8.715 -20.209  1.00  0.00           C  
ATOM   3529  CG  TYR C 234      19.497 -10.221 -20.343  1.00  0.00           C  
ATOM   3530  CD1 TYR C 234      18.353 -10.961 -20.080  1.00  0.00           C  
ATOM   3531  CD2 TYR C 234      20.664 -10.862 -20.730  1.00  0.00           C  
ATOM   3532  CE1 TYR C 234      18.378 -12.338 -20.204  1.00  0.00           C  
ATOM   3533  CE2 TYR C 234      20.688 -12.237 -20.853  1.00  0.00           C  
ATOM   3534  CZ  TYR C 234      19.552 -12.974 -20.591  1.00  0.00           C  
ATOM   3535  OH  TYR C 234      19.575 -14.345 -20.714  1.00  0.00           O  
ATOM   3536  H   TYR C 234      19.284  -8.007 -22.650  1.00  0.00           H  
ATOM   3537  HA  TYR C 234      17.362  -8.713 -20.613  1.00  0.00           H  
ATOM   3538 1HB  TYR C 234      20.357  -8.313 -20.701  1.00  0.00           H  
ATOM   3539 2HB  TYR C 234      19.543  -8.466 -19.150  1.00  0.00           H  
ATOM   3540  HD1 TYR C 234      17.435 -10.457 -19.777  1.00  0.00           H  
ATOM   3541  HD2 TYR C 234      21.563 -10.280 -20.935  1.00  0.00           H  
ATOM   3542  HE1 TYR C 234      17.480 -12.919 -19.997  1.00  0.00           H  
ATOM   3543  HE2 TYR C 234      21.607 -12.742 -21.155  1.00  0.00           H  
ATOM   3544  HH  TYR C 234      18.687 -14.691 -20.599  1.00  0.00           H  
ATOM   3545  N   PRO C 235      18.794  -5.723 -20.311  1.00  0.00           N  
ATOM   3546  CA  PRO C 235      18.507  -4.372 -19.806  1.00  0.00           C  
ATOM   3547  C   PRO C 235      17.074  -3.919 -20.090  1.00  0.00           C  
ATOM   3548  O   PRO C 235      16.422  -3.311 -19.232  1.00  0.00           O  
ATOM   3549  CB  PRO C 235      19.521  -3.509 -20.565  1.00  0.00           C  
ATOM   3550  CG  PRO C 235      20.697  -4.406 -20.752  1.00  0.00           C  
ATOM   3551  CD  PRO C 235      20.097  -5.749 -21.069  1.00  0.00           C  
ATOM   3552  HA  PRO C 235      18.693  -4.344 -18.722  1.00  0.00           H  
ATOM   3553 1HB  PRO C 235      19.088  -3.169 -21.517  1.00  0.00           H  
ATOM   3554 2HB  PRO C 235      19.760  -2.608 -19.980  1.00  0.00           H  
ATOM   3555 1HG  PRO C 235      21.339  -4.026 -21.560  1.00  0.00           H  
ATOM   3556 2HG  PRO C 235      21.311  -4.421 -19.839  1.00  0.00           H  
ATOM   3557 1HD  PRO C 235      19.934  -5.832 -22.154  1.00  0.00           H  
ATOM   3558 2HD  PRO C 235      20.769  -6.544 -20.715  1.00  0.00           H  
ATOM   3559  N   ARG C 236      16.599  -4.219 -21.299  1.00  0.00           N  
ATOM   3560  CA  ARG C 236      15.247  -3.869 -21.719  1.00  0.00           C  
ATOM   3561  C   ARG C 236      14.242  -4.764 -21.018  1.00  0.00           C  
ATOM   3562  O   ARG C 236      13.149  -4.328 -20.673  1.00  0.00           O  
ATOM   3563  CB  ARG C 236      15.090  -4.006 -23.226  1.00  0.00           C  
ATOM   3564  CG  ARG C 236      13.746  -3.553 -23.772  1.00  0.00           C  
ATOM   3565  CD  ARG C 236      13.724  -3.565 -25.258  1.00  0.00           C  
ATOM   3566  NE  ARG C 236      12.426  -3.176 -25.784  1.00  0.00           N  
ATOM   3567  CZ  ARG C 236      12.113  -3.135 -27.094  1.00  0.00           C  
ATOM   3568  NH1 ARG C 236      13.012  -3.462 -27.996  1.00  0.00           N  
ATOM   3569  NH2 ARG C 236      10.902  -2.766 -27.473  1.00  0.00           N  
ATOM   3570  H   ARG C 236      17.202  -4.709 -21.944  1.00  0.00           H  
ATOM   3571  HA  ARG C 236      15.059  -2.830 -21.446  1.00  0.00           H  
ATOM   3572 1HB  ARG C 236      15.862  -3.423 -23.726  1.00  0.00           H  
ATOM   3573 2HB  ARG C 236      15.229  -5.048 -23.513  1.00  0.00           H  
ATOM   3574 1HG  ARG C 236      12.963  -4.221 -23.413  1.00  0.00           H  
ATOM   3575 2HG  ARG C 236      13.539  -2.537 -23.435  1.00  0.00           H  
ATOM   3576 1HD  ARG C 236      14.470  -2.868 -25.638  1.00  0.00           H  
ATOM   3577 2HD  ARG C 236      13.950  -4.569 -25.616  1.00  0.00           H  
ATOM   3578  HE  ARG C 236      11.708  -2.917 -25.121  1.00  0.00           H  
ATOM   3579 1HH1 ARG C 236      13.938  -3.744 -27.706  1.00  0.00           H  
ATOM   3580 2HH1 ARG C 236      12.778  -3.432 -28.977  1.00  0.00           H  
ATOM   3581 1HH2 ARG C 236      10.210  -2.515 -26.780  1.00  0.00           H  
ATOM   3582 2HH2 ARG C 236      10.667  -2.736 -28.454  1.00  0.00           H  
ATOM   3583  N   ALA C 237      14.613  -6.021 -20.809  1.00  0.00           N  
ATOM   3584  CA  ALA C 237      13.732  -6.956 -20.132  1.00  0.00           C  
ATOM   3585  C   ALA C 237      13.588  -6.541 -18.667  1.00  0.00           C  
ATOM   3586  O   ALA C 237      12.565  -6.812 -18.036  1.00  0.00           O  
ATOM   3587  CB  ALA C 237      14.285  -8.368 -20.231  1.00  0.00           C  
ATOM   3588  H   ALA C 237      15.519  -6.339 -21.124  1.00  0.00           H  
ATOM   3589  HA  ALA C 237      12.754  -6.907 -20.611  1.00  0.00           H  
ATOM   3590 1HB  ALA C 237      13.615  -9.058 -19.719  1.00  0.00           H  
ATOM   3591 2HB  ALA C 237      14.367  -8.653 -21.280  1.00  0.00           H  
ATOM   3592 3HB  ALA C 237      15.269  -8.407 -19.767  1.00  0.00           H  
ATOM   3593  N   LEU C 238      14.617  -5.879 -18.136  1.00  0.00           N  
ATOM   3594  CA  LEU C 238      14.576  -5.322 -16.784  1.00  0.00           C  
ATOM   3595  C   LEU C 238      13.560  -4.193 -16.696  1.00  0.00           C  
ATOM   3596  O   LEU C 238      12.799  -4.091 -15.736  1.00  0.00           O  
ATOM   3597  CB  LEU C 238      15.960  -4.805 -16.374  1.00  0.00           C  
ATOM   3598  CG  LEU C 238      16.067  -4.245 -14.950  1.00  0.00           C  
ATOM   3599  CD1 LEU C 238      15.692  -5.328 -13.948  1.00  0.00           C  
ATOM   3600  CD2 LEU C 238      17.482  -3.742 -14.706  1.00  0.00           C  
ATOM   3601  H   LEU C 238      15.453  -5.761 -18.692  1.00  0.00           H  
ATOM   3602  HA  LEU C 238      14.280  -6.111 -16.093  1.00  0.00           H  
ATOM   3603 1HB  LEU C 238      16.676  -5.621 -16.463  1.00  0.00           H  
ATOM   3604 2HB  LEU C 238      16.254  -4.014 -17.064  1.00  0.00           H  
ATOM   3605  HG  LEU C 238      15.364  -3.421 -14.830  1.00  0.00           H  
ATOM   3606 1HD1 LEU C 238      15.767  -4.930 -12.936  1.00  0.00           H  
ATOM   3607 2HD1 LEU C 238      14.668  -5.655 -14.133  1.00  0.00           H  
ATOM   3608 3HD1 LEU C 238      16.369  -6.174 -14.056  1.00  0.00           H  
ATOM   3609 1HD2 LEU C 238      17.558  -3.343 -13.694  1.00  0.00           H  
ATOM   3610 2HD2 LEU C 238      18.186  -4.565 -14.825  1.00  0.00           H  
ATOM   3611 3HD2 LEU C 238      17.718  -2.956 -15.424  1.00  0.00           H  
ATOM   3612  N   TRP C 239      13.583  -3.336 -17.713  1.00  0.00           N  
ATOM   3613  CA  TRP C 239      12.583  -2.292 -17.886  1.00  0.00           C  
ATOM   3614  C   TRP C 239      11.184  -2.903 -17.860  1.00  0.00           C  
ATOM   3615  O   TRP C 239      10.294  -2.392 -17.183  1.00  0.00           O  
ATOM   3616  CB  TRP C 239      12.804  -1.545 -19.203  1.00  0.00           C  
ATOM   3617  CG  TRP C 239      11.803  -0.456 -19.449  1.00  0.00           C  
ATOM   3618  CD1 TRP C 239      11.574   0.632 -18.662  1.00  0.00           C  
ATOM   3619  CD2 TRP C 239      10.887  -0.345 -20.565  1.00  0.00           C  
ATOM   3620  NE1 TRP C 239      10.582   1.409 -19.207  1.00  0.00           N  
ATOM   3621  CE2 TRP C 239      10.152   0.828 -20.373  1.00  0.00           C  
ATOM   3622  CE3 TRP C 239      10.638  -1.134 -21.695  1.00  0.00           C  
ATOM   3623  CZ2 TRP C 239       9.176   1.236 -21.268  1.00  0.00           C  
ATOM   3624  CZ3 TRP C 239       9.660  -0.723 -22.594  1.00  0.00           C  
ATOM   3625  CH2 TRP C 239       8.949   0.432 -22.385  1.00  0.00           C  
ATOM   3626  H   TRP C 239      14.329  -3.419 -18.389  1.00  0.00           H  
ATOM   3627  HA  TRP C 239      12.679  -1.582 -17.065  1.00  0.00           H  
ATOM   3628 1HB  TRP C 239      13.800  -1.103 -19.208  1.00  0.00           H  
ATOM   3629 2HB  TRP C 239      12.754  -2.249 -20.034  1.00  0.00           H  
ATOM   3630  HD1 TRP C 239      12.100   0.853 -17.735  1.00  0.00           H  
ATOM   3631  HE1 TRP C 239      10.226   2.269 -18.815  1.00  0.00           H  
ATOM   3632  HE3 TRP C 239      11.202  -2.050 -21.867  1.00  0.00           H  
ATOM   3633  HZ2 TRP C 239       8.600   2.150 -21.121  1.00  0.00           H  
ATOM   3634  HZ3 TRP C 239       9.471  -1.343 -23.470  1.00  0.00           H  
ATOM   3635  HH2 TRP C 239       8.189   0.725 -23.111  1.00  0.00           H  
ATOM   3636  N   TRP C 240      10.998  -4.002 -18.584  1.00  0.00           N  
ATOM   3637  CA  TRP C 240       9.733  -4.727 -18.533  1.00  0.00           C  
ATOM   3638  C   TRP C 240       9.500  -5.242 -17.127  1.00  0.00           C  
ATOM   3639  O   TRP C 240       8.398  -5.126 -16.585  1.00  0.00           O  
ATOM   3640  CB  TRP C 240       9.729  -5.894 -19.522  1.00  0.00           C  
ATOM   3641  CG  TRP C 240       8.666  -6.913 -19.242  1.00  0.00           C  
ATOM   3642  CD1 TRP C 240       7.337  -6.803 -19.527  1.00  0.00           C  
ATOM   3643  CD2 TRP C 240       8.837  -8.209 -18.620  1.00  0.00           C  
ATOM   3644  NE1 TRP C 240       6.673  -7.935 -19.124  1.00  0.00           N  
ATOM   3645  CE2 TRP C 240       7.575  -8.807 -18.568  1.00  0.00           C  
ATOM   3646  CE3 TRP C 240       9.944  -8.899 -18.109  1.00  0.00           C  
ATOM   3647  CZ2 TRP C 240       7.382 -10.066 -18.024  1.00  0.00           C  
ATOM   3648  CZ3 TRP C 240       9.750 -10.163 -17.564  1.00  0.00           C  
ATOM   3649  CH2 TRP C 240       8.501 -10.731 -17.525  1.00  0.00           C  
ATOM   3650  H   TRP C 240      11.738  -4.344 -19.181  1.00  0.00           H  
ATOM   3651  HA  TRP C 240       8.930  -4.042 -18.806  1.00  0.00           H  
ATOM   3652 1HB  TRP C 240       9.583  -5.514 -20.533  1.00  0.00           H  
ATOM   3653 2HB  TRP C 240      10.697  -6.394 -19.498  1.00  0.00           H  
ATOM   3654  HD1 TRP C 240       6.872  -5.943 -20.004  1.00  0.00           H  
ATOM   3655  HE1 TRP C 240       5.682  -8.101 -19.220  1.00  0.00           H  
ATOM   3656  HE3 TRP C 240      10.937  -8.454 -18.141  1.00  0.00           H  
ATOM   3657  HZ2 TRP C 240       6.398 -10.535 -17.983  1.00  0.00           H  
ATOM   3658  HZ3 TRP C 240      10.616 -10.694 -17.169  1.00  0.00           H  
ATOM   3659  HH2 TRP C 240       8.385 -11.724 -17.091  1.00  0.00           H  
ATOM   3660  N   SER C 241      10.542  -5.836 -16.555  1.00  0.00           N  
ATOM   3661  CA  SER C 241      10.420  -6.525 -15.281  1.00  0.00           C  
ATOM   3662  C   SER C 241       9.828  -5.538 -14.284  1.00  0.00           C  
ATOM   3663  O   SER C 241       8.970  -5.890 -13.475  1.00  0.00           O  
ATOM   3664  CB  SER C 241      11.767  -7.032 -14.804  1.00  0.00           C  
ATOM   3665  OG  SER C 241      12.261  -8.027 -15.658  1.00  0.00           O  
ATOM   3666  H   SER C 241      11.440  -5.807 -17.016  1.00  0.00           H  
ATOM   3667  HA  SER C 241       9.758  -7.382 -15.413  1.00  0.00           H  
ATOM   3668 1HB  SER C 241      12.473  -6.203 -14.760  1.00  0.00           H  
ATOM   3669 2HB  SER C 241      11.669  -7.431 -13.795  1.00  0.00           H  
ATOM   3670  HG  SER C 241      11.505  -8.569 -15.897  1.00  0.00           H  
ATOM   3671  N   VAL C 242      10.289  -4.294 -14.365  1.00  0.00           N  
ATOM   3672  CA  VAL C 242       9.820  -3.240 -13.478  1.00  0.00           C  
ATOM   3673  C   VAL C 242       8.389  -2.801 -13.773  1.00  0.00           C  
ATOM   3674  O   VAL C 242       7.601  -2.610 -12.845  1.00  0.00           O  
ATOM   3675  CB  VAL C 242      10.751  -2.018 -13.587  1.00  0.00           C  
ATOM   3676  CG1 VAL C 242      10.187  -0.847 -12.797  1.00  0.00           C  
ATOM   3677  CG2 VAL C 242      12.143  -2.382 -13.092  1.00  0.00           C  
ATOM   3678  H   VAL C 242      10.985  -4.075 -15.063  1.00  0.00           H  
ATOM   3679  HA  VAL C 242       9.842  -3.615 -12.454  1.00  0.00           H  
ATOM   3680  HB  VAL C 242      10.805  -1.706 -14.630  1.00  0.00           H  
ATOM   3681 1HG1 VAL C 242      10.857   0.008 -12.885  1.00  0.00           H  
ATOM   3682 2HG1 VAL C 242       9.206  -0.581 -13.191  1.00  0.00           H  
ATOM   3683 3HG1 VAL C 242      10.093  -1.127 -11.748  1.00  0.00           H  
ATOM   3684 1HG2 VAL C 242      12.796  -1.514 -13.173  1.00  0.00           H  
ATOM   3685 2HG2 VAL C 242      12.087  -2.700 -12.051  1.00  0.00           H  
ATOM   3686 3HG2 VAL C 242      12.543  -3.194 -13.699  1.00  0.00           H  
ATOM   3687  N   GLU C 243       8.054  -2.631 -15.056  1.00  0.00           N  
ATOM   3688  CA  GLU C 243       6.717  -2.174 -15.443  1.00  0.00           C  
ATOM   3689  C   GLU C 243       5.724  -3.307 -15.216  1.00  0.00           C  
ATOM   3690  O   GLU C 243       4.510  -3.097 -15.229  1.00  0.00           O  
ATOM   3691  CB  GLU C 243       6.687  -1.727 -16.905  1.00  0.00           C  
ATOM   3692  CG  GLU C 243       6.515  -2.862 -17.906  1.00  0.00           C  
ATOM   3693  CD  GLU C 243       6.539  -2.391 -19.334  1.00  0.00           C  
ATOM   3694  OE1 GLU C 243       5.487  -2.157 -19.880  1.00  0.00           O  
ATOM   3695  OE2 GLU C 243       7.609  -2.265 -19.879  1.00  0.00           O  
ATOM   3696  H   GLU C 243       8.737  -2.821 -15.775  1.00  0.00           H  
ATOM   3697  HA  GLU C 243       6.448  -1.321 -14.819  1.00  0.00           H  
ATOM   3698 1HB  GLU C 243       5.869  -1.023 -17.055  1.00  0.00           H  
ATOM   3699 2HB  GLU C 243       7.615  -1.208 -17.147  1.00  0.00           H  
ATOM   3700 1HG  GLU C 243       7.317  -3.585 -17.761  1.00  0.00           H  
ATOM   3701 2HG  GLU C 243       5.569  -3.364 -17.710  1.00  0.00           H  
ATOM   3702  N   THR C 244       6.252  -4.504 -14.986  1.00  0.00           N  
ATOM   3703  CA  THR C 244       5.421  -5.658 -14.671  1.00  0.00           C  
ATOM   3704  C   THR C 244       5.282  -5.846 -13.155  1.00  0.00           C  
ATOM   3705  O   THR C 244       4.211  -6.209 -12.651  1.00  0.00           O  
ATOM   3706  CB  THR C 244       5.997  -6.938 -15.305  1.00  0.00           C  
ATOM   3707  OG1 THR C 244       6.067  -6.781 -16.728  1.00  0.00           O  
ATOM   3708  CG2 THR C 244       5.121  -8.137 -14.974  1.00  0.00           C  
ATOM   3709  H   THR C 244       7.255  -4.618 -15.030  1.00  0.00           H  
ATOM   3710  HA  THR C 244       4.425  -5.489 -15.080  1.00  0.00           H  
ATOM   3711  HB  THR C 244       7.002  -7.113 -14.922  1.00  0.00           H  
ATOM   3712  HG1 THR C 244       6.358  -5.889 -16.936  1.00  0.00           H  
ATOM   3713 1HG2 THR C 244       5.544  -9.033 -15.429  1.00  0.00           H  
ATOM   3714 2HG2 THR C 244       5.075  -8.267 -13.893  1.00  0.00           H  
ATOM   3715 3HG2 THR C 244       4.117  -7.972 -15.362  1.00  0.00           H  
ATOM   3716  N   ALA C 245       6.382  -5.596 -12.450  1.00  0.00           N  
ATOM   3717  CA  ALA C 245       6.426  -5.673 -10.995  1.00  0.00           C  
ATOM   3718  C   ALA C 245       5.724  -4.492 -10.346  1.00  0.00           C  
ATOM   3719  O   ALA C 245       5.124  -4.629  -9.287  1.00  0.00           O  
ATOM   3720  CB  ALA C 245       7.873  -5.740 -10.528  1.00  0.00           C  
ATOM   3721  H   ALA C 245       7.219  -5.345 -12.954  1.00  0.00           H  
ATOM   3722  HA  ALA C 245       5.900  -6.576 -10.688  1.00  0.00           H  
ATOM   3723 1HB  ALA C 245       7.901  -5.796  -9.441  1.00  0.00           H  
ATOM   3724 2HB  ALA C 245       8.350  -6.624 -10.950  1.00  0.00           H  
ATOM   3725 3HB  ALA C 245       8.403  -4.848 -10.859  1.00  0.00           H  
ATOM   3726  N   THR C 246       5.813  -3.326 -10.968  1.00  0.00           N  
ATOM   3727  CA  THR C 246       5.133  -2.159 -10.442  1.00  0.00           C  
ATOM   3728  C   THR C 246       3.772  -2.136 -11.086  1.00  0.00           C  
ATOM   3729  O   THR C 246       2.907  -1.340 -10.704  1.00  0.00           O  
ATOM   3730  CB  THR C 246       5.895  -0.851 -10.729  1.00  0.00           C  
ATOM   3731  OG1 THR C 246       6.002  -0.658 -12.145  1.00  0.00           O  
ATOM   3732  CG2 THR C 246       7.289  -0.902 -10.122  1.00  0.00           C  
ATOM   3733  H   THR C 246       6.354  -3.240 -11.817  1.00  0.00           H  
ATOM   3734  HA  THR C 246       5.054  -2.263  -9.360  1.00  0.00           H  
ATOM   3735  HB  THR C 246       5.349  -0.011 -10.301  1.00  0.00           H  
ATOM   3736  HG1 THR C 246       6.182  -1.500 -12.570  1.00  0.00           H  
ATOM   3737 1HG2 THR C 246       7.812   0.030 -10.334  1.00  0.00           H  
ATOM   3738 2HG2 THR C 246       7.211  -1.038  -9.043  1.00  0.00           H  
ATOM   3739 3HG2 THR C 246       7.843  -1.735 -10.553  1.00  0.00           H  
ATOM   3740  N   THR C 247       3.593  -3.036 -12.055  1.00  0.00           N  
ATOM   3741  CA  THR C 247       2.311  -3.305 -12.708  1.00  0.00           C  
ATOM   3742  C   THR C 247       1.830  -2.031 -13.380  1.00  0.00           C  
ATOM   3743  O   THR C 247       0.771  -1.488 -13.086  1.00  0.00           O  
ATOM   3744  CB  THR C 247       1.252  -3.811 -11.712  1.00  0.00           C  
ATOM   3745  OG1 THR C 247       0.947  -2.776 -10.768  1.00  0.00           O  
ATOM   3746  CG2 THR C 247       1.762  -5.036 -10.967  1.00  0.00           C  
ATOM   3747  H   THR C 247       4.409  -3.556 -12.342  1.00  0.00           H  
ATOM   3748  HA  THR C 247       2.462  -4.081 -13.460  1.00  0.00           H  
ATOM   3749  HB  THR C 247       0.342  -4.074 -12.250  1.00  0.00           H  
ATOM   3750  HG1 THR C 247       1.471  -1.997 -10.968  1.00  0.00           H  
ATOM   3751 1HG2 THR C 247       1.001  -5.380 -10.268  1.00  0.00           H  
ATOM   3752 2HG2 THR C 247       1.985  -5.829 -11.681  1.00  0.00           H  
ATOM   3753 3HG2 THR C 247       2.667  -4.777 -10.419  1.00  0.00           H  
ATOM   3754  N   VAL C 248       2.665  -1.547 -14.282  1.00  0.00           N  
ATOM   3755  CA  VAL C 248       2.303  -0.479 -15.184  1.00  0.00           C  
ATOM   3756  C   VAL C 248       1.668  -1.171 -16.388  1.00  0.00           C  
ATOM   3757  O   VAL C 248       0.508  -0.933 -16.730  1.00  0.00           O  
ATOM   3758  CB  VAL C 248       3.529   0.352 -15.606  1.00  0.00           C  
ATOM   3759  CG1 VAL C 248       3.137   1.390 -16.647  1.00  0.00           C  
ATOM   3760  CG2 VAL C 248       4.149   1.017 -14.387  1.00  0.00           C  
ATOM   3761  H   VAL C 248       3.592  -1.944 -14.336  1.00  0.00           H  
ATOM   3762  HA  VAL C 248       1.606   0.185 -14.672  1.00  0.00           H  
ATOM   3763  HB  VAL C 248       4.261  -0.309 -16.072  1.00  0.00           H  
ATOM   3764 1HG1 VAL C 248       4.016   1.968 -16.934  1.00  0.00           H  
ATOM   3765 2HG1 VAL C 248       2.730   0.890 -17.525  1.00  0.00           H  
ATOM   3766 3HG1 VAL C 248       2.386   2.059 -16.228  1.00  0.00           H  
ATOM   3767 1HG2 VAL C 248       5.016   1.602 -14.693  1.00  0.00           H  
ATOM   3768 2HG2 VAL C 248       3.415   1.674 -13.918  1.00  0.00           H  
ATOM   3769 3HG2 VAL C 248       4.460   0.254 -13.674  1.00  0.00           H  
ATOM   3770  N   GLY C 249       2.452  -2.050 -17.009  1.00  0.00           N  
ATOM   3771  CA  GLY C 249       2.000  -2.817 -18.158  1.00  0.00           C  
ATOM   3772  C   GLY C 249       1.624  -1.979 -19.354  1.00  0.00           C  
ATOM   3773  O   GLY C 249       0.445  -1.805 -19.646  1.00  0.00           O  
ATOM   3774  H   GLY C 249       3.393  -2.185 -16.667  1.00  0.00           H  
ATOM   3775 1HA  GLY C 249       2.784  -3.510 -18.464  1.00  0.00           H  
ATOM   3776 2HA  GLY C 249       1.134  -3.415 -17.879  1.00  0.00           H  
ATOM   3777  N   TYR C 250       2.626  -1.460 -20.052  1.00  0.00           N  
ATOM   3778  CA  TYR C 250       2.365  -0.563 -21.166  1.00  0.00           C  
ATOM   3779  C   TYR C 250       1.552  -1.286 -22.208  1.00  0.00           C  
ATOM   3780  O   TYR C 250       0.621  -0.719 -22.764  1.00  0.00           O  
ATOM   3781  CB  TYR C 250       3.669  -0.037 -21.770  1.00  0.00           C  
ATOM   3782  CG  TYR C 250       4.377   0.980 -20.904  1.00  0.00           C  
ATOM   3783  CD1 TYR C 250       5.688   0.761 -20.507  1.00  0.00           C  
ATOM   3784  CD2 TYR C 250       3.715   2.132 -20.506  1.00  0.00           C  
ATOM   3785  CE1 TYR C 250       6.335   1.690 -19.715  1.00  0.00           C  
ATOM   3786  CE2 TYR C 250       4.362   3.062 -19.714  1.00  0.00           C  
ATOM   3787  CZ  TYR C 250       5.666   2.844 -19.319  1.00  0.00           C  
ATOM   3788  OH  TYR C 250       6.310   3.769 -18.531  1.00  0.00           O  
ATOM   3789  H   TYR C 250       3.582  -1.683 -19.814  1.00  0.00           H  
ATOM   3790  HA  TYR C 250       1.791   0.288 -20.798  1.00  0.00           H  
ATOM   3791 1HB  TYR C 250       4.351  -0.871 -21.944  1.00  0.00           H  
ATOM   3792 2HB  TYR C 250       3.462   0.423 -22.736  1.00  0.00           H  
ATOM   3793  HD1 TYR C 250       6.208  -0.145 -20.820  1.00  0.00           H  
ATOM   3794  HD2 TYR C 250       2.685   2.304 -20.817  1.00  0.00           H  
ATOM   3795  HE1 TYR C 250       7.364   1.518 -19.403  1.00  0.00           H  
ATOM   3796  HE2 TYR C 250       3.842   3.967 -19.401  1.00  0.00           H  
ATOM   3797  HH  TYR C 250       7.203   3.467 -18.349  1.00  0.00           H  
ATOM   3798  N   GLY C 251       1.902  -2.547 -22.447  1.00  0.00           N  
ATOM   3799  CA  GLY C 251       1.279  -3.307 -23.514  1.00  0.00           C  
ATOM   3800  C   GLY C 251       2.091  -3.138 -24.786  1.00  0.00           C  
ATOM   3801  O   GLY C 251       1.684  -3.555 -25.875  1.00  0.00           O  
ATOM   3802  H   GLY C 251       2.612  -2.988 -21.880  1.00  0.00           H  
ATOM   3803 1HA  GLY C 251       1.223  -4.358 -23.228  1.00  0.00           H  
ATOM   3804 2HA  GLY C 251       0.257  -2.959 -23.659  1.00  0.00           H  
ATOM   3805  N   ASP C 252       3.252  -2.513 -24.632  1.00  0.00           N  
ATOM   3806  CA  ASP C 252       4.182  -2.288 -25.725  1.00  0.00           C  
ATOM   3807  C   ASP C 252       5.345  -3.272 -25.628  1.00  0.00           C  
ATOM   3808  O   ASP C 252       6.260  -3.239 -26.447  1.00  0.00           O  
ATOM   3809  CB  ASP C 252       4.705  -0.850 -25.707  1.00  0.00           C  
ATOM   3810  CG  ASP C 252       3.618   0.179 -25.990  1.00  0.00           C  
ATOM   3811  OD1 ASP C 252       3.193   0.270 -27.117  1.00  0.00           O  
ATOM   3812  OD2 ASP C 252       3.224   0.864 -25.076  1.00  0.00           O  
ATOM   3813  H   ASP C 252       3.490  -2.182 -23.708  1.00  0.00           H  
ATOM   3814  HA  ASP C 252       3.656  -2.453 -26.666  1.00  0.00           H  
ATOM   3815 1HB  ASP C 252       5.144  -0.634 -24.733  1.00  0.00           H  
ATOM   3816 2HB  ASP C 252       5.492  -0.739 -26.453  1.00  0.00           H  
ATOM   3817  N   LEU C 253       5.303  -4.140 -24.618  1.00  0.00           N  
ATOM   3818  CA  LEU C 253       6.329  -5.159 -24.428  1.00  0.00           C  
ATOM   3819  C   LEU C 253       5.968  -6.133 -23.306  1.00  0.00           C  
ATOM   3820  O   LEU C 253       5.832  -5.729 -22.149  1.00  0.00           O  
ATOM   3821  CB  LEU C 253       7.675  -4.493 -24.117  1.00  0.00           C  
ATOM   3822  CG  LEU C 253       8.851  -5.449 -23.876  1.00  0.00           C  
ATOM   3823  CD1 LEU C 253       9.148  -6.221 -25.155  1.00  0.00           C  
ATOM   3824  CD2 LEU C 253      10.066  -4.655 -23.421  1.00  0.00           C  
ATOM   3825  H   LEU C 253       4.534  -4.087 -23.965  1.00  0.00           H  
ATOM   3826  HA  LEU C 253       6.423  -5.732 -25.350  1.00  0.00           H  
ATOM   3827 1HB  LEU C 253       7.942  -3.844 -24.949  1.00  0.00           H  
ATOM   3828 2HB  LEU C 253       7.561  -3.877 -23.225  1.00  0.00           H  
ATOM   3829  HG  LEU C 253       8.580  -6.172 -23.106  1.00  0.00           H  
ATOM   3830 1HD1 LEU C 253       9.983  -6.900 -24.983  1.00  0.00           H  
ATOM   3831 2HD1 LEU C 253       8.269  -6.795 -25.446  1.00  0.00           H  
ATOM   3832 3HD1 LEU C 253       9.407  -5.522 -25.949  1.00  0.00           H  
ATOM   3833 1HD2 LEU C 253      10.901  -5.335 -23.249  1.00  0.00           H  
ATOM   3834 2HD2 LEU C 253      10.339  -3.933 -24.191  1.00  0.00           H  
ATOM   3835 3HD2 LEU C 253       9.831  -4.128 -22.497  1.00  0.00           H  
ATOM   3836  N   TYR C 254       5.816  -7.408 -23.665  1.00  0.00           N  
ATOM   3837  CA  TYR C 254       5.431  -8.470 -22.736  1.00  0.00           C  
ATOM   3838  C   TYR C 254       5.578  -9.875 -23.330  1.00  0.00           C  
ATOM   3839  O   TYR C 254       5.558 -10.062 -24.548  1.00  0.00           O  
ATOM   3840  CB  TYR C 254       3.990  -8.253 -22.268  1.00  0.00           C  
ATOM   3841  CG  TYR C 254       2.976  -8.256 -23.390  1.00  0.00           C  
ATOM   3842  CD1 TYR C 254       2.374  -9.444 -23.778  1.00  0.00           C  
ATOM   3843  CD2 TYR C 254       2.649  -7.071 -24.032  1.00  0.00           C  
ATOM   3844  CE1 TYR C 254       1.448  -9.447 -24.803  1.00  0.00           C  
ATOM   3845  CE2 TYR C 254       1.723  -7.074 -25.057  1.00  0.00           C  
ATOM   3846  CZ  TYR C 254       1.124  -8.256 -25.443  1.00  0.00           C  
ATOM   3847  OH  TYR C 254       0.202  -8.259 -26.464  1.00  0.00           O  
ATOM   3848  H   TYR C 254       5.979  -7.638 -24.635  1.00  0.00           H  
ATOM   3849  HA  TYR C 254       6.094  -8.431 -21.871  1.00  0.00           H  
ATOM   3850 1HB  TYR C 254       3.715  -9.036 -21.559  1.00  0.00           H  
ATOM   3851 2HB  TYR C 254       3.917  -7.299 -21.746  1.00  0.00           H  
ATOM   3852  HD1 TYR C 254       2.632 -10.376 -23.273  1.00  0.00           H  
ATOM   3853  HD2 TYR C 254       3.122  -6.138 -23.728  1.00  0.00           H  
ATOM   3854  HE1 TYR C 254       0.975 -10.380 -25.108  1.00  0.00           H  
ATOM   3855  HE2 TYR C 254       1.466  -6.143 -25.562  1.00  0.00           H  
ATOM   3856  HH  TYR C 254      -0.115  -9.154 -26.605  1.00  0.00           H  
ATOM   3857  N   PRO C 255       5.742 -10.891 -22.472  1.00  0.00           N  
ATOM   3858  CA  PRO C 255       5.943 -12.241 -22.998  1.00  0.00           C  
ATOM   3859  C   PRO C 255       4.769 -12.765 -23.822  1.00  0.00           C  
ATOM   3860  O   PRO C 255       3.622 -12.354 -23.642  1.00  0.00           O  
ATOM   3861  CB  PRO C 255       6.130 -13.064 -21.719  1.00  0.00           C  
ATOM   3862  CG  PRO C 255       6.569 -12.066 -20.703  1.00  0.00           C  
ATOM   3863  CD  PRO C 255       5.828 -10.808 -21.068  1.00  0.00           C  
ATOM   3864  HA  PRO C 255       6.851 -12.256 -23.619  1.00  0.00           H  
ATOM   3865 1HB  PRO C 255       5.186 -13.560 -21.450  1.00  0.00           H  
ATOM   3866 2HB  PRO C 255       6.873 -13.857 -21.888  1.00  0.00           H  
ATOM   3867 1HG  PRO C 255       6.326 -12.422 -19.691  1.00  0.00           H  
ATOM   3868 2HG  PRO C 255       7.661 -11.940 -20.741  1.00  0.00           H  
ATOM   3869 1HD  PRO C 255       4.837 -10.813 -20.590  1.00  0.00           H  
ATOM   3870 2HD  PRO C 255       6.410  -9.932 -20.746  1.00  0.00           H  
ATOM   3871  N   VAL C 256       5.083 -13.675 -24.738  1.00  0.00           N  
ATOM   3872  CA  VAL C 256       4.096 -14.270 -25.628  1.00  0.00           C  
ATOM   3873  C   VAL C 256       4.178 -15.774 -25.452  1.00  0.00           C  
ATOM   3874  O   VAL C 256       3.179 -16.482 -25.555  1.00  0.00           O  
ATOM   3875  CB  VAL C 256       4.360 -13.889 -27.096  1.00  0.00           C  
ATOM   3876  CG1 VAL C 256       3.402 -14.628 -28.019  1.00  0.00           C  
ATOM   3877  CG2 VAL C 256       4.227 -12.384 -27.272  1.00  0.00           C  
ATOM   3878  H   VAL C 256       6.048 -13.961 -24.813  1.00  0.00           H  
ATOM   3879  HA  VAL C 256       3.110 -13.895 -25.351  1.00  0.00           H  
ATOM   3880  HB  VAL C 256       5.370 -14.200 -27.366  1.00  0.00           H  
ATOM   3881 1HG1 VAL C 256       3.602 -14.347 -29.053  1.00  0.00           H  
ATOM   3882 2HG1 VAL C 256       3.539 -15.702 -27.901  1.00  0.00           H  
ATOM   3883 3HG1 VAL C 256       2.375 -14.363 -27.765  1.00  0.00           H  
ATOM   3884 1HG2 VAL C 256       4.416 -12.122 -28.313  1.00  0.00           H  
ATOM   3885 2HG2 VAL C 256       3.219 -12.074 -26.996  1.00  0.00           H  
ATOM   3886 3HG2 VAL C 256       4.951 -11.878 -26.633  1.00  0.00           H  
ATOM   3887  N   THR C 257       5.392 -16.255 -25.205  1.00  0.00           N  
ATOM   3888  CA  THR C 257       5.640 -17.671 -25.024  1.00  0.00           C  
ATOM   3889  C   THR C 257       4.927 -18.062 -23.738  1.00  0.00           C  
ATOM   3890  O   THR C 257       4.767 -17.227 -22.847  1.00  0.00           O  
ATOM   3891  CB  THR C 257       7.141 -18.000 -24.946  1.00  0.00           C  
ATOM   3892  OG1 THR C 257       7.725 -17.319 -23.827  1.00  0.00           O  
ATOM   3893  CG2 THR C 257       7.849 -17.571 -26.222  1.00  0.00           C  
ATOM   3894  H   THR C 257       6.165 -15.608 -25.143  1.00  0.00           H  
ATOM   3895  HA  THR C 257       5.228 -18.207 -25.880  1.00  0.00           H  
ATOM   3896  HB  THR C 257       7.272 -19.074 -24.808  1.00  0.00           H  
ATOM   3897  HG1 THR C 257       7.835 -16.390 -24.043  1.00  0.00           H  
ATOM   3898 1HG2 THR C 257       8.909 -17.812 -26.149  1.00  0.00           H  
ATOM   3899 2HG2 THR C 257       7.415 -18.097 -27.073  1.00  0.00           H  
ATOM   3900 3HG2 THR C 257       7.730 -16.497 -26.360  1.00  0.00           H  
ATOM   3901  N   LEU C 258       4.502 -19.316 -23.627  1.00  0.00           N  
ATOM   3902  CA  LEU C 258       3.850 -19.761 -22.400  1.00  0.00           C  
ATOM   3903  C   LEU C 258       4.802 -19.550 -21.230  1.00  0.00           C  
ATOM   3904  O   LEU C 258       4.432 -18.976 -20.206  1.00  0.00           O  
ATOM   3905  CB  LEU C 258       3.449 -21.238 -22.498  1.00  0.00           C  
ATOM   3906  CG  LEU C 258       2.298 -21.552 -23.463  1.00  0.00           C  
ATOM   3907  CD1 LEU C 258       2.156 -23.061 -23.611  1.00  0.00           C  
ATOM   3908  CD2 LEU C 258       1.012 -20.930 -22.939  1.00  0.00           C  
ATOM   3909  H   LEU C 258       4.622 -19.972 -24.386  1.00  0.00           H  
ATOM   3910  HA  LEU C 258       2.948 -19.168 -22.252  1.00  0.00           H  
ATOM   3911 1HB  LEU C 258       4.316 -21.813 -22.820  1.00  0.00           H  
ATOM   3912 2HB  LEU C 258       3.155 -21.585 -21.508  1.00  0.00           H  
ATOM   3913  HG  LEU C 258       2.526 -21.141 -24.447  1.00  0.00           H  
ATOM   3914 1HD1 LEU C 258       1.338 -23.284 -24.297  1.00  0.00           H  
ATOM   3915 2HD1 LEU C 258       3.083 -23.477 -24.005  1.00  0.00           H  
ATOM   3916 3HD1 LEU C 258       1.944 -23.503 -22.638  1.00  0.00           H  
ATOM   3917 1HD2 LEU C 258       0.194 -21.152 -23.626  1.00  0.00           H  
ATOM   3918 2HD2 LEU C 258       0.783 -21.341 -21.956  1.00  0.00           H  
ATOM   3919 3HD2 LEU C 258       1.136 -19.850 -22.861  1.00  0.00           H  
ATOM   3920  N   TRP C 259       6.038 -20.013 -21.400  1.00  0.00           N  
ATOM   3921  CA  TRP C 259       7.058 -19.899 -20.369  1.00  0.00           C  
ATOM   3922  C   TRP C 259       7.146 -18.454 -19.889  1.00  0.00           C  
ATOM   3923  O   TRP C 259       7.024 -18.169 -18.697  1.00  0.00           O  
ATOM   3924  CB  TRP C 259       8.417 -20.361 -20.897  1.00  0.00           C  
ATOM   3925  CG  TRP C 259       9.541 -20.138 -19.932  1.00  0.00           C  
ATOM   3926  CD1 TRP C 259      10.331 -19.031 -19.843  1.00  0.00           C  
ATOM   3927  CD2 TRP C 259      10.010 -21.048 -18.906  1.00  0.00           C  
ATOM   3928  NE1 TRP C 259      11.255 -19.188 -18.840  1.00  0.00           N  
ATOM   3929  CE2 TRP C 259      11.072 -20.416 -18.254  1.00  0.00           C  
ATOM   3930  CE3 TRP C 259       9.617 -22.327 -18.496  1.00  0.00           C  
ATOM   3931  CZ2 TRP C 259      11.755 -21.019 -17.210  1.00  0.00           C  
ATOM   3932  CZ3 TRP C 259      10.302 -22.932 -17.448  1.00  0.00           C  
ATOM   3933  CH2 TRP C 259      11.342 -22.294 -16.822  1.00  0.00           C  
ATOM   3934  H   TRP C 259       6.272 -20.458 -22.276  1.00  0.00           H  
ATOM   3935  HA  TRP C 259       6.777 -20.539 -19.532  1.00  0.00           H  
ATOM   3936 1HB  TRP C 259       8.374 -21.425 -21.131  1.00  0.00           H  
ATOM   3937 2HB  TRP C 259       8.647 -19.831 -21.820  1.00  0.00           H  
ATOM   3938  HD1 TRP C 259      10.243 -18.150 -20.476  1.00  0.00           H  
ATOM   3939  HE1 TRP C 259      11.957 -18.512 -18.574  1.00  0.00           H  
ATOM   3940  HE3 TRP C 259       8.790 -22.838 -18.987  1.00  0.00           H  
ATOM   3941  HZ2 TRP C 259      12.585 -20.529 -16.701  1.00  0.00           H  
ATOM   3942  HZ3 TRP C 259       9.990 -23.929 -17.134  1.00  0.00           H  
ATOM   3943  HH2 TRP C 259      11.857 -22.797 -16.003  1.00  0.00           H  
ATOM   3944  N   GLY C 260       7.362 -17.542 -20.826  1.00  0.00           N  
ATOM   3945  CA  GLY C 260       7.577 -16.160 -20.462  1.00  0.00           C  
ATOM   3946  C   GLY C 260       6.393 -15.619 -19.694  1.00  0.00           C  
ATOM   3947  O   GLY C 260       6.572 -14.907 -18.707  1.00  0.00           O  
ATOM   3948  H   GLY C 260       7.379 -17.802 -21.803  1.00  0.00           H  
ATOM   3949 1HA  GLY C 260       8.481 -16.080 -19.857  1.00  0.00           H  
ATOM   3950 2HA  GLY C 260       7.739 -15.568 -21.361  1.00  0.00           H  
ATOM   3951  N   ARG C 261       5.185 -15.955 -20.147  1.00  0.00           N  
ATOM   3952  CA  ARG C 261       3.959 -15.431 -19.541  1.00  0.00           C  
ATOM   3953  C   ARG C 261       3.740 -16.079 -18.182  1.00  0.00           C  
ATOM   3954  O   ARG C 261       3.126 -15.492 -17.287  1.00  0.00           O  
ATOM   3955  CB  ARG C 261       2.753 -15.691 -20.432  1.00  0.00           C  
ATOM   3956  CG  ARG C 261       2.723 -14.885 -21.720  1.00  0.00           C  
ATOM   3957  CD  ARG C 261       1.541 -15.224 -22.553  1.00  0.00           C  
ATOM   3958  NE  ARG C 261       1.508 -14.456 -23.787  1.00  0.00           N  
ATOM   3959  CZ  ARG C 261       0.616 -14.640 -24.780  1.00  0.00           C  
ATOM   3960  NH1 ARG C 261      -0.308 -15.568 -24.669  1.00  0.00           N  
ATOM   3961  NH2 ARG C 261       0.670 -13.888 -25.865  1.00  0.00           N  
ATOM   3962  H   ARG C 261       5.115 -16.591 -20.928  1.00  0.00           H  
ATOM   3963  HA  ARG C 261       4.068 -14.353 -19.418  1.00  0.00           H  
ATOM   3964 1HB  ARG C 261       2.722 -16.746 -20.702  1.00  0.00           H  
ATOM   3965 2HB  ARG C 261       1.839 -15.467 -19.881  1.00  0.00           H  
ATOM   3966 1HG  ARG C 261       2.681 -13.821 -21.483  1.00  0.00           H  
ATOM   3967 2HG  ARG C 261       3.622 -15.092 -22.301  1.00  0.00           H  
ATOM   3968 1HD  ARG C 261       1.569 -16.282 -22.811  1.00  0.00           H  
ATOM   3969 2HD  ARG C 261       0.630 -15.011 -21.995  1.00  0.00           H  
ATOM   3970  HE  ARG C 261       2.204 -13.732 -23.909  1.00  0.00           H  
ATOM   3971 1HH1 ARG C 261      -0.350 -16.143 -23.839  1.00  0.00           H  
ATOM   3972 2HH1 ARG C 261      -0.977 -15.706 -25.413  1.00  0.00           H  
ATOM   3973 1HH2 ARG C 261       1.381 -13.174 -25.950  1.00  0.00           H  
ATOM   3974 2HH2 ARG C 261       0.002 -14.026 -26.608  1.00  0.00           H  
ATOM   3975  N   CYS C 262       4.246 -17.298 -18.031  1.00  0.00           N  
ATOM   3976  CA  CYS C 262       4.177 -17.974 -16.749  1.00  0.00           C  
ATOM   3977  C   CYS C 262       5.065 -17.192 -15.806  1.00  0.00           C  
ATOM   3978  O   CYS C 262       4.666 -16.873 -14.687  1.00  0.00           O  
ATOM   3979  CB  CYS C 262       4.645 -19.426 -16.843  1.00  0.00           C  
ATOM   3980  SG  CYS C 262       3.527 -20.504 -17.770  1.00  0.00           S  
ATOM   3981  H   CYS C 262       4.685 -17.765 -18.811  1.00  0.00           H  
ATOM   3982  HA  CYS C 262       3.139 -17.977 -16.415  1.00  0.00           H  
ATOM   3983 1HB  CYS C 262       5.624 -19.463 -17.323  1.00  0.00           H  
ATOM   3984 2HB  CYS C 262       4.757 -19.838 -15.840  1.00  0.00           H  
ATOM   3985  HG  CYS C 262       4.250 -21.610 -17.627  1.00  0.00           H  
ATOM   3986  N   VAL C 263       6.267 -16.876 -16.276  1.00  0.00           N  
ATOM   3987  CA  VAL C 263       7.212 -16.093 -15.492  1.00  0.00           C  
ATOM   3988  C   VAL C 263       6.613 -14.723 -15.162  1.00  0.00           C  
ATOM   3989  O   VAL C 263       6.786 -14.200 -14.051  1.00  0.00           O  
ATOM   3990  CB  VAL C 263       8.533 -15.913 -16.264  1.00  0.00           C  
ATOM   3991  CG1 VAL C 263       9.433 -14.913 -15.553  1.00  0.00           C  
ATOM   3992  CG2 VAL C 263       9.232 -17.256 -16.414  1.00  0.00           C  
ATOM   3993  H   VAL C 263       6.532 -17.185 -17.200  1.00  0.00           H  
ATOM   3994  HA  VAL C 263       7.420 -16.629 -14.565  1.00  0.00           H  
ATOM   3995  HB  VAL C 263       8.315 -15.504 -17.250  1.00  0.00           H  
ATOM   3996 1HG1 VAL C 263      10.362 -14.799 -16.112  1.00  0.00           H  
ATOM   3997 2HG1 VAL C 263       8.928 -13.951 -15.488  1.00  0.00           H  
ATOM   3998 3HG1 VAL C 263       9.657 -15.275 -14.549  1.00  0.00           H  
ATOM   3999 1HG2 VAL C 263      10.165 -17.121 -16.962  1.00  0.00           H  
ATOM   4000 2HG2 VAL C 263       9.446 -17.668 -15.427  1.00  0.00           H  
ATOM   4001 3HG2 VAL C 263       8.587 -17.943 -16.962  1.00  0.00           H  
ATOM   4002  N   ALA C 264       5.900 -14.142 -16.125  1.00  0.00           N  
ATOM   4003  CA  ALA C 264       5.276 -12.847 -15.913  1.00  0.00           C  
ATOM   4004  C   ALA C 264       4.372 -12.941 -14.681  1.00  0.00           C  
ATOM   4005  O   ALA C 264       4.414 -12.085 -13.791  1.00  0.00           O  
ATOM   4006  CB  ALA C 264       4.471 -12.448 -17.136  1.00  0.00           C  
ATOM   4007  H   ALA C 264       5.787 -14.603 -17.016  1.00  0.00           H  
ATOM   4008  HA  ALA C 264       6.065 -12.117 -15.730  1.00  0.00           H  
ATOM   4009 1HB  ALA C 264       4.009 -11.475 -16.967  1.00  0.00           H  
ATOM   4010 2HB  ALA C 264       5.130 -12.390 -18.003  1.00  0.00           H  
ATOM   4011 3HB  ALA C 264       3.696 -13.191 -17.319  1.00  0.00           H  
ATOM   4012  N   VAL C 265       3.561 -13.994 -14.634  1.00  0.00           N  
ATOM   4013  CA  VAL C 265       2.663 -14.212 -13.507  1.00  0.00           C  
ATOM   4014  C   VAL C 265       3.456 -14.225 -12.207  1.00  0.00           C  
ATOM   4015  O   VAL C 265       3.067 -13.607 -11.220  1.00  0.00           O  
ATOM   4016  CB  VAL C 265       1.905 -15.543 -13.665  1.00  0.00           C  
ATOM   4017  CG1 VAL C 265       1.136 -15.872 -12.394  1.00  0.00           C  
ATOM   4018  CG2 VAL C 265       0.965 -15.464 -14.859  1.00  0.00           C  
ATOM   4019  H   VAL C 265       3.567 -14.659 -15.394  1.00  0.00           H  
ATOM   4020  HA  VAL C 265       1.936 -13.399 -13.482  1.00  0.00           H  
ATOM   4021  HB  VAL C 265       2.626 -16.345 -13.822  1.00  0.00           H  
ATOM   4022 1HG1 VAL C 265       0.606 -16.816 -12.524  1.00  0.00           H  
ATOM   4023 2HG1 VAL C 265       1.832 -15.959 -11.560  1.00  0.00           H  
ATOM   4024 3HG1 VAL C 265       0.418 -15.079 -12.188  1.00  0.00           H  
ATOM   4025 1HG2 VAL C 265       0.432 -16.409 -14.965  1.00  0.00           H  
ATOM   4026 2HG2 VAL C 265       0.247 -14.658 -14.705  1.00  0.00           H  
ATOM   4027 3HG2 VAL C 265       1.541 -15.269 -15.763  1.00  0.00           H  
ATOM   4028  N   VAL C 266       4.576 -14.936 -12.217  1.00  0.00           N  
ATOM   4029  CA  VAL C 266       5.374 -15.093 -11.017  1.00  0.00           C  
ATOM   4030  C   VAL C 266       5.838 -13.746 -10.489  1.00  0.00           C  
ATOM   4031  O   VAL C 266       5.678 -13.449  -9.307  1.00  0.00           O  
ATOM   4032  CB  VAL C 266       6.600 -15.982 -11.305  1.00  0.00           C  
ATOM   4033  CG1 VAL C 266       7.552 -15.974 -10.118  1.00  0.00           C  
ATOM   4034  CG2 VAL C 266       6.148 -17.398 -11.624  1.00  0.00           C  
ATOM   4035  H   VAL C 266       4.883 -15.376 -13.073  1.00  0.00           H  
ATOM   4036  HA  VAL C 266       4.762 -15.577 -10.256  1.00  0.00           H  
ATOM   4037  HB  VAL C 266       7.143 -15.572 -12.155  1.00  0.00           H  
ATOM   4038 1HG1 VAL C 266       8.413 -16.607 -10.339  1.00  0.00           H  
ATOM   4039 2HG1 VAL C 266       7.890 -14.955  -9.930  1.00  0.00           H  
ATOM   4040 3HG1 VAL C 266       7.039 -16.356  -9.236  1.00  0.00           H  
ATOM   4041 1HG2 VAL C 266       7.019 -18.021 -11.827  1.00  0.00           H  
ATOM   4042 2HG2 VAL C 266       5.600 -17.807 -10.775  1.00  0.00           H  
ATOM   4043 3HG2 VAL C 266       5.501 -17.385 -12.501  1.00  0.00           H  
ATOM   4044  N   VAL C 267       6.414 -12.930 -11.365  1.00  0.00           N  
ATOM   4045  CA  VAL C 267       7.030 -11.687 -10.927  1.00  0.00           C  
ATOM   4046  C   VAL C 267       5.979 -10.628 -10.609  1.00  0.00           C  
ATOM   4047  O   VAL C 267       6.233  -9.696  -9.846  1.00  0.00           O  
ATOM   4048  CB  VAL C 267       7.981 -11.153 -12.015  1.00  0.00           C  
ATOM   4049  CG1 VAL C 267       9.082 -12.163 -12.303  1.00  0.00           C  
ATOM   4050  CG2 VAL C 267       7.197 -10.837 -13.280  1.00  0.00           C  
ATOM   4051  H   VAL C 267       6.429 -13.167 -12.346  1.00  0.00           H  
ATOM   4052  HA  VAL C 267       7.607 -11.886 -10.023  1.00  0.00           H  
ATOM   4053  HB  VAL C 267       8.464 -10.246 -11.650  1.00  0.00           H  
ATOM   4054 1HG1 VAL C 267       9.745 -11.770 -13.074  1.00  0.00           H  
ATOM   4055 2HG1 VAL C 267       9.654 -12.347 -11.393  1.00  0.00           H  
ATOM   4056 3HG1 VAL C 267       8.638 -13.097 -12.649  1.00  0.00           H  
ATOM   4057 1HG2 VAL C 267       7.874 -10.460 -14.044  1.00  0.00           H  
ATOM   4058 2HG2 VAL C 267       6.709 -11.742 -13.641  1.00  0.00           H  
ATOM   4059 3HG2 VAL C 267       6.442 -10.082 -13.060  1.00  0.00           H  
ATOM   4060  N   MET C 268       4.795 -10.771 -11.191  1.00  0.00           N  
ATOM   4061  CA  MET C 268       3.687  -9.911 -10.818  1.00  0.00           C  
ATOM   4062  C   MET C 268       3.341 -10.112  -9.355  1.00  0.00           C  
ATOM   4063  O   MET C 268       3.273  -9.147  -8.605  1.00  0.00           O  
ATOM   4064  CB  MET C 268       2.473 -10.187 -11.703  1.00  0.00           C  
ATOM   4065  CG  MET C 268       2.626  -9.721 -13.144  1.00  0.00           C  
ATOM   4066  SD  MET C 268       1.092  -9.854 -14.084  1.00  0.00           S  
ATOM   4067  CE  MET C 268       1.000 -11.624 -14.335  1.00  0.00           C  
ATOM   4068  H   MET C 268       4.651 -11.478 -11.900  1.00  0.00           H  
ATOM   4069  HA  MET C 268       3.991  -8.874 -10.958  1.00  0.00           H  
ATOM   4070 1HB  MET C 268       2.270 -11.257 -11.718  1.00  0.00           H  
ATOM   4071 2HB  MET C 268       1.596  -9.693 -11.283  1.00  0.00           H  
ATOM   4072 1HG  MET C 268       2.950  -8.681 -13.158  1.00  0.00           H  
ATOM   4073 2HG  MET C 268       3.387 -10.321 -13.642  1.00  0.00           H  
ATOM   4074 1HE  MET C 268       0.102 -11.865 -14.903  1.00  0.00           H  
ATOM   4075 2HE  MET C 268       1.880 -11.959 -14.886  1.00  0.00           H  
ATOM   4076 3HE  MET C 268       0.964 -12.127 -13.368  1.00  0.00           H  
ATOM   4077  N   VAL C 269       3.123 -11.359  -8.943  1.00  0.00           N  
ATOM   4078  CA  VAL C 269       2.716 -11.624  -7.563  1.00  0.00           C  
ATOM   4079  C   VAL C 269       3.873 -11.337  -6.619  1.00  0.00           C  
ATOM   4080  O   VAL C 269       3.698 -10.684  -5.595  1.00  0.00           O  
ATOM   4081  CB  VAL C 269       2.268 -13.089  -7.397  1.00  0.00           C  
ATOM   4082  CG1 VAL C 269       2.010 -13.404  -5.931  1.00  0.00           C  
ATOM   4083  CG2 VAL C 269       1.022 -13.346  -8.231  1.00  0.00           C  
ATOM   4084  H   VAL C 269       3.237 -12.134  -9.580  1.00  0.00           H  
ATOM   4085  HA  VAL C 269       1.875 -10.975  -7.319  1.00  0.00           H  
ATOM   4086  HB  VAL C 269       3.071 -13.745  -7.731  1.00  0.00           H  
ATOM   4087 1HG1 VAL C 269       1.694 -14.443  -5.833  1.00  0.00           H  
ATOM   4088 2HG1 VAL C 269       2.924 -13.248  -5.359  1.00  0.00           H  
ATOM   4089 3HG1 VAL C 269       1.226 -12.750  -5.551  1.00  0.00           H  
ATOM   4090 1HG2 VAL C 269       0.711 -14.383  -8.110  1.00  0.00           H  
ATOM   4091 2HG2 VAL C 269       0.220 -12.685  -7.901  1.00  0.00           H  
ATOM   4092 3HG2 VAL C 269       1.241 -13.153  -9.282  1.00  0.00           H  
ATOM   4093  N   ALA C 270       5.059 -11.812  -6.982  1.00  0.00           N  
ATOM   4094  CA  ALA C 270       6.223 -11.690  -6.123  1.00  0.00           C  
ATOM   4095  C   ALA C 270       6.555 -10.217  -5.968  1.00  0.00           C  
ATOM   4096  O   ALA C 270       6.923  -9.766  -4.893  1.00  0.00           O  
ATOM   4097  CB  ALA C 270       7.401 -12.421  -6.736  1.00  0.00           C  
ATOM   4098  H   ALA C 270       5.153 -12.272  -7.876  1.00  0.00           H  
ATOM   4099  HA  ALA C 270       5.971 -12.110  -5.149  1.00  0.00           H  
ATOM   4100 1HB  ALA C 270       8.269 -12.323  -6.085  1.00  0.00           H  
ATOM   4101 2HB  ALA C 270       7.152 -13.475  -6.854  1.00  0.00           H  
ATOM   4102 3HB  ALA C 270       7.627 -11.991  -7.711  1.00  0.00           H  
ATOM   4103  N   GLY C 271       6.412  -9.470  -7.054  1.00  0.00           N  
ATOM   4104  CA  GLY C 271       6.675  -8.045  -7.003  1.00  0.00           C  
ATOM   4105  C   GLY C 271       5.769  -7.285  -6.046  1.00  0.00           C  
ATOM   4106  O   GLY C 271       6.251  -6.484  -5.240  1.00  0.00           O  
ATOM   4107  H   GLY C 271       6.117  -9.885  -7.926  1.00  0.00           H  
ATOM   4108 1HA  GLY C 271       7.710  -7.877  -6.702  1.00  0.00           H  
ATOM   4109 2HA  GLY C 271       6.557  -7.618  -7.998  1.00  0.00           H  
ATOM   4110  N   ILE C 272       4.463  -7.515  -6.134  1.00  0.00           N  
ATOM   4111  CA  ILE C 272       3.512  -6.817  -5.271  1.00  0.00           C  
ATOM   4112  C   ILE C 272       3.774  -7.242  -3.842  1.00  0.00           C  
ATOM   4113  O   ILE C 272       3.760  -6.428  -2.920  1.00  0.00           O  
ATOM   4114  CB  ILE C 272       2.053  -7.123  -5.656  1.00  0.00           C  
ATOM   4115  CG1 ILE C 272       1.725  -6.524  -7.026  1.00  0.00           C  
ATOM   4116  CG2 ILE C 272       1.101  -6.590  -4.597  1.00  0.00           C  
ATOM   4117  CD1 ILE C 272       0.412  -7.001  -7.602  1.00  0.00           C  
ATOM   4118  H   ILE C 272       4.117  -8.183  -6.808  1.00  0.00           H  
ATOM   4119  HA  ILE C 272       3.669  -5.744  -5.380  1.00  0.00           H  
ATOM   4120  HB  ILE C 272       1.919  -8.201  -5.743  1.00  0.00           H  
ATOM   4121 1HG1 ILE C 272       1.690  -5.438  -6.950  1.00  0.00           H  
ATOM   4122 2HG1 ILE C 272       2.517  -6.776  -7.732  1.00  0.00           H  
ATOM   4123 1HG2 ILE C 272       0.074  -6.814  -4.885  1.00  0.00           H  
ATOM   4124 2HG2 ILE C 272       1.320  -7.061  -3.640  1.00  0.00           H  
ATOM   4125 3HG2 ILE C 272       1.224  -5.510  -4.507  1.00  0.00           H  
ATOM   4126 1HD1 ILE C 272       0.249  -6.534  -8.574  1.00  0.00           H  
ATOM   4127 2HD1 ILE C 272       0.438  -8.085  -7.721  1.00  0.00           H  
ATOM   4128 3HD1 ILE C 272      -0.401  -6.729  -6.930  1.00  0.00           H  
ATOM   4129  N   THR C 273       4.024  -8.534  -3.685  1.00  0.00           N  
ATOM   4130  CA  THR C 273       4.363  -9.124  -2.405  1.00  0.00           C  
ATOM   4131  C   THR C 273       5.558  -8.444  -1.742  1.00  0.00           C  
ATOM   4132  O   THR C 273       5.519  -8.151  -0.553  1.00  0.00           O  
ATOM   4133  CB  THR C 273       4.653 -10.628  -2.564  1.00  0.00           C  
ATOM   4134  OG1 THR C 273       3.485 -11.292  -3.063  1.00  0.00           O  
ATOM   4135  CG2 THR C 273       5.048 -11.239  -1.228  1.00  0.00           C  
ATOM   4136  H   THR C 273       3.973  -9.127  -4.501  1.00  0.00           H  
ATOM   4137  HA  THR C 273       3.515  -9.001  -1.732  1.00  0.00           H  
ATOM   4138  HB  THR C 273       5.466 -10.768  -3.276  1.00  0.00           H  
ATOM   4139  HG1 THR C 273       3.246 -10.921  -3.915  1.00  0.00           H  
ATOM   4140 1HG2 THR C 273       5.249 -12.302  -1.359  1.00  0.00           H  
ATOM   4141 2HG2 THR C 273       5.943 -10.743  -0.851  1.00  0.00           H  
ATOM   4142 3HG2 THR C 273       4.235 -11.110  -0.515  1.00  0.00           H  
ATOM   4143  N   SER C 274       6.615  -8.189  -2.503  1.00  0.00           N  
ATOM   4144  CA  SER C 274       7.758  -7.471  -1.955  1.00  0.00           C  
ATOM   4145  C   SER C 274       7.368  -6.057  -1.523  1.00  0.00           C  
ATOM   4146  O   SER C 274       7.779  -5.588  -0.462  1.00  0.00           O  
ATOM   4147  CB  SER C 274       8.872  -7.409  -2.982  1.00  0.00           C  
ATOM   4148  OG  SER C 274       9.378  -8.686  -3.251  1.00  0.00           O  
ATOM   4149  H   SER C 274       6.639  -8.491  -3.466  1.00  0.00           H  
ATOM   4150  HA  SER C 274       8.116  -8.009  -1.077  1.00  0.00           H  
ATOM   4151 1HB  SER C 274       8.495  -6.962  -3.902  1.00  0.00           H  
ATOM   4152 2HB  SER C 274       9.671  -6.768  -2.612  1.00  0.00           H  
ATOM   4153  HG  SER C 274       9.413  -9.141  -2.406  1.00  0.00           H  
ATOM   4154  N   PHE C 275       6.572  -5.380  -2.343  1.00  0.00           N  
ATOM   4155  CA  PHE C 275       6.129  -4.039  -1.997  1.00  0.00           C  
ATOM   4156  C   PHE C 275       5.279  -4.025  -0.741  1.00  0.00           C  
ATOM   4157  O   PHE C 275       5.373  -3.103   0.068  1.00  0.00           O  
ATOM   4158  CB  PHE C 275       5.335  -3.429  -3.153  1.00  0.00           C  
ATOM   4159  CG  PHE C 275       6.186  -3.012  -4.319  1.00  0.00           C  
ATOM   4160  CD1 PHE C 275       5.946  -3.518  -5.588  1.00  0.00           C  
ATOM   4161  CD2 PHE C 275       7.230  -2.114  -4.149  1.00  0.00           C  
ATOM   4162  CE1 PHE C 275       6.729  -3.135  -6.661  1.00  0.00           C  
ATOM   4163  CE2 PHE C 275       8.013  -1.729  -5.220  1.00  0.00           C  
ATOM   4164  CZ  PHE C 275       7.762  -2.241  -6.477  1.00  0.00           C  
ATOM   4165  H   PHE C 275       6.266  -5.789  -3.214  1.00  0.00           H  
ATOM   4166  HA  PHE C 275       7.008  -3.421  -1.810  1.00  0.00           H  
ATOM   4167 1HB  PHE C 275       4.600  -4.149  -3.510  1.00  0.00           H  
ATOM   4168 2HB  PHE C 275       4.791  -2.554  -2.800  1.00  0.00           H  
ATOM   4169  HD1 PHE C 275       5.128  -4.224  -5.733  1.00  0.00           H  
ATOM   4170  HD2 PHE C 275       7.428  -1.710  -3.156  1.00  0.00           H  
ATOM   4171  HE1 PHE C 275       6.529  -3.540  -7.652  1.00  0.00           H  
ATOM   4172  HE2 PHE C 275       8.829  -1.022  -5.073  1.00  0.00           H  
ATOM   4173  HZ  PHE C 275       8.380  -1.940  -7.322  1.00  0.00           H  
ATOM   4174  N   GLY C 276       4.455  -5.054  -0.576  1.00  0.00           N  
ATOM   4175  CA  GLY C 276       3.630  -5.155   0.615  1.00  0.00           C  
ATOM   4176  C   GLY C 276       4.474  -5.353   1.856  1.00  0.00           C  
ATOM   4177  O   GLY C 276       4.200  -4.773   2.909  1.00  0.00           O  
ATOM   4178  H   GLY C 276       4.397  -5.777  -1.280  1.00  0.00           H  
ATOM   4179 1HA  GLY C 276       3.031  -4.251   0.720  1.00  0.00           H  
ATOM   4180 2HA  GLY C 276       2.937  -5.989   0.508  1.00  0.00           H  
ATOM   4181  N   LEU C 277       5.509  -6.175   1.732  1.00  0.00           N  
ATOM   4182  CA  LEU C 277       6.412  -6.425   2.840  1.00  0.00           C  
ATOM   4183  C   LEU C 277       7.098  -5.128   3.241  1.00  0.00           C  
ATOM   4184  O   LEU C 277       7.278  -4.856   4.426  1.00  0.00           O  
ATOM   4185  CB  LEU C 277       7.456  -7.481   2.457  1.00  0.00           C  
ATOM   4186  CG  LEU C 277       6.923  -8.907   2.269  1.00  0.00           C  
ATOM   4187  CD1 LEU C 277       8.031  -9.796   1.721  1.00  0.00           C  
ATOM   4188  CD2 LEU C 277       6.405  -9.435   3.598  1.00  0.00           C  
ATOM   4189  H   LEU C 277       5.675  -6.637   0.849  1.00  0.00           H  
ATOM   4190  HA  LEU C 277       5.830  -6.801   3.681  1.00  0.00           H  
ATOM   4191 1HB  LEU C 277       7.930  -7.179   1.525  1.00  0.00           H  
ATOM   4192 2HB  LEU C 277       8.220  -7.513   3.235  1.00  0.00           H  
ATOM   4193  HG  LEU C 277       6.112  -8.899   1.540  1.00  0.00           H  
ATOM   4194 1HD1 LEU C 277       7.652 -10.809   1.587  1.00  0.00           H  
ATOM   4195 2HD1 LEU C 277       8.370  -9.406   0.761  1.00  0.00           H  
ATOM   4196 3HD1 LEU C 277       8.865  -9.811   2.422  1.00  0.00           H  
ATOM   4197 1HD2 LEU C 277       6.025 -10.449   3.464  1.00  0.00           H  
ATOM   4198 2HD2 LEU C 277       7.216  -9.445   4.327  1.00  0.00           H  
ATOM   4199 3HD2 LEU C 277       5.602  -8.792   3.957  1.00  0.00           H  
ATOM   4200  N   VAL C 278       7.476  -4.326   2.251  1.00  0.00           N  
ATOM   4201  CA  VAL C 278       8.022  -3.001   2.517  1.00  0.00           C  
ATOM   4202  C   VAL C 278       7.003  -2.140   3.250  1.00  0.00           C  
ATOM   4203  O   VAL C 278       7.340  -1.454   4.213  1.00  0.00           O  
ATOM   4204  CB  VAL C 278       8.428  -2.309   1.203  1.00  0.00           C  
ATOM   4205  CG1 VAL C 278       8.775  -0.850   1.453  1.00  0.00           C  
ATOM   4206  CG2 VAL C 278       9.601  -3.044   0.573  1.00  0.00           C  
ATOM   4207  H   VAL C 278       7.384  -4.636   1.294  1.00  0.00           H  
ATOM   4208  HA  VAL C 278       8.910  -3.111   3.141  1.00  0.00           H  
ATOM   4209  HB  VAL C 278       7.578  -2.325   0.518  1.00  0.00           H  
ATOM   4210 1HG1 VAL C 278       9.059  -0.377   0.513  1.00  0.00           H  
ATOM   4211 2HG1 VAL C 278       7.909  -0.336   1.870  1.00  0.00           H  
ATOM   4212 3HG1 VAL C 278       9.607  -0.790   2.155  1.00  0.00           H  
ATOM   4213 1HG2 VAL C 278       9.882  -2.550  -0.357  1.00  0.00           H  
ATOM   4214 2HG2 VAL C 278      10.448  -3.033   1.260  1.00  0.00           H  
ATOM   4215 3HG2 VAL C 278       9.317  -4.075   0.363  1.00  0.00           H  
ATOM   4216  N   THR C 279       5.760  -2.167   2.790  1.00  0.00           N  
ATOM   4217  CA  THR C 279       4.763  -1.267   3.346  1.00  0.00           C  
ATOM   4218  C   THR C 279       4.593  -1.644   4.802  1.00  0.00           C  
ATOM   4219  O   THR C 279       4.548  -0.777   5.674  1.00  0.00           O  
ATOM   4220  CB  THR C 279       3.417  -1.350   2.603  1.00  0.00           C  
ATOM   4221  OG1 THR C 279       3.600  -0.970   1.233  1.00  0.00           O  
ATOM   4222  CG2 THR C 279       2.393  -0.429   3.248  1.00  0.00           C  
ATOM   4223  H   THR C 279       5.490  -2.806   2.056  1.00  0.00           H  
ATOM   4224  HA  THR C 279       5.130  -0.244   3.254  1.00  0.00           H  
ATOM   4225  HB  THR C 279       3.047  -2.375   2.636  1.00  0.00           H  
ATOM   4226  HG1 THR C 279       4.232  -1.564   0.819  1.00  0.00           H  
ATOM   4227 1HG2 THR C 279       1.448  -0.501   2.710  1.00  0.00           H  
ATOM   4228 2HG2 THR C 279       2.243  -0.722   4.287  1.00  0.00           H  
ATOM   4229 3HG2 THR C 279       2.754   0.599   3.210  1.00  0.00           H  
ATOM   4230  N   ALA C 280       4.499  -2.948   5.056  1.00  0.00           N  
ATOM   4231  CA  ALA C 280       4.205  -3.449   6.393  1.00  0.00           C  
ATOM   4232  C   ALA C 280       5.333  -3.005   7.300  1.00  0.00           C  
ATOM   4233  O   ALA C 280       5.103  -2.532   8.410  1.00  0.00           O  
ATOM   4234  CB  ALA C 280       4.109  -4.964   6.378  1.00  0.00           C  
ATOM   4235  H   ALA C 280       4.636  -3.607   4.302  1.00  0.00           H  
ATOM   4236  HA  ALA C 280       3.263  -3.010   6.720  1.00  0.00           H  
ATOM   4237 1HB  ALA C 280       3.889  -5.325   7.382  1.00  0.00           H  
ATOM   4238 2HB  ALA C 280       3.314  -5.272   5.699  1.00  0.00           H  
ATOM   4239 3HB  ALA C 280       5.056  -5.385   6.041  1.00  0.00           H  
ATOM   4240  N   ALA C 281       6.555  -3.157   6.805  1.00  0.00           N  
ATOM   4241  CA  ALA C 281       7.739  -2.830   7.577  1.00  0.00           C  
ATOM   4242  C   ALA C 281       7.706  -1.353   7.932  1.00  0.00           C  
ATOM   4243  O   ALA C 281       7.900  -0.974   9.081  1.00  0.00           O  
ATOM   4244  CB  ALA C 281       8.985  -3.137   6.767  1.00  0.00           C  
ATOM   4245  H   ALA C 281       6.662  -3.510   5.864  1.00  0.00           H  
ATOM   4246  HA  ALA C 281       7.718  -3.419   8.495  1.00  0.00           H  
ATOM   4247 1HB  ALA C 281       9.870  -2.889   7.354  1.00  0.00           H  
ATOM   4248 2HB  ALA C 281       9.002  -4.196   6.514  1.00  0.00           H  
ATOM   4249 3HB  ALA C 281       8.978  -2.545   5.854  1.00  0.00           H  
ATOM   4250  N   LEU C 282       7.444  -0.522   6.934  1.00  0.00           N  
ATOM   4251  CA  LEU C 282       7.391   0.919   7.138  1.00  0.00           C  
ATOM   4252  C   LEU C 282       6.266   1.374   8.072  1.00  0.00           C  
ATOM   4253  O   LEU C 282       6.454   2.289   8.875  1.00  0.00           O  
ATOM   4254  CB  LEU C 282       7.232   1.618   5.781  1.00  0.00           C  
ATOM   4255  CG  LEU C 282       8.442   1.526   4.842  1.00  0.00           C  
ATOM   4256  CD1 LEU C 282       8.073   2.105   3.482  1.00  0.00           C  
ATOM   4257  CD2 LEU C 282       9.618   2.272   5.453  1.00  0.00           C  
ATOM   4258  H   LEU C 282       7.278  -0.894   6.010  1.00  0.00           H  
ATOM   4259  HA  LEU C 282       8.326   1.237   7.599  1.00  0.00           H  
ATOM   4260 1HB  LEU C 282       6.378   1.183   5.266  1.00  0.00           H  
ATOM   4261 2HB  LEU C 282       7.028   2.673   5.956  1.00  0.00           H  
ATOM   4262  HG  LEU C 282       8.712   0.480   4.696  1.00  0.00           H  
ATOM   4263 1HD1 LEU C 282       8.933   2.040   2.815  1.00  0.00           H  
ATOM   4264 2HD1 LEU C 282       7.243   1.541   3.060  1.00  0.00           H  
ATOM   4265 3HD1 LEU C 282       7.783   3.148   3.599  1.00  0.00           H  
ATOM   4266 1HD2 LEU C 282      10.477   2.207   4.785  1.00  0.00           H  
ATOM   4267 2HD2 LEU C 282       9.350   3.319   5.598  1.00  0.00           H  
ATOM   4268 3HD2 LEU C 282       9.871   1.826   6.416  1.00  0.00           H  
ATOM   4269  N   ALA C 283       5.099   0.742   7.966  1.00  0.00           N  
ATOM   4270  CA  ALA C 283       3.986   1.052   8.854  1.00  0.00           C  
ATOM   4271  C   ALA C 283       4.378   0.919  10.314  1.00  0.00           C  
ATOM   4272  O   ALA C 283       4.138   1.824  11.105  1.00  0.00           O  
ATOM   4273  CB  ALA C 283       2.804   0.147   8.555  1.00  0.00           C  
ATOM   4274  H   ALA C 283       4.981   0.033   7.257  1.00  0.00           H  
ATOM   4275  HA  ALA C 283       3.696   2.089   8.684  1.00  0.00           H  
ATOM   4276 1HB  ALA C 283       1.981   0.391   9.225  1.00  0.00           H  
ATOM   4277 2HB  ALA C 283       2.486   0.292   7.522  1.00  0.00           H  
ATOM   4278 3HB  ALA C 283       3.097  -0.891   8.702  1.00  0.00           H  
ATOM   4279  N   THR C 284       4.978  -0.211  10.672  1.00  0.00           N  
ATOM   4280  CA  THR C 284       5.300  -0.486  12.069  1.00  0.00           C  
ATOM   4281  C   THR C 284       6.559   0.248  12.516  1.00  0.00           C  
ATOM   4282  O   THR C 284       6.783   0.439  13.709  1.00  0.00           O  
ATOM   4283  CB  THR C 284       5.475  -1.998  12.305  1.00  0.00           C  
ATOM   4284  OG1 THR C 284       6.558  -2.487  11.503  1.00  0.00           O  
ATOM   4285  CG2 THR C 284       4.202  -2.746  11.941  1.00  0.00           C  
ATOM   4286  H   THR C 284       5.216  -0.896   9.969  1.00  0.00           H  
ATOM   4287  HA  THR C 284       4.476  -0.133  12.690  1.00  0.00           H  
ATOM   4288  HB  THR C 284       5.708  -2.177  13.354  1.00  0.00           H  
ATOM   4289  HG1 THR C 284       7.346  -2.570  12.046  1.00  0.00           H  
ATOM   4290 1HG2 THR C 284       4.345  -3.812  12.115  1.00  0.00           H  
ATOM   4291 2HG2 THR C 284       3.379  -2.384  12.557  1.00  0.00           H  
ATOM   4292 3HG2 THR C 284       3.969  -2.578  10.890  1.00  0.00           H  
ATOM   4293  N   TRP C 285       7.381   0.658  11.555  1.00  0.00           N  
ATOM   4294  CA  TRP C 285       8.490   1.568  11.829  1.00  0.00           C  
ATOM   4295  C   TRP C 285       7.967   2.844  12.481  1.00  0.00           C  
ATOM   4296  O   TRP C 285       8.543   3.355  13.442  1.00  0.00           O  
ATOM   4297  CB  TRP C 285       9.240   1.911  10.540  1.00  0.00           C  
ATOM   4298  CG  TRP C 285      10.205   3.048  10.693  1.00  0.00           C  
ATOM   4299  CD1 TRP C 285      10.953   3.339  11.794  1.00  0.00           C  
ATOM   4300  CD2 TRP C 285      10.532   4.057   9.707  1.00  0.00           C  
ATOM   4301  NE1 TRP C 285      11.719   4.455  11.564  1.00  0.00           N  
ATOM   4302  CE2 TRP C 285      11.475   4.907  10.291  1.00  0.00           C  
ATOM   4303  CE3 TRP C 285      10.107   4.303   8.397  1.00  0.00           C  
ATOM   4304  CZ2 TRP C 285      12.004   5.993   9.612  1.00  0.00           C  
ATOM   4305  CZ3 TRP C 285      10.638   5.391   7.714  1.00  0.00           C  
ATOM   4306  CH2 TRP C 285      11.563   6.213   8.307  1.00  0.00           C  
ATOM   4307  H   TRP C 285       7.234   0.331  10.611  1.00  0.00           H  
ATOM   4308  HA  TRP C 285       9.181   1.075  12.512  1.00  0.00           H  
ATOM   4309 1HB  TRP C 285       9.794   1.035  10.198  1.00  0.00           H  
ATOM   4310 2HB  TRP C 285       8.524   2.171   9.760  1.00  0.00           H  
ATOM   4311  HD1 TRP C 285      10.945   2.769  12.721  1.00  0.00           H  
ATOM   4312  HE1 TRP C 285      12.357   4.877  12.223  1.00  0.00           H  
ATOM   4313  HE3 TRP C 285       9.374   3.652   7.920  1.00  0.00           H  
ATOM   4314  HZ2 TRP C 285      12.740   6.657  10.065  1.00  0.00           H  
ATOM   4315  HZ3 TRP C 285      10.302   5.576   6.694  1.00  0.00           H  
ATOM   4316  HH2 TRP C 285      11.960   7.057   7.743  1.00  0.00           H  
ATOM   4317  N   PHE C 286       6.870   3.357  11.934  1.00  0.00           N  
ATOM   4318  CA  PHE C 286       6.328   4.638  12.358  1.00  0.00           C  
ATOM   4319  C   PHE C 286       5.614   4.400  13.679  1.00  0.00           C  
ATOM   4320  O   PHE C 286       5.525   5.287  14.521  1.00  0.00           O  
ATOM   4321  CB  PHE C 286       5.365   5.215  11.318  1.00  0.00           C  
ATOM   4322  CG  PHE C 286       6.044   5.719  10.077  1.00  0.00           C  
ATOM   4323  CD1 PHE C 286       7.359   6.159  10.119  1.00  0.00           C  
ATOM   4324  CD2 PHE C 286       5.370   5.756   8.865  1.00  0.00           C  
ATOM   4325  CE1 PHE C 286       7.985   6.624   8.977  1.00  0.00           C  
ATOM   4326  CE2 PHE C 286       5.994   6.218   7.723  1.00  0.00           C  
ATOM   4327  CZ  PHE C 286       7.303   6.653   7.779  1.00  0.00           C  
ATOM   4328  H   PHE C 286       6.400   2.842  11.204  1.00  0.00           H  
ATOM   4329  HA  PHE C 286       7.153   5.340  12.480  1.00  0.00           H  
ATOM   4330 1HB  PHE C 286       4.645   4.451  11.025  1.00  0.00           H  
ATOM   4331 2HB  PHE C 286       4.805   6.039  11.758  1.00  0.00           H  
ATOM   4332  HD1 PHE C 286       7.899   6.135  11.066  1.00  0.00           H  
ATOM   4333  HD2 PHE C 286       4.336   5.413   8.821  1.00  0.00           H  
ATOM   4334  HE1 PHE C 286       9.018   6.967   9.024  1.00  0.00           H  
ATOM   4335  HE2 PHE C 286       5.453   6.241   6.777  1.00  0.00           H  
ATOM   4336  HZ  PHE C 286       7.795   7.020   6.880  1.00  0.00           H  
ATOM   4337  N   VAL C 287       5.116   3.177  13.839  1.00  0.00           N  
ATOM   4338  CA  VAL C 287       4.501   2.731  15.080  1.00  0.00           C  
ATOM   4339  C   VAL C 287       5.636   2.692  16.109  1.00  0.00           C  
ATOM   4340  O   VAL C 287       5.462   3.076  17.267  1.00  0.00           O  
ATOM   4341  CB  VAL C 287       3.851   1.343  14.928  1.00  0.00           C  
ATOM   4342  CG1 VAL C 287       3.379   0.825  16.278  1.00  0.00           C  
ATOM   4343  CG2 VAL C 287       2.692   1.420  13.945  1.00  0.00           C  
ATOM   4344  H   VAL C 287       5.170   2.536  13.060  1.00  0.00           H  
ATOM   4345  HA  VAL C 287       3.721   3.442  15.355  1.00  0.00           H  
ATOM   4346  HB  VAL C 287       4.597   0.641  14.557  1.00  0.00           H  
ATOM   4347 1HG1 VAL C 287       2.922  -0.157  16.151  1.00  0.00           H  
ATOM   4348 2HG1 VAL C 287       4.230   0.744  16.954  1.00  0.00           H  
ATOM   4349 3HG1 VAL C 287       2.646   1.514  16.696  1.00  0.00           H  
ATOM   4350 1HG2 VAL C 287       2.238   0.435  13.841  1.00  0.00           H  
ATOM   4351 2HG2 VAL C 287       1.949   2.126  14.313  1.00  0.00           H  
ATOM   4352 3HG2 VAL C 287       3.060   1.753  12.974  1.00  0.00           H  
ATOM   4353  N   GLY C 288       6.809   2.237  15.663  1.00  0.00           N  
ATOM   4354  CA  GLY C 288       7.958   2.086  16.543  1.00  0.00           C  
ATOM   4355  C   GLY C 288       8.476   3.456  16.926  1.00  0.00           C  
ATOM   4356  O   GLY C 288       8.995   3.682  18.020  1.00  0.00           O  
ATOM   4357  H   GLY C 288       6.900   1.991  14.688  1.00  0.00           H  
ATOM   4358 1HA  GLY C 288       7.666   1.523  17.430  1.00  0.00           H  
ATOM   4359 2HA  GLY C 288       8.731   1.509  16.037  1.00  0.00           H  
ATOM   4360  N   ARG C 289       8.345   4.368  15.974  1.00  0.00           N  
ATOM   4361  CA  ARG C 289       8.800   5.738  16.097  1.00  0.00           C  
ATOM   4362  C   ARG C 289       7.946   6.329  17.217  1.00  0.00           C  
ATOM   4363  O   ARG C 289       8.434   7.037  18.104  1.00  0.00           O  
ATOM   4364  CB  ARG C 289       8.626   6.521  14.803  1.00  0.00           C  
ATOM   4365  CG  ARG C 289       9.132   7.954  14.850  1.00  0.00           C  
ATOM   4366  CD  ARG C 289       8.917   8.655  13.558  1.00  0.00           C  
ATOM   4367  NE  ARG C 289       7.503   8.822  13.260  1.00  0.00           N  
ATOM   4368  CZ  ARG C 289       7.008   9.131  12.046  1.00  0.00           C  
ATOM   4369  NH1 ARG C 289       7.823   9.303  11.029  1.00  0.00           N  
ATOM   4370  NH2 ARG C 289       5.704   9.262  11.878  1.00  0.00           N  
ATOM   4371  H   ARG C 289       7.900   4.072  15.117  1.00  0.00           H  
ATOM   4372  HA  ARG C 289       9.862   5.730  16.341  1.00  0.00           H  
ATOM   4373 1HB  ARG C 289       9.153   6.012  13.997  1.00  0.00           H  
ATOM   4374 2HB  ARG C 289       7.570   6.552  14.536  1.00  0.00           H  
ATOM   4375 1HG  ARG C 289       8.601   8.502  15.629  1.00  0.00           H  
ATOM   4376 2HG  ARG C 289      10.200   7.956  15.068  1.00  0.00           H  
ATOM   4377 1HD  ARG C 289       9.376   9.642  13.599  1.00  0.00           H  
ATOM   4378 2HD  ARG C 289       9.368   8.078  12.752  1.00  0.00           H  
ATOM   4379  HE  ARG C 289       6.845   8.698  14.018  1.00  0.00           H  
ATOM   4380 1HH1 ARG C 289       8.820   9.203  11.157  1.00  0.00           H  
ATOM   4381 2HH1 ARG C 289       7.452   9.534  10.118  1.00  0.00           H  
ATOM   4382 1HH2 ARG C 289       5.078   9.130  12.660  1.00  0.00           H  
ATOM   4383 2HH2 ARG C 289       5.333   9.493  10.968  1.00  0.00           H  
ATOM   4384  N   GLU C 290       6.650   6.042  17.127  1.00  0.00           N  
ATOM   4385  CA  GLU C 290       5.654   6.478  18.099  1.00  0.00           C  
ATOM   4386  C   GLU C 290       5.997   5.829  19.437  1.00  0.00           C  
ATOM   4387  O   GLU C 290       6.018   6.484  20.476  1.00  0.00           O  
ATOM   4388  CB  GLU C 290       4.240   6.095  17.657  1.00  0.00           C  
ATOM   4389  CG  GLU C 290       3.141   6.538  18.614  1.00  0.00           C  
ATOM   4390  CD  GLU C 290       2.996   8.032  18.686  1.00  0.00           C  
ATOM   4391  OE1 GLU C 290       3.421   8.697  17.772  1.00  0.00           O  
ATOM   4392  OE2 GLU C 290       2.458   8.510  19.657  1.00  0.00           O  
ATOM   4393  H   GLU C 290       6.353   5.490  16.334  1.00  0.00           H  
ATOM   4394  HA  GLU C 290       5.704   7.564  18.181  1.00  0.00           H  
ATOM   4395 1HB  GLU C 290       4.031   6.536  16.682  1.00  0.00           H  
ATOM   4396 2HB  GLU C 290       4.173   5.013  17.549  1.00  0.00           H  
ATOM   4397 1HG  GLU C 290       2.195   6.107  18.288  1.00  0.00           H  
ATOM   4398 2HG  GLU C 290       3.362   6.150  19.608  1.00  0.00           H  
ATOM   4399  N   GLN C 291       6.257   4.529  19.389  1.00  0.00           N  
ATOM   4400  CA  GLN C 291       6.599   3.756  20.570  1.00  0.00           C  
ATOM   4401  C   GLN C 291       7.774   4.412  21.310  1.00  0.00           C  
ATOM   4402  O   GLN C 291       7.729   4.466  22.558  1.00  0.00           O  
ATOM   4403  OXT GLN C 291       8.701   4.854  20.690  1.00  0.00           O  
ATOM   4404  CB  GLN C 291       6.944   2.314  20.187  1.00  0.00           C  
ATOM   4405  CG  GLN C 291       7.230   1.407  21.371  1.00  0.00           C  
ATOM   4406  CD  GLN C 291       7.522  -0.021  20.949  1.00  0.00           C  
ATOM   4407  OE1 GLN C 291       7.664  -0.315  19.759  1.00  0.00           O  
ATOM   4408  NE2 GLN C 291       7.612  -0.918  21.924  1.00  0.00           N  
ATOM   4409  H   GLN C 291       6.214   4.065  18.493  1.00  0.00           H  
ATOM   4410  HA  GLN C 291       5.736   3.741  21.236  1.00  0.00           H  
ATOM   4411 1HB  GLN C 291       6.119   1.880  19.622  1.00  0.00           H  
ATOM   4412 2HB  GLN C 291       7.822   2.310  19.540  1.00  0.00           H  
ATOM   4413 1HG  GLN C 291       8.099   1.789  21.907  1.00  0.00           H  
ATOM   4414 2HG  GLN C 291       6.360   1.398  22.028  1.00  0.00           H  
ATOM   4415 1HE2 GLN C 291       7.803  -1.877  21.707  1.00  0.00           H  
ATOM   4416 2HE2 GLN C 291       7.490  -0.637  22.876  1.00  0.00           H  
ATOM   4417  N   ALA D 292      -2.035  14.304  15.846  1.00  0.00           N  
ATOM   4418  CA  ALA D 292      -1.362  12.976  15.932  1.00  0.00           C  
ATOM   4419  C   ALA D 292       0.020  13.029  15.293  1.00  0.00           C  
ATOM   4420  O   ALA D 292       0.598  14.103  15.126  1.00  0.00           O  
ATOM   4421  CB  ALA D 292      -2.216  11.914  15.243  1.00  0.00           C  
ATOM   4422 1H   ALA D 292      -2.939  14.248  16.270  1.00  0.00           H  
ATOM   4423 2H   ALA D 292      -1.485  14.989  16.324  1.00  0.00           H  
ATOM   4424 3H   ALA D 292      -2.134  14.567  14.886  1.00  0.00           H  
ATOM   4425  HA  ALA D 292      -1.244  12.724  16.986  1.00  0.00           H  
ATOM   4426 1HB  ALA D 292      -1.718  10.947  15.310  1.00  0.00           H  
ATOM   4427 2HB  ALA D 292      -3.189  11.856  15.731  1.00  0.00           H  
ATOM   4428 3HB  ALA D 292      -2.351  12.180  14.195  1.00  0.00           H  
ATOM   4429  N   LEU D 293       0.541  11.857  14.940  1.00  0.00           N  
ATOM   4430  CA  LEU D 293       1.829  11.747  14.265  1.00  0.00           C  
ATOM   4431  C   LEU D 293       1.801  10.584  13.286  1.00  0.00           C  
ATOM   4432  O   LEU D 293       1.983  10.763  12.085  1.00  0.00           O  
ATOM   4433  CB  LEU D 293       2.958  11.548  15.285  1.00  0.00           C  
ATOM   4434  CG  LEU D 293       4.370  11.430  14.698  1.00  0.00           C  
ATOM   4435  CD1 LEU D 293       4.720  12.711  13.953  1.00  0.00           C  
ATOM   4436  CD2 LEU D 293       5.364  11.161  15.818  1.00  0.00           C  
ATOM   4437  H   LEU D 293       0.022  11.017  15.150  1.00  0.00           H  
ATOM   4438  HA  LEU D 293       2.013  12.671  13.719  1.00  0.00           H  
ATOM   4439 1HB  LEU D 293       2.955  12.390  15.975  1.00  0.00           H  
ATOM   4440 2HB  LEU D 293       2.757  10.640  15.852  1.00  0.00           H  
ATOM   4441  HG  LEU D 293       4.400  10.609  13.982  1.00  0.00           H  
ATOM   4442 1HD1 LEU D 293       5.723  12.627  13.536  1.00  0.00           H  
ATOM   4443 2HD1 LEU D 293       4.004  12.869  13.145  1.00  0.00           H  
ATOM   4444 3HD1 LEU D 293       4.682  13.555  14.641  1.00  0.00           H  
ATOM   4445 1HD2 LEU D 293       6.368  11.077  15.401  1.00  0.00           H  
ATOM   4446 2HD2 LEU D 293       5.337  11.983  16.534  1.00  0.00           H  
ATOM   4447 3HD2 LEU D 293       5.101  10.231  16.322  1.00  0.00           H  
ATOM   4448  N   HIS D 294       1.573   9.386  13.811  1.00  0.00           N  
ATOM   4449  CA  HIS D 294       1.512   8.189  12.990  1.00  0.00           C  
ATOM   4450  C   HIS D 294       0.449   8.331  11.907  1.00  0.00           C  
ATOM   4451  O   HIS D 294       0.576   7.768  10.825  1.00  0.00           O  
ATOM   4452  CB  HIS D 294       1.219   6.955  13.850  1.00  0.00           C  
ATOM   4453  CG  HIS D 294      -0.059   7.053  14.626  1.00  0.00           C  
ATOM   4454  ND1 HIS D 294      -1.236   6.481  14.193  1.00  0.00           N  
ATOM   4455  CD2 HIS D 294      -0.342   7.656  15.804  1.00  0.00           C  
ATOM   4456  CE1 HIS D 294      -2.191   6.728  15.074  1.00  0.00           C  
ATOM   4457  NE2 HIS D 294      -1.674   7.439  16.060  1.00  0.00           N  
ATOM   4458  H   HIS D 294       1.437   9.307  14.807  1.00  0.00           H  
ATOM   4459  HA  HIS D 294       2.472   8.036  12.498  1.00  0.00           H  
ATOM   4460 1HB  HIS D 294       1.165   6.071  13.214  1.00  0.00           H  
ATOM   4461 2HB  HIS D 294       2.035   6.802  14.556  1.00  0.00           H  
ATOM   4462  HD2 HIS D 294       0.354   8.211  16.433  1.00  0.00           H  
ATOM   4463  HE1 HIS D 294      -3.227   6.400  15.000  1.00  0.00           H  
ATOM   4464  HE2 HIS D 294      -2.173   7.772  16.872  1.00  0.00           H  
ATOM   4465  N   TRP D 295      -0.593   9.097  12.212  1.00  0.00           N  
ATOM   4466  CA  TRP D 295      -1.601   9.476  11.227  1.00  0.00           C  
ATOM   4467  C   TRP D 295      -1.097  10.531  10.253  1.00  0.00           C  
ATOM   4468  O   TRP D 295      -1.309  10.418   9.046  1.00  0.00           O  
ATOM   4469  CB  TRP D 295      -2.853   9.998  11.932  1.00  0.00           C  
ATOM   4470  CG  TRP D 295      -3.930  10.441  10.989  1.00  0.00           C  
ATOM   4471  CD1 TRP D 295      -4.064  10.086   9.680  1.00  0.00           C  
ATOM   4472  CD2 TRP D 295      -5.037  11.330  11.279  1.00  0.00           C  
ATOM   4473  NE1 TRP D 295      -5.172  10.689   9.137  1.00  0.00           N  
ATOM   4474  CE2 TRP D 295      -5.779  11.453  10.102  1.00  0.00           C  
ATOM   4475  CE3 TRP D 295      -5.450  12.019  12.426  1.00  0.00           C  
ATOM   4476  CZ2 TRP D 295      -6.917  12.242  10.031  1.00  0.00           C  
ATOM   4477  CZ3 TRP D 295      -6.591  12.809  12.356  1.00  0.00           C  
ATOM   4478  CH2 TRP D 295      -7.306  12.916  11.189  1.00  0.00           C  
ATOM   4479  H   TRP D 295      -0.685   9.427  13.162  1.00  0.00           H  
ATOM   4480  HA  TRP D 295      -1.866   8.592  10.647  1.00  0.00           H  
ATOM   4481 1HB  TRP D 295      -3.260   9.218  12.575  1.00  0.00           H  
ATOM   4482 2HB  TRP D 295      -2.588  10.841  12.569  1.00  0.00           H  
ATOM   4483  HD1 TRP D 295      -3.391   9.420   9.144  1.00  0.00           H  
ATOM   4484  HE1 TRP D 295      -5.488  10.590   8.183  1.00  0.00           H  
ATOM   4485  HE3 TRP D 295      -4.888  11.935  13.355  1.00  0.00           H  
ATOM   4486  HZ2 TRP D 295      -7.498  12.340   9.114  1.00  0.00           H  
ATOM   4487  HZ3 TRP D 295      -6.905  13.343  13.252  1.00  0.00           H  
ATOM   4488  HH2 TRP D 295      -8.197  13.544  11.169  1.00  0.00           H  
ATOM   4489  N   ARG D 296      -0.434  11.557  10.776  1.00  0.00           N  
ATOM   4490  CA  ARG D 296       0.016  12.666   9.943  1.00  0.00           C  
ATOM   4491  C   ARG D 296       1.041  12.241   8.910  1.00  0.00           C  
ATOM   4492  O   ARG D 296       1.315  12.980   7.969  1.00  0.00           O  
ATOM   4493  CB  ARG D 296       0.614  13.767  10.807  1.00  0.00           C  
ATOM   4494  CG  ARG D 296      -0.374  14.463  11.729  1.00  0.00           C  
ATOM   4495  CD  ARG D 296       0.261  15.584  12.468  1.00  0.00           C  
ATOM   4496  NE  ARG D 296      -0.595  16.088  13.530  1.00  0.00           N  
ATOM   4497  CZ  ARG D 296      -1.568  17.004  13.359  1.00  0.00           C  
ATOM   4498  NH1 ARG D 296      -1.796  17.505  12.165  1.00  0.00           N  
ATOM   4499  NH2 ARG D 296      -2.294  17.398  14.391  1.00  0.00           N  
ATOM   4500  H   ARG D 296      -0.235  11.574  11.766  1.00  0.00           H  
ATOM   4501  HA  ARG D 296      -0.846  13.069   9.409  1.00  0.00           H  
ATOM   4502 1HB  ARG D 296       1.407  13.351  11.426  1.00  0.00           H  
ATOM   4503 2HB  ARG D 296       1.062  14.528  10.168  1.00  0.00           H  
ATOM   4504 1HG  ARG D 296      -1.200  14.864  11.142  1.00  0.00           H  
ATOM   4505 2HG  ARG D 296      -0.760  13.748  12.457  1.00  0.00           H  
ATOM   4506 1HD  ARG D 296       1.194  15.243  12.915  1.00  0.00           H  
ATOM   4507 2HD  ARG D 296       0.467  16.403  11.779  1.00  0.00           H  
ATOM   4508  HE  ARG D 296      -0.449  15.725  14.463  1.00  0.00           H  
ATOM   4509 1HH1 ARG D 296      -1.242  17.204  11.376  1.00  0.00           H  
ATOM   4510 2HH1 ARG D 296      -2.526  18.191  12.037  1.00  0.00           H  
ATOM   4511 1HH2 ARG D 296      -2.118  17.013  15.308  1.00  0.00           H  
ATOM   4512 2HH2 ARG D 296      -3.023  18.083  14.262  1.00  0.00           H  
ATOM   4513  N   ALA D 297       1.618  11.060   9.092  1.00  0.00           N  
ATOM   4514  CA  ALA D 297       2.594  10.536   8.145  1.00  0.00           C  
ATOM   4515  C   ALA D 297       1.941  10.484   6.767  1.00  0.00           C  
ATOM   4516  O   ALA D 297       2.603  10.653   5.740  1.00  0.00           O  
ATOM   4517  CB  ALA D 297       3.046   9.142   8.566  1.00  0.00           C  
ATOM   4518  H   ALA D 297       1.377  10.510   9.906  1.00  0.00           H  
ATOM   4519  HA  ALA D 297       3.444  11.218   8.123  1.00  0.00           H  
ATOM   4520 1HB  ALA D 297       3.775   8.763   7.850  1.00  0.00           H  
ATOM   4521 2HB  ALA D 297       3.501   9.192   9.555  1.00  0.00           H  
ATOM   4522 3HB  ALA D 297       2.186   8.475   8.596  1.00  0.00           H  
ATOM   4523  N   ALA D 298       0.633  10.251   6.767  1.00  0.00           N  
ATOM   4524  CA  ALA D 298      -0.153  10.190   5.547  1.00  0.00           C  
ATOM   4525  C   ALA D 298      -0.035  11.497   4.776  1.00  0.00           C  
ATOM   4526  O   ALA D 298       0.200  11.496   3.569  1.00  0.00           O  
ATOM   4527  CB  ALA D 298      -1.613   9.913   5.883  1.00  0.00           C  
ATOM   4528  H   ALA D 298       0.174  10.112   7.656  1.00  0.00           H  
ATOM   4529  HA  ALA D 298       0.247   9.387   4.927  1.00  0.00           H  
ATOM   4530 1HB  ALA D 298      -2.197   9.868   4.964  1.00  0.00           H  
ATOM   4531 2HB  ALA D 298      -1.692   8.961   6.410  1.00  0.00           H  
ATOM   4532 3HB  ALA D 298      -1.997  10.710   6.518  1.00  0.00           H  
ATOM   4533  N   GLY D 299      -0.198  12.613   5.481  1.00  0.00           N  
ATOM   4534  CA  GLY D 299      -0.047  13.910   4.854  1.00  0.00           C  
ATOM   4535  C   GLY D 299       1.352  14.134   4.305  1.00  0.00           C  
ATOM   4536  O   GLY D 299       1.515  14.596   3.178  1.00  0.00           O  
ATOM   4537  H   GLY D 299      -0.429  12.565   6.463  1.00  0.00           H  
ATOM   4538 1HA  GLY D 299      -0.767  14.006   4.040  1.00  0.00           H  
ATOM   4539 2HA  GLY D 299      -0.274  14.692   5.577  1.00  0.00           H  
ATOM   4540  N   ALA D 300       2.367  13.800   5.097  1.00  0.00           N  
ATOM   4541  CA  ALA D 300       3.746  13.895   4.634  1.00  0.00           C  
ATOM   4542  C   ALA D 300       4.025  13.011   3.433  1.00  0.00           C  
ATOM   4543  O   ALA D 300       4.766  13.402   2.532  1.00  0.00           O  
ATOM   4544  CB  ALA D 300       4.701  13.535   5.757  1.00  0.00           C  
ATOM   4545  H   ALA D 300       2.185  13.476   6.036  1.00  0.00           H  
ATOM   4546  HA  ALA D 300       3.929  14.922   4.321  1.00  0.00           H  
ATOM   4547 1HB  ALA D 300       5.728  13.610   5.399  1.00  0.00           H  
ATOM   4548 2HB  ALA D 300       4.556  14.223   6.591  1.00  0.00           H  
ATOM   4549 3HB  ALA D 300       4.505  12.517   6.089  1.00  0.00           H  
ATOM   4550  N   ALA D 301       3.445  11.817   3.424  1.00  0.00           N  
ATOM   4551  CA  ALA D 301       3.599  10.911   2.295  1.00  0.00           C  
ATOM   4552  C   ALA D 301       2.967  11.479   1.047  1.00  0.00           C  
ATOM   4553  O   ALA D 301       3.461  11.271  -0.054  1.00  0.00           O  
ATOM   4554  CB  ALA D 301       2.981   9.579   2.601  1.00  0.00           C  
ATOM   4555  H   ALA D 301       2.885  11.528   4.214  1.00  0.00           H  
ATOM   4556  HA  ALA D 301       4.665  10.788   2.104  1.00  0.00           H  
ATOM   4557 1HB  ALA D 301       3.106   8.915   1.747  1.00  0.00           H  
ATOM   4558 2HB  ALA D 301       3.469   9.144   3.474  1.00  0.00           H  
ATOM   4559 3HB  ALA D 301       1.919   9.710   2.808  1.00  0.00           H  
ATOM   4560  N   THR D 302       1.857  12.185   1.217  1.00  0.00           N  
ATOM   4561  CA  THR D 302       1.230  12.837   0.083  1.00  0.00           C  
ATOM   4562  C   THR D 302       2.177  13.896  -0.468  1.00  0.00           C  
ATOM   4563  O   THR D 302       2.324  14.027  -1.678  1.00  0.00           O  
ATOM   4564  CB  THR D 302      -0.117  13.475   0.471  1.00  0.00           C  
ATOM   4565  OG1 THR D 302      -1.016  12.457   0.931  1.00  0.00           O  
ATOM   4566  CG2 THR D 302      -0.733  14.188  -0.723  1.00  0.00           C  
ATOM   4567  H   THR D 302       1.439  12.276   2.131  1.00  0.00           H  
ATOM   4568  HA  THR D 302       1.041  12.088  -0.686  1.00  0.00           H  
ATOM   4569  HB  THR D 302       0.039  14.194   1.275  1.00  0.00           H  
ATOM   4570  HG1 THR D 302      -0.637  12.020   1.698  1.00  0.00           H  
ATOM   4571 1HG2 THR D 302      -1.684  14.633  -0.431  1.00  0.00           H  
ATOM   4572 2HG2 THR D 302      -0.057  14.970  -1.069  1.00  0.00           H  
ATOM   4573 3HG2 THR D 302      -0.900  13.472  -1.527  1.00  0.00           H  
ATOM   4574  N   VAL D 303       2.836  14.642   0.416  1.00  0.00           N  
ATOM   4575  CA  VAL D 303       3.801  15.637  -0.037  1.00  0.00           C  
ATOM   4576  C   VAL D 303       4.909  14.932  -0.814  1.00  0.00           C  
ATOM   4577  O   VAL D 303       5.320  15.388  -1.875  1.00  0.00           O  
ATOM   4578  CB  VAL D 303       4.403  16.403   1.157  1.00  0.00           C  
ATOM   4579  CG1 VAL D 303       5.558  17.280   0.699  1.00  0.00           C  
ATOM   4580  CG2 VAL D 303       3.325  17.237   1.833  1.00  0.00           C  
ATOM   4581  H   VAL D 303       2.674  14.528   1.407  1.00  0.00           H  
ATOM   4582  HA  VAL D 303       3.287  16.351  -0.680  1.00  0.00           H  
ATOM   4583  HB  VAL D 303       4.808  15.684   1.871  1.00  0.00           H  
ATOM   4584 1HG1 VAL D 303       5.972  17.814   1.556  1.00  0.00           H  
ATOM   4585 2HG1 VAL D 303       6.333  16.658   0.252  1.00  0.00           H  
ATOM   4586 3HG1 VAL D 303       5.199  17.999  -0.036  1.00  0.00           H  
ATOM   4587 1HG2 VAL D 303       3.758  17.776   2.676  1.00  0.00           H  
ATOM   4588 2HG2 VAL D 303       2.917  17.951   1.118  1.00  0.00           H  
ATOM   4589 3HG2 VAL D 303       2.529  16.584   2.189  1.00  0.00           H  
ATOM   4590  N   LEU D 304       5.390  13.820  -0.270  1.00  0.00           N  
ATOM   4591  CA  LEU D 304       6.469  13.057  -0.886  1.00  0.00           C  
ATOM   4592  C   LEU D 304       6.001  12.583  -2.255  1.00  0.00           C  
ATOM   4593  O   LEU D 304       6.753  12.627  -3.224  1.00  0.00           O  
ATOM   4594  CB  LEU D 304       6.864  11.859  -0.013  1.00  0.00           C  
ATOM   4595  CG  LEU D 304       7.578  12.200   1.301  1.00  0.00           C  
ATOM   4596  CD1 LEU D 304       7.728  10.940   2.142  1.00  0.00           C  
ATOM   4597  CD2 LEU D 304       8.935  12.819   0.994  1.00  0.00           C  
ATOM   4598  H   LEU D 304       4.993  13.496   0.600  1.00  0.00           H  
ATOM   4599  HA  LEU D 304       7.337  13.707  -0.990  1.00  0.00           H  
ATOM   4600 1HB  LEU D 304       5.963  11.299   0.237  1.00  0.00           H  
ATOM   4601 2HB  LEU D 304       7.522  11.210  -0.589  1.00  0.00           H  
ATOM   4602  HG  LEU D 304       6.977  12.911   1.870  1.00  0.00           H  
ATOM   4603 1HD1 LEU D 304       8.236  11.183   3.075  1.00  0.00           H  
ATOM   4604 2HD1 LEU D 304       6.743  10.530   2.362  1.00  0.00           H  
ATOM   4605 3HD1 LEU D 304       8.313  10.204   1.591  1.00  0.00           H  
ATOM   4606 1HD2 LEU D 304       9.443  13.062   1.928  1.00  0.00           H  
ATOM   4607 2HD2 LEU D 304       9.538  12.109   0.427  1.00  0.00           H  
ATOM   4608 3HD2 LEU D 304       8.798  13.727   0.409  1.00  0.00           H  
ATOM   4609  N   LEU D 305       4.749  12.138  -2.328  1.00  0.00           N  
ATOM   4610  CA  LEU D 305       4.167  11.673  -3.582  1.00  0.00           C  
ATOM   4611  C   LEU D 305       4.253  12.760  -4.642  1.00  0.00           C  
ATOM   4612  O   LEU D 305       4.661  12.503  -5.774  1.00  0.00           O  
ATOM   4613  CB  LEU D 305       2.704  11.263  -3.375  1.00  0.00           C  
ATOM   4614  CG  LEU D 305       1.962  10.787  -4.630  1.00  0.00           C  
ATOM   4615  CD1 LEU D 305       2.621   9.521  -5.161  1.00  0.00           C  
ATOM   4616  CD2 LEU D 305       0.499  10.542  -4.294  1.00  0.00           C  
ATOM   4617  H   LEU D 305       4.187  12.122  -1.489  1.00  0.00           H  
ATOM   4618  HA  LEU D 305       4.729  10.804  -3.922  1.00  0.00           H  
ATOM   4619 1HB  LEU D 305       2.670  10.456  -2.644  1.00  0.00           H  
ATOM   4620 2HB  LEU D 305       2.158  12.115  -2.970  1.00  0.00           H  
ATOM   4621  HG  LEU D 305       2.034  11.549  -5.406  1.00  0.00           H  
ATOM   4622 1HD1 LEU D 305       2.095   9.183  -6.053  1.00  0.00           H  
ATOM   4623 2HD1 LEU D 305       3.661   9.730  -5.411  1.00  0.00           H  
ATOM   4624 3HD1 LEU D 305       2.580   8.744  -4.399  1.00  0.00           H  
ATOM   4625 1HD2 LEU D 305      -0.028  10.204  -5.187  1.00  0.00           H  
ATOM   4626 2HD2 LEU D 305       0.427   9.778  -3.519  1.00  0.00           H  
ATOM   4627 3HD2 LEU D 305       0.049  11.467  -3.934  1.00  0.00           H  
ATOM   4628  N   VAL D 306       3.857  13.972  -4.269  1.00  0.00           N  
ATOM   4629  CA  VAL D 306       3.910  15.106  -5.177  1.00  0.00           C  
ATOM   4630  C   VAL D 306       5.336  15.346  -5.630  1.00  0.00           C  
ATOM   4631  O   VAL D 306       5.579  15.664  -6.785  1.00  0.00           O  
ATOM   4632  CB  VAL D 306       3.367  16.376  -4.495  1.00  0.00           C  
ATOM   4633  CG1 VAL D 306       3.627  17.599  -5.360  1.00  0.00           C  
ATOM   4634  CG2 VAL D 306       1.879  16.218  -4.218  1.00  0.00           C  
ATOM   4635  H   VAL D 306       3.510  14.109  -3.330  1.00  0.00           H  
ATOM   4636  HA  VAL D 306       3.287  14.885  -6.045  1.00  0.00           H  
ATOM   4637  HB  VAL D 306       3.898  16.528  -3.556  1.00  0.00           H  
ATOM   4638 1HG1 VAL D 306       3.237  18.487  -4.863  1.00  0.00           H  
ATOM   4639 2HG1 VAL D 306       4.699  17.713  -5.516  1.00  0.00           H  
ATOM   4640 3HG1 VAL D 306       3.131  17.476  -6.324  1.00  0.00           H  
ATOM   4641 1HG2 VAL D 306       1.502  17.119  -3.734  1.00  0.00           H  
ATOM   4642 2HG2 VAL D 306       1.349  16.060  -5.157  1.00  0.00           H  
ATOM   4643 3HG2 VAL D 306       1.720  15.361  -3.563  1.00  0.00           H  
ATOM   4644  N   ILE D 307       6.283  15.210  -4.714  1.00  0.00           N  
ATOM   4645  CA  ILE D 307       7.666  15.464  -5.068  1.00  0.00           C  
ATOM   4646  C   ILE D 307       8.009  14.458  -6.160  1.00  0.00           C  
ATOM   4647  O   ILE D 307       8.612  14.813  -7.171  1.00  0.00           O  
ATOM   4648  CB  ILE D 307       8.614  15.315  -3.863  1.00  0.00           C  
ATOM   4649  CG1 ILE D 307       8.367  16.434  -2.849  1.00  0.00           C  
ATOM   4650  CG2 ILE D 307      10.063  15.320  -4.324  1.00  0.00           C  
ATOM   4651  CD1 ILE D 307       9.046  16.210  -1.517  1.00  0.00           C  
ATOM   4652  H   ILE D 307       6.059  14.932  -3.769  1.00  0.00           H  
ATOM   4653  HA  ILE D 307       7.748  16.488  -5.430  1.00  0.00           H  
ATOM   4654  HB  ILE D 307       8.407  14.375  -3.353  1.00  0.00           H  
ATOM   4655 1HG1 ILE D 307       8.719  17.380  -3.257  1.00  0.00           H  
ATOM   4656 2HG1 ILE D 307       7.295  16.534  -2.671  1.00  0.00           H  
ATOM   4657 1HG2 ILE D 307      10.719  15.214  -3.459  1.00  0.00           H  
ATOM   4658 2HG2 ILE D 307      10.230  14.490  -5.009  1.00  0.00           H  
ATOM   4659 3HG2 ILE D 307      10.281  16.259  -4.831  1.00  0.00           H  
ATOM   4660 1HD1 ILE D 307       8.824  17.044  -0.850  1.00  0.00           H  
ATOM   4661 2HD1 ILE D 307       8.680  15.283  -1.072  1.00  0.00           H  
ATOM   4662 3HD1 ILE D 307      10.122  16.142  -1.665  1.00  0.00           H  
ATOM   4663  N   VAL D 308       7.596  13.206  -5.954  1.00  0.00           N  
ATOM   4664  CA  VAL D 308       7.877  12.118  -6.892  1.00  0.00           C  
ATOM   4665  C   VAL D 308       7.245  12.426  -8.234  1.00  0.00           C  
ATOM   4666  O   VAL D 308       7.843  12.196  -9.280  1.00  0.00           O  
ATOM   4667  CB  VAL D 308       7.330  10.779  -6.362  1.00  0.00           C  
ATOM   4668  CG1 VAL D 308       7.407   9.707  -7.439  1.00  0.00           C  
ATOM   4669  CG2 VAL D 308       8.106  10.356  -5.124  1.00  0.00           C  
ATOM   4670  H   VAL D 308       7.070  13.009  -5.115  1.00  0.00           H  
ATOM   4671  HA  VAL D 308       8.958  12.028  -7.005  1.00  0.00           H  
ATOM   4672  HB  VAL D 308       6.277  10.903  -6.106  1.00  0.00           H  
ATOM   4673 1HG1 VAL D 308       7.016   8.768  -7.048  1.00  0.00           H  
ATOM   4674 2HG1 VAL D 308       6.814  10.015  -8.301  1.00  0.00           H  
ATOM   4675 3HG1 VAL D 308       8.445   9.569  -7.741  1.00  0.00           H  
ATOM   4676 1HG2 VAL D 308       7.714   9.409  -4.755  1.00  0.00           H  
ATOM   4677 2HG2 VAL D 308       9.160  10.238  -5.379  1.00  0.00           H  
ATOM   4678 3HG2 VAL D 308       8.003  11.118  -4.352  1.00  0.00           H  
ATOM   4679  N   LEU D 309       6.018  12.930  -8.192  1.00  0.00           N  
ATOM   4680  CA  LEU D 309       5.288  13.215  -9.410  1.00  0.00           C  
ATOM   4681  C   LEU D 309       6.074  14.268 -10.172  1.00  0.00           C  
ATOM   4682  O   LEU D 309       6.244  14.166 -11.384  1.00  0.00           O  
ATOM   4683  CB  LEU D 309       3.870  13.711  -9.104  1.00  0.00           C  
ATOM   4684  CG  LEU D 309       2.910  12.665  -8.523  1.00  0.00           C  
ATOM   4685  CD1 LEU D 309       1.611  13.342  -8.108  1.00  0.00           C  
ATOM   4686  CD2 LEU D 309       2.656  11.579  -9.557  1.00  0.00           C  
ATOM   4687  H   LEU D 309       5.582  13.120  -7.301  1.00  0.00           H  
ATOM   4688  HA  LEU D 309       5.212  12.295  -9.990  1.00  0.00           H  
ATOM   4689 1HB  LEU D 309       3.935  14.532  -8.392  1.00  0.00           H  
ATOM   4690 2HB  LEU D 309       3.428  14.090 -10.025  1.00  0.00           H  
ATOM   4691  HG  LEU D 309       3.353  12.220  -7.631  1.00  0.00           H  
ATOM   4692 1HD1 LEU D 309       0.928  12.598  -7.696  1.00  0.00           H  
ATOM   4693 2HD1 LEU D 309       1.820  14.100  -7.354  1.00  0.00           H  
ATOM   4694 3HD1 LEU D 309       1.152  13.811  -8.979  1.00  0.00           H  
ATOM   4695 1HD2 LEU D 309       1.974  10.835  -9.143  1.00  0.00           H  
ATOM   4696 2HD2 LEU D 309       2.212  12.022 -10.449  1.00  0.00           H  
ATOM   4697 3HD2 LEU D 309       3.598  11.100  -9.821  1.00  0.00           H  
ATOM   4698  N   LEU D 310       6.567  15.268  -9.452  1.00  0.00           N  
ATOM   4699  CA  LEU D 310       7.346  16.342 -10.059  1.00  0.00           C  
ATOM   4700  C   LEU D 310       8.686  15.842 -10.570  1.00  0.00           C  
ATOM   4701  O   LEU D 310       9.151  16.280 -11.616  1.00  0.00           O  
ATOM   4702  CB  LEU D 310       7.571  17.470  -9.044  1.00  0.00           C  
ATOM   4703  CG  LEU D 310       6.321  18.266  -8.645  1.00  0.00           C  
ATOM   4704  CD1 LEU D 310       6.666  19.214  -7.504  1.00  0.00           C  
ATOM   4705  CD2 LEU D 310       5.799  19.031  -9.852  1.00  0.00           C  
ATOM   4706  H   LEU D 310       6.400  15.284  -8.455  1.00  0.00           H  
ATOM   4707  HA  LEU D 310       6.786  16.739 -10.905  1.00  0.00           H  
ATOM   4708 1HB  LEU D 310       7.994  17.042  -8.136  1.00  0.00           H  
ATOM   4709 2HB  LEU D 310       8.293  18.173  -9.459  1.00  0.00           H  
ATOM   4710  HG  LEU D 310       5.553  17.581  -8.288  1.00  0.00           H  
ATOM   4711 1HD1 LEU D 310       5.777  19.779  -7.221  1.00  0.00           H  
ATOM   4712 2HD1 LEU D 310       7.018  18.639  -6.647  1.00  0.00           H  
ATOM   4713 3HD1 LEU D 310       7.446  19.902  -7.826  1.00  0.00           H  
ATOM   4714 1HD2 LEU D 310       4.911  19.595  -9.569  1.00  0.00           H  
ATOM   4715 2HD2 LEU D 310       6.568  19.716 -10.209  1.00  0.00           H  
ATOM   4716 3HD2 LEU D 310       5.544  18.327 -10.645  1.00  0.00           H  
ATOM   4717  N   ALA D 311       9.298  14.917  -9.838  1.00  0.00           N  
ATOM   4718  CA  ALA D 311      10.573  14.336 -10.243  1.00  0.00           C  
ATOM   4719  C   ALA D 311      10.468  13.704 -11.625  1.00  0.00           C  
ATOM   4720  O   ALA D 311      11.314  13.935 -12.487  1.00  0.00           O  
ATOM   4721  CB  ALA D 311      11.017  13.291  -9.227  1.00  0.00           C  
ATOM   4722  H   ALA D 311       8.869  14.609  -8.977  1.00  0.00           H  
ATOM   4723  HA  ALA D 311      11.309  15.138 -10.295  1.00  0.00           H  
ATOM   4724 1HB  ALA D 311      11.969  12.863  -9.540  1.00  0.00           H  
ATOM   4725 2HB  ALA D 311      11.132  13.760  -8.251  1.00  0.00           H  
ATOM   4726 3HB  ALA D 311      10.269  12.504  -9.166  1.00  0.00           H  
ATOM   4727  N   GLY D 312       9.432  12.897 -11.826  1.00  0.00           N  
ATOM   4728  CA  GLY D 312       9.198  12.306 -13.132  1.00  0.00           C  
ATOM   4729  C   GLY D 312       8.965  13.374 -14.180  1.00  0.00           C  
ATOM   4730  O   GLY D 312       9.577  13.357 -15.247  1.00  0.00           O  
ATOM   4731  H   GLY D 312       8.797  12.687 -11.070  1.00  0.00           H  
ATOM   4732 1HA  GLY D 312      10.055  11.695 -13.413  1.00  0.00           H  
ATOM   4733 2HA  GLY D 312       8.334  11.645 -13.082  1.00  0.00           H  
ATOM   4734  N   SER D 313       8.074  14.310 -13.871  1.00  0.00           N  
ATOM   4735  CA  SER D 313       7.685  15.346 -14.812  1.00  0.00           C  
ATOM   4736  C   SER D 313       8.902  16.096 -15.319  1.00  0.00           C  
ATOM   4737  O   SER D 313       9.011  16.394 -16.505  1.00  0.00           O  
ATOM   4738  CB  SER D 313       6.719  16.314 -14.159  1.00  0.00           C  
ATOM   4739  OG  SER D 313       5.508  15.682 -13.845  1.00  0.00           O  
ATOM   4740  H   SER D 313       7.657  14.297 -12.951  1.00  0.00           H  
ATOM   4741  HA  SER D 313       7.188  14.874 -15.661  1.00  0.00           H  
ATOM   4742 1HB  SER D 313       7.166  16.718 -13.251  1.00  0.00           H  
ATOM   4743 2HB  SER D 313       6.530  17.150 -14.831  1.00  0.00           H  
ATOM   4744  HG  SER D 313       5.677  14.739 -13.916  1.00  0.00           H  
ATOM   4745  N   TYR D 314       9.819  16.391 -14.410  1.00  0.00           N  
ATOM   4746  CA  TYR D 314      10.934  17.270 -14.715  1.00  0.00           C  
ATOM   4747  C   TYR D 314      12.259  16.538 -14.842  1.00  0.00           C  
ATOM   4748  O   TYR D 314      13.319  17.130 -14.645  1.00  0.00           O  
ATOM   4749  CB  TYR D 314      11.043  18.360 -13.647  1.00  0.00           C  
ATOM   4750  CG  TYR D 314       9.959  19.411 -13.733  1.00  0.00           C  
ATOM   4751  CD1 TYR D 314       8.731  19.193 -13.126  1.00  0.00           C  
ATOM   4752  CD2 TYR D 314      10.193  20.592 -14.420  1.00  0.00           C  
ATOM   4753  CE1 TYR D 314       7.742  20.154 -13.206  1.00  0.00           C  
ATOM   4754  CE2 TYR D 314       9.204  21.553 -14.500  1.00  0.00           C  
ATOM   4755  CZ  TYR D 314       7.982  21.336 -13.895  1.00  0.00           C  
ATOM   4756  OH  TYR D 314       6.996  22.293 -13.975  1.00  0.00           O  
ATOM   4757  H   TYR D 314       9.742  15.999 -13.483  1.00  0.00           H  
ATOM   4758  HA  TYR D 314      10.749  17.740 -15.682  1.00  0.00           H  
ATOM   4759 1HB  TYR D 314      10.997  17.903 -12.656  1.00  0.00           H  
ATOM   4760 2HB  TYR D 314      12.008  18.858 -13.733  1.00  0.00           H  
ATOM   4761  HD1 TYR D 314       8.547  18.264 -12.586  1.00  0.00           H  
ATOM   4762  HD2 TYR D 314      11.158  20.763 -14.898  1.00  0.00           H  
ATOM   4763  HE1 TYR D 314       6.777  19.982 -12.728  1.00  0.00           H  
ATOM   4764  HE2 TYR D 314       9.387  22.482 -15.040  1.00  0.00           H  
ATOM   4765  HH  TYR D 314       6.216  21.988 -13.505  1.00  0.00           H  
ATOM   4766  N   LEU D 315      12.194  15.249 -15.161  1.00  0.00           N  
ATOM   4767  CA  LEU D 315      13.395  14.470 -15.455  1.00  0.00           C  
ATOM   4768  C   LEU D 315      13.181  13.678 -16.733  1.00  0.00           C  
ATOM   4769  O   LEU D 315      14.046  13.632 -17.604  1.00  0.00           O  
ATOM   4770  CB  LEU D 315      13.725  13.520 -14.296  1.00  0.00           C  
ATOM   4771  CG  LEU D 315      14.187  14.193 -12.997  1.00  0.00           C  
ATOM   4772  CD1 LEU D 315      14.359  13.138 -11.912  1.00  0.00           C  
ATOM   4773  CD2 LEU D 315      15.490  14.937 -13.245  1.00  0.00           C  
ATOM   4774  H   LEU D 315      11.291  14.797 -15.203  1.00  0.00           H  
ATOM   4775  HA  LEU D 315      14.229  15.158 -15.587  1.00  0.00           H  
ATOM   4776 1HB  LEU D 315      12.840  12.930 -14.067  1.00  0.00           H  
ATOM   4777 2HB  LEU D 315      14.515  12.842 -14.617  1.00  0.00           H  
ATOM   4778  HG  LEU D 315      13.425  14.896 -12.660  1.00  0.00           H  
ATOM   4779 1HD1 LEU D 315      14.687  13.615 -10.989  1.00  0.00           H  
ATOM   4780 2HD1 LEU D 315      13.407  12.633 -11.741  1.00  0.00           H  
ATOM   4781 3HD1 LEU D 315      15.104  12.409 -12.228  1.00  0.00           H  
ATOM   4782 1HD2 LEU D 315      15.818  15.415 -12.322  1.00  0.00           H  
ATOM   4783 2HD2 LEU D 315      16.253  14.235 -13.581  1.00  0.00           H  
ATOM   4784 3HD2 LEU D 315      15.334  15.697 -14.011  1.00  0.00           H  
ATOM   4785  N   ALA D 316      12.020  13.043 -16.838  1.00  0.00           N  
ATOM   4786  CA  ALA D 316      11.705  12.257 -18.018  1.00  0.00           C  
ATOM   4787  C   ALA D 316      11.757  13.206 -19.209  1.00  0.00           C  
ATOM   4788  O   ALA D 316      12.379  12.913 -20.233  1.00  0.00           O  
ATOM   4789  CB  ALA D 316      10.319  11.643 -17.887  1.00  0.00           C  
ATOM   4790  H   ALA D 316      11.342  13.103 -16.091  1.00  0.00           H  
ATOM   4791  HA  ALA D 316      12.462  11.479 -18.118  1.00  0.00           H  
ATOM   4792 1HB  ALA D 316      10.095  11.056 -18.778  1.00  0.00           H  
ATOM   4793 2HB  ALA D 316      10.288  10.997 -17.010  1.00  0.00           H  
ATOM   4794 3HB  ALA D 316       9.579  12.436 -17.780  1.00  0.00           H  
ATOM   4795  N   VAL D 317      11.098  14.350 -19.058  1.00  0.00           N  
ATOM   4796  CA  VAL D 317      10.989  15.310 -20.143  1.00  0.00           C  
ATOM   4797  C   VAL D 317      12.379  15.830 -20.453  1.00  0.00           C  
ATOM   4798  O   VAL D 317      12.743  15.969 -21.616  1.00  0.00           O  
ATOM   4799  CB  VAL D 317      10.060  16.479 -19.762  1.00  0.00           C  
ATOM   4800  CG1 VAL D 317      10.118  17.572 -20.818  1.00  0.00           C  
ATOM   4801  CG2 VAL D 317       8.636  15.972 -19.588  1.00  0.00           C  
ATOM   4802  H   VAL D 317      10.665  14.561 -18.171  1.00  0.00           H  
ATOM   4803  HA  VAL D 317      10.564  14.804 -21.011  1.00  0.00           H  
ATOM   4804  HB  VAL D 317      10.408  16.916 -18.826  1.00  0.00           H  
ATOM   4805 1HG1 VAL D 317       9.456  18.389 -20.532  1.00  0.00           H  
ATOM   4806 2HG1 VAL D 317      11.140  17.944 -20.900  1.00  0.00           H  
ATOM   4807 3HG1 VAL D 317       9.800  17.167 -21.778  1.00  0.00           H  
ATOM   4808 1HG2 VAL D 317       7.986  16.802 -19.318  1.00  0.00           H  
ATOM   4809 2HG2 VAL D 317       8.291  15.528 -20.522  1.00  0.00           H  
ATOM   4810 3HG2 VAL D 317       8.611  15.220 -18.798  1.00  0.00           H  
ATOM   4811  N   LEU D 318      13.160  16.100 -19.412  1.00  0.00           N  
ATOM   4812  CA  LEU D 318      14.516  16.611 -19.593  1.00  0.00           C  
ATOM   4813  C   LEU D 318      15.254  15.915 -20.739  1.00  0.00           C  
ATOM   4814  O   LEU D 318      15.841  16.569 -21.604  1.00  0.00           O  
ATOM   4815  CB  LEU D 318      15.312  16.440 -18.293  1.00  0.00           C  
ATOM   4816  CG  LEU D 318      16.762  16.938 -18.332  1.00  0.00           C  
ATOM   4817  CD1 LEU D 318      16.778  18.439 -18.585  1.00  0.00           C  
ATOM   4818  CD2 LEU D 318      17.452  16.597 -17.019  1.00  0.00           C  
ATOM   4819  H   LEU D 318      12.812  15.952 -18.476  1.00  0.00           H  
ATOM   4820  HA  LEU D 318      14.456  17.671 -19.836  1.00  0.00           H  
ATOM   4821 1HB  LEU D 318      14.799  16.977 -17.498  1.00  0.00           H  
ATOM   4822 2HB  LEU D 318      15.332  15.381 -18.034  1.00  0.00           H  
ATOM   4823  HG  LEU D 318      17.292  16.455 -19.154  1.00  0.00           H  
ATOM   4824 1HD1 LEU D 318      17.809  18.792 -18.613  1.00  0.00           H  
ATOM   4825 2HD1 LEU D 318      16.297  18.651 -19.540  1.00  0.00           H  
ATOM   4826 3HD1 LEU D 318      16.241  18.948 -17.787  1.00  0.00           H  
ATOM   4827 1HD2 LEU D 318      18.483  16.951 -17.046  1.00  0.00           H  
ATOM   4828 2HD2 LEU D 318      16.924  17.081 -16.195  1.00  0.00           H  
ATOM   4829 3HD2 LEU D 318      17.442  15.518 -16.871  1.00  0.00           H  
ATOM   4830  N   ALA D 319      15.217  14.588 -20.739  1.00  0.00           N  
ATOM   4831  CA  ALA D 319      15.826  13.803 -21.803  1.00  0.00           C  
ATOM   4832  C   ALA D 319      14.884  13.803 -22.992  1.00  0.00           C  
ATOM   4833  O   ALA D 319      15.254  14.217 -24.088  1.00  0.00           O  
ATOM   4834  CB  ALA D 319      16.073  12.377 -21.332  1.00  0.00           C  
ATOM   4835  H   ALA D 319      14.753  14.111 -19.980  1.00  0.00           H  
ATOM   4836  HA  ALA D 319      16.767  14.280 -22.079  1.00  0.00           H  
ATOM   4837 1HB  ALA D 319      16.529  11.802 -22.137  1.00  0.00           H  
ATOM   4838 2HB  ALA D 319      16.741  12.389 -20.470  1.00  0.00           H  
ATOM   4839 3HB  ALA D 319      15.127  11.919 -21.050  1.00  0.00           H  
ATOM   4840  N   GLU D 320      13.658  13.344 -22.760  1.00  0.00           N  
ATOM   4841  CA  GLU D 320      12.707  13.073 -23.831  1.00  0.00           C  
ATOM   4842  C   GLU D 320      12.551  14.239 -24.806  1.00  0.00           C  
ATOM   4843  O   GLU D 320      12.679  14.064 -26.018  1.00  0.00           O  
ATOM   4844  CB  GLU D 320      11.341  12.722 -23.235  1.00  0.00           C  
ATOM   4845  CG  GLU D 320      11.300  11.391 -22.496  1.00  0.00           C  
ATOM   4846  CD  GLU D 320      11.249  10.209 -23.423  1.00  0.00           C  
ATOM   4847  OE1 GLU D 320      10.357  10.154 -24.236  1.00  0.00           O  
ATOM   4848  OE2 GLU D 320      12.101   9.359 -23.318  1.00  0.00           O  
ATOM   4849  H   GLU D 320      13.381  13.181 -21.803  1.00  0.00           H  
ATOM   4850  HA  GLU D 320      13.070  12.223 -24.409  1.00  0.00           H  
ATOM   4851 1HB  GLU D 320      11.038  13.501 -22.536  1.00  0.00           H  
ATOM   4852 2HB  GLU D 320      10.596  12.686 -24.029  1.00  0.00           H  
ATOM   4853 1HG  GLU D 320      12.188  11.309 -21.870  1.00  0.00           H  
ATOM   4854 2HG  GLU D 320      10.427  11.376 -21.846  1.00  0.00           H  
ATOM   4855  N   ARG D 321      12.269  15.424 -24.268  1.00  0.00           N  
ATOM   4856  CA  ARG D 321      12.108  16.655 -25.049  1.00  0.00           C  
ATOM   4857  C   ARG D 321      13.251  16.983 -26.007  1.00  0.00           C  
ATOM   4858  O   ARG D 321      13.011  17.386 -27.148  1.00  0.00           O  
ATOM   4859  CB  ARG D 321      11.926  17.832 -24.103  1.00  0.00           C  
ATOM   4860  CG  ARG D 321      11.735  19.177 -24.785  1.00  0.00           C  
ATOM   4861  CD  ARG D 321      11.685  20.290 -23.803  1.00  0.00           C  
ATOM   4862  NE  ARG D 321      10.395  20.368 -23.137  1.00  0.00           N  
ATOM   4863  CZ  ARG D 321      10.168  21.023 -21.982  1.00  0.00           C  
ATOM   4864  NH1 ARG D 321      11.153  21.651 -21.379  1.00  0.00           N  
ATOM   4865  NH2 ARG D 321       8.956  21.035 -21.455  1.00  0.00           N  
ATOM   4866  H   ARG D 321      12.162  15.462 -23.263  1.00  0.00           H  
ATOM   4867  HA  ARG D 321      11.218  16.556 -25.671  1.00  0.00           H  
ATOM   4868 1HB  ARG D 321      11.060  17.659 -23.467  1.00  0.00           H  
ATOM   4869 2HB  ARG D 321      12.798  17.915 -23.453  1.00  0.00           H  
ATOM   4870 1HG  ARG D 321      12.564  19.360 -25.469  1.00  0.00           H  
ATOM   4871 2HG  ARG D 321      10.798  19.171 -25.345  1.00  0.00           H  
ATOM   4872 1HD  ARG D 321      12.452  20.140 -23.044  1.00  0.00           H  
ATOM   4873 2HD  ARG D 321      11.861  21.236 -24.316  1.00  0.00           H  
ATOM   4874  HE  ARG D 321       9.612  19.897 -23.572  1.00  0.00           H  
ATOM   4875 1HH1 ARG D 321      12.079  21.642 -21.781  1.00  0.00           H  
ATOM   4876 2HH1 ARG D 321      10.983  22.143 -20.513  1.00  0.00           H  
ATOM   4877 1HH2 ARG D 321       8.199  20.552 -21.918  1.00  0.00           H  
ATOM   4878 2HH2 ARG D 321       8.787  21.526 -20.590  1.00  0.00           H  
ATOM   4879  N   GLY D 322      14.488  16.824 -25.547  1.00  0.00           N  
ATOM   4880  CA  GLY D 322      15.625  17.050 -26.423  1.00  0.00           C  
ATOM   4881  C   GLY D 322      16.202  15.766 -26.978  1.00  0.00           C  
ATOM   4882  O   GLY D 322      17.415  15.660 -27.163  1.00  0.00           O  
ATOM   4883  H   GLY D 322      14.651  16.543 -24.591  1.00  0.00           H  
ATOM   4884 1HA  GLY D 322      15.322  17.689 -27.253  1.00  0.00           H  
ATOM   4885 2HA  GLY D 322      16.404  17.581 -25.877  1.00  0.00           H  
ATOM   4886  N   ALA D 323      15.336  14.790 -27.249  1.00  0.00           N  
ATOM   4887  CA  ALA D 323      15.785  13.485 -27.721  1.00  0.00           C  
ATOM   4888  C   ALA D 323      14.735  12.779 -28.585  1.00  0.00           C  
ATOM   4889  O   ALA D 323      13.565  13.168 -28.606  1.00  0.00           O  
ATOM   4890  CB  ALA D 323      16.148  12.602 -26.522  1.00  0.00           C  
ATOM   4891  H   ALA D 323      14.348  14.956 -27.125  1.00  0.00           H  
ATOM   4892  HA  ALA D 323      16.663  13.635 -28.348  1.00  0.00           H  
ATOM   4893 1HB  ALA D 323      16.482  11.627 -26.876  1.00  0.00           H  
ATOM   4894 2HB  ALA D 323      16.947  13.075 -25.952  1.00  0.00           H  
ATOM   4895 3HB  ALA D 323      15.273  12.476 -25.886  1.00  0.00           H  
ATOM   4896  N   PRO D 324      15.159  11.739 -29.329  1.00  0.00           N  
ATOM   4897  CA  PRO D 324      14.303  10.895 -30.181  1.00  0.00           C  
ATOM   4898  C   PRO D 324      13.140  10.212 -29.446  1.00  0.00           C  
ATOM   4899  O   PRO D 324      12.244   9.642 -30.070  1.00  0.00           O  
ATOM   4900  CB  PRO D 324      15.276   9.862 -30.746  1.00  0.00           C  
ATOM   4901  CG  PRO D 324      16.628  10.510 -30.646  1.00  0.00           C  
ATOM   4902  CD  PRO D 324      16.594  11.316 -29.397  1.00  0.00           C  
ATOM   4903  HA  PRO D 324      13.890  11.507 -30.997  1.00  0.00           H  
ATOM   4904 1HB  PRO D 324      15.213   8.929 -30.167  1.00  0.00           H  
ATOM   4905 2HB  PRO D 324      15.003   9.615 -31.782  1.00  0.00           H  
ATOM   4906 1HG  PRO D 324      17.417   9.743 -30.622  1.00  0.00           H  
ATOM   4907 2HG  PRO D 324      16.818  11.132 -31.533  1.00  0.00           H  
ATOM   4908 1HD  PRO D 324      16.877  10.682 -28.543  1.00  0.00           H  
ATOM   4909 2HD  PRO D 324      17.282  12.168 -29.491  1.00  0.00           H  
ATOM   4910  N   GLY D 325      13.152  10.291 -28.121  1.00  0.00           N  
ATOM   4911  CA  GLY D 325      12.080   9.716 -27.335  1.00  0.00           C  
ATOM   4912  C   GLY D 325      10.679  10.212 -27.590  1.00  0.00           C  
ATOM   4913  O   GLY D 325      10.434  10.994 -28.504  1.00  0.00           O  
ATOM   4914  H   GLY D 325      13.915  10.754 -27.650  1.00  0.00           H  
ATOM   4915 1HA  GLY D 325      12.054   8.637 -27.488  1.00  0.00           H  
ATOM   4916 2HA  GLY D 325      12.274   9.886 -26.276  1.00  0.00           H  
ATOM   4917  N   ALA D 326       9.766   9.749 -26.737  1.00  0.00           N  
ATOM   4918  CA  ALA D 326       8.332   9.939 -26.905  1.00  0.00           C  
ATOM   4919  C   ALA D 326       7.902  11.396 -26.773  1.00  0.00           C  
ATOM   4920  O   ALA D 326       8.730  12.308 -26.732  1.00  0.00           O  
ATOM   4921  CB  ALA D 326       7.578   9.076 -25.895  1.00  0.00           C  
ATOM   4922  H   ALA D 326      10.104   9.240 -25.933  1.00  0.00           H  
ATOM   4923  HA  ALA D 326       8.065   9.624 -27.913  1.00  0.00           H  
ATOM   4924 1HB  ALA D 326       6.504   9.222 -26.023  1.00  0.00           H  
ATOM   4925 2HB  ALA D 326       7.824   8.028 -26.056  1.00  0.00           H  
ATOM   4926 3HB  ALA D 326       7.864   9.365 -24.885  1.00  0.00           H  
ATOM   4927  N   GLN D 327       6.590  11.592 -26.695  1.00  0.00           N  
ATOM   4928  CA  GLN D 327       5.983  12.916 -26.617  1.00  0.00           C  
ATOM   4929  C   GLN D 327       6.004  13.585 -25.250  1.00  0.00           C  
ATOM   4930  O   GLN D 327       5.209  14.493 -25.001  1.00  0.00           O  
ATOM   4931  CB  GLN D 327       4.534  12.832 -27.101  1.00  0.00           C  
ATOM   4932  CG  GLN D 327       4.387  12.459 -28.566  1.00  0.00           C  
ATOM   4933  CD  GLN D 327       2.936  12.306 -28.982  1.00  0.00           C  
ATOM   4934  OE1 GLN D 327       2.057  13.021 -28.494  1.00  0.00           O  
ATOM   4935  NE2 GLN D 327       2.677  11.370 -29.888  1.00  0.00           N  
ATOM   4936  H   GLN D 327       5.993  10.777 -26.690  1.00  0.00           H  
ATOM   4937  HA  GLN D 327       6.541  13.591 -27.267  1.00  0.00           H  
ATOM   4938 1HB  GLN D 327       3.996  12.091 -26.510  1.00  0.00           H
[truncated: 108,250 more chars]
