# Supplementary material for: An Integrated Framework Advancing Membrane Protein Modeling and Design
Source: PLoS Comput Biol. 2015 Sep 1;11(9):e1004398. doi: 10.1371/journal.pcbi.1004398 (PMC4556676; doi:10.1371/journal.pcbi.1004398)
Supplement: S5 File — This protocol capture contains the steps, input files, and example output files necessary to run the MPdock protocol described in this manuscript. For simplification, we only describe docking of Glycophorin A in these files. The supplementary files are included with the Rosetta3 software suite under the directory Rosetta/demos/protocol_capture/MPdock. (GZ) [file pcbi.1004398.s005.gz › MPSymDock/example_outputs/score.sc]

SEQUENCE: 
SCORE: total_score         rms        I_sc     cen_rms dslf_ca_dih dslf_cs_ang dslf_ss_dih dslf_ss_dst      fa_atr      fa_dun     fa_elec fa_intra_rep     fa_mpenv fa_mpenv_smooth fa_mpsolv   fa_pair    fa_rep hbond_bb_sc hbond_lr_bb    hbond_sc hbond_sr_bb       omega     p_aa_pp pro_close      rama       ref   st_rmsd description 
SCORE:    -921.853       1.810     -19.653       2.255       0.000       0.000       0.000       0.000   -1629.127     244.749      -2.208        3.373      130.991         -69.227   287.530    -8.297   403.868     -69.246      -4.569     -32.958    -195.593      36.301     -28.650     3.113     4.698     3.400     1.681 1bl8_refined_INPUT_0001
