# Supplementary material for: An Integrated Framework Advancing Membrane Protein Modeling and Design
Source: PLoS Comput Biol. 2015 Sep 1;11(9):e1004398. doi: 10.1371/journal.pcbi.1004398 (PMC4556676; doi:10.1371/journal.pcbi.1004398)
Supplement: S5 File — This protocol capture contains the steps, input files, and example output files necessary to run the MPdock protocol described in this manuscript. For simplification, we only describe docking of Glycophorin A in these files. The supplementary files are included with the Rosetta3 software suite under the directory Rosetta/demos/protocol_capture/MPdock. (GZ) [file pcbi.1004398.s005.gz › MPSymDock/example_inputs/1bl8_tr.pdb]

ATOM      1  N   ALA A   1     -16.881  -4.586  19.716  1.00181.62           N
ATOM      2  CA  ALA A   1     -15.651  -3.785  19.980  1.00181.62           C
ATOM      3  C   ALA A   1     -15.613  -2.547  19.092  1.00181.62           C
ATOM      4  O   ALA A   1     -16.512  -1.707  19.139  1.00181.62           O
ATOM      5  CB  ALA A   1     -14.410  -4.641  19.736  1.00 74.09           C
ATOM      6  N   LEU A   2     -14.562  -2.445  18.284  1.00163.39           N
ATOM      7  CA  LEU A   2     -14.387  -1.325  17.368  1.00163.39           C
ATOM      8  C   LEU A   2     -13.290  -1.644  16.363  1.00163.39           C
ATOM      9  O   LEU A   2     -13.558  -1.884  15.189  1.00163.39           O
ATOM     10  CB  LEU A   2     -14.017  -0.056  18.140  1.00126.45           C
ATOM     11  CG  LEU A   2     -13.852   1.207  17.291  1.00126.45           C
ATOM     12  CD1 LEU A   2     -15.021   2.145  17.541  1.00126.45           C
ATOM     13  CD2 LEU A   2     -12.536   1.887  17.624  1.00126.45           C
ATOM     14  N   HIS A   3     -12.050  -1.646  16.835  1.00128.26           N
ATOM     15  CA  HIS A   3     -10.907  -1.941  15.988  1.00128.26           C
ATOM     16  C   HIS A   3     -11.184  -3.160  15.116  1.00128.26           C
ATOM     17  O   HIS A   3     -10.680  -3.263  14.003  1.00128.26           O
ATOM     18  CB  HIS A   3      -9.671  -2.203  16.853  1.00154.92           C
ATOM     19  CG  HIS A   3      -9.483  -3.642  17.217  1.00154.92           C
ATOM     20  ND1 HIS A   3      -8.512  -4.434  16.645  1.00154.92           N
ATOM     21  CD2 HIS A   3     -10.152  -4.438  18.086  1.00154.92           C
ATOM     22  CE1 HIS A   3      -8.591  -5.656  17.143  1.00154.92           C
ATOM     23  NE2 HIS A   3      -9.578  -5.685  18.018  1.00154.92           N
ATOM     24  N   TRP A   4     -11.998  -4.073  15.634  1.00 87.09           N
ATOM     25  CA  TRP A   4     -12.337  -5.307  14.933  1.00 87.09           C
ATOM     26  C   TRP A   4     -13.700  -5.240  14.260  1.00 87.09           C
ATOM     27  O   TRP A   4     -14.044  -6.110  13.459  1.00 87.09           O
ATOM     28  CB  TRP A   4     -12.324  -6.470  15.927  1.00178.34           C
ATOM     29  CG  TRP A   4     -11.732  -7.742  15.410  1.00178.34           C
ATOM     30  CD1 TRP A   4     -12.181  -9.007  15.656  1.00178.34           C
ATOM     31  CD2 TRP A   4     -10.561  -7.883  14.598  1.00178.34           C
ATOM     32  NE1 TRP A   4     -11.363  -9.929  15.051  1.00178.34           N
ATOM     33  CE2 TRP A   4     -10.360  -9.268  14.393  1.00178.34           C
ATOM     34  CE3 TRP A   4      -9.662  -6.978  14.021  1.00178.34           C
ATOM     35  CZ2 TRP A   4      -9.294  -9.769  13.637  1.00178.34           C
ATOM     36  CZ3 TRP A   4      -8.599  -7.476  13.267  1.00178.34           C
ATOM     37  CH2 TRP A   4      -8.427  -8.861  13.084  1.00178.34           C
ATOM     38  N   ARG A   5     -14.477  -4.212  14.586  1.00122.13           N
ATOM     39  CA  ARG A   5     -15.809  -4.064  14.014  1.00122.13           C
ATOM     40  C   ARG A   5     -15.929  -2.844  13.123  1.00122.13           C
ATOM     41  O   ARG A   5     -16.805  -2.786  12.264  1.00122.13           O
ATOM     42  CB  ARG A   5     -16.855  -3.985  15.127  1.00182.99           C
ATOM     43  N   ALA A   6     -15.060  -1.862  13.335  1.00131.03           N
ATOM     44  CA  ALA A   6     -15.073  -0.647  12.528  1.00131.03           C
ATOM     45  C   ALA A   6     -14.530  -0.989  11.143  1.00131.03           C
ATOM     46  O   ALA A   6     -14.708  -0.235  10.184  1.00131.03           O
ATOM     47  CB  ALA A   6     -14.215   0.430  13.180  1.00172.56           C
ATOM     48  N   ALA A   7     -13.869  -2.139  11.061  1.00 87.09           N
ATOM     49  CA  ALA A   7     -13.286  -2.622   9.821  1.00 87.09           C
ATOM     50  C   ALA A   7     -14.281  -3.503   9.078  1.00 87.09           C
ATOM     51  O   ALA A   7     -14.770  -3.137   8.010  1.00 87.09           O
ATOM     52  CB  ALA A   7     -12.014  -3.406  10.116  1.00108.12           C
ATOM     53  N   GLY A   8     -14.579  -4.666   9.650  1.00114.36           N
ATOM     54  CA  GLY A   8     -15.520  -5.575   9.027  1.00114.36           C
ATOM     55  C   GLY A   8     -16.732  -4.858   8.456  1.00114.36           C
ATOM     56  O   GLY A   8     -17.399  -5.375   7.562  1.00114.36           O
ATOM     57  N   ALA A   9     -17.018  -3.663   8.964  1.00137.97           N
ATOM     58  CA  ALA A   9     -18.163  -2.897   8.490  1.00137.97           C
ATOM     59  C   ALA A   9     -17.797  -1.901   7.406  1.00137.97           C
ATOM     60  O   ALA A   9     -18.545  -1.722   6.447  1.00137.97           O
ATOM     61  CB  ALA A   9     -18.819  -2.167   9.646  1.00156.87           C
ATOM     62  N   ALA A  10     -16.654  -1.243   7.564  1.00132.90           N
ATOM     63  CA  ALA A  10     -16.212  -0.254   6.591  1.00132.90           C
ATOM     64  C   ALA A  10     -16.193  -0.830   5.195  1.00132.90           C
ATOM     65  O   ALA A  10     -16.623  -0.186   4.248  1.00132.90           O
ATOM     66  CB  ALA A  10     -14.842   0.249   6.939  1.00168.03           C
ATOM     67  N   THR A  11     -15.673  -2.043   5.065  1.00124.14           N
ATOM     68  CA  THR A  11     -15.617  -2.674   3.760  1.00124.14           C
ATOM     69  C   THR A  11     -16.993  -2.591   3.110  1.00124.14           C
ATOM     70  O   THR A  11     -17.103  -2.270   1.931  1.00124.14           O
ATOM     71  CB  THR A  11     -15.189  -4.143   3.858  1.00 76.53           C
ATOM     72  OG1 THR A  11     -16.307  -4.940   4.264  1.00 76.53           O
ATOM     73  CG2 THR A  11     -14.052  -4.301   4.856  1.00 76.53           C
ATOM     74  N   VAL A  12     -18.046  -2.863   3.877  1.00 99.21           N
ATOM     75  CA  VAL A  12     -19.395  -2.789   3.327  1.00 99.21           C
ATOM     76  C   VAL A  12     -19.644  -1.373   2.819  1.00 99.21           C
ATOM     77  O   VAL A  12     -20.679  -1.091   2.225  1.00 99.21           O
ATOM     78  CB  VAL A  12     -20.476  -3.141   4.372  1.00186.53           C
ATOM     79  CG1 VAL A  12     -21.794  -3.414   3.666  1.00186.53           C
ATOM     80  CG2 VAL A  12     -20.059  -4.361   5.175  1.00186.53           C
ATOM     81  N   LEU A  13     -18.687  -0.485   3.064  1.00101.32           N
ATOM     82  CA  LEU A  13     -18.775   0.899   2.614  1.00101.32           C
ATOM     83  C   LEU A  13     -18.058   1.015   1.276  1.00101.32           C
ATOM     84  O   LEU A  13     -18.586   1.593   0.330  1.00101.32           O
ATOM     85  CB  LEU A  13     -18.118   1.842   3.625  1.00143.06           C
ATOM     86  CG  LEU A  13     -18.718   1.811   5.028  1.00143.06           C
ATOM     87  CD1 LEU A  13     -17.774   2.466   6.027  1.00143.06           C
ATOM     88  CD2 LEU A  13     -20.053   2.526   4.997  1.00143.06           C
ATOM     89  N   LEU A  14     -16.854   0.454   1.203  1.00118.05           N
ATOM     90  CA  LEU A  14     -16.061   0.486  -0.021  1.00118.05           C
ATOM     91  C   LEU A  14     -16.828  -0.153  -1.168  1.00118.05           C
ATOM     92  O   LEU A  14     -16.863   0.381  -2.276  1.00118.05           O
ATOM     93  CB  LEU A  14     -14.739  -0.258   0.173  1.00121.26           C
ATOM     94  CG  LEU A  14     -13.961  -0.533  -1.115  1.00121.26           C
ATOM     95  CD1 LEU A  14     -13.111   0.677  -1.475  1.00121.26           C
ATOM     96  CD2 LEU A  14     -13.095  -1.766  -0.931  1.00121.26           C
ATOM     97  N   VAL A  15     -17.433  -1.304  -0.895  1.00 56.49           N
ATOM     98  CA  VAL A  15     -18.202  -2.020  -1.901  1.00 56.49           C
ATOM     99  C   VAL A  15     -19.282  -1.122  -2.468  1.00 56.49           C
ATOM    100  O   VAL A  15     -19.634  -1.229  -3.634  1.00 56.49           O
ATOM    101  CB  VAL A  15     -18.850  -3.295  -1.319  1.00 66.03           C
ATOM    102  CG1 VAL A  15     -20.350  -3.301  -1.574  1.00 66.03           C
ATOM    103  CG2 VAL A  15     -18.202  -4.518  -1.942  1.00 66.03           C
ATOM    104  N   ILE A  16     -19.825  -0.245  -1.638  1.00 69.11           N
ATOM    105  CA  ILE A  16     -20.844   0.667  -2.122  1.00 69.11           C
ATOM    106  C   ILE A  16     -20.134   1.615  -3.082  1.00 69.11           C
ATOM    107  O   ILE A  16     -20.598   1.837  -4.198  1.00 69.11           O
ATOM    108  CB  ILE A  16     -21.488   1.464  -0.961  1.00116.76           C
ATOM    109  CG1 ILE A  16     -22.654   0.669  -0.367  1.00116.76           C
ATOM    110  CG2 ILE A  16     -22.004   2.811  -1.460  1.00116.76           C
ATOM    111  CD1 ILE A  16     -22.341  -0.786  -0.074  1.00116.76           C
ATOM    112  N   VAL A  17     -18.993   2.148  -2.642  1.00 75.86           N
ATOM    113  CA  VAL A  17     -18.189   3.068  -3.449  1.00 75.86           C
ATOM    114  C   VAL A  17     -17.958   2.472  -4.822  1.00 75.86           C
ATOM    115  O   VAL A  17     -18.132   3.140  -5.837  1.00 75.86           O
ATOM    116  CB  VAL A  17     -16.817   3.327  -2.811  1.00140.44           C
ATOM    117  CG1 VAL A  17     -15.954   4.154  -3.752  1.00140.44           C
ATOM    118  CG2 VAL A  17     -16.993   4.035  -1.485  1.00140.44           C
ATOM    119  N   LEU A  18     -17.542   1.213  -4.843  1.00 56.44           N
ATOM    120  CA  LEU A  18     -17.312   0.525  -6.096  1.00 56.44           C
ATOM    121  C   LEU A  18     -18.559   0.701  -6.944  1.00 56.44           C
ATOM    122  O   LEU A  18     -18.599   1.551  -7.829  1.00 56.44           O
ATOM    123  CB  LEU A  18     -17.066  -0.960  -5.854  1.00 25.87           C
ATOM    124  CG  LEU A  18     -15.795  -1.321  -5.080  1.00 25.87           C
ATOM    125  CD1 LEU A  18     -15.465  -2.794  -5.329  1.00 25.87           C
ATOM    126  CD2 LEU A  18     -14.636  -0.426  -5.498  1.00 25.87           C
ATOM    127  N   LEU A  19     -19.583  -0.094  -6.655  1.00 46.58           N
ATOM    128  CA  LEU A  19     -20.840  -0.028  -7.392  1.00 46.58           C
ATOM    129  C   LEU A  19     -21.281   1.409  -7.619  1.00 46.58           C
ATOM    130  O   LEU A  19     -21.894   1.715  -8.635  1.00 46.58           O
ATOM    131  CB  LEU A  19     -21.937  -0.793  -6.644  1.00 60.81           C
ATOM    132  CG  LEU A  19     -21.632  -2.255  -6.286  1.00 60.81           C
ATOM    133  CD1 LEU A  19     -22.911  -3.066  -6.345  1.00 60.81           C
ATOM    134  CD2 LEU A  19     -20.585  -2.838  -7.233  1.00 60.81           C
ATOM    135  N   ALA A  20     -20.956   2.289  -6.678  1.00102.07           N
ATOM    136  CA  ALA A  20     -21.320   3.697  -6.785  1.00102.07           C
ATOM    137  C   ALA A  20     -20.519   4.386  -7.882  1.00102.07           C
ATOM    138  O   ALA A  20     -21.084   5.047  -8.751  1.00102.07           O
ATOM    139  CB  ALA A  20     -21.086   4.400  -5.454  1.00201.16           C
ATOM    140  N   GLY A  21     -19.200   4.234  -7.831  1.00121.73           N
ATOM    141  CA  GLY A  21     -18.346   4.846  -8.833  1.00121.73           C
ATOM    142  C   GLY A  21     -18.540   4.195 -10.187  1.00121.73           C
ATOM    143  O   GLY A  21     -18.490   4.859 -11.221  1.00121.73           O
ATOM    144  N   SER A  22     -18.765   2.886 -10.176  1.00 75.75           N
ATOM    145  CA  SER A  22     -18.975   2.129 -11.399  1.00 75.75           C
ATOM    146  C   SER A  22     -20.076   2.752 -12.234  1.00 75.75           C
ATOM    147  O   SER A  22     -19.834   3.250 -13.330  1.00 75.75           O
ATOM    148  CB  SER A  22     -19.364   0.690 -11.070  1.00 69.48           C
ATOM    149  OG  SER A  22     -18.278  -0.009 -10.498  1.00 69.48           O
ATOM    150  N   TYR A  23     -21.290   2.725 -11.703  1.00 96.48           N
ATOM    151  CA  TYR A  23     -22.438   3.266 -12.407  1.00 96.48           C
ATOM    152  C   TYR A  23     -22.531   4.781 -12.334  1.00 96.48           C
ATOM    153  O   TYR A  23     -23.627   5.337 -12.291  1.00 96.48           O
ATOM    154  CB  TYR A  23     -23.724   2.645 -11.864  1.00207.41           C
ATOM    155  CG  TYR A  23     -23.787   1.140 -12.008  1.00207.41           C
ATOM    156  CD1 TYR A  23     -22.713   0.333 -11.624  1.00207.41           C
ATOM    157  CD2 TYR A  23     -24.927   0.520 -12.516  1.00207.41           C
ATOM    158  CE1 TYR A  23     -22.775  -1.052 -11.742  1.00207.41           C
ATOM    159  CE2 TYR A  23     -25.000  -0.866 -12.637  1.00207.41           C
ATOM    160  CZ  TYR A  23     -23.922  -1.645 -12.248  1.00207.41           C
ATOM    161  OH  TYR A  23     -23.999  -3.016 -12.358  1.00207.41           O
ATOM    162  N   LEU A  24     -21.378   5.442 -12.310  1.00 79.98           N
ATOM    163  CA  LEU A  24     -21.332   6.902 -12.267  1.00 79.98           C
ATOM    164  C   LEU A  24     -20.228   7.398 -13.185  1.00 79.98           C
ATOM    165  O   LEU A  24     -20.353   8.440 -13.824  1.00 79.98           O
ATOM    166  CB  LEU A  24     -21.079   7.412 -10.842  1.00119.83           C
ATOM    167  CG  LEU A  24     -21.559   8.849 -10.584  1.00119.83           C
ATOM    168  CD1 LEU A  24     -22.163   8.941  -9.198  1.00119.83           C
ATOM    169  CD2 LEU A  24     -20.404   9.829 -10.730  1.00119.83           C
ATOM    170  N   ALA A  25     -19.136   6.647 -13.241  1.00131.75           N
ATOM    171  CA  ALA A  25     -18.026   7.010 -14.106  1.00131.75           C
ATOM    172  C   ALA A  25     -18.483   6.763 -15.539  1.00131.75           C
ATOM    173  O   ALA A  25     -18.146   7.517 -16.455  1.00131.75           O
ATOM    174  CB  ALA A  25     -16.807   6.158 -13.783  1.00146.28           C
ATOM    175  N   VAL A  26     -19.260   5.700 -15.717  1.00103.30           N
ATOM    176  CA  VAL A  26     -19.778   5.352 -17.029  1.00103.30           C
ATOM    177  C   VAL A  26     -20.566   6.537 -17.553  1.00103.30           C
ATOM    178  O   VAL A  26     -20.198   7.128 -18.563  1.00103.30           O
ATOM    179  CB  VAL A  26     -20.711   4.115 -16.973  1.00 24.80           C
ATOM    180  CG1 VAL A  26     -21.566   4.042 -18.226  1.00 24.80           C
ATOM    181  CG2 VAL A  26     -19.883   2.844 -16.830  1.00 24.80           C
ATOM    182  N   LEU A  27     -21.641   6.893 -16.855  1.00 65.73           N
ATOM    183  CA  LEU A  27     -22.478   8.013 -17.272  1.00 65.73           C
ATOM    184  C   LEU A  27     -21.704   9.332 -17.331  1.00 65.73           C
ATOM    185  O   LEU A  27     -22.287  10.402 -17.517  1.00 65.73           O
ATOM    186  CB  LEU A  27     -23.684   8.151 -16.341  1.00186.57           C
ATOM    187  CG  LEU A  27     -23.416   8.239 -14.840  1.00186.57           C
ATOM    188  CD1 LEU A  27     -23.317   9.701 -14.427  1.00186.57           C
ATOM    189  CD2 LEU A  27     -24.537   7.543 -14.080  1.00186.57           C
ATOM    190  N   ALA A  28     -20.388   9.246 -17.173  1.00 70.81           N
ATOM    191  CA  ALA A  28     -19.530  10.420 -17.225  1.00 70.81           C
ATOM    192  C   ALA A  28     -18.631  10.297 -18.441  1.00 70.81           C
ATOM    193  O   ALA A  28     -18.144  11.294 -18.967  1.00 70.81           O
ATOM    194  CB  ALA A  28     -18.688  10.515 -15.961  1.00 91.45           C
ATOM    195  N   GLU A  29     -18.428   9.061 -18.889  1.00140.74           N
ATOM    196  CA  GLU A  29     -17.583   8.774 -20.043  1.00140.74           C
ATOM    197  C   GLU A  29     -18.366   8.233 -21.240  1.00140.74           C
ATOM    198  O   GLU A  29     -17.989   8.462 -22.389  1.00140.74           O
ATOM    199  CB  GLU A  29     -16.509   7.756 -19.656  1.00 44.54           C
ATOM    200  CG  GLU A  29     -15.671   8.155 -18.460  1.00 44.54           C
ATOM    201  CD  GLU A  29     -14.203   8.312 -18.807  1.00 44.54           C
ATOM    202  OE1 GLU A  29     -13.539   7.289 -19.118  1.00 44.54           O
ATOM    203  OE2 GLU A  29     -13.721   9.465 -18.767  1.00 44.54           O
ATOM    204  N   ARG A  30     -19.449   7.511 -20.958  1.00136.11           N
ATOM    205  CA  ARG A  30     -20.306   6.900 -21.978  1.00136.11           C
ATOM    206  C   ARG A  30     -20.362   7.631 -23.319  1.00136.11           C
ATOM    207  O   ARG A  30     -20.361   6.995 -24.375  1.00136.11           O
ATOM    208  CB  ARG A  30     -21.730   6.735 -21.436  1.00184.01           C
ATOM    209  CG  ARG A  30     -22.708   6.105 -22.423  1.00184.01           C
ATOM    210  CD  ARG A  30     -23.287   4.806 -21.888  1.00184.01           C
ATOM    211  NE  ARG A  30     -23.138   3.712 -22.844  1.00184.01           N
ATOM    212  CZ  ARG A  30     -23.496   2.453 -22.607  1.00184.01           C
ATOM    213  NH1 ARG A  30     -24.029   2.121 -21.436  1.00184.01           N
ATOM    214  NH2 ARG A  30     -23.318   1.525 -23.539  1.00184.01           N
ATOM    215  N   GLY A  31     -20.421   8.958 -23.280  1.00183.51           N
ATOM    216  CA  GLY A  31     -20.479   9.721 -24.515  1.00183.51           C
ATOM    217  C   GLY A  31     -19.294  10.648 -24.686  1.00183.51           C
ATOM    218  O   GLY A  31     -19.397  11.844 -24.411  1.00183.51           O
ATOM    219  N   ALA A  32     -18.169  10.101 -25.144  1.00129.60           N
ATOM    220  CA  ALA A  32     -16.962  10.896 -25.342  1.00129.60           C
ATOM    221  C   ALA A  32     -15.782  10.060 -25.846  1.00129.60           C
ATOM    222  O   ALA A  32     -15.841   8.828 -25.865  1.00129.60           O
ATOM    223  CB  ALA A  32     -16.583  11.589 -24.029  1.00 75.72           C
ATOM    224  N   PRO A  33     -14.701  10.734 -26.283  1.00 51.61           N
ATOM    225  CA  PRO A  33     -13.464  10.121 -26.798  1.00 51.61           C
ATOM    226  C   PRO A  33     -12.777   9.149 -25.827  1.00 51.61           C
ATOM    227  O   PRO A  33     -11.658   8.695 -26.072  1.00 51.61           O
ATOM    228  CB  PRO A  33     -12.570  11.324 -27.094  1.00 74.93           C
ATOM    229  CG  PRO A  33     -13.519  12.477 -27.265  1.00 74.93           C
ATOM    230  CD  PRO A  33     -14.647  12.208 -26.334  1.00 74.93           C
ATOM    231  N   GLY A  34     -13.460   8.823 -24.737  1.00 60.75           N
ATOM    232  CA  GLY A  34     -12.886   7.947 -23.736  1.00 60.75           C
ATOM    233  C   GLY A  34     -13.016   6.459 -23.948  1.00 60.75           C
ATOM    234  O   GLY A  34     -13.850   5.994 -24.721  1.00 60.75           O
ATOM    235  N   ALA A  35     -12.179   5.723 -23.220  1.00108.87           N
ATOM    236  CA  ALA A  35     -12.127   4.269 -23.270  1.00108.87           C
ATOM    237  C   ALA A  35     -13.456   3.609 -22.918  1.00108.87           C
ATOM    238  O   ALA A  35     -14.481   4.276 -22.765  1.00108.87           O
ATOM    239  CB  ALA A  35     -11.028   3.761 -22.338  1.00121.54           C
ATOM    240  N   GLN A  36     -13.412   2.288 -22.782  1.00111.13           N
ATOM    241  CA  GLN A  36     -14.586   1.478 -22.479  1.00111.13           C
ATOM    242  C   GLN A  36     -15.339   1.835 -21.205  1.00111.13           C
ATOM    243  O   GLN A  36     -16.295   1.147 -20.846  1.00111.13           O
ATOM    244  CB  GLN A  36     -14.195  -0.001 -22.433  1.00127.58           C
ATOM    245  CG  GLN A  36     -15.313  -0.953 -22.817  1.00127.58           C
ATOM    246  CD  GLN A  36     -14.863  -2.401 -22.820  1.00127.58           C
ATOM    247  OE1 GLN A  36     -14.210  -2.858 -23.758  1.00127.58           O
ATOM    248  NE2 GLN A  36     -15.211  -3.132 -21.767  1.00127.58           N
ATOM    249  N   LEU A  37     -14.921   2.891 -20.511  1.00 89.30           N
ATOM    250  CA  LEU A  37     -15.621   3.303 -19.294  1.00 89.30           C
ATOM    251  C   LEU A  37     -16.950   3.867 -19.770  1.00 89.30           C
ATOM    252  O   LEU A  37     -17.441   4.879 -19.276  1.00 89.30           O
ATOM    253  CB  LEU A  37     -14.821   4.371 -18.537  1.00 55.91           C
ATOM    254  CG  LEU A  37     -13.710   3.841 -17.618  1.00 55.91           C
ATOM    255  CD1 LEU A  37     -13.116   4.989 -16.818  1.00 55.91           C
ATOM    256  CD2 LEU A  37     -14.260   2.763 -16.689  1.00 55.91           C
ATOM    257  N   ILE A  38     -17.509   3.181 -20.758  1.00 82.81           N
ATOM    258  CA  ILE A  38     -18.766   3.543 -21.380  1.00 82.81           C
ATOM    259  C   ILE A  38     -19.771   2.414 -21.171  1.00 82.81           C
ATOM    260  O   ILE A  38     -20.835   2.391 -21.789  1.00 82.81           O
ATOM    261  CB  ILE A  38     -18.567   3.781 -22.896  1.00 97.34           C
ATOM    262  CG1 ILE A  38     -18.296   2.452 -23.605  1.00 97.34           C
ATOM    263  CG2 ILE A  38     -17.384   4.713 -23.126  1.00 97.34           C
ATOM    264  N   THR A  39     -19.423   1.478 -20.295  1.00 80.00           N
ATOM    265  CA  THR A  39     -20.293   0.348 -20.000  1.00 80.00           C
ATOM    266  C   THR A  39     -20.246   0.062 -18.511  1.00 80.00           C
ATOM    267  O   THR A  39     -19.168  -0.061 -17.929  1.00 80.00           O
ATOM    268  CB  THR A  39     -19.850  -0.909 -20.763  1.00 81.34           C
ATOM    269  OG1 THR A  39     -19.485  -0.541 -22.096  1.00 81.34           O
ATOM    270  CG2 THR A  39     -20.972  -1.927 -20.826  1.00 81.34           C
ATOM    271  N   TYR A  40     -21.418  -0.035 -17.897  1.00139.51           N
ATOM    272  CA  TYR A  40     -21.506  -0.303 -16.471  1.00139.51           C
ATOM    273  C   TYR A  40     -20.755  -1.572 -16.080  1.00139.51           C
ATOM    274  O   TYR A  40     -19.961  -1.558 -15.139  1.00139.51           O
ATOM    275  CB  TYR A  40     -22.971  -0.405 -16.050  1.00185.28           C
ATOM    276  CG  TYR A  40     -23.703   0.913 -16.122  1.00185.28           C
ATOM    277  CD1 TYR A  40     -23.315   1.988 -15.322  1.00185.28           C
ATOM    278  CD2 TYR A  40     -24.777   1.093 -16.992  1.00185.28           C
ATOM    279  CE1 TYR A  40     -23.979   3.210 -15.385  1.00185.28           C
ATOM    280  CE2 TYR A  40     -25.450   2.311 -17.064  1.00185.28           C
ATOM    281  CZ  TYR A  40     -25.044   3.366 -16.257  1.00185.28           C
ATOM    282  OH  TYR A  40     -25.702   4.573 -16.320  1.00185.28           O
ATOM    283  N   PRO A  41     -20.988  -2.685 -16.800  1.00 78.73           N
ATOM    284  CA  PRO A  41     -20.302  -3.947 -16.484  1.00 78.73           C
ATOM    285  C   PRO A  41     -18.788  -3.872 -16.682  1.00 78.73           C
ATOM    286  O   PRO A  41     -18.063  -4.829 -16.382  1.00 78.73           O
ATOM    287  CB  PRO A  41     -20.944  -4.966 -17.432  1.00106.64           C
ATOM    288  CG  PRO A  41     -22.168  -4.296 -17.979  1.00106.64           C
ATOM    289  CD  PRO A  41     -21.906  -2.830 -17.942  1.00106.64           C
ATOM    290  N   ARG A  42     -18.325  -2.729 -17.190  1.00 60.31           N
ATOM    291  CA  ARG A  42     -16.907  -2.502 -17.444  1.00 60.31           C
ATOM    292  C   ARG A  42     -16.333  -1.586 -16.379  1.00 60.31           C
ATOM    293  O   ARG A  42     -15.208  -1.777 -15.930  1.00 60.31           O
ATOM    294  CB  ARG A  42     -16.713  -1.874 -18.825  1.00 90.09           C
ATOM    295  N   ALA A  43     -17.109  -0.588 -15.976  1.00 93.68           N
ATOM    296  CA  ALA A  43     -16.660   0.337 -14.950  1.00 93.68           C
ATOM    297  C   ALA A  43     -16.350  -0.441 -13.671  1.00 93.68           C
ATOM    298  O   ALA A  43     -15.404  -0.114 -12.953  1.00 93.68           O
ATOM    299  CB  ALA A  43     -17.726   1.388 -14.686  1.00  4.68           C
ATOM    300  N   LEU A  44     -17.149  -1.473 -13.398  1.00 69.94           N
ATOM    301  CA  LEU A  44     -16.964  -2.315 -12.215  1.00 69.94           C
ATOM    302  C   LEU A  44     -15.515  -2.759 -12.090  1.00 69.94           C
ATOM    303  O   LEU A  44     -14.791  -2.333 -11.191  1.00 69.94           O
ATOM    304  CB  LEU A  44     -17.827  -3.569 -12.309  1.00 73.79           C
ATOM    305  CG  LEU A  44     -19.318  -3.510 -12.001  1.00 73.79           C
ATOM    306  CD1 LEU A  44     -19.770  -4.900 -11.567  1.00 73.79           C
ATOM    307  CD2 LEU A  44     -19.602  -2.486 -10.920  1.00 73.79           C
ATOM    308  N   TRP A  45     -15.116  -3.641 -13.002  1.00 68.12           N
ATOM    309  CA  TRP A  45     -13.763  -4.178 -13.039  1.00 68.12           C
ATOM    310  C   TRP A  45     -12.749  -3.041 -12.955  1.00 68.12           C
ATOM    311  O   TRP A  45     -11.598  -3.258 -12.582  1.00 68.12           O
ATOM    312  CB  TRP A  45     -13.569  -5.004 -14.322  1.00 92.48           C
ATOM    313  CG  TRP A  45     -12.143  -5.308 -14.682  1.00 92.48           C
ATOM    314  CD1 TRP A  45     -11.442  -4.789 -15.732  1.00 92.48           C
ATOM    315  CD2 TRP A  45     -11.243  -6.190 -13.995  1.00 92.48           C
ATOM    316  NE1 TRP A  45     -10.161  -5.288 -15.743  1.00 92.48           N
ATOM    317  CE2 TRP A  45     -10.010  -6.150 -14.688  1.00 92.48           C
ATOM    318  CE3 TRP A  45     -11.356  -7.009 -12.862  1.00 92.48           C
ATOM    319  CZ2 TRP A  45      -8.895  -6.896 -14.286  1.00 92.48           C
ATOM    320  CZ3 TRP A  45     -10.243  -7.753 -12.461  1.00 92.48           C
ATOM    321  CH2 TRP A  45      -9.030  -7.689 -13.174  1.00 92.48           C
ATOM    322  N   TRP A  46     -13.181  -1.828 -13.288  1.00 65.10           N
ATOM    323  CA  TRP A  46     -12.293  -0.672 -13.222  1.00 65.10           C
ATOM    324  C   TRP A  46     -12.249  -0.146 -11.802  1.00 65.10           C
ATOM    325  O   TRP A  46     -11.186   0.220 -11.295  1.00 65.10           O
ATOM    326  CB  TRP A  46     -12.773   0.449 -14.130  1.00 48.81           C
ATOM    327  CG  TRP A  46     -12.120   1.746 -13.805  1.00 48.81           C
ATOM    328  CD1 TRP A  46     -10.839   2.109 -14.093  1.00 48.81           C
ATOM    329  CD2 TRP A  46     -12.713   2.859 -13.135  1.00 48.81           C
ATOM    330  NE1 TRP A  46     -10.594   3.385 -13.647  1.00 48.81           N
ATOM    331  CE2 TRP A  46     -11.728   3.870 -13.055  1.00 48.81           C
ATOM    332  CE3 TRP A  46     -13.980   3.103 -12.596  1.00 48.81           C
ATOM    333  CZ2 TRP A  46     -11.971   5.111 -12.456  1.00 48.81           C
ATOM    334  CZ3 TRP A  46     -14.224   4.336 -12.003  1.00 48.81           C
ATOM    335  CH2 TRP A  46     -13.221   5.327 -11.939  1.00 48.81           C
ATOM    336  N   SER A  47     -13.420  -0.088 -11.176  1.00 60.16           N
ATOM    337  CA  SER A  47     -13.527   0.373  -9.802  1.00 60.16           C
ATOM    338  C   SER A  47     -12.625  -0.512  -8.953  1.00 60.16           C
ATOM    339  O   SER A  47     -11.841  -0.025  -8.138  1.00 60.16           O
ATOM    340  CB  SER A  47     -14.972   0.256  -9.319  1.00 56.82           C
ATOM    341  OG  SER A  47     -15.767   1.322  -9.818  1.00 56.82           O
ATOM    342  N   VAL A  48     -12.736  -1.819  -9.167  1.00 40.96           N
ATOM    343  CA  VAL A  48     -11.938  -2.790  -8.435  1.00 40.96           C
ATOM    344  C   VAL A  48     -10.437  -2.587  -8.611  1.00 40.96           C
ATOM    345  O   VAL A  48      -9.716  -2.446  -7.621  1.00 40.96           O
ATOM    346  CB  VAL A  48     -12.290  -4.224  -8.861  1.00 32.80           C
ATOM    347  CG1 VAL A  48     -11.404  -5.225  -8.127  1.00 32.80           C
ATOM    348  CG2 VAL A  48     -13.764  -4.492  -8.582  1.00 32.80           C
ATOM    349  N   GLU A  49      -9.963  -2.581  -9.860  1.00 89.57           N
ATOM    350  CA  GLU A  49      -8.536  -2.392 -10.136  1.00 89.57           C
ATOM    351  C   GLU A  49      -8.084  -1.076  -9.516  1.00 89.57           C
ATOM    352  O   GLU A  49      -7.059  -1.015  -8.835  1.00 89.57           O
ATOM    353  CB  GLU A  49      -8.262  -2.380 -11.650  1.00 26.67           C
ATOM    354  N   THR A  50      -8.870  -0.028  -9.741  1.00 61.86           N
ATOM    355  CA  THR A  50      -8.562   1.288  -9.200  1.00 61.86           C
ATOM    356  C   THR A  50      -8.503   1.259  -7.668  1.00 61.86           C
ATOM    357  O   THR A  50      -7.524   1.706  -7.056  1.00 61.86           O
ATOM    358  CB  THR A  50      -9.627   2.328  -9.621  1.00 93.49           C
ATOM    359  OG1 THR A  50      -9.692   2.405 -11.052  1.00 93.49           O
ATOM    360  CG2 THR A  50      -9.280   3.701  -9.053  1.00 93.49           C
ATOM    361  N   ALA A  51      -9.569   0.733  -7.069  1.00 66.99           N
ATOM    362  CA  ALA A  51      -9.696   0.629  -5.622  1.00 66.99           C
ATOM    363  C   ALA A  51      -8.557  -0.170  -5.010  1.00 66.99           C
ATOM    364  O   ALA A  51      -8.072   0.159  -3.935  1.00 66.99           O
ATOM    365  CB  ALA A  51     -11.030  -0.010  -5.268  1.00 78.09           C
ATOM    366  N   THR A  52      -8.142  -1.232  -5.684  1.00 48.18           N
ATOM    367  CA  THR A  52      -7.048  -2.040  -5.181  1.00 48.18           C
ATOM    368  C   THR A  52      -5.783  -1.295  -5.521  1.00 48.18           C
ATOM    369  O   THR A  52      -4.710  -1.600  -4.991  1.00 48.18           O
ATOM    370  CB  THR A  52      -6.964  -3.381  -5.892  1.00 80.41           C
ATOM    371  OG1 THR A  52      -8.266  -3.961  -5.975  1.00 80.41           O
ATOM    372  CG2 THR A  52      -6.034  -4.312  -5.150  1.00 80.41           C
ATOM    373  N   THR A  53      -5.934  -0.301  -6.400  1.00 71.55           N
ATOM    374  CA  THR A  53      -4.839   0.520  -6.916  1.00 71.55           C
ATOM    375  C   THR A  53      -3.766  -0.396  -7.478  1.00 71.55           C
ATOM    376  O   THR A  53      -2.715  -0.622  -6.889  1.00 71.55           O
ATOM    377  CB  THR A  53      -4.222   1.478  -5.854  1.00 78.57           C
ATOM    378  OG1 THR A  53      -2.795   1.345  -5.850  1.00 78.57           O
ATOM    379  CG2 THR A  53      -4.770   1.197  -4.475  1.00 78.57           C
ATOM    380  N   VAL A  54      -4.079  -0.949  -8.636  1.00146.85           N
ATOM    381  CA  VAL A  54      -3.189  -1.844  -9.338  1.00146.85           C
ATOM    382  C   VAL A  54      -2.976  -1.203 -10.708  1.00146.85           C
ATOM    383  O   VAL A  54      -1.952  -1.408 -11.362  1.00146.85           O
ATOM    384  CB  VAL A  54      -3.840  -3.225  -9.478  1.00 61.16           C
ATOM    385  CG1 VAL A  54      -2.818  -4.235  -9.902  1.00 61.16           C
ATOM    386  CG2 VAL A  54      -4.462  -3.638  -8.156  1.00 61.16           C
ATOM    387  N   GLY A  55      -3.962  -0.405 -11.114  1.00148.34           N
ATOM    388  CA  GLY A  55      -3.916   0.301 -12.384  1.00148.34           C
ATOM    389  C   GLY A  55      -3.385  -0.522 -13.531  1.00148.34           C
ATOM    390  O   GLY A  55      -2.240  -0.354 -13.940  1.00148.34           O
ATOM    391  N   TYR A  56      -4.217  -1.412 -14.056  1.00 62.83           N
ATOM    392  CA  TYR A  56      -3.796  -2.256 -15.162  1.00 62.83           C
ATOM    393  C   TYR A  56      -3.479  -1.393 -16.355  1.00 62.83           C
ATOM    394  O   TYR A  56      -2.534  -1.670 -17.080  1.00 62.83           O
ATOM    395  CB  TYR A  56      -4.892  -3.261 -15.527  1.00 37.79           C
ATOM    396  CG  TYR A  56      -4.711  -4.582 -14.831  1.00 37.79           C
ATOM    397  CD1 TYR A  56      -3.458  -5.204 -14.788  1.00 37.79           C
ATOM    398  CD2 TYR A  56      -5.775  -5.187 -14.157  1.00 37.79           C
ATOM    399  CE1 TYR A  56      -3.265  -6.398 -14.085  1.00 37.79           C
ATOM    400  CE2 TYR A  56      -5.597  -6.385 -13.447  1.00 37.79           C
ATOM    401  CZ  TYR A  56      -4.340  -6.988 -13.413  1.00 37.79           C
ATOM    402  OH  TYR A  56      -4.171  -8.176 -12.721  1.00 37.79           O
ATOM    403  N   GLY A  57      -4.266  -0.335 -16.534  1.00 72.42           N
ATOM    404  CA  GLY A  57      -4.075   0.558 -17.661  1.00 72.42           C
ATOM    405  C   GLY A  57      -5.060   0.193 -18.759  1.00 72.42           C
ATOM    406  O   GLY A  57      -5.340   0.981 -19.667  1.00 72.42           O
ATOM    407  N   ASP A  58      -5.582  -1.025 -18.662  1.00 83.32           N
ATOM    408  CA  ASP A  58      -6.552  -1.548 -19.609  1.00 83.32           C
ATOM    409  C   ASP A  58      -7.762  -0.621 -19.677  1.00 83.32           C
ATOM    410  O   ASP A  58      -8.480  -0.605 -20.674  1.00 83.32           O
ATOM    411  CB  ASP A  58      -7.002  -2.939 -19.162  1.00 61.13           C
ATOM    412  CG  ASP A  58      -8.085  -2.889 -18.095  1.00 61.13           C
ATOM    413  OD1 ASP A  58      -7.788  -2.529 -16.926  1.00 61.13           O
ATOM    414  OD2 ASP A  58      -9.242  -3.210 -18.435  1.00 61.13           O
ATOM    415  N   LEU A  59      -7.983   0.143 -18.609  1.00 85.94           N
ATOM    416  CA  LEU A  59      -9.104   1.075 -18.540  1.00 85.94           C
ATOM    417  C   LEU A  59      -8.822   2.241 -17.592  1.00 85.94           C
ATOM    418  O   LEU A  59      -8.132   2.073 -16.584  1.00 85.94           O
ATOM    419  CB  LEU A  59     -10.366   0.349 -18.067  1.00 80.09           C
ATOM    420  CG  LEU A  59     -10.935  -0.796 -18.908  1.00 80.09           C
ATOM    421  CD1 LEU A  59     -12.176  -1.347 -18.239  1.00 80.09           C
ATOM    422  CD2 LEU A  59     -11.279  -0.298 -20.287  1.00 80.09           C
ATOM    423  N   TYR A  60      -9.361   3.413 -17.931  1.00 35.63           N
ATOM    424  CA  TYR A  60      -9.220   4.630 -17.131  1.00 35.63           C
ATOM    425  C   TYR A  60     -10.091   5.786 -17.633  1.00 35.63           C
ATOM    426  O   TYR A  60     -10.449   5.856 -18.810  1.00 35.63           O
ATOM    427  CB  TYR A  60      -7.763   5.082 -17.078  1.00 98.82           C
ATOM    428  CG  TYR A  60      -7.117   5.281 -18.419  1.00 98.82           C
ATOM    429  CD1 TYR A  60      -6.753   4.190 -19.205  1.00 98.82           C
ATOM    430  CD2 TYR A  60      -6.816   6.558 -18.880  1.00 98.82           C
ATOM    431  CE1 TYR A  60      -6.098   4.362 -20.419  1.00 98.82           C
ATOM    432  CE2 TYR A  60      -6.161   6.745 -20.091  1.00 98.82           C
ATOM    433  CZ  TYR A  60      -5.802   5.641 -20.855  1.00 98.82           C
ATOM    434  OH  TYR A  60      -5.128   5.815 -22.041  1.00 98.82           O
ATOM    435  N   PRO A  61     -10.458   6.712 -16.737  1.00 57.61           N
ATOM    436  CA  PRO A  61     -11.288   7.835 -17.173  1.00 57.61           C
ATOM    437  C   PRO A  61     -10.515   8.923 -17.916  1.00 57.61           C
ATOM    438  O   PRO A  61      -9.313   9.107 -17.717  1.00 57.61           O
ATOM    439  CB  PRO A  61     -11.897   8.348 -15.874  1.00 90.41           C
ATOM    440  CG  PRO A  61     -10.872   8.031 -14.848  1.00 90.41           C
ATOM    441  CD  PRO A  61     -10.161   6.776 -15.297  1.00 90.41           C
ATOM    442  N   VAL A  62     -11.229   9.633 -18.783  1.00 83.59           N
ATOM    443  CA  VAL A  62     -10.662  10.721 -19.566  1.00 83.59           C
ATOM    444  C   VAL A  62     -11.549  11.934 -19.364  1.00 83.59           C
ATOM    445  O   VAL A  62     -11.176  13.057 -19.695  1.00 83.59           O
ATOM    446  CB  VAL A  62     -10.633  10.392 -21.064  1.00 51.98           C
ATOM    447  CG1 VAL A  62      -9.498  11.153 -21.729  1.00 51.98           C
ATOM    448  CG2 VAL A  62     -10.478   8.894 -21.268  1.00 51.98           C
ATOM    449  N   THR A  63     -12.740  11.687 -18.831  1.00 97.15           N
ATOM    450  CA  THR A  63     -13.691  12.743 -18.544  1.00 97.15           C
ATOM    451  C   THR A  63     -13.204  13.414 -17.268  1.00 97.15           C
ATOM    452  O   THR A  63     -12.837  12.726 -16.315  1.00 97.15           O
ATOM    453  CB  THR A  63     -15.087  12.176 -18.264  1.00 65.33           C
ATOM    454  OG1 THR A  63     -15.334  11.050 -19.112  1.00 65.33           O
ATOM    455  CG2 THR A  63     -16.145  13.253 -18.487  1.00 65.33           C
ATOM    456  N   LEU A  64     -13.198  14.742 -17.236  1.00116.13           N
ATOM    457  CA  LEU A  64     -12.748  15.442 -16.037  1.00116.13           C
ATOM    458  C   LEU A  64     -13.431  14.830 -14.821  1.00116.13           C
ATOM    459  O   LEU A  64     -12.781  14.489 -13.833  1.00116.13           O
ATOM    460  CB  LEU A  64     -13.079  16.932 -16.126  1.00182.23           C
ATOM    461  CG  LEU A  64     -12.335  17.813 -15.117  1.00182.23           C
ATOM    462  CD1 LEU A  64     -10.843  17.797 -15.427  1.00182.23           C
ATOM    463  CD2 LEU A  64     -12.881  19.232 -15.167  1.00182.23           C
ATOM    464  N   TRP A  65     -14.750  14.685 -14.912  1.00 70.70           N
ATOM    465  CA  TRP A  65     -15.541  14.101 -13.839  1.00 70.70           C
ATOM    466  C   TRP A  65     -15.129  12.647 -13.628  1.00 70.70           C
ATOM    467  O   TRP A  65     -14.798  12.233 -12.516  1.00 70.70           O
ATOM    468  CB  TRP A  65     -17.030  14.177 -14.187  1.00203.73           C
ATOM    469  CG  TRP A  65     -17.732  15.369 -13.603  1.00203.73           C
ATOM    470  CD1 TRP A  65     -19.044  15.445 -13.234  1.00203.73           C
ATOM    471  CD2 TRP A  65     -17.158  16.653 -13.314  1.00203.73           C
ATOM    472  NE1 TRP A  65     -19.323  16.694 -12.732  1.00203.73           N
ATOM    473  CE2 TRP A  65     -18.185  17.455 -12.769  1.00203.73           C
ATOM    474  CE3 TRP A  65     -15.876  17.204 -13.462  1.00203.73           C
ATOM    475  CZ2 TRP A  65     -17.969  18.780 -12.371  1.00203.73           C
ATOM    476  CZ3 TRP A  65     -15.662  18.522 -13.064  1.00203.73           C
ATOM    477  CH2 TRP A  65     -16.705  19.294 -12.525  1.00203.73           C
ATOM    478  N   GLY A  66     -15.153  11.874 -14.704  1.00 60.44           N
ATOM    479  CA  GLY A  66     -14.769  10.483 -14.609  1.00 60.44           C
ATOM    480  C   GLY A  66     -13.478  10.336 -13.837  1.00 60.44           C
ATOM    481  O   GLY A  66     -13.271   9.323 -13.172  1.00 60.44           O
ATOM    482  N   ARG A  67     -12.612  11.346 -13.925  1.00 65.64           N
ATOM    483  CA  ARG A  67     -11.329  11.327 -13.220  1.00 65.64           C
ATOM    484  C   ARG A  67     -11.558  11.551 -11.732  1.00 65.64           C
ATOM    485  O   ARG A  67     -10.830  11.023 -10.889  1.00 65.64           O
ATOM    486  CB  ARG A  67     -10.394  12.406 -13.772  1.00 90.50           C
ATOM    487  CG  ARG A  67     -10.142  12.285 -15.265  1.00 90.50           C
ATOM    488  CD  ARG A  67      -8.672  12.451 -15.616  1.00 90.50           C
ATOM    489  NE  ARG A  67      -8.276  11.576 -16.718  1.00 90.50           N
ATOM    490  CZ  ARG A  67      -7.497  11.947 -17.729  1.00 90.50           C
ATOM    491  NH1 ARG A  67      -7.023  13.185 -17.788  1.00 90.50           N
ATOM    492  NH2 ARG A  67      -7.193  11.078 -18.683  1.00 90.50           N
ATOM    493  N   CYS A  68     -12.576  12.342 -11.414  1.00 74.86           N
ATOM    494  CA  CYS A  68     -12.904  12.603 -10.025  1.00 74.86           C
ATOM    495  C   CYS A  68     -13.318  11.276  -9.428  1.00 74.86           C
ATOM    496  O   CYS A  68     -12.691  10.786  -8.489  1.00 74.86           O
ATOM    497  CB  CYS A  68     -14.051  13.603  -9.919  1.00123.86           C
ATOM    498  SG  CYS A  68     -13.502  15.313  -9.717  1.00123.86           S
ATOM    499  N   VAL A  69     -14.371  10.693  -9.993  1.00 56.74           N
ATOM    500  CA  VAL A  69     -14.871   9.406  -9.531  1.00 56.74           C
ATOM    501  C   VAL A  69     -13.703   8.442  -9.297  1.00 56.74           C
ATOM    502  O   VAL A  69     -13.739   7.604  -8.384  1.00 56.74           O
ATOM    503  CB  VAL A  69     -15.849   8.793 -10.556  1.00 45.28           C
ATOM    504  CG1 VAL A  69     -16.371   7.446 -10.058  1.00 45.28           C
ATOM    505  CG2 VAL A  69     -16.999   9.748 -10.790  1.00 45.28           C
ATOM    506  N   ALA A  70     -12.662   8.566 -10.117  1.00 46.96           N
ATOM    507  CA  ALA A  70     -11.492   7.716  -9.970  1.00 46.96           C
ATOM    508  C   ALA A  70     -10.852   8.006  -8.609  1.00 46.96           C
ATOM    509  O   ALA A  70     -10.713   7.113  -7.765  1.00 46.96           O
ATOM    510  CB  ALA A  70     -10.505   7.987 -11.091  1.00 74.35           C
ATOM    511  N   VAL A  71     -10.474   9.264  -8.400  1.00 85.02           N
ATOM    512  CA  VAL A  71      -9.852   9.672  -7.146  1.00 85.02           C
ATOM    513  C   VAL A  71     -10.616   9.076  -5.971  1.00 85.02           C
ATOM    514  O   VAL A  71     -10.048   8.378  -5.134  1.00 85.02           O
ATOM    515  CB  VAL A  71      -9.834  11.210  -7.009  1.00 71.94           C
ATOM    516  CG1 VAL A  71     -10.001  11.612  -5.553  1.00 71.94           C
ATOM    517  CG2 VAL A  71      -8.528  11.759  -7.553  1.00 71.94           C
ATOM    518  N   VAL A  72     -11.911   9.356  -5.918  1.00 50.56           N
ATOM    519  CA  VAL A  72     -12.746   8.838  -4.852  1.00 50.56           C
ATOM    520  C   VAL A  72     -12.574   7.335  -4.706  1.00 50.56           C
ATOM    521  O   VAL A  72     -12.091   6.857  -3.682  1.00 50.56           O
ATOM    522  CB  VAL A  72     -14.226   9.130  -5.119  1.00 50.02           C
ATOM    523  CG1 VAL A  72     -15.103   8.135  -4.359  1.00 50.02           C
ATOM    524  CG2 VAL A  72     -14.544  10.559  -4.721  1.00 50.02           C
ATOM    525  N   VAL A  73     -12.971   6.588  -5.731  1.00 74.97           N
ATOM    526  CA  VAL A  73     -12.863   5.138  -5.679  1.00 74.97           C
ATOM    527  C   VAL A  73     -11.448   4.700  -5.311  1.00 74.97           C
ATOM    528  O   VAL A  73     -11.219   3.543  -4.957  1.00 74.97           O
ATOM    529  CB  VAL A  73     -13.263   4.502  -7.021  1.00 39.35           C
ATOM    530  CG1 VAL A  73     -12.323   4.964  -8.095  1.00 39.35           C
ATOM    531  CG2 VAL A  73     -13.246   2.979  -6.909  1.00 39.35           C
ATOM    532  N   MET A  74     -10.499   5.624  -5.391  1.00 80.33           N
ATOM    533  CA  MET A  74      -9.130   5.298  -5.039  1.00 80.33           C
ATOM    534  C   MET A  74      -8.954   5.335  -3.534  1.00 80.33           C
ATOM    535  O   MET A  74      -8.719   4.301  -2.920  1.00 80.33           O
ATOM    536  CB  MET A  74      -8.158   6.272  -5.677  1.00 87.14           C
ATOM    537  CG  MET A  74      -7.301   5.644  -6.738  1.00 87.14           C
ATOM    538  SD  MET A  74      -7.210   6.760  -8.119  1.00 87.14           S
ATOM    539  CE  MET A  74      -5.465   7.062  -8.226  1.00 87.14           C
ATOM    540  N   VAL A  75      -9.070   6.516  -2.932  1.00 79.79           N
ATOM    541  CA  VAL A  75      -8.913   6.630  -1.482  1.00 79.79           C
ATOM    542  C   VAL A  75      -9.750   5.568  -0.787  1.00 79.79           C
ATOM    543  O   VAL A  75      -9.267   4.872   0.101  1.00 79.79           O
ATOM    544  CB  VAL A  75      -9.316   8.036  -0.958  1.00 72.70           C
ATOM    545  CG1 VAL A  75      -8.990   9.079  -2.003  1.00 72.70           C
ATOM    546  CG2 VAL A  75     -10.794   8.082  -0.591  1.00 72.70           C
ATOM    547  N   ALA A  76     -11.002   5.438  -1.210  1.00 43.54           N
ATOM    548  CA  ALA A  76     -11.897   4.445  -0.644  1.00 43.54           C
ATOM    549  C   ALA A  76     -11.111   3.171  -0.398  1.00 43.54           C
ATOM    550  O   ALA A  76     -11.231   2.551   0.650  1.00 43.54           O
ATOM    551  CB  ALA A  76     -13.038   4.168  -1.602  1.00 28.38           C
ATOM    552  N   GLY A  77     -10.295   2.792  -1.371  1.00 51.00           N
ATOM    553  CA  GLY A  77      -9.496   1.590  -1.232  1.00 51.00           C
ATOM    554  C   GLY A  77      -8.288   1.755  -0.321  1.00 51.00           C
ATOM    555  O   GLY A  77      -8.082   0.947   0.588  1.00 51.00           O
ATOM    556  N   ILE A  78      -7.481   2.784  -0.563  1.00 85.20           N
ATOM    557  CA  ILE A  78      -6.291   3.019   0.252  1.00 85.20           C
ATOM    558  C   ILE A  78      -6.720   3.089   1.702  1.00 85.20           C
ATOM    559  O   ILE A  78      -6.006   2.651   2.603  1.00 85.20           O
ATOM    560  CB  ILE A  78      -5.601   4.359  -0.094  1.00 93.59           C
ATOM    561  CG1 ILE A  78      -5.525   4.546  -1.609  1.00 93.59           C
ATOM    562  CG2 ILE A  78      -4.205   4.394   0.503  1.00 93.59           C
ATOM    563  CD1 ILE A  78      -5.019   5.911  -2.022  1.00 93.59           C
ATOM    564  N   THR A  79      -7.910   3.640   1.902  1.00 55.74           N
ATOM    565  CA  THR A  79      -8.486   3.820   3.220  1.00 55.74           C
ATOM    566  C   THR A  79      -9.203   2.571   3.725  1.00 55.74           C
ATOM    567  O   THR A  79      -8.781   1.973   4.707  1.00 55.74           O
ATOM    568  CB  THR A  79      -9.438   5.028   3.195  1.00 73.96           C
ATOM    569  OG1 THR A  79      -8.707   6.203   3.573  1.00 73.96           O
ATOM    570  CG2 THR A  79     -10.627   4.815   4.123  1.00 73.96           C
ATOM    571  N   SER A  80     -10.280   2.175   3.059  1.00 79.05           N
ATOM    572  CA  SER A  80     -11.012   0.990   3.485  1.00 79.05           C
ATOM    573  C   SER A  80     -10.060  -0.146   3.857  1.00 79.05           C
ATOM    574  O   SER A  80     -10.330  -0.918   4.778  1.00 79.05           O
ATOM    575  CB  SER A  80     -11.958   0.514   2.379  1.00133.82           C
ATOM    576  OG  SER A  80     -11.795  -0.874   2.125  1.00133.82           O
ATOM    577  N   PHE A  81      -8.943  -0.247   3.146  1.00 81.62           N
ATOM    578  CA  PHE A  81      -7.984  -1.304   3.427  1.00 81.62           C
ATOM    579  C   PHE A  81      -7.080  -0.958   4.594  1.00 81.62           C
ATOM    580  O   PHE A  81      -6.654  -1.840   5.337  1.00 81.62           O
ATOM    581  CB  PHE A  81      -7.155  -1.605   2.183  1.00 63.20           C
ATOM    582  CG  PHE A  81      -7.728  -2.703   1.346  1.00 63.20           C
ATOM    583  CD1 PHE A  81      -7.766  -4.010   1.827  1.00 63.20           C
ATOM    584  CD2 PHE A  81      -8.263  -2.434   0.098  1.00 63.20           C
ATOM    585  CE1 PHE A  81      -8.334  -5.031   1.078  1.00 63.20           C
ATOM    586  CE2 PHE A  81      -8.832  -3.446  -0.661  1.00 63.20           C
ATOM    587  CZ  PHE A  81      -8.868  -4.751  -0.168  1.00 63.20           C
ATOM    588  N   GLY A  82      -6.796   0.329   4.757  1.00 93.93           N
ATOM    589  CA  GLY A  82      -5.950   0.765   5.854  1.00 93.93           C
ATOM    590  C   GLY A  82      -6.507   0.319   7.190  1.00 93.93           C
ATOM    591  O   GLY A  82      -5.788  -0.235   8.024  1.00 93.93           O
ATOM    592  N   LEU A  83      -7.796   0.562   7.394  1.00 61.64           N
ATOM    593  CA  LEU A  83      -8.452   0.169   8.627  1.00 61.64           C
ATOM    594  C   LEU A  83      -8.156  -1.295   8.918  1.00 61.64           C
ATOM    595  O   LEU A  83      -7.674  -1.634   9.997  1.00 61.64           O
ATOM    596  CB  LEU A  83      -9.957   0.376   8.508  1.00 93.93           C
ATOM    597  CG  LEU A  83     -10.473   1.660   9.153  1.00 93.93           C
ATOM    598  CD1 LEU A  83     -10.777   2.692   8.080  1.00 93.93           C
ATOM    599  CD2 LEU A  83     -11.715   1.346   9.966  1.00 93.93           C
ATOM    600  N   VAL A  84      -8.440  -2.161   7.950  1.00 46.85           N
ATOM    601  CA  VAL A  84      -8.196  -3.588   8.118  1.00 46.85           C
ATOM    602  C   VAL A  84      -6.780  -3.834   8.616  1.00 46.85           C
ATOM    603  O   VAL A  84      -6.536  -4.772   9.373  1.00 46.85           O
ATOM    604  CB  VAL A  84      -8.393  -4.356   6.799  1.00 44.63           C
ATOM    605  CG1 VAL A  84      -8.091  -5.840   7.004  1.00 44.63           C
ATOM    606  CG2 VAL A  84      -9.815  -4.161   6.298  1.00 44.63           C
ATOM    607  N   THR A  85      -5.843  -2.999   8.186  1.00 75.47           N
ATOM    608  CA  THR A  85      -4.470  -3.158   8.636  1.00 75.47           C
ATOM    609  C   THR A  85      -4.417  -2.667  10.066  1.00 75.47           C
ATOM    610  O   THR A  85      -3.773  -3.281  10.916  1.00 75.47           O
ATOM    611  CB  THR A  85      -3.486  -2.337   7.788  1.00115.17           C
ATOM    612  OG1 THR A  85      -2.846  -3.205   6.848  1.00115.17           O
ATOM    613  CG2 THR A  85      -2.414  -1.694   8.660  1.00115.17           C
ATOM    614  N   ALA A  86      -5.101  -1.554  10.323  1.00 84.84           N
ATOM    615  CA  ALA A  86      -5.148  -0.975  11.661  1.00 84.84           C
ATOM    616  C   ALA A  86      -5.683  -2.039  12.595  1.00 84.84           C
ATOM    617  O   ALA A  86      -5.044  -2.394  13.583  1.00 84.84           O
ATOM    618  CB  ALA A  86      -6.057   0.241  11.676  1.00 60.16           C
ATOM    619  N   ALA A  87      -6.862  -2.549  12.261  1.00 66.90           N
ATOM    620  CA  ALA A  87      -7.495  -3.591  13.048  1.00 66.90           C
ATOM    621  C   ALA A  87      -6.449  -4.622  13.437  1.00 66.90           C
ATOM    622  O   ALA A  87      -6.224  -4.882  14.614  1.00 66.90           O
ATOM    623  CB  ALA A  87      -8.593  -4.255  12.238  1.00 31.90           C
ATOM    624  N   LEU A  88      -5.799  -5.197  12.436  1.00 62.93           N
ATOM    625  CA  LEU A  88      -4.780  -6.210  12.673  1.00 62.93           C
ATOM    626  C   LEU A  88      -3.589  -5.714  13.498  1.00 62.93           C
ATOM    627  O   LEU A  88      -3.027  -6.466  14.295  1.00 62.93           O
ATOM    628  CB  LEU A  88      -4.286  -6.760  11.335  1.00 86.41           C
ATOM    629  CG  LEU A  88      -5.084  -7.922  10.744  1.00 86.41           C
ATOM    630  CD1 LEU A  88      -6.508  -7.478  10.439  1.00 86.41           C
ATOM    631  CD2 LEU A  88      -4.389  -8.414   9.485  1.00 86.41           C
ATOM    632  N   ALA A  89      -3.202  -4.456  13.306  1.00102.69           N
ATOM    633  CA  ALA A  89      -2.071  -3.891  14.031  1.00102.69           C
ATOM    634  C   ALA A  89      -2.306  -3.898  15.530  1.00102.69           C
ATOM    635  O   ALA A  89      -1.370  -4.070  16.304  1.00102.69           O
ATOM    636  CB  ALA A  89      -1.797  -2.474  13.561  1.00 71.13           C
ATOM    637  N   THR A  90      -3.555  -3.707  15.942  1.00140.03           N
ATOM    638  CA  THR A  90      -3.888  -3.690  17.363  1.00140.03           C
ATOM    639  C   THR A  90      -4.154  -5.092  17.900  1.00140.03           C
ATOM    640  O   THR A  90      -3.762  -5.419  19.018  1.00140.03           O
ATOM    641  CB  THR A  90      -5.123  -2.816  17.643  1.00 67.34           C
ATOM    642  OG1 THR A  90      -6.283  -3.642  17.758  1.00 67.34           O
ATOM    643  CG2 THR A  90      -5.338  -1.817  16.526  1.00 67.34           C
ATOM    644  N   TRP A  91      -4.821  -5.919  17.101  1.00 96.78           N
ATOM    645  CA  TRP A  91      -5.140  -7.286  17.503  1.00 96.78           C
ATOM    646  C   TRP A  91      -3.855  -8.083  17.705  1.00 96.78           C
ATOM    647  O   TRP A  91      -3.881  -9.263  18.056  1.00 96.78           O
ATOM    648  CB  TRP A  91      -6.014  -7.954  16.438  1.00183.49           C
ATOM    649  CG  TRP A  91      -6.401  -9.366  16.758  1.00183.49           C
ATOM    650  CD1 TRP A  91      -7.295  -9.790  17.699  1.00183.49           C
ATOM    651  CD2 TRP A  91      -5.905 -10.548  16.113  1.00183.49           C
ATOM    652  NE1 TRP A  91      -7.386 -11.165  17.677  1.00183.49           N
ATOM    653  CE2 TRP A  91      -6.546 -11.656  16.715  1.00183.49           C
ATOM    654  CE3 TRP A  91      -4.978 -10.772  15.084  1.00183.49           C
ATOM    655  CZ2 TRP A  91      -6.294 -12.964  16.322  1.00183.49           C
ATOM    656  CZ3 TRP A  91      -4.728 -12.080  14.693  1.00183.49           C
ATOM    657  CH2 TRP A  91      -5.383 -13.159  15.308  1.00183.49           C
ATOM    658  N   PHE A  92      -2.728  -7.420  17.467  1.00111.31           N
ATOM    659  CA  PHE A  92      -1.423  -8.034  17.649  1.00111.31           C
ATOM    660  C   PHE A  92      -0.815  -7.417  18.899  1.00111.31           C
ATOM    661  O   PHE A  92       0.136  -7.942  19.468  1.00111.31           O
ATOM    662  CB  PHE A  92      -0.540  -7.776  16.427  1.00127.13           C
ATOM    663  CG  PHE A  92      -0.596  -8.873  15.405  1.00127.13           C
ATOM    664  CD1 PHE A  92      -1.435  -9.966  15.594  1.00127.13           C
ATOM    665  CD2 PHE A  92       0.184  -8.817  14.258  1.00127.13           C
ATOM    666  CE1 PHE A  92      -1.499 -10.990  14.656  1.00127.13           C
ATOM    667  CE2 PHE A  92       0.127  -9.839  13.311  1.00127.13           C
ATOM    668  CZ  PHE A  92      -0.718 -10.929  13.512  1.00127.13           C
ATOM    669  N   VAL A  93      -1.395  -6.293  19.313  1.00156.63           N
ATOM    670  CA  VAL A  93      -0.974  -5.583  20.510  1.00156.63           C
ATOM    671  C   VAL A  93      -1.868  -6.111  21.637  1.00156.63           C
ATOM    672  O   VAL A  93      -1.500  -6.078  22.812  1.00156.63           O
ATOM    673  CB  VAL A  93      -1.154  -4.054  20.327  1.00101.11           C
ATOM    674  CG1 VAL A  93      -1.287  -3.355  21.669  1.00101.11           C
ATOM    675  CG2 VAL A  93       0.019  -3.478  19.558  1.00101.11           C
ATOM    676  N   GLY A  94      -3.044  -6.615  21.257  1.00125.69           N
ATOM    677  CA  GLY A  94      -3.985  -7.174  22.217  1.00125.69           C
ATOM    678  C   GLY A  94      -3.456  -8.502  22.717  1.00125.69           C
ATOM    679  O   GLY A  94      -4.202  -9.413  23.078  1.00125.69           O
ATOM    680  N   ARG A  95      -2.135  -8.597  22.702  1.00105.62           N
ATOM    681  CA  ARG A  95      -1.402  -9.763  23.155  1.00105.62           C
ATOM    682  C   ARG A  95      -0.140  -9.199  23.802  1.00105.62           C
ATOM    683  O   ARG A  95       0.988  -9.585  23.476  1.00105.62           O
ATOM    684  CB  ARG A  95      -1.049 -10.669  21.976  1.00119.24           C
ATOM    685  CG  ARG A  95      -2.088 -11.739  21.700  1.00119.24           C
ATOM    686  CD  ARG A  95      -1.819 -12.985  22.520  1.00119.24           C
ATOM    687  NE  ARG A  95      -2.865 -13.986  22.346  1.00119.24           N
ATOM    688  N   GLU A  96      -0.366  -8.249  24.707  1.00217.48           N
ATOM    689  CA  GLU A  96       0.689  -7.576  25.454  1.00217.48           C
ATOM    690  C   GLU A  96       0.640  -8.087  26.891  1.00217.48           C
ATOM    691  O   GLU A  96       1.609  -7.981  27.639  1.00217.48           O
ATOM    692  CB  GLU A  96       0.462  -6.061  25.443  1.00177.38           C
ATOM    693  CG  GLU A  96      -0.777  -5.614  26.218  1.00177.38           C
ATOM    694  CD  GLU A  96      -0.877  -4.103  26.364  1.00177.38           C
ATOM    695  OE1 GLU A  96       0.132  -3.405  26.125  1.00177.38           O
ATOM    696  OE2 GLU A  96      -1.971  -3.614  26.719  1.00177.38           O
ATOM    697  N   GLN A  97      -0.510  -8.636  27.261  1.00179.95           N
ATOM    698  CA  GLN A  97      -0.726  -9.178  28.591  1.00179.95           C
ATOM    699  C   GLN A  97       0.195 -10.383  28.827  1.00179.95           C
ATOM    700  O   GLN A  97       0.755 -10.489  29.940  1.00179.95           O
ATOM    701  CB  GLN A  97      -2.192  -9.599  28.724  1.00193.75           C
ATOM    702  CG  GLN A  97      -2.406 -10.907  28.004  1.00193.75           C
ATOM    703  CD  GLN A  97      -3.676 -11.010  27.196  1.00193.75           C
ATOM    704  OE1 GLN A  97      -4.370 -11.999  27.296  1.00193.75           O
ATOM    705  NE2 GLN A  97      -3.971 -10.013  26.377  1.00193.75           N
ATOM    707  N   ALA B  98       4.756 -17.097  19.523  1.00173.57           N
ATOM    708  CA  ALA B  98       3.941 -15.878  19.801  1.00173.57           C
ATOM    709  C   ALA B  98       2.700 -15.842  18.917  1.00173.57           C
ATOM    710  O   ALA B  98       1.867 -16.749  18.957  1.00173.57           O
ATOM    711  CB  ALA B  98       4.786 -14.629  19.571  1.00 82.33           C
ATOM    712  N   LEU B  99       2.584 -14.782  18.121  1.00159.27           N
ATOM    713  CA  LEU B  99       1.460 -14.608  17.209  1.00159.27           C
ATOM    714  C   LEU B  99       1.767 -13.496  16.213  1.00159.27           C
ATOM    715  O   LEU B  99       2.007 -13.748  15.035  1.00159.27           O
ATOM    716  CB  LEU B  99       0.194 -14.258  17.989  1.00123.64           C
ATOM    717  CG  LEU B  99      -1.070 -14.097  17.142  1.00123.64           C
ATOM    718  CD1 LEU B  99      -1.996 -15.281  17.379  1.00123.64           C
ATOM    719  CD2 LEU B  99      -1.762 -12.789  17.494  1.00123.64           C
ATOM    720  N   HIS B 100       1.758 -12.262  16.700  1.00108.17           N
ATOM    721  CA  HIS B 100       2.038 -11.110  15.861  1.00108.17           C
ATOM    722  C   HIS B 100       3.255 -11.366  14.985  1.00108.17           C
ATOM    723  O   HIS B 100       3.352 -10.849  13.879  1.00108.17           O
ATOM    724  CB  HIS B 100       2.291  -9.879  16.738  1.00154.23           C
ATOM    725  CG  HIS B 100       3.731  -9.681  17.099  1.00154.23           C
ATOM    726  ND1 HIS B 100       4.511  -8.694  16.536  1.00154.23           N
ATOM    727  CD2 HIS B 100       4.535 -10.350  17.959  1.00154.23           C
ATOM    728  CE1 HIS B 100       5.734  -8.765  17.032  1.00154.23           C
ATOM    729  NE2 HIS B 100       5.775  -9.761  17.897  1.00154.23           N
ATOM    730  N   TRP B 101       4.174 -12.178  15.490  1.00 76.21           N
ATOM    731  CA  TRP B 101       5.409 -12.494  14.782  1.00 76.21           C
ATOM    732  C   TRP B 101       5.354 -13.850  14.095  1.00 76.21           C
ATOM    733  O   TRP B 101       6.227 -14.177  13.292  1.00 76.21           O
ATOM    734  CB  TRP B 101       6.578 -12.481  15.772  1.00172.63           C
ATOM    735  CG  TRP B 101       7.848 -11.870  15.258  1.00172.63           C
ATOM    736  CD1 TRP B 101       9.119 -12.310  15.497  1.00172.63           C
ATOM    737  CD2 TRP B 101       7.975 -10.690  14.459  1.00172.63           C
ATOM    738  NE1 TRP B 101      10.030 -11.476  14.898  1.00172.63           N
ATOM    739  CE2 TRP B 101       9.356 -10.473  14.253  1.00172.63           C
ATOM    740  CE3 TRP B 101       7.059  -9.792  13.896  1.00172.63           C
ATOM    741  CZ2 TRP B 101       9.844  -9.394  13.508  1.00172.63           C
ATOM    742  CZ3 TRP B 101       7.543  -8.718  13.153  1.00172.63           C
ATOM    743  CH2 TRP B 101       8.925  -8.530  12.968  1.00172.63           C
ATOM    744  N   ARG B 102       4.337 -14.641  14.416  1.00123.46           N
ATOM    745  CA  ARG B 102       4.204 -15.968  13.830  1.00123.46           C
ATOM    746  C   ARG B 102       2.980 -16.092  12.940  1.00123.46           C
ATOM    747  O   ARG B 102       2.928 -16.959  12.069  1.00123.46           O
ATOM    748  CB  ARG B 102       4.139 -17.028  14.930  1.00181.55           C
ATOM    749  N   ALA B 103       1.992 -15.234  13.165  1.00152.63           N
ATOM    750  CA  ALA B 103       0.776 -15.251  12.362  1.00152.63           C
ATOM    751  C   ALA B 103       1.109 -14.691  10.984  1.00152.63           C
ATOM    752  O   ALA B 103       0.358 -14.869  10.025  1.00152.63           O
ATOM    753  CB  ALA B 103      -0.305 -14.409  13.027  1.00169.17           C
ATOM    754  N   ALA B 104       2.251 -14.015  10.904  1.00 93.54           N
ATOM    755  CA  ALA B 104       2.725 -13.413   9.667  1.00 93.54           C
ATOM    756  C   ALA B 104       3.613 -14.393   8.911  1.00 93.54           C
ATOM    757  O   ALA B 104       3.246 -14.871   7.838  1.00 93.54           O
ATOM    758  CB  ALA B 104       3.497 -12.135   9.974  1.00107.23           C
ATOM    759  N   GLY B 105       4.780 -14.687   9.477  1.00121.85           N
ATOM    760  CA  GLY B 105       5.698 -15.612   8.840  1.00121.85           C
ATOM    761  C   GLY B 105       4.992 -16.825   8.262  1.00121.85           C
ATOM    762  O   GLY B 105       5.514 -17.478   7.360  1.00121.85           O
ATOM    763  N   ALA B 106       3.800 -17.127   8.769  1.00132.44           N
ATOM    764  CA  ALA B 106       3.045 -18.276   8.287  1.00132.44           C
ATOM    765  C   ALA B 106       2.042 -17.907   7.207  1.00132.44           C
ATOM    766  O   ALA B 106       1.869 -18.647   6.239  1.00132.44           O
ATOM    767  CB  ALA B 106       2.323 -18.948   9.436  1.00151.29           C
ATOM    768  N   ALA B 107       1.375 -16.772   7.379  1.00130.47           N
ATOM    769  CA  ALA B 107       0.379 -16.330   6.413  1.00130.47           C
ATOM    770  C   ALA B 107       0.953 -16.290   5.017  1.00130.47           C
ATOM    771  O   ALA B 107       0.311 -16.718   4.067  1.00130.47           O
ATOM    772  CB  ALA B 107      -0.135 -14.965   6.780  1.00166.05           C
ATOM    773  N   THR B 108       2.159 -15.755   4.891  1.00109.18           N
ATOM    774  CA  THR B 108       2.783 -15.680   3.585  1.00109.18           C
ATOM    775  C   THR B 108       2.713 -17.050   2.921  1.00109.18           C
ATOM    776  O   THR B 108       2.390 -17.150   1.739  1.00109.18           O
ATOM    777  CB  THR B 108       4.243 -15.241   3.679  1.00 64.35           C
ATOM    778  OG1 THR B 108       5.052 -16.357   4.067  1.00 64.35           O
ATOM    779  CG2 THR B 108       4.397 -14.110   4.690  1.00 64.35           C
ATOM    780  N   VAL B 109       2.997 -18.107   3.677  1.00 92.26           N
ATOM    781  CA  VAL B 109       2.936 -19.451   3.113  1.00 92.26           C
ATOM    782  C   VAL B 109       1.522 -19.709   2.606  1.00 92.26           C
ATOM    783  O   VAL B 109       1.249 -20.742   2.005  1.00 92.26           O
ATOM    784  CB  VAL B 109       3.298 -20.539   4.143  1.00173.88           C
ATOM    785  CG1 VAL B 109       3.581 -21.847   3.421  1.00173.88           C
ATOM    786  CG2 VAL B 109       4.513 -20.119   4.946  1.00173.88           C
ATOM    787  N   LEU B 110       0.625 -18.761   2.864  1.00103.66           N
ATOM    788  CA  LEU B 110      -0.760 -18.858   2.414  1.00103.66           C
ATOM    789  C   LEU B 110      -0.884 -18.129   1.082  1.00103.66           C
ATOM    790  O   LEU B 110      -1.458 -18.656   0.130  1.00103.66           O
ATOM    791  CB  LEU B 110      -1.707 -18.222   3.435  1.00170.52           C
ATOM    792  CG  LEU B 110      -1.664 -18.837   4.831  1.00170.52           C
ATOM    793  CD1 LEU B 110      -2.328 -17.912   5.843  1.00170.52           C
ATOM    794  CD2 LEU B 110      -2.367 -20.179   4.787  1.00170.52           C
ATOM    795  N   LEU B 111      -0.335 -16.918   1.021  1.00103.32           N
ATOM    796  CA  LEU B 111      -0.378 -16.111  -0.196  1.00103.32           C
ATOM    797  C   LEU B 111       0.265 -16.858  -1.348  1.00103.32           C
ATOM    798  O   LEU B 111      -0.270 -16.887  -2.454  1.00103.32           O
ATOM    799  CB  LEU B 111       0.353 -14.786   0.010  1.00 93.19           C
ATOM    800  CG  LEU B 111       0.615 -13.993  -1.269  1.00 93.19           C
ATOM    801  CD1 LEU B 111      -0.605 -13.149  -1.613  1.00 93.19           C
ATOM    802  CD2 LEU B 111       1.836 -13.119  -1.078  1.00 93.19           C
ATOM    803  N   VAL B 112       1.422 -17.454  -1.082  1.00 85.21           N
ATOM    804  CA  VAL B 112       2.140 -18.205  -2.096  1.00 85.21           C
ATOM    805  C   VAL B 112       1.251 -19.288  -2.677  1.00 85.21           C
ATOM    806  O   VAL B 112       1.359 -19.623  -3.854  1.00 85.21           O
ATOM    807  CB  VAL B 112       3.417 -18.846  -1.525  1.00 75.86           C
ATOM    808  CG1 VAL B 112       3.437 -20.344  -1.802  1.00 75.86           C
ATOM    809  CG2 VAL B 112       4.634 -18.180  -2.141  1.00 75.86           C
ATOM    810  N   ILE B 113       0.379 -19.850  -1.851  1.00100.51           N
ATOM    811  CA  ILE B 113      -0.526 -20.873  -2.343  1.00100.51           C
ATOM    812  C   ILE B 113      -1.484 -20.161  -3.295  1.00100.51           C
ATOM    813  O   ILE B 113      -1.705 -20.612  -4.419  1.00100.51           O
ATOM    814  CB  ILE B 113      -1.312 -21.538  -1.187  1.00109.28           C
ATOM    815  CG1 ILE B 113      -0.506 -22.704  -0.611  1.00109.28           C
ATOM    816  CG2 ILE B 113      -2.652 -22.062  -1.689  1.00109.28           C
ATOM    817  CD1 ILE B 113       0.945 -22.380  -0.317  1.00109.28           C
ATOM    818  N   VAL B 114      -2.026 -19.032  -2.839  1.00 75.57           N
ATOM    819  CA  VAL B 114      -2.954 -18.232  -3.636  1.00 75.57           C
ATOM    820  C   VAL B 114      -2.364 -17.983  -5.012  1.00 75.57           C
ATOM    821  O   VAL B 114      -3.031 -18.153  -6.029  1.00 75.57           O
ATOM    822  CB  VAL B 114      -3.227 -16.866  -2.982  1.00150.91           C
ATOM    823  CG1 VAL B 114      -4.066 -16.000  -3.911  1.00150.91           C
ATOM    824  CG2 VAL B 114      -3.932 -17.062  -1.659  1.00150.91           C
ATOM    825  N   LEU B 115      -1.108 -17.558  -5.029  1.00 64.79           N
ATOM    826  CA  LEU B 115      -0.428 -17.303  -6.278  1.00 64.79           C
ATOM    827  C   LEU B 115      -0.595 -18.540  -7.140  1.00 64.79           C
ATOM    828  O   LEU B 115      -1.448 -18.573  -8.027  1.00 64.79           O
ATOM    829  CB  LEU B 115       1.055 -17.042  -6.030  1.00 30.63           C
ATOM    830  CG  LEU B 115       1.408 -15.778  -5.243  1.00 30.63           C
ATOM    831  CD1 LEU B 115       2.874 -15.435  -5.487  1.00 30.63           C
ATOM    832  CD2 LEU B 115       0.501 -14.621  -5.657  1.00 30.63           C
ATOM    833  N   LEU B 116       0.210 -19.562  -6.862  1.00 61.75           N
ATOM    834  CA  LEU B 116       0.158 -20.808  -7.616  1.00 61.75           C
ATOM    835  C   LEU B 116      -1.275 -21.262  -7.844  1.00 61.75           C
ATOM    836  O   LEU B 116      -1.574 -21.872  -8.866  1.00 61.75           O
ATOM    837  CB  LEU B 116       0.934 -21.902  -6.886  1.00 51.23           C
ATOM    838  CG  LEU B 116       2.390 -21.582  -6.529  1.00 51.23           C
ATOM    839  CD1 LEU B 116       3.218 -22.850  -6.607  1.00 51.23           C
ATOM    840  CD2 LEU B 116       2.958 -20.525  -7.464  1.00 51.23           C
ATOM    841  N   ALA B 117      -2.157 -20.952  -6.898  1.00 99.86           N
ATOM    842  CA  ALA B 117      -3.563 -21.329  -7.005  1.00 99.86           C
ATOM    843  C   ALA B 117      -4.263 -20.522  -8.090  1.00 99.86           C
ATOM    844  O   ALA B 117      -4.922 -21.082  -8.965  1.00 99.86           O
ATOM    845  CB  ALA B 117      -4.264 -21.117  -5.670  1.00195.79           C
ATOM    846  N   GLY B 118      -4.122 -19.202  -8.026  1.00121.01           N
ATOM    847  CA  GLY B 118      -4.747 -18.345  -9.016  1.00121.01           C
ATOM    848  C   GLY B 118      -4.098 -18.517 -10.373  1.00121.01           C
ATOM    849  O   GLY B 118      -4.766 -18.462 -11.404  1.00121.01           O
ATOM    850  N   SER B 119      -2.788 -18.732 -10.367  1.00 82.01           N
ATOM    851  CA  SER B 119      -2.031 -18.919 -11.594  1.00 82.01           C
ATOM    852  C   SER B 119      -2.646 -20.016 -12.441  1.00 82.01           C
ATOM    853  O   SER B 119      -3.147 -19.767 -13.535  1.00 82.01           O
ATOM    854  CB  SER B 119      -0.587 -19.295 -11.273  1.00 71.68           C
ATOM    855  OG  SER B 119       0.103 -18.206 -10.690  1.00 71.68           O
ATOM    856  N   TYR B 120      -2.605 -21.236 -11.924  1.00 78.96           N
ATOM    857  CA  TYR B 120      -3.137 -22.381 -12.641  1.00 78.96           C
ATOM    858  C   TYR B 120      -4.653 -22.488 -12.564  1.00 78.96           C
ATOM    859  O   TYR B 120      -5.201 -23.587 -12.532  1.00 78.96           O
ATOM    860  CB  TYR B 120      -2.500 -23.667 -12.112  1.00194.30           C
ATOM    861  CG  TYR B 120      -0.995 -23.713 -12.261  1.00194.30           C
ATOM    862  CD1 TYR B 120      -0.197 -22.636 -11.869  1.00194.30           C
ATOM    863  CD2 TYR B 120      -0.365 -24.841 -12.784  1.00194.30           C
ATOM    864  CE1 TYR B 120       1.188 -22.683 -11.992  1.00194.30           C
ATOM    865  CE2 TYR B 120       1.020 -24.899 -12.911  1.00194.30           C
ATOM    866  CZ  TYR B 120       1.790 -23.817 -12.514  1.00194.30           C
ATOM    867  OH  TYR B 120       3.160 -23.879 -12.632  1.00194.30           O
ATOM    868  N   LEU B 121      -5.326 -21.344 -12.525  1.00 74.28           N
ATOM    869  CA  LEU B 121      -6.784 -21.317 -12.478  1.00 74.28           C
ATOM    870  C   LEU B 121      -7.291 -20.207 -13.387  1.00 74.28           C
ATOM    871  O   LEU B 121      -8.329 -20.340 -14.029  1.00 74.28           O
ATOM    872  CB  LEU B 121      -7.289 -21.082 -11.051  1.00112.87           C
ATOM    873  CG  LEU B 121      -8.720 -21.579 -10.798  1.00112.87           C
ATOM    874  CD1 LEU B 121      -8.804 -22.201  -9.419  1.00112.87           C
ATOM    875  CD2 LEU B 121      -9.711 -20.432 -10.926  1.00112.87           C
ATOM    876  N   ALA B 122      -6.555 -19.104 -13.430  1.00115.92           N
ATOM    877  CA  ALA B 122      -6.932 -17.987 -14.282  1.00115.92           C
ATOM    878  C   ALA B 122      -6.682 -18.426 -15.717  1.00115.92           C
ATOM    879  O   ALA B 122      -7.438 -18.086 -16.626  1.00115.92           O
ATOM    880  CB  ALA B 122      -6.091 -16.762 -13.945  1.00146.37           C
ATOM    881  N   VAL B 123      -5.614 -19.192 -15.908  1.00 68.98           N
ATOM    882  CA  VAL B 123      -5.263 -19.692 -17.227  1.00 68.98           C
ATOM    883  C   VAL B 123      -6.438 -20.488 -17.759  1.00 68.98           C
ATOM    884  O   VAL B 123      -7.031 -20.120 -18.767  1.00 68.98           O
ATOM    885  CB  VAL B 123      -4.015 -20.613 -17.185  1.00 35.08           C
ATOM    886  CG1 VAL B 123      -3.945 -21.453 -18.451  1.00 35.08           C
ATOM    887  CG2 VAL B 123      -2.745 -19.776 -17.028  1.00 35.08           C
ATOM    888  N   LEU B 124      -6.785 -21.572 -17.070  1.00 84.09           N
ATOM    889  CA  LEU B 124      -7.895 -22.415 -17.494  1.00 84.09           C
ATOM    890  C   LEU B 124      -9.220 -21.653 -17.536  1.00 84.09           C
ATOM    891  O   LEU B 124     -10.284 -22.244 -17.722  1.00 84.09           O
ATOM    892  CB  LEU B 124      -8.018 -23.631 -16.573  1.00177.37           C
ATOM    893  CG  LEU B 124      -8.106 -23.380 -15.068  1.00177.37           C
ATOM    894  CD1 LEU B 124      -9.566 -23.298 -14.650  1.00177.37           C
ATOM    895  CD2 LEU B 124      -7.399 -24.502 -14.323  1.00177.37           C
ATOM    896  N   ALA B 125      -9.148 -20.340 -17.361  1.00 85.08           N
ATOM    897  CA  ALA B 125     -10.333 -19.494 -17.404  1.00 85.08           C
ATOM    898  C   ALA B 125     -10.223 -18.578 -18.617  1.00 85.08           C
ATOM    899  O   ALA B 125     -11.227 -18.095 -19.135  1.00 85.08           O
ATOM    900  CB  ALA B 125     -10.436 -18.668 -16.129  1.00 95.57           C
ATOM    901  N   GLU B 126      -8.989 -18.357 -19.067  1.00135.88           N
ATOM    902  CA  GLU B 126      -8.713 -17.497 -20.213  1.00135.88           C
ATOM    903  C   GLU B 126      -8.165 -18.263 -21.417  1.00135.88           C
ATOM    904  O   GLU B 126      -8.399 -17.875 -22.560  1.00135.88           O
ATOM    905  CB  GLU B 126      -7.706 -16.415 -19.821  1.00 58.94           C
ATOM    906  CG  GLU B 126      -8.110 -15.598 -18.615  1.00 58.94           C
ATOM    907  CD  GLU B 126      -8.282 -14.125 -18.936  1.00 58.94           C
ATOM    908  OE1 GLU B 126      -7.267 -13.446 -19.237  1.00 58.94           O
ATOM    909  OE2 GLU B 126      -9.437 -13.651 -18.883  1.00 58.94           O
ATOM    910  N   ARG B 127      -7.434 -19.342 -21.147  1.00114.57           N
ATOM    911  CA  ARG B 127      -6.819 -20.181 -22.177  1.00114.57           C
ATOM    912  C   ARG B 127      -7.551 -20.229 -23.517  1.00114.57           C
ATOM    913  O   ARG B 127      -6.920 -20.210 -24.574  1.00114.57           O
ATOM    914  CB  ARG B 127      -6.637 -21.609 -21.650  1.00170.44           C
ATOM    915  CG  ARG B 127      -6.002 -22.569 -22.648  1.00170.44           C
ATOM    916  CD  ARG B 127      -4.696 -23.142 -22.124  1.00170.44           C
ATOM    917  NE  ARG B 127      -3.606 -22.972 -23.080  1.00170.44           N
ATOM    918  CZ  ARG B 127      -2.343 -23.318 -22.850  1.00170.44           C
ATOM    919  NH1 ARG B 127      -2.001 -23.860 -21.686  1.00170.44           N
ATOM    920  NH2 ARG B 127      -1.419 -23.120 -23.784  1.00170.44           N
ATOM    921  N   GLY B 128      -8.878 -20.302 -23.476  1.00182.79           N
ATOM    922  CA  GLY B 128      -9.642 -20.354 -24.709  1.00182.79           C
ATOM    923  C   GLY B 128     -10.582 -19.175 -24.864  1.00182.79           C
ATOM    924  O   GLY B 128     -11.777 -19.294 -24.588  1.00182.79           O
ATOM    925  N   ALA B 129     -10.049 -18.039 -25.308  1.00100.03           N
ATOM    926  CA  ALA B 129     -10.857 -16.837 -25.490  1.00100.03           C
ATOM    927  C   ALA B 129     -10.033 -15.646 -25.982  1.00100.03           C
ATOM    928  O   ALA B 129      -8.799 -15.694 -26.001  1.00100.03           O
ATOM    929  CB  ALA B 129     -11.550 -16.477 -24.178  1.00 60.31           C
ATOM    930  N   PRO B 130     -10.719 -14.563 -26.403  1.00 91.33           N
ATOM    931  CA  PRO B 130     -10.121 -13.315 -26.911  1.00 91.33           C
ATOM    932  C   PRO B 130      -9.152 -12.630 -25.936  1.00 91.33           C
ATOM    933  O   PRO B 130      -8.709 -11.504 -26.173  1.00 91.33           O
ATOM    934  CB  PRO B 130     -11.334 -12.429 -27.195  1.00 72.81           C
ATOM    935  CG  PRO B 130     -12.477 -13.384 -27.370  1.00 72.81           C
ATOM    936  CD  PRO B 130     -12.194 -14.521 -26.450  1.00 72.81           C
ATOM    937  N   GLY B 131      -8.815 -13.320 -24.853  1.00 41.72           N
ATOM    938  CA  GLY B 131      -7.942 -12.743 -23.852  1.00 41.72           C
ATOM    939  C   GLY B 131      -6.456 -12.861 -24.066  1.00 41.72           C
ATOM    940  O   GLY B 131      -5.985 -13.689 -24.844  1.00 41.72           O
ATOM    941  N   ALA B 132      -5.725 -12.024 -23.333  1.00124.25           N
ATOM    942  CA  ALA B 132      -4.273 -11.960 -23.382  1.00124.25           C
ATOM    943  C   ALA B 132      -3.598 -13.286 -23.047  1.00124.25           C
ATOM    944  O   ALA B 132      -4.256 -14.319 -22.901  1.00124.25           O
ATOM    945  CB  ALA B 132      -3.773 -10.869 -22.441  1.00110.28           C
ATOM    946  N   GLN B 133      -2.277 -13.230 -22.914  1.00131.49           N
ATOM    947  CA  GLN B 133      -1.454 -14.399 -22.629  1.00131.49           C
ATOM    948  C   GLN B 133      -1.801 -15.170 -21.363  1.00131.49           C
ATOM    949  O   GLN B 133      -1.103 -16.124 -21.017  1.00131.49           O
ATOM    950  CB  GLN B 133       0.023 -13.995 -22.584  1.00140.05           C
ATOM    951  CG  GLN B 133       0.986 -15.100 -22.985  1.00140.05           C
ATOM    952  CD  GLN B 133       2.428 -14.639 -22.985  1.00140.05           C
ATOM    953  OE1 GLN B 133       2.876 -13.972 -23.917  1.00140.05           O
ATOM    954  NE2 GLN B 133       3.165 -14.991 -21.937  1.00140.05           N
ATOM    955  N   LEU B 134      -2.861 -14.770 -20.667  1.00 71.35           N
ATOM    956  CA  LEU B 134      -3.262 -15.487 -19.459  1.00 71.35           C
ATOM    957  C   LEU B 134      -3.814 -16.818 -19.947  1.00 71.35           C
ATOM    958  O   LEU B 134      -4.822 -17.326 -19.460  1.00 71.35           O
ATOM    959  CB  LEU B 134      -4.329 -14.702 -18.689  1.00 62.77           C
ATOM    960  CG  LEU B 134      -3.812 -13.599 -17.753  1.00 62.77           C
ATOM    961  CD1 LEU B 134      -4.963 -13.028 -16.943  1.00 62.77           C
ATOM    962  CD2 LEU B 134      -2.731 -14.151 -16.830  1.00 62.77           C
ATOM    963  N   ILE B 135      -3.123 -17.361 -20.940  1.00 90.58           N
ATOM    964  CA  ILE B 135      -3.475 -18.615 -21.572  1.00 90.58           C
ATOM    965  C   ILE B 135      -2.335 -19.611 -21.376  1.00 90.58           C
ATOM    966  O   ILE B 135      -2.302 -20.668 -22.004  1.00 90.58           O
ATOM    967  CB  ILE B 135      -3.718 -18.402 -23.086  1.00102.69           C
ATOM    968  CG1 ILE B 135      -2.394 -18.109 -23.797  1.00102.69           C
ATOM    969  CG2 ILE B 135      -4.666 -17.227 -23.302  1.00102.69           C
ATOM    970  N   THR B 136      -1.398 -19.264 -20.502  1.00 83.01           N
ATOM    971  CA  THR B 136      -0.259 -20.128 -20.219  1.00 83.01           C
ATOM    972  C   THR B 136       0.031 -20.094 -18.730  1.00 83.01           C
ATOM    973  O   THR B 136       0.142 -19.019 -18.133  1.00 83.01           O
ATOM    974  CB  THR B 136       0.990 -19.663 -20.979  1.00 95.47           C
ATOM    975  OG1 THR B 136       0.617 -19.285 -22.307  1.00 95.47           O
ATOM    976  CG2 THR B 136       2.017 -20.775 -21.056  1.00 95.47           C
ATOM    977  N   TYR B 137       0.142 -21.272 -18.131  1.00139.80           N
ATOM    978  CA  TYR B 137       0.413 -21.372 -16.705  1.00139.80           C
ATOM    979  C   TYR B 137       1.674 -20.612 -16.309  1.00139.80           C
ATOM    980  O   TYR B 137       1.656 -19.830 -15.359  1.00139.80           O
ATOM    981  CB  TYR B 137       0.531 -22.840 -16.300  1.00214.80           C
ATOM    982  CG  TYR B 137      -0.781 -23.582 -16.376  1.00214.80           C
ATOM    983  CD1 TYR B 137      -1.857 -23.214 -15.568  1.00214.80           C
ATOM    984  CD2 TYR B 137      -0.952 -24.648 -17.258  1.00214.80           C
ATOM    985  CE1 TYR B 137      -3.074 -23.889 -15.636  1.00214.80           C
ATOM    986  CE2 TYR B 137      -2.167 -25.332 -17.334  1.00214.80           C
ATOM    987  CZ  TYR B 137      -3.222 -24.946 -16.520  1.00214.80           C
ATOM    988  OH  TYR B 137      -4.424 -25.616 -16.586  1.00214.80           O
ATOM    989  N   PRO B 138       2.786 -20.825 -17.034  1.00 91.29           N
ATOM    990  CA  PRO B 138       4.043 -20.130 -16.716  1.00 91.29           C
ATOM    991  C   PRO B 138       3.953 -18.614 -16.898  1.00 91.29           C
ATOM    992  O   PRO B 138       4.903 -17.883 -16.599  1.00 91.29           O
ATOM    993  CB  PRO B 138       5.066 -20.752 -17.673  1.00116.80           C
ATOM    994  CG  PRO B 138       4.406 -21.978 -18.229  1.00116.80           C
ATOM    995  CD  PRO B 138       2.935 -21.731 -18.186  1.00116.80           C
ATOM    996  N   ARG B 139       2.804 -18.156 -17.393  1.00 63.17           N
ATOM    997  CA  ARG B 139       2.564 -16.739 -17.633  1.00 63.17           C
ATOM    998  C   ARG B 139       1.648 -16.184 -16.559  1.00 63.17           C
ATOM    999  O   ARG B 139       1.830 -15.061 -16.098  1.00 63.17           O
ATOM   1000  CB  ARG B 139       1.934 -16.535 -19.012  1.00 80.88           C
ATOM   1001  N   ALA B 140       0.658 -16.975 -16.163  1.00 90.91           N
ATOM   1002  CA  ALA B 140      -0.271 -16.547 -15.128  1.00 90.91           C
ATOM   1003  C   ALA B 140       0.507 -16.242 -13.850  1.00 90.91           C
ATOM   1004  O   ALA B 140       0.172 -15.308 -13.124  1.00 90.91           O
ATOM   1005  CB  ALA B 140      -1.310 -17.632 -14.873  1.00 33.08           C
ATOM   1006  N   LEU B 141       1.547 -17.031 -13.586  1.00 96.65           N
ATOM   1007  CA  LEU B 141       2.391 -16.852 -12.403  1.00 96.65           C
ATOM   1008  C   LEU B 141       2.825 -15.404 -12.265  1.00 96.65           C
ATOM   1009  O   LEU B 141       2.397 -14.695 -11.355  1.00 96.65           O
ATOM   1010  CB  LEU B 141       3.652 -17.704 -12.508  1.00 90.10           C
ATOM   1011  CG  LEU B 141       3.610 -19.201 -12.212  1.00 90.10           C
ATOM   1012  CD1 LEU B 141       5.003 -19.646 -11.788  1.00 90.10           C
ATOM   1013  CD2 LEU B 141       2.594 -19.506 -11.132  1.00 90.10           C
ATOM   1014  N   TRP B 142       3.697 -14.986 -13.177  1.00 81.17           N
ATOM   1015  CA  TRP B 142       4.222 -13.628 -13.199  1.00 81.17           C
ATOM   1016  C   TRP B 142       3.076 -12.626 -13.104  1.00 81.17           C
ATOM   1017  O   TRP B 142       3.286 -11.480 -12.721  1.00 81.17           O
ATOM   1018  CB  TRP B 142       5.043 -13.412 -14.483  1.00 61.75           C
ATOM   1019  CG  TRP B 142       5.335 -11.979 -14.828  1.00 61.75           C
ATOM   1020  CD1 TRP B 142       4.807 -11.273 -15.864  1.00 61.75           C
ATOM   1021  CD2 TRP B 142       6.208 -11.077 -14.133  1.00 61.75           C
ATOM   1022  NE1 TRP B 142       5.293  -9.984 -15.864  1.00 61.75           N
ATOM   1023  CE2 TRP B 142       6.154  -9.836 -14.812  1.00 61.75           C
ATOM   1024  CE3 TRP B 142       7.032 -11.194 -13.005  1.00 61.75           C
ATOM   1025  CZ2 TRP B 142       6.890  -8.719 -14.401  1.00 61.75           C
ATOM   1026  CZ3 TRP B 142       7.766 -10.076 -12.595  1.00 61.75           C
ATOM   1027  CH2 TRP B 142       7.686  -8.858 -13.294  1.00 61.75           C
ATOM   1028  N   TRP B 143       1.866 -13.063 -13.439  1.00 58.82           N
ATOM   1029  CA  TRP B 143       0.700 -12.187 -13.359  1.00 58.82           C
ATOM   1030  C   TRP B 143       0.177 -12.162 -11.933  1.00 58.82           C
ATOM   1031  O   TRP B 143      -0.200 -11.110 -11.413  1.00 58.82           O
ATOM   1032  CB  TRP B 143      -0.419 -12.672 -14.265  1.00 32.28           C
ATOM   1033  CG  TRP B 143      -1.719 -12.034 -13.929  1.00 32.28           C
ATOM   1034  CD1 TRP B 143      -2.094 -10.752 -14.195  1.00 32.28           C
ATOM   1035  CD2 TRP B 143      -2.826 -12.646 -13.262  1.00 32.28           C
ATOM   1036  NE1 TRP B 143      -3.370 -10.522 -13.739  1.00 32.28           N
ATOM   1037  CE2 TRP B 143      -3.844 -11.669 -13.162  1.00 32.28           C
ATOM   1038  CE3 TRP B 143      -3.060 -13.924 -12.741  1.00 32.28           C
ATOM   1039  CZ2 TRP B 143      -5.080 -11.931 -12.562  1.00 32.28           C
ATOM   1040  CZ3 TRP B 143      -4.287 -14.187 -12.145  1.00 32.28           C
ATOM   1041  CH2 TRP B 143      -5.283 -13.192 -12.061  1.00 32.28           C
ATOM   1042  N   SER B 144       0.135 -13.339 -11.318  1.00 56.42           N
ATOM   1043  CA  SER B 144      -0.320 -13.469  -9.944  1.00 56.42           C
ATOM   1044  C   SER B 144       0.556 -12.566  -9.094  1.00 56.42           C
ATOM   1045  O   SER B 144       0.067 -11.792  -8.277  1.00 56.42           O
ATOM   1046  CB  SER B 144      -0.179 -14.919  -9.474  1.00 68.84           C
ATOM   1047  OG  SER B 144      -1.233 -15.724  -9.974  1.00 68.84           O
ATOM   1048  N   VAL B 145       1.861 -12.664  -9.312  1.00 33.40           N
ATOM   1049  CA  VAL B 145       2.824 -11.867  -8.573  1.00 33.40           C
ATOM   1050  C   VAL B 145       2.603 -10.363  -8.732  1.00 33.40           C
ATOM   1051  O   VAL B 145       2.458  -9.651  -7.736  1.00 33.40           O
ATOM   1052  CB  VAL B 145       4.265 -12.205  -9.007  1.00 28.97           C
ATOM   1053  CG1 VAL B 145       5.258 -11.313  -8.264  1.00 28.97           C
ATOM   1054  CG2 VAL B 145       4.548 -13.682  -8.747  1.00 28.97           C
ATOM   1055  N   GLU B 146       2.591  -9.878  -9.971  1.00 75.47           N
ATOM   1056  CA  GLU B 146       2.388  -8.451 -10.230  1.00 75.47           C
ATOM   1057  C   GLU B 146       1.074  -8.021  -9.603  1.00 75.47           C
ATOM   1058  O   GLU B 146       1.006  -7.005  -8.915  1.00 75.47           O
ATOM   1059  CB  GLU B 146       2.365  -8.157 -11.740  1.00 59.15           C
ATOM   1060  N   THR B 147       0.035  -8.814  -9.833  1.00 55.69           N
ATOM   1061  CA  THR B 147      -1.285  -8.522  -9.288  1.00 55.69           C
ATOM   1062  C   THR B 147      -1.250  -8.480  -7.758  1.00 55.69           C
ATOM   1063  O   THR B 147      -1.703  -7.510  -7.138  1.00 55.69           O
ATOM   1064  CB  THR B 147      -2.316  -9.593  -9.717  1.00 90.47           C
ATOM   1065  OG1 THR B 147      -2.394  -9.647 -11.149  1.00 90.47           O
ATOM   1066  CG2 THR B 147      -3.688  -9.266  -9.141  1.00 90.47           C
ATOM   1067  N   ALA B 148      -0.711  -9.548  -7.169  1.00 51.66           N
ATOM   1068  CA  ALA B 148      -0.601  -9.691  -5.724  1.00 51.66           C
ATOM   1069  C   ALA B 148       0.186  -8.551  -5.102  1.00 51.66           C
ATOM   1070  O   ALA B 148      -0.144  -8.081  -4.019  1.00 51.66           O
ATOM   1071  CB  ALA B 148       0.053 -11.018  -5.386  1.00 58.83           C
ATOM   1072  N   THR B 149       1.239  -8.118  -5.777  1.00 23.11           N
ATOM   1073  CA  THR B 149       2.038  -7.016  -5.266  1.00 23.11           C
ATOM   1074  C   THR B 149       1.277  -5.751  -5.585  1.00 23.11           C
ATOM   1075  O   THR B 149       1.568  -4.681  -5.045  1.00 23.11           O
ATOM   1076  CB  THR B 149       3.377  -6.914  -5.982  1.00 49.69           C
ATOM   1077  OG1 THR B 149       3.967  -8.210  -6.083  1.00 49.69           O
ATOM   1078  CG2 THR B 149       4.302  -5.982  -5.231  1.00 49.69           C
ATOM   1079  N   THR B 150       0.283  -5.907  -6.456  1.00 73.54           N
ATOM   1080  CA  THR B 150      -0.546  -4.815  -6.957  1.00 73.54           C
ATOM   1081  C   THR B 150       0.359  -3.726  -7.512  1.00 73.54           C
ATOM   1082  O   THR B 150       0.576  -2.682  -6.910  1.00 73.54           O
ATOM   1083  CB  THR B 150      -1.497  -4.221  -5.887  1.00 51.43           C
ATOM   1084  OG1 THR B 150      -1.372  -2.794  -5.871  1.00 51.43           O
ATOM   1085  CG2 THR B 150      -1.204  -4.780  -4.520  1.00 51.43           C
ATOM   1086  N   VAL B 151       0.909  -4.020  -8.680  1.00146.59           N
ATOM   1087  CA  VAL B 151       1.793  -3.115  -9.378  1.00146.59           C
ATOM   1088  C   VAL B 151       1.146  -2.896 -10.743  1.00146.59           C
ATOM   1089  O   VAL B 151       1.338  -1.864 -11.384  1.00146.59           O
ATOM   1090  CB  VAL B 151       3.181  -3.752  -9.532  1.00 55.21           C
ATOM   1091  CG1 VAL B 151       4.183  -2.715  -9.950  1.00 55.21           C
ATOM   1092  CG2 VAL B 151       3.605  -4.388  -8.216  1.00 55.21           C
ATOM   1093  N   GLY B 152       0.357  -3.884 -11.157  1.00130.62           N
ATOM   1094  CA  GLY B 152      -0.352  -3.831 -12.424  1.00130.62           C
ATOM   1095  C   GLY B 152       0.463  -3.280 -13.568  1.00130.62           C
ATOM   1096  O   GLY B 152       0.286  -2.133 -13.964  1.00130.62           O
ATOM   1097  N   TYR B 153       1.356  -4.100 -14.107  1.00 53.28           N
ATOM   1098  CA  TYR B 153       2.195  -3.661 -15.211  1.00 53.28           C
ATOM   1099  C   TYR B 153       1.328  -3.339 -16.395  1.00 53.28           C
ATOM   1100  O   TYR B 153       1.595  -2.384 -17.110  1.00 53.28           O
ATOM   1101  CB  TYR B 153       3.208  -4.744 -15.587  1.00 36.75           C
ATOM   1102  CG  TYR B 153       4.534  -4.561 -14.896  1.00 36.75           C
ATOM   1103  CD1 TYR B 153       5.144  -3.301 -14.844  1.00 36.75           C
ATOM   1104  CD2 TYR B 153       5.149  -5.626 -14.237  1.00 36.75           C
ATOM   1105  CE1 TYR B 153       6.339  -3.101 -14.142  1.00 36.75           C
ATOM   1106  CE2 TYR B 153       6.346  -5.443 -13.529  1.00 36.75           C
ATOM   1107  CZ  TYR B 153       6.938  -4.178 -13.482  1.00 36.75           C
ATOM   1108  OH  TYR B 153       8.117  -3.994 -12.777  1.00 36.75           O
ATOM   1109  N   GLY B 154       0.278  -4.134 -16.580  1.00 41.45           N
ATOM   1110  CA  GLY B 154      -0.620  -3.937 -17.702  1.00 41.45           C
ATOM   1111  C   GLY B 154      -0.247  -4.904 -18.814  1.00 41.45           C
ATOM   1112  O   GLY B 154      -1.034  -5.183 -19.721  1.00 41.45           O
ATOM   1113  N   ASP B 155       0.977  -5.412 -18.728  1.00 42.91           N
ATOM   1114  CA  ASP B 155       1.505  -6.371 -19.690  1.00 42.91           C
ATOM   1115  C   ASP B 155       0.586  -7.591 -19.768  1.00 42.91           C
ATOM   1116  O   ASP B 155       0.573  -8.300 -20.768  1.00 42.91           O
ATOM   1117  CB  ASP B 155       2.901  -6.813 -19.253  1.00 58.15           C
ATOM   1118  CG  ASP B 155       2.864  -7.908 -18.196  1.00 58.15           C
ATOM   1119  OD1 ASP B 155       2.505  -7.627 -17.018  1.00 58.15           O
ATOM   1120  OD2 ASP B 155       3.195  -9.058 -18.559  1.00 58.15           O
ATOM   1121  N   LEU B 156      -0.172  -7.831 -18.699  1.00 60.81           N
ATOM   1122  CA  LEU B 156      -1.094  -8.962 -18.635  1.00 60.81           C
ATOM   1123  C   LEU B 156      -2.257  -8.699 -17.678  1.00 60.81           C
ATOM   1124  O   LEU B 156      -2.095  -8.020 -16.661  1.00 60.81           O
ATOM   1125  CB  LEU B 156      -0.353 -10.223 -18.176  1.00 54.62           C
ATOM   1126  CG  LEU B 156       0.795 -10.770 -19.023  1.00 54.62           C
ATOM   1127  CD1 LEU B 156       1.351 -12.018 -18.374  1.00 54.62           C
ATOM   1128  CD2 LEU B 156       0.305 -11.097 -20.409  1.00 54.62           C
ATOM   1129  N   TYR B 157      -3.425  -9.246 -18.023  1.00 36.04           N
ATOM   1130  CA  TYR B 157      -4.645  -9.127 -17.220  1.00 36.04           C
ATOM   1131  C   TYR B 157      -5.797 -10.004 -17.731  1.00 36.04           C
ATOM   1132  O   TYR B 157      -5.871 -10.342 -18.912  1.00 36.04           O
ATOM   1133  CB  TYR B 157      -5.109  -7.675 -17.150  1.00101.73           C
ATOM   1134  CG  TYR B 157      -5.319  -7.018 -18.484  1.00101.73           C
ATOM   1135  CD1 TYR B 157      -4.234  -6.635 -19.269  1.00101.73           C
ATOM   1136  CD2 TYR B 157      -6.599  -6.725 -18.939  1.00101.73           C
ATOM   1137  CE1 TYR B 157      -4.417  -5.969 -20.471  1.00101.73           C
ATOM   1138  CE2 TYR B 157      -6.794  -6.060 -20.139  1.00101.73           C
ATOM   1139  CZ  TYR B 157      -5.697  -5.682 -20.899  1.00101.73           C
ATOM   1140  OH  TYR B 157      -5.880  -4.996 -22.078  1.00101.73           O
ATOM   1141  N   PRO B 158      -6.713 -10.395 -16.835  1.00 49.05           N
ATOM   1142  CA  PRO B 158      -7.827 -11.232 -17.273  1.00 49.05           C
ATOM   1143  C   PRO B 158      -8.923 -10.459 -18.001  1.00 49.05           C
ATOM   1144  O   PRO B 158      -9.116  -9.261 -17.786  1.00 49.05           O
ATOM   1145  CB  PRO B 158      -8.329 -11.857 -15.980  1.00 65.61           C
ATOM   1146  CG  PRO B 158      -8.024 -10.842 -14.948  1.00 65.61           C
ATOM   1147  CD  PRO B 158      -6.776 -10.112 -15.391  1.00 65.61           C
ATOM   1148  N   VAL B 159      -9.630 -11.169 -18.874  1.00 69.60           N
ATOM   1149  CA  VAL B 159     -10.726 -10.602 -19.647  1.00 69.60           C
ATOM   1150  C   VAL B 159     -11.929 -11.503 -19.454  1.00 69.60           C
ATOM   1151  O   VAL B 159     -13.054 -11.137 -19.778  1.00 69.60           O
ATOM   1152  CB  VAL B 159     -10.403 -10.550 -21.143  1.00 94.21           C
ATOM   1153  CG1 VAL B 159     -11.173  -9.412 -21.790  1.00 94.21           C
ATOM   1154  CG2 VAL B 159      -8.907 -10.377 -21.351  1.00 94.21           C
ATOM   1155  N   THR B 160     -11.669 -12.695 -18.934  1.00106.20           N
ATOM   1156  CA  THR B 160     -12.716 -13.661 -18.656  1.00106.20           C
ATOM   1157  C   THR B 160     -13.385 -13.195 -17.374  1.00106.20           C
ATOM   1158  O   THR B 160     -12.698 -12.832 -16.419  1.00106.20           O
ATOM   1159  CB  THR B 160     -12.136 -15.055 -18.393  1.00 70.98           C
ATOM   1160  OG1 THR B 160     -11.012 -15.282 -19.250  1.00 70.98           O
ATOM   1161  CG2 THR B 160     -13.200 -16.119 -18.624  1.00 70.98           C
ATOM   1162  N   LEU B 161     -14.714 -13.198 -17.338  1.00144.22           N
ATOM   1163  CA  LEU B 161     -15.415 -12.768 -16.133  1.00144.22           C
ATOM   1164  C   LEU B 161     -14.792 -13.462 -14.924  1.00144.22           C
ATOM   1165  O   LEU B 161     -14.454 -12.818 -13.930  1.00144.22           O
ATOM   1166  CB  LEU B 161     -16.903 -13.115 -16.221  1.00194.89           C
ATOM   1167  CG  LEU B 161     -17.788 -12.390 -15.202  1.00194.89           C
ATOM   1168  CD1 LEU B 161     -17.788 -10.896 -15.494  1.00194.89           C
ATOM   1169  CD2 LEU B 161     -19.203 -12.952 -15.253  1.00194.89           C
ATOM   1170  N   TRP B 162     -14.633 -14.778 -15.030  1.00 86.76           N
ATOM   1171  CA  TRP B 162     -14.041 -15.575 -13.968  1.00 86.76           C
ATOM   1172  C   TRP B 162     -12.593 -15.151 -13.759  1.00 86.76           C
ATOM   1173  O   TRP B 162     -12.180 -14.829 -12.646  1.00 86.76           O
ATOM   1174  CB  TRP B 162     -14.105 -17.060 -14.332  1.00178.09           C
ATOM   1175  CG  TRP B 162     -15.289 -17.780 -13.753  1.00178.09           C
ATOM   1176  CD1 TRP B 162     -15.352 -19.097 -13.398  1.00178.09           C
ATOM   1177  CD2 TRP B 162     -16.578 -17.222 -13.454  1.00178.09           C
ATOM   1178  NE1 TRP B 162     -16.595 -19.393 -12.895  1.00178.09           N
ATOM   1179  CE2 TRP B 162     -17.367 -18.261 -12.918  1.00178.09           C
ATOM   1180  CE3 TRP B 162     -17.141 -15.945 -13.586  1.00178.09           C
ATOM   1181  CZ2 TRP B 162     -18.692 -18.062 -12.513  1.00178.09           C
ATOM   1182  CZ3 TRP B 162     -18.459 -15.747 -13.183  1.00178.09           C
ATOM   1183  CH2 TRP B 162     -19.218 -16.802 -12.654  1.00178.09           C
ATOM   1184  N   GLY B 163     -11.825 -15.154 -14.838  1.00 49.94           N
ATOM   1185  CA  GLY B 163     -10.435 -14.759 -14.740  1.00 49.94           C
ATOM   1186  C   GLY B 163     -10.296 -13.474 -13.953  1.00 49.94           C
ATOM   1187  O   GLY B 163      -9.284 -13.267 -13.286  1.00 49.94           O
ATOM   1188  N   ARG B 164     -11.316 -12.616 -14.027  1.00 45.45           N
ATOM   1189  CA  ARG B 164     -11.309 -11.340 -13.309  1.00 45.45           C
ATOM   1190  C   ARG B 164     -11.527 -11.590 -11.824  1.00 45.45           C
ATOM   1191  O   ARG B 164     -11.003 -10.873 -10.974  1.00 45.45           O
ATOM   1192  CB  ARG B 164     -12.399 -10.413 -13.849  1.00 92.12           C
ATOM   1193  CG  ARG B 164     -12.282 -10.144 -15.339  1.00 92.12           C
ATOM   1194  CD  ARG B 164     -12.462  -8.674 -15.673  1.00 92.12           C
ATOM   1195  NE  ARG B 164     -11.595  -8.257 -16.774  1.00 92.12           N
ATOM   1196  CZ  ARG B 164     -11.975  -7.468 -17.776  1.00 92.12           C
ATOM   1197  NH1 ARG B 164     -13.217  -7.001 -17.828  1.00 92.12           N
ATOM   1198  NH2 ARG B 164     -11.112  -7.145 -18.732  1.00 92.12           N
ATOM   1199  N   CYS B 165     -12.306 -12.617 -11.514  1.00 79.55           N
ATOM   1200  CA  CYS B 165     -12.558 -12.962 -10.128  1.00 79.55           C
ATOM   1201  C   CYS B 165     -11.223 -13.370  -9.544  1.00 79.55           C
ATOM   1202  O   CYS B 165     -10.736 -12.748  -8.603  1.00 79.55           O
ATOM   1203  CB  CYS B 165     -13.547 -14.123 -10.032  1.00115.53           C
ATOM   1204  SG  CYS B 165     -15.265 -13.602  -9.816  1.00115.53           S
ATOM   1205  N   VAL B 166     -10.631 -14.409 -10.123  1.00 33.46           N
ATOM   1206  CA  VAL B 166      -9.337 -14.901  -9.670  1.00 33.46           C
ATOM   1207  C   VAL B 166      -8.391 -13.730  -9.429  1.00 33.46           C
ATOM   1208  O   VAL B 166      -7.553 -13.766  -8.517  1.00 33.46           O
ATOM   1209  CB  VAL B 166      -8.715 -15.864 -10.703  1.00 14.94           C
ATOM   1210  CG1 VAL B 166      -7.361 -16.380 -10.223  1.00 14.94           C
ATOM   1211  CG2 VAL B 166      -9.663 -17.028 -10.934  1.00 14.94           C
ATOM   1212  N   ALA B 167      -8.528 -12.686 -10.237  1.00 36.70           N
ATOM   1213  CA  ALA B 167      -7.686 -11.510 -10.072  1.00 36.70           C
ATOM   1214  C   ALA B 167      -7.978 -10.883  -8.700  1.00 36.70           C
ATOM   1215  O   ALA B 167      -7.085 -10.740  -7.854  1.00 36.70           O
ATOM   1216  CB  ALA B 167      -7.966 -10.509 -11.182  1.00 77.48           C
ATOM   1217  N   VAL B 168      -9.239 -10.518  -8.484  1.00 83.08           N
ATOM   1218  CA  VAL B 168      -9.649  -9.912  -7.225  1.00 83.08           C
ATOM   1219  C   VAL B 168      -9.042 -10.686  -6.063  1.00 83.08           C
ATOM   1220  O   VAL B 168      -8.346 -10.124  -5.223  1.00 83.08           O
ATOM   1221  CB  VAL B 168     -11.183  -9.907  -7.086  1.00 42.20           C
ATOM   1222  CG1 VAL B 168     -11.578 -10.094  -5.634  1.00 42.20           C
ATOM   1223  CG2 VAL B 168     -11.745  -8.602  -7.613  1.00 42.20           C
ATOM   1224  N   VAL B 169      -9.306 -11.984  -6.025  1.00 34.68           N
ATOM   1225  CA  VAL B 169      -8.779 -12.825  -4.967  1.00 34.68           C
ATOM   1226  C   VAL B 169      -7.278 -12.641  -4.819  1.00 34.68           C
ATOM   1227  O   VAL B 169      -6.803 -12.164  -3.784  1.00 34.68           O
ATOM   1228  CB  VAL B 169      -9.054 -14.308  -5.248  1.00 45.50           C
ATOM   1229  CG1 VAL B 169      -8.048 -15.186  -4.497  1.00 45.50           C
ATOM   1230  CG2 VAL B 169     -10.483 -14.644  -4.848  1.00 45.50           C
ATOM   1231  N   VAL B 170      -6.531 -13.018  -5.853  1.00 37.44           N
ATOM   1232  CA  VAL B 170      -5.081 -12.899  -5.805  1.00 37.44           C
ATOM   1233  C   VAL B 170      -4.658 -11.482  -5.423  1.00 37.44           C
ATOM   1234  O   VAL B 170      -3.504 -11.242  -5.070  1.00 37.44           O
ATOM   1235  CB  VAL B 170      -4.445 -13.280  -7.151  1.00 65.46           C
ATOM   1236  CG1 VAL B 170      -4.913 -12.331  -8.218  1.00 65.46           C
ATOM   1237  CG2 VAL B 170      -2.930 -13.252  -7.042  1.00 65.46           C
ATOM   1238  N   MET B 171      -5.594 -10.544  -5.488  1.00 69.60           N
ATOM   1239  CA  MET B 171      -5.280  -9.179  -5.122  1.00 69.60           C
ATOM   1240  C   MET B 171      -5.312  -9.018  -3.612  1.00 69.60           C
ATOM   1241  O   MET B 171      -4.279  -8.776  -2.994  1.00 69.60           O
ATOM   1242  CB  MET B 171      -6.264  -8.210  -5.750  1.00 63.55           C
ATOM   1243  CG  MET B 171      -5.648  -7.334  -6.801  1.00 63.55           C
ATOM   1244  SD  MET B 171      -6.769  -7.246  -8.166  1.00 63.55           S
ATOM   1245  CE  MET B 171      -7.079  -5.491  -8.257  1.00 63.55           C
ATOM   1246  N   VAL B 172      -6.492  -9.153  -3.011  1.00 83.36           N
ATOM   1247  CA  VAL B 172      -6.601  -9.008  -1.561  1.00 83.36           C
ATOM   1248  C   VAL B 172      -5.528  -9.841  -0.882  1.00 83.36           C
ATOM   1249  O   VAL B 172      -4.830  -9.357   0.005  1.00 83.36           O
ATOM   1250  CB  VAL B 172      -8.001  -9.430  -1.037  1.00 82.94           C
ATOM   1251  CG1 VAL B 172      -9.053  -9.101  -2.074  1.00 82.94           C
ATOM   1252  CG2 VAL B 172      -8.028 -10.913  -0.686  1.00 82.94           C
ATOM   1253  N   ALA B 173      -5.391 -11.090  -1.316  1.00 38.06           N
ATOM   1254  CA  ALA B 173      -4.384 -11.981  -0.759  1.00 38.06           C
ATOM   1255  C   ALA B 173      -3.111 -11.183  -0.510  1.00 38.06           C
ATOM   1256  O   ALA B 173      -2.484 -11.301   0.534  1.00 38.06           O
ATOM   1257  CB  ALA B 173      -4.101 -13.115  -1.728  1.00 34.71           C
ATOM   1258  N   GLY B 174      -2.744 -10.353  -1.475  1.00 42.71           N
ATOM   1259  CA  GLY B 174      -1.551  -9.547  -1.332  1.00 42.71           C
ATOM   1260  C   GLY B 174      -1.729  -8.351  -0.411  1.00 42.71           C
ATOM   1261  O   GLY B 174      -0.924  -8.149   0.497  1.00 42.71           O
ATOM   1262  N   ILE B 175      -2.767  -7.550  -0.643  1.00 89.67           N
ATOM   1263  CA  ILE B 175      -3.010  -6.375   0.190  1.00 89.67           C
ATOM   1264  C   ILE B 175      -3.073  -6.817   1.641  1.00 89.67           C
ATOM   1265  O   ILE B 175      -2.646  -6.107   2.551  1.00 89.67           O
ATOM   1266  CB  ILE B 175      -4.357  -5.693  -0.146  1.00101.80           C
ATOM   1267  CG1 ILE B 175      -4.549  -5.606  -1.659  1.00101.80           C
ATOM   1268  CG2 ILE B 175      -4.404  -4.301   0.473  1.00101.80           C
ATOM   1269  CD1 ILE B 175      -5.919  -5.107  -2.063  1.00101.80           C
ATOM   1270  N   THR B 176      -3.610  -8.014   1.836  1.00 33.13           N
ATOM   1271  CA  THR B 176      -3.780  -8.602   3.146  1.00 33.13           C
ATOM   1272  C   THR B 176      -2.524  -9.315   3.628  1.00 33.13           C
ATOM   1273  O   THR B 176      -1.917  -8.895   4.603  1.00 33.13           O
ATOM   1274  CB  THR B 176      -4.974  -9.568   3.109  1.00 40.71           C
ATOM   1275  OG1 THR B 176      -6.150  -8.854   3.498  1.00 40.71           O
ATOM   1276  CG2 THR B 176      -4.751 -10.774   4.016  1.00 40.71           C
ATOM   1277  N   SER B 177      -2.121 -10.383   2.952  1.00 74.82           N
ATOM   1278  CA  SER B 177      -0.929 -11.107   3.367  1.00 74.82           C
ATOM   1279  C   SER B 177       0.197 -10.146   3.746  1.00 74.82           C
ATOM   1280  O   SER B 177       0.971 -10.413   4.664  1.00 74.82           O
ATOM   1281  CB  SER B 177      -0.447 -12.037   2.251  1.00129.14           C
ATOM   1282  OG  SER B 177       0.937 -11.856   1.993  1.00129.14           O
ATOM   1283  N   PHE B 178       0.289  -9.020   3.048  1.00 82.30           N
ATOM   1284  CA  PHE B 178       1.339  -8.056   3.337  1.00 82.30           C
ATOM   1285  C   PHE B 178       0.986  -7.168   4.514  1.00 82.30           C
ATOM   1286  O   PHE B 178       1.864  -6.740   5.256  1.00 82.30           O
ATOM   1287  CB  PHE B 178       1.631  -7.207   2.103  1.00 64.16           C
ATOM   1288  CG  PHE B 178       2.731  -7.759   1.255  1.00 64.16           C
ATOM   1289  CD1 PHE B 178       4.034  -7.794   1.730  1.00 64.16           C
ATOM   1290  CD2 PHE B 178       2.464  -8.283   0.001  1.00 64.16           C
ATOM   1291  CE1 PHE B 178       5.059  -8.344   0.970  1.00 64.16           C
ATOM   1292  CE2 PHE B 178       3.478  -8.835  -0.767  1.00 64.16           C
ATOM   1293  CZ  PHE B 178       4.780  -8.866  -0.279  1.00 64.16           C
ATOM   1294  N   GLY B 179      -0.302  -6.900   4.687  1.00 89.20           N
ATOM   1295  CA  GLY B 179      -0.740  -6.067   5.794  1.00 89.20           C
ATOM   1296  C   GLY B 179      -0.288  -6.635   7.122  1.00 89.20           C
ATOM   1297  O   GLY B 179       0.258  -5.918   7.959  1.00 89.20           O
ATOM   1298  N   LEU B 180      -0.517  -7.929   7.312  1.00 68.52           N
ATOM   1299  CA  LEU B 180      -0.116  -8.597   8.535  1.00 68.52           C
ATOM   1300  C   LEU B 180       1.347  -8.292   8.828  1.00 68.52           C
ATOM   1301  O   LEU B 180       1.685  -7.824   9.914  1.00 68.52           O
ATOM   1302  CB  LEU B 180      -0.309 -10.101   8.395  1.00 76.56           C
ATOM   1303  CG  LEU B 180      -1.583 -10.637   9.034  1.00 76.56           C
ATOM   1304  CD1 LEU B 180      -2.615 -10.942   7.964  1.00 76.56           C
ATOM   1305  CD2 LEU B 180      -1.251 -11.883   9.833  1.00 76.56           C
ATOM   1306  N   VAL B 181       2.214  -8.557   7.857  1.00 48.29           N
ATOM   1307  CA  VAL B 181       3.641  -8.300   8.024  1.00 48.29           C
ATOM   1308  C   VAL B 181       3.874  -6.886   8.532  1.00 48.29           C
ATOM   1309  O   VAL B 181       4.815  -6.644   9.283  1.00 48.29           O
ATOM   1310  CB  VAL B 181       4.408  -8.479   6.702  1.00 51.36           C
ATOM   1311  CG1 VAL B 181       5.887  -8.166   6.906  1.00 51.36           C
ATOM   1312  CG2 VAL B 181       4.227  -9.898   6.191  1.00 51.36           C
ATOM   1313  N   THR B 182       3.027  -5.951   8.117  1.00 71.86           N
ATOM   1314  CA  THR B 182       3.168  -4.580   8.579  1.00 71.86           C
ATOM   1315  C   THR B 182       2.679  -4.544  10.010  1.00 71.86           C
ATOM   1316  O   THR B 182       3.283  -3.902  10.864  1.00 71.86           O
ATOM   1317  CB  THR B 182       2.337  -3.594   7.744  1.00114.25           C
ATOM   1318  OG1 THR B 182       3.195  -2.936   6.806  1.00114.25           O
ATOM   1319  CG2 THR B 182       1.690  -2.536   8.634  1.00114.25           C
ATOM   1320  N   ALA B 183       1.575  -5.241  10.263  1.00 76.84           N
ATOM   1321  CA  ALA B 183       1.004  -5.310  11.600  1.00 76.84           C
ATOM   1322  C   ALA B 183       2.080  -5.849  12.523  1.00 76.84           C
ATOM   1323  O   ALA B 183       2.435  -5.218  13.517  1.00 76.84           O
ATOM   1324  CB  ALA B 183      -0.200  -6.231  11.611  1.00 61.29           C
ATOM   1325  N   ALA B 184       2.598  -7.022  12.178  1.00 64.82           N
ATOM   1326  CA  ALA B 184       3.649  -7.652  12.959  1.00 64.82           C
ATOM   1327  C   ALA B 184       4.672  -6.600  13.357  1.00 64.82           C
ATOM   1328  O   ALA B 184       4.937  -6.387  14.535  1.00 64.82           O
ATOM   1329  CB  ALA B 184       4.320  -8.739  12.139  1.00 16.74           C
ATOM   1330  N   LEU B 185       5.234  -5.929  12.364  1.00 54.77           N
ATOM   1331  CA  LEU B 185       6.238  -4.906  12.606  1.00 54.77           C
ATOM   1332  C   LEU B 185       5.734  -3.732  13.444  1.00 54.77           C
ATOM   1333  O   LEU B 185       6.484  -3.174  14.242  1.00 54.77           O
ATOM   1334  CB  LEU B 185       6.781  -4.391  11.269  1.00 79.82           C
ATOM   1335  CG  LEU B 185       7.949  -5.173  10.661  1.00 79.82           C
ATOM   1336  CD1 LEU B 185       7.521  -6.600  10.340  1.00 79.82           C
ATOM   1337  CD2 LEU B 185       8.430  -4.459   9.414  1.00 79.82           C
ATOM   1338  N   ALA B 186       4.472  -3.353  13.260  1.00102.37           N
ATOM   1339  CA  ALA B 186       3.900  -2.231  14.001  1.00102.37           C
ATOM   1340  C   ALA B 186       3.912  -2.482  15.496  1.00102.37           C
ATOM   1341  O   ALA B 186       4.075  -1.552  16.278  1.00102.37           O
ATOM   1342  CB  ALA B 186       2.475  -1.960  13.542  1.00 73.23           C
ATOM   1343  N   THR B 187       3.736  -3.738  15.895  1.00129.01           N
ATOM   1344  CA  THR B 187       3.726  -4.088  17.311  1.00129.01           C
ATOM   1345  C   THR B 187       5.131  -4.347  17.841  1.00129.01           C
ATOM   1346  O   THR B 187       5.458  -3.962  18.964  1.00129.01           O
ATOM   1347  CB  THR B 187       2.868  -5.338  17.576  1.00 76.73           C
ATOM   1348  OG1 THR B 187       3.710  -6.491  17.665  1.00 76.73           O
ATOM   1349  CG2 THR B 187       1.865  -5.546  16.462  1.00 76.73           C
ATOM   1350  N   TRP B 188       5.960  -5.003  17.036  1.00102.90           N
ATOM   1351  CA  TRP B 188       7.335  -5.310  17.429  1.00102.90           C
ATOM   1352  C   TRP B 188       8.121  -4.018  17.643  1.00102.90           C
ATOM   1353  O   TRP B 188       9.302  -4.036  17.989  1.00102.90           O
ATOM   1354  CB  TRP B 188       8.008  -6.167  16.350  1.00165.57           C
ATOM   1355  CG  TRP B 188       9.422  -6.539  16.663  1.00165.57           C
ATOM   1356  CD1 TRP B 188       9.857  -7.439  17.592  1.00165.57           C
ATOM   1357  CD2 TRP B 188      10.598  -6.024  16.022  1.00165.57           C
ATOM   1358  NE1 TRP B 188      11.233  -7.517  17.565  1.00165.57           N
ATOM   1359  CE2 TRP B 188      11.712  -6.662  16.612  1.00165.57           C
ATOM   1360  CE3 TRP B 188      10.810  -5.083  15.003  1.00165.57           C
ATOM   1361  CZ2 TRP B 188      13.018  -6.393  16.217  1.00165.57           C
ATOM   1362  CZ3 TRP B 188      12.114  -4.818  14.611  1.00165.57           C
ATOM   1363  CH2 TRP B 188      13.201  -5.468  15.215  1.00165.57           C
ATOM   1364  N   PHE B 189       7.446  -2.895  17.422  1.00112.88           N
ATOM   1365  CA  PHE B 189       8.045  -1.586  17.611  1.00112.88           C
ATOM   1366  C   PHE B 189       7.429  -0.998  18.867  1.00112.88           C
ATOM   1367  O   PHE B 189       7.945  -0.047  19.448  1.00112.88           O
ATOM   1368  CB  PHE B 189       7.773  -0.692  16.401  1.00135.15           C
ATOM   1369  CG  PHE B 189       8.867  -0.728  15.374  1.00135.15           C
ATOM   1370  CD1 PHE B 189       9.971  -1.560  15.552  1.00135.15           C
ATOM   1371  CD2 PHE B 189       8.801   0.064  14.234  1.00135.15           C
ATOM   1372  CE1 PHE B 189      10.992  -1.602  14.612  1.00135.15           C
ATOM   1373  CE2 PHE B 189       9.821   0.030  13.286  1.00135.15           C
ATOM   1374  CZ  PHE B 189      10.920  -0.808  13.477  1.00135.15           C
ATOM   1375  N   VAL B 190       6.310  -1.592  19.276  1.00146.34           N
ATOM   1376  CA  VAL B 190       5.596  -1.193  20.483  1.00146.34           C
ATOM   1377  C   VAL B 190       6.134  -2.094  21.596  1.00146.34           C
ATOM   1378  O   VAL B 190       6.103  -1.735  22.772  1.00146.34           O
ATOM   1379  CB  VAL B 190       4.068  -1.389  20.305  1.00100.10           C
ATOM   1380  CG1 VAL B 190       3.377  -1.538  21.648  1.00100.10           C
ATOM   1381  CG2 VAL B 190       3.478  -0.210  19.554  1.00100.10           C
ATOM   1382  N   GLY B 191       6.649  -3.259  21.201  1.00138.06           N
ATOM   1383  CA  GLY B 191       7.223  -4.205  22.150  1.00138.06           C
ATOM   1384  C   GLY B 191       8.550  -3.667  22.657  1.00138.06           C
ATOM   1385  O   GLY B 191       9.468  -4.410  23.009  1.00138.06           O
ATOM   1386  N   ARG B 192       8.632  -2.343  22.657  1.00 87.46           N
ATOM   1387  CA  ARG B 192       9.793  -1.604  23.115  1.00 87.46           C
ATOM   1388  C   ARG B 192       9.217  -0.355  23.773  1.00 87.46           C
ATOM   1389  O   ARG B 192       9.592   0.779  23.455  1.00 87.46           O
ATOM   1390  CB  ARG B 192      10.691  -1.229  21.937  1.00115.28           C
ATOM   1391  CG  ARG B 192      11.768  -2.254  21.647  1.00115.28           C
ATOM   1392  CD  ARG B 192      13.013  -1.984  22.470  1.00115.28           C
ATOM   1393  NE  ARG B 192      14.023  -3.019  22.282  1.00115.28           N
ATOM   1394  N   GLU B 193       8.271  -0.600  24.678  1.00227.64           N
ATOM   1395  CA  GLU B 193       7.590   0.440  25.439  1.00227.64           C
ATOM   1396  C   GLU B 193       8.107   0.375  26.874  1.00227.64           C
ATOM   1397  O   GLU B 193       7.994   1.336  27.635  1.00227.64           O
ATOM   1398  CB  GLU B 193       6.076   0.195  25.431  1.00173.47           C
ATOM   1399  CG  GLU B 193       5.643  -1.056  26.194  1.00173.47           C
ATOM   1400  CD  GLU B 193       4.135  -1.175  26.341  1.00173.47           C
ATOM   1401  OE1 GLU B 193       3.425  -0.170  26.115  1.00173.47           O
ATOM   1402  OE2 GLU B 193       3.658  -2.277  26.684  1.00173.47           O
ATOM   1403  N   GLN B 194       8.673  -0.775  27.229  1.00156.48           N
ATOM   1404  CA  GLN B 194       9.215  -1.002  28.560  1.00156.48           C
ATOM   1405  C   GLN B 194      10.416  -0.073  28.802  1.00156.48           C
ATOM   1406  O   GLN B 194      10.516   0.480  29.919  1.00156.48           O
ATOM   1407  CB  GLN B 194       9.649  -2.458  28.674  1.00167.90           C
ATOM   1408  CG  GLN B 194      10.964  -2.674  27.970  1.00167.90           C
ATOM   1409  CD  GLN B 194      11.063  -3.912  27.123  1.00167.90           C
ATOM   1410  OE1 GLN B 194      12.077  -4.576  27.156  1.00167.90           O
ATOM   1411  NE2 GLN B 194      10.039  -4.213  26.345  1.00167.90           N
ATOM   1413  N   ALA C 195      16.862   4.437  19.625  1.00185.72           N
ATOM   1414  CA  ALA C 195      15.638   3.624  19.886  1.00185.72           C
ATOM   1415  C   ALA C 195      15.605   2.394  18.987  1.00185.72           C
ATOM   1416  O   ALA C 195      16.513   1.559  19.024  1.00185.72           O
ATOM   1417  CB  ALA C 195      14.388   4.476  19.652  1.00 81.17           C
ATOM   1418  N   LEU C 196      14.552   2.290  18.182  1.00139.11           N
ATOM   1419  CA  LEU C 196      14.381   1.177  17.257  1.00139.11           C
ATOM   1420  C   LEU C 196      13.278   1.498  16.260  1.00139.11           C
ATOM   1421  O   LEU C 196      13.539   1.753  15.087  1.00139.11           O
ATOM   1422  CB  LEU C 196      14.023  -0.099  18.018  1.00 97.45           C
ATOM   1423  CG  LEU C 196      13.864  -1.353  17.159  1.00 97.45           C
ATOM   1424  CD1 LEU C 196      15.045  -2.284  17.397  1.00 97.45           C
ATOM   1425  CD2 LEU C 196      12.553  -2.049  17.493  1.00 97.45           C
ATOM   1426  N   HIS C 197      12.040   1.485  16.737  1.00125.98           N
ATOM   1427  CA  HIS C 197      10.893   1.781  15.896  1.00125.98           C
ATOM   1428  C   HIS C 197      11.157   3.009  15.033  1.00125.98           C
ATOM   1429  O   HIS C 197      10.647   3.117  13.923  1.00125.98           O
ATOM   1430  CB  HIS C 197       9.658   2.024  16.768  1.00139.32           C
ATOM   1431  CG  HIS C 197       9.459   3.460  17.146  1.00139.32           C
ATOM   1432  ND1 HIS C 197       8.479   4.249  16.586  1.00139.32           N
ATOM   1433  CD2 HIS C 197      10.124   4.252  18.018  1.00139.32           C
ATOM   1434  CE1 HIS C 197       8.548   5.465  17.095  1.00139.32           C
ATOM   1435  NE2 HIS C 197       9.539   5.495  17.967  1.00139.32           N
ATOM   1436  N   TRP C 198      11.965   3.924  15.556  1.00 78.73           N
ATOM   1437  CA  TRP C 198      12.288   5.165  14.867  1.00 78.73           C
ATOM   1438  C   TRP C 198      13.649   5.113  14.189  1.00 78.73           C
ATOM   1439  O   TRP C 198      13.985   5.995  13.396  1.00 78.73           O
ATOM   1440  CB  TRP C 198      12.272   6.318  15.872  1.00190.57           C
ATOM   1441  CG  TRP C 198      11.668   7.593  15.371  1.00190.57           C
ATOM   1442  CD1 TRP C 198      12.108   8.859  15.628  1.00190.57           C
ATOM   1443  CD2 TRP C 198      10.494   7.732  14.563  1.00190.57           C
ATOM   1444  NE1 TRP C 198      11.280   9.780  15.035  1.00190.57           N
ATOM   1445  CE2 TRP C 198      10.280   9.117  14.373  1.00190.57           C
ATOM   1446  CE3 TRP C 198       9.599   6.824  13.980  1.00190.57           C
ATOM   1447  CZ2 TRP C 198       9.207   9.616  13.624  1.00190.57           C
ATOM   1448  CZ3 TRP C 198       8.530   7.321  13.235  1.00190.57           C
ATOM   1449  CH2 TRP C 198       8.345   8.706  13.065  1.00190.57           C
ATOM   1450  N   ARG C 199      14.436   4.089  14.502  1.00123.92           N
ATOM   1451  CA  ARG C 199      15.767   3.959  13.925  1.00123.92           C
ATOM   1452  C   ARG C 199      15.896   2.749  13.021  1.00123.92           C
ATOM   1453  O   ARG C 199      16.770   2.707  12.158  1.00123.92           O
ATOM   1454  CB  ARG C 199      16.819   3.879  15.033  1.00184.77           C
ATOM   1455  N   ALA C 200      15.036   1.759  13.228  1.00122.00           N
ATOM   1456  CA  ALA C 200      15.060   0.553  12.409  1.00122.00           C
ATOM   1457  C   ALA C 200      14.510   0.903  11.032  1.00122.00           C
ATOM   1458  O   ALA C 200      14.695   0.160  10.064  1.00122.00           O
ATOM   1459  CB  ALA C 200      14.213  -0.536  13.054  1.00172.75           C
ATOM   1460  N   ALA C 201      13.836   2.049  10.963  1.00 88.61           N
ATOM   1461  CA  ALA C 201      13.245   2.541   9.727  1.00 88.61           C
ATOM   1462  C   ALA C 201      14.229   3.437   8.986  1.00 88.61           C
ATOM   1463  O   ALA C 201      14.714   3.088   7.910  1.00 88.61           O
ATOM   1464  CB  ALA C 201      11.967   3.313  10.032  1.00113.77           C
ATOM   1465  N   GLY C 202      14.519   4.596   9.568  1.00117.70           N
ATOM   1466  CA  GLY C 202      15.449   5.517   8.947  1.00117.70           C
ATOM   1467  C   GLY C 202      16.664   4.813   8.370  1.00117.70           C
ATOM   1468  O   GLY C 202      17.323   5.344   7.478  1.00117.70           O
ATOM   1469  N   ALA C 203      16.961   3.615   8.866  1.00127.14           N
ATOM   1470  CA  ALA C 203      18.113   2.865   8.382  1.00127.14           C
ATOM   1471  C   ALA C 203      17.754   1.877   7.290  1.00127.14           C
ATOM   1472  O   ALA C 203      18.501   1.713   6.326  1.00127.14           O
ATOM   1473  CB  ALA C 203      18.779   2.127   9.529  1.00157.58           C
ATOM   1474  N   ALA C 204      16.617   1.210   7.445  1.00135.47           N
ATOM   1475  CA  ALA C 204      16.181   0.227   6.465  1.00135.47           C
ATOM   1476  C   ALA C 204      16.152   0.817   5.074  1.00135.47           C
ATOM   1477  O   ALA C 204      16.587   0.186   4.118  1.00135.47           O
ATOM   1478  CB  ALA C 204      14.812  -0.290   6.815  1.00170.66           C
ATOM   1479  N   THR C 205      15.622   2.026   4.958  1.00 93.46           N
ATOM   1480  CA  THR C 205      15.556   2.667   3.659  1.00 93.46           C
ATOM   1481  C   THR C 205      16.931   2.602   3.004  1.00 93.46           C
ATOM   1482  O   THR C 205      17.040   2.292   1.820  1.00 93.46           O
ATOM   1483  CB  THR C 205      15.117   4.131   3.769  1.00 50.04           C
ATOM   1484  OG1 THR C 205      16.229   4.932   4.175  1.00 50.04           O
ATOM   1485  CG2 THR C 205      13.981   4.276   4.771  1.00 50.04           C
ATOM   1486  N   VAL C 206      17.982   2.874   3.772  1.00 96.99           N
ATOM   1487  CA  VAL C 206      19.329   2.816   3.219  1.00 96.99           C
ATOM   1488  C   VAL C 206      19.588   1.407   2.699  1.00 96.99           C
ATOM   1489  O   VAL C 206      20.625   1.137   2.104  1.00 96.99           O
ATOM   1490  CB  VAL C 206      20.411   3.165   4.262  1.00178.14           C
ATOM   1491  CG1 VAL C 206      21.725   3.454   3.555  1.00178.14           C
ATOM   1492  CG2 VAL C 206      19.987   4.372   5.078  1.00178.14           C
ATOM   1493  N   LEU C 207      18.638   0.509   2.935  1.00 87.49           N
ATOM   1494  CA  LEU C 207      18.736  -0.870   2.471  1.00 87.49           C
ATOM   1495  C   LEU C 207      18.015  -0.978   1.134  1.00 87.49           C
ATOM   1496  O   LEU C 207      18.543  -1.546   0.182  1.00 87.49           O
ATOM   1497  CB  LEU C 207      18.090  -1.827   3.474  1.00157.86           C
ATOM   1498  CG  LEU C 207      18.695  -1.803   4.874  1.00157.86           C
ATOM   1499  CD1 LEU C 207      17.762  -2.477   5.869  1.00157.86           C
ATOM   1500  CD2 LEU C 207      20.035  -2.507   4.831  1.00157.86           C
ATOM   1501  N   LEU C 208      16.806  -0.424   1.070  1.00100.14           N
ATOM   1502  CA  LEU C 208      16.011  -0.452  -0.153  1.00100.14           C
ATOM   1503  C   LEU C 208      16.767   0.205  -1.295  1.00100.14           C
ATOM   1504  O   LEU C 208      16.804  -0.317  -2.412  1.00100.14           O
ATOM   1505  CB  LEU C 208      14.686   0.278   0.052  1.00112.92           C
ATOM   1506  CG  LEU C 208      13.902   0.559  -1.230  1.00112.92           C
ATOM   1507  CD1 LEU C 208      13.059  -0.656  -1.597  1.00112.92           C
ATOM   1508  CD2 LEU C 208      13.028   1.785  -1.033  1.00112.92           C
ATOM   1509  N   VAL C 209      17.361   1.360  -1.011  1.00 76.58           N
ATOM   1510  CA  VAL C 209      18.121   2.090  -2.012  1.00 76.58           C
ATOM   1511  C   VAL C 209      19.204   1.204  -2.599  1.00 76.58           C
ATOM   1512  O   VAL C 209      19.543   1.322  -3.773  1.00 76.58           O
ATOM   1513  CB  VAL C 209      18.758   3.356  -1.415  1.00 80.26           C
ATOM   1514  CG1 VAL C 209      20.260   3.377  -1.676  1.00 80.26           C
ATOM   1515  CG2 VAL C 209      18.099   4.578  -2.019  1.00 80.26           C
ATOM   1516  N   ILE C 210      19.762   0.322  -1.779  1.00 76.62           N
ATOM   1517  CA  ILE C 210      20.787  -0.580  -2.274  1.00 76.62           C
ATOM   1518  C   ILE C 210      20.079  -1.524  -3.240  1.00 76.62           C
ATOM   1519  O   ILE C 210      20.536  -1.732  -4.362  1.00 76.62           O
ATOM   1520  CB  ILE C 210      21.444  -1.382  -1.121  1.00121.53           C
ATOM   1521  CG1 ILE C 210      22.608  -0.583  -0.526  1.00121.53           C
ATOM   1522  CG2 ILE C 210      21.969  -2.718  -1.634  1.00121.53           C
ATOM   1523  CD1 ILE C 210      22.285   0.868  -0.214  1.00121.53           C
ATOM   1524  N   VAL C 211      18.945  -2.068  -2.800  1.00 76.33           N
ATOM   1525  CA  VAL C 211      18.149  -2.986  -3.611  1.00 76.33           C
ATOM   1526  C   VAL C 211      17.911  -2.379  -4.977  1.00 76.33           C
ATOM   1527  O   VAL C 211      18.091  -3.035  -6.001  1.00 76.33           O
ATOM   1528  CB  VAL C 211      16.781  -3.262  -2.972  1.00139.06           C
ATOM   1529  CG1 VAL C 211      15.922  -4.087  -3.917  1.00139.06           C
ATOM   1530  CG2 VAL C 211      16.965  -3.982  -1.654  1.00139.06           C
ATOM   1531  N   LEU C 212      17.486  -1.123  -4.980  1.00 48.09           N
ATOM   1532  CA  LEU C 212      17.246  -0.427  -6.223  1.00 48.09           C
ATOM   1533  C   LEU C 212      18.488  -0.586  -7.083  1.00 48.09           C
ATOM   1534  O   LEU C 212      18.526  -1.428  -7.985  1.00 48.09           O
ATOM   1535  CB  LEU C 212      16.991   1.050  -5.954  1.00 25.25           C
ATOM   1536  CG  LEU C 212      15.716   1.399  -5.177  1.00 25.25           C
ATOM   1537  CD1 LEU C 212      15.372   2.873  -5.406  1.00 25.25           C
ATOM   1538  CD2 LEU C 212      14.565   0.505  -5.612  1.00 25.25           C
ATOM   1539  N   LEU C 213      19.511   0.212  -6.785  1.00 50.73           N
ATOM   1540  CA  LEU C 213      20.761   0.166  -7.531  1.00 50.73           C
ATOM   1541  C   LEU C 213      21.212  -1.264  -7.772  1.00 50.73           C
ATOM   1542  O   LEU C 213      21.826  -1.554  -8.792  1.00 50.73           O
ATOM   1543  CB  LEU C 213      21.852   0.934  -6.784  1.00 67.05           C
ATOM   1544  CG  LEU C 213      21.534   2.388  -6.407  1.00 67.05           C
ATOM   1545  CD1 LEU C 213      22.807   3.213  -6.463  1.00 67.05           C
ATOM   1546  CD2 LEU C 213      20.480   2.972  -7.348  1.00 67.05           C
ATOM   1547  N   ALA C 214      20.894  -2.156  -6.840  1.00 93.30           N
ATOM   1548  CA  ALA C 214      21.270  -3.559  -6.961  1.00 93.30           C
ATOM   1549  C   ALA C 214      20.472  -4.243  -8.062  1.00 93.30           C
ATOM   1550  O   ALA C 214      21.037  -4.891  -8.940  1.00 93.30           O
ATOM   1551  CB  ALA C 214      21.046  -4.277  -5.638  1.00191.27           C
ATOM   1552  N   GLY C 215      19.152  -4.100  -8.006  1.00127.02           N
ATOM   1553  CA  GLY C 215      18.301  -4.711  -9.010  1.00127.02           C
ATOM   1554  C   GLY C 215      18.487  -4.046 -10.356  1.00127.02           C
ATOM   1555  O   GLY C 215      18.438  -4.701 -11.398  1.00127.02           O
ATOM   1556  N   SER C 216      18.704  -2.735 -10.329  1.00 63.12           N
ATOM   1557  CA  SER C 216      18.903  -1.965 -11.547  1.00 63.12           C
ATOM   1558  C   SER C 216      20.003  -2.573 -12.396  1.00 63.12           C
ATOM   1559  O   SER C 216      19.759  -3.063 -13.497  1.00 63.12           O
ATOM   1560  CB  SER C 216      19.279  -0.525 -11.208  1.00 58.84           C
ATOM   1561  OG  SER C 216      18.188   0.160 -10.620  1.00 58.84           O
ATOM   1562  N   TYR C 217      21.218  -2.542 -11.868  1.00 87.53           N
ATOM   1563  CA  TYR C 217      22.368  -3.068 -12.581  1.00 87.53           C
ATOM   1564  C   TYR C 217      22.474  -4.583 -12.521  1.00 87.53           C
ATOM   1565  O   TYR C 217      23.575  -5.132 -12.485  1.00 87.53           O
ATOM   1566  CB  TYR C 217      23.652  -2.440 -12.038  1.00202.20           C
ATOM   1567  CG  TYR C 217      23.703  -0.933 -12.169  1.00202.20           C
ATOM   1568  CD1 TYR C 217      22.624  -0.137 -11.775  1.00202.20           C
ATOM   1569  CD2 TYR C 217      24.836  -0.299 -12.675  1.00202.20           C
ATOM   1570  CE1 TYR C 217      22.674   1.248 -11.879  1.00202.20           C
ATOM   1571  CE2 TYR C 217      24.897   1.088 -12.783  1.00202.20           C
ATOM   1572  CZ  TYR C 217      23.815   1.854 -12.383  1.00202.20           C
ATOM   1573  OH  TYR C 217      23.879   3.226 -12.482  1.00202.20           O
ATOM   1574  N   LEU C 218      21.326  -5.253 -12.500  1.00 70.18           N
ATOM   1575  CA  LEU C 218      21.294  -6.711 -12.472  1.00 70.18           C
ATOM   1576  C   LEU C 218      20.188  -7.206 -13.393  1.00 70.18           C
ATOM   1577  O   LEU C 218      20.321  -8.241 -14.044  1.00 70.18           O
ATOM   1578  CB  LEU C 218      21.052  -7.235 -11.053  1.00106.63           C
ATOM   1579  CG  LEU C 218      21.543  -8.671 -10.812  1.00106.63           C
ATOM   1580  CD1 LEU C 218      22.151  -8.772  -9.432  1.00106.63           C
ATOM   1581  CD2 LEU C 218      20.395  -9.660 -10.960  1.00106.63           C
ATOM   1582  N   ALA C 219      19.089  -6.465 -13.439  1.00128.85           N
ATOM   1583  CA  ALA C 219      17.978  -6.830 -14.303  1.00128.85           C
ATOM   1584  C   ALA C 219      18.430  -6.566 -15.737  1.00128.85           C
ATOM   1585  O   ALA C 219      18.098  -7.313 -16.659  1.00128.85           O
ATOM   1586  CB  ALA C 219      16.753  -5.991 -13.967  1.00143.48           C
ATOM   1587  N   VAL C 220      19.198  -5.494 -15.910  1.00 83.71           N
ATOM   1588  CA  VAL C 220      19.708  -5.130 -17.223  1.00 83.71           C
ATOM   1589  C   VAL C 220      20.506  -6.304 -17.759  1.00 83.71           C
ATOM   1590  O   VAL C 220      20.141  -6.888 -18.771  1.00 83.71           O
ATOM   1591  CB  VAL C 220      20.629  -3.885 -17.162  1.00 30.53           C
ATOM   1592  CG1 VAL C 220      21.471  -3.797 -18.416  1.00 30.53           C
ATOM   1593  CG2 VAL C 220      19.796  -2.622 -16.998  1.00 30.53           C
ATOM   1594  N   LEU C 221      21.587  -6.659 -17.070  1.00 67.05           N
ATOM   1595  CA  LEU C 221      22.431  -7.767 -17.500  1.00 67.05           C
ATOM   1596  C   LEU C 221      21.667  -9.090 -17.567  1.00 67.05           C
ATOM   1597  O   LEU C 221      22.255 -10.155 -17.762  1.00 67.05           O
ATOM   1598  CB  LEU C 221      23.641  -7.904 -16.572  1.00182.32           C
ATOM   1599  CG  LEU C 221      23.378  -8.009 -15.069  1.00182.32           C
ATOM   1600  CD1 LEU C 221      23.291  -9.475 -14.670  1.00182.32           C
ATOM   1601  CD2 LEU C 221      24.496  -7.311 -14.305  1.00182.32           C
ATOM   1602  N   ALA C 222      20.352  -9.017 -17.402  1.00 68.38           N
ATOM   1603  CA  ALA C 222      19.508 -10.200 -17.463  1.00 68.38           C
ATOM   1604  C   ALA C 222      18.603 -10.072 -18.680  1.00 68.38           C
ATOM   1605  O   ALA C 222      18.122 -11.068 -19.216  1.00 68.38           O
ATOM   1606  CB  ALA C 222      18.671 -10.316 -16.194  1.00101.60           C
ATOM   1607  N   GLU C 223      18.386  -8.833 -19.112  1.00126.82           N
ATOM   1608  CA  GLU C 223      17.534  -8.543 -20.259  1.00126.82           C
ATOM   1609  C   GLU C 223      18.309  -7.983 -21.451  1.00126.82           C
ATOM   1610  O   GLU C 223      17.930  -8.204 -22.599  1.00126.82           O
ATOM   1611  CB  GLU C 223      16.452  -7.541 -19.861  1.00 60.80           C
ATOM   1612  CG  GLU C 223      15.621  -7.956 -18.665  1.00 60.80           C
ATOM   1613  CD  GLU C 223      14.147  -8.121 -19.002  1.00 60.80           C
ATOM   1614  OE1 GLU C 223      13.469  -7.102 -19.301  1.00 60.80           O
ATOM   1615  OE2 GLU C 223      13.670  -9.278 -18.964  1.00 60.80           O
ATOM   1616  N   ARG C 224      19.386  -7.255 -21.164  1.00129.29           N
ATOM   1617  CA  ARG C 224      20.234  -6.627 -22.182  1.00129.29           C
ATOM   1618  C   ARG C 224      20.291  -7.343 -23.530  1.00129.29           C
ATOM   1619  O   ARG C 224      20.282  -6.697 -24.581  1.00129.29           O
ATOM   1620  CB  ARG C 224      21.658  -6.455 -21.644  1.00168.73           C
ATOM   1621  CG  ARG C 224      22.626  -5.809 -22.627  1.00168.73           C
ATOM   1622  CD  ARG C 224      23.196  -4.508 -22.082  1.00168.73           C
ATOM   1623  NE  ARG C 224      23.035  -3.407 -23.027  1.00168.73           N
ATOM   1624  CZ  ARG C 224      23.384  -2.148 -22.779  1.00168.73           C
ATOM   1625  NH1 ARG C 224      23.918  -1.822 -21.607  1.00168.73           N
ATOM   1626  NH2 ARG C 224      23.195  -1.213 -23.702  1.00168.73           N
ATOM   1627  N   GLY C 225      20.361  -8.670 -23.504  1.00179.08           N
ATOM   1628  CA  GLY C 225      20.420  -9.420 -24.746  1.00179.08           C
ATOM   1629  C   GLY C 225      19.241 -10.355 -24.923  1.00179.08           C
ATOM   1630  O   GLY C 225      19.355 -11.553 -24.660  1.00179.08           O
ATOM   1631  N   ALA C 226      18.110  -9.814 -25.372  1.00143.79           N
ATOM   1632  CA  ALA C 226      16.909 -10.618 -25.573  1.00143.79           C
ATOM   1633  C   ALA C 226      15.721  -9.788 -26.066  1.00143.79           C
ATOM   1634  O   ALA C 226      15.769  -8.556 -26.071  1.00143.79           O
ATOM   1635  CB  ALA C 226      16.537 -11.327 -24.268  1.00 73.53           C
ATOM   1636  N   PRO C 227      14.644 -10.466 -26.505  1.00 68.30           N
ATOM   1637  CA  PRO C 227      13.399  -9.859 -27.011  1.00 68.30           C
ATOM   1638  C   PRO C 227      12.707  -8.898 -26.029  1.00 68.30           C
ATOM   1639  O   PRO C 227      11.586  -8.452 -26.266  1.00 68.30           O
ATOM   1640  CB  PRO C 227      12.514 -11.067 -27.313  1.00 70.99           C
ATOM   1641  CG  PRO C 227      13.474 -12.212 -27.500  1.00 70.99           C
ATOM   1642  CD  PRO C 227      14.601 -11.940 -26.572  1.00 70.99           C
ATOM   1643  N   GLY C 228      13.389  -8.579 -24.936  1.00 45.12           N
ATOM   1644  CA  GLY C 228      12.810  -7.716 -23.928  1.00 45.12           C
ATOM   1645  C   GLY C 228      12.929  -6.225 -24.127  1.00 45.12           C
ATOM   1646  O   GLY C 228      13.756  -5.742 -24.895  1.00 45.12           O
ATOM   1647  N   ALA C 229      12.089  -5.505 -23.388  1.00117.24           N
ATOM   1648  CA  ALA C 229      12.027  -4.052 -23.423  1.00117.24           C
ATOM   1649  C   ALA C 229      13.352  -3.383 -23.069  1.00117.24           C
ATOM   1650  O   ALA C 229      14.382  -4.042 -22.928  1.00117.24           O
ATOM   1651  CB  ALA C 229      10.926  -3.561 -22.482  1.00121.38           C
ATOM   1652  N   GLN C 230      13.297  -2.063 -22.918  1.00140.52           N
ATOM   1653  CA  GLN C 230      14.464  -1.245 -22.611  1.00140.52           C
ATOM   1654  C   GLN C 230      15.224  -1.607 -21.342  1.00140.52           C
ATOM   1655  O   GLN C 230      16.176  -0.915 -20.977  1.00140.52           O
ATOM   1656  CB  GLN C 230      14.062   0.230 -22.549  1.00150.59           C
ATOM   1657  CG  GLN C 230      15.171   1.194 -22.931  1.00150.59           C
ATOM   1658  CD  GLN C 230      14.712   2.640 -22.919  1.00150.59           C
ATOM   1659  OE1 GLN C 230      14.053   3.100 -23.850  1.00150.59           O
ATOM   1660  NE2 GLN C 230      15.057   3.363 -21.858  1.00150.59           N
ATOM   1661  N   LEU C 231      14.816  -2.673 -20.658  1.00 53.50           N
ATOM   1662  CA  LEU C 231      15.527  -3.090 -19.450  1.00 53.50           C
ATOM   1663  C   LEU C 231      16.866  -3.640 -19.935  1.00 53.50           C
ATOM   1664  O   LEU C 231      17.373  -4.650 -19.455  1.00 53.50           O
ATOM   1665  CB  LEU C 231      14.732  -4.167 -18.701  1.00 51.11           C
ATOM   1666  CG  LEU C 231      13.622  -3.654 -17.774  1.00 51.11           C
ATOM   1667  CD1 LEU C 231      13.043  -4.814 -16.986  1.00 51.11           C
ATOM   1668  CD2 LEU C 231      14.168  -2.587 -16.838  1.00 51.11           C
ATOM   1669  N   ILE C 232      17.415  -2.940 -20.917  1.00 72.69           N
ATOM   1670  CA  ILE C 232      18.672  -3.287 -21.547  1.00 72.69           C
ATOM   1671  C   ILE C 232      19.667  -2.153 -21.331  1.00 72.69           C
ATOM   1672  O   ILE C 232      20.726  -2.113 -21.953  1.00 72.69           O
ATOM   1673  CB  ILE C 232      18.469  -3.511 -23.068  1.00 97.34           C
ATOM   1674  CG1 ILE C 232      18.185  -2.178 -23.767  1.00 97.34           C
ATOM   1675  CG2 ILE C 232      17.293  -4.453 -23.304  1.00 97.34           C
ATOM   1676  N   THR C 233      19.315  -1.228 -20.447  1.00 95.17           N
ATOM   1677  CA  THR C 233      20.178  -0.094 -20.144  1.00 95.17           C
ATOM   1678  C   THR C 233      20.133   0.177 -18.652  1.00 95.17           C
ATOM   1679  O   THR C 233      19.057   0.281 -18.064  1.00 95.17           O
ATOM   1680  CB  THR C 233      19.722   1.166 -20.894  1.00 69.34           C
ATOM   1681  OG1 THR C 233      19.359   0.808 -22.228  1.00 69.34           O
ATOM   1682  CG2 THR C 233      20.832   2.194 -20.953  1.00 69.34           C
ATOM   1683  N   TYR C 234      21.306   0.279 -18.042  1.00150.22           N
ATOM   1684  CA  TYR C 234      21.396   0.533 -16.614  1.00150.22           C
ATOM   1685  C   TYR C 234      20.634   1.792 -16.207  1.00150.22           C
ATOM   1686  O   TYR C 234      19.844   1.763 -15.262  1.00150.22           O
ATOM   1687  CB  TYR C 234      22.862   0.644 -16.196  1.00155.48           C
ATOM   1688  CG  TYR C 234      23.604  -0.668 -16.283  1.00155.48           C
ATOM   1689  CD1 TYR C 234      23.227  -1.753 -15.492  1.00155.48           C
ATOM   1690  CD2 TYR C 234      24.676  -0.829 -17.156  1.00155.48           C
ATOM   1691  CE1 TYR C 234      23.900  -2.969 -15.568  1.00155.48           C
ATOM   1692  CE2 TYR C 234      25.357  -2.043 -17.241  1.00155.48           C
ATOM   1693  CZ  TYR C 234      24.963  -3.109 -16.444  1.00155.48           C
ATOM   1694  OH  TYR C 234      25.628  -4.311 -16.518  1.00155.48           O
ATOM   1695  N   PRO C 235      20.852   2.915 -16.918  1.00 95.31           N
ATOM   1696  CA  PRO C 235      20.158   4.170 -16.590  1.00 95.31           C
ATOM   1697  C   PRO C 235      18.647   4.086 -16.782  1.00 95.31           C
ATOM   1698  O   PRO C 235      17.917   5.036 -16.476  1.00 95.31           O
ATOM   1699  CB  PRO C 235      20.788   5.201 -17.530  1.00123.82           C
ATOM   1700  CG  PRO C 235      22.019   4.545 -18.085  1.00123.82           C
ATOM   1701  CD  PRO C 235      21.767   3.075 -18.061  1.00123.82           C
ATOM   1702  N   ARG C 236      18.190   2.946 -17.296  1.00 75.24           N
ATOM   1703  CA  ARG C 236      16.773   2.707 -17.547  1.00 75.24           C
ATOM   1704  C   ARG C 236      16.209   1.776 -16.487  1.00 75.24           C
ATOM   1705  O   ARG C 236      15.087   1.957 -16.029  1.00 75.24           O
ATOM   1706  CB  ARG C 236      16.579   2.090 -18.936  1.00 94.52           C
ATOM   1707  N   ALA C 237      16.993   0.777 -16.100  1.00 82.72           N
ATOM   1708  CA  ALA C 237      16.556  -0.162 -15.080  1.00 82.72           C
ATOM   1709  C   ALA C 237      16.245   0.603 -13.797  1.00 82.72           C
ATOM   1710  O   ALA C 237      15.305   0.262 -13.083  1.00 82.72           O
ATOM   1711  CB  ALA C 237      17.636  -1.206 -14.824  1.00  6.52           C
ATOM   1712  N   LEU C 238      17.036   1.638 -13.515  1.00 91.34           N
ATOM   1713  CA  LEU C 238      16.848   2.467 -12.321  1.00 91.34           C
ATOM   1714  C   LEU C 238      15.398   2.903 -12.188  1.00 91.34           C
ATOM   1715  O   LEU C 238      14.680   2.465 -11.288  1.00 91.34           O
ATOM   1716  CB  LEU C 238      17.705   3.728 -12.404  1.00 76.69           C
ATOM   1717  CG  LEU C 238      19.197   3.678 -12.097  1.00 76.69           C
ATOM   1718  CD1 LEU C 238      19.641   5.067 -11.654  1.00 76.69           C
ATOM   1719  CD2 LEU C 238      19.488   2.650 -11.025  1.00 76.69           C
ATOM   1720  N   TRP C 239      14.989   3.786 -13.094  1.00 77.07           N
ATOM   1721  CA  TRP C 239      13.634   4.315 -13.119  1.00 77.07           C
ATOM   1722  C   TRP C 239      12.632   3.171 -13.041  1.00 77.07           C
ATOM   1723  O   TRP C 239      11.482   3.376 -12.664  1.00 77.07           O
ATOM   1724  CB  TRP C 239      13.430   5.149 -14.395  1.00 62.98           C
ATOM   1725  CG  TRP C 239      12.000   5.447 -14.747  1.00 62.98           C
ATOM   1726  CD1 TRP C 239      11.300   4.936 -15.798  1.00 62.98           C
ATOM   1727  CD2 TRP C 239      11.092   6.315 -14.046  1.00 62.98           C
ATOM   1728  NE1 TRP C 239      10.014   5.425 -15.799  1.00 62.98           N
ATOM   1729  CE2 TRP C 239       9.857   6.273 -14.737  1.00 62.98           C
ATOM   1730  CE3 TRP C 239      11.201   7.122 -12.904  1.00 62.98           C
ATOM   1731  CZ2 TRP C 239       8.736   7.006 -14.324  1.00 62.98           C
ATOM   1732  CZ3 TRP C 239      10.083   7.853 -12.493  1.00 62.98           C
ATOM   1733  CH2 TRP C 239       8.867   7.788 -13.205  1.00 62.98           C
ATOM   1734  N   TRP C 240      13.070   1.963 -13.384  1.00 53.26           N
ATOM   1735  CA  TRP C 240      12.189   0.798 -13.326  1.00 53.26           C
ATOM   1736  C   TRP C 240      12.152   0.259 -11.912  1.00 53.26           C
ATOM   1737  O   TRP C 240      11.096  -0.120 -11.408  1.00 53.26           O
ATOM   1738  CB  TRP C 240      12.677  -0.312 -14.244  1.00 29.25           C
ATOM   1739  CG  TRP C 240      12.037  -1.617 -13.933  1.00 29.25           C
ATOM   1740  CD1 TRP C 240      10.758  -1.987 -14.223  1.00 29.25           C
ATOM   1741  CD2 TRP C 240      12.641  -2.731 -13.278  1.00 29.25           C
ATOM   1742  NE1 TRP C 240      10.527  -3.266 -13.793  1.00 29.25           N
ATOM   1743  CE2 TRP C 240      11.668  -3.751 -13.208  1.00 29.25           C
ATOM   1744  CE3 TRP C 240      13.910  -2.970 -12.747  1.00 29.25           C
ATOM   1745  CZ2 TRP C 240      11.924  -4.998 -12.622  1.00 29.25           C
ATOM   1746  CZ3 TRP C 240      14.169  -4.210 -12.167  1.00 29.25           C
ATOM   1747  CH2 TRP C 240      13.179  -5.209 -12.109  1.00 29.25           C
ATOM   1748  N   SER C 241      13.323   0.205 -11.290  1.00 69.62           N
ATOM   1749  CA  SER C 241      13.442  -0.269  -9.922  1.00 69.62           C
ATOM   1750  C   SER C 241      12.536   0.601  -9.067  1.00 69.62           C
ATOM   1751  O   SER C 241      11.761   0.102  -8.258  1.00 69.62           O
ATOM   1752  CB  SER C 241      14.889  -0.138  -9.439  1.00 83.47           C
ATOM   1753  OG  SER C 241      15.697  -1.192  -9.940  1.00 83.47           O
ATOM   1754  N   VAL C 242      12.636   1.908  -9.273  1.00 35.37           N
ATOM   1755  CA  VAL C 242      11.833   2.866  -8.528  1.00 35.37           C
ATOM   1756  C   VAL C 242      10.330   2.651  -8.699  1.00 35.37           C
ATOM   1757  O   VAL C 242       9.613   2.499  -7.715  1.00 35.37           O
ATOM   1758  CB  VAL C 242      12.177   4.314  -8.943  1.00 24.78           C
ATOM   1759  CG1 VAL C 242      11.287   5.299  -8.193  1.00 24.78           C
ATOM   1760  CG2 VAL C 242      13.647   4.595  -8.671  1.00 24.78           C
ATOM   1761  N   GLU C 243       9.854   2.651  -9.942  1.00 74.08           N
ATOM   1762  CA  GLU C 243       8.429   2.456 -10.210  1.00 74.08           C
ATOM   1763  C   GLU C 243       7.991   1.134  -9.599  1.00 74.08           C
ATOM   1764  O   GLU C 243       6.972   1.057  -8.915  1.00 74.08           O
ATOM   1765  CB  GLU C 243       8.148   2.453 -11.724  1.00 51.97           C
ATOM   1766  N   THR C 244       8.783   0.095  -9.837  1.00 56.61           N
ATOM   1767  CA  THR C 244       8.485  -1.230  -9.310  1.00 56.61           C
ATOM   1768  C   THR C 244       8.433  -1.214  -7.784  1.00 56.61           C
ATOM   1769  O   THR C 244       7.462  -1.670  -7.177  1.00 56.61           O
ATOM   1770  CB  THR C 244       9.554  -2.259  -9.748  1.00 84.25           C
ATOM   1771  OG1 THR C 244       9.613  -2.319 -11.180  1.00 84.25           O
ATOM   1772  CG2 THR C 244       9.221  -3.639  -9.193  1.00 84.25           C
ATOM   1773  N   ALA C 245       9.496  -0.688  -7.181  1.00 56.71           N
ATOM   1774  CA  ALA C 245       9.626  -0.598  -5.731  1.00 56.71           C
ATOM   1775  C   ALA C 245       8.483   0.185  -5.105  1.00 56.71           C
ATOM   1776  O   ALA C 245       8.006  -0.158  -4.036  1.00 56.71           O
ATOM   1777  CB  ALA C 245      10.953   0.049  -5.373  1.00 67.97           C
ATOM   1778  N   THR C 246       8.053   1.251  -5.759  1.00  7.07           N
ATOM   1779  CA  THR C 246       6.958   2.042  -5.242  1.00  7.07           C
ATOM   1780  C   THR C 246       5.702   1.282  -5.587  1.00  7.07           C
ATOM   1781  O   THR C 246       4.625   1.567  -5.053  1.00  7.07           O
ATOM   1782  CB  THR C 246       6.860   3.393  -5.944  1.00 23.63           C
ATOM   1783  OG1 THR C 246       8.157   3.981  -6.029  1.00 23.63           O
ATOM   1784  CG2 THR C 246       5.928   4.317  -5.193  1.00 23.63           C
ATOM   1785  N   THR C 247       5.859   0.309  -6.483  1.00 65.21           N
ATOM   1786  CA  THR C 247       4.767  -0.512  -7.005  1.00 65.21           C
ATOM   1787  C   THR C 247       3.684   0.400  -7.557  1.00 65.21           C
ATOM   1788  O   THR C 247       2.637   0.612  -6.959  1.00 65.21           O
ATOM   1789  CB  THR C 247       4.164  -1.480  -5.953  1.00 51.91           C
ATOM   1790  OG1 THR C 247       2.735  -1.357  -5.945  1.00 51.91           O
ATOM   1791  CG2 THR C 247       4.718  -1.209  -4.580  1.00 51.91           C
ATOM   1792  N   VAL C 248       3.988   0.963  -8.714  1.00149.65           N
ATOM   1793  CA  VAL C 248       3.090   1.859  -9.405  1.00149.65           C
ATOM   1794  C   VAL C 248       2.878   1.229 -10.778  1.00149.65           C
ATOM   1795  O   VAL C 248       1.850   1.431 -11.424  1.00149.65           O
ATOM   1796  CB  VAL C 248       3.730   3.248  -9.539  1.00 43.98           C
ATOM   1797  CG1 VAL C 248       2.703   4.255  -9.949  1.00 43.98           C
ATOM   1798  CG2 VAL C 248       4.354   3.658  -8.215  1.00 43.98           C
ATOM   1799  N   GLY C 249       3.870   0.443 -11.195  1.00161.60           N
ATOM   1800  CA  GLY C 249       3.824  -0.250 -12.472  1.00161.60           C
ATOM   1801  C   GLY C 249       3.282   0.578 -13.614  1.00161.60           C
ATOM   1802  O   GLY C 249       2.135   0.404 -14.022  1.00161.60           O
ATOM   1803  N   TYR C 250       4.106   1.480 -14.137  1.00 80.00           N
ATOM   1804  CA  TYR C 250       3.675   2.333 -15.231  1.00 80.00           C
ATOM   1805  C   TYR C 250       3.362   1.479 -16.429  1.00 80.00           C
ATOM   1806  O   TYR C 250       2.415   1.756 -17.150  1.00 80.00           O
ATOM   1807  CB  TYR C 250       4.761   3.350 -15.588  1.00 45.30           C
ATOM   1808  CG  TYR C 250       4.576   4.663 -14.884  1.00 45.30           C
ATOM   1809  CD1 TYR C 250       3.320   5.274 -14.834  1.00 45.30           C
ATOM   1810  CD2 TYR C 250       5.635   5.265 -14.209  1.00 45.30           C
ATOM   1811  CE1 TYR C 250       3.116   6.463 -14.116  1.00 45.30           C
ATOM   1812  CE2 TYR C 250       5.451   6.459 -13.483  1.00 45.30           C
ATOM   1813  CZ  TYR C 250       4.187   7.053 -13.439  1.00 45.30           C
ATOM   1814  OH  TYR C 250       4.008   8.230 -12.729  1.00 45.30           O
ATOM   1815  N   GLY C 251       4.153   0.429 -16.618  1.00 74.91           N
ATOM   1816  CA  GLY C 251       3.963  -0.451 -17.754  1.00 74.91           C
ATOM   1817  C   GLY C 251       4.939  -0.068 -18.850  1.00 74.91           C
ATOM   1818  O   GLY C 251       5.225  -0.846 -19.761  1.00 74.91           O
ATOM   1819  N   ASP C 252       5.449   1.154 -18.748  1.00 58.01           N
ATOM   1820  CA  ASP C 252       6.416   1.691 -19.690  1.00 58.01           C
ATOM   1821  C   ASP C 252       7.635   0.771 -19.776  1.00 58.01           C
ATOM   1822  O   ASP C 252       8.348   0.769 -20.777  1.00 58.01           O
ATOM   1823  CB  ASP C 252       6.857   3.081 -19.232  1.00 67.60           C
ATOM   1824  CG  ASP C 252       7.944   3.030 -18.171  1.00 67.60           C
ATOM   1825  OD1 ASP C 252       7.656   2.656 -17.002  1.00 67.60           O
ATOM   1826  OD2 ASP C 252       9.096   3.367 -18.516  1.00 67.60           O
ATOM   1827  N   LEU C 253       7.866  -0.002 -18.714  1.00 75.99           N
ATOM   1828  CA  LEU C 253       8.997  -0.929 -18.655  1.00 75.99           C
ATOM   1829  C   LEU C 253       8.725  -2.102 -17.715  1.00 75.99           C
ATOM   1830  O   LEU C 253       8.038  -1.951 -16.700  1.00 75.99           O
ATOM   1831  CB  LEU C 253      10.260  -0.198 -18.181  1.00 49.21           C
ATOM   1832  CG  LEU C 253      10.821   0.962 -19.011  1.00 49.21           C
ATOM   1833  CD1 LEU C 253      12.056   1.512 -18.344  1.00 49.21           C
ATOM   1834  CD2 LEU C 253      11.163   0.486 -20.396  1.00 49.21           C
ATOM   1835  N   TYR C 254       9.273  -3.265 -18.073  1.00 38.98           N
ATOM   1836  CA  TYR C 254       9.148  -4.491 -17.282  1.00 38.98           C
ATOM   1837  C   TYR C 254      10.026  -5.637 -17.797  1.00 38.98           C
ATOM   1838  O   TYR C 254      10.383  -5.690 -18.970  1.00 38.98           O
ATOM   1839  CB  TYR C 254       7.695  -4.955 -17.228  1.00100.23           C
ATOM   1840  CG  TYR C 254       7.047  -5.147 -18.571  1.00100.23           C
ATOM   1841  CD1 TYR C 254       6.671  -4.053 -19.343  1.00100.23           C
ATOM   1842  CD2 TYR C 254       6.754  -6.422 -19.043  1.00100.23           C
ATOM   1843  CE1 TYR C 254       6.013  -4.221 -20.552  1.00100.23           C
ATOM   1844  CE2 TYR C 254       6.096  -6.602 -20.250  1.00100.23           C
ATOM   1845  CZ  TYR C 254       5.725  -5.497 -20.998  1.00100.23           C
ATOM   1846  OH  TYR C 254       5.048  -5.668 -22.184  1.00100.23           O
ATOM   1847  N   PRO C 255      10.402  -6.566 -16.911  1.00 50.31           N
ATOM   1848  CA  PRO C 255      11.241  -7.676 -17.359  1.00 50.31           C
ATOM   1849  C   PRO C 255      10.476  -8.762 -18.108  1.00 50.31           C
ATOM   1850  O   PRO C 255       9.275  -8.957 -17.902  1.00 50.31           O
ATOM   1851  CB  PRO C 255      11.857  -8.197 -16.067  1.00 85.79           C
ATOM   1852  CG  PRO C 255      10.833  -7.899 -15.035  1.00 85.79           C
ATOM   1853  CD  PRO C 255      10.107  -6.647 -15.471  1.00 85.79           C
ATOM   1854  N   VAL C 256      11.193  -9.460 -18.984  1.00 72.85           N
ATOM   1855  CA  VAL C 256      10.630 -10.546 -19.774  1.00 72.85           C
ATOM   1856  C   VAL C 256      11.527 -11.753 -19.589  1.00 72.85           C
ATOM   1857  O   VAL C 256      11.162 -12.874 -19.934  1.00 72.85           O
ATOM   1858  CB  VAL C 256      10.588 -10.204 -21.267  1.00 52.28           C
ATOM   1859  CG1 VAL C 256       9.454 -10.970 -21.931  1.00 52.28           C
ATOM   1860  CG2 VAL C 256      10.422  -8.703 -21.460  1.00 52.28           C
ATOM   1861  N   THR C 257      12.716 -11.503 -19.054  1.00 92.04           N
ATOM   1862  CA  THR C 257      13.677 -12.557 -18.784  1.00 92.04           C
ATOM   1863  C   THR C 257      13.200 -13.244 -17.516  1.00 92.04           C
ATOM   1864  O   THR C 257      12.828 -12.569 -16.558  1.00 92.04           O
ATOM   1865  CB  THR C 257      15.069 -11.984 -18.502  1.00 90.13           C
ATOM   1866  OG1 THR C 257      15.306 -10.850 -19.345  1.00 90.13           O
ATOM   1867  CG2 THR C 257      16.134 -13.048 -18.739  1.00 90.13           C
ATOM   1868  N   LEU C 258      13.204 -14.573 -17.496  1.00123.13           N
ATOM   1869  CA  LEU C 258      12.762 -15.286 -16.303  1.00123.13           C
ATOM   1870  C   LEU C 258      13.446 -14.680 -15.081  1.00123.13           C
ATOM   1871  O   LEU C 258      12.797 -14.355 -14.086  1.00123.13           O
ATOM   1872  CB  LEU C 258      13.105 -16.772 -16.405  1.00177.20           C
ATOM   1873  CG  LEU C 258      12.373 -17.666 -15.400  1.00177.20           C
ATOM   1874  CD1 LEU C 258      10.882 -17.660 -15.706  1.00177.20           C
ATOM   1875  CD2 LEU C 258      12.932 -19.078 -15.463  1.00177.20           C
ATOM   1876  N   TRP C 259      14.762 -14.521 -15.175  1.00105.09           N
ATOM   1877  CA  TRP C 259      15.552 -13.943 -14.097  1.00105.09           C
ATOM   1878  C   TRP C 259      15.129 -12.495 -13.872  1.00105.09           C
ATOM   1879  O   TRP C 259      14.796 -12.098 -12.756  1.00105.09           O
ATOM   1880  CB  TRP C 259      17.041 -14.002 -14.451  1.00201.42           C
ATOM   1881  CG  TRP C 259      17.755 -15.195 -13.881  1.00201.42           C
ATOM   1882  CD1 TRP C 259      19.068 -15.263 -13.516  1.00201.42           C
ATOM   1883  CD2 TRP C 259      17.191 -16.486 -13.601  1.00201.42           C
ATOM   1884  NE1 TRP C 259      19.358 -16.514 -13.026  1.00201.42           N
ATOM   1885  CE2 TRP C 259      18.225 -17.284 -13.066  1.00201.42           C
ATOM   1886  CE3 TRP C 259      15.913 -17.046 -13.750  1.00201.42           C
ATOM   1887  CZ2 TRP C 259      18.021 -18.614 -12.679  1.00201.42           C
ATOM   1888  CZ3 TRP C 259      15.710 -18.368 -13.365  1.00201.42           C
ATOM   1889  CH2 TRP C 259      16.760 -19.135 -12.836  1.00201.42           C
ATOM   1890  N   GLY C 260      15.148 -11.708 -14.942  1.00 64.22           N
ATOM   1891  CA  GLY C 260      14.751 -10.320 -14.831  1.00 64.22           C
ATOM   1892  C   GLY C 260      13.459 -10.190 -14.051  1.00 64.22           C
ATOM   1893  O   GLY C 260      13.247  -9.188 -13.372  1.00 64.22           O
ATOM   1894  N   ARG C 261      12.600 -11.206 -14.144  1.00 96.43           N
ATOM   1895  CA  ARG C 261      11.320 -11.204 -13.436  1.00 96.43           C
ATOM   1896  C   ARG C 261      11.558 -11.443 -11.953  1.00 96.43           C
ATOM   1897  O   ARG C 261      10.829 -10.931 -11.102  1.00 96.43           O
ATOM   1898  CB  ARG C 261      10.393 -12.288 -13.995  1.00108.14           C
ATOM   1899  CG  ARG C 261      10.134 -12.154 -15.488  1.00108.14           C
ATOM   1900  CD  ARG C 261       8.663 -12.327 -15.834  1.00108.14           C
ATOM   1901  NE  ARG C 261       8.257 -11.445 -16.925  1.00108.14           N
ATOM   1902  CZ  ARG C 261       7.478 -11.814 -17.938  1.00108.14           C
ATOM   1903  NH1 ARG C 261       7.013 -13.056 -18.005  1.00108.14           N
ATOM   1904  NH2 ARG C 261       7.163 -10.941 -18.886  1.00108.14           N
ATOM   1905  N   CYS C 262      12.586 -12.224 -11.646  1.00 55.15           N
ATOM   1906  CA  CYS C 262      12.918 -12.498 -10.258  1.00 55.15           C
ATOM   1907  C   CYS C 262      13.321 -11.176  -9.649  1.00 55.15           C
ATOM   1908  O   CYS C 262      12.692 -10.700  -8.706  1.00 55.15           O
ATOM   1909  CB  CYS C 262      14.073 -13.491 -10.165  1.00107.02           C
ATOM   1910  SG  CYS C 262      13.543 -15.204  -9.975  1.00107.02           S
ATOM   1911  N   VAL C 263      14.364 -10.577 -10.213  1.00 42.16           N
ATOM   1912  CA  VAL C 263      14.857  -9.289  -9.741  1.00 42.16           C
ATOM   1913  C   VAL C 263      13.684  -8.338  -9.495  1.00 42.16           C
ATOM   1914  O   VAL C 263      13.715  -7.511  -8.575  1.00 42.16           O
ATOM   1915  CB  VAL C 263      15.828  -8.656 -10.765  1.00 51.75           C
ATOM   1916  CG1 VAL C 263      16.338  -7.311 -10.260  1.00 51.75           C
ATOM   1917  CG2 VAL C 263      16.991  -9.598 -11.004  1.00 51.75           C
ATOM   1918  N   ALA C 264      12.646  -8.462 -10.315  1.00 43.91           N
ATOM   1919  CA  ALA C 264      11.469  -7.624 -10.152  1.00 43.91           C
ATOM   1920  C   ALA C 264      10.833  -7.938  -8.792  1.00 43.91           C
ATOM   1921  O   ALA C 264      10.692  -7.059  -7.936  1.00 43.91           O
ATOM   1922  CB  ALA C 264      10.480  -7.891 -11.274  1.00 82.86           C
ATOM   1923  N   VAL C 265      10.463  -9.199  -8.597  1.00 47.04           N
ATOM   1924  CA  VAL C 265       9.852  -9.624  -7.348  1.00 47.04           C
ATOM   1925  C   VAL C 265      10.618  -9.031  -6.171  1.00 47.04           C
ATOM   1926  O   VAL C 265      10.052  -8.343  -5.325  1.00 47.04           O
ATOM   1927  CB  VAL C 265       9.849 -11.161  -7.228  1.00 54.67           C
ATOM   1928  CG1 VAL C 265      10.027 -11.579  -5.774  1.00 54.67           C
ATOM   1929  CG2 VAL C 265       8.548 -11.714  -7.777  1.00 54.67           C
ATOM   1930  N   VAL C 266      11.912  -9.302  -6.123  1.00 44.26           N
ATOM   1931  CA  VAL C 266      12.744  -8.786  -5.053  1.00 44.26           C
ATOM   1932  C   VAL C 266      12.559  -7.286  -4.894  1.00 44.26           C
ATOM   1933  O   VAL C 266      12.070  -6.822  -3.868  1.00 44.26           O
ATOM   1934  CB  VAL C 266      14.229  -9.063  -5.325  1.00 42.81           C
ATOM   1935  CG1 VAL C 266      15.099  -8.066  -4.558  1.00 42.81           C
ATOM   1936  CG2 VAL C 266      14.560 -10.496  -4.940  1.00 42.81           C
ATOM   1937  N   VAL C 267      12.948  -6.528  -5.914  1.00 45.50           N
ATOM   1938  CA  VAL C 267      12.831  -5.081  -5.845  1.00 45.50           C
ATOM   1939  C   VAL C 267      11.416  -4.657  -5.465  1.00 45.50           C
ATOM   1940  O   VAL C 267      11.178  -3.503  -5.097  1.00 45.50           O
ATOM   1941  CB  VAL C 267      13.221  -4.429  -7.181  1.00 63.71           C
ATOM   1942  CG1 VAL C 267      12.285  -4.886  -8.261  1.00 63.71           C
ATOM   1943  CG2 VAL C 267      13.192  -2.909  -7.055  1.00 63.71           C
ATOM   1944  N   MET C 268      10.474  -5.588  -5.550  1.00 90.80           N
ATOM   1945  CA  MET C 268       9.103  -5.273  -5.189  1.00 90.80           C
ATOM   1946  C   MET C 268       8.932  -5.324  -3.682  1.00 90.80           C
ATOM   1947  O   MET C 268       8.690  -4.296  -3.058  1.00 90.80           O
ATOM   1948  CB  MET C 268       8.135  -6.247  -5.837  1.00 73.31           C
ATOM   1949  CG  MET C 268       7.271  -5.618  -6.891  1.00 73.31           C
ATOM   1950  SD  MET C 268       7.195  -6.724  -8.276  1.00 73.31           S
ATOM   1951  CE  MET C 268       5.442  -7.037  -8.378  1.00 73.31           C
ATOM   1952  N   VAL C 269       9.062  -6.510  -3.092  1.00 46.30           N
ATOM   1953  CA  VAL C 269       8.905  -6.639  -1.648  1.00 46.30           C
ATOM   1954  C   VAL C 269       9.734  -5.576  -0.949  1.00 46.30           C
ATOM   1955  O   VAL C 269       9.248  -4.892  -0.058  1.00 46.30           O
ATOM   1956  CB  VAL C 269       9.318  -8.048  -1.140  1.00 44.71           C
ATOM   1957  CG1 VAL C 269       8.999  -9.087  -2.194  1.00 44.71           C
ATOM   1958  CG2 VAL C 269      10.797  -8.085  -0.776  1.00 44.71           C
ATOM   1959  N   ALA C 270      10.983  -5.432  -1.374  1.00 42.84           N
ATOM   1960  CA  ALA C 270      11.874  -4.439  -0.797  1.00 42.84           C
ATOM   1961  C   ALA C 270      11.079  -3.174  -0.540  1.00 42.84           C
ATOM   1962  O   ALA C 270      11.193  -2.566   0.512  1.00 42.84           O
ATOM   1963  CB  ALA C 270      13.013  -4.143  -1.749  1.00 52.09           C
ATOM   1964  N   GLY C 271      10.259  -2.792  -1.506  1.00 20.59           N
ATOM   1965  CA  GLY C 271       9.454  -1.596  -1.355  1.00 20.59           C
ATOM   1966  C   GLY C 271       8.249  -1.777  -0.449  1.00 20.59           C
ATOM   1967  O   GLY C 271       8.033  -0.971   0.458  1.00 20.59           O
ATOM   1968  N   ILE C 272       7.451  -2.818  -0.691  1.00 86.18           N
ATOM   1969  CA  ILE C 272       6.266  -3.070   0.127  1.00 86.18           C
ATOM   1970  C   ILE C 272       6.698  -3.149   1.580  1.00 86.18           C
ATOM   1971  O   ILE C 272       5.983  -2.726   2.491  1.00 86.18           O
ATOM   1972  CB  ILE C 272       5.588  -4.414  -0.228  1.00 93.27           C
ATOM   1973  CG1 ILE C 272       5.512  -4.589  -1.741  1.00 93.27           C
ATOM   1974  CG2 ILE C 272       4.190  -4.467   0.373  1.00 93.27           C
ATOM   1975  CD1 ILE C 272       5.013  -5.951  -2.163  1.00 93.27           C
ATOM   1976  N   THR C 273       7.894  -3.692   1.773  1.00 38.86           N
ATOM   1977  CA  THR C 273       8.473  -3.880   3.086  1.00 38.86           C
ATOM   1978  C   THR C 273       9.179  -2.632   3.591  1.00 38.86           C
ATOM   1979  O   THR C 273       8.752  -2.039   4.570  1.00 38.86           O
ATOM   1980  CB  THR C 273       9.431  -5.074   3.042  1.00 31.16           C
ATOM   1981  OG1 THR C 273       8.709  -6.257   3.413  1.00 31.16           O
ATOM   1982  CG2 THR C 273      10.623  -4.860   3.956  1.00 31.16           C
ATOM   1983  N   SER C 274      10.252  -2.223   2.928  1.00 63.09           N
ATOM   1984  CA  SER C 274      10.974  -1.034   3.363  1.00 63.09           C
ATOM   1985  C   SER C 274      10.013   0.090   3.748  1.00 63.09           C
ATOM   1986  O   SER C 274      10.278   0.856   4.672  1.00 63.09           O
ATOM   1987  CB  SER C 274      11.916  -0.540   2.261  1.00147.09           C
ATOM   1988  OG  SER C 274      11.743   0.849   2.023  1.00147.09           O
ATOM   1989  N   PHE C 275       8.892   0.188   3.045  1.00 58.96           N
ATOM   1990  CA  PHE C 275       7.931   1.238   3.339  1.00 58.96           C
ATOM   1991  C   PHE C 275       7.035   0.872   4.504  1.00 58.96           C
ATOM   1992  O   PHE C 275       6.605   1.742   5.254  1.00 58.96           O
ATOM   1993  CB  PHE C 275       7.094   1.546   2.101  1.00 80.78           C
ATOM   1994  CG  PHE C 275       7.652   2.655   1.271  1.00 80.78           C
ATOM   1995  CD1 PHE C 275       7.686   3.955   1.767  1.00 80.78           C
ATOM   1996  CD2 PHE C 275       8.180   2.400   0.014  1.00 80.78           C
ATOM   1997  CE1 PHE C 275       8.240   4.989   1.024  1.00 80.78           C
ATOM   1998  CE2 PHE C 275       8.737   3.424  -0.739  1.00 80.78           C
ATOM   1999  CZ  PHE C 275       8.767   4.724  -0.233  1.00 80.78           C
ATOM   2000  N   GLY C 276       6.759  -0.420   4.656  1.00 65.90           N
ATOM   2001  CA  GLY C 276       5.920  -0.871   5.751  1.00 65.90           C
ATOM   2002  C   GLY C 276       6.481  -0.434   7.093  1.00 65.90           C
ATOM   2003  O   GLY C 276       5.761   0.104   7.934  1.00 65.90           O
ATOM   2004  N   LEU C 277       7.772  -0.669   7.290  1.00 49.06           N
ATOM   2005  CA  LEU C 277       8.431  -0.283   8.523  1.00 49.06           C
ATOM   2006  C   LEU C 277       8.126   1.178   8.827  1.00 49.06           C
ATOM   2007  O   LEU C 277       7.643   1.506   9.910  1.00 49.06           O
ATOM   2008  CB  LEU C 277       9.937  -0.474   8.392  1.00 67.65           C
ATOM   2009  CG  LEU C 277      10.465  -1.758   9.022  1.00 67.65           C
ATOM   2010  CD1 LEU C 277      10.779  -2.773   7.941  1.00 67.65           C
ATOM   2011  CD2 LEU C 277      11.705  -1.442   9.832  1.00 67.65           C
ATOM   2012  N   VAL C 278       8.407   2.055   7.870  1.00 40.69           N
ATOM   2013  CA  VAL C 278       8.148   3.478   8.055  1.00 40.69           C
ATOM   2014  C   VAL C 278       6.726   3.707   8.561  1.00 40.69           C
ATOM   2015  O   VAL C 278       6.474   4.634   9.328  1.00 40.69           O
ATOM   2016  CB  VAL C 278       8.334   4.259   6.743  1.00 69.59           C
ATOM   2017  CG1 VAL C 278       8.020   5.740   6.961  1.00 69.59           C
ATOM   2018  CG2 VAL C 278       9.754   4.080   6.244  1.00 69.59           C
ATOM   2019  N   THR C 279       5.794   2.869   8.126  1.00 86.17           N
ATOM   2020  CA  THR C 279       4.420   3.012   8.581  1.00 86.17           C
ATOM   2021  C   THR C 279       4.375   2.506  10.005  1.00 86.17           C
ATOM   2022  O   THR C 279       3.728   3.101  10.862  1.00 86.17           O
ATOM   2023  CB  THR C 279       3.437   2.192   7.725  1.00137.70           C
ATOM   2024  OG1 THR C 279       2.788   3.064   6.794  1.00137.70           O
ATOM   2025  CG2 THR C 279       2.372   1.533   8.600  1.00137.70           C
ATOM   2026  N   ALA C 280       5.067   1.397  10.245  1.00 80.33           N
ATOM   2027  CA  ALA C 280       5.124   0.808  11.575  1.00 80.33           C
ATOM   2028  C   ALA C 280       5.657   1.869  12.516  1.00 80.33           C
ATOM   2029  O   ALA C 280       5.017   2.210  13.510  1.00 80.33           O
ATOM   2030  CB  ALA C 280       6.044  -0.401  11.576  1.00 56.84           C
ATOM   2031  N   ALA C 281       6.833   2.392  12.187  1.00 57.57           N
ATOM   2032  CA  ALA C 281       7.458   3.430  12.983  1.00 57.57           C
ATOM   2033  C   ALA C 281       6.406   4.453  13.382  1.00 57.57           C
ATOM   2034  O   ALA C 281       6.181   4.707  14.560  1.00 57.57           O
ATOM   2035  CB  ALA C 281       8.549   4.106  12.185  1.00  4.90           C
ATOM   2036  N   LEU C 282       5.745   5.028  12.389  1.00 84.25           N
ATOM   2037  CA  LEU C 282       4.720   6.032  12.642  1.00 84.25           C
ATOM   2038  C   LEU C 282       3.537   5.519  13.469  1.00 84.25           C
ATOM   2039  O   LEU C 282       2.975   6.258  14.278  1.00 84.25           O
ATOM   2040  CB  LEU C 282       4.215   6.590  11.310  1.00 98.47           C
ATOM   2041  CG  LEU C 282       5.003   7.765  10.727  1.00 98.47           C
ATOM   2042  CD1 LEU C 282       6.430   7.337  10.412  1.00 98.47           C
ATOM   2043  CD2 LEU C 282       4.302   8.263   9.480  1.00 98.47           C
ATOM   2044  N   ALA C 283       3.157   4.259  13.264  1.00108.86           N
ATOM   2045  CA  ALA C 283       2.031   3.678  13.989  1.00108.86           C
ATOM   2046  C   ALA C 283       2.273   3.671  15.487  1.00108.86           C
ATOM   2047  O   ALA C 283       1.340   3.828  16.267  1.00108.86           O
ATOM   2048  CB  ALA C 283       1.764   2.261  13.507  1.00 61.87           C
ATOM   2049  N   THR C 284       3.524   3.489  15.891  1.00131.43           N
ATOM   2050  CA  THR C 284       3.861   3.460  17.309  1.00131.43           C
ATOM   2051  C   THR C 284       4.117   4.860  17.862  1.00131.43           C
ATOM   2052  O   THR C 284       3.724   5.172  18.986  1.00131.43           O
ATOM   2053  CB  THR C 284       5.110   2.590  17.577  1.00 65.78           C
ATOM   2054  OG1 THR C 284       6.263   3.430  17.693  1.00 65.78           O
ATOM   2055  CG2 THR C 284       5.325   1.604  16.450  1.00 65.78           C
ATOM   2056  N   TRP C 285       4.777   5.699  17.070  1.00125.70           N
ATOM   2057  CA  TRP C 285       5.086   7.065  17.482  1.00125.70           C
ATOM   2058  C   TRP C 285       3.794   7.849  17.696  1.00125.70           C
ATOM   2059  O   TRP C 285       3.810   9.026  18.060  1.00125.70           O
ATOM   2060  CB  TRP C 285       5.954   7.749  16.420  1.00166.82           C
ATOM   2061  CG  TRP C 285       6.329   9.161  16.754  1.00166.82           C
ATOM   2062  CD1 TRP C 285       7.223   9.584  17.695  1.00166.82           C
ATOM   2063  CD2 TRP C 285       5.821  10.344  16.120  1.00166.82           C
ATOM   2064  NE1 TRP C 285       7.304  10.959  17.684  1.00166.82           N
ATOM   2065  CE2 TRP C 285       6.457  11.451  16.730  1.00166.82           C
ATOM   2066  CE3 TRP C 285       4.891  10.572  15.095  1.00166.82           C
ATOM   2067  CZ2 TRP C 285       6.192  12.762  16.346  1.00166.82           C
ATOM   2068  CZ3 TRP C 285       4.628  11.881  14.717  1.00166.82           C
ATOM   2069  CH2 TRP C 285       5.274  12.959  15.339  1.00166.82           C
ATOM   2070  N   PHE C 286       2.674   7.179  17.455  1.00120.34           N
ATOM   2071  CA  PHE C 286       1.365   7.782  17.644  1.00120.34           C
ATOM   2072  C   PHE C 286       0.765   7.147  18.888  1.00120.34           C
ATOM   2073  O   PHE C 286      -0.191   7.657  19.459  1.00120.34           O
ATOM   2074  CB  PHE C 286       0.485   7.528  16.423  1.00155.76           C
ATOM   2075  CG  PHE C 286       0.528   8.632  15.409  1.00155.76           C
ATOM   2076  CD1 PHE C 286       1.358   9.732  15.609  1.00155.76           C
ATOM   2077  CD2 PHE C 286      -0.255   8.581  14.262  1.00155.76           C
ATOM   2078  CE1 PHE C 286       1.410  10.767  14.683  1.00155.76           C
ATOM   2079  CE2 PHE C 286      -0.210   9.615  13.325  1.00155.76           C
ATOM   2080  CZ  PHE C 286       0.626  10.711  13.538  1.00155.76           C
ATOM   2081  N   VAL C 287       1.359   6.027  19.292  1.00147.30           N
ATOM   2082  CA  VAL C 287       0.950   5.300  20.483  1.00147.30           C
ATOM   2083  C   VAL C 287       1.835   5.829  21.611  1.00147.30           C
ATOM   2084  O   VAL C 287       1.465   5.793  22.784  1.00147.30           O
ATOM   2085  CB  VAL C 287       1.149   3.777  20.286  1.00 85.47           C
ATOM   2086  CG1 VAL C 287       1.287   3.070  21.625  1.00 85.47           C
ATOM   2087  CG2 VAL C 287      -0.017   3.194  19.512  1.00 85.47           C
ATOM   2088  N   GLY C 288       3.011   6.333  21.232  1.00141.54           N
ATOM   2089  CA  GLY C 288       3.950   6.894  22.193  1.00141.54           C
ATOM   2090  C   GLY C 288       3.411   8.215  22.710  1.00141.54           C
ATOM   2091  O   GLY C 288       4.154   9.128  23.078  1.00141.54           O
ATOM   2092  N   ARG C 289       2.087   8.301  22.703  1.00 98.93           N
ATOM   2093  CA  ARG C 289       1.344   9.459  23.170  1.00 98.93           C
ATOM   2094  C   ARG C 289       0.091   8.876  23.811  1.00 98.93           C
ATOM   2095  O   ARG C 289      -1.041   9.254  23.487  1.00 98.93           O
ATOM   2096  CB  ARG C 289       0.979  10.372  22.000  1.00135.48           C
ATOM   2097  CG  ARG C 289       2.009  11.454  21.729  1.00135.48           C
ATOM   2098  CD  ARG C 289       1.737  12.690  22.566  1.00135.48           C
ATOM   2099  NE  ARG C 289       2.775  13.701  22.397  1.00135.48           N
ATOM   2100  N   GLU C 290       0.329   7.921  24.708  1.00220.34           N
ATOM   2101  CA  GLU C 290      -0.717   7.231  25.452  1.00220.34           C
ATOM   2102  C   GLU C 290      -0.664   7.730  26.892  1.00220.34           C
ATOM   2103  O   GLU C 290      -1.629   7.609  27.644  1.00220.34           O
ATOM   2104  CB  GLU C 290      -0.474   5.718  25.426  1.00156.56           C
ATOM   2105  CG  GLU C 290       0.770   5.275  26.194  1.00156.56           C
ATOM   2106  CD  GLU C 290       0.882   3.765  26.324  1.00156.56           C
ATOM   2107  OE1 GLU C 290      -0.121   3.059  26.082  1.00156.56           O
ATOM   2108  OE2 GLU C 290       1.980   3.281  26.671  1.00156.56           O
ATOM   2109  N   GLN C 291       0.484   8.288  27.263  1.00182.89           N
ATOM   2110  CA  GLN C 291       0.699   8.814  28.603  1.00182.89           C
ATOM   2111  C   GLN C 291      -0.229  10.014  28.853  1.00182.89           C
ATOM   2112  O   GLN C 291      -0.787  10.103  29.967  1.00182.89           O
ATOM   2113  CB  GLN C 291       2.158   9.245  28.739  1.00185.30           C
ATOM   2114  CG  GLN C 291       2.375  10.571  28.054  1.00185.30           C
ATOM   2115  CD  GLN C 291       3.622  10.678  27.215  1.00185.30           C
ATOM   2116  OE1 GLN C 291       4.298  11.684  27.278  1.00185.30           O
ATOM   2117  NE2 GLN C 291       3.916   9.673  26.408  1.00185.30           N
ATOM   2119  N   ALA D 292      -4.368  16.911  19.710  1.00189.15           N
ATOM   2120  CA  ALA D 292      -3.558  15.685  19.973  1.00189.15           C
ATOM   2121  C   ALA D 292      -2.329  15.648  19.072  1.00189.15           C
ATOM   2122  O   ALA D 292      -1.490  16.550  19.109  1.00189.15           O
ATOM   2123  CB  ALA D 292      -4.413  14.439  19.744  1.00 76.26           C
ATOM   2124  N   LEU D 293      -2.230  14.594  18.267  1.00159.21           N
ATOM   2125  CA  LEU D 293      -1.118  14.419  17.340  1.00159.21           C
ATOM   2126  C   LEU D 293      -1.444  13.318  16.340  1.00159.21           C
ATOM   2127  O   LEU D 293      -1.696  13.581  15.166  1.00159.21           O
ATOM   2128  CB  LEU D 293       0.159  14.056  18.101  1.00124.16           C
ATOM   2129  CG  LEU D 293       1.411  13.891  17.239  1.00124.16           C
ATOM   2130  CD1 LEU D 293       2.347  15.065  17.475  1.00124.16           C
ATOM   2131  CD2 LEU D 293       2.098  12.575  17.573  1.00124.16           C
ATOM   2132  N   HIS D 294      -1.439  12.080  16.818  1.00142.73           N
ATOM   2133  CA  HIS D 294      -1.741  10.934  15.978  1.00142.73           C
ATOM   2134  C   HIS D 294      -2.966  11.204  15.114  1.00142.73           C
ATOM   2135  O   HIS D 294      -3.079  10.694  14.004  1.00142.73           O
ATOM   2136  CB  HIS D 294      -1.990   9.700  16.849  1.00164.64           C
ATOM   2137  CG  HIS D 294      -3.427   9.509  17.226  1.00164.64           C
ATOM   2138  ND1 HIS D 294      -4.219   8.532  16.663  1.00164.64           N
ATOM   2139  CD2 HIS D 294      -4.215  10.178  18.098  1.00164.64           C
ATOM   2140  CE1 HIS D 294      -5.437   8.607  17.174  1.00164.64           C
ATOM   2141  NE2 HIS D 294      -5.461   9.599  18.048  1.00164.64           N
ATOM   2142  N   TRP D 295      -3.877  12.018  15.637  1.00 98.88           N
ATOM   2143  CA  TRP D 295      -5.118  12.351  14.948  1.00 98.88           C
ATOM   2144  C   TRP D 295      -5.061  13.713  14.268  1.00 98.88           C
ATOM   2145  O   TRP D 295      -5.940  14.052  13.476  1.00 98.88           O
ATOM   2146  CB  TRP D 295      -6.271  12.339  15.952  1.00179.07           C
ATOM   2147  CG  TRP D 295      -7.549  11.740  15.449  1.00179.07           C
ATOM   2148  CD1 TRP D 295      -8.812  12.184  15.706  1.00179.07           C
ATOM   2149  CD2 TRP D 295      -7.694  10.565  14.641  1.00179.07           C
ATOM   2150  NE1 TRP D 295      -9.737  11.362  15.112  1.00179.07           N
ATOM   2151  CE2 TRP D 295      -9.079  10.359  14.451  1.00179.07           C
ATOM   2152  CE3 TRP D 295      -6.790   9.667  14.058  1.00179.07           C
ATOM   2153  CZ2 TRP D 295      -9.583   9.291  13.704  1.00179.07           C
ATOM   2154  CZ3 TRP D 295      -7.292   8.603  13.315  1.00179.07           C
ATOM   2155  CH2 TRP D 295      -8.677   8.425  13.145  1.00179.07           C
ATOM   2156  N   ARG D 296      -4.031  14.492  14.580  1.00108.83           N
ATOM   2157  CA  ARG D 296      -3.895  15.822  14.002  1.00108.83           C
ATOM   2158  C   ARG D 296      -2.683  15.945  13.100  1.00108.83           C
ATOM   2159  O   ARG D 296      -2.636  16.821  12.239  1.00108.83           O
ATOM   2160  CB  ARG D 296      -3.810  16.873  15.112  1.00187.93           C
ATOM   2161  N   ALA D 297      -1.697  15.078  13.306  1.00145.36           N
ATOM   2162  CA  ALA D 297      -0.490  15.094  12.490  1.00145.36           C
ATOM   2163  C   ALA D 297      -0.842  14.546  11.114  1.00145.36           C
ATOM   2164  O   ALA D 297      -0.099  14.725  10.146  1.00145.36           O
ATOM   2165  CB  ALA D 297       0.594  14.240  13.137  1.00172.16           C
ATOM   2166  N   ALA D 298      -1.992  13.879  11.044  1.00106.66           N
ATOM   2167  CA  ALA D 298      -2.485  13.290   9.806  1.00106.66           C
ATOM   2168  C   ALA D 298      -3.376  14.282   9.068  1.00106.66           C
ATOM   2169  O   ALA D 298      -3.019  14.766   7.994  1.00106.66           O
ATOM   2170  CB  ALA D 298      -3.265  12.013  10.111  1.00119.26           C
ATOM   2171  N   GLY D 299      -4.532  14.580   9.651  1.00135.26           N
ATOM   2172  CA  GLY D 299      -5.451  15.516   9.033  1.00135.26           C
ATOM   2173  C   GLY D 299      -4.745  16.728   8.454  1.00135.26           C
ATOM   2174  O   GLY D 299      -5.273  17.392   7.565  1.00135.26           O
ATOM   2175  N   ALA D 300      -3.546  17.018   8.948  1.00130.51           N
ATOM   2176  CA  ALA D 300      -2.787  18.164   8.465  1.00130.51           C
ATOM   2177  C   ALA D 300      -1.800  17.796   7.373  1.00130.51           C
ATOM   2178  O   ALA D 300      -1.632  18.542   6.410  1.00130.51           O
ATOM   2179  CB  ALA D 300      -2.049  18.823   9.611  1.00154.48           C
ATOM   2180  N   ALA D 301      -1.138  16.656   7.529  1.00124.43           N
ATOM   2181  CA  ALA D 301      -0.158  16.214   6.546  1.00124.43           C
ATOM   2182  C   ALA D 301      -0.746  16.190   5.155  1.00124.43           C
ATOM   2183  O   ALA D 301      -0.112  16.620   4.199  1.00124.43           O
ATOM   2184  CB  ALA D 301       0.353  14.845   6.895  1.00169.43           C
ATOM   2185  N   THR D 302      -1.958  15.666   5.037  1.00 97.06           N
ATOM   2186  CA  THR D 302      -2.601  15.603   3.736  1.00 97.06           C
ATOM   2187  C   THR D 302      -2.529  16.976   3.082  1.00 97.06           C
ATOM   2188  O   THR D 302      -2.221  17.080   1.898  1.00 97.06           O
ATOM   2189  CB  THR D 302      -4.069  15.173   3.844  1.00 93.15           C
ATOM   2190  OG1 THR D 302      -4.866  16.289   4.253  1.00 93.15           O
ATOM   2191  CG2 THR D 302      -4.219  14.037   4.849  1.00 93.15           C
ATOM   2192  N   VAL D 303      -2.795  18.029   3.848  1.00 89.34           N
ATOM   2193  CA  VAL D 303      -2.731  19.375   3.296  1.00 89.34           C
ATOM   2194  C   VAL D 303      -1.321  19.628   2.780  1.00 89.34           C
ATOM   2195  O   VAL D 303      -1.048  20.666   2.184  1.00 89.34           O
ATOM   2196  CB  VAL D 303      -3.075  20.460   4.340  1.00191.25           C
ATOM   2197  CG1 VAL D 303      -3.359  21.777   3.633  1.00191.25           C
ATOM   2198  CG2 VAL D 303      -4.285  20.042   5.159  1.00191.25           C
ATOM   2199  N   LEU D 304      -0.429  18.672   3.017  1.00 87.37           N
ATOM   2200  CA  LEU D 304       0.951  18.765   2.553  1.00 87.37           C
ATOM   2201  C   LEU D 304       1.054  18.042   1.214  1.00 87.37           C
ATOM   2202  O   LEU D 304       1.623  18.568   0.259  1.00 87.37           O
ATOM   2203  CB  LEU D 304       1.906  18.115   3.555  1.00155.22           C
ATOM   2204  CG  LEU D 304       1.885  18.719   4.956  1.00155.22           C
ATOM   2205  CD1 LEU D 304       2.554  17.780   5.951  1.00155.22           C
ATOM   2206  CD2 LEU D 304       2.596  20.056   4.912  1.00155.22           C
ATOM   2207  N   LEU D 305       0.494  16.836   1.150  1.00102.09           N
ATOM   2208  CA  LEU D 305       0.517  16.040  -0.072  1.00102.09           C
ATOM   2209  C   LEU D 305      -0.136  16.798  -1.210  1.00102.09           C
ATOM   2210  O   LEU D 305       0.387  16.834  -2.322  1.00102.09           O
ATOM   2211  CB  LEU D 305      -0.221  14.720   0.133  1.00 93.16           C
ATOM   2212  CG  LEU D 305      -0.505  13.938  -1.148  1.00 93.16           C
ATOM   2213  CD1 LEU D 305       0.705  13.087  -1.514  1.00 93.16           C
ATOM   2214  CD2 LEU D 305      -1.732  13.072  -0.950  1.00 93.16           C
ATOM   2215  N   VAL D 306      -1.288  17.396  -0.928  1.00 78.59           N
ATOM   2216  CA  VAL D 306      -2.013  18.161  -1.931  1.00 78.59           C
ATOM   2217  C   VAL D 306      -1.123  19.247  -2.515  1.00 78.59           C
ATOM   2218  O   VAL D 306      -1.246  19.593  -3.688  1.00 78.59           O
ATOM   2219  CB  VAL D 306      -3.279  18.806  -1.341  1.00 63.85           C
ATOM   2220  CG1 VAL D 306      -3.289  20.312  -1.606  1.00 63.85           C
ATOM   2221  CG2 VAL D 306      -4.503  18.150  -1.944  1.00 63.85           C
ATOM   2222  N   ILE D 307      -0.236  19.796  -1.696  1.00 89.27           N
ATOM   2223  CA  ILE D 307       0.670  20.819  -2.190  1.00 89.27           C
ATOM   2224  C   ILE D 307       1.611  20.107  -3.156  1.00 89.27           C
ATOM   2225  O   ILE D 307       1.819  20.565  -4.279  1.00 89.27           O
ATOM   2226  CB  ILE D 307       1.474  21.469  -1.036  1.00116.39           C
ATOM   2227  CG1 ILE D 307       0.683  22.638  -0.441  1.00116.39           C
ATOM   2228  CG2 ILE D 307       2.813  21.985  -1.549  1.00116.39           C
ATOM   2229  CD1 ILE D 307      -0.767  22.324  -0.132  1.00116.39           C
ATOM   2230  N   VAL D 308       2.152  18.970  -2.716  1.00 81.74           N
ATOM   2231  CA  VAL D 308       3.065  18.168  -3.533  1.00 81.74           C
ATOM   2232  C   VAL D 308       2.457  17.928  -4.903  1.00 81.74           C
ATOM   2233  O   VAL D 308       3.113  18.100  -5.927  1.00 81.74           O
ATOM   2234  CB  VAL D 308       3.337  16.796  -2.891  1.00155.25           C
ATOM   2235  CG1 VAL D 308       4.159  15.932  -3.839  1.00155.25           C
ATOM   2236  CG2 VAL D 308       4.060  16.977  -1.572  1.00155.25           C
ATOM   2237  N   LEU D 309       1.199  17.512  -4.909  1.00 46.21           N
ATOM   2238  CA  LEU D 309       0.501  17.276  -6.150  1.00 46.21           C
ATOM   2239  C   LEU D 309       0.668  18.518  -6.999  1.00 46.21           C
ATOM   2240  O   LEU D 309       1.513  18.554  -7.890  1.00 46.21           O
ATOM   2241  CB  LEU D 309      -0.981  17.027  -5.885  1.00 19.85           C
ATOM   2242  CG  LEU D 309      -1.336  15.752  -5.113  1.00 19.85           C
ATOM   2243  CD1 LEU D 309      -2.807  15.420  -5.348  1.00 19.85           C
ATOM   2244  CD2 LEU D 309      -0.446  14.592  -5.547  1.00 19.85           C
ATOM   2245  N   LEU D 310      -0.128  19.543  -6.705  1.00 70.89           N
ATOM   2246  CA  LEU D 310      -0.076  20.796  -7.449  1.00 70.89           C
ATOM   2247  C   LEU D 310       1.356  21.240  -7.694  1.00 70.89           C
ATOM   2248  O   LEU D 310       1.646  21.857  -8.716  1.00 70.89           O
ATOM   2249  CB  LEU D 310      -0.837  21.892  -6.700  1.00 68.04           C
ATOM   2250  CG  LEU D 310      -2.294  21.583  -6.326  1.00 68.04           C
ATOM   2251  CD1 LEU D 310      -3.113  22.859  -6.387  1.00 68.04           C
ATOM   2252  CD2 LEU D 310      -2.881  20.534  -7.264  1.00 68.04           C
ATOM   2253  N   ALA D 311       2.248  20.918  -6.763  1.00108.81           N
ATOM   2254  CA  ALA D 311       3.654  21.285  -6.883  1.00108.81           C
ATOM   2255  C   ALA D 311       4.336  20.482  -7.982  1.00108.81           C
ATOM   2256  O   ALA D 311       4.990  21.045  -8.857  1.00108.81           O
ATOM   2257  CB  ALA D 311       4.370  21.060  -5.559  1.00199.32           C
ATOM   2258  N   GLY D 312       4.186  19.162  -7.927  1.00101.55           N
ATOM   2259  CA  GLY D 312       4.791  18.306  -8.930  1.00101.55           C
ATOM   2260  C   GLY D 312       4.127  18.495 -10.277  1.00101.55           C
ATOM   2261  O   GLY D 312       4.781  18.443 -11.316  1.00101.55           O
ATOM   2262  N   SER D 313       2.819  18.717 -10.253  1.00 90.68           N
ATOM   2263  CA  SER D 313       2.049  18.921 -11.470  1.00 90.68           C
ATOM   2264  C   SER D 313       2.660  20.022 -12.320  1.00 90.68           C
ATOM   2265  O   SER D 313       3.145  19.780 -13.422  1.00 90.68           O
ATOM   2266  CB  SER D 313       0.612  19.305 -11.130  1.00 69.56           C
ATOM   2267  OG  SER D 313      -0.078  18.214 -10.554  1.00 69.56           O
ATOM   2268  N   TYR D 314       2.635  21.238 -11.793  1.00 97.82           N
ATOM   2269  CA  TYR D 314       3.167  22.385 -12.508  1.00 97.82           C
ATOM   2270  C   TYR D 314       4.685  22.484 -12.449  1.00 97.82           C
ATOM   2271  O   TYR D 314       5.241  23.581 -12.418  1.00 97.82           O
ATOM   2272  CB  TYR D 314       2.545  23.671 -11.961  1.00201.44           C
ATOM   2273  CG  TYR D 314       1.038  23.728 -12.090  1.00201.44           C
ATOM   2274  CD1 TYR D 314       0.237  22.654 -11.695  1.00201.44           C
ATOM   2275  CD2 TYR D 314       0.409  24.865 -12.596  1.00201.44           C
ATOM   2276  CE1 TYR D 314      -1.148  22.711 -11.799  1.00201.44           C
ATOM   2277  CE2 TYR D 314      -0.976  24.933 -12.704  1.00201.44           C
ATOM   2278  CZ  TYR D 314      -1.748  23.854 -12.304  1.00201.44           C
ATOM   2279  OH  TYR D 314      -3.119  23.925 -12.403  1.00201.44           O
ATOM   2280  N   LEU D 315       5.351  21.334 -12.425  1.00 77.93           N
ATOM   2281  CA  LEU D 315       6.810  21.293 -12.394  1.00 77.93           C
ATOM   2282  C   LEU D 315       7.298  20.187 -13.314  1.00 77.93           C
ATOM   2283  O   LEU D 315       8.332  20.318 -13.965  1.00 77.93           O
ATOM   2284  CB  LEU D 315       7.330  21.044 -10.976  1.00127.18           C
ATOM   2285  CG  LEU D 315       8.766  21.530 -10.736  1.00127.18           C
ATOM   2286  CD1 LEU D 315       8.870  22.139  -9.350  1.00127.18           C
ATOM   2287  CD2 LEU D 315       9.746  20.376 -10.887  1.00127.18           C
ATOM   2288  N   ALA D 316       6.553  19.090 -13.358  1.00110.03           N
ATOM   2289  CA  ALA D 316       6.911  17.977 -14.225  1.00110.03           C
ATOM   2290  C   ALA D 316       6.647  18.428 -15.657  1.00110.03           C
ATOM   2291  O   ALA D 316       7.392  18.091 -16.579  1.00110.03           O
ATOM   2292  CB  ALA D 316       6.065  16.755 -13.888  1.00141.67           C
ATOM   2293  N   VAL D 317       5.582  19.203 -15.830  1.00 85.53           N
ATOM   2294  CA  VAL D 317       5.217  19.716 -17.139  1.00 85.53           C
ATOM   2295  C   VAL D 317       6.394  20.507 -17.677  1.00 85.53           C
ATOM   2296  O   VAL D 317       6.974  20.138 -18.691  1.00 85.53           O
ATOM   2297  CB  VAL D 317       3.977  20.645 -17.073  1.00 65.33           C
ATOM   2298  CG1 VAL D 317       3.891  21.492 -18.329  1.00 65.33           C
ATOM   2299  CG2 VAL D 317       2.706  19.818 -16.910  1.00 65.33           C
ATOM   2300  N   LEU D 318       6.754  21.583 -16.984  1.00 67.01           N
ATOM   2301  CA  LEU D 318       7.865  22.422 -17.414  1.00 67.01           C
ATOM   2302  C   LEU D 318       9.184  21.651 -17.482  1.00 67.01           C
ATOM   2303  O   LEU D 318      10.250  22.234 -17.679  1.00 67.01           O
ATOM   2304  CB  LEU D 318       8.007  23.631 -16.488  1.00191.45           C
ATOM   2305  CG  LEU D 318       8.110  23.368 -14.986  1.00191.45           C
ATOM   2306  CD1 LEU D 318       9.574  23.272 -14.586  1.00191.45           C
ATOM   2307  CD2 LEU D 318       7.419  24.490 -14.223  1.00191.45           C
ATOM   2308  N   ALA D 319       9.104  20.336 -17.316  1.00 83.93           N
ATOM   2309  CA  ALA D 319      10.283  19.484 -17.379  1.00 83.93           C
ATOM   2310  C   ALA D 319      10.150  18.579 -18.595  1.00 83.93           C
ATOM   2311  O   ALA D 319      11.143  18.094 -19.128  1.00 83.93           O
ATOM   2312  CB  ALA D 319      10.394  18.648 -16.116  1.00100.04           C
ATOM   2313  N   GLU D 320       8.911  18.370 -19.031  1.00 90.35           N
ATOM   2314  CA  GLU D 320       8.618  17.520 -20.179  1.00 90.35           C
ATOM   2315  C   GLU D 320       8.062  18.297 -21.371  1.00 90.35           C
ATOM   2316  O   GLU D 320       8.278  17.915 -22.518  1.00 90.35           O
ATOM   2317  CB  GLU D 320       7.610  16.444 -19.782  1.00 63.27           C
ATOM   2318  CG  GLU D 320       8.021  15.614 -18.585  1.00 63.27           C
ATOM   2319  CD  GLU D 320       8.178  14.143 -18.922  1.00 63.27           C
ATOM   2320  OE1 GLU D 320       7.158  13.472 -19.217  1.00 63.27           O
ATOM   2321  OE2 GLU D 320       9.329  13.660 -18.890  1.00 63.27           O
ATOM   2322  N   ARG D 321       7.342  19.380 -21.084  1.00117.62           N
ATOM   2323  CA  ARG D 321       6.718  20.232 -22.103  1.00117.62           C
ATOM   2324  C   ARG D 321       7.434  20.286 -23.451  1.00117.62           C
ATOM   2325  O   ARG D 321       6.791  20.280 -24.501  1.00117.62           O
ATOM   2326  CB  ARG D 321       6.553  21.657 -21.563  1.00192.14           C
ATOM   2327  CG  ARG D 321       5.912  22.630 -22.547  1.00192.14           C
ATOM   2328  CD  ARG D 321       4.612  23.207 -22.001  1.00192.14           C
ATOM   2329  NE  ARG D 321       3.509  23.052 -22.945  1.00192.14           N
ATOM   2330  CZ  ARG D 321       2.251  23.405 -22.697  1.00192.14           C
ATOM   2331  NH1 ARG D 321       1.927  23.940 -21.525  1.00192.14           N
ATOM   2332  NH2 ARG D 321       1.315  23.221 -23.620  1.00192.14           N
ATOM   2333  N   GLY D 322       8.760  20.348 -23.426  1.00185.63           N
ATOM   2334  CA  GLY D 322       9.508  20.405 -24.669  1.00185.63           C
ATOM   2335  C   GLY D 322      10.438  19.221 -24.846  1.00185.63           C
ATOM   2336  O   GLY D 322      11.636  19.328 -24.582  1.00185.63           O
ATOM   2337  N   ALA D 323       9.892  18.093 -25.297  1.00117.78           N
ATOM   2338  CA  ALA D 323      10.690  16.889 -25.498  1.00117.78           C
ATOM   2339  C   ALA D 323       9.853  15.707 -25.989  1.00117.78           C
ATOM   2340  O   ALA D 323       8.621  15.762 -25.995  1.00117.78           O
ATOM   2341  CB  ALA D 323      11.396  16.514 -24.193  1.00 80.27           C
ATOM   2342  N   PRO D 324      10.523  14.624 -26.424  1.00 56.29           N
ATOM   2343  CA  PRO D 324       9.910  13.380 -26.929  1.00 56.29           C
ATOM   2344  C   PRO D 324       8.948  12.692 -25.948  1.00 56.29           C
ATOM   2345  O   PRO D 324       8.495  11.572 -26.186  1.00 56.29           O
ATOM   2346  CB  PRO D 324      11.112  12.487 -27.230  1.00 47.32           C
ATOM   2347  CG  PRO D 324      12.263  13.439 -27.413  1.00 47.32           C
ATOM   2348  CD  PRO D 324      11.997  14.576 -26.490  1.00 47.32           C
ATOM   2349  N   GLY D 325       8.632  13.375 -24.854  1.00 58.29           N
ATOM   2350  CA  GLY D 325       7.766  12.800 -23.846  1.00 58.29           C
ATOM   2351  C   GLY D 325       6.276  12.928 -24.044  1.00 58.29           C
ATOM   2352  O   GLY D 325       5.799  13.763 -24.811  1.00 58.29           O
ATOM   2353  N   ALA D 326       5.550  12.091 -23.309  1.00111.75           N
ATOM   2354  CA  ALA D 326       4.095  12.038 -23.341  1.00111.75           C
ATOM   2355  C   ALA D 326       3.434  13.364 -22.989  1.00111.75           C
ATOM   2356  O   ALA D 326       4.099  14.394 -22.849  1.00111.75           O
ATOM   2357  CB  ALA D 326       3.598  10.943 -22.401  1.00112.43           C
ATOM   2358  N   GLN D 327       2.115  13.317 -22.838  1.00142.96           N
ATOM   2359  CA  GLN D 327       1.305  14.490 -22.532  1.00142.96           C
ATOM   2360  C   GLN D 327       1.671  15.250 -21.264  1.00142.96           C
ATOM   2361  O   GLN D 327       0.984  16.205 -20.901  1.00142.96           O
ATOM   2362  CB  GLN D 327      -0.173  14.095 -22.470  1.00157.80           C
ATOM   2363  CG  GLN D 327      -1.130  15.210 -22.850  1.00157.80           C
ATOM   2364  CD  GLN D 327      -2.576  14.760 -22.836  1.00157.80           C
ATOM   2365  OE1 GLN D 327      -3.040  14.102 -23.768  1.00157.80           O
ATOM   2366  NE2 GLN D 327      -3.299  15.110 -21.776  1.00157.80           N
ATOM   2367  N   LEU D 328       2.735  14.835 -20.580  1.00 74.97           N
ATOM   2368  CA  LEU D 328       3.155  15.542 -19.372  1.00 74.97           C
ATOM   2369  C   LEU D 328       3.711  16.874 -19.858  1.00 74.97           C
ATOM   2370  O   LEU D 328       4.728  17.372 -19.377  1.00 74.97           O
ATOM   2371  CB  LEU D 328       4.229  14.743 -18.622  1.00 81.40           C
ATOM   2372  CG  LEU D 328       3.714  13.636 -17.693  1.00 81.40           C
ATOM   2373  CD1 LEU D 328       4.871  13.050 -16.904  1.00 81.40           C
ATOM   2374  CD2 LEU D 328       2.649  14.188 -16.753  1.00 81.40           C
ATOM   2375  N   ILE D 329       3.011  17.429 -20.838  1.00 64.77           N
ATOM   2376  CA  ILE D 329       3.365  18.684 -21.466  1.00 64.77           C
ATOM   2377  C   ILE D 329       2.235  19.688 -21.249  1.00 64.77           C
ATOM   2378  O   ILE D 329       2.199  20.750 -21.868  1.00 64.77           O
ATOM   2379  CB  ILE D 329       3.589  18.481 -22.988  1.00109.21           C
ATOM   2380  CG1 ILE D 329       2.254  18.202 -23.685  1.00109.21           C
ATOM   2381  CG2 ILE D 329       4.527  17.301 -23.226  1.00109.21           C
ATOM   2382  N   THR D 330       1.309  19.339 -20.366  1.00 89.72           N
ATOM   2383  CA  THR D 330       0.181  20.207 -20.062  1.00 89.72           C
ATOM   2384  C   THR D 330      -0.089  20.163 -18.570  1.00 89.72           C
ATOM   2385  O   THR D 330      -0.204  19.087 -17.979  1.00 89.72           O
ATOM   2386  CB  THR D 330      -1.080  19.757 -20.812  1.00 79.79           C
ATOM   2387  OG1 THR D 330      -0.725  19.391 -22.148  1.00 79.79           O
ATOM   2388  CG2 THR D 330      -2.100  20.879 -20.870  1.00 79.79           C
ATOM   2389  N   TYR D 331      -0.183  21.338 -17.960  1.00130.35           N
ATOM   2390  CA  TYR D 331      -0.437  21.428 -16.531  1.00130.35           C
ATOM   2391  C   TYR D 331      -1.700  20.674 -16.125  1.00130.35           C
ATOM   2392  O   TYR D 331      -1.674  19.882 -15.184  1.00130.35           O
ATOM   2393  CB  TYR D 331      -0.541  22.894 -16.114  1.00197.04           C
ATOM   2394  CG  TYR D 331       0.775  23.630 -16.200  1.00197.04           C
ATOM   2395  CD1 TYR D 331       1.858  23.248 -15.410  1.00197.04           C
ATOM   2396  CD2 TYR D 331       0.943  24.702 -17.076  1.00197.04           C
ATOM   2397  CE1 TYR D 331       3.078  23.917 -15.486  1.00197.04           C
ATOM   2398  CE2 TYR D 331       2.160  25.380 -17.161  1.00197.04           C
ATOM   2399  CZ  TYR D 331       3.222  24.980 -16.363  1.00197.04           C
ATOM   2400  OH  TYR D 331       4.428  25.642 -16.438  1.00197.04           O
ATOM   2401  N   PRO D 332      -2.822  20.901 -16.834  1.00 88.10           N
ATOM   2402  CA  PRO D 332      -4.080  20.213 -16.506  1.00 88.10           C
ATOM   2403  C   PRO D 332      -4.002  18.698 -16.700  1.00 88.10           C
ATOM   2404  O   PRO D 332      -4.953  17.971 -16.395  1.00 88.10           O
ATOM   2405  CB  PRO D 332      -5.110  20.850 -17.445  1.00133.46           C
ATOM   2406  CG  PRO D 332      -4.450  22.074 -18.002  1.00133.46           C
ATOM   2407  CD  PRO D 332      -2.979  21.816 -17.977  1.00133.46           C
ATOM   2408  N   ARG D 333      -2.862  18.238 -17.211  1.00 45.34           N
ATOM   2409  CA  ARG D 333      -2.635  16.823 -17.464  1.00 45.34           C
ATOM   2410  C   ARG D 333      -1.707  16.255 -16.404  1.00 45.34           C
ATOM   2411  O   ARG D 333      -1.887  15.133 -15.944  1.00 45.34           O
ATOM   2412  CB  ARG D 333      -2.023  16.629 -18.857  1.00 84.58           C
ATOM   2413  N   ALA D 334      -0.708  17.036 -16.020  1.00 78.30           N
ATOM   2414  CA  ALA D 334       0.229  16.592 -15.004  1.00 78.30           C
ATOM   2415  C   ALA D 334      -0.537  16.280 -13.714  1.00 78.30           C
ATOM   2416  O   ALA D 334      -0.204  15.336 -12.995  1.00 78.30           O
ATOM   2417  CB  ALA D 334       1.276  17.674 -14.762  1.00 26.26           C
ATOM   2418  N   LEU D 335      -1.569  17.075 -13.434  1.00 80.46           N
ATOM   2419  CA  LEU D 335      -2.396  16.893 -12.243  1.00 80.46           C
ATOM   2420  C   LEU D 335      -2.833  15.446 -12.110  1.00 80.46           C
ATOM   2421  O   LEU D 335      -2.391  14.724 -11.215  1.00 80.46           O
ATOM   2422  CB  LEU D 335      -3.655  17.752 -12.326  1.00 70.79           C
ATOM   2423  CG  LEU D 335      -3.599  19.246 -12.017  1.00 70.79           C
ATOM   2424  CD1 LEU D 335      -4.980  19.695 -11.570  1.00 70.79           C
ATOM   2425  CD2 LEU D 335      -2.569  19.536 -10.945  1.00 70.79           C
ATOM   2426  N   TRP D 336      -3.724  15.045 -13.011  1.00 73.25           N
ATOM   2427  CA  TRP D 336      -4.259  13.691 -13.034  1.00 73.25           C
ATOM   2428  C   TRP D 336      -3.116  12.679 -12.954  1.00 73.25           C
ATOM   2429  O   TRP D 336      -3.327  11.530 -12.574  1.00 73.25           O
ATOM   2430  CB  TRP D 336      -5.100  13.488 -14.312  1.00 86.84           C
ATOM   2431  CG  TRP D 336      -5.407  12.060 -14.666  1.00 86.84           C
ATOM   2432  CD1 TRP D 336      -4.898  11.356 -15.717  1.00 86.84           C
ATOM   2433  CD2 TRP D 336      -6.277  11.156 -13.967  1.00 86.84           C
ATOM   2434  NE1 TRP D 336      -5.391  10.073 -15.719  1.00 86.84           N
ATOM   2435  CE2 TRP D 336      -6.241   9.922 -14.656  1.00 86.84           C
ATOM   2436  CE3 TRP D 336      -7.083  11.270 -12.827  1.00 86.84           C
ATOM   2437  CZ2 TRP D 336      -6.979   8.805 -14.242  1.00 86.84           C
ATOM   2438  CZ3 TRP D 336      -7.819  10.154 -12.415  1.00 86.84           C
ATOM   2439  CH2 TRP D 336      -7.758   8.940 -13.124  1.00 86.84           C
ATOM   2440  N   TRP D 337      -1.905  13.113 -13.297  1.00 55.24           N
ATOM   2441  CA  TRP D 337      -0.749  12.227 -13.245  1.00 55.24           C
ATOM   2442  C   TRP D 337      -0.213  12.189 -11.834  1.00 55.24           C
ATOM   2443  O   TRP D 337       0.161  11.131 -11.328  1.00 55.24           O
ATOM   2444  CB  TRP D 337       0.361  12.710 -14.169  1.00 37.77           C
ATOM   2445  CG  TRP D 337       1.665  12.060 -13.862  1.00 37.77           C
ATOM   2446  CD1 TRP D 337       2.028  10.777 -14.148  1.00 37.77           C
ATOM   2447  CD2 TRP D 337       2.784  12.658 -13.207  1.00 37.77           C
ATOM   2448  NE1 TRP D 337       3.308  10.537 -13.712  1.00 37.77           N
ATOM   2449  CE2 TRP D 337       3.798  11.676 -13.130  1.00 37.77           C
ATOM   2450  CE3 TRP D 337       3.031  13.928 -12.676  1.00 37.77           C
ATOM   2451  CZ2 TRP D 337       5.043  11.924 -12.542  1.00 37.77           C
ATOM   2452  CZ3 TRP D 337       4.269  14.178 -12.094  1.00 37.77           C
ATOM   2453  CH2 TRP D 337       5.261  13.178 -12.033  1.00 37.77           C
ATOM   2454  N   SER D 338      -0.155  13.360 -11.211  1.00 76.15           N
ATOM   2455  CA  SER D 338       0.321  13.475  -9.843  1.00 76.15           C
ATOM   2456  C   SER D 338      -0.552  12.573  -8.985  1.00 76.15           C
ATOM   2457  O   SER D 338      -0.057  11.791  -8.175  1.00 76.15           O
ATOM   2458  CB  SER D 338       0.200  14.920  -9.360  1.00 62.90           C
ATOM   2459  OG  SER D 338       1.255  15.718  -9.866  1.00 62.90           O
ATOM   2460  N   VAL D 339      -1.858  12.679  -9.189  1.00 26.75           N
ATOM   2461  CA  VAL D 339      -2.819  11.882  -8.442  1.00 26.75           C
ATOM   2462  C   VAL D 339      -2.613  10.377  -8.614  1.00 26.75           C
ATOM   2463  O   VAL D 339      -2.458   9.658  -7.629  1.00 26.75           O
ATOM   2464  CB  VAL D 339      -4.265  12.232  -8.853  1.00 22.81           C
ATOM   2465  CG1 VAL D 339      -5.251  11.341  -8.109  1.00 22.81           C
ATOM   2466  CG2 VAL D 339      -4.539  13.709  -8.575  1.00 22.81           C
ATOM   2467  N   GLU D 340      -2.620   9.900  -9.859  1.00 95.30           N
ATOM   2468  CA  GLU D 340      -2.430   8.473 -10.130  1.00 95.30           C
ATOM   2469  C   GLU D 340      -1.109   8.028  -9.520  1.00 95.30           C
ATOM   2470  O   GLU D 340      -1.040   7.006  -8.839  1.00 95.30           O
ATOM   2471  CB  GLU D 340      -2.425   8.193 -11.644  1.00 52.22           C
ATOM   2472  N   THR D 341      -0.066   8.814  -9.757  1.00 64.31           N
ATOM   2473  CA  THR D 341       1.259   8.513  -9.229  1.00 64.31           C
ATOM   2474  C   THR D 341       1.245   8.462  -7.703  1.00 64.31           C
ATOM   2475  O   THR D 341       1.702   7.486  -7.097  1.00 64.31           O
ATOM   2476  CB  THR D 341       2.291   9.579  -9.665  1.00104.91           C
ATOM   2477  OG1 THR D 341       2.352   9.641 -11.097  1.00104.91           O
ATOM   2478  CG2 THR D 341       3.670   9.237  -9.109  1.00104.91           C
ATOM   2479  N   ALA D 342       0.720   9.529  -7.101  1.00 62.99           N
ATOM   2480  CA  ALA D 342       0.630   9.660  -5.652  1.00 62.99           C
ATOM   2481  C   ALA D 342      -0.159   8.521  -5.029  1.00 62.99           C
ATOM   2482  O   ALA D 342       0.183   8.039  -3.954  1.00 62.99           O
ATOM   2483  CB  ALA D 342      -0.009  10.990  -5.294  1.00 59.08           C
ATOM   2484  N   THR D 343      -1.225   8.099  -5.692  1.00 41.15           N
ATOM   2485  CA  THR D 343      -2.026   7.000  -5.179  1.00 41.15           C
ATOM   2486  C   THR D 343      -1.280   5.735  -5.519  1.00 41.15           C
ATOM   2487  O   THR D 343      -1.579   4.662  -4.983  1.00 41.15           O
ATOM   2488  CB  THR D 343      -3.372   6.911  -5.875  1.00 66.37           C
ATOM   2489  OG1 THR D 343      -3.956   8.213  -5.957  1.00 66.37           O
ATOM   2490  CG2 THR D 343      -4.295   5.981  -5.117  1.00 66.37           C
ATOM   2491  N   THR D 344      -0.295   5.889  -6.406  1.00 67.16           N
ATOM   2492  CA  THR D 344       0.526   4.795  -6.927  1.00 67.16           C
ATOM   2493  C   THR D 344      -0.392   3.718  -7.477  1.00 67.16           C
ATOM   2494  O   THR D 344      -0.606   2.668  -6.879  1.00 67.16           O
ATOM   2495  CB  THR D 344       1.491   4.185  -5.876  1.00 71.11           C
ATOM   2496  OG1 THR D 344       1.360   2.759  -5.867  1.00 71.11           O
ATOM   2497  CG2 THR D 344       1.219   4.738  -4.496  1.00 71.11           C
ATOM   2498  N   VAL D 345      -0.956   4.026  -8.633  1.00163.10           N
ATOM   2499  CA  VAL D 345      -1.858   3.132  -9.326  1.00163.10           C
ATOM   2500  C   VAL D 345      -1.228   2.917 -10.699  1.00163.10           C
ATOM   2501  O   VAL D 345      -1.436   1.889 -11.347  1.00163.10           O
ATOM   2502  CB  VAL D 345      -3.245   3.779  -9.456  1.00 82.84           C
ATOM   2503  CG1 VAL D 345      -4.260   2.751  -9.867  1.00 82.84           C
ATOM   2504  CG2 VAL D 345      -3.648   4.404  -8.131  1.00 82.84           C
ATOM   2505  N   GLY D 346      -0.438   3.905 -11.116  1.00139.35           N
ATOM   2506  CA  GLY D 346       0.254   3.856 -12.393  1.00139.35           C
ATOM   2507  C   GLY D 346      -0.576   3.318 -13.531  1.00139.35           C
ATOM   2508  O   GLY D 346      -0.411   2.171 -13.938  1.00139.35           O
ATOM   2509  N   TYR D 347      -1.467   4.150 -14.054  1.00 47.60           N
ATOM   2510  CA  TYR D 347      -2.325   3.724 -15.149  1.00 47.60           C
ATOM   2511  C   TYR D 347      -1.476   3.401 -16.348  1.00 47.60           C
ATOM   2512  O   TYR D 347      -1.758   2.453 -17.066  1.00 47.60           O
ATOM   2513  CB  TYR D 347      -3.339   4.817 -15.507  1.00 36.53           C
ATOM   2514  CG  TYR D 347      -4.656   4.637 -14.798  1.00 36.53           C
ATOM   2515  CD1 TYR D 347      -5.272   3.381 -14.742  1.00 36.53           C
ATOM   2516  CD2 TYR D 347      -5.257   5.700 -14.126  1.00 36.53           C
ATOM   2517  CE1 TYR D 347      -6.457   3.182 -14.025  1.00 36.53           C
ATOM   2518  CE2 TYR D 347      -6.446   5.521 -13.401  1.00 36.53           C
ATOM   2519  CZ  TYR D 347      -7.044   4.258 -13.352  1.00 36.53           C
ATOM   2520  OH  TYR D 347      -8.224   4.082 -12.643  1.00 36.53           O
ATOM   2521  N   GLY D 348      -0.422   4.187 -16.539  1.00 77.90           N
ATOM   2522  CA  GLY D 348       0.458   3.992 -17.676  1.00 77.90           C
ATOM   2523  C   GLY D 348       0.080   4.972 -18.772  1.00 77.90           C
ATOM   2524  O   GLY D 348       0.858   5.254 -19.686  1.00 77.90           O
ATOM   2525  N   ASP D 349      -1.139   5.490 -18.665  1.00 68.75           N
ATOM   2526  CA  ASP D 349      -1.671   6.460 -19.609  1.00 68.75           C
ATOM   2527  C   ASP D 349      -0.747   7.675 -19.693  1.00 68.75           C
ATOM   2528  O   ASP D 349      -0.745   8.390 -20.693  1.00 68.75           O
ATOM   2529  CB  ASP D 349      -3.059   6.908 -19.153  1.00106.89           C
ATOM   2530  CG  ASP D 349      -3.004   7.995 -18.091  1.00106.89           C
ATOM   2531  OD1 ASP D 349      -2.635   7.701 -16.924  1.00106.89           O
ATOM   2532  OD2 ASP D 349      -3.333   9.150 -18.435  1.00106.89           O
ATOM   2533  N   LEU D 350       0.029   7.902 -18.634  1.00 73.32           N
ATOM   2534  CA  LEU D 350       0.959   9.029 -18.571  1.00 73.32           C
ATOM   2535  C   LEU D 350       2.130   8.753 -17.628  1.00 73.32           C
ATOM   2536  O   LEU D 350       1.973   8.068 -16.613  1.00 73.32           O
ATOM   2537  CB  LEU D 350       0.236  10.292 -18.094  1.00 58.88           C
ATOM   2538  CG  LEU D 350      -0.919  10.852 -18.925  1.00 58.88           C
ATOM   2539  CD1 LEU D 350      -1.464  12.091 -18.258  1.00 58.88           C
ATOM   2540  CD2 LEU D 350      -0.441  11.188 -20.313  1.00 58.88           C
ATOM   2541  N   TYR D 351       3.295   9.296 -17.983  1.00 53.09           N
ATOM   2542  CA  TYR D 351       4.522   9.159 -17.195  1.00 53.09           C
ATOM   2543  C   TYR D 351       5.673  10.033 -17.715  1.00 53.09           C
ATOM   2544  O   TYR D 351       5.730  10.382 -18.891  1.00 53.09           O
ATOM   2545  CB  TYR D 351       4.979   7.700 -17.144  1.00106.71           C
ATOM   2546  CG  TYR D 351       5.170   7.050 -18.489  1.00106.71           C
ATOM   2547  CD1 TYR D 351       4.072   6.680 -19.265  1.00106.71           C
ATOM   2548  CD2 TYR D 351       6.442   6.749 -18.963  1.00106.71           C
ATOM   2549  CE1 TYR D 351       4.234   6.022 -20.475  1.00106.71           C
ATOM   2550  CE2 TYR D 351       6.618   6.093 -20.170  1.00106.71           C
ATOM   2551  CZ  TYR D 351       5.509   5.729 -20.920  1.00106.71           C
ATOM   2552  OH  TYR D 351       5.672   5.051 -22.106  1.00106.71           O
ATOM   2553  N   PRO D 352       6.605  10.406 -16.830  1.00 53.84           N
ATOM   2554  CA  PRO D 352       7.720  11.238 -17.277  1.00 53.84           C
ATOM   2555  C   PRO D 352       8.802  10.465 -18.026  1.00 53.84           C
ATOM   2556  O   PRO D 352       8.993   9.265 -17.820  1.00 53.84           O
ATOM   2557  CB  PRO D 352       8.244  11.848 -15.984  1.00 75.74           C
ATOM   2558  CG  PRO D 352       7.946  10.824 -14.953  1.00 75.74           C
ATOM   2559  CD  PRO D 352       6.688  10.108 -15.388  1.00 75.74           C
ATOM   2560  N   VAL D 353       9.503  11.176 -18.903  1.00 63.13           N
ATOM   2561  CA  VAL D 353      10.587  10.608 -19.693  1.00 63.13           C
ATOM   2562  C   VAL D 353      11.799  11.497 -19.507  1.00 63.13           C
ATOM   2563  O   VAL D 353      12.915  11.126 -19.854  1.00 63.13           O
ATOM   2564  CB  VAL D 353      10.246  10.569 -21.187  1.00 68.22           C
ATOM   2565  CG1 VAL D 353      11.003   9.430 -21.851  1.00 68.22           C
ATOM   2566  CG2 VAL D 353       8.747  10.411 -21.377  1.00 68.22           C
ATOM   2567  N   THR D 354      11.554  12.688 -18.975  1.00109.83           N
ATOM   2568  CA  THR D 354      12.610  13.646 -18.702  1.00109.83           C
ATOM   2569  C   THR D 354      13.293  13.166 -17.432  1.00109.83           C
ATOM   2570  O   THR D 354      12.613  12.801 -16.473  1.00109.83           O
ATOM   2571  CB  THR D 354      12.042  15.042 -18.420  1.00 75.84           C
ATOM   2572  OG1 THR D 354      10.912  15.284 -19.265  1.00 75.84           O
ATOM   2573  CG2 THR D 354      13.111  16.101 -18.654  1.00 75.84           C
ATOM   2574  N   LEU D 355      14.622  13.163 -17.412  1.00129.02           N
ATOM   2575  CA  LEU D 355      15.336  12.719 -16.219  1.00129.02           C
ATOM   2576  C   LEU D 355      14.733  13.406 -14.998  1.00129.02           C
ATOM   2577  O   LEU D 355      14.403  12.760 -14.002  1.00129.02           O
ATOM   2578  CB  LEU D 355      16.824  13.054 -16.322  1.00179.58           C
ATOM   2579  CG  LEU D 355      17.715  12.316 -15.319  1.00179.58           C
ATOM   2580  CD1 LEU D 355      17.702  10.823 -15.624  1.00179.58           C
ATOM   2581  CD2 LEU D 355      19.133  12.867 -15.383  1.00179.58           C
ATOM   2582  N   TRP D 356      14.583  14.723 -15.091  1.00 90.44           N
ATOM   2583  CA  TRP D 356      14.008  15.515 -14.014  1.00 90.44           C
ATOM   2584  C   TRP D 356      12.561  15.098 -13.791  1.00 90.44           C
ATOM   2585  O   TRP D 356      12.162  14.769 -12.676  1.00 90.44           O
ATOM   2586  CB  TRP D 356      14.076  17.002 -14.369  1.00198.51           C
ATOM   2587  CG  TRP D 356      15.270  17.709 -13.801  1.00198.51           C
ATOM   2588  CD1 TRP D 356      15.345  19.022 -13.436  1.00198.51           C
ATOM   2589  CD2 TRP D 356      16.558  17.139 -13.522  1.00198.51           C
ATOM   2590  NE1 TRP D 356      16.597  19.306 -12.946  1.00198.51           N
ATOM   2591  CE2 TRP D 356      17.362  18.169 -12.988  1.00198.51           C
ATOM   2592  CE3 TRP D 356      17.112  15.858 -13.671  1.00198.51           C
ATOM   2593  CZ2 TRP D 356      18.691  17.958 -12.600  1.00198.51           C
ATOM   2594  CZ3 TRP D 356      18.435  15.650 -13.286  1.00198.51           C
ATOM   2595  CH2 TRP D 356      19.208  16.695 -12.757  1.00198.51           C
ATOM   2596  N   GLY D 357      11.776  15.115 -14.863  1.00 70.91           N
ATOM   2597  CA  GLY D 357      10.386  14.725 -14.754  1.00 70.91           C
ATOM   2598  C   GLY D 357      10.245  13.435 -13.972  1.00 70.91           C
ATOM   2599  O   GLY D 357       9.240  13.225 -13.293  1.00 70.91           O
ATOM   2600  N   ARG D 358      11.255  12.571 -14.066  1.00 62.03           N
ATOM   2601  CA  ARG D 358      11.248  11.294 -13.358  1.00 62.03           C
ATOM   2602  C   ARG D 358      11.489  11.531 -11.874  1.00 62.03           C
ATOM   2603  O   ARG D 358      10.970  10.807 -11.021  1.00 62.03           O
ATOM   2604  CB  ARG D 358      12.324  10.363 -13.917  1.00100.38           C
ATOM   2605  CG  ARG D 358      12.186  10.105 -15.407  1.00100.38           C
ATOM   2606  CD  ARG D 358      12.356   8.638 -15.755  1.00100.38           C
ATOM   2607  NE  ARG D 358      11.473   8.233 -16.848  1.00100.38           N
ATOM   2608  CZ  ARG D 358      11.838   7.451 -17.859  1.00100.38           C
ATOM   2609  NH1 ARG D 358      13.078   6.978 -17.928  1.00100.38           N
ATOM   2610  NH2 ARG D 358      10.962   7.141 -18.806  1.00100.38           N
ATOM   2611  N   CYS D 359      12.283  12.549 -11.567  1.00 70.37           N
ATOM   2612  CA  CYS D 359      12.555  12.882 -10.180  1.00 70.37           C
ATOM   2613  C   CYS D 359      11.228  13.295  -9.571  1.00 70.37           C
ATOM   2614  O   CYS D 359      10.745  12.666  -8.628  1.00 70.37           O
ATOM   2615  CB  CYS D 359      13.551  14.037 -10.089  1.00116.71           C
ATOM   2616  SG  CYS D 359      15.264  13.501  -9.894  1.00116.71           S
ATOM   2617  N   VAL D 360      10.634  14.345 -10.134  1.00 26.17           N
ATOM   2618  CA  VAL D 360       9.348  14.844  -9.659  1.00 26.17           C
ATOM   2619  C   VAL D 360       8.393  13.675  -9.412  1.00 26.17           C
ATOM   2620  O   VAL D 360       7.567  13.711  -8.493  1.00 26.17           O
ATOM   2621  CB  VAL D 360       8.721  15.817 -10.683  1.00 62.48           C
ATOM   2622  CG1 VAL D 360       7.381  16.335 -10.175  1.00 62.48           C
ATOM   2623  CG2 VAL D 360       9.672  16.973 -10.928  1.00 62.48           C
ATOM   2624  N   ALA D 361       8.515  12.633 -10.230  1.00 42.73           N
ATOM   2625  CA  ALA D 361       7.671  11.462 -10.071  1.00 42.73           C
ATOM   2626  C   ALA D 361       7.977  10.826  -8.715  1.00 42.73           C
ATOM   2627  O   ALA D 361       7.094  10.682  -7.865  1.00 42.73           O
ATOM   2628  CB  ALA D 361       7.934  10.470 -11.193  1.00 74.41           C
ATOM   2629  N   VAL D 362       9.238  10.454  -8.516  1.00 68.03           N
ATOM   2630  CA  VAL D 362       9.661   9.837  -7.263  1.00 68.03           C
ATOM   2631  C   VAL D 362       9.074  10.601  -6.083  1.00 68.03           C
ATOM   2632  O   VAL D 362       8.386  10.035  -5.238  1.00 68.03           O
ATOM   2633  CB  VAL D 362      11.200   9.823  -7.141  1.00 68.23           C
ATOM   2634  CG1 VAL D 362      11.614   9.998  -5.694  1.00 68.23           C
ATOM   2635  CG2 VAL D 362      11.749   8.516  -7.686  1.00 68.23           C
ATOM   2636  N   VAL D 363       9.352  11.894  -6.034  1.00 27.84           N
ATOM   2637  CA  VAL D 363       8.838  12.732  -4.965  1.00 27.84           C
ATOM   2638  C   VAL D 363       7.334  12.561  -4.805  1.00 27.84           C
ATOM   2639  O   VAL D 363       6.867  12.082  -3.782  1.00 27.84           O
ATOM   2640  CB  VAL D 363       9.120  14.215  -5.239  1.00 37.84           C
ATOM   2641  CG1 VAL D 363       8.122  15.093  -4.477  1.00 37.84           C
ATOM   2642  CG2 VAL D 363      10.553  14.541  -4.856  1.00 37.84           C
ATOM   2643  N   VAL D 364       6.577  12.952  -5.823  1.00 54.95           N
ATOM   2644  CA  VAL D 364       5.128  12.841  -5.758  1.00 54.95           C
ATOM   2645  C   VAL D 364       4.698  11.425  -5.379  1.00 54.95           C
ATOM   2646  O   VAL D 364       3.545  11.193  -5.011  1.00 54.95           O
ATOM   2647  CB  VAL D 364       4.478  13.235  -7.099  1.00 85.54           C
ATOM   2648  CG1 VAL D 364       4.931  12.294  -8.184  1.00 85.54           C
ATOM   2649  CG2 VAL D 364       2.963  13.214  -6.975  1.00 85.54           C
ATOM   2650  N   MET D 365       5.625  10.477  -5.468  1.00 85.43           N
ATOM   2651  CA  MET D 365       5.308   9.107  -5.111  1.00 85.43           C
ATOM   2652  C   MET D 365       5.358   8.936  -3.606  1.00 85.43           C
ATOM   2653  O   MET D 365       4.329   8.700  -2.982  1.00 85.43           O
ATOM   2654  CB  MET D 365       6.276   8.139  -5.757  1.00 86.29           C
ATOM   2655  CG  MET D 365       5.643   7.279  -6.809  1.00 86.29           C
ATOM   2656  SD  MET D 365       6.748   7.193  -8.199  1.00 86.29           S
ATOM   2657  CE  MET D 365       7.048   5.437  -8.305  1.00 86.29           C
ATOM   2658  N   VAL D 366       6.544   9.057  -3.015  1.00 71.47           N
ATOM   2659  CA  VAL D 366       6.673   8.902  -1.564  1.00 71.47           C
ATOM   2660  C   VAL D 366       5.614   9.738  -0.862  1.00 71.47           C
ATOM   2661  O   VAL D 366       4.924   9.251   0.028  1.00 71.47           O
ATOM   2662  CB  VAL D 366       8.081   9.312  -1.057  1.00 51.14           C
ATOM   2663  CG1 VAL D 366       9.121   8.982  -2.107  1.00 51.14           C
ATOM   2664  CG2 VAL D 366       8.121  10.796  -0.694  1.00 51.14           C
ATOM   2665  N   ALA D 367       5.483  10.993  -1.274  1.00 25.22           N
ATOM   2666  CA  ALA D 367       4.488  11.886  -0.704  1.00 25.22           C
ATOM   2667  C   ALA D 367       3.212  11.092  -0.456  1.00 25.22           C
ATOM   2668  O   ALA D 367       2.596  11.206   0.589  1.00 25.22           O
ATOM   2669  CB  ALA D 367       4.201  13.026  -1.663  1.00 59.41           C
ATOM   2670  N   GLY D 368       2.828  10.276  -1.424  1.00 47.88           N
ATOM   2671  CA  GLY D 368       1.630   9.480  -1.272  1.00 47.88           C
ATOM   2672  C   GLY D 368       1.813   8.278  -0.365  1.00 47.88           C
ATOM   2673  O   GLY D 368       1.016   8.075   0.547  1.00 47.88           O
ATOM   2674  N   ILE D 369       2.843   7.470  -0.611  1.00 80.51           N
ATOM   2675  CA  ILE D 369       3.089   6.285   0.209  1.00 80.51           C
ATOM   2676  C   ILE D 369       3.174   6.715   1.661  1.00 80.51           C
ATOM   2677  O   ILE D 369       2.755   6.000   2.572  1.00 80.51           O
ATOM   2678  CB  ILE D 369       4.427   5.595  -0.148  1.00114.22           C
ATOM   2679  CG1 ILE D 369       4.599   5.517  -1.663  1.00114.22           C
ATOM   2680  CG2 ILE D 369       4.470   4.199   0.455  1.00114.22           C
ATOM   2681  CD1 ILE D 369       5.961   5.012  -2.087  1.00114.22           C
ATOM   2682  N   THR D 370       3.721   7.906   1.853  1.00 39.96           N
ATOM   2683  CA  THR D 370       3.910   8.481   3.167  1.00 39.96           C
ATOM   2684  C   THR D 370       2.661   9.194   3.671  1.00 39.96           C
ATOM   2685  O   THR D 370       2.065   8.767   4.650  1.00 39.96           O
ATOM   2686  CB  THR D 370       5.111   9.437   3.123  1.00 68.57           C
ATOM   2687  OG1 THR D 370       6.291   8.711   3.490  1.00 68.57           O
ATOM   2688  CG2 THR D 370       4.906  10.632   4.048  1.00 68.57           C
ATOM   2689  N   SER D 371       2.255  10.271   3.009  1.00 76.60           N
ATOM   2690  CA  SER D 371       1.072  11.004   3.442  1.00 76.60           C
ATOM   2691  C   SER D 371      -0.056  10.052   3.828  1.00 76.60           C
ATOM   2692  O   SER D 371      -0.819  10.324   4.753  1.00 76.60           O
ATOM   2693  CB  SER D 371       0.585  11.946   2.340  1.00127.74           C
ATOM   2694  OG  SER D 371      -0.803  11.778   2.103  1.00127.74           O
ATOM   2695  N   PHE D 372      -0.160   8.931   3.126  1.00 62.47           N
ATOM   2696  CA  PHE D 372      -1.213   7.972   3.420  1.00 62.47           C
ATOM   2697  C   PHE D 372      -0.851   7.069   4.586  1.00 62.47           C
ATOM   2698  O   PHE D 372      -1.723   6.635   5.335  1.00 62.47           O
ATOM   2699  CB  PHE D 372      -1.527   7.136   2.183  1.00 87.43           C
ATOM   2700  CG  PHE D 372      -2.635   7.700   1.353  1.00 87.43           C
ATOM   2701  CD1 PHE D 372      -3.932   7.741   1.848  1.00 87.43           C
ATOM   2702  CD2 PHE D 372      -2.379   8.228   0.095  1.00 87.43           C
ATOM   2703  CE1 PHE D 372      -4.960   8.302   1.104  1.00 87.43           C
ATOM   2704  CE2 PHE D 372      -3.399   8.792  -0.658  1.00 87.43           C
ATOM   2705  CZ  PHE D 372      -4.692   8.830  -0.152  1.00 87.43           C
ATOM   2706  N   GLY D 373       0.439   6.792   4.741  1.00 94.57           N
ATOM   2707  CA  GLY D 373       0.886   5.949   5.834  1.00 94.57           C
ATOM   2708  C   GLY D 373       0.451   6.509   7.172  1.00 94.57           C
ATOM   2709  O   GLY D 373      -0.088   5.791   8.011  1.00 94.57           O
ATOM   2710  N   LEU D 374       0.689   7.800   7.369  1.00 94.18           N
ATOM   2711  CA  LEU D 374       0.308   8.461   8.602  1.00 94.18           C
ATOM   2712  C   LEU D 374      -1.151   8.165   8.911  1.00 94.18           C
ATOM   2713  O   LEU D 374      -1.476   7.686   9.998  1.00 94.18           O
ATOM   2714  CB  LEU D 374       0.509   9.967   8.473  1.00109.91           C
ATOM   2715  CG  LEU D 374       1.797  10.491   9.106  1.00109.91           C
ATOM   2716  CD1 LEU D 374       2.816  10.798   8.020  1.00109.91           C
ATOM   2717  CD2 LEU D 374       1.488  11.731   9.920  1.00109.91           C
ATOM   2718  N   VAL D 375      -2.029   8.446   7.952  1.00 51.57           N
ATOM   2719  CA  VAL D 375      -3.456   8.198   8.137  1.00 51.57           C
ATOM   2720  C   VAL D 375      -3.691   6.778   8.640  1.00 51.57           C
ATOM   2721  O   VAL D 375      -4.621   6.533   9.404  1.00 51.57           O
ATOM   2722  CB  VAL D 375      -4.238   8.392   6.825  1.00 47.00           C
ATOM   2723  CG1 VAL D 375      -5.717   8.090   7.044  1.00 47.00           C
ATOM   2724  CG2 VAL D 375      -4.053   9.811   6.326  1.00 47.00           C
ATOM   2725  N   THR D 376      -2.859   5.840   8.204  1.00 63.08           N
ATOM   2726  CA  THR D 376      -3.005   4.468   8.659  1.00 63.08           C
ATOM   2727  C   THR D 376      -2.499   4.421  10.085  1.00 63.08           C
ATOM   2728  O   THR D 376      -3.100   3.780  10.942  1.00 63.08           O
ATOM   2729  CB  THR D 376      -2.188   3.484   7.806  1.00122.85           C
ATOM   2730  OG1 THR D 376      -3.060   2.840   6.874  1.00122.85           O
ATOM   2731  CG2 THR D 376      -1.535   2.417   8.678  1.00122.85           C
ATOM   2732  N   ALA D 377      -1.386   5.108  10.329  1.00 66.80           N
ATOM   2733  CA  ALA D 377      -0.796   5.162  11.658  1.00 66.80           C
ATOM   2734  C   ALA D 377      -1.856   5.698  12.598  1.00 66.80           C
ATOM   2735  O   ALA D 377      -2.205   5.060  13.590  1.00 66.80           O
ATOM   2736  CB  ALA D 377       0.412   6.079  11.659  1.00 57.88           C
ATOM   2737  N   ALA D 378      -2.368   6.876  12.268  1.00 66.86           N
ATOM   2738  CA  ALA D 378      -3.406   7.509  13.066  1.00 66.86           C
ATOM   2739  C   ALA D 378      -4.433   6.460  13.469  1.00 66.86           C
ATOM   2740  O   ALA D 378      -4.684   6.240  14.647  1.00 66.86           O
ATOM   2741  CB  ALA D 378      -4.079   8.612  12.259  1.00 21.49           C
ATOM   2742  N   LEU D 379      -5.014   5.803  12.478  1.00 57.04           N
ATOM   2743  CA  LEU D 379      -6.024   4.783  12.726  1.00 57.04           C
ATOM   2744  C   LEU D 379      -5.516   3.598  13.548  1.00 57.04           C
ATOM   2745  O   LEU D 379      -6.257   3.038  14.351  1.00 57.04           O
ATOM   2746  CB  LEU D 379      -6.584   4.280  11.393  1.00 93.49           C
ATOM   2747  CG  LEU D 379      -7.753   5.077  10.805  1.00 93.49           C
ATOM   2748  CD1 LEU D 379      -7.317   6.503  10.488  1.00 93.49           C
ATOM   2749  CD2 LEU D 379      -8.259   4.376   9.557  1.00 93.49           C
ATOM   2750  N   ALA D 380      -4.259   3.215  13.345  1.00122.81           N
ATOM   2751  CA  ALA D 380      -3.686   2.085  14.069  1.00122.81           C
ATOM   2752  C   ALA D 380      -3.679   2.325  15.568  1.00122.81           C
ATOM   2753  O   ALA D 380      -3.843   1.390  16.347  1.00122.81           O
ATOM   2754  CB  ALA D 380      -2.266   1.811  13.586  1.00 86.13           C
ATOM   2755  N   THR D 381      -3.490   3.576  15.971  1.00128.65           N
ATOM   2756  CA  THR D 381      -3.458   3.912  17.391  1.00128.65           C
ATOM   2757  C   THR D 381      -4.855   4.175  17.944  1.00128.65           C
ATOM   2758  O   THR D 381      -5.171   3.784  19.067  1.00128.65           O
ATOM   2759  CB  THR D 381      -2.582   5.157  17.655  1.00 92.80           C
ATOM   2760  OG1 THR D 381      -3.418   6.313  17.766  1.00 92.80           O
ATOM   2761  CG2 THR D 381      -1.599   5.364  16.527  1.00 92.80           C
ATOM   2762  N   TRP D 382      -5.690   4.839  17.151  1.00116.90           N
ATOM   2763  CA  TRP D 382      -7.051   5.155  17.565  1.00116.90           C
ATOM   2764  C   TRP D 382      -7.840   3.868  17.780  1.00116.90           C
ATOM   2765  O   TRP D 382      -9.018   3.890  18.143  1.00116.90           O
ATOM   2766  CB  TRP D 382      -7.732   6.027  16.501  1.00187.44           C
ATOM   2767  CG  TRP D 382      -9.145   6.407  16.830  1.00187.44           C
ATOM   2768  CD1 TRP D 382      -9.564   7.308  17.773  1.00187.44           C
ATOM   2769  CD2 TRP D 382     -10.330   5.905  16.198  1.00187.44           C
ATOM   2770  NE1 TRP D 382     -10.935   7.397  17.765  1.00187.44           N
ATOM   2771  CE2 TRP D 382     -11.429   6.551  16.812  1.00187.44           C
ATOM   2772  CE3 TRP D 382     -10.565   4.976  15.176  1.00187.44           C
ATOM   2773  CZ2 TRP D 382     -12.749   6.290  16.430  1.00187.44           C
ATOM   2774  CZ3 TRP D 382     -11.870   4.721  14.801  1.00187.44           C
ATOM   2775  CH2 TRP D 382     -12.949   5.373  15.423  1.00187.44           C
ATOM   2776  N   PHE D 383      -7.176   2.742  17.541  1.00 94.93           N
ATOM   2777  CA  PHE D 383      -7.784   1.436  17.726  1.00 94.93           C
ATOM   2778  C   PHE D 383      -7.153   0.832  18.966  1.00 94.93           C
ATOM   2779  O   PHE D 383      -7.664  -0.126  19.537  1.00 94.93           O
ATOM   2780  CB  PHE D 383      -7.536   0.552  16.503  1.00140.41           C
ATOM   2781  CG  PHE D 383      -8.645   0.602  15.492  1.00140.41           C
ATOM   2782  CD1 PHE D 383      -9.740   1.439  15.689  1.00140.41           C
ATOM   2783  CD2 PHE D 383      -8.598  -0.181  14.346  1.00140.41           C
ATOM   2784  CE1 PHE D 383     -10.774   1.498  14.762  1.00140.41           C
ATOM   2785  CE2 PHE D 383      -9.632  -0.129  13.406  1.00140.41           C
ATOM   2786  CZ  PHE D 383     -10.722   0.714  13.617  1.00140.41           C
ATOM   2787  N   VAL D 384      -6.035   1.423  19.375  1.00154.47           N
ATOM   2788  CA  VAL D 384      -5.309   1.008  20.562  1.00154.47           C
ATOM   2789  C   VAL D 384      -5.831   1.904  21.693  1.00154.47           C
ATOM   2790  O   VAL D 384      -5.784   1.539  22.871  1.00154.47           O
ATOM   2791  CB  VAL D 384      -3.778   1.198  20.365  1.00119.78           C
ATOM   2792  CG1 VAL D 384      -3.076   1.330  21.704  1.00119.78           C
ATOM   2793  CG2 VAL D 384      -3.217   0.019  19.597  1.00119.78           C
ATOM   2794  N   GLY D 385      -6.339   3.078  21.311  1.00147.03           N
ATOM   2795  CA  GLY D 385      -6.892   4.022  22.274  1.00147.03           C
ATOM   2796  C   GLY D 385      -8.213   3.487  22.790  1.00147.03           C
ATOM   2797  O   GLY D 385      -9.123   4.234  23.160  1.00147.03           O
ATOM   2798  N   ARG D 386      -8.303   2.163  22.783  1.00 81.26           N
ATOM   2799  CA  ARG D 386      -9.463   1.425  23.249  1.00 81.26           C
ATOM   2800  C   ARG D 386      -8.889   0.167  23.889  1.00 81.26           C
ATOM   2801  O   ARG D 386      -9.273  -0.964  23.566  1.00 81.26           O
ATOM   2802  CB  ARG D 386     -10.382   1.066  22.081  1.00129.09           C
ATOM   2803  CG  ARG D 386     -11.458   2.104  21.813  1.00129.09           C
ATOM   2804  CD  ARG D 386     -12.695   1.836  22.645  1.00129.09           C
ATOM   2805  NE  ARG D 386     -13.699   2.881  22.475  1.00129.09           N
ATOM   2806  N   GLU D 387      -7.934   0.400  24.787  1.00219.72           N
ATOM   2807  CA  GLU D 387      -7.251  -0.651  25.532  1.00219.72           C
ATOM   2808  C   GLU D 387      -7.747  -0.595  26.974  1.00219.72           C
ATOM   2809  O   GLU D 387      -7.632  -1.562  27.726  1.00219.72           O
ATOM   2810  CB  GLU D 387      -5.736  -0.417  25.506  1.00193.70           C
ATOM   2811  CG  GLU D 387      -5.287   0.828  26.273  1.00193.70           C
ATOM   2812  CD  GLU D 387      -3.775   0.935  26.403  1.00193.70           C
ATOM   2813  OE1 GLU D 387      -3.074  -0.073  26.162  1.00193.70           O
ATOM   2814  OE2 GLU D 387      -3.286   2.033  26.749  1.00193.70           O
ATOM   2815  N   GLN D 388      -8.297   0.555  27.348  1.00165.84           N
ATOM   2816  CA  GLN D 388      -8.823   0.774  28.685  1.00165.84           C
ATOM   2817  C   GLN D 388     -10.026  -0.148  28.935  1.00165.84           C
ATOM   2818  O   GLN D 388     -10.121  -0.705  30.048  1.00165.84           O
ATOM   2819  CB  GLN D 388      -9.252   2.234  28.815  1.00171.94           C
ATOM   2820  CG  GLN D 388     -10.568   2.461  28.127  1.00171.94           C
ATOM   2821  CD  GLN D 388     -10.678   3.711  27.292  1.00171.94           C
ATOM   2822  OE1 GLN D 388     -11.668   4.411  27.381  1.00171.94           O
ATOM   2823  NE2 GLN D 388      -9.683   3.991  26.473  1.00171.94           N
TER
