# Supplementary material for: An Integrated Framework Advancing Membrane Protein Modeling and Design
Source: PLoS Comput Biol. 2015 Sep 1;11(9):e1004398. doi: 10.1371/journal.pcbi.1004398 (PMC4556676; doi:10.1371/journal.pcbi.1004398)
Supplement: S5 File — This protocol capture contains the steps, input files, and example output files necessary to run the MPdock protocol described in this manuscript. For simplification, we only describe docking of Glycophorin A in these files. The supplementary files are included with the Rosetta3 software suite under the directory Rosetta/demos/protocol_capture/MPdock. (GZ) [file pcbi.1004398.s005.gz › MPSymDock/example_inputs/1bl8_tr.span]

Rosetta-generated spanfile from SpanningTopology object
8 388
antiparallel
n2c
	7	24
	68	86
	103	119
	165	183
	200	216
	262	280
	297	313
	359	377
