# Supplementary material for: An Integrated Framework Advancing Membrane Protein Modeling and Design
Source: PLoS Comput Biol. 2015 Sep 1;11(9):e1004398. doi: 10.1371/journal.pcbi.1004398 (PMC4556676; doi:10.1371/journal.pcbi.1004398)
Supplement: S6 File — This protocol capture contains the steps, input files, and example output files necessary to run the MPPyMOLViewer protocol described in this manuscript. For simplification, we only describe visualization of bacteriorhodopsin these files. The supplementary files are included with the Rosetta3 software suite under the directory Rosetta/demos/protocol_capture/MPPyMOLViewer. (GZ) [file pcbi.1004398.s006.gz › MPPyMOLViewer/example_outputs/1c3w_tr_0001.pdb]

ATOM      1  N   THR A   1      24.150  -9.631 -20.859  1.00 61.71           N  
ATOM      2  CA  THR A   1      23.387  -9.502 -22.089  1.00 57.24           C  
ATOM      3  C   THR A   1      23.976  -8.393 -22.973  1.00 53.25           C  
ATOM      4  O   THR A   1      25.127  -7.984 -22.824  1.00 55.72           O  
ATOM      5  CB  THR A   1      21.889  -9.213 -21.875  1.00 60.06           C  
ATOM      6  OG1 THR A   1      21.671  -7.892 -21.350  1.00 58.92           O  
ATOM      7  CG2 THR A   1      21.285 -10.167 -20.850  1.00 65.90           C  
ATOM      8 1H   THR A   1      23.754 -10.356 -20.295  1.00  0.00           H  
ATOM      9 2H   THR A   1      25.099  -9.859 -21.077  1.00  0.00           H  
ATOM     10 3H   THR A   1      24.123  -8.767 -20.357  1.00  0.00           H  
ATOM     11  HA  THR A   1      23.452 -10.443 -22.637  1.00  0.00           H  
ATOM     12  HB  THR A   1      21.358  -9.329 -22.819  1.00  0.00           H  
ATOM     13  HG1 THR A   1      22.516  -7.450 -21.237  1.00  0.00           H  
ATOM     14 1HG2 THR A   1      20.227  -9.939 -20.720  1.00  0.00           H  
ATOM     15 2HG2 THR A   1      21.395 -11.194 -21.199  1.00  0.00           H  
ATOM     16 3HG2 THR A   1      21.800 -10.051 -19.897  1.00  0.00           H  
ATOM     17  N   GLY A   2      23.115  -7.968 -23.875  1.00 49.16           N  
ATOM     18  CA  GLY A   2      23.316  -6.914 -24.842  1.00 48.98           C  
ATOM     19  C   GLY A   2      23.190  -5.565 -24.159  1.00 46.52           C  
ATOM     20  O   GLY A   2      23.403  -4.500 -24.732  1.00 59.13           O  
ATOM     21  H   GLY A   2      22.231  -8.457 -23.856  1.00  0.00           H  
ATOM     22 1HA  GLY A   2      24.301  -7.021 -25.298  1.00  0.00           H  
ATOM     23 2HA  GLY A   2      22.581  -7.008 -25.640  1.00  0.00           H  
ATOM     24  N   ARG A   3      22.808  -5.601 -22.879  1.00 39.40           N  
ATOM     25  CA  ARG A   3      22.754  -4.316 -22.175  1.00 34.58           C  
ATOM     26  C   ARG A   3      24.017  -4.222 -21.336  1.00 29.36           C  
ATOM     27  O   ARG A   3      24.265  -5.023 -20.431  1.00 33.68           O  
ATOM     28  CB  ARG A   3      21.499  -4.172 -21.320  1.00 34.07           C  
ATOM     29  CG  ARG A   3      20.223  -3.960 -22.129  1.00 34.10           C  
ATOM     30  CD  ARG A   3      19.034  -3.808 -21.169  1.00 36.15           C  
ATOM     31  NE  ARG A   3      18.537  -5.126 -20.815  1.00 38.10           N  
ATOM     32  CZ  ARG A   3      18.196  -5.681 -19.673  1.00 39.72           C  
ATOM     33  NH1 ARG A   3      18.221  -5.100 -18.466  1.00 20.35           N  
ATOM     34  NH2 ARG A   3      17.786  -6.950 -19.804  1.00 48.61           N  
ATOM     35  H   ARG A   3      22.560  -6.445 -22.382  1.00  0.00           H  
ATOM     36  HA  ARG A   3      22.744  -3.516 -22.916  1.00  0.00           H  
ATOM     37 1HB  ARG A   3      21.370  -5.065 -20.710  1.00  0.00           H  
ATOM     38 2HB  ARG A   3      21.616  -3.327 -20.642  1.00  0.00           H  
ATOM     39 1HG  ARG A   3      20.321  -3.058 -22.734  1.00  0.00           H  
ATOM     40 2HG  ARG A   3      20.058  -4.819 -22.781  1.00  0.00           H  
ATOM     41 1HD  ARG A   3      19.357  -3.285 -20.270  1.00  0.00           H  
ATOM     42 2HD  ARG A   3      18.244  -3.238 -21.656  1.00  0.00           H  
ATOM     43  HE  ARG A   3      18.407  -5.796 -21.562  1.00  0.00           H  
ATOM     44 1HH1 ARG A   3      18.525  -4.141 -18.373  1.00  0.00           H  
ATOM     45 2HH1 ARG A   3      17.936  -5.621 -17.649  1.00  0.00           H  
ATOM     46 1HH2 ARG A   3      17.764  -7.382 -20.718  1.00  0.00           H  
ATOM     47 2HH2 ARG A   3      17.500  -7.474 -18.991  1.00  0.00           H  
ATOM     48  N   PRO A   4      24.823  -3.221 -21.656  1.00 27.99           N  
ATOM     49  CA  PRO A   4      26.129  -3.106 -20.989  1.00 27.05           C  
ATOM     50  C   PRO A   4      25.923  -2.960 -19.506  1.00 24.15           C  
ATOM     51  O   PRO A   4      26.793  -3.330 -18.724  1.00 29.16           O  
ATOM     52  CB  PRO A   4      26.752  -1.837 -21.574  1.00 27.49           C  
ATOM     53  CG  PRO A   4      25.922  -1.476 -22.749  1.00 29.42           C  
ATOM     54  CD  PRO A   4      24.591  -2.160 -22.644  1.00 27.67           C  
ATOM     55  HA  PRO A   4      26.743  -3.983 -21.242  1.00  0.00           H  
ATOM     56 1HB  PRO A   4      26.761  -1.039 -20.817  1.00  0.00           H  
ATOM     57 2HB  PRO A   4      27.799  -2.026 -21.854  1.00  0.00           H  
ATOM     58 1HG  PRO A   4      25.785  -0.386 -22.797  1.00  0.00           H  
ATOM     59 2HG  PRO A   4      26.429  -1.774 -23.678  1.00  0.00           H  
ATOM     60 1HD  PRO A   4      23.836  -1.442 -22.292  1.00  0.00           H  
ATOM     61 2HD  PRO A   4      24.310  -2.569 -23.626  1.00  0.00           H  
ATOM     62  N   GLU A   5      24.766  -2.429 -19.055  1.00 18.74           N  
ATOM     63  CA  GLU A   5      24.597  -2.346 -17.628  1.00 20.72           C  
ATOM     64  C   GLU A   5      24.217  -3.669 -16.959  1.00 19.21           C  
ATOM     65  O   GLU A   5      24.151  -3.698 -15.718  1.00 21.94           O  
ATOM     66  CB  GLU A   5      23.515  -1.289 -17.282  1.00 25.62           C  
ATOM     67  CG  GLU A   5      22.094  -1.668 -17.649  1.00 26.31           C  
ATOM     68  CD  GLU A   5      21.741  -1.273 -19.059  1.00 29.11           C  
ATOM     69  OE1 GLU A   5      22.687  -0.932 -19.812  1.00 28.86           O  
ATOM     70  OE2 GLU A   5      20.544  -1.275 -19.447  1.00 23.23           O  
ATOM     71  H   GLU A   5      24.028  -2.094 -19.658  1.00  0.00           H  
ATOM     72  HA  GLU A   5      25.545  -2.039 -17.185  1.00  0.00           H  
ATOM     73 1HB  GLU A   5      23.531  -1.089 -16.210  1.00  0.00           H  
ATOM     74 2HB  GLU A   5      23.744  -0.354 -17.793  1.00  0.00           H  
ATOM     75 1HG  GLU A   5      21.977  -2.746 -17.541  1.00  0.00           H  
ATOM     76 2HG  GLU A   5      21.409  -1.184 -16.954  1.00  0.00           H  
ATOM     77  N   TRP A   6      23.983  -4.743 -17.715  1.00 21.54           N  
ATOM     78  CA  TRP A   6      23.628  -6.034 -17.176  1.00 19.99           C  
ATOM     79  C   TRP A   6      24.567  -6.461 -16.070  1.00 19.58           C  
ATOM     80  O   TRP A   6      24.193  -7.030 -15.051  1.00 21.65           O  
ATOM     81  CB  TRP A   6      23.599  -7.133 -18.285  1.00 25.66           C  
ATOM     82  CG  TRP A   6      24.915  -7.762 -18.615  1.00 29.84           C  
ATOM     83  CD1 TRP A   6      25.679  -7.335 -19.686  1.00 30.86           C  
ATOM     84  CD2 TRP A   6      25.661  -8.839 -18.016  1.00 32.48           C  
ATOM     85  NE1 TRP A   6      26.824  -8.090 -19.739  1.00 34.19           N  
ATOM     86  CE2 TRP A   6      26.853  -9.009 -18.747  1.00 34.46           C  
ATOM     87  CE3 TRP A   6      25.409  -9.653 -16.912  1.00 32.55           C  
ATOM     88  CZ2 TRP A   6      27.814  -9.973 -18.432  1.00 37.67           C  
ATOM     89  CZ3 TRP A   6      26.344 -10.615 -16.576  1.00 37.56           C  
ATOM     90  CH2 TRP A   6      27.527 -10.755 -17.340  1.00 40.20           C  
ATOM     91  H   TRP A   6      24.062  -4.633 -18.716  1.00  0.00           H  
ATOM     92  HA  TRP A   6      22.631  -5.965 -16.742  1.00  0.00           H  
ATOM     93 1HB  TRP A   6      22.927  -7.937 -17.984  1.00  0.00           H  
ATOM     94 2HB  TRP A   6      23.207  -6.708 -19.209  1.00  0.00           H  
ATOM     95  HD1 TRP A   6      25.404  -6.531 -20.366  1.00  0.00           H  
ATOM     96  HE1 TRP A   6      27.563  -7.992 -20.421  1.00  0.00           H  
ATOM     97  HE3 TRP A   6      24.499  -9.533 -16.326  1.00  0.00           H  
ATOM     98  HZ2 TRP A   6      28.728 -10.092 -19.014  1.00  0.00           H  
ATOM     99  HZ3 TRP A   6      26.155 -11.261 -15.718  1.00  0.00           H  
ATOM    100  HH2 TRP A   6      28.234 -11.527 -17.033  1.00  0.00           H  
ATOM    101  N   ILE A   7      25.907  -6.235 -16.226  1.00 19.95           N  
ATOM    102  CA  ILE A   7      26.778  -6.737 -15.168  1.00 19.73           C  
ATOM    103  C   ILE A   7      26.523  -6.171 -13.802  1.00 18.62           C  
ATOM    104  O   ILE A   7      26.592  -6.811 -12.748  1.00 22.48           O  
ATOM    105  CB  ILE A   7      28.273  -6.434 -15.502  1.00 25.04           C  
ATOM    106  CG1 ILE A   7      29.251  -6.936 -14.443  1.00 26.24           C  
ATOM    107  CG2 ILE A   7      28.417  -4.936 -15.765  1.00 23.23           C  
ATOM    108  CD1 ILE A   7      29.107  -8.430 -14.161  1.00 36.44           C  
ATOM    109  H   ILE A   7      26.317  -5.752 -17.013  1.00  0.00           H  
ATOM    110  HA  ILE A   7      26.649  -7.816 -15.097  1.00  0.00           H  
ATOM    111  HB  ILE A   7      28.569  -6.997 -16.387  1.00  0.00           H  
ATOM    112 1HG1 ILE A   7      30.272  -6.738 -14.768  1.00  0.00           H  
ATOM    113 2HG1 ILE A   7      29.093  -6.389 -13.513  1.00  0.00           H  
ATOM    114 1HG2 ILE A   7      29.456  -4.706 -16.000  1.00  0.00           H  
ATOM    115 2HG2 ILE A   7      27.784  -4.652 -16.605  1.00  0.00           H  
ATOM    116 3HG2 ILE A   7      28.114  -4.380 -14.878  1.00  0.00           H  
ATOM    117 1HD1 ILE A   7      29.828  -8.728 -13.400  1.00  0.00           H  
ATOM    118 2HD1 ILE A   7      28.097  -8.638 -13.805  1.00  0.00           H  
ATOM    119 3HD1 ILE A   7      29.293  -8.992 -15.075  1.00  0.00           H  
ATOM    120  N   TRP A   8      26.156  -4.856 -13.800  1.00 16.16           N  
ATOM    121  CA  TRP A   8      25.900  -4.249 -12.516  1.00 13.54           C  
ATOM    122  C   TRP A   8      24.513  -4.697 -12.014  1.00 13.43           C  
ATOM    123  O   TRP A   8      24.367  -4.773 -10.826  1.00 16.53           O  
ATOM    124  CB  TRP A   8      25.940  -2.705 -12.574  1.00 16.42           C  
ATOM    125  CG  TRP A   8      27.103  -2.200 -13.393  1.00 21.11           C  
ATOM    126  CD1 TRP A   8      27.089  -1.409 -14.492  1.00 21.31           C  
ATOM    127  CD2 TRP A   8      28.483  -2.508 -13.097  1.00 21.79           C  
ATOM    128  NE1 TRP A   8      28.399  -1.198 -14.928  1.00 25.72           N  
ATOM    129  CE2 TRP A   8      29.241  -1.857 -14.083  1.00 25.05           C  
ATOM    130  CE3 TRP A   8      29.083  -3.273 -12.085  1.00 22.61           C  
ATOM    131  CZ2 TRP A   8      30.643  -1.958 -14.080  1.00 25.62           C  
ATOM    132  CZ3 TRP A   8      30.476  -3.370 -12.091  1.00 23.93           C  
ATOM    133  CH2 TRP A   8      31.195  -2.712 -13.090  1.00 22.54           C  
ATOM    134  H   TRP A   8      26.057  -4.298 -14.636  1.00  0.00           H  
ATOM    135  HA  TRP A   8      26.673  -4.574 -11.820  1.00  0.00           H  
ATOM    136 1HB  TRP A   8      25.011  -2.333 -13.006  1.00  0.00           H  
ATOM    137 2HB  TRP A   8      26.015  -2.305 -11.563  1.00  0.00           H  
ATOM    138  HD1 TRP A   8      26.192  -1.005 -14.957  1.00  0.00           H  
ATOM    139  HE1 TRP A   8      28.671  -0.651 -15.732  1.00  0.00           H  
ATOM    140  HE3 TRP A   8      28.494  -3.774 -11.318  1.00  0.00           H  
ATOM    141  HZ2 TRP A   8      31.261  -1.460 -14.827  1.00  0.00           H  
ATOM    142  HZ3 TRP A   8      30.990  -3.952 -11.326  1.00  0.00           H  
ATOM    143  HH2 TRP A   8      32.278  -2.830 -13.048  1.00  0.00           H  
ATOM    144  N   LEU A   9      23.590  -4.956 -12.939  1.00 18.78           N  
ATOM    145  CA  LEU A   9      22.312  -5.507 -12.438  1.00 19.45           C  
ATOM    146  C   LEU A   9      22.512  -6.920 -11.900  1.00 19.40           C  
ATOM    147  O   LEU A   9      21.898  -7.281 -10.910  1.00 18.48           O  
ATOM    148  CB  LEU A   9      21.284  -5.502 -13.559  1.00 16.99           C  
ATOM    149  CG  LEU A   9      20.958  -4.104 -14.139  1.00 18.00           C  
ATOM    150  CD1 LEU A   9      20.069  -4.208 -15.362  1.00 19.42           C  
ATOM    151  CD2 LEU A   9      20.383  -3.278 -13.003  1.00 20.28           C  
ATOM    152  H   LEU A   9      23.705  -4.804 -13.931  1.00  0.00           H  
ATOM    153  HA  LEU A   9      21.957  -4.874 -11.625  1.00  0.00           H  
ATOM    154 1HB  LEU A   9      21.652  -6.128 -14.371  1.00  0.00           H  
ATOM    155 2HB  LEU A   9      20.358  -5.937 -13.183  1.00  0.00           H  
ATOM    156  HG  LEU A   9      21.870  -3.648 -14.524  1.00  0.00           H  
ATOM    157 1HD1 LEU A   9      19.859  -3.209 -15.745  1.00  0.00           H  
ATOM    158 2HD1 LEU A   9      20.575  -4.792 -16.131  1.00  0.00           H  
ATOM    159 3HD1 LEU A   9      19.134  -4.697 -15.091  1.00  0.00           H  
ATOM    160 1HD2 LEU A   9      20.138  -2.280 -13.367  1.00  0.00           H  
ATOM    161 2HD2 LEU A   9      19.480  -3.758 -12.625  1.00  0.00           H  
ATOM    162 3HD2 LEU A   9      21.117  -3.202 -12.201  1.00  0.00           H  
ATOM    163  N   ALA A  10      23.386  -7.713 -12.519  1.00 22.47           N  
ATOM    164  CA  ALA A  10      23.664  -9.092 -12.062  1.00 18.64           C  
ATOM    165  C   ALA A  10      24.346  -9.070 -10.736  1.00 17.85           C  
ATOM    166  O   ALA A  10      24.068  -9.757  -9.758  1.00 20.02           O  
ATOM    167  CB  ALA A  10      24.507  -9.820 -13.138  1.00 18.42           C  
ATOM    168  H   ALA A  10      23.873  -7.355 -13.328  1.00  0.00           H  
ATOM    169  HA  ALA A  10      22.711  -9.606 -11.936  1.00  0.00           H  
ATOM    170 1HB  ALA A  10      24.717 -10.838 -12.809  1.00  0.00           H  
ATOM    171 2HB  ALA A  10      23.953  -9.849 -14.076  1.00  0.00           H  
ATOM    172 3HB  ALA A  10      25.445  -9.287 -13.287  1.00  0.00           H  
ATOM    173  N   LEU A  11      25.383  -8.195 -10.626  1.00 19.84           N  
ATOM    174  CA  LEU A  11      26.088  -8.047  -9.351  1.00 18.80           C  
ATOM    175  C   LEU A  11      25.162  -7.532  -8.264  1.00 15.52           C  
ATOM    176  O   LEU A  11      25.191  -7.921  -7.129  1.00 22.00           O  
ATOM    177  CB  LEU A  11      27.194  -6.993  -9.528  1.00 29.51           C  
ATOM    178  CG  LEU A  11      28.577  -7.222  -8.949  1.00 34.67           C  
ATOM    179  CD1 LEU A  11      29.236  -5.870  -8.683  1.00 29.22           C  
ATOM    180  CD2 LEU A  11      28.547  -8.087  -7.711  1.00 30.28           C  
ATOM    181  H   LEU A  11      25.677  -7.641 -11.418  1.00  0.00           H  
ATOM    182  HA  LEU A  11      26.534  -9.006  -9.089  1.00  0.00           H  
ATOM    183 1HB  LEU A  11      27.355  -6.834 -10.593  1.00  0.00           H  
ATOM    184 2HB  LEU A  11      26.854  -6.055  -9.089  1.00  0.00           H  
ATOM    185  HG  LEU A  11      29.204  -7.717  -9.690  1.00  0.00           H  
ATOM    186 1HD1 LEU A  11      30.231  -6.026  -8.267  1.00  0.00           H  
ATOM    187 2HD1 LEU A  11      29.318  -5.315  -9.618  1.00  0.00           H  
ATOM    188 3HD1 LEU A  11      28.632  -5.304  -7.975  1.00  0.00           H  
ATOM    189 1HD2 LEU A  11      29.562  -8.221  -7.336  1.00  0.00           H  
ATOM    190 2HD2 LEU A  11      27.938  -7.606  -6.945  1.00  0.00           H  
ATOM    191 3HD2 LEU A  11      28.119  -9.059  -7.957  1.00  0.00           H  
ATOM    192  N   GLY A  12      24.288  -6.587  -8.672  1.00 16.81           N  
ATOM    193  CA  GLY A  12      23.366  -6.066  -7.662  1.00 15.93           C  
ATOM    194  C   GLY A  12      22.399  -7.154  -7.212  1.00 13.25           C  
ATOM    195  O   GLY A  12      22.124  -7.299  -6.067  1.00 17.48           O  
ATOM    196  H   GLY A  12      24.238  -6.229  -9.615  1.00  0.00           H  
ATOM    197 1HA  GLY A  12      23.933  -5.693  -6.809  1.00  0.00           H  
ATOM    198 2HA  GLY A  12      22.814  -5.222  -8.074  1.00  0.00           H  
ATOM    199  N   THR A  13      21.945  -7.911  -8.205  1.00 17.13           N  
ATOM    200  CA  THR A  13      21.034  -8.998  -7.850  1.00 18.20           C  
ATOM    201  C   THR A  13      21.692  -9.967  -6.895  1.00 18.37           C  
ATOM    202  O   THR A  13      21.198 -10.344  -5.844  1.00 19.98           O  
ATOM    203  CB  THR A  13      20.619  -9.738  -9.128  1.00 16.46           C  
ATOM    204  OG1 THR A  13      19.885  -8.862  -9.999  1.00 17.77           O  
ATOM    205  CG2 THR A  13      19.739 -10.930  -8.771  1.00 18.58           C  
ATOM    206  H   THR A  13      22.194  -7.774  -9.174  1.00  0.00           H  
ATOM    207  HA  THR A  13      20.150  -8.568  -7.378  1.00  0.00           H  
ATOM    208  HB  THR A  13      21.509 -10.086  -9.652  1.00  0.00           H  
ATOM    209  HG1 THR A  13      19.811  -7.995  -9.592  1.00  0.00           H  
ATOM    210 1HG2 THR A  13      19.447 -11.452  -9.682  1.00  0.00           H  
ATOM    211 2HG2 THR A  13      20.293 -11.610  -8.124  1.00  0.00           H  
ATOM    212 3HG2 THR A  13      18.847 -10.581  -8.252  1.00  0.00           H  
ATOM    213  N   ALA A  14      22.935 -10.341  -7.301  1.00 20.94           N  
ATOM    214  CA  ALA A  14      23.696 -11.262  -6.440  1.00 21.23           C  
ATOM    215  C   ALA A  14      23.932 -10.739  -5.071  1.00 19.30           C  
ATOM    216  O   ALA A  14      23.821 -11.292  -3.982  1.00 19.04           O  
ATOM    217  CB  ALA A  14      25.061 -11.539  -7.105  1.00 18.08           C  
ATOM    218  H   ALA A  14      23.351 -10.015  -8.161  1.00  0.00           H  
ATOM    219  HA  ALA A  14      23.132 -12.191  -6.355  1.00  0.00           H  
ATOM    220 1HB  ALA A  14      25.639 -12.220  -6.480  1.00  0.00           H  
ATOM    221 2HB  ALA A  14      24.904 -11.990  -8.085  1.00  0.00           H  
ATOM    222 3HB  ALA A  14      25.606 -10.603  -7.220  1.00  0.00           H  
ATOM    223  N   LEU A  15      24.351  -9.435  -5.050  1.00 17.92           N  
ATOM    224  CA  LEU A  15      24.656  -8.940  -3.732  1.00 15.81           C  
ATOM    225  C   LEU A  15      23.424  -8.746  -2.893  1.00 16.46           C  
ATOM    226  O   LEU A  15      23.491  -8.922  -1.675  1.00 17.69           O  
ATOM    227  CB  LEU A  15      25.431  -7.613  -3.860  1.00 16.11           C  
ATOM    228  CG  LEU A  15      26.781  -7.744  -4.539  1.00 19.10           C  
ATOM    229  CD1 LEU A  15      27.299  -6.358  -4.909  1.00 29.08           C  
ATOM    230  CD2 LEU A  15      27.804  -8.392  -3.597  1.00 24.28           C  
ATOM    231  H   LEU A  15      24.459  -8.820  -5.844  1.00  0.00           H  
ATOM    232  HA  LEU A  15      25.279  -9.674  -3.223  1.00  0.00           H  
ATOM    233 1HB  LEU A  15      24.825  -6.910  -4.430  1.00  0.00           H  
ATOM    234 2HB  LEU A  15      25.585  -7.202  -2.862  1.00  0.00           H  
ATOM    235  HG  LEU A  15      26.682  -8.365  -5.430  1.00  0.00           H  
ATOM    236 1HD1 LEU A  15      28.269  -6.451  -5.397  1.00  0.00           H  
ATOM    237 2HD1 LEU A  15      26.596  -5.876  -5.589  1.00  0.00           H  
ATOM    238 3HD1 LEU A  15      27.403  -5.756  -4.007  1.00  0.00           H  
ATOM    239 1HD2 LEU A  15      28.765  -8.477  -4.106  1.00  0.00           H  
ATOM    240 2HD2 LEU A  15      27.919  -7.776  -2.705  1.00  0.00           H  
ATOM    241 3HD2 LEU A  15      27.457  -9.385  -3.310  1.00  0.00           H  
ATOM    242  N   MET A  16      22.304  -8.394  -3.537  1.00 17.28           N  
ATOM    243  CA  MET A  16      21.128  -8.226  -2.690  1.00 17.25           C  
ATOM    244  C   MET A  16      20.626  -9.598  -2.203  1.00 15.36           C  
ATOM    245  O   MET A  16      20.134  -9.706  -1.125  1.00 18.07           O  
ATOM    246  CB  MET A  16      19.993  -7.546  -3.491  1.00 17.72           C  
ATOM    247  CG  MET A  16      20.406  -6.102  -3.817  1.00 19.10           C  
ATOM    248  SD  MET A  16      20.458  -5.102  -2.343  1.00 19.11           S  
ATOM    249  CE  MET A  16      20.659  -3.519  -3.183  1.00 20.02           C  
ATOM    250  H   MET A  16      22.219  -8.242  -4.532  1.00  0.00           H  
ATOM    251  HA  MET A  16      21.397  -7.588  -1.848  1.00  0.00           H  
ATOM    252 1HB  MET A  16      19.806  -8.108  -4.405  1.00  0.00           H  
ATOM    253 2HB  MET A  16      19.074  -7.560  -2.904  1.00  0.00           H  
ATOM    254 1HG  MET A  16      21.389  -6.102  -4.286  1.00  0.00           H  
ATOM    255 2HG  MET A  16      19.694  -5.670  -4.519  1.00  0.00           H  
ATOM    256 1HE  MET A  16      20.717  -2.720  -2.444  1.00  0.00           H  
ATOM    257 2HE  MET A  16      21.575  -3.535  -3.775  1.00  0.00           H  
ATOM    258 3HE  MET A  16      19.806  -3.345  -3.840  1.00  0.00           H  
ATOM    259  N   GLY A  17      20.816 -10.585  -3.039  1.00 20.28           N  
ATOM    260  CA  GLY A  17      20.414 -11.966  -2.781  1.00 21.68           C  
ATOM    261  C   GLY A  17      21.210 -12.505  -1.617  1.00 21.79           C  
ATOM    262  O   GLY A  17      20.712 -13.000  -0.616  1.00 21.44           O  
ATOM    263  H   GLY A  17      21.270 -10.360  -3.912  1.00  0.00           H  
ATOM    264 1HA  GLY A  17      19.346 -12.000  -2.567  1.00  0.00           H  
ATOM    265 2HA  GLY A  17      20.582 -12.567  -3.674  1.00  0.00           H  
ATOM    266  N   LEU A  18      22.527 -12.389  -1.721  1.00 23.07           N  
ATOM    267  CA  LEU A  18      23.397 -12.833  -0.612  1.00 24.20           C  
ATOM    268  C   LEU A  18      23.162 -12.039   0.633  1.00 19.45           C  
ATOM    269  O   LEU A  18      23.177 -12.525   1.768  1.00 21.29           O  
ATOM    270  CB  LEU A  18      24.857 -12.650  -1.064  1.00 28.71           C  
ATOM    271  CG  LEU A  18      25.481 -13.616  -2.062  1.00 34.00           C  
ATOM    272  CD1 LEU A  18      24.606 -13.877  -3.275  1.00 37.82           C  
ATOM    273  CD2 LEU A  18      26.845 -13.110  -2.567  1.00 36.73           C  
ATOM    274  H   LEU A  18      22.949 -11.999  -2.552  1.00  0.00           H  
ATOM    275  HA  LEU A  18      23.197 -13.886  -0.416  1.00  0.00           H  
ATOM    276 1HB  LEU A  18      24.959 -11.665  -1.517  1.00  0.00           H  
ATOM    277 2HB  LEU A  18      25.501 -12.691  -0.185  1.00  0.00           H  
ATOM    278  HG  LEU A  18      25.630 -14.586  -1.586  1.00  0.00           H  
ATOM    279 1HD1 LEU A  18      25.111 -14.574  -3.945  1.00  0.00           H  
ATOM    280 2HD1 LEU A  18      23.657 -14.307  -2.954  1.00  0.00           H  
ATOM    281 3HD1 LEU A  18      24.422 -12.940  -3.799  1.00  0.00           H  
ATOM    282 1HD2 LEU A  18      27.259 -13.827  -3.277  1.00  0.00           H  
ATOM    283 2HD2 LEU A  18      26.716 -12.146  -3.059  1.00  0.00           H  
ATOM    284 3HD2 LEU A  18      27.527 -12.999  -1.724  1.00  0.00           H  
ATOM    285  N   GLY A  19      22.933 -10.693   0.559  1.00 17.14           N  
ATOM    286  CA  GLY A  19      22.706 -10.016   1.826  1.00 17.10           C  
ATOM    287  C   GLY A  19      21.396 -10.482   2.444  1.00 16.70           C  
ATOM    288  O   GLY A  19      21.304 -10.622   3.635  1.00 18.54           O  
ATOM    289  H   GLY A  19      22.912 -10.156  -0.296  1.00  0.00           H  
ATOM    290 1HA  GLY A  19      23.536 -10.222   2.502  1.00  0.00           H  
ATOM    291 2HA  GLY A  19      22.684  -8.939   1.664  1.00  0.00           H  
ATOM    292  N   THR A  20      20.389 -10.732   1.601  1.00 18.20           N  
ATOM    293  CA  THR A  20      19.126 -11.259   2.141  1.00 21.33           C  
ATOM    294  C   THR A  20      19.364 -12.591   2.818  1.00 20.23           C  
ATOM    295  O   THR A  20      18.968 -12.804   3.935  1.00 22.19           O  
ATOM    296  CB  THR A  20      18.080 -11.529   1.049  1.00 22.15           C  
ATOM    297  OG1 THR A  20      17.851 -10.317   0.321  1.00 21.16           O  
ATOM    298  CG2 THR A  20      16.756 -11.971   1.654  1.00 20.85           C  
ATOM    299  H   THR A  20      20.470 -10.570   0.607  1.00  0.00           H  
ATOM    300  HA  THR A  20      18.706 -10.519   2.823  1.00  0.00           H  
ATOM    301  HB  THR A  20      18.442 -12.313   0.384  1.00  0.00           H  
ATOM    302  HG1 THR A  20      18.402  -9.618   0.682  1.00  0.00           H  
ATOM    303 1HG2 THR A  20      16.035 -12.155   0.857  1.00  0.00           H  
ATOM    304 2HG2 THR A  20      16.905 -12.886   2.227  1.00  0.00           H  
ATOM    305 3HG2 THR A  20      16.378 -11.189   2.311  1.00  0.00           H  
ATOM    306  N   LEU A  21      20.035 -13.499   2.091  1.00 23.91           N  
ATOM    307  CA  LEU A  21      20.275 -14.783   2.784  1.00 22.04           C  
ATOM    308  C   LEU A  21      21.138 -14.618   4.007  1.00 23.10           C  
ATOM    309  O   LEU A  21      20.899 -15.201   5.061  1.00 24.66           O  
ATOM    310  CB  LEU A  21      21.003 -15.733   1.819  1.00 21.75           C  
ATOM    311  CG  LEU A  21      20.156 -16.109   0.605  1.00 21.97           C  
ATOM    312  CD1 LEU A  21      20.997 -16.757  -0.474  1.00 30.94           C  
ATOM    313  CD2 LEU A  21      19.005 -16.971   1.109  1.00 29.66           C  
ATOM    314  H   LEU A  21      20.374 -13.378   1.147  1.00  0.00           H  
ATOM    315  HA  LEU A  21      19.312 -15.212   3.060  1.00  0.00           H  
ATOM    316 1HB  LEU A  21      21.918 -15.250   1.481  1.00  0.00           H  
ATOM    317 2HB  LEU A  21      21.274 -16.639   2.361  1.00  0.00           H  
ATOM    318  HG  LEU A  21      19.778 -15.203   0.131  1.00  0.00           H  
ATOM    319 1HD1 LEU A  21      20.364 -17.012  -1.324  1.00  0.00           H  
ATOM    320 2HD1 LEU A  21      21.773 -16.063  -0.796  1.00  0.00           H  
ATOM    321 3HD1 LEU A  21      21.459 -17.662  -0.081  1.00  0.00           H  
ATOM    322 1HD2 LEU A  21      18.373 -17.261   0.269  1.00  0.00           H  
ATOM    323 2HD2 LEU A  21      19.403 -17.865   1.590  1.00  0.00           H  
ATOM    324 3HD2 LEU A  21      18.414 -16.404   1.829  1.00  0.00           H  
ATOM    325  N   TYR A  22      22.171 -13.763   3.923  1.00 23.23           N  
ATOM    326  CA  TYR A  22      22.939 -13.524   5.155  1.00 23.48           C  
ATOM    327  C   TYR A  22      22.082 -12.965   6.265  1.00 24.37           C  
ATOM    328  O   TYR A  22      22.118 -13.440   7.397  1.00 21.41           O  
ATOM    329  CB  TYR A  22      24.136 -12.590   4.885  1.00 22.15           C  
ATOM    330  CG  TYR A  22      24.872 -12.282   6.175  1.00 26.09           C  
ATOM    331  CD1 TYR A  22      25.675 -13.241   6.788  1.00 32.08           C  
ATOM    332  CD2 TYR A  22      24.776 -11.065   6.813  1.00 26.84           C  
ATOM    333  CE1 TYR A  22      26.352 -12.986   7.965  1.00 34.51           C  
ATOM    334  CE2 TYR A  22      25.431 -10.782   7.989  1.00 29.37           C  
ATOM    335  CZ  TYR A  22      26.227 -11.747   8.566  1.00 34.52           C  
ATOM    336  OH  TYR A  22      26.881 -11.472   9.749  1.00 37.84           O  
ATOM    337  H   TYR A  22      22.441 -13.286   3.075  1.00  0.00           H  
ATOM    338  HA  TYR A  22      23.322 -14.479   5.515  1.00  0.00           H  
ATOM    339 1HB  TYR A  22      24.815 -13.064   4.174  1.00  0.00           H  
ATOM    340 2HB  TYR A  22      23.781 -11.665   4.431  1.00  0.00           H  
ATOM    341  HD1 TYR A  22      25.784 -14.228   6.339  1.00  0.00           H  
ATOM    342  HD2 TYR A  22      24.159 -10.274   6.388  1.00  0.00           H  
ATOM    343  HE1 TYR A  22      26.971 -13.761   8.416  1.00  0.00           H  
ATOM    344  HE2 TYR A  22      25.317  -9.803   8.455  1.00  0.00           H  
ATOM    345  HH  TYR A  22      26.674 -10.576  10.027  1.00  0.00           H  
ATOM    346  N   PHE A  23      21.217 -11.951   6.015  1.00 23.10           N  
ATOM    347  CA  PHE A  23      20.463 -11.437   7.152  1.00 19.57           C  
ATOM    348  C   PHE A  23      19.417 -12.447   7.614  1.00 17.35           C  
ATOM    349  O   PHE A  23      19.091 -12.472   8.793  1.00 23.61           O  
ATOM    350  CB  PHE A  23      19.673 -10.139   6.840  1.00 20.05           C  
ATOM    351  CG  PHE A  23      20.562  -8.961   6.489  1.00 22.16           C  
ATOM    352  CD1 PHE A  23      21.832  -8.828   7.030  1.00 23.59           C  
ATOM    353  CD2 PHE A  23      20.132  -8.000   5.570  1.00 20.90           C  
ATOM    354  CE1 PHE A  23      22.629  -7.745   6.652  1.00 26.25           C  
ATOM    355  CE2 PHE A  23      20.894  -6.903   5.213  1.00 21.03           C  
ATOM    356  CZ  PHE A  23      22.182  -6.774   5.755  1.00 25.39           C  
ATOM    357  H   PHE A  23      21.071 -11.543   5.103  1.00  0.00           H  
ATOM    358  HA  PHE A  23      21.164 -11.201   7.954  1.00  0.00           H  
ATOM    359 1HB  PHE A  23      18.995 -10.318   6.007  1.00  0.00           H  
ATOM    360 2HB  PHE A  23      19.066  -9.866   7.703  1.00  0.00           H  
ATOM    361  HD1 PHE A  23      22.188  -9.573   7.742  1.00  0.00           H  
ATOM    362  HD2 PHE A  23      19.128  -8.122   5.162  1.00  0.00           H  
ATOM    363  HE1 PHE A  23      23.634  -7.640   7.061  1.00  0.00           H  
ATOM    364  HE2 PHE A  23      20.514  -6.146   4.527  1.00  0.00           H  
ATOM    365  HZ  PHE A  23      22.827  -5.938   5.490  1.00  0.00           H  
ATOM    366  N   LEU A  24      18.931 -13.202   6.662  1.00 19.88           N  
ATOM    367  CA  LEU A  24      17.932 -14.236   6.986  1.00 23.56           C  
ATOM    368  C   LEU A  24      18.549 -15.263   7.935  1.00 23.33           C  
ATOM    369  O   LEU A  24      17.993 -15.660   8.923  1.00 26.03           O  
ATOM    370  CB  LEU A  24      17.473 -14.955   5.739  1.00 26.64           C  
ATOM    371  CG  LEU A  24      16.125 -14.562   5.129  1.00 35.45           C  
ATOM    372  CD1 LEU A  24      15.963 -15.319   3.805  1.00 31.87           C  
ATOM    373  CD2 LEU A  24      14.970 -14.834   6.087  1.00 32.91           C  
ATOM    374  H   LEU A  24      19.229 -13.089   5.704  1.00  0.00           H  
ATOM    375  HA  LEU A  24      17.069 -13.752   7.441  1.00  0.00           H  
ATOM    376 1HB  LEU A  24      18.217 -14.806   4.958  1.00  0.00           H  
ATOM    377 2HB  LEU A  24      17.412 -16.022   5.955  1.00  0.00           H  
ATOM    378  HG  LEU A  24      16.129 -13.498   4.891  1.00  0.00           H  
ATOM    379 1HD1 LEU A  24      15.008 -15.055   3.350  1.00  0.00           H  
ATOM    380 2HD1 LEU A  24      16.774 -15.047   3.129  1.00  0.00           H  
ATOM    381 3HD1 LEU A  24      15.991 -16.392   3.994  1.00  0.00           H  
ATOM    382 1HD2 LEU A  24      14.031 -14.541   5.617  1.00  0.00           H  
ATOM    383 2HD2 LEU A  24      14.939 -15.897   6.327  1.00  0.00           H  
ATOM    384 3HD2 LEU A  24      15.113 -14.259   7.002  1.00  0.00           H  
ATOM    385  N   VAL A  25      19.735 -15.730   7.579  1.00 25.17           N  
ATOM    386  CA  VAL A  25      20.344 -16.704   8.479  1.00 30.17           C  
ATOM    387  C   VAL A  25      20.684 -16.051   9.812  1.00 30.58           C  
ATOM    388  O   VAL A  25      20.474 -16.660  10.849  1.00 32.89           O  
ATOM    389  CB  VAL A  25      21.645 -17.286   7.920  1.00 32.82           C  
ATOM    390  CG1 VAL A  25      22.209 -18.268   8.940  1.00 38.58           C  
ATOM    391  CG2 VAL A  25      21.385 -17.913   6.558  1.00 39.53           C  
ATOM    392  H   VAL A  25      20.230 -15.458   6.742  1.00  0.00           H  
ATOM    393  HA  VAL A  25      19.646 -17.530   8.619  1.00  0.00           H  
ATOM    394  HB  VAL A  25      22.377 -16.485   7.819  1.00  0.00           H  
ATOM    395 1HG1 VAL A  25      23.138 -18.694   8.560  1.00  0.00           H  
ATOM    396 2HG1 VAL A  25      22.406 -17.747   9.877  1.00  0.00           H  
ATOM    397 3HG1 VAL A  25      21.488 -19.067   9.113  1.00  0.00           H  
ATOM    398 1HG2 VAL A  25      22.314 -18.325   6.164  1.00  0.00           H  
ATOM    399 2HG2 VAL A  25      20.648 -18.710   6.659  1.00  0.00           H  
ATOM    400 3HG2 VAL A  25      21.006 -17.153   5.874  1.00  0.00           H  
ATOM    401  N   LYS A  26      21.230 -14.835   9.756  1.00 27.46           N  
ATOM    402  CA  LYS A  26      21.627 -14.118  10.955  1.00 25.67           C  
ATOM    403  C   LYS A  26      20.465 -13.969  11.891  1.00 28.75           C  
ATOM    404  O   LYS A  26      20.515 -14.099  13.123  1.00 30.01           O  
ATOM    405  CB  LYS A  26      22.199 -12.736  10.573  1.00 26.41           C  
ATOM    406  CG  LYS A  26      22.989 -12.097  11.704  1.00 31.59           C  
ATOM    407  CD  LYS A  26      23.464 -10.709  11.279  1.00 34.64           C  
ATOM    408  CE  LYS A  26      24.559 -10.181  12.189  1.00 34.27           C  
ATOM    409  NZ  LYS A  26      24.017  -9.749  13.499  1.00 32.83           N  
ATOM    410  H   LYS A  26      21.371 -14.402   8.854  1.00  0.00           H  
ATOM    411  HA  LYS A  26      22.402 -14.694  11.462  1.00  0.00           H  
ATOM    412 1HB  LYS A  26      22.850 -12.839   9.704  1.00  0.00           H  
ATOM    413 2HB  LYS A  26      21.383 -12.069  10.294  1.00  0.00           H  
ATOM    414 1HG  LYS A  26      22.357 -12.017  12.589  1.00  0.00           H  
ATOM    415 2HG  LYS A  26      23.847 -12.723  11.947  1.00  0.00           H  
ATOM    416 1HD  LYS A  26      23.847 -10.752  10.259  1.00  0.00           H  
ATOM    417 2HD  LYS A  26      22.625 -10.014  11.304  1.00  0.00           H  
ATOM    418 1HE  LYS A  26      25.303 -10.959  12.352  1.00  0.00           H  
ATOM    419 2HE  LYS A  26      25.051  -9.333  11.712  1.00  0.00           H  
ATOM    420 1HZ  LYS A  26      24.769  -9.404  14.078  1.00  0.00           H  
ATOM    421 2HZ  LYS A  26      23.338  -9.015  13.357  1.00  0.00           H  
ATOM    422 3HZ  LYS A  26      23.574 -10.533  13.956  1.00  0.00           H  
ATOM    423  N   GLY A  27      19.266 -13.709  11.338  1.00 31.10           N  
ATOM    424  CA  GLY A  27      18.194 -13.442  12.308  1.00 30.98           C  
ATOM    425  C   GLY A  27      17.625 -14.750  12.824  1.00 33.52           C  
ATOM    426  O   GLY A  27      16.638 -14.742  13.546  1.00 30.64           O  
ATOM    427  H   GLY A  27      19.054 -13.684  10.351  1.00  0.00           H  
ATOM    428 1HA  GLY A  27      18.589 -12.849  13.133  1.00  0.00           H  
ATOM    429 2HA  GLY A  27      17.413 -12.850  11.833  1.00  0.00           H  
ATOM    430  N   MET A  28      18.230 -15.867  12.438  1.00 37.06           N  
ATOM    431  CA  MET A  28      17.809 -17.140  13.007  1.00 42.21           C  
ATOM    432  C   MET A  28      18.174 -17.099  14.484  1.00 44.09           C  
ATOM    433  O   MET A  28      19.252 -16.655  14.861  1.00 42.89           O  
ATOM    434  CB  MET A  28      18.473 -18.336  12.339  1.00 42.82           C  
ATOM    435  CG  MET A  28      17.675 -18.827  11.135  1.00 43.64           C  
ATOM    436  SD  MET A  28      18.627 -20.000  10.155  1.00 64.00           S  
ATOM    437  CE  MET A  28      18.411 -21.501  11.107  1.00 58.90           C  
ATOM    438  H   MET A  28      18.977 -15.855  11.758  1.00  0.00           H  
ATOM    439  HA  MET A  28      16.733 -17.243  12.867  1.00  0.00           H  
ATOM    440 1HB  MET A  28      19.476 -18.062  12.017  1.00  0.00           H  
ATOM    441 2HB  MET A  28      18.571 -19.148  13.061  1.00  0.00           H  
ATOM    442 1HG  MET A  28      16.759 -19.307  11.477  1.00  0.00           H  
ATOM    443 2HG  MET A  28      17.401 -17.978  10.509  1.00  0.00           H  
ATOM    444 1HE  MET A  28      18.945 -22.319  10.623  1.00  0.00           H  
ATOM    445 2HE  MET A  28      18.806 -21.354  12.113  1.00  0.00           H  
ATOM    446 3HE  MET A  28      17.350 -21.745  11.166  1.00  0.00           H  
ATOM    447  N   GLY A  29      17.202 -17.545  15.263  1.00 47.02           N  
ATOM    448  CA  GLY A  29      17.417 -17.591  16.695  1.00 48.90           C  
ATOM    449  C   GLY A  29      17.345 -16.218  17.322  1.00 49.39           C  
ATOM    450  O   GLY A  29      18.009 -15.977  18.340  1.00 62.31           O  
ATOM    451  H   GLY A  29      16.316 -17.854  14.888  1.00  0.00           H  
ATOM    452 1HA  GLY A  29      16.669 -18.237  17.155  1.00  0.00           H  
ATOM    453 2HA  GLY A  29      18.392 -18.031  16.902  1.00  0.00           H  
ATOM    454  N   VAL A  30      16.547 -15.320  16.731  1.00 45.90           N  
ATOM    455  CA  VAL A  30      16.322 -14.062  17.451  1.00 43.30           C  
ATOM    456  C   VAL A  30      14.927 -14.158  18.057  1.00 40.00           C  
ATOM    457  O   VAL A  30      13.918 -14.544  17.469  1.00 39.90           O  
ATOM    458  CB  VAL A  30      16.529 -12.794  16.626  1.00 43.95           C  
ATOM    459  CG1 VAL A  30      16.319 -11.547  17.472  1.00 44.53           C  
ATOM    460  CG2 VAL A  30      17.943 -12.768  16.060  1.00 37.09           C  
ATOM    461  H   VAL A  30      16.102 -15.461  15.835  1.00  0.00           H  
ATOM    462  HA  VAL A  30      17.029 -14.007  18.280  1.00  0.00           H  
ATOM    463  HB  VAL A  30      15.809 -12.783  15.808  1.00  0.00           H  
ATOM    464 1HG1 VAL A  30      16.473 -10.660  16.857  1.00  0.00           H  
ATOM    465 2HG1 VAL A  30      15.303 -11.542  17.867  1.00  0.00           H  
ATOM    466 3HG1 VAL A  30      17.031 -11.543  18.297  1.00  0.00           H  
ATOM    467 1HG2 VAL A  30      18.083 -11.861  15.472  1.00  0.00           H  
ATOM    468 2HG2 VAL A  30      18.663 -12.785  16.878  1.00  0.00           H  
ATOM    469 3HG2 VAL A  30      18.096 -13.640  15.424  1.00  0.00           H  
ATOM    470  N   SER A  31      14.850 -13.826  19.350  1.00 35.53           N  
ATOM    471  CA  SER A  31      13.523 -13.987  19.943  1.00 35.65           C  
ATOM    472  C   SER A  31      13.079 -12.645  20.499  1.00 36.49           C  
ATOM    473  O   SER A  31      11.884 -12.403  20.725  1.00 41.64           O  
ATOM    474  CB  SER A  31      13.567 -15.116  20.965  1.00 39.03           C  
ATOM    475  OG  SER A  31      14.348 -14.768  22.089  1.00 44.90           O  
ATOM    476  H   SER A  31      15.608 -13.486  19.925  1.00  0.00           H  
ATOM    477  HA  SER A  31      12.819 -14.245  19.151  1.00  0.00           H  
ATOM    478 1HB  SER A  31      12.554 -15.354  21.288  1.00  0.00           H  
ATOM    479 2HB  SER A  31      13.980 -16.011  20.501  1.00  0.00           H  
ATOM    480  HG  SER A  31      14.667 -13.878  21.924  1.00  0.00           H  
ATOM    481  N   ASP A  32      14.079 -11.762  20.663  1.00 32.27           N  
ATOM    482  CA  ASP A  32      13.728 -10.440  21.177  1.00 33.77           C  
ATOM    483  C   ASP A  32      12.793  -9.762  20.176  1.00 32.56           C  
ATOM    484  O   ASP A  32      13.270  -9.534  19.086  1.00 31.21           O  
ATOM    485  CB  ASP A  32      14.946  -9.517  21.368  1.00 34.92           C  
ATOM    486  CG  ASP A  32      14.508  -8.149  21.858  1.00 38.64           C  
ATOM    487  OD1 ASP A  32      14.056  -8.040  23.024  1.00 50.35           O  
ATOM    488  OD2 ASP A  32      14.574  -7.162  21.097  1.00 38.85           O  
ATOM    489  H   ASP A  32      15.045 -11.967  20.451  1.00  0.00           H  
ATOM    490  HA  ASP A  32      13.258 -10.562  22.153  1.00  0.00           H  
ATOM    491 1HB  ASP A  32      15.633  -9.965  22.086  1.00  0.00           H  
ATOM    492 2HB  ASP A  32      15.480  -9.418  20.422  1.00  0.00           H  
ATOM    493  N   PRO A  33      11.554  -9.535  20.530  1.00 34.47           N  
ATOM    494  CA  PRO A  33      10.574  -8.865  19.684  1.00 36.05           C  
ATOM    495  C   PRO A  33      11.112  -7.622  18.993  1.00 37.72           C  
ATOM    496  O   PRO A  33      10.901  -7.394  17.806  1.00 43.61           O  
ATOM    497  CB  PRO A  33       9.518  -8.411  20.700  1.00 36.88           C  
ATOM    498  CG  PRO A  33       9.563  -9.473  21.744  1.00 36.16           C  
ATOM    499  CD  PRO A  33      10.965  -9.992  21.805  1.00 36.23           C  
ATOM    500  HA  PRO A  33      10.155  -9.591  18.971  1.00  0.00           H  
ATOM    501 1HB  PRO A  33       9.772  -7.413  21.086  1.00  0.00           H  
ATOM    502 2HB  PRO A  33       8.537  -8.326  20.210  1.00  0.00           H  
ATOM    503 1HG  PRO A  33       9.252  -9.063  22.716  1.00  0.00           H  
ATOM    504 2HG  PRO A  33       8.855 -10.278  21.497  1.00  0.00           H  
ATOM    505 1HD  PRO A  33      11.482  -9.552  22.670  1.00  0.00           H  
ATOM    506 2HD  PRO A  33      10.947 -11.089  21.881  1.00  0.00           H  
ATOM    507  N   ASP A  34      11.802  -6.761  19.742  1.00 35.63           N  
ATOM    508  CA  ASP A  34      12.296  -5.532  19.115  1.00 34.15           C  
ATOM    509  C   ASP A  34      13.303  -5.894  18.029  1.00 32.22           C  
ATOM    510  O   ASP A  34      13.235  -5.402  16.905  1.00 26.96           O  
ATOM    511  CB  ASP A  34      12.841  -4.610  20.207  1.00 36.67           C  
ATOM    512  CG  ASP A  34      11.686  -3.775  20.752  1.00 44.38           C  
ATOM    513  OD1 ASP A  34      10.685  -4.370  21.205  1.00 55.42           O  
ATOM    514  OD2 ASP A  34      11.766  -2.531  20.701  1.00 57.17           O  
ATOM    515  H   ASP A  34      11.994  -6.926  20.720  1.00  0.00           H  
ATOM    516  HA  ASP A  34      11.463  -5.043  18.608  1.00  0.00           H  
ATOM    517 1HB  ASP A  34      13.296  -5.209  20.996  1.00  0.00           H  
ATOM    518 2HB  ASP A  34      13.621  -3.973  19.789  1.00  0.00           H  
ATOM    519  N   ALA A  35      14.214  -6.824  18.373  1.00 29.21           N  
ATOM    520  CA  ALA A  35      15.217  -7.235  17.399  1.00 27.13           C  
ATOM    521  C   ALA A  35      14.572  -7.897  16.190  1.00 26.79           C  
ATOM    522  O   ALA A  35      15.011  -7.651  15.080  1.00 25.85           O  
ATOM    523  CB  ALA A  35      16.232  -8.185  18.014  1.00 24.45           C  
ATOM    524  H   ALA A  35      14.219  -7.244  19.291  1.00  0.00           H  
ATOM    525  HA  ALA A  35      15.743  -6.343  17.058  1.00  0.00           H  
ATOM    526 1HB  ALA A  35      16.965  -8.472  17.260  1.00  0.00           H  
ATOM    527 2HB  ALA A  35      16.738  -7.690  18.843  1.00  0.00           H  
ATOM    528 3HB  ALA A  35      15.722  -9.075  18.380  1.00  0.00           H  
ATOM    529  N   LYS A  36      13.549  -8.707  16.473  1.00 27.25           N  
ATOM    530  CA  LYS A  36      12.787  -9.327  15.401  1.00 29.69           C  
ATOM    531  C   LYS A  36      12.267  -8.303  14.375  1.00 32.01           C  
ATOM    532  O   LYS A  36      12.274  -8.667  13.195  1.00 27.08           O  
ATOM    533  CB  LYS A  36      11.559 -10.055  15.928  1.00 28.87           C  
ATOM    534  CG  LYS A  36      11.724 -11.397  16.614  1.00 32.53           C  
ATOM    535  CD  LYS A  36      10.332 -11.899  16.988  1.00 34.36           C  
ATOM    536  CE  LYS A  36      10.267 -13.357  17.363  1.00 38.16           C  
ATOM    537  NZ  LYS A  36       9.025 -13.663  18.162  1.00 35.06           N  
ATOM    538  H   LYS A  36      13.294  -8.897  17.432  1.00  0.00           H  
ATOM    539  HA  LYS A  36      13.424 -10.058  14.902  1.00  0.00           H  
ATOM    540 1HB  LYS A  36      11.047  -9.425  16.656  1.00  0.00           H  
ATOM    541 2HB  LYS A  36      10.865 -10.239  15.108  1.00  0.00           H  
ATOM    542 1HG  LYS A  36      12.219 -12.094  15.936  1.00  0.00           H  
ATOM    543 2HG  LYS A  36      12.345 -11.278  17.501  1.00  0.00           H  
ATOM    544 1HD  LYS A  36       9.956 -11.329  17.839  1.00  0.00           H  
ATOM    545 2HD  LYS A  36       9.654 -11.753  16.147  1.00  0.00           H  
ATOM    546 1HE  LYS A  36      10.269 -13.965  16.460  1.00  0.00           H  
ATOM    547 2HE  LYS A  36      11.144 -13.620  17.954  1.00  0.00           H  
ATOM    548 1HZ  LYS A  36       9.010 -14.645  18.398  1.00  0.00           H  
ATOM    549 2HZ  LYS A  36       9.025 -13.113  19.010  1.00  0.00           H  
ATOM    550 3HZ  LYS A  36       8.207 -13.436  17.614  1.00  0.00           H  
ATOM    551  N   LYS A  37      11.797  -7.162  14.861  1.00 31.42           N  
ATOM    552  CA  LYS A  37      11.283  -6.050  14.078  1.00 30.61           C  
ATOM    553  C   LYS A  37      12.364  -5.536  13.132  1.00 22.43           C  
ATOM    554  O   LYS A  37      12.145  -5.332  11.965  1.00 22.88           O  
ATOM    555  CB  LYS A  37      10.920  -4.864  14.946  1.00 33.63           C  
ATOM    556  CG  LYS A  37       9.494  -4.470  15.205  1.00 39.02           C  
ATOM    557  CD  LYS A  37       9.497  -3.277  16.177  1.00 42.44           C  
ATOM    558  CE  LYS A  37       8.847  -3.653  17.507  1.00 44.72           C  
ATOM    559  NZ  LYS A  37       8.481  -2.443  18.310  1.00 47.19           N  
ATOM    560  H   LYS A  37      11.811  -7.090  15.868  1.00  0.00           H  
ATOM    561  HA  LYS A  37      10.379  -6.378  13.564  1.00  0.00           H  
ATOM    562 1HB  LYS A  37      11.334  -5.004  15.945  1.00  0.00           H  
ATOM    563 2HB  LYS A  37      11.365  -3.960  14.531  1.00  0.00           H  
ATOM    564 1HG  LYS A  37       9.015  -4.197  14.264  1.00  0.00           H  
ATOM    565 2HG  LYS A  37       8.956  -5.314  15.635  1.00  0.00           H  
ATOM    566 1HD  LYS A  37      10.524  -2.957  16.358  1.00  0.00           H  
ATOM    567 2HD  LYS A  37       8.949  -2.446  15.734  1.00  0.00           H  
ATOM    568 1HE  LYS A  37       7.947  -4.237  17.320  1.00  0.00           H  
ATOM    569 2HE  LYS A  37       9.536  -4.265  18.088  1.00  0.00           H  
ATOM    570 1HZ  LYS A  37       8.056  -2.731  19.180  1.00  0.00           H  
ATOM    571 2HZ  LYS A  37       9.313  -1.903  18.505  1.00  0.00           H  
ATOM    572 3HZ  LYS A  37       7.828  -1.877  17.788  1.00  0.00           H  
ATOM    573  N   PHE A  38      13.544  -5.263  13.702  1.00 22.05           N  
ATOM    574  CA  PHE A  38      14.650  -4.790  12.896  1.00 21.00           C  
ATOM    575  C   PHE A  38      15.131  -5.847  11.925  1.00 18.86           C  
ATOM    576  O   PHE A  38      15.444  -5.513  10.774  1.00 19.58           O  
ATOM    577  CB  PHE A  38      15.852  -4.423  13.799  1.00 21.51           C  
ATOM    578  CG  PHE A  38      15.559  -3.151  14.603  1.00 23.50           C  
ATOM    579  CD1 PHE A  38      15.365  -1.957  13.907  1.00 26.06           C  
ATOM    580  CD2 PHE A  38      15.485  -3.146  15.978  1.00 30.79           C  
ATOM    581  CE1 PHE A  38      15.114  -0.788  14.610  1.00 23.83           C  
ATOM    582  CE2 PHE A  38      15.256  -1.967  16.686  1.00 31.05           C  
ATOM    583  CZ  PHE A  38      15.093  -0.774  15.988  1.00 26.21           C  
ATOM    584  H   PHE A  38      13.676  -5.383  14.696  1.00  0.00           H  
ATOM    585  HA  PHE A  38      14.329  -3.897  12.358  1.00  0.00           H  
ATOM    586 1HB  PHE A  38      16.062  -5.248  14.478  1.00  0.00           H  
ATOM    587 2HB  PHE A  38      16.738  -4.274  13.183  1.00  0.00           H  
ATOM    588  HD1 PHE A  38      15.413  -1.962  12.818  1.00  0.00           H  
ATOM    589  HD2 PHE A  38      15.615  -4.087  16.514  1.00  0.00           H  
ATOM    590  HE1 PHE A  38      14.929   0.141  14.072  1.00  0.00           H  
ATOM    591  HE2 PHE A  38      15.205  -1.972  17.775  1.00  0.00           H  
ATOM    592  HZ  PHE A  38      14.951   0.164  16.522  1.00  0.00           H  
ATOM    593  N   TYR A  39      15.147  -7.114  12.372  1.00 18.68           N  
ATOM    594  CA  TYR A  39      15.550  -8.128  11.395  1.00 21.65           C  
ATOM    595  C   TYR A  39      14.526  -8.254  10.261  1.00 19.98           C  
ATOM    596  O   TYR A  39      14.880  -8.387   9.104  1.00 22.74           O  
ATOM    597  CB  TYR A  39      15.750  -9.540  11.971  1.00 20.50           C  
ATOM    598  CG  TYR A  39      17.143  -9.714  12.564  1.00 22.30           C  
ATOM    599  CD1 TYR A  39      18.160 -10.111  11.718  1.00 20.87           C  
ATOM    600  CD2 TYR A  39      17.383  -9.470  13.904  1.00 24.22           C  
ATOM    601  CE1 TYR A  39      19.442 -10.283  12.162  1.00 25.97           C  
ATOM    602  CE2 TYR A  39      18.690  -9.652  14.371  1.00 28.50           C  
ATOM    603  CZ  TYR A  39      19.672 -10.055  13.504  1.00 27.64           C  
ATOM    604  OH  TYR A  39      20.966 -10.237  13.928  1.00 35.37           O  
ATOM    605  H   TYR A  39      14.906  -7.402  13.310  1.00  0.00           H  
ATOM    606  HA  TYR A  39      16.507  -7.832  10.964  1.00  0.00           H  
ATOM    607 1HB  TYR A  39      15.003  -9.727  12.744  1.00  0.00           H  
ATOM    608 2HB  TYR A  39      15.599 -10.279  11.184  1.00  0.00           H  
ATOM    609  HD1 TYR A  39      17.951 -10.296  10.664  1.00  0.00           H  
ATOM    610  HD2 TYR A  39      16.569  -9.150  14.554  1.00  0.00           H  
ATOM    611  HE1 TYR A  39      20.221 -10.597  11.468  1.00  0.00           H  
ATOM    612  HE2 TYR A  39      18.923  -9.474  15.421  1.00  0.00           H  
ATOM    613  HH  TYR A  39      21.025 -10.041  14.866  1.00  0.00           H  
ATOM    614  N   ALA A  40      13.249  -8.213  10.639  1.00 21.27           N  
ATOM    615  CA  ALA A  40      12.243  -8.374   9.579  1.00 19.81           C  
ATOM    616  C   ALA A  40      12.393  -7.219   8.588  1.00 17.58           C  
ATOM    617  O   ALA A  40      12.431  -7.396   7.387  1.00 18.74           O  
ATOM    618  CB  ALA A  40      10.836  -8.369  10.153  1.00 20.94           C  
ATOM    619  H   ALA A  40      12.942  -8.080  11.592  1.00  0.00           H  
ATOM    620  HA  ALA A  40      12.415  -9.334   9.092  1.00  0.00           H  
ATOM    621 1HB  ALA A  40      10.113  -8.490   9.346  1.00  0.00           H  
ATOM    622 2HB  ALA A  40      10.729  -9.190  10.862  1.00  0.00           H  
ATOM    623 3HB  ALA A  40      10.655  -7.424  10.663  1.00  0.00           H  
ATOM    624  N   ILE A  41      12.398  -5.991   9.109  1.00 22.39           N  
ATOM    625  CA  ILE A  41      12.454  -4.852   8.197  1.00 21.36           C  
ATOM    626  C   ILE A  41      13.704  -4.878   7.348  1.00 17.82           C  
ATOM    627  O   ILE A  41      13.805  -4.711   6.147  1.00 22.64           O  
ATOM    628  CB  ILE A  41      12.464  -3.533   9.006  1.00 20.72           C  
ATOM    629  CG1 ILE A  41      11.159  -3.248   9.727  1.00 22.14           C  
ATOM    630  CG2 ILE A  41      12.872  -2.382   8.093  1.00 27.61           C  
ATOM    631  CD1 ILE A  41      11.277  -1.972  10.551  1.00 26.33           C  
ATOM    632  H   ILE A  41      12.365  -5.823  10.104  1.00  0.00           H  
ATOM    633  HA  ILE A  41      11.568  -4.872   7.564  1.00  0.00           H  
ATOM    634  HB  ILE A  41      13.175  -3.615   9.827  1.00  0.00           H  
ATOM    635 1HG1 ILE A  41      10.355  -3.150   8.998  1.00  0.00           H  
ATOM    636 2HG1 ILE A  41      10.910  -4.089  10.375  1.00  0.00           H  
ATOM    637 1HG2 ILE A  41      12.879  -1.452   8.661  1.00  0.00           H  
ATOM    638 2HG2 ILE A  41      13.868  -2.570   7.693  1.00  0.00           H  
ATOM    639 3HG2 ILE A  41      12.161  -2.300   7.271  1.00  0.00           H  
ATOM    640 1HD1 ILE A  41      10.333  -1.781  11.063  1.00  0.00           H  
ATOM    641 2HD1 ILE A  41      12.073  -2.087  11.288  1.00  0.00           H  
ATOM    642 3HD1 ILE A  41      11.509  -1.135   9.894  1.00  0.00           H  
ATOM    643  N   THR A  42      14.800  -5.203   8.070  1.00 18.22           N  
ATOM    644  CA  THR A  42      16.113  -5.124   7.449  1.00 20.18           C  
ATOM    645  C   THR A  42      16.389  -6.247   6.457  1.00 19.19           C  
ATOM    646  O   THR A  42      17.208  -6.077   5.570  1.00 20.47           O  
ATOM    647  CB  THR A  42      17.200  -5.034   8.539  1.00 22.39           C  
ATOM    648  OG1 THR A  42      16.907  -3.853   9.321  1.00 23.91           O  
ATOM    649  CG2 THR A  42      18.592  -4.861   7.933  1.00 23.67           C  
ATOM    650  H   THR A  42      14.728  -5.500   9.033  1.00  0.00           H  
ATOM    651  HA  THR A  42      16.151  -4.224   6.834  1.00  0.00           H  
ATOM    652  HB  THR A  42      17.192  -5.945   9.137  1.00  0.00           H  
ATOM    653  HG1 THR A  42      16.121  -3.426   8.972  1.00  0.00           H  
ATOM    654 1HG2 THR A  42      19.332  -4.802   8.731  1.00  0.00           H  
ATOM    655 2HG2 THR A  42      18.818  -5.712   7.291  1.00  0.00           H  
ATOM    656 3HG2 THR A  42      18.621  -3.945   7.344  1.00  0.00           H  
ATOM    657  N   THR A  43      15.758  -7.400   6.590  1.00 18.16           N  
ATOM    658  CA  THR A  43      15.913  -8.549   5.697  1.00 18.80           C  
ATOM    659  C   THR A  43      15.004  -8.375   4.490  1.00 16.95           C  
ATOM    660  O   THR A  43      15.298  -8.679   3.367  1.00 20.22           O  
ATOM    661  CB  THR A  43      15.593  -9.870   6.413  1.00 20.10           C  
ATOM    662  OG1 THR A  43      16.542 -10.032   7.477  1.00 22.33           O  
ATOM    663  CG2 THR A  43      15.680 -11.005   5.407  1.00 19.75           C  
ATOM    664  H   THR A  43      15.126  -7.469   7.375  1.00  0.00           H  
ATOM    665  HA  THR A  43      16.949  -8.589   5.361  1.00  0.00           H  
ATOM    666  HB  THR A  43      14.589  -9.821   6.835  1.00  0.00           H  
ATOM    667  HG1 THR A  43      17.143  -9.283   7.486  1.00  0.00           H  
ATOM    668 1HG2 THR A  43      15.454 -11.949   5.903  1.00  0.00           H  
ATOM    669 2HG2 THR A  43      14.962 -10.836   4.605  1.00  0.00           H  
ATOM    670 3HG2 THR A  43      16.686 -11.046   4.991  1.00  0.00           H  
ATOM    671  N   LEU A  44      13.830  -7.761   4.775  1.00 17.26           N  
ATOM    672  CA  LEU A  44      12.914  -7.544   3.660  1.00 16.48           C  
ATOM    673  C   LEU A  44      13.467  -6.579   2.648  1.00 15.03           C  
ATOM    674  O   LEU A  44      13.224  -6.653   1.460  1.00 17.31           O  
ATOM    675  CB  LEU A  44      11.598  -6.970   4.214  1.00 20.77           C  
ATOM    676  CG  LEU A  44      10.549  -7.963   4.715  1.00 24.42           C  
ATOM    677  CD1 LEU A  44       9.468  -7.187   5.448  1.00 26.18           C  
ATOM    678  CD2 LEU A  44      10.036  -8.760   3.512  1.00 22.91           C  
ATOM    679  H   LEU A  44      13.562  -7.453   5.699  1.00  0.00           H  
ATOM    680  HA  LEU A  44      12.721  -8.503   3.180  1.00  0.00           H  
ATOM    681 1HB  LEU A  44      11.831  -6.312   5.050  1.00  0.00           H  
ATOM    682 2HB  LEU A  44      11.121  -6.377   3.433  1.00  0.00           H  
ATOM    683  HG  LEU A  44      11.003  -8.634   5.445  1.00  0.00           H  
ATOM    684 1HD1 LEU A  44       8.709  -7.878   5.814  1.00  0.00           H  
ATOM    685 2HD1 LEU A  44       9.910  -6.655   6.291  1.00  0.00           H  
ATOM    686 3HD1 LEU A  44       9.009  -6.472   4.767  1.00  0.00           H  
ATOM    687 1HD2 LEU A  44       9.285  -9.478   3.844  1.00  0.00           H  
ATOM    688 2HD2 LEU A  44       9.591  -8.078   2.787  1.00  0.00           H  
ATOM    689 3HD2 LEU A  44      10.866  -9.292   3.047  1.00  0.00           H  
ATOM    690  N   VAL A  45      14.262  -5.609   3.178  1.00 18.54           N  
ATOM    691  CA  VAL A  45      14.747  -4.593   2.250  1.00 16.93           C  
ATOM    692  C   VAL A  45      15.562  -5.147   1.124  1.00 16.92           C  
ATOM    693  O   VAL A  45      15.234  -4.939  -0.035  1.00 16.65           O  
ATOM    694  CB  VAL A  45      15.487  -3.481   3.005  1.00 19.33           C  
ATOM    695  CG1 VAL A  45      16.326  -2.596   2.109  1.00 17.02           C  
ATOM    696  CG2 VAL A  45      14.429  -2.666   3.776  1.00 21.78           C  
ATOM    697  H   VAL A  45      14.528  -5.554   4.151  1.00  0.00           H  
ATOM    698  HA  VAL A  45      13.890  -4.154   1.738  1.00  0.00           H  
ATOM    699  HB  VAL A  45      16.202  -3.934   3.692  1.00  0.00           H  
ATOM    700 1HG1 VAL A  45      16.820  -1.833   2.711  1.00  0.00           H  
ATOM    701 2HG1 VAL A  45      17.078  -3.200   1.602  1.00  0.00           H  
ATOM    702 3HG1 VAL A  45      15.686  -2.115   1.370  1.00  0.00           H  
ATOM    703 1HG2 VAL A  45      14.919  -1.864   4.328  1.00  0.00           H  
ATOM    704 2HG2 VAL A  45      13.714  -2.239   3.072  1.00  0.00           H  
ATOM    705 3HG2 VAL A  45      13.905  -3.319   4.474  1.00  0.00           H  
ATOM    706  N   PRO A  46      16.658  -5.904   1.341  1.00 17.56           N  
ATOM    707  CA  PRO A  46      17.388  -6.434   0.213  1.00 15.57           C  
ATOM    708  C   PRO A  46      16.618  -7.603  -0.424  1.00 13.96           C  
ATOM    709  O   PRO A  46      16.907  -7.893  -1.558  1.00 16.62           O  
ATOM    710  CB  PRO A  46      18.684  -6.972   0.858  1.00 17.57           C  
ATOM    711  CG  PRO A  46      18.262  -7.302   2.252  1.00 15.94           C  
ATOM    712  CD  PRO A  46      17.227  -6.259   2.650  1.00 17.64           C  
ATOM    713  HA  PRO A  46      17.608  -5.618  -0.491  1.00  0.00           H  
ATOM    714 1HB  PRO A  46      19.050  -7.844   0.296  1.00  0.00           H  
ATOM    715 2HB  PRO A  46      19.473  -6.207   0.812  1.00  0.00           H  
ATOM    716 1HG  PRO A  46      17.847  -8.320   2.292  1.00  0.00           H  
ATOM    717 2HG  PRO A  46      19.131  -7.287   2.926  1.00  0.00           H  
ATOM    718 1HD  PRO A  46      16.485  -6.716   3.322  1.00  0.00           H  
ATOM    719 2HD  PRO A  46      17.729  -5.413   3.143  1.00  0.00           H  
ATOM    720  N   ALA A  47      15.630  -8.134   0.301  1.00 15.68           N  
ATOM    721  CA  ALA A  47      14.878  -9.178  -0.445  1.00 15.70           C  
ATOM    722  C   ALA A  47      14.042  -8.578  -1.565  1.00 14.32           C  
ATOM    723  O   ALA A  47      13.967  -9.112  -2.661  1.00 17.39           O  
ATOM    724  CB  ALA A  47      13.996  -9.928   0.531  1.00 16.33           C  
ATOM    725  H   ALA A  47      15.357  -7.913   1.248  1.00  0.00           H  
ATOM    726  HA  ALA A  47      15.600  -9.863  -0.890  1.00  0.00           H  
ATOM    727 1HB  ALA A  47      13.437 -10.698  -0.001  1.00  0.00           H  
ATOM    728 2HB  ALA A  47      14.616 -10.394   1.298  1.00  0.00           H  
ATOM    729 3HB  ALA A  47      13.300  -9.234   1.000  1.00  0.00           H  
ATOM    730  N   ILE A  48      13.374  -7.467  -1.226  1.00 15.75           N  
ATOM    731  CA  ILE A  48      12.604  -6.738  -2.235  1.00 14.88           C  
ATOM    732  C   ILE A  48      13.485  -6.212  -3.326  1.00 11.79           C  
ATOM    733  O   ILE A  48      13.327  -6.278  -4.515  1.00 15.71           O  
ATOM    734  CB  ILE A  48      11.878  -5.549  -1.534  1.00 15.88           C  
ATOM    735  CG1 ILE A  48      10.789  -6.034  -0.613  1.00 18.38           C  
ATOM    736  CG2 ILE A  48      11.347  -4.580  -2.586  1.00 15.60           C  
ATOM    737  CD1 ILE A  48      10.265  -5.017   0.389  1.00 18.05           C  
ATOM    738  H   ILE A  48      13.393  -7.121  -0.277  1.00  0.00           H  
ATOM    739  HA  ILE A  48      11.867  -7.416  -2.664  1.00  0.00           H  
ATOM    740  HB  ILE A  48      12.579  -5.027  -0.883  1.00  0.00           H  
ATOM    741 1HG1 ILE A  48       9.938  -6.372  -1.203  1.00  0.00           H  
ATOM    742 2HG1 ILE A  48      11.150  -6.890  -0.041  1.00  0.00           H  
ATOM    743 1HG2 ILE A  48      10.840  -3.751  -2.094  1.00  0.00           H  
ATOM    744 2HG2 ILE A  48      12.176  -4.197  -3.179  1.00  0.00           H  
ATOM    745 3HG2 ILE A  48      10.644  -5.100  -3.238  1.00  0.00           H  
ATOM    746 1HD1 ILE A  48       9.486  -5.475   0.999  1.00  0.00           H  
ATOM    747 2HD1 ILE A  48      11.081  -4.685   1.032  1.00  0.00           H  
ATOM    748 3HD1 ILE A  48       9.852  -4.162  -0.144  1.00  0.00           H  
ATOM    749  N   ALA A  49      14.630  -5.653  -2.813  1.00 15.47           N  
ATOM    750  CA  ALA A  49      15.566  -5.202  -3.841  1.00 15.38           C  
ATOM    751  C   ALA A  49      16.135  -6.306  -4.692  1.00 14.04           C  
ATOM    752  O   ALA A  49      16.346  -6.096  -5.878  1.00 14.54           O  
ATOM    753  CB  ALA A  49      16.716  -4.400  -3.202  1.00 18.95           C  
ATOM    754  H   ALA A  49      14.872  -5.531  -1.840  1.00  0.00           H  
ATOM    755  HA  ALA A  49      15.025  -4.555  -4.532  1.00  0.00           H  
ATOM    756 1HB  ALA A  49      17.406  -4.070  -3.979  1.00  0.00           H  
ATOM    757 2HB  ALA A  49      16.310  -3.531  -2.685  1.00  0.00           H  
ATOM    758 3HB  ALA A  49      17.247  -5.030  -2.490  1.00  0.00           H  
ATOM    759  N   PHE A  50      16.413  -7.497  -4.128  1.00 14.49           N  
ATOM    760  CA  PHE A  50      16.825  -8.591  -4.984  1.00 13.98           C  
ATOM    761  C   PHE A  50      15.791  -8.854  -6.063  1.00 13.51           C  
ATOM    762  O   PHE A  50      16.121  -9.072  -7.207  1.00 14.28           O  
ATOM    763  CB  PHE A  50      16.966  -9.863  -4.123  1.00 16.69           C  
ATOM    764  CG  PHE A  50      16.933 -11.175  -4.872  1.00 17.35           C  
ATOM    765  CD1 PHE A  50      18.030 -11.629  -5.575  1.00 20.68           C  
ATOM    766  CD2 PHE A  50      15.741 -11.927  -4.841  1.00 17.54           C  
ATOM    767  CE1 PHE A  50      17.975 -12.797  -6.341  1.00 21.66           C  
ATOM    768  CE2 PHE A  50      15.697 -13.065  -5.614  1.00 20.59           C  
ATOM    769  CZ  PHE A  50      16.780 -13.512  -6.340  1.00 20.53           C  
ATOM    770  H   PHE A  50      16.344  -7.651  -3.132  1.00  0.00           H  
ATOM    771  HA  PHE A  50      17.791  -8.340  -5.426  1.00  0.00           H  
ATOM    772 1HB  PHE A  50      17.908  -9.830  -3.578  1.00  0.00           H  
ATOM    773 2HB  PHE A  50      16.163  -9.895  -3.387  1.00  0.00           H  
ATOM    774  HD1 PHE A  50      18.961 -11.064  -5.531  1.00  0.00           H  
ATOM    775  HD2 PHE A  50      14.858 -11.612  -4.284  1.00  0.00           H  
ATOM    776  HE1 PHE A  50      18.848 -13.117  -6.910  1.00  0.00           H  
ATOM    777  HE2 PHE A  50      14.759 -13.619  -5.639  1.00  0.00           H  
ATOM    778  HZ  PHE A  50      16.694 -14.432  -6.917  1.00  0.00           H  
ATOM    779  N   THR A  51      14.477  -8.867  -5.717  1.00 15.97           N  
ATOM    780  CA  THR A  51      13.511  -9.169  -6.767  1.00 15.84           C  
ATOM    781  C   THR A  51      13.475  -8.118  -7.844  1.00 12.96           C  
ATOM    782  O   THR A  51      13.324  -8.374  -9.026  1.00 16.11           O  
ATOM    783  CB  THR A  51      12.071  -9.331  -6.211  1.00 17.27           C  
ATOM    784  OG1 THR A  51      11.558  -8.104  -5.673  1.00 16.69           O  
ATOM    785  CG2 THR A  51      12.058 -10.309  -5.047  1.00 15.84           C  
ATOM    786  H   THR A  51      14.145  -8.680  -4.782  1.00  0.00           H  
ATOM    787  HA  THR A  51      13.794 -10.111  -7.237  1.00  0.00           H  
ATOM    788  HB  THR A  51      11.416  -9.703  -6.999  1.00  0.00           H  
ATOM    789  HG1 THR A  51      12.219  -7.414  -5.765  1.00  0.00           H  
ATOM    790 1HG2 THR A  51      11.041 -10.411  -4.669  1.00  0.00           H  
ATOM    791 2HG2 THR A  51      12.420 -11.280  -5.384  1.00  0.00           H  
ATOM    792 3HG2 THR A  51      12.704  -9.937  -4.253  1.00  0.00           H  
ATOM    793  N   MET A  52      13.688  -6.845  -7.454  1.00 14.78           N  
ATOM    794  CA  MET A  52      13.555  -5.780  -8.430  1.00 14.79           C  
ATOM    795  C   MET A  52      14.845  -5.666  -9.262  1.00 14.44           C  
ATOM    796  O   MET A  52      14.722  -5.523 -10.441  1.00 16.22           O  
ATOM    797  CB  MET A  52      13.193  -4.447  -7.795  1.00 15.53           C  
ATOM    798  CG  MET A  52      11.804  -4.332  -7.148  1.00 20.41           C  
ATOM    799  SD  MET A  52      10.541  -4.686  -8.421  1.00 22.18           S  
ATOM    800  CE  MET A  52      10.251  -6.431  -8.069  1.00 34.70           C  
ATOM    801  H   MET A  52      13.937  -6.613  -6.503  1.00  0.00           H  
ATOM    802  HA  MET A  52      12.755  -6.043  -9.122  1.00  0.00           H  
ATOM    803 1HB  MET A  52      13.915  -4.207  -7.016  1.00  0.00           H  
ATOM    804 2HB  MET A  52      13.248  -3.659  -8.547  1.00  0.00           H  
ATOM    805 1HG  MET A  52      11.727  -5.041  -6.324  1.00  0.00           H  
ATOM    806 2HG  MET A  52      11.672  -3.327  -6.747  1.00  0.00           H  
ATOM    807 1HE  MET A  52       9.500  -6.821  -8.756  1.00  0.00           H  
ATOM    808 2HE  MET A  52      11.181  -6.987  -8.193  1.00  0.00           H  
ATOM    809 3HE  MET A  52       9.896  -6.542  -7.044  1.00  0.00           H  
ATOM    810  N   TYR A  53      15.999  -5.895  -8.602  1.00 16.31           N  
ATOM    811  CA  TYR A  53      17.251  -6.098  -9.348  1.00 16.72           C  
ATOM    812  C   TYR A  53      17.116  -7.261 -10.304  1.00 14.14           C  
ATOM    813  O   TYR A  53      17.458  -7.142 -11.470  1.00 18.29           O  
ATOM    814  CB  TYR A  53      18.512  -6.360  -8.461  1.00 13.90           C  
ATOM    815  CG  TYR A  53      19.171  -4.974  -8.289  1.00 14.31           C  
ATOM    816  CD1 TYR A  53      18.755  -4.208  -7.219  1.00 15.73           C  
ATOM    817  CD2 TYR A  53      20.155  -4.572  -9.178  1.00 17.57           C  
ATOM    818  CE1 TYR A  53      19.333  -2.943  -7.038  1.00 17.92           C  
ATOM    819  CE2 TYR A  53      20.714  -3.300  -9.012  1.00 18.44           C  
ATOM    820  CZ  TYR A  53      20.287  -2.554  -7.944  1.00 18.57           C  
ATOM    821  OH  TYR A  53      20.879  -1.288  -7.799  1.00 20.74           O  
ATOM    822  H   TYR A  53      16.017  -5.930  -7.593  1.00  0.00           H  
ATOM    823  HA  TYR A  53      17.461  -5.196  -9.924  1.00  0.00           H  
ATOM    824 1HB  TYR A  53      18.204  -6.801  -7.512  1.00  0.00           H  
ATOM    825 2HB  TYR A  53      19.164  -7.077  -8.959  1.00  0.00           H  
ATOM    826  HD1 TYR A  53      17.994  -4.590  -6.538  1.00  0.00           H  
ATOM    827  HD2 TYR A  53      20.472  -5.240  -9.979  1.00  0.00           H  
ATOM    828  HE1 TYR A  53      19.023  -2.317  -6.202  1.00  0.00           H  
ATOM    829  HE2 TYR A  53      21.460  -2.936  -9.719  1.00  0.00           H  
ATOM    830  HH  TYR A  53      21.514  -1.150  -8.506  1.00  0.00           H  
ATOM    831  N   LEU A  54      16.570  -8.380  -9.849  1.00 15.86           N  
ATOM    832  CA  LEU A  54      16.422  -9.448 -10.868  1.00 15.28           C  
ATOM    833  C   LEU A  54      15.500  -9.060 -11.989  1.00 12.86           C  
ATOM    834  O   LEU A  54      15.661  -9.294 -13.176  1.00 16.19           O  
ATOM    835  CB  LEU A  54      15.907 -10.703 -10.126  1.00 17.63           C  
ATOM    836  CG  LEU A  54      15.663 -11.916 -11.033  1.00 17.16           C  
ATOM    837  CD1 LEU A  54      16.956 -12.441 -11.648  1.00 17.76           C  
ATOM    838  CD2 LEU A  54      14.991 -13.013 -10.209  1.00 20.37           C  
ATOM    839  H   LEU A  54      16.260  -8.555  -8.904  1.00  0.00           H  
ATOM    840  HA  LEU A  54      17.399  -9.642 -11.310  1.00  0.00           H  
ATOM    841 1HB  LEU A  54      16.636 -10.981  -9.367  1.00  0.00           H  
ATOM    842 2HB  LEU A  54      14.971 -10.452  -9.626  1.00  0.00           H  
ATOM    843  HG  LEU A  54      15.017 -11.626 -11.862  1.00  0.00           H  
ATOM    844 1HD1 LEU A  54      16.735 -13.299 -12.282  1.00  0.00           H  
ATOM    845 2HD1 LEU A  54      17.418 -11.657 -12.248  1.00  0.00           H  
ATOM    846 3HD1 LEU A  54      17.639 -12.743 -10.855  1.00  0.00           H  
ATOM    847 1HD2 LEU A  54      14.810 -13.883 -10.841  1.00  0.00           H  
ATOM    848 2HD2 LEU A  54      15.641 -13.295  -9.380  1.00  0.00           H  
ATOM    849 3HD2 LEU A  54      14.043 -12.645  -9.818  1.00  0.00           H  
ATOM    850  N   SER A  55      14.410  -8.350 -11.612  1.00 15.36           N  
ATOM    851  CA  SER A  55      13.489  -7.933 -12.653  1.00 15.30           C  
ATOM    852  C   SER A  55      14.144  -6.983 -13.613  1.00 15.24           C  
ATOM    853  O   SER A  55      13.906  -6.983 -14.804  1.00 15.27           O  
ATOM    854  CB  SER A  55      12.203  -7.288 -12.061  1.00 18.98           C  
ATOM    855  OG  SER A  55      12.461  -5.897 -11.790  1.00 23.84           O  
ATOM    856  H   SER A  55      14.213  -8.102 -10.653  1.00  0.00           H  
ATOM    857  HA  SER A  55      13.192  -8.813 -13.226  1.00  0.00           H  
ATOM    858 1HB  SER A  55      11.382  -7.397 -12.769  1.00  0.00           H  
ATOM    859 2HB  SER A  55      11.920  -7.812 -11.149  1.00  0.00           H  
ATOM    860  HG  SER A  55      13.371  -5.741 -12.052  1.00  0.00           H  
ATOM    861  N   MET A  56      15.117  -6.177 -13.140  1.00 17.42           N  
ATOM    862  CA  MET A  56      15.757  -5.336 -14.173  1.00 16.22           C  
ATOM    863  C   MET A  56      16.722  -6.165 -15.021  1.00 15.06           C  
ATOM    864  O   MET A  56      16.782  -5.985 -16.218  1.00 17.49           O  
ATOM    865  CB  MET A  56      16.520  -4.182 -13.474  1.00 17.18           C  
ATOM    866  CG  MET A  56      15.598  -3.268 -12.694  1.00 17.44           C  
ATOM    867  SD  MET A  56      16.434  -1.776 -12.038  1.00 21.60           S  
ATOM    868  CE  MET A  56      17.235  -2.461 -10.617  1.00 17.91           C  
ATOM    869  H   MET A  56      15.430  -6.104 -12.183  1.00  0.00           H  
ATOM    870  HA  MET A  56      14.978  -4.921 -14.813  1.00  0.00           H  
ATOM    871 1HB  MET A  56      17.263  -4.597 -12.794  1.00  0.00           H  
ATOM    872 2HB  MET A  56      17.053  -3.592 -14.221  1.00  0.00           H  
ATOM    873 1HG  MET A  56      14.781  -2.942 -13.336  1.00  0.00           H  
ATOM    874 2HG  MET A  56      15.172  -3.813 -11.852  1.00  0.00           H  
ATOM    875 1HE  MET A  56      17.792  -1.679 -10.101  1.00  0.00           H  
ATOM    876 2HE  MET A  56      16.486  -2.879  -9.943  1.00  0.00           H  
ATOM    877 3HE  MET A  56      17.921  -3.248 -10.930  1.00  0.00           H  
ATOM    878  N   LEU A  57      17.435  -7.048 -14.287  1.00 16.90           N  
ATOM    879  CA  LEU A  57      18.387  -7.935 -14.974  1.00 17.57           C  
ATOM    880  C   LEU A  57      17.740  -8.707 -16.098  1.00 17.79           C  
ATOM    881  O   LEU A  57      18.262  -8.848 -17.191  1.00 17.42           O  
ATOM    882  CB  LEU A  57      18.958  -8.951 -13.963  1.00 16.62           C  
ATOM    883  CG  LEU A  57      19.937  -9.970 -14.603  1.00 17.48           C  
ATOM    884  CD1 LEU A  57      21.112  -9.243 -15.197  1.00 21.70           C  
ATOM    885  CD2 LEU A  57      20.322 -10.977 -13.525  1.00 18.86           C  
ATOM    886  H   LEU A  57      17.334  -7.117 -13.284  1.00  0.00           H  
ATOM    887  HA  LEU A  57      19.200  -7.328 -15.371  1.00  0.00           H  
ATOM    888 1HB  LEU A  57      19.479  -8.405 -13.179  1.00  0.00           H  
ATOM    889 2HB  LEU A  57      18.129  -9.494 -13.510  1.00  0.00           H  
ATOM    890  HG  LEU A  57      19.445 -10.474 -15.436  1.00  0.00           H  
ATOM    891 1HD1 LEU A  57      21.797  -9.963 -15.645  1.00  0.00           H  
ATOM    892 2HD1 LEU A  57      20.762  -8.551 -15.963  1.00  0.00           H  
ATOM    893 3HD1 LEU A  57      21.630  -8.689 -14.415  1.00  0.00           H  
ATOM    894 1HD2 LEU A  57      21.012 -11.711 -13.942  1.00  0.00           H  
ATOM    895 2HD2 LEU A  57      20.803 -10.457 -12.697  1.00  0.00           H  
ATOM    896 3HD2 LEU A  57      19.427 -11.484 -13.164  1.00  0.00           H  
ATOM    897  N   LEU A  58      16.533  -9.235 -15.832  1.00 21.63           N  
ATOM    898  CA  LEU A  58      15.786 -10.015 -16.816  1.00 20.01           C  
ATOM    899  C   LEU A  58      14.979  -9.193 -17.786  1.00 23.29           C  
ATOM    900  O   LEU A  58      14.486  -9.758 -18.777  1.00 21.08           O  
ATOM    901  CB  LEU A  58      14.821 -11.000 -16.100  1.00 18.74           C  
ATOM    902  CG  LEU A  58      15.537 -11.981 -15.178  1.00 18.29           C  
ATOM    903  CD1 LEU A  58      14.536 -12.968 -14.555  1.00 21.14           C  
ATOM    904  CD2 LEU A  58      16.640 -12.706 -15.919  1.00 21.31           C  
ATOM    905  H   LEU A  58      16.133  -9.084 -14.917  1.00  0.00           H  
ATOM    906  HA  LEU A  58      16.494 -10.589 -17.412  1.00  0.00           H  
ATOM    907 1HB  LEU A  58      14.106 -10.423 -15.516  1.00  0.00           H  
ATOM    908 2HB  LEU A  58      14.272 -11.561 -16.857  1.00  0.00           H  
ATOM    909  HG  LEU A  58      15.974 -11.439 -14.339  1.00  0.00           H  
ATOM    910 1HD1 LEU A  58      15.066 -13.660 -13.900  1.00  0.00           H  
ATOM    911 2HD1 LEU A  58      13.795 -12.417 -13.976  1.00  0.00           H  
ATOM    912 3HD1 LEU A  58      14.037 -13.528 -15.345  1.00  0.00           H  
ATOM    913 1HD2 LEU A  58      17.138 -13.400 -15.242  1.00  0.00           H  
ATOM    914 2HD2 LEU A  58      16.214 -13.259 -16.756  1.00  0.00           H  
ATOM    915 3HD2 LEU A  58      17.364 -11.982 -16.293  1.00  0.00           H  
ATOM    916  N   GLY A  59      14.875  -7.878 -17.550  1.00 21.38           N  
ATOM    917  CA  GLY A  59      14.352  -6.984 -18.565  1.00 20.29           C  
ATOM    918  C   GLY A  59      12.914  -6.591 -18.256  1.00 21.08           C  
ATOM    919  O   GLY A  59      12.397  -5.653 -18.845  1.00 19.81           O  
ATOM    920  H   GLY A  59      15.161  -7.497 -16.659  1.00  0.00           H  
ATOM    921 1HA  GLY A  59      14.976  -6.091 -18.620  1.00  0.00           H  
ATOM    922 2HA  GLY A  59      14.401  -7.471 -19.538  1.00  0.00           H  
ATOM    923  N   TYR A  60      12.316  -7.296 -17.306  1.00 20.31           N  
ATOM    924  CA  TYR A  60      10.938  -6.980 -16.956  1.00 21.58           C  
ATOM    925  C   TYR A  60      10.823  -5.566 -16.381  1.00 22.94           C  
ATOM    926  O   TYR A  60       9.828  -4.879 -16.598  1.00 21.41           O  
ATOM    927  CB  TYR A  60      10.416  -8.028 -15.949  1.00 20.32           C  
ATOM    928  CG  TYR A  60       8.946  -7.780 -15.667  1.00 21.39           C  
ATOM    929  CD1 TYR A  60       7.985  -8.246 -16.557  1.00 24.47           C  
ATOM    930  CD2 TYR A  60       8.551  -7.084 -14.540  1.00 23.50           C  
ATOM    931  CE1 TYR A  60       6.639  -7.999 -16.292  1.00 25.08           C  
ATOM    932  CE2 TYR A  60       7.213  -6.826 -14.254  1.00 22.32           C  
ATOM    933  CZ  TYR A  60       6.281  -7.308 -15.158  1.00 24.73           C  
ATOM    934  OH  TYR A  60       4.959  -7.055 -14.864  1.00 32.23           O  
ATOM    935  H   TYR A  60      12.788  -8.044 -16.819  1.00  0.00           H  
ATOM    936  HA  TYR A  60      10.333  -7.020 -17.862  1.00  0.00           H  
ATOM    937 1HB  TYR A  60      10.559  -9.029 -16.358  1.00  0.00           H  
ATOM    938 2HB  TYR A  60      10.993  -7.966 -15.027  1.00  0.00           H  
ATOM    939  HD1 TYR A  60       8.288  -8.796 -17.448  1.00  0.00           H  
ATOM    940  HD2 TYR A  60       9.298  -6.714 -13.838  1.00  0.00           H  
ATOM    941  HE1 TYR A  60       5.874  -8.358 -16.980  1.00  0.00           H  
ATOM    942  HE2 TYR A  60       6.945  -6.269 -13.356  1.00  0.00           H  
ATOM    943  HH  TYR A  60       4.904  -6.563 -14.041  1.00  0.00           H  
ATOM    944  N   GLY A  61      11.822  -5.128 -15.632  1.00 20.98           N  
ATOM    945  CA  GLY A  61      11.662  -3.868 -14.907  1.00 20.11           C  
ATOM    946  C   GLY A  61      12.172  -2.674 -15.709  1.00 20.78           C  
ATOM    947  O   GLY A  61      12.518  -1.639 -15.129  1.00 20.83           O  
ATOM    948  H   GLY A  61      12.690  -5.638 -15.547  1.00  0.00           H  
ATOM    949 1HA  GLY A  61      10.609  -3.717 -14.669  1.00  0.00           H  
ATOM    950 2HA  GLY A  61      12.201  -3.921 -13.962  1.00  0.00           H  
ATOM    951  N   LEU A  62      12.268  -2.846 -17.017  1.00 20.20           N  
ATOM    952  CA  LEU A  62      12.745  -1.763 -17.888  1.00 18.12           C  
ATOM    953  C   LEU A  62      11.629  -1.341 -18.791  1.00 23.42           C  
ATOM    954  O   LEU A  62      10.930  -2.205 -19.355  1.00 24.75           O  
ATOM    955  CB  LEU A  62      13.958  -2.285 -18.671  1.00 21.85           C  
ATOM    956  CG  LEU A  62      14.529  -1.479 -19.820  1.00 23.93           C  
ATOM    957  CD1 LEU A  62      15.175  -0.220 -19.238  1.00 27.80           C  
ATOM    958  CD2 LEU A  62      15.539  -2.244 -20.684  1.00 26.76           C  
ATOM    959  H   LEU A  62      12.011  -3.732 -17.429  1.00  0.00           H  
ATOM    960  HA  LEU A  62      13.042  -0.922 -17.263  1.00  0.00           H  
ATOM    961 1HB  LEU A  62      14.786  -2.422 -17.978  1.00  0.00           H  
ATOM    962 2HB  LEU A  62      13.705  -3.255 -19.099  1.00  0.00           H  
ATOM    963  HG  LEU A  62      13.721  -1.162 -20.479  1.00  0.00           H  
ATOM    964 1HD1 LEU A  62      15.595   0.380 -20.045  1.00  0.00           H  
ATOM    965 2HD1 LEU A  62      14.422   0.363 -18.707  1.00  0.00           H  
ATOM    966 3HD1 LEU A  62      15.968  -0.504 -18.547  1.00  0.00           H  
ATOM    967 1HD2 LEU A  62      15.898  -1.596 -21.484  1.00  0.00           H  
ATOM    968 2HD2 LEU A  62      16.380  -2.560 -20.067  1.00  0.00           H  
ATOM    969 3HD2 LEU A  62      15.057  -3.121 -21.117  1.00  0.00           H  
ATOM    970  N   THR A  63      11.445  -0.045 -19.003  1.00 21.78           N  
ATOM    971  CA  THR A  63      10.462   0.305 -20.055  1.00 23.87           C  
ATOM    972  C   THR A  63      11.099   1.370 -20.923  1.00 22.17           C  
ATOM    973  O   THR A  63      12.151   1.874 -20.498  1.00 27.20           O  
ATOM    974  CB  THR A  63       9.134   0.764 -19.427  1.00 25.61           C  
ATOM    975  OG1 THR A  63       8.147   0.979 -20.445  1.00 32.00           O  
ATOM    976  CG2 THR A  63       9.263   2.083 -18.673  1.00 25.61           C  
ATOM    977  H   THR A  63      11.919   0.696 -18.507  1.00  0.00           H  
ATOM    978  HA  THR A  63      10.271  -0.582 -20.659  1.00  0.00           H  
ATOM    979  HB  THR A  63       8.783   0.008 -18.725  1.00  0.00           H  
ATOM    980  HG1 THR A  63       8.529   0.789 -21.305  1.00  0.00           H  
ATOM    981 1HG2 THR A  63       8.296   2.357 -18.251  1.00  0.00           H  
ATOM    982 2HG2 THR A  63       9.992   1.973 -17.870  1.00  0.00           H  
ATOM    983 3HG2 THR A  63       9.593   2.863 -19.358  1.00  0.00           H  
ATOM    984  N   MET A  64      10.564   1.742 -22.053  1.00 25.88           N  
ATOM    985  CA  MET A  64      11.119   2.831 -22.869  1.00 29.22           C  
ATOM    986  C   MET A  64      10.276   4.094 -22.712  1.00 30.72           C  
ATOM    987  O   MET A  64       9.045   4.008 -22.851  1.00 27.01           O  
ATOM    988  CB  MET A  64      11.137   2.460 -24.346  1.00 31.55           C  
ATOM    989  CG  MET A  64      12.038   1.247 -24.584  1.00 37.04           C  
ATOM    990  SD  MET A  64      13.753   1.616 -24.140  1.00 42.26           S  
ATOM    991  CE  MET A  64      14.285  -0.011 -23.588  1.00 55.49           C  
ATOM    992  H   MET A  64       9.737   1.259 -22.374  1.00  0.00           H  
ATOM    993  HA  MET A  64      12.145   3.014 -22.550  1.00  0.00           H  
ATOM    994 1HB  MET A  64      10.123   2.239 -24.678  1.00  0.00           H  
ATOM    995 2HB  MET A  64      11.495   3.309 -24.930  1.00  0.00           H  
ATOM    996 1HG  MET A  64      11.684   0.408 -23.986  1.00  0.00           H  
ATOM    997 2HG  MET A  64      11.992   0.960 -25.634  1.00  0.00           H  
ATOM    998 1HE  MET A  64      15.328   0.034 -23.275  1.00  0.00           H  
ATOM    999 2HE  MET A  64      13.667  -0.331 -22.748  1.00  0.00           H  
ATOM   1000 3HE  MET A  64      14.182  -0.725 -24.406  1.00  0.00           H  
ATOM   1001  N   VAL A  65      10.909   5.226 -22.408  1.00 29.67           N  
ATOM   1002  CA  VAL A  65      10.098   6.440 -22.265  1.00 29.59           C  
ATOM   1003  C   VAL A  65      10.515   7.467 -23.309  1.00 31.85           C  
ATOM   1004  O   VAL A  65      11.680   7.887 -23.386  1.00 36.33           O  
ATOM   1005  CB  VAL A  65      10.213   7.074 -20.876  1.00 26.27           C  
ATOM   1006  CG1 VAL A  65       9.308   8.300 -20.762  1.00 25.38           C  
ATOM   1007  CG2 VAL A  65       9.880   6.078 -19.787  1.00 19.03           C  
ATOM   1008  H   VAL A  65      11.908   5.283 -22.274  1.00  0.00           H  
ATOM   1009  HA  VAL A  65       9.051   6.177 -22.419  1.00  0.00           H  
ATOM   1010  HB  VAL A  65      11.235   7.425 -20.730  1.00  0.00           H  
ATOM   1011 1HG1 VAL A  65       9.407   8.734 -19.767  1.00  0.00           H  
ATOM   1012 2HG1 VAL A  65       9.599   9.038 -21.509  1.00  0.00           H  
ATOM   1013 3HG1 VAL A  65       8.272   8.004 -20.927  1.00  0.00           H  
ATOM   1014 1HG2 VAL A  65       9.972   6.559 -18.814  1.00  0.00           H  
ATOM   1015 2HG2 VAL A  65       8.859   5.720 -19.921  1.00  0.00           H  
ATOM   1016 3HG2 VAL A  65      10.569   5.235 -19.841  1.00  0.00           H  
ATOM   1017  N   PRO A  66       9.562   7.891 -24.140  1.00 30.29           N  
ATOM   1018  CA  PRO A  66       9.949   8.854 -25.177  1.00 28.92           C  
ATOM   1019  C   PRO A  66      10.150  10.204 -24.526  1.00 32.71           C  
ATOM   1020  O   PRO A  66       9.292  10.716 -23.808  1.00 39.66           O  
ATOM   1021  CB  PRO A  66       8.712   8.903 -26.065  1.00 32.28           C  
ATOM   1022  CG  PRO A  66       7.573   8.536 -25.182  1.00 31.74           C  
ATOM   1023  CD  PRO A  66       8.133   7.553 -24.185  1.00 30.50           C  
ATOM   1024  HA  PRO A  66      10.817   8.463 -25.728  1.00  0.00           H  
ATOM   1025 1HB  PRO A  66       8.597   9.909 -26.495  1.00  0.00           H  
ATOM   1026 2HB  PRO A  66       8.826   8.205 -26.908  1.00  0.00           H  
ATOM   1027 1HG  PRO A  66       7.167   9.434 -24.693  1.00  0.00           H  
ATOM   1028 2HG  PRO A  66       6.756   8.101 -25.777  1.00  0.00           H  
ATOM   1029 1HD  PRO A  66       7.651   7.706 -23.208  1.00  0.00           H  
ATOM   1030 2HD  PRO A  66       7.964   6.528 -24.545  1.00  0.00           H  
ATOM   1031  N   PHE A  67      11.309  10.791 -24.731  1.00 30.75           N  
ATOM   1032  CA  PHE A  67      11.383  12.191 -24.296  1.00 32.06           C  
ATOM   1033  C   PHE A  67      12.628  12.708 -25.007  1.00 36.56           C  
ATOM   1034  O   PHE A  67      13.358  11.839 -25.478  1.00 40.20           O  
ATOM   1035  CB  PHE A  67      11.424  12.460 -22.820  1.00 28.05           C  
ATOM   1036  CG  PHE A  67      12.517  11.817 -21.998  1.00 29.50           C  
ATOM   1037  CD1 PHE A  67      13.770  12.409 -21.838  1.00 34.90           C  
ATOM   1038  CD2 PHE A  67      12.271  10.645 -21.320  1.00 24.78           C  
ATOM   1039  CE1 PHE A  67      14.762  11.813 -21.060  1.00 33.09           C  
ATOM   1040  CE2 PHE A  67      13.269  10.010 -20.618  1.00 27.78           C  
ATOM   1041  CZ  PHE A  67      14.510  10.592 -20.445  1.00 29.84           C  
ATOM   1042  H   PHE A  67      12.122  10.363 -25.151  1.00  0.00           H  
ATOM   1043  HA  PHE A  67      10.495  12.712 -24.655  1.00  0.00           H  
ATOM   1044 1HB  PHE A  67      11.520  13.531 -22.648  1.00  0.00           H  
ATOM   1045 2HB  PHE A  67      10.488  12.138 -22.366  1.00  0.00           H  
ATOM   1046  HD1 PHE A  67      13.977  13.359 -22.332  1.00  0.00           H  
ATOM   1047  HD2 PHE A  67      11.300  10.164 -21.443  1.00  0.00           H  
ATOM   1048  HE1 PHE A  67      15.727  12.305 -20.938  1.00  0.00           H  
ATOM   1049  HE2 PHE A  67      13.065   9.027 -20.194  1.00  0.00           H  
ATOM   1050  HZ  PHE A  67      15.282  10.114 -19.844  1.00  0.00           H  
ATOM   1051  N   GLY A  68      12.769  14.023 -25.091  1.00 41.05           N  
ATOM   1052  CA  GLY A  68      13.861  14.589 -25.870  1.00 43.24           C  
ATOM   1053  C   GLY A  68      13.966  13.922 -27.233  1.00 48.02           C  
ATOM   1054  O   GLY A  68      15.062  13.705 -27.753  1.00 56.98           O  
ATOM   1055  H   GLY A  68      12.127  14.644 -24.620  1.00  0.00           H  
ATOM   1056 1HA  GLY A  68      13.701  15.660 -25.996  1.00  0.00           H  
ATOM   1057 2HA  GLY A  68      14.797  14.465 -25.327  1.00  0.00           H  
ATOM   1058  N   GLY A  69      12.849  13.573 -27.855  1.00 50.57           N  
ATOM   1059  CA  GLY A  69      12.818  12.879 -29.119  1.00 52.94           C  
ATOM   1060  C   GLY A  69      13.610  11.598 -29.178  1.00 54.63           C  
ATOM   1061  O   GLY A  69      14.093  11.223 -30.250  1.00 59.50           O  
ATOM   1062  H   GLY A  69      11.978  13.814 -27.405  1.00  0.00           H  
ATOM   1063 1HA  GLY A  69      11.787  12.636 -29.376  1.00  0.00           H  
ATOM   1064 2HA  GLY A  69      13.199  13.533 -29.902  1.00  0.00           H  
ATOM   1065  N   GLU A  70      13.719  10.940 -28.024  1.00 53.52           N  
ATOM   1066  CA  GLU A  70      14.409   9.655 -27.984  1.00 52.46           C  
ATOM   1067  C   GLU A  70      13.544   8.639 -27.234  1.00 47.17           C  
ATOM   1068  O   GLU A  70      12.587   9.047 -26.561  1.00 39.17           O  
ATOM   1069  CB  GLU A  70      15.778   9.779 -27.323  1.00 56.29           C  
ATOM   1070  CG  GLU A  70      16.476  11.107 -27.579  1.00 61.24           C  
ATOM   1071  CD  GLU A  70      17.847  10.937 -28.212  1.00 65.10           C  
ATOM   1072  OE1 GLU A  70      17.888  10.778 -29.457  1.00 69.31           O  
ATOM   1073  OE2 GLU A  70      18.858  10.962 -27.472  1.00 66.22           O  
ATOM   1074  H   GLU A  70      13.330  11.317 -27.171  1.00  0.00           H  
ATOM   1075  HA  GLU A  70      14.555   9.309 -29.008  1.00  0.00           H  
ATOM   1076 1HB  GLU A  70      15.674   9.656 -26.245  1.00  0.00           H  
ATOM   1077 2HB  GLU A  70      16.429   8.982 -27.682  1.00  0.00           H  
ATOM   1078 1HG  GLU A  70      15.854  11.711 -28.239  1.00  0.00           H  
ATOM   1079 2HG  GLU A  70      16.579  11.639 -26.634  1.00  0.00           H  
ATOM   1080  N   GLN A  71      13.926   7.380 -27.404  1.00 42.09           N  
ATOM   1081  CA  GLN A  71      13.336   6.272 -26.653  1.00 40.79           C  
ATOM   1082  C   GLN A  71      14.363   5.934 -25.572  1.00 37.77           C  
ATOM   1083  O   GLN A  71      15.372   5.288 -25.844  1.00 44.34           O  
ATOM   1084  CB  GLN A  71      12.983   5.063 -27.508  1.00 42.12           C  
ATOM   1085  CG  GLN A  71      11.645   5.121 -28.227  1.00 43.05           C  
ATOM   1086  CD  GLN A  71      10.576   4.250 -27.609  1.00 48.06           C  
ATOM   1087  OE1 GLN A  71       9.645   4.734 -26.959  1.00 52.70           O  
ATOM   1088  NE2 GLN A  71      10.679   2.931 -27.800  1.00 51.25           N  
ATOM   1089  H   GLN A  71      14.652   7.186 -28.079  1.00  0.00           H  
ATOM   1090  HA  GLN A  71      12.409   6.619 -26.196  1.00  0.00           H  
ATOM   1091 1HB  GLN A  71      13.748   4.921 -28.271  1.00  0.00           H  
ATOM   1092 2HB  GLN A  71      12.971   4.168 -26.886  1.00  0.00           H  
ATOM   1093 1HG  GLN A  71      11.280   6.148 -28.211  1.00  0.00           H  
ATOM   1094 2HG  GLN A  71      11.783   4.789 -29.256  1.00  0.00           H  
ATOM   1095 1HE2 GLN A  71       9.995   2.313 -27.410  1.00  0.00           H  
ATOM   1096 2HE2 GLN A  71      11.440   2.560 -28.333  1.00  0.00           H  
ATOM   1097  N   ASN A  72      14.088   6.434 -24.379  1.00 30.67           N  
ATOM   1098  CA  ASN A  72      14.953   6.363 -23.224  1.00 26.07           C  
ATOM   1099  C   ASN A  72      14.632   5.149 -22.366  1.00 29.18           C  
ATOM   1100  O   ASN A  72      13.518   4.979 -21.854  1.00 26.53           O  
ATOM   1101  CB  ASN A  72      14.751   7.662 -22.430  1.00 27.07           C  
ATOM   1102  CG  ASN A  72      14.960   8.870 -23.350  1.00 30.66           C  
ATOM   1103  OD1 ASN A  72      16.132   9.257 -23.460  1.00 35.56           O  
ATOM   1104  ND2 ASN A  72      13.897   9.382 -23.973  1.00 27.04           N  
ATOM   1105  H   ASN A  72      13.194   6.898 -24.297  1.00  0.00           H  
ATOM   1106  HA  ASN A  72      15.985   6.287 -23.569  1.00  0.00           H  
ATOM   1107 1HB  ASN A  72      13.745   7.678 -22.008  1.00  0.00           H  
ATOM   1108 2HB  ASN A  72      15.456   7.694 -21.599  1.00  0.00           H  
ATOM   1109 1HD2 ASN A  72      14.004  10.170 -24.579  1.00  0.00           H  
ATOM   1110 2HD2 ASN A  72      12.994   8.978 -23.834  1.00  0.00           H  
ATOM   1111  N   PRO A  73      15.606   4.272 -22.167  1.00 30.07           N  
ATOM   1112  CA  PRO A  73      15.376   3.065 -21.351  1.00 27.33           C  
ATOM   1113  C   PRO A  73      15.255   3.566 -19.924  1.00 24.86           C  
ATOM   1114  O   PRO A  73      16.173   4.257 -19.497  1.00 28.64           O  
ATOM   1115  CB  PRO A  73      16.672   2.264 -21.493  1.00 31.05           C  
ATOM   1116  CG  PRO A  73      17.683   3.372 -21.695  1.00 31.84           C  
ATOM   1117  CD  PRO A  73      17.013   4.340 -22.632  1.00 33.86           C  
ATOM   1118  HA  PRO A  73      14.529   2.502 -21.769  1.00  0.00           H  
ATOM   1119 1HB  PRO A  73      16.840   1.658 -20.591  1.00  0.00           H  
ATOM   1120 2HB  PRO A  73      16.592   1.566 -22.339  1.00  0.00           H  
ATOM   1121 1HG  PRO A  73      17.940   3.832 -20.730  1.00  0.00           H  
ATOM   1122 2HG  PRO A  73      18.616   2.964 -22.111  1.00  0.00           H  
ATOM   1123 1HD  PRO A  73      17.451   5.341 -22.501  1.00  0.00           H  
ATOM   1124 2HD  PRO A  73      17.138   3.994 -23.669  1.00  0.00           H  
ATOM   1125  N   ILE A  74      14.128   3.272 -19.308  1.00 21.98           N  
ATOM   1126  CA  ILE A  74      13.924   3.743 -17.952  1.00 21.47           C  
ATOM   1127  C   ILE A  74      13.633   2.500 -17.116  1.00 23.07           C  
ATOM   1128  O   ILE A  74      12.655   1.817 -17.352  1.00 22.19           O  
ATOM   1129  CB  ILE A  74      12.791   4.761 -17.791  1.00 21.49           C  
ATOM   1130  CG1 ILE A  74      13.057   6.088 -18.527  1.00 23.22           C  
ATOM   1131  CG2 ILE A  74      12.523   5.019 -16.317  1.00 20.58           C  
ATOM   1132  CD1 ILE A  74      14.298   6.787 -17.985  1.00 25.20           C  
ATOM   1133  H   ILE A  74      13.403   2.728 -19.754  1.00  0.00           H  
ATOM   1134  HA  ILE A  74      14.835   4.237 -17.617  1.00  0.00           H  
ATOM   1135  HB  ILE A  74      11.885   4.373 -18.255  1.00  0.00           H  
ATOM   1136 1HG1 ILE A  74      13.184   5.894 -19.592  1.00  0.00           H  
ATOM   1137 2HG1 ILE A  74      12.194   6.745 -18.416  1.00  0.00           H  
ATOM   1138 1HG2 ILE A  74      11.716   5.745 -16.216  1.00  0.00           H  
ATOM   1139 2HG2 ILE A  74      12.236   4.087 -15.831  1.00  0.00           H  
ATOM   1140 3HG2 ILE A  74      13.425   5.411 -15.846  1.00  0.00           H  
ATOM   1141 1HD1 ILE A  74      14.456   7.720 -18.526  1.00  0.00           H  
ATOM   1142 2HD1 ILE A  74      14.161   7.002 -16.925  1.00  0.00           H  
ATOM   1143 3HD1 ILE A  74      15.165   6.141 -18.116  1.00  0.00           H  
ATOM   1144  N   TYR A  75      14.513   2.248 -16.162  1.00 17.64           N  
ATOM   1145  CA  TYR A  75      14.298   1.158 -15.231  1.00 17.50           C  
ATOM   1146  C   TYR A  75      13.288   1.567 -14.162  1.00 20.81           C  
ATOM   1147  O   TYR A  75      13.644   2.171 -13.166  1.00 21.37           O  
ATOM   1148  CB  TYR A  75      15.632   0.772 -14.569  1.00 17.95           C  
ATOM   1149  CG  TYR A  75      16.478  -0.075 -15.495  1.00 22.31           C  
ATOM   1150  CD1 TYR A  75      16.185  -1.422 -15.740  1.00 20.78           C  
ATOM   1151  CD2 TYR A  75      17.608   0.444 -16.112  1.00 21.42           C  
ATOM   1152  CE1 TYR A  75      16.958  -2.212 -16.564  1.00 20.21           C  
ATOM   1153  CE2 TYR A  75      18.384  -0.340 -16.952  1.00 21.23           C  
ATOM   1154  CZ  TYR A  75      18.082  -1.662 -17.180  1.00 23.19           C  
ATOM   1155  OH  TYR A  75      18.872  -2.401 -18.045  1.00 23.37           O  
ATOM   1156  H   TYR A  75      15.345   2.814 -16.073  1.00  0.00           H  
ATOM   1157  HA  TYR A  75      13.915   0.301 -15.785  1.00  0.00           H  
ATOM   1158 1HB  TYR A  75      16.180   1.676 -14.299  1.00  0.00           H  
ATOM   1159 2HB  TYR A  75      15.436   0.222 -13.649  1.00  0.00           H  
ATOM   1160  HD1 TYR A  75      15.316  -1.885 -15.271  1.00  0.00           H  
ATOM   1161  HD2 TYR A  75      17.896   1.481 -15.938  1.00  0.00           H  
ATOM   1162  HE1 TYR A  75      16.691  -3.256 -16.725  1.00  0.00           H  
ATOM   1163  HE2 TYR A  75      19.255   0.089 -17.447  1.00  0.00           H  
ATOM   1164  HH  TYR A  75      19.574  -1.844 -18.391  1.00  0.00           H  
ATOM   1165  N   TRP A  76      12.004   1.266 -14.444  1.00 20.11           N  
ATOM   1166  CA  TRP A  76      10.947   1.681 -13.534  1.00 17.66           C  
ATOM   1167  C   TRP A  76      10.924   0.849 -12.299  1.00 13.66           C  
ATOM   1168  O   TRP A  76      10.407   1.184 -11.243  1.00 17.82           O  
ATOM   1169  CB  TRP A  76       9.589   1.575 -14.259  1.00 19.03           C  
ATOM   1170  CG  TRP A  76       9.190   0.192 -14.682  1.00 19.73           C  
ATOM   1171  CD1 TRP A  76       9.304  -0.339 -15.913  1.00 22.74           C  
ATOM   1172  CD2 TRP A  76       8.594  -0.855 -13.887  1.00 21.72           C  
ATOM   1173  NE1 TRP A  76       8.837  -1.632 -15.971  1.00 23.98           N  
ATOM   1174  CE2 TRP A  76       8.398  -1.968 -14.734  1.00 25.20           C  
ATOM   1175  CE3 TRP A  76       8.211  -0.975 -12.557  1.00 20.08           C  
ATOM   1176  CZ2 TRP A  76       7.836  -3.182 -14.309  1.00 26.90           C  
ATOM   1177  CZ3 TRP A  76       7.663  -2.170 -12.132  1.00 23.11           C  
ATOM   1178  CH2 TRP A  76       7.475  -3.269 -12.990  1.00 23.61           C  
ATOM   1179  H   TRP A  76      11.761   0.755 -15.280  1.00  0.00           H  
ATOM   1180  HA  TRP A  76      11.124   2.718 -13.248  1.00  0.00           H  
ATOM   1181 1HB  TRP A  76       8.800   1.956 -13.611  1.00  0.00           H  
ATOM   1182 2HB  TRP A  76       9.605   2.196 -15.155  1.00  0.00           H  
ATOM   1183  HD1 TRP A  76       9.715   0.177 -16.778  1.00  0.00           H  
ATOM   1184  HE1 TRP A  76       8.827  -2.218 -16.794  1.00  0.00           H  
ATOM   1185  HE3 TRP A  76       8.342  -0.145 -11.863  1.00  0.00           H  
ATOM   1186  HZ2 TRP A  76       7.691  -4.023 -14.988  1.00  0.00           H  
ATOM   1187  HZ3 TRP A  76       7.375  -2.227 -11.082  1.00  0.00           H  
ATOM   1188  HH2 TRP A  76       7.041  -4.196 -12.614  1.00  0.00           H  
ATOM   1189  N   ALA A  77      11.496  -0.398 -12.483  1.00 15.04           N  
ATOM   1190  CA  ALA A  77      11.421  -1.232 -11.266  1.00 16.06           C  
ATOM   1191  C   ALA A  77      12.183  -0.685 -10.090  1.00 14.10           C  
ATOM   1192  O   ALA A  77      11.954  -1.056  -8.933  1.00 17.43           O  
ATOM   1193  CB  ALA A  77      11.878  -2.650 -11.645  1.00 23.02           C  
ATOM   1194  H   ALA A  77      11.933  -0.775 -13.312  1.00  0.00           H  
ATOM   1195  HA  ALA A  77      10.384  -1.248 -10.930  1.00  0.00           H  
ATOM   1196 1HB  ALA A  77      11.834  -3.293 -10.766  1.00  0.00           H  
ATOM   1197 2HB  ALA A  77      11.223  -3.049 -12.419  1.00  0.00           H  
ATOM   1198 3HB  ALA A  77      12.900  -2.615 -12.018  1.00  0.00           H  
ATOM   1199  N   ARG A  78      13.153   0.222 -10.296  1.00 16.14           N  
ATOM   1200  CA  ARG A  78      13.777   0.804  -9.136  1.00 16.28           C  
ATOM   1201  C   ARG A  78      12.753   1.539  -8.271  1.00 14.35           C  
ATOM   1202  O   ARG A  78      12.939   1.548  -7.057  1.00 17.78           O  
ATOM   1203  CB  ARG A  78      14.822   1.894  -9.502  1.00 20.70           C  
ATOM   1204  CG  ARG A  78      15.836   1.532 -10.534  1.00 23.31           C  
ATOM   1205  CD  ARG A  78      16.977   2.552 -10.387  1.00 21.05           C  
ATOM   1206  NE  ARG A  78      17.912   2.248 -11.489  1.00 21.93           N  
ATOM   1207  CZ  ARG A  78      18.854   1.319 -11.192  1.00 23.50           C  
ATOM   1208  NH1 ARG A  78      18.848   0.801  -9.977  1.00 27.92           N  
ATOM   1209  NH2 ARG A  78      19.745   0.977 -12.089  1.00 27.10           N  
ATOM   1210  H   ARG A  78      13.459   0.509 -11.215  1.00  0.00           H  
ATOM   1211  HA  ARG A  78      14.299   0.016  -8.592  1.00  0.00           H  
ATOM   1212 1HB  ARG A  78      14.308   2.782  -9.868  1.00  0.00           H  
ATOM   1213 2HB  ARG A  78      15.376   2.182  -8.608  1.00  0.00           H  
ATOM   1214 1HG  ARG A  78      16.191   0.517 -10.355  1.00  0.00           H  
ATOM   1215 2HG  ARG A  78      15.383   1.589 -11.525  1.00  0.00           H  
ATOM   1216 1HD  ARG A  78      16.575   3.561 -10.470  1.00  0.00           H  
ATOM   1217 2HD  ARG A  78      17.451   2.429  -9.414  1.00  0.00           H  
ATOM   1218  HE  ARG A  78      17.785   2.742 -12.363  1.00  0.00           H  
ATOM   1219 1HH1 ARG A  78      18.156   1.100  -9.304  1.00  0.00           H  
ATOM   1220 2HH1 ARG A  78      19.535   0.107  -9.721  1.00  0.00           H  
ATOM   1221 1HH2 ARG A  78      19.731   1.406 -13.004  1.00  0.00           H  
ATOM   1222 2HH2 ARG A  78      20.445   0.285 -11.866  1.00  0.00           H  
ATOM   1223  N   TYR A  79      11.718   2.148  -8.841  1.00 14.37           N  
ATOM   1224  CA  TYR A  79      10.718   2.846  -8.017  1.00 15.98           C  
ATOM   1225  C   TYR A  79       9.784   1.889  -7.294  1.00 13.20           C  
ATOM   1226  O   TYR A  79       9.439   2.119  -6.151  1.00 15.97           O  
ATOM   1227  CB  TYR A  79       9.825   3.821  -8.833  1.00 17.47           C  
ATOM   1228  CG  TYR A  79      10.813   4.703  -9.590  1.00 19.51           C  
ATOM   1229  CD1 TYR A  79      11.259   5.859  -8.944  1.00 18.21           C  
ATOM   1230  CD2 TYR A  79      11.291   4.352 -10.823  1.00 17.76           C  
ATOM   1231  CE1 TYR A  79      12.168   6.636  -9.636  1.00 19.33           C  
ATOM   1232  CE2 TYR A  79      12.205   5.105 -11.507  1.00 18.72           C  
ATOM   1233  CZ  TYR A  79      12.627   6.268 -10.875  1.00 18.43           C  
ATOM   1234  OH  TYR A  79      13.545   7.012 -11.544  1.00 20.09           O  
ATOM   1235  H   TYR A  79      11.608   2.138  -9.845  1.00  0.00           H  
ATOM   1236  HA  TYR A  79      11.241   3.437  -7.265  1.00  0.00           H  
ATOM   1237 1HB  TYR A  79       9.173   3.250  -9.495  1.00  0.00           H  
ATOM   1238 2HB  TYR A  79       9.188   4.386  -8.153  1.00  0.00           H  
ATOM   1239  HD1 TYR A  79      10.889   6.104  -7.948  1.00  0.00           H  
ATOM   1240  HD2 TYR A  79      10.943   3.437 -11.302  1.00  0.00           H  
ATOM   1241  HE1 TYR A  79      12.555   7.551  -9.188  1.00  0.00           H  
ATOM   1242  HE2 TYR A  79      12.556   4.779 -12.486  1.00  0.00           H  
ATOM   1243  HH  TYR A  79      13.754   6.586 -12.379  1.00  0.00           H  
ATOM   1244  N   ALA A  80       9.476   0.737  -7.946  1.00 14.17           N  
ATOM   1245  CA  ALA A  80       8.760  -0.245  -7.119  1.00 15.01           C  
ATOM   1246  C   ALA A  80       9.523  -0.772  -5.927  1.00 15.77           C  
ATOM   1247  O   ALA A  80       9.005  -1.027  -4.854  1.00 21.59           O  
ATOM   1248  CB  ALA A  80       8.379  -1.426  -8.032  1.00 18.92           C  
ATOM   1249  H   ALA A  80       9.688   0.510  -8.907  1.00  0.00           H  
ATOM   1250  HA  ALA A  80       7.863   0.233  -6.726  1.00  0.00           H  
ATOM   1251 1HB  ALA A  80       7.844  -2.177  -7.451  1.00  0.00           H  
ATOM   1252 2HB  ALA A  80       7.740  -1.070  -8.840  1.00  0.00           H  
ATOM   1253 3HB  ALA A  80       9.282  -1.867  -8.451  1.00  0.00           H  
ATOM   1254  N   ASP A  81      10.853  -0.937  -6.112  1.00 15.76           N  
ATOM   1255  CA  ASP A  81      11.715  -1.305  -5.000  1.00 15.59           C  
ATOM   1256  C   ASP A  81      11.646  -0.211  -3.965  1.00 14.41           C  
ATOM   1257  O   ASP A  81      11.299  -0.457  -2.843  1.00 16.11           O  
ATOM   1258  CB  ASP A  81      13.122  -1.458  -5.619  1.00 17.78           C  
ATOM   1259  CG  ASP A  81      14.278  -1.604  -4.681  1.00 21.13           C  
ATOM   1260  OD1 ASP A  81      14.174  -1.232  -3.509  1.00 20.29           O  
ATOM   1261  OD2 ASP A  81      15.333  -2.103  -5.155  1.00 24.50           O  
ATOM   1262  H   ASP A  81      11.260  -0.806  -7.027  1.00  0.00           H  
ATOM   1263  HA  ASP A  81      11.361  -2.249  -4.586  1.00  0.00           H  
ATOM   1264 1HB  ASP A  81      13.142  -2.336  -6.265  1.00  0.00           H  
ATOM   1265 2HB  ASP A  81      13.343  -0.590  -6.240  1.00  0.00           H  
ATOM   1266  N   TRP A  82      12.043   1.020  -4.394  1.00 14.24           N  
ATOM   1267  CA  TRP A  82      12.199   2.091  -3.423  1.00 13.43           C  
ATOM   1268  C   TRP A  82      10.902   2.457  -2.696  1.00 14.46           C  
ATOM   1269  O   TRP A  82      10.924   2.861  -1.544  1.00 17.20           O  
ATOM   1270  CB  TRP A  82      12.720   3.338  -4.177  1.00 15.63           C  
ATOM   1271  CG  TRP A  82      14.078   3.164  -4.813  1.00 15.93           C  
ATOM   1272  CD1 TRP A  82      14.973   2.168  -4.516  1.00 18.69           C  
ATOM   1273  CD2 TRP A  82      14.689   3.965  -5.811  1.00 15.99           C  
ATOM   1274  NE1 TRP A  82      16.110   2.319  -5.289  1.00 16.99           N  
ATOM   1275  CE2 TRP A  82      15.971   3.419  -6.094  1.00 16.11           C  
ATOM   1276  CE3 TRP A  82      14.305   5.110  -6.511  1.00 16.65           C  
ATOM   1277  CZ2 TRP A  82      16.812   3.999  -7.027  1.00 16.92           C  
ATOM   1278  CZ3 TRP A  82      15.147   5.675  -7.446  1.00 19.96           C  
ATOM   1279  CH2 TRP A  82      16.417   5.110  -7.719  1.00 19.77           C  
ATOM   1280  H   TRP A  82      12.232   1.208  -5.368  1.00  0.00           H  
ATOM   1281  HA  TRP A  82      12.927   1.777  -2.676  1.00  0.00           H  
ATOM   1282 1HB  TRP A  82      12.016   3.608  -4.964  1.00  0.00           H  
ATOM   1283 2HB  TRP A  82      12.780   4.181  -3.489  1.00  0.00           H  
ATOM   1284  HD1 TRP A  82      14.808   1.381  -3.782  1.00  0.00           H  
ATOM   1285  HE1 TRP A  82      16.920   1.716  -5.268  1.00  0.00           H  
ATOM   1286  HE3 TRP A  82      13.328   5.547  -6.307  1.00  0.00           H  
ATOM   1287  HZ2 TRP A  82      17.803   3.598  -7.243  1.00  0.00           H  
ATOM   1288  HZ3 TRP A  82      14.811   6.570  -7.971  1.00  0.00           H  
ATOM   1289  HH2 TRP A  82      17.084   5.541  -8.466  1.00  0.00           H  
ATOM   1290  N   LEU A  83       9.814   2.321  -3.442  1.00 17.50           N  
ATOM   1291  CA  LEU A  83       8.494   2.624  -2.877  1.00 17.46           C  
ATOM   1292  C   LEU A  83       8.302   1.915  -1.552  1.00 16.83           C  
ATOM   1293  O   LEU A  83       7.791   2.359  -0.530  1.00 19.00           O  
ATOM   1294  CB  LEU A  83       7.429   2.212  -3.886  1.00 18.48           C  
ATOM   1295  CG  LEU A  83       5.991   2.352  -3.332  1.00 25.99           C  
ATOM   1296  CD1 LEU A  83       5.658   3.818  -3.123  1.00 27.06           C  
ATOM   1297  CD2 LEU A  83       5.055   1.650  -4.310  1.00 33.16           C  
ATOM   1298  H   LEU A  83       9.879   2.010  -4.401  1.00  0.00           H  
ATOM   1299  HA  LEU A  83       8.432   3.697  -2.699  1.00  0.00           H  
ATOM   1300 1HB  LEU A  83       7.533   2.834  -4.774  1.00  0.00           H  
ATOM   1301 2HB  LEU A  83       7.604   1.175  -4.172  1.00  0.00           H  
ATOM   1302  HG  LEU A  83       5.933   1.886  -2.348  1.00  0.00           H  
ATOM   1303 1HD1 LEU A  83       4.644   3.909  -2.733  1.00  0.00           H  
ATOM   1304 2HD1 LEU A  83       6.360   4.253  -2.411  1.00  0.00           H  
ATOM   1305 3HD1 LEU A  83       5.729   4.346  -4.073  1.00  0.00           H  
ATOM   1306 1HD2 LEU A  83       4.028   1.728  -3.951  1.00  0.00           H  
ATOM   1307 2HD2 LEU A  83       5.133   2.121  -5.290  1.00  0.00           H  
ATOM   1308 3HD2 LEU A  83       5.333   0.599  -4.389  1.00  0.00           H  
ATOM   1309  N   PHE A  84       8.822   0.670  -1.498  1.00 16.96           N  
ATOM   1310  CA  PHE A  84       8.703  -0.113  -0.272  1.00 17.53           C  
ATOM   1311  C   PHE A  84       9.971  -0.143   0.581  1.00 12.72           C  
ATOM   1312  O   PHE A  84       9.939  -0.170   1.790  1.00 17.89           O  
ATOM   1313  CB  PHE A  84       8.385  -1.567  -0.675  1.00 19.68           C  
ATOM   1314  CG  PHE A  84       7.068  -1.749  -1.450  1.00 20.67           C  
ATOM   1315  CD1 PHE A  84       5.891  -1.688  -0.716  1.00 24.36           C  
ATOM   1316  CD2 PHE A  84       7.071  -1.956  -2.798  1.00 21.29           C  
ATOM   1317  CE1 PHE A  84       4.678  -1.818  -1.407  1.00 22.84           C  
ATOM   1318  CE2 PHE A  84       5.862  -2.121  -3.495  1.00 28.13           C  
ATOM   1319  CZ  PHE A  84       4.688  -2.092  -2.742  1.00 24.72           C  
ATOM   1320  H   PHE A  84       9.295   0.268  -2.295  1.00  0.00           H  
ATOM   1321  HA  PHE A  84       7.885   0.297   0.322  1.00  0.00           H  
ATOM   1322 1HB  PHE A  84       9.190  -1.956  -1.296  1.00  0.00           H  
ATOM   1323 2HB  PHE A  84       8.331  -2.188   0.218  1.00  0.00           H  
ATOM   1324  HD1 PHE A  84       5.943  -1.542   0.363  1.00  0.00           H  
ATOM   1325  HD2 PHE A  84       8.018  -1.971  -3.339  1.00  0.00           H  
ATOM   1326  HE1 PHE A  84       3.734  -1.700  -0.876  1.00  0.00           H  
ATOM   1327  HE2 PHE A  84       5.813  -2.268  -4.574  1.00  0.00           H  
ATOM   1328  HZ  PHE A  84       3.755  -2.301  -3.263  1.00  0.00           H  
ATOM   1329  N   THR A  85      11.132  -0.125  -0.090  1.00 17.08           N  
ATOM   1330  CA  THR A  85      12.341  -0.270   0.720  1.00 15.93           C  
ATOM   1331  C   THR A  85      12.723   1.058   1.382  1.00 15.07           C  
ATOM   1332  O   THR A  85      13.234   1.029   2.495  1.00 17.75           O  
ATOM   1333  CB  THR A  85      13.550  -0.731  -0.088  1.00 14.19           C  
ATOM   1334  OG1 THR A  85      13.751   0.084  -1.227  1.00 16.37           O  
ATOM   1335  CG2 THR A  85      13.359  -2.180  -0.609  1.00 17.01           C  
ATOM   1336  H   THR A  85      11.220  -0.021  -1.091  1.00  0.00           H  
ATOM   1337  HA  THR A  85      12.156  -1.023   1.487  1.00  0.00           H  
ATOM   1338  HB  THR A  85      14.441  -0.698   0.539  1.00  0.00           H  
ATOM   1339  HG1 THR A  85      13.076   0.766  -1.255  1.00  0.00           H  
ATOM   1340 1HG2 THR A  85      14.237  -2.480  -1.181  1.00  0.00           H  
ATOM   1341 2HG2 THR A  85      13.227  -2.856   0.236  1.00  0.00           H  
ATOM   1342 3HG2 THR A  85      12.478  -2.223  -1.249  1.00  0.00           H  
ATOM   1343  N   THR A  86      12.455   2.167   0.698  1.00 16.45           N  
ATOM   1344  CA  THR A  86      12.891   3.385   1.413  1.00 14.59           C  
ATOM   1345  C   THR A  86      12.039   3.656   2.619  1.00 16.71           C  
ATOM   1346  O   THR A  86      12.570   4.044   3.666  1.00 16.12           O  
ATOM   1347  CB  THR A  86      13.003   4.613   0.498  1.00 17.40           C  
ATOM   1348  OG1 THR A  86      11.748   4.839  -0.176  1.00 16.18           O  
ATOM   1349  CG2 THR A  86      14.101   4.379  -0.524  1.00 19.10           C  
ATOM   1350  H   THR A  86      12.011   2.259  -0.205  1.00  0.00           H  
ATOM   1351  HA  THR A  86      13.879   3.203   1.836  1.00  0.00           H  
ATOM   1352  HB  THR A  86      13.238   5.493   1.097  1.00  0.00           H  
ATOM   1353  HG1 THR A  86      11.115   4.170   0.096  1.00  0.00           H  
ATOM   1354 1HG2 THR A  86      14.183   5.249  -1.175  1.00  0.00           H  
ATOM   1355 2HG2 THR A  86      15.049   4.219  -0.010  1.00  0.00           H  
ATOM   1356 3HG2 THR A  86      13.860   3.501  -1.122  1.00  0.00           H  
ATOM   1357  N   PRO A  87      10.703   3.470   2.655  1.00 15.60           N  
ATOM   1358  CA  PRO A  87      10.056   3.651   3.947  1.00 17.23           C  
ATOM   1359  C   PRO A  87      10.410   2.603   4.977  1.00 17.08           C  
ATOM   1360  O   PRO A  87      10.455   2.896   6.179  1.00 19.59           O  
ATOM   1361  CB  PRO A  87       8.557   3.572   3.623  1.00 20.10           C  
ATOM   1362  CG  PRO A  87       8.461   2.941   2.300  1.00 20.74           C  
ATOM   1363  CD  PRO A  87       9.764   3.165   1.567  1.00 18.95           C  
ATOM   1364  HA  PRO A  87      10.314   4.644   4.345  1.00  0.00           H  
ATOM   1365 1HB  PRO A  87       8.035   2.988   4.396  1.00  0.00           H  
ATOM   1366 2HB  PRO A  87       8.117   4.580   3.630  1.00  0.00           H  
ATOM   1367 1HG  PRO A  87       8.257   1.865   2.406  1.00  0.00           H  
ATOM   1368 2HG  PRO A  87       7.620   3.370   1.735  1.00  0.00           H  
ATOM   1369 1HD  PRO A  87      10.046   2.247   1.030  1.00  0.00           H  
ATOM   1370 2HD  PRO A  87       9.651   4.006   0.867  1.00  0.00           H  
ATOM   1371  N   LEU A  88      10.703   1.371   4.538  1.00 20.26           N  
ATOM   1372  CA  LEU A  88      11.220   0.383   5.495  1.00 16.71           C  
ATOM   1373  C   LEU A  88      12.528   0.856   6.129  1.00 16.12           C  
ATOM   1374  O   LEU A  88      12.725   0.720   7.326  1.00 20.58           O  
ATOM   1375  CB  LEU A  88      11.424  -0.922   4.722  1.00 17.26           C  
ATOM   1376  CG  LEU A  88      10.119  -1.717   4.503  1.00 14.55           C  
ATOM   1377  CD1 LEU A  88      10.387  -2.868   3.538  1.00 18.70           C  
ATOM   1378  CD2 LEU A  88       9.546  -2.178   5.825  1.00 22.22           C  
ATOM   1379  H   LEU A  88      10.579   1.103   3.572  1.00  0.00           H  
ATOM   1380  HA  LEU A  88      10.480   0.245   6.283  1.00  0.00           H  
ATOM   1381 1HB  LEU A  88      11.860  -0.687   3.752  1.00  0.00           H  
ATOM   1382 2HB  LEU A  88      12.128  -1.546   5.272  1.00  0.00           H  
ATOM   1383  HG  LEU A  88       9.386  -1.083   4.003  1.00  0.00           H  
ATOM   1384 1HD1 LEU A  88       9.468  -3.432   3.380  1.00  0.00           H  
ATOM   1385 2HD1 LEU A  88      10.736  -2.470   2.585  1.00  0.00           H  
ATOM   1386 3HD1 LEU A  88      11.148  -3.525   3.958  1.00  0.00           H  
ATOM   1387 1HD2 LEU A  88       8.626  -2.736   5.648  1.00  0.00           H  
ATOM   1388 2HD2 LEU A  88      10.268  -2.820   6.331  1.00  0.00           H  
ATOM   1389 3HD2 LEU A  88       9.331  -1.311   6.450  1.00  0.00           H  
ATOM   1390  N   LEU A  89      13.437   1.380   5.306  1.00 20.44           N  
ATOM   1391  CA  LEU A  89      14.708   1.874   5.873  1.00 19.96           C  
ATOM   1392  C   LEU A  89      14.424   3.005   6.856  1.00 18.17           C  
ATOM   1393  O   LEU A  89      14.980   3.090   7.926  1.00 22.02           O  
ATOM   1394  CB  LEU A  89      15.634   2.344   4.768  1.00 18.30           C  
ATOM   1395  CG  LEU A  89      16.288   1.218   3.927  1.00 16.64           C  
ATOM   1396  CD1 LEU A  89      16.780   1.798   2.645  1.00 16.23           C  
ATOM   1397  CD2 LEU A  89      17.394   0.587   4.798  1.00 23.31           C  
ATOM   1398  H   LEU A  89      13.283   1.449   4.310  1.00  0.00           H  
ATOM   1399  HA  LEU A  89      15.190   1.055   6.407  1.00  0.00           H  
ATOM   1400 1HB  LEU A  89      15.070   2.983   4.091  1.00  0.00           H  
ATOM   1401 2HB  LEU A  89      16.433   2.937   5.213  1.00  0.00           H  
ATOM   1402  HG  LEU A  89      15.534   0.475   3.665  1.00  0.00           H  
ATOM   1403 1HD1 LEU A  89      17.242   1.014   2.045  1.00  0.00           H  
ATOM   1404 2HD1 LEU A  89      15.943   2.229   2.095  1.00  0.00           H  
ATOM   1405 3HD1 LEU A  89      17.515   2.574   2.855  1.00  0.00           H  
ATOM   1406 1HD2 LEU A  89      17.882  -0.214   4.242  1.00  0.00           H  
ATOM   1407 2HD2 LEU A  89      18.130   1.348   5.059  1.00  0.00           H  
ATOM   1408 3HD2 LEU A  89      16.953   0.181   5.708  1.00  0.00           H  
ATOM   1409  N   LEU A  90      13.496   3.887   6.459  1.00 18.73           N  
ATOM   1410  CA  LEU A  90      13.159   4.955   7.386  1.00 19.57           C  
ATOM   1411  C   LEU A  90      12.486   4.434   8.639  1.00 22.00           C  
ATOM   1412  O   LEU A  90      12.660   4.945   9.731  1.00 21.10           O  
ATOM   1413  CB  LEU A  90      12.207   5.998   6.760  1.00 19.19           C  
ATOM   1414  CG  LEU A  90      12.795   6.768   5.586  1.00 20.69           C  
ATOM   1415  CD1 LEU A  90      11.793   7.663   4.893  1.00 18.68           C  
ATOM   1416  CD2 LEU A  90      13.951   7.634   6.109  1.00 24.32           C  
ATOM   1417  H   LEU A  90      13.029   3.846   5.565  1.00  0.00           H  
ATOM   1418  HA  LEU A  90      14.076   5.470   7.668  1.00  0.00           H  
ATOM   1419 1HB  LEU A  90      11.309   5.487   6.418  1.00  0.00           H  
ATOM   1420 2HB  LEU A  90      11.921   6.714   7.530  1.00  0.00           H  
ATOM   1421  HG  LEU A  90      13.163   6.066   4.838  1.00  0.00           H  
ATOM   1422 1HD1 LEU A  90      12.279   8.181   4.066  1.00  0.00           H  
ATOM   1423 2HD1 LEU A  90      10.971   7.059   4.508  1.00  0.00           H  
ATOM   1424 3HD1 LEU A  90      11.407   8.394   5.602  1.00  0.00           H  
ATOM   1425 1HD2 LEU A  90      14.388   8.195   5.282  1.00  0.00           H  
ATOM   1426 2HD2 LEU A  90      13.574   8.329   6.860  1.00  0.00           H  
ATOM   1427 3HD2 LEU A  90      14.712   6.994   6.556  1.00  0.00           H  
ATOM   1428  N   LEU A  91      11.733   3.333   8.485  1.00 20.18           N  
ATOM   1429  CA  LEU A  91      11.126   2.749   9.697  1.00 22.47           C  
ATOM   1430  C   LEU A  91      12.228   2.279  10.637  1.00 23.21           C  
ATOM   1431  O   LEU A  91      12.130   2.441  11.859  1.00 25.08           O  
ATOM   1432  CB  LEU A  91      10.226   1.613   9.241  1.00 27.56           C  
ATOM   1433  CG  LEU A  91       8.839   1.394   9.824  1.00 32.11           C  
ATOM   1434  CD1 LEU A  91       8.547  -0.102   9.904  1.00 29.48           C  
ATOM   1435  CD2 LEU A  91       8.663   2.085  11.166  1.00 25.79           C  
ATOM   1436  H   LEU A  91      11.566   2.894   7.591  1.00  0.00           H  
ATOM   1437  HA  LEU A  91      10.539   3.520  10.195  1.00  0.00           H  
ATOM   1438 1HB  LEU A  91      10.053   1.715   8.171  1.00  0.00           H  
ATOM   1439 2HB  LEU A  91      10.742   0.669   9.416  1.00  0.00           H  
ATOM   1440  HG  LEU A  91       8.089   1.791   9.139  1.00  0.00           H  
ATOM   1441 1HD1 LEU A  91       7.552  -0.257  10.322  1.00  0.00           H  
ATOM   1442 2HD1 LEU A  91       8.591  -0.535   8.905  1.00  0.00           H  
ATOM   1443 3HD1 LEU A  91       9.287  -0.583  10.542  1.00  0.00           H  
ATOM   1444 1HD2 LEU A  91       7.656   1.900  11.541  1.00  0.00           H  
ATOM   1445 2HD2 LEU A  91       9.392   1.694  11.875  1.00  0.00           H  
ATOM   1446 3HD2 LEU A  91       8.814   3.158  11.045  1.00  0.00           H  
ATOM   1447  N   ASP A  92      13.293   1.667  10.104  1.00 23.79           N  
ATOM   1448  CA  ASP A  92      14.373   1.116  10.942  1.00 20.20           C  
ATOM   1449  C   ASP A  92      14.916   2.275  11.767  1.00 24.02           C  
ATOM   1450  O   ASP A  92      15.176   2.235  12.948  1.00 23.40           O  
ATOM   1451  CB  ASP A  92      15.530   0.607  10.065  1.00 18.38           C  
ATOM   1452  CG  ASP A  92      15.643  -0.893   9.871  1.00 19.89           C  
ATOM   1453  OD1 ASP A  92      15.005  -1.623  10.655  1.00 22.32           O  
ATOM   1454  OD2 ASP A  92      16.362  -1.355   8.946  1.00 23.36           O  
ATOM   1455  H   ASP A  92      13.357   1.581   9.100  1.00  0.00           H  
ATOM   1456  HA  ASP A  92      13.974   0.277  11.513  1.00  0.00           H  
ATOM   1457 1HB  ASP A  92      15.449   1.041   9.068  1.00  0.00           H  
ATOM   1458 2HB  ASP A  92      16.480   0.935  10.489  1.00  0.00           H  
ATOM   1459  N   LEU A  93      15.058   3.424  11.075  1.00 21.23           N  
ATOM   1460  CA  LEU A  93      15.587   4.584  11.793  1.00 24.16           C  
ATOM   1461  C   LEU A  93      14.586   5.063  12.836  1.00 24.46           C  
ATOM   1462  O   LEU A  93      14.953   5.350  13.953  1.00 23.77           O  
ATOM   1463  CB  LEU A  93      15.903   5.784  10.889  1.00 24.13           C  
ATOM   1464  CG  LEU A  93      17.019   5.537   9.875  1.00 25.27           C  
ATOM   1465  CD1 LEU A  93      17.233   6.702   8.938  1.00 19.60           C  
ATOM   1466  CD2 LEU A  93      18.283   5.204  10.692  1.00 26.88           C  
ATOM   1467  H   LEU A  93      14.819   3.517  10.098  1.00  0.00           H  
ATOM   1468  HA  LEU A  93      16.520   4.296  12.276  1.00  0.00           H  
ATOM   1469 1HB  LEU A  93      15.000   6.056  10.345  1.00  0.00           H  
ATOM   1470 2HB  LEU A  93      16.191   6.626  11.518  1.00  0.00           H  
ATOM   1471  HG  LEU A  93      16.743   4.705   9.226  1.00  0.00           H  
ATOM   1472 1HD1 LEU A  93      18.038   6.466   8.242  1.00  0.00           H  
ATOM   1473 2HD1 LEU A  93      16.316   6.893   8.380  1.00  0.00           H  
ATOM   1474 3HD1 LEU A  93      17.500   7.587   9.514  1.00  0.00           H  
ATOM   1475 1HD2 LEU A  93      19.116   5.017  10.014  1.00  0.00           H  
ATOM   1476 2HD2 LEU A  93      18.527   6.044  11.343  1.00  0.00           H  
ATOM   1477 3HD2 LEU A  93      18.101   4.316  11.298  1.00  0.00           H  
ATOM   1478  N   ALA A  94      13.336   5.181  12.405  1.00 24.38           N  
ATOM   1479  CA  ALA A  94      12.260   5.629  13.262  1.00 24.56           C  
ATOM   1480  C   ALA A  94      12.088   4.723  14.463  1.00 24.21           C  
ATOM   1481  O   ALA A  94      11.825   5.194  15.588  1.00 22.63           O  
ATOM   1482  CB  ALA A  94      10.979   5.735  12.450  1.00 28.60           C  
ATOM   1483  H   ALA A  94      13.134   4.948  11.443  1.00  0.00           H  
ATOM   1484  HA  ALA A  94      12.524   6.613  13.651  1.00  0.00           H  
ATOM   1485 1HB  ALA A  94      10.167   6.072  13.094  1.00  0.00           H  
ATOM   1486 2HB  ALA A  94      11.120   6.450  11.639  1.00  0.00           H  
ATOM   1487 3HB  ALA A  94      10.731   4.760  12.034  1.00  0.00           H  
ATOM   1488  N   LEU A  95      12.240   3.421  14.291  1.00 22.76           N  
ATOM   1489  CA  LEU A  95      12.051   2.496  15.423  1.00 27.05           C  
ATOM   1490  C   LEU A  95      13.197   2.573  16.433  1.00 29.05           C  
ATOM   1491  O   LEU A  95      13.021   2.485  17.643  1.00 27.35           O  
ATOM   1492  CB  LEU A  95      11.952   1.072  14.862  1.00 27.92           C  
ATOM   1493  CG  LEU A  95      10.589   0.664  14.304  1.00 32.63           C  
ATOM   1494  CD1 LEU A  95      10.545  -0.826  13.987  1.00 31.53           C  
ATOM   1495  CD2 LEU A  95       9.491   1.062  15.282  1.00 40.01           C  
ATOM   1496  H   LEU A  95      12.486   3.047  13.386  1.00  0.00           H  
ATOM   1497  HA  LEU A  95      11.124   2.757  15.932  1.00  0.00           H  
ATOM   1498 1HB  LEU A  95      12.680   0.963  14.060  1.00  0.00           H  
ATOM   1499 2HB  LEU A  95      12.207   0.368  15.654  1.00  0.00           H  
ATOM   1500  HG  LEU A  95      10.421   1.165  13.350  1.00  0.00           H  
ATOM   1501 1HD1 LEU A  95       9.563  -1.085  13.592  1.00  0.00           H  
ATOM   1502 2HD1 LEU A  95      11.308  -1.063  13.245  1.00  0.00           H  
ATOM   1503 3HD1 LEU A  95      10.732  -1.397  14.896  1.00  0.00           H  
ATOM   1504 1HD2 LEU A  95       8.521   0.769  14.879  1.00  0.00           H  
ATOM   1505 2HD2 LEU A  95       9.654   0.560  16.236  1.00  0.00           H  
ATOM   1506 3HD2 LEU A  95       9.511   2.142  15.432  1.00  0.00           H  
ATOM   1507  N   LEU A  96      14.393   2.749  15.877  1.00 30.80           N  
ATOM   1508  CA  LEU A  96      15.607   2.952  16.646  1.00 32.52           C  
ATOM   1509  C   LEU A  96      15.414   4.077  17.649  1.00 33.72           C  
ATOM   1510  O   LEU A  96      15.690   3.914  18.824  1.00 31.10           O  
ATOM   1511  CB  LEU A  96      16.752   3.388  15.744  1.00 32.18           C  
ATOM   1512  CG  LEU A  96      18.099   2.726  15.876  1.00 32.74           C  
ATOM   1513  CD1 LEU A  96      18.005   1.288  16.357  1.00 28.99           C  
ATOM   1514  CD2 LEU A  96      18.809   2.848  14.530  1.00 30.14           C  
ATOM   1515  H   LEU A  96      14.445   2.739  14.868  1.00  0.00           H  
ATOM   1516  HA  LEU A  96      15.879   2.009  17.118  1.00  0.00           H  
ATOM   1517 1HB  LEU A  96      16.453   3.240  14.708  1.00  0.00           H  
ATOM   1518 2HB  LEU A  96      16.932   4.452  15.900  1.00  0.00           H  
ATOM   1519  HG  LEU A  96      18.675   3.225  16.655  1.00  0.00           H  
ATOM   1520 1HD1 LEU A  96      19.006   0.864  16.433  1.00  0.00           H  
ATOM   1521 2HD1 LEU A  96      17.526   1.262  17.336  1.00  0.00           H  
ATOM   1522 3HD1 LEU A  96      17.417   0.705  15.649  1.00  0.00           H  
ATOM   1523 1HD2 LEU A  96      19.791   2.378  14.592  1.00  0.00           H  
ATOM   1524 2HD2 LEU A  96      18.217   2.352  13.760  1.00  0.00           H  
ATOM   1525 3HD2 LEU A  96      18.927   3.901  14.275  1.00  0.00           H  
ATOM   1526  N   VAL A  97      14.967   5.229  17.142  1.00 34.28           N  
ATOM   1527  CA  VAL A  97      14.743   6.349  18.053  1.00 33.05           C  
ATOM   1528  C   VAL A  97      13.364   6.346  18.684  1.00 34.64           C  
ATOM   1529  O   VAL A  97      13.040   7.305  19.418  1.00 30.60           O  
ATOM   1530  CB  VAL A  97      14.970   7.687  17.317  1.00 31.58           C  
ATOM   1531  CG1 VAL A  97      16.393   7.718  16.798  1.00 34.39           C  
ATOM   1532  CG2 VAL A  97      13.961   7.879  16.198  1.00 27.98           C  
ATOM   1533  H   VAL A  97      14.780   5.351  16.157  1.00  0.00           H  
ATOM   1534  HA  VAL A  97      15.456   6.275  18.875  1.00  0.00           H  
ATOM   1535  HB  VAL A  97      14.865   8.505  18.029  1.00  0.00           H  
ATOM   1536 1HG1 VAL A  97      16.569   8.658  16.275  1.00  0.00           H  
ATOM   1537 2HG1 VAL A  97      17.087   7.633  17.634  1.00  0.00           H  
ATOM   1538 3HG1 VAL A  97      16.548   6.887  16.110  1.00  0.00           H  
ATOM   1539 1HG2 VAL A  97      14.147   8.830  15.700  1.00  0.00           H  
ATOM   1540 2HG2 VAL A  97      14.058   7.067  15.478  1.00  0.00           H  
ATOM   1541 3HG2 VAL A  97      12.953   7.878  16.613  1.00  0.00           H  
ATOM   1542  N   ASP A  98      12.533   5.322  18.453  1.00 34.03           N  
ATOM   1543  CA  ASP A  98      11.228   5.389  19.114  1.00 37.10           C  
ATOM   1544  C   ASP A  98      10.439   6.620  18.683  1.00 35.16           C  
ATOM   1545  O   ASP A  98       9.796   7.357  19.433  1.00 28.68           O  
ATOM   1546  CB  ASP A  98      11.389   5.406  20.643  1.00 42.35           C  
ATOM   1547  CG  ASP A  98      10.051   5.062  21.282  1.00 51.06           C  
ATOM   1548  OD1 ASP A  98       9.290   4.346  20.586  1.00 59.55           O  
ATOM   1549  OD2 ASP A  98       9.763   5.486  22.421  1.00 60.97           O  
ATOM   1550  H   ASP A  98      12.747   4.528  17.866  1.00  0.00           H  
ATOM   1551  HA  ASP A  98      10.654   4.504  18.837  1.00  0.00           H  
ATOM   1552 1HB  ASP A  98      12.154   4.686  20.936  1.00  0.00           H  
ATOM   1553 2HB  ASP A  98      11.728   6.392  20.962  1.00  0.00           H  
ATOM   1554  N   ALA A  99      10.462   6.879  17.371  1.00 32.31           N  
ATOM   1555  CA  ALA A  99       9.710   8.049  16.920  1.00 29.22           C  
ATOM   1556  C   ALA A  99       8.217   7.976  17.207  1.00 29.46           C  
ATOM   1557  O   ALA A  99       7.586   6.928  17.269  1.00 27.97           O  
ATOM   1558  CB  ALA A  99       9.946   8.257  15.434  1.00 26.36           C  
ATOM   1559  H   ALA A  99      10.960   6.322  16.691  1.00  0.00           H  
ATOM   1560  HA  ALA A  99      10.074   8.918  17.469  1.00  0.00           H  
ATOM   1561 1HB  ALA A  99       9.386   9.129  15.095  1.00  0.00           H  
ATOM   1562 2HB  ALA A  99      11.009   8.416  15.253  1.00  0.00           H  
ATOM   1563 3HB  ALA A  99       9.612   7.377  14.886  1.00  0.00           H  
ATOM   1564  N   ASP A 100       7.663   9.179  17.384  1.00 30.41           N  
ATOM   1565  CA  ASP A 100       6.215   9.295  17.477  1.00 34.54           C  
ATOM   1566  C   ASP A 100       5.572   8.803  16.193  1.00 30.43           C  
ATOM   1567  O   ASP A 100       6.071   8.915  15.070  1.00 26.46           O  
ATOM   1568  CB  ASP A 100       5.844  10.761  17.676  1.00 38.00           C  
ATOM   1569  CG  ASP A 100       6.174  11.285  19.058  1.00 43.09           C  
ATOM   1570  OD1 ASP A 100       5.961  10.566  20.062  1.00 47.51           O  
ATOM   1571  OD2 ASP A 100       6.626  12.450  19.129  1.00 46.71           O  
ATOM   1572  H   ASP A 100       8.229  10.013  17.455  1.00  0.00           H  
ATOM   1573  HA  ASP A 100       5.876   8.717  18.337  1.00  0.00           H  
ATOM   1574 1HB  ASP A 100       6.370  11.372  16.943  1.00  0.00           H  
ATOM   1575 2HB  ASP A 100       4.775  10.892  17.505  1.00  0.00           H  
ATOM   1576  N   GLN A 101       4.353   8.287  16.320  1.00 29.68           N  
ATOM   1577  CA  GLN A 101       3.607   7.869  15.142  1.00 30.18           C  
ATOM   1578  C   GLN A 101       3.448   8.978  14.115  1.00 29.16           C  
ATOM   1579  O   GLN A 101       3.542   8.720  12.909  1.00 23.73           O  
ATOM   1580  CB  GLN A 101       2.226   7.366  15.607  1.00 34.16           C  
ATOM   1581  CG  GLN A 101       2.252   5.876  15.891  1.00 38.67           C  
ATOM   1582  CD  GLN A 101       0.982   5.351  16.532  1.00 41.95           C  
ATOM   1583  OE1 GLN A 101       1.067   4.421  17.332  1.00 53.69           O  
ATOM   1584  NE2 GLN A 101      -0.168   5.908  16.191  1.00 45.18           N  
ATOM   1585  H   GLN A 101       3.933   8.180  17.232  1.00  0.00           H  
ATOM   1586  HA  GLN A 101       4.152   7.059  14.657  1.00  0.00           H  
ATOM   1587 1HB  GLN A 101       1.927   7.904  16.507  1.00  0.00           H  
ATOM   1588 2HB  GLN A 101       1.484   7.578  14.838  1.00  0.00           H  
ATOM   1589 1HG  GLN A 101       2.392   5.340  14.952  1.00  0.00           H  
ATOM   1590 2HG  GLN A 101       3.076   5.660  16.571  1.00  0.00           H  
ATOM   1591 1HE2 GLN A 101      -1.022   5.582  16.598  1.00  0.00           H  
ATOM   1592 2HE2 GLN A 101      -0.185   6.655  15.526  1.00  0.00           H  
ATOM   1593  N   GLY A 102       3.187  10.224  14.553  1.00 26.83           N  
ATOM   1594  CA  GLY A 102       2.992  11.303  13.586  1.00 24.63           C  
ATOM   1595  C   GLY A 102       4.261  11.529  12.775  1.00 24.81           C  
ATOM   1596  O   GLY A 102       4.218  11.856  11.590  1.00 24.60           O  
ATOM   1597  H   GLY A 102       3.123  10.430  15.540  1.00  0.00           H  
ATOM   1598 1HA  GLY A 102       2.164  11.052  12.923  1.00  0.00           H  
ATOM   1599 2HA  GLY A 102       2.717  12.217  14.111  1.00  0.00           H  
ATOM   1600  N   THR A 103       5.401  11.352  13.447  1.00 22.81           N  
ATOM   1601  CA  THR A 103       6.649  11.588  12.731  1.00 25.54           C  
ATOM   1602  C   THR A 103       6.893  10.455  11.748  1.00 23.83           C  
ATOM   1603  O   THR A 103       7.400  10.614  10.655  1.00 21.63           O  
ATOM   1604  CB  THR A 103       7.816  11.696  13.732  1.00 25.68           C  
ATOM   1605  OG1 THR A 103       7.538  12.792  14.591  1.00 27.62           O  
ATOM   1606  CG2 THR A 103       9.095  12.005  12.967  1.00 33.49           C  
ATOM   1607  H   THR A 103       5.436  11.066  14.415  1.00  0.00           H  
ATOM   1608  HA  THR A 103       6.563  12.528  12.186  1.00  0.00           H  
ATOM   1609  HB  THR A 103       7.922  10.754  14.270  1.00  0.00           H  
ATOM   1610  HG1 THR A 103       6.701  13.191  14.339  1.00  0.00           H  
ATOM   1611 1HG2 THR A 103       9.927  12.083  13.666  1.00  0.00           H  
ATOM   1612 2HG2 THR A 103       9.294  11.206  12.253  1.00  0.00           H  
ATOM   1613 3HG2 THR A 103       8.981  12.948  12.433  1.00  0.00           H  
ATOM   1614  N   ILE A 104       6.496   9.244  12.160  1.00 23.67           N  
ATOM   1615  CA  ILE A 104       6.696   8.130  11.205  1.00 22.80           C  
ATOM   1616  C   ILE A 104       5.801   8.278   9.995  1.00 23.16           C  
ATOM   1617  O   ILE A 104       6.144   8.049   8.848  1.00 20.71           O  
ATOM   1618  CB  ILE A 104       6.425   6.801  11.913  1.00 24.02           C  
ATOM   1619  CG1 ILE A 104       7.411   6.518  13.054  1.00 25.20           C  
ATOM   1620  CG2 ILE A 104       6.398   5.665  10.902  1.00 26.37           C  
ATOM   1621  CD1 ILE A 104       6.962   5.343  13.929  1.00 30.95           C  
ATOM   1622  H   ILE A 104       6.079   9.052  13.060  1.00  0.00           H  
ATOM   1623  HA  ILE A 104       7.730   8.149  10.863  1.00  0.00           H  
ATOM   1624  HB  ILE A 104       5.463   6.849  12.421  1.00  0.00           H  
ATOM   1625 1HG1 ILE A 104       8.394   6.299  12.639  1.00  0.00           H  
ATOM   1626 2HG1 ILE A 104       7.511   7.407  13.677  1.00  0.00           H  
ATOM   1627 1HG2 ILE A 104       6.205   4.724  11.417  1.00  0.00           H  
ATOM   1628 2HG2 ILE A 104       5.611   5.847  10.172  1.00  0.00           H  
ATOM   1629 3HG2 ILE A 104       7.360   5.609  10.392  1.00  0.00           H  
ATOM   1630 1HD1 ILE A 104       7.691   5.181  14.723  1.00  0.00           H  
ATOM   1631 2HD1 ILE A 104       5.990   5.568  14.369  1.00  0.00           H  
ATOM   1632 3HD1 ILE A 104       6.885   4.444  13.319  1.00  0.00           H  
ATOM   1633  N   LEU A 105       4.558   8.694  10.253  1.00 24.00           N  
ATOM   1634  CA  LEU A 105       3.615   8.926   9.156  1.00 24.52           C  
ATOM   1635  C   LEU A 105       4.095  10.048   8.261  1.00 22.14           C  
ATOM   1636  O   LEU A 105       4.109  10.023   7.027  1.00 20.72           O  
ATOM   1637  CB  LEU A 105       2.235   9.268   9.763  1.00 25.43           C  
ATOM   1638  CG  LEU A 105       1.178   9.279   8.636  1.00 34.48           C  
ATOM   1639  CD1 LEU A 105       1.398   8.118   7.683  1.00 38.00           C  
ATOM   1640  CD2 LEU A 105      -0.222   9.254   9.217  1.00 44.34           C  
ATOM   1641  H   LEU A 105       4.256   8.853  11.204  1.00  0.00           H  
ATOM   1642  HA  LEU A 105       3.540   8.013   8.566  1.00  0.00           H  
ATOM   1643 1HB  LEU A 105       1.994   8.523  10.519  1.00  0.00           H  
ATOM   1644 2HB  LEU A 105       2.301  10.241  10.249  1.00  0.00           H  
ATOM   1645  HG  LEU A 105       1.295  10.182   8.036  1.00  0.00           H  
ATOM   1646 1HD1 LEU A 105       0.643   8.144   6.897  1.00  0.00           H  
ATOM   1647 2HD1 LEU A 105       2.389   8.197   7.236  1.00  0.00           H  
ATOM   1648 3HD1 LEU A 105       1.319   7.179   8.230  1.00  0.00           H  
ATOM   1649 1HD2 LEU A 105      -0.952   9.263   8.407  1.00  0.00           H  
ATOM   1650 2HD2 LEU A 105      -0.352   8.351   9.813  1.00  0.00           H  
ATOM   1651 3HD2 LEU A 105      -0.370  10.130   9.849  1.00  0.00           H  
ATOM   1652  N   ALA A 106       4.614  11.128   8.854  1.00 22.05           N  
ATOM   1653  CA  ALA A 106       5.213  12.166   8.007  1.00 20.74           C  
ATOM   1654  C   ALA A 106       6.380  11.669   7.154  1.00 20.94           C  
ATOM   1655  O   ALA A 106       6.522  12.019   5.994  1.00 20.55           O  
ATOM   1656  CB  ALA A 106       5.751  13.248   8.944  1.00 24.59           C  
ATOM   1657  H   ALA A 106       4.608  11.253   9.856  1.00  0.00           H  
ATOM   1658  HA  ALA A 106       4.432  12.571   7.364  1.00  0.00           H  
ATOM   1659 1HB  ALA A 106       6.208  14.044   8.356  1.00  0.00           H  
ATOM   1660 2HB  ALA A 106       4.932  13.658   9.535  1.00  0.00           H  
ATOM   1661 3HB  ALA A 106       6.497  12.815   9.609  1.00  0.00           H  
ATOM   1662  N   LEU A 107       7.267  10.871   7.773  1.00 22.34           N  
ATOM   1663  CA  LEU A 107       8.370  10.311   6.979  1.00 20.68           C  
ATOM   1664  C   LEU A 107       7.917   9.371   5.870  1.00 18.29           C  
ATOM   1665  O   LEU A 107       8.314   9.500   4.707  1.00 21.55           O  
ATOM   1666  CB  LEU A 107       9.303   9.478   7.862  1.00 20.83           C  
ATOM   1667  CG  LEU A 107      10.198  10.315   8.797  1.00 22.52           C  
ATOM   1668  CD1 LEU A 107      10.759   9.508   9.951  1.00 24.25           C  
ATOM   1669  CD2 LEU A 107      11.266  10.983   7.955  1.00 19.77           C  
ATOM   1670  H   LEU A 107       7.203  10.644   8.755  1.00  0.00           H  
ATOM   1671  HA  LEU A 107       8.941  11.134   6.552  1.00  0.00           H  
ATOM   1672 1HB  LEU A 107       8.698   8.807   8.470  1.00  0.00           H  
ATOM   1673 2HB  LEU A 107       9.943   8.874   7.219  1.00  0.00           H  
ATOM   1674  HG  LEU A 107       9.593  11.068   9.302  1.00  0.00           H  
ATOM   1675 1HD1 LEU A 107      11.381  10.150  10.575  1.00  0.00           H  
ATOM   1676 2HD1 LEU A 107       9.939   9.107  10.547  1.00  0.00           H  
ATOM   1677 3HD1 LEU A 107      11.361   8.687   9.562  1.00  0.00           H  
ATOM   1678 1HD2 LEU A 107      11.913  11.583   8.596  1.00  0.00           H  
ATOM   1679 2HD2 LEU A 107      11.861  10.221   7.450  1.00  0.00           H  
ATOM   1680 3HD2 LEU A 107      10.794  11.626   7.212  1.00  0.00           H  
ATOM   1681  N   VAL A 108       7.136   8.348   6.254  1.00 18.93           N  
ATOM   1682  CA  VAL A 108       6.632   7.390   5.271  1.00 18.14           C  
ATOM   1683  C   VAL A 108       5.863   8.122   4.205  1.00 16.70           C  
ATOM   1684  O   VAL A 108       5.995   7.892   3.017  1.00 16.52           O  
ATOM   1685  CB  VAL A 108       5.776   6.305   5.939  1.00 23.35           C  
ATOM   1686  CG1 VAL A 108       5.043   5.467   4.901  1.00 22.65           C  
ATOM   1687  CG2 VAL A 108       6.647   5.431   6.827  1.00 26.78           C  
ATOM   1688  H   VAL A 108       6.889   8.231   7.226  1.00  0.00           H  
ATOM   1689  HA  VAL A 108       7.484   6.906   4.791  1.00  0.00           H  
ATOM   1690  HB  VAL A 108       5.005   6.784   6.543  1.00  0.00           H  
ATOM   1691 1HG1 VAL A 108       4.444   4.707   5.404  1.00  0.00           H  
ATOM   1692 2HG1 VAL A 108       4.391   6.109   4.310  1.00  0.00           H  
ATOM   1693 3HG1 VAL A 108       5.768   4.983   4.247  1.00  0.00           H  
ATOM   1694 1HG2 VAL A 108       6.032   4.664   7.298  1.00  0.00           H  
ATOM   1695 2HG2 VAL A 108       7.421   4.956   6.224  1.00  0.00           H  
ATOM   1696 3HG2 VAL A 108       7.113   6.045   7.597  1.00  0.00           H  
ATOM   1697  N   GLY A 109       5.009   9.108   4.583  1.00 18.92           N  
ATOM   1698  CA  GLY A 109       4.286   9.796   3.535  1.00 17.49           C  
ATOM   1699  C   GLY A 109       5.135  10.678   2.647  1.00 16.42           C  
ATOM   1700  O   GLY A 109       4.965  10.728   1.416  1.00 16.55           O  
ATOM   1701  H   GLY A 109       4.858   9.379   5.544  1.00  0.00           H  
ATOM   1702 1HA  GLY A 109       3.787   9.066   2.898  1.00  0.00           H  
ATOM   1703 2HA  GLY A 109       3.510  10.420   3.978  1.00  0.00           H  
ATOM   1704  N   ALA A 110       6.098  11.399   3.248  1.00 15.39           N  
ATOM   1705  CA  ALA A 110       6.982  12.195   2.380  1.00 19.03           C  
ATOM   1706  C   ALA A 110       7.842  11.286   1.502  1.00 16.26           C  
ATOM   1707  O   ALA A 110       8.220  11.602   0.403  1.00 16.00           O  
ATOM   1708  CB  ALA A 110       7.914  13.036   3.245  1.00 20.79           C  
ATOM   1709  H   ALA A 110       6.241  11.420   4.248  1.00  0.00           H  
ATOM   1710  HA  ALA A 110       6.359  12.853   1.774  1.00  0.00           H  
ATOM   1711 1HB  ALA A 110       8.570  13.627   2.605  1.00  0.00           H  
ATOM   1712 2HB  ALA A 110       7.324  13.703   3.874  1.00  0.00           H  
ATOM   1713 3HB  ALA A 110       8.515  12.382   3.874  1.00  0.00           H  
ATOM   1714  N   ASP A 111       8.133  10.089   2.060  1.00 15.64           N  
ATOM   1715  CA  ASP A 111       8.910   9.159   1.249  1.00 17.35           C  
ATOM   1716  C   ASP A 111       8.078   8.687   0.080  1.00 15.99           C  
ATOM   1717  O   ASP A 111       8.545   8.599  -1.035  1.00 16.44           O  
ATOM   1718  CB  ASP A 111       9.360   7.982   2.125  1.00 17.08           C  
ATOM   1719  CG  ASP A 111      10.405   7.168   1.388  1.00 20.32           C  
ATOM   1720  OD1 ASP A 111      10.081   6.466   0.413  1.00 24.76           O  
ATOM   1721  OD2 ASP A 111      11.579   7.279   1.771  1.00 27.86           O  
ATOM   1722  H   ASP A 111       7.847   9.812   2.988  1.00  0.00           H  
ATOM   1723  HA  ASP A 111       9.788   9.682   0.869  1.00  0.00           H  
ATOM   1724 1HB  ASP A 111       9.767   8.361   3.063  1.00  0.00           H  
ATOM   1725 2HB  ASP A 111       8.498   7.360   2.370  1.00  0.00           H  
ATOM   1726  N   GLY A 112       6.786   8.377   0.332  1.00 16.84           N  
ATOM   1727  CA  GLY A 112       6.003   7.938  -0.819  1.00 14.81           C  
ATOM   1728  C   GLY A 112       5.904   9.030  -1.849  1.00 13.66           C  
ATOM   1729  O   GLY A 112       5.877   8.876  -3.047  1.00 15.04           O  
ATOM   1730  H   GLY A 112       6.343   8.428   1.238  1.00  0.00           H  
ATOM   1731 1HA  GLY A 112       6.467   7.055  -1.259  1.00  0.00           H  
ATOM   1732 2HA  GLY A 112       5.006   7.647  -0.491  1.00  0.00           H  
ATOM   1733  N   ILE A 113       5.840  10.261  -1.312  1.00 16.77           N  
ATOM   1734  CA  ILE A 113       5.760  11.363  -2.260  1.00 16.37           C  
ATOM   1735  C   ILE A 113       7.061  11.457  -3.054  1.00 13.53           C  
ATOM   1736  O   ILE A 113       7.020  11.624  -4.242  1.00 14.09           O  
ATOM   1737  CB  ILE A 113       5.450  12.662  -1.487  1.00 19.33           C  
ATOM   1738  CG1 ILE A 113       3.984  12.733  -1.016  1.00 20.34           C  
ATOM   1739  CG2 ILE A 113       5.792  13.843  -2.373  1.00 17.39           C  
ATOM   1740  CD1 ILE A 113       3.691  13.913  -0.102  1.00 22.42           C  
ATOM   1741  H   ILE A 113       5.844  10.463  -0.322  1.00  0.00           H  
ATOM   1742  HA  ILE A 113       4.953  11.157  -2.962  1.00  0.00           H  
ATOM   1743  HB  ILE A 113       6.048  12.695  -0.577  1.00  0.00           H  
ATOM   1744 1HG1 ILE A 113       3.327  12.800  -1.882  1.00  0.00           H  
ATOM   1745 2HG1 ILE A 113       3.728  11.817  -0.482  1.00  0.00           H  
ATOM   1746 1HG2 ILE A 113       5.578  14.770  -1.842  1.00  0.00           H  
ATOM   1747 2HG2 ILE A 113       6.849  13.809  -2.632  1.00  0.00           H  
ATOM   1748 3HG2 ILE A 113       5.194  13.800  -3.283  1.00  0.00           H  
ATOM   1749 1HD1 ILE A 113       2.640  13.896   0.189  1.00  0.00           H  
ATOM   1750 2HD1 ILE A 113       4.315  13.846   0.790  1.00  0.00           H  
ATOM   1751 3HD1 ILE A 113       3.906  14.842  -0.628  1.00  0.00           H  
ATOM   1752  N   MET A 114       8.173  11.301  -2.362  1.00 16.70           N  
ATOM   1753  CA  MET A 114       9.501  11.328  -2.986  1.00 16.12           C  
ATOM   1754  C   MET A 114       9.612  10.317  -4.098  1.00 13.19           C  
ATOM   1755  O   MET A 114      10.003  10.566  -5.221  1.00 14.40           O  
ATOM   1756  CB  MET A 114      10.595  11.055  -1.931  1.00 14.61           C  
ATOM   1757  CG  MET A 114      12.008  11.149  -2.501  1.00 15.81           C  
ATOM   1758  SD  MET A 114      13.166  10.812  -1.154  1.00 17.92           S  
ATOM   1759  CE  MET A 114      13.034   9.015  -0.994  1.00 13.71           C  
ATOM   1760  H   MET A 114       8.101  11.158  -1.365  1.00  0.00           H  
ATOM   1761  HA  MET A 114       9.664  12.319  -3.410  1.00  0.00           H  
ATOM   1762 1HB  MET A 114      10.500  11.771  -1.116  1.00  0.00           H  
ATOM   1763 2HB  MET A 114      10.454  10.059  -1.510  1.00  0.00           H  
ATOM   1764 1HG  MET A 114      12.124  10.425  -3.306  1.00  0.00           H  
ATOM   1765 2HG  MET A 114      12.168  12.145  -2.913  1.00  0.00           H  
ATOM   1766 1HE  MET A 114      13.696   8.671  -0.199  1.00  0.00           H  
ATOM   1767 2HE  MET A 114      12.005   8.745  -0.753  1.00  0.00           H  
ATOM   1768 3HE  MET A 114      13.322   8.544  -1.934  1.00  0.00           H  
ATOM   1769  N   ILE A 115       9.282   9.055  -3.741  1.00 15.28           N  
ATOM   1770  CA  ILE A 115       9.397   8.024  -4.792  1.00 14.84           C  
ATOM   1771  C   ILE A 115       8.334   8.153  -5.859  1.00 13.36           C  
ATOM   1772  O   ILE A 115       8.472   8.005  -7.057  1.00 16.11           O  
ATOM   1773  CB  ILE A 115       9.265   6.614  -4.114  1.00 14.68           C  
ATOM   1774  CG1 ILE A 115      10.326   6.529  -2.993  1.00 15.80           C  
ATOM   1775  CG2 ILE A 115       9.375   5.513  -5.123  1.00 16.91           C  
ATOM   1776  CD1 ILE A 115      11.708   6.805  -3.604  1.00 18.43           C  
ATOM   1777  H   ILE A 115       8.969   8.785  -2.819  1.00  0.00           H  
ATOM   1778  HA  ILE A 115      10.376   8.116  -5.261  1.00  0.00           H  
ATOM   1779  HB  ILE A 115       8.296   6.537  -3.621  1.00  0.00           H  
ATOM   1780 1HG1 ILE A 115      10.092   7.255  -2.215  1.00  0.00           H  
ATOM   1781 2HG1 ILE A 115      10.294   5.540  -2.536  1.00  0.00           H  
ATOM   1782 1HG2 ILE A 115       9.280   4.550  -4.622  1.00  0.00           H  
ATOM   1783 2HG2 ILE A 115       8.582   5.617  -5.862  1.00  0.00           H  
ATOM   1784 3HG2 ILE A 115      10.344   5.570  -5.620  1.00  0.00           H  
ATOM   1785 1HD1 ILE A 115      12.468   6.748  -2.825  1.00  0.00           H  
ATOM   1786 2HD1 ILE A 115      11.921   6.062  -4.374  1.00  0.00           H  
ATOM   1787 3HD1 ILE A 115      11.717   7.800  -4.047  1.00  0.00           H  
ATOM   1788  N   GLY A 116       7.072   8.406  -5.434  1.00 15.23           N  
ATOM   1789  CA  GLY A 116       6.091   8.456  -6.545  1.00 15.62           C  
ATOM   1790  C   GLY A 116       6.244   9.646  -7.452  1.00 13.25           C  
ATOM   1791  O   GLY A 116       6.041   9.523  -8.651  1.00 16.60           O  
ATOM   1792  H   GLY A 116       6.752   8.555  -4.488  1.00  0.00           H  
ATOM   1793 1HA  GLY A 116       6.182   7.555  -7.151  1.00  0.00           H  
ATOM   1794 2HA  GLY A 116       5.081   8.469  -6.138  1.00  0.00           H  
ATOM   1795  N   THR A 117       6.687  10.813  -6.961  1.00 15.79           N  
ATOM   1796  CA  THR A 117       7.015  11.884  -7.892  1.00 14.39           C  
ATOM   1797  C   THR A 117       8.302  11.621  -8.706  1.00 12.58           C  
ATOM   1798  O   THR A 117       8.406  11.997  -9.873  1.00 15.60           O  
ATOM   1799  CB  THR A 117       7.201  13.236  -7.177  1.00 16.16           C  
ATOM   1800  OG1 THR A 117       8.063  13.190  -6.073  1.00 15.47           O  
ATOM   1801  CG2 THR A 117       5.836  13.708  -6.632  1.00 23.19           C  
ATOM   1802  H   THR A 117       6.800  10.971  -5.970  1.00  0.00           H  
ATOM   1803  HA  THR A 117       6.193  11.990  -8.600  1.00  0.00           H  
ATOM   1804  HB  THR A 117       7.594  13.969  -7.881  1.00  0.00           H  
ATOM   1805  HG1 THR A 117       8.391  12.294  -5.961  1.00  0.00           H  
ATOM   1806 1HG2 THR A 117       5.958  14.665  -6.125  1.00  0.00           H  
ATOM   1807 2HG2 THR A 117       5.134  13.822  -7.458  1.00  0.00           H  
ATOM   1808 3HG2 THR A 117       5.451  12.971  -5.928  1.00  0.00           H  
ATOM   1809  N   GLY A 118       9.231  10.879  -8.117  1.00 17.17           N  
ATOM   1810  CA  GLY A 118      10.422  10.441  -8.875  1.00 15.75           C  
ATOM   1811  C   GLY A 118      10.001   9.521 -10.003  1.00 12.86           C  
ATOM   1812  O   GLY A 118      10.480   9.592 -11.108  1.00 15.94           O  
ATOM   1813  H   GLY A 118       9.136  10.606  -7.149  1.00  0.00           H  
ATOM   1814 1HA  GLY A 118      10.943  11.313  -9.269  1.00  0.00           H  
ATOM   1815 2HA  GLY A 118      11.112   9.930  -8.205  1.00  0.00           H  
ATOM   1816  N   LEU A 119       9.013   8.628  -9.703  1.00 18.23           N  
ATOM   1817  CA  LEU A 119       8.497   7.742 -10.741  1.00 16.69           C  
ATOM   1818  C   LEU A 119       7.750   8.510 -11.821  1.00 13.37           C  
ATOM   1819  O   LEU A 119       7.919   8.284 -12.978  1.00 18.48           O  
ATOM   1820  CB  LEU A 119       7.487   6.745 -10.121  1.00 17.22           C  
ATOM   1821  CG  LEU A 119       6.802   5.852 -11.172  1.00 20.72           C  
ATOM   1822  CD1 LEU A 119       7.780   4.934 -11.893  1.00 19.56           C  
ATOM   1823  CD2 LEU A 119       5.682   5.081 -10.486  1.00 23.70           C  
ATOM   1824  H   LEU A 119       8.630   8.569  -8.770  1.00  0.00           H  
ATOM   1825  HA  LEU A 119       9.331   7.185 -11.166  1.00  0.00           H  
ATOM   1826 1HB  LEU A 119       8.015   6.115  -9.407  1.00  0.00           H  
ATOM   1827 2HB  LEU A 119       6.726   7.310  -9.582  1.00  0.00           H  
ATOM   1828  HG  LEU A 119       6.394   6.475 -11.969  1.00  0.00           H  
ATOM   1829 1HD1 LEU A 119       7.241   4.329 -12.622  1.00  0.00           H  
ATOM   1830 2HD1 LEU A 119       8.532   5.534 -12.406  1.00  0.00           H  
ATOM   1831 3HD1 LEU A 119       8.267   4.282 -11.169  1.00  0.00           H  
ATOM   1832 1HD2 LEU A 119       5.182   4.441 -11.214  1.00  0.00           H  
ATOM   1833 2HD2 LEU A 119       6.099   4.466  -9.688  1.00  0.00           H  
ATOM   1834 3HD2 LEU A 119       4.962   5.783 -10.064  1.00  0.00           H  
ATOM   1835  N   VAL A 120       6.913   9.465 -11.363  1.00 16.92           N  
ATOM   1836  CA  VAL A 120       6.233  10.263 -12.379  1.00 16.55           C  
ATOM   1837  C   VAL A 120       7.264  11.000 -13.228  1.00 12.37           C  
ATOM   1838  O   VAL A 120       7.192  11.058 -14.432  1.00 15.97           O  
ATOM   1839  CB  VAL A 120       5.275  11.248 -11.728  1.00 15.63           C  
ATOM   1840  CG1 VAL A 120       4.802  12.318 -12.717  1.00 19.14           C  
ATOM   1841  CG2 VAL A 120       4.054  10.520 -11.167  1.00 22.48           C  
ATOM   1842  H   VAL A 120       6.734   9.655 -10.387  1.00  0.00           H  
ATOM   1843  HA  VAL A 120       5.661   9.592 -13.020  1.00  0.00           H  
ATOM   1844  HB  VAL A 120       5.791  11.760 -10.916  1.00  0.00           H  
ATOM   1845 1HG1 VAL A 120       4.119  13.003 -12.213  1.00  0.00           H  
ATOM   1846 2HG1 VAL A 120       5.662  12.873 -13.091  1.00  0.00           H  
ATOM   1847 3HG1 VAL A 120       4.287  11.841 -13.550  1.00  0.00           H  
ATOM   1848 1HG2 VAL A 120       3.381  11.242 -10.705  1.00  0.00           H  
ATOM   1849 2HG2 VAL A 120       3.535  10.005 -11.975  1.00  0.00           H  
ATOM   1850 3HG2 VAL A 120       4.375   9.793 -10.420  1.00  0.00           H  
ATOM   1851  N   GLY A 121       8.248  11.558 -12.516  1.00 16.70           N  
ATOM   1852  CA  GLY A 121       9.275  12.251 -13.294  1.00 15.03           C  
ATOM   1853  C   GLY A 121       9.972  11.308 -14.253  1.00 15.86           C  
ATOM   1854  O   GLY A 121      10.319  11.598 -15.383  1.00 16.84           O  
ATOM   1855  H   GLY A 121       8.326  11.533 -11.509  1.00  0.00           H  
ATOM   1856 1HA  GLY A 121       8.819  13.069 -13.852  1.00  0.00           H  
ATOM   1857 2HA  GLY A 121      10.007  12.692 -12.619  1.00  0.00           H  
ATOM   1858  N   ALA A 122      10.148  10.055 -13.781  1.00 19.81           N  
ATOM   1859  CA  ALA A 122      10.882   9.085 -14.600  1.00 17.96           C  
ATOM   1860  C   ALA A 122      10.178   8.725 -15.887  1.00 14.85           C  
ATOM   1861  O   ALA A 122      10.738   8.456 -16.920  1.00 18.39           O  
ATOM   1862  CB  ALA A 122      11.072   7.774 -13.819  1.00 21.49           C  
ATOM   1863  H   ALA A 122       9.789   9.768 -12.882  1.00  0.00           H  
ATOM   1864  HA  ALA A 122      11.860   9.507 -14.830  1.00  0.00           H  
ATOM   1865 1HB  ALA A 122      11.618   7.059 -14.435  1.00  0.00           H  
ATOM   1866 2HB  ALA A 122      11.635   7.972 -12.907  1.00  0.00           H  
ATOM   1867 3HB  ALA A 122      10.098   7.360 -13.561  1.00  0.00           H  
ATOM   1868  N   LEU A 123       8.838   8.725 -15.786  1.00 17.03           N  
ATOM   1869  CA  LEU A 123       7.973   8.333 -16.885  1.00 16.22           C  
ATOM   1870  C   LEU A 123       7.338   9.508 -17.631  1.00 18.78           C  
ATOM   1871  O   LEU A 123       6.559   9.349 -18.546  1.00 19.96           O  
ATOM   1872  CB  LEU A 123       6.833   7.489 -16.271  1.00 14.94           C  
ATOM   1873  CG  LEU A 123       7.303   6.207 -15.534  1.00 16.44           C  
ATOM   1874  CD1 LEU A 123       6.105   5.403 -15.072  1.00 21.22           C  
ATOM   1875  CD2 LEU A 123       8.229   5.433 -16.462  1.00 20.81           C  
ATOM   1876  H   LEU A 123       8.423   9.009 -14.910  1.00  0.00           H  
ATOM   1877  HA  LEU A 123       8.554   7.735 -17.586  1.00  0.00           H  
ATOM   1878 1HB  LEU A 123       6.285   8.108 -15.563  1.00  0.00           H  
ATOM   1879 2HB  LEU A 123       6.151   7.194 -17.068  1.00  0.00           H  
ATOM   1880  HG  LEU A 123       7.834   6.485 -14.623  1.00  0.00           H  
ATOM   1881 1HD1 LEU A 123       6.446   4.506 -14.556  1.00  0.00           H  
ATOM   1882 2HD1 LEU A 123       5.503   6.005 -14.391  1.00  0.00           H  
ATOM   1883 3HD1 LEU A 123       5.503   5.119 -15.935  1.00  0.00           H  
ATOM   1884 1HD2 LEU A 123       8.572   4.527 -15.961  1.00  0.00           H  
ATOM   1885 2HD2 LEU A 123       7.691   5.164 -17.371  1.00  0.00           H  
ATOM   1886 3HD2 LEU A 123       9.088   6.053 -16.719  1.00  0.00           H  
ATOM   1887  N   THR A 124       7.649  10.741 -17.280  1.00 19.16           N  
ATOM   1888  CA  THR A 124       7.027  11.915 -17.920  1.00 20.10           C  
ATOM   1889  C   THR A 124       7.652  12.123 -19.288  1.00 22.50           C  
ATOM   1890  O   THR A 124       8.873  12.095 -19.500  1.00 21.80           O  
ATOM   1891  CB  THR A 124       7.245  13.094 -16.966  1.00 17.76           C  
ATOM   1892  OG1 THR A 124       6.264  13.003 -15.919  1.00 20.55           O  
ATOM   1893  CG2 THR A 124       7.129  14.452 -17.633  1.00 14.67           C  
ATOM   1894  H   THR A 124       8.334  10.883 -16.551  1.00  0.00           H  
ATOM   1895  HA  THR A 124       5.962  11.716 -18.047  1.00  0.00           H  
ATOM   1896  HB  THR A 124       8.241  13.029 -16.528  1.00  0.00           H  
ATOM   1897  HG1 THR A 124       5.711  12.232 -16.066  1.00  0.00           H  
ATOM   1898 1HG2 THR A 124       7.296  15.236 -16.894  1.00  0.00           H  
ATOM   1899 2HG2 THR A 124       7.874  14.534 -18.424  1.00  0.00           H  
ATOM   1900 3HG2 THR A 124       6.133  14.563 -18.060  1.00  0.00           H  
ATOM   1901  N   LYS A 125       6.847  12.356 -20.311  1.00 21.25           N  
ATOM   1902  CA  LYS A 125       7.336  12.467 -21.670  1.00 22.57           C  
ATOM   1903  C   LYS A 125       7.692  13.883 -22.096  1.00 22.23           C  
ATOM   1904  O   LYS A 125       8.371  14.005 -23.105  1.00 24.90           O  
ATOM   1905  CB  LYS A 125       6.297  11.908 -22.669  1.00 25.02           C  
ATOM   1906  CG  LYS A 125       5.826  10.528 -22.179  1.00 31.85           C  
ATOM   1907  CD  LYS A 125       5.151   9.803 -23.336  1.00 33.72           C  
ATOM   1908  CE  LYS A 125       4.010   8.938 -22.822  1.00 36.39           C  
ATOM   1909  NZ  LYS A 125       3.331   8.285 -23.992  1.00 45.67           N  
ATOM   1910  H   LYS A 125       5.858  12.459 -20.134  1.00  0.00           H  
ATOM   1911  HA  LYS A 125       8.252  11.882 -21.757  1.00  0.00           H  
ATOM   1912 1HB  LYS A 125       5.456  12.598 -22.744  1.00  0.00           H  
ATOM   1913 2HB  LYS A 125       6.748  11.832 -23.659  1.00  0.00           H  
ATOM   1914 1HG  LYS A 125       6.684   9.956 -21.823  1.00  0.00           H  
ATOM   1915 2HG  LYS A 125       5.127  10.654 -21.353  1.00  0.00           H  
ATOM   1916 1HD  LYS A 125       4.764  10.534 -24.047  1.00  0.00           H  
ATOM   1917 2HD  LYS A 125       5.881   9.176 -23.848  1.00  0.00           H  
ATOM   1918 1HE  LYS A 125       4.403   8.184 -22.142  1.00  0.00           H  
ATOM   1919 2HE  LYS A 125       3.303   9.558 -22.271  1.00  0.00           H  
ATOM   1920 1HZ  LYS A 125       2.571   7.708 -23.662  1.00  0.00           H  
ATOM   1921 2HZ  LYS A 125       2.969   8.996 -24.612  1.00  0.00           H  
ATOM   1922 3HZ  LYS A 125       3.996   7.711 -24.491  1.00  0.00           H  
ATOM   1923  N   VAL A 126       7.326  14.892 -21.326  1.00 22.48           N  
ATOM   1924  CA  VAL A 126       7.779  16.248 -21.600  1.00 21.67           C  
ATOM   1925  C   VAL A 126       9.059  16.505 -20.805  1.00 19.54           C  
ATOM   1926  O   VAL A 126       9.077  16.554 -19.582  1.00 19.80           O  
ATOM   1927  CB  VAL A 126       6.729  17.300 -21.198  1.00 23.68           C  
ATOM   1928  CG1 VAL A 126       7.325  18.686 -21.412  1.00 24.15           C  
ATOM   1929  CG2 VAL A 126       5.465  17.097 -22.031  1.00 26.38           C  
ATOM   1930  H   VAL A 126       6.722  14.726 -20.533  1.00  0.00           H  
ATOM   1931  HA  VAL A 126       7.956  16.344 -22.672  1.00  0.00           H  
ATOM   1932  HB  VAL A 126       6.496  17.182 -20.140  1.00  0.00           H  
ATOM   1933 1HG1 VAL A 126       6.593  19.444 -21.131  1.00  0.00           H  
ATOM   1934 2HG1 VAL A 126       8.217  18.798 -20.796  1.00  0.00           H  
ATOM   1935 3HG1 VAL A 126       7.590  18.810 -22.462  1.00  0.00           H  
ATOM   1936 1HG2 VAL A 126       4.720  17.840 -21.748  1.00  0.00           H  
ATOM   1937 2HG2 VAL A 126       5.705  17.207 -23.089  1.00  0.00           H  
ATOM   1938 3HG2 VAL A 126       5.067  16.098 -21.851  1.00  0.00           H  
ATOM   1939  N   TYR A 127      10.170  16.622 -21.550  1.00 21.70           N  
ATOM   1940  CA  TYR A 127      11.481  16.693 -20.893  1.00 23.50           C  
ATOM   1941  C   TYR A 127      11.611  17.706 -19.786  1.00 21.67           C  
ATOM   1942  O   TYR A 127      12.055  17.419 -18.674  1.00 21.12           O  
ATOM   1943  CB  TYR A 127      12.517  17.005 -21.981  1.00 26.29           C  
ATOM   1944  CG  TYR A 127      13.945  16.876 -21.504  1.00 31.37           C  
ATOM   1945  CD1 TYR A 127      14.491  15.664 -21.121  1.00 32.90           C  
ATOM   1946  CD2 TYR A 127      14.739  18.029 -21.470  1.00 33.69           C  
ATOM   1947  CE1 TYR A 127      15.806  15.562 -20.685  1.00 36.07           C  
ATOM   1948  CE2 TYR A 127      16.043  17.923 -21.039  1.00 36.40           C  
ATOM   1949  CZ  TYR A 127      16.574  16.706 -20.654  1.00 37.49           C  
ATOM   1950  OH  TYR A 127      17.888  16.654 -20.245  1.00 40.96           O  
ATOM   1951  H   TYR A 127      10.122  16.662 -22.558  1.00  0.00           H  
ATOM   1952  HA  TYR A 127      11.693  15.725 -20.438  1.00  0.00           H  
ATOM   1953 1HB  TYR A 127      12.373  16.329 -22.825  1.00  0.00           H  
ATOM   1954 2HB  TYR A 127      12.367  18.021 -22.346  1.00  0.00           H  
ATOM   1955  HD1 TYR A 127      13.886  14.758 -21.157  1.00  0.00           H  
ATOM   1956  HD2 TYR A 127      14.322  18.987 -21.780  1.00  0.00           H  
ATOM   1957  HE1 TYR A 127      16.209  14.593 -20.390  1.00  0.00           H  
ATOM   1958  HE2 TYR A 127      16.677  18.809 -20.996  1.00  0.00           H  
ATOM   1959  HH  TYR A 127      18.271  17.533 -20.290  1.00  0.00           H  
ATOM   1960  N   SER A 128      11.218  18.979 -20.029  1.00 20.03           N  
ATOM   1961  CA  SER A 128      11.366  19.961 -18.988  1.00 22.98           C  
ATOM   1962  C   SER A 128      10.617  19.612 -17.711  1.00 17.74           C  
ATOM   1963  O   SER A 128      11.040  19.831 -16.620  1.00 20.09           O  
ATOM   1964  CB  SER A 128      10.763  21.342 -19.387  1.00 25.61           C  
ATOM   1965  OG  SER A 128      11.586  21.808 -20.449  1.00 35.71           O  
ATOM   1966  H   SER A 128      10.825  19.258 -20.917  1.00  0.00           H  
ATOM   1967  HA  SER A 128      12.430  20.105 -18.797  1.00  0.00           H  
ATOM   1968 1HB  SER A 128       9.723  21.212 -19.687  1.00  0.00           H  
ATOM   1969 2HB  SER A 128      10.774  22.007 -18.524  1.00  0.00           H  
ATOM   1970  HG  SER A 128      12.251  21.129 -20.586  1.00  0.00           H  
ATOM   1971  N   TYR A 129       9.407  19.023 -17.899  1.00 17.93           N  
ATOM   1972  CA  TYR A 129       8.660  18.722 -16.673  1.00 16.73           C  
ATOM   1973  C   TYR A 129       9.259  17.587 -15.863  1.00 14.21           C  
ATOM   1974  O   TYR A 129       8.973  17.508 -14.666  1.00 18.40           O  
ATOM   1975  CB  TYR A 129       7.264  18.257 -17.079  1.00 20.06           C  
ATOM   1976  CG  TYR A 129       6.435  19.306 -17.760  1.00 23.19           C  
ATOM   1977  CD1 TYR A 129       6.821  20.626 -17.745  1.00 24.83           C  
ATOM   1978  CD2 TYR A 129       5.258  18.903 -18.379  1.00 27.16           C  
ATOM   1979  CE1 TYR A 129       6.034  21.590 -18.379  1.00 28.21           C  
ATOM   1980  CE2 TYR A 129       4.466  19.845 -19.011  1.00 29.70           C  
ATOM   1981  CZ  TYR A 129       4.881  21.169 -18.985  1.00 29.30           C  
ATOM   1982  OH  TYR A 129       4.081  22.097 -19.620  1.00 37.20           O  
ATOM   1983  H   TYR A 129       9.001  18.787 -18.793  1.00  0.00           H  
ATOM   1984  HA  TYR A 129       8.590  19.633 -16.078  1.00  0.00           H  
ATOM   1985 1HB  TYR A 129       7.346  17.405 -17.755  1.00  0.00           H  
ATOM   1986 2HB  TYR A 129       6.721  17.923 -16.196  1.00  0.00           H  
ATOM   1987  HD1 TYR A 129       7.741  20.919 -17.238  1.00  0.00           H  
ATOM   1988  HD2 TYR A 129       4.966  17.853 -18.363  1.00  0.00           H  
ATOM   1989  HE1 TYR A 129       6.339  22.636 -18.368  1.00  0.00           H  
ATOM   1990  HE2 TYR A 129       3.546  19.538 -19.509  1.00  0.00           H  
ATOM   1991  HH  TYR A 129       3.319  21.654 -20.002  1.00  0.00           H  
ATOM   1992  N   ARG A 130      10.103  16.756 -16.514  1.00 18.62           N  
ATOM   1993  CA  ARG A 130      10.744  15.735 -15.654  1.00 17.03           C  
ATOM   1994  C   ARG A 130      11.470  16.328 -14.468  1.00 16.52           C  
ATOM   1995  O   ARG A 130      11.523  15.758 -13.417  1.00 19.54           O  
ATOM   1996  CB  ARG A 130      11.764  14.916 -16.478  1.00 18.49           C  
ATOM   1997  CG  ARG A 130      11.147  14.197 -17.669  1.00 21.04           C  
ATOM   1998  CD  ARG A 130      12.170  13.476 -18.526  1.00 22.16           C  
ATOM   1999  NE  ARG A 130      12.813  12.354 -17.823  1.00 21.47           N  
ATOM   2000  CZ  ARG A 130      12.345  11.126 -17.694  1.00 24.29           C  
ATOM   2001  NH1 ARG A 130      11.172  10.786 -18.277  1.00 23.12           N  
ATOM   2002  NH2 ARG A 130      13.037  10.213 -17.030  1.00 21.52           N  
ATOM   2003  H   ARG A 130      10.321  16.776 -17.500  1.00  0.00           H  
ATOM   2004  HA  ARG A 130       9.971  15.063 -15.280  1.00  0.00           H  
ATOM   2005 1HB  ARG A 130      12.548  15.576 -16.846  1.00  0.00           H  
ATOM   2006 2HB  ARG A 130      12.237  14.172 -15.836  1.00  0.00           H  
ATOM   2007 1HG  ARG A 130      10.432  13.454 -17.315  1.00  0.00           H  
ATOM   2008 2HG  ARG A 130      10.635  14.920 -18.305  1.00  0.00           H  
ATOM   2009 1HD  ARG A 130      11.683  13.076 -19.415  1.00  0.00           H  
ATOM   2010 2HD  ARG A 130      12.952  14.174 -18.824  1.00  0.00           H  
ATOM   2011  HE  ARG A 130      13.709  12.524 -17.387  1.00  0.00           H  
ATOM   2012 1HH1 ARG A 130      10.656  11.471 -18.810  1.00  0.00           H  
ATOM   2013 2HH1 ARG A 130      10.813   9.847 -18.179  1.00  0.00           H  
ATOM   2014 1HH2 ARG A 130      13.928  10.455 -16.619  1.00  0.00           H  
ATOM   2015 2HH2 ARG A 130      12.675   9.276 -16.934  1.00  0.00           H  
ATOM   2016  N   PHE A 131      12.057  17.533 -14.671  1.00 15.63           N  
ATOM   2017  CA  PHE A 131      12.820  18.152 -13.630  1.00 16.58           C  
ATOM   2018  C   PHE A 131      11.947  18.909 -12.645  1.00 13.10           C  
ATOM   2019  O   PHE A 131      12.352  19.103 -11.529  1.00 15.50           O  
ATOM   2020  CB  PHE A 131      13.847  19.138 -14.213  1.00 17.92           C  
ATOM   2021  CG  PHE A 131      14.713  18.396 -15.249  1.00 16.77           C  
ATOM   2022  CD1 PHE A 131      15.786  17.638 -14.760  1.00 19.88           C  
ATOM   2023  CD2 PHE A 131      14.440  18.477 -16.573  1.00 15.76           C  
ATOM   2024  CE1 PHE A 131      16.570  17.013 -15.732  1.00 18.59           C  
ATOM   2025  CE2 PHE A 131      15.228  17.870 -17.539  1.00 22.46           C  
ATOM   2026  CZ  PHE A 131      16.310  17.129 -17.063  1.00 20.26           C  
ATOM   2027  H   PHE A 131      11.962  18.006 -15.559  1.00  0.00           H  
ATOM   2028  HA  PHE A 131      13.359  17.374 -13.086  1.00  0.00           H  
ATOM   2029 1HB  PHE A 131      13.326  19.976 -14.674  1.00  0.00           H  
ATOM   2030 2HB  PHE A 131      14.463  19.538 -13.409  1.00  0.00           H  
ATOM   2031  HD1 PHE A 131      15.948  17.577 -13.683  1.00  0.00           H  
ATOM   2032  HD2 PHE A 131      13.576  19.073 -16.870  1.00  0.00           H  
ATOM   2033  HE1 PHE A 131      17.425  16.406 -15.434  1.00  0.00           H  
ATOM   2034  HE2 PHE A 131      15.048  17.943 -18.611  1.00  0.00           H  
ATOM   2035  HZ  PHE A 131      16.955  16.638 -17.790  1.00  0.00           H  
ATOM   2036  N   VAL A 132      10.708  19.234 -13.080  1.00 15.13           N  
ATOM   2037  CA  VAL A 132       9.810  19.751 -12.051  1.00 15.14           C  
ATOM   2038  C   VAL A 132       9.541  18.641 -11.047  1.00 11.61           C  
ATOM   2039  O   VAL A 132       9.530  18.829  -9.853  1.00 14.84           O  
ATOM   2040  CB  VAL A 132       8.486  20.183 -12.717  1.00 15.70           C  
ATOM   2041  CG1 VAL A 132       7.431  20.523 -11.677  1.00 18.16           C  
ATOM   2042  CG2 VAL A 132       8.731  21.371 -13.645  1.00 21.34           C  
ATOM   2043  H   VAL A 132      10.372  19.148 -14.029  1.00  0.00           H  
ATOM   2044  HA  VAL A 132      10.281  20.617 -11.584  1.00  0.00           H  
ATOM   2045  HB  VAL A 132       8.091  19.347 -13.294  1.00  0.00           H  
ATOM   2046 1HG1 VAL A 132       6.510  20.823 -12.177  1.00  0.00           H  
ATOM   2047 2HG1 VAL A 132       7.237  19.649 -11.056  1.00  0.00           H  
ATOM   2048 3HG1 VAL A 132       7.787  21.342 -11.052  1.00  0.00           H  
ATOM   2049 1HG2 VAL A 132       7.792  21.668 -14.111  1.00  0.00           H  
ATOM   2050 2HG2 VAL A 132       9.131  22.206 -13.069  1.00  0.00           H  
ATOM   2051 3HG2 VAL A 132       9.445  21.088 -14.418  1.00  0.00           H  
ATOM   2052  N   TRP A 133       9.316  17.400 -11.534  1.00 15.21           N  
ATOM   2053  CA  TRP A 133       9.050  16.280 -10.638  1.00 14.82           C  
ATOM   2054  C   TRP A 133      10.293  15.945  -9.822  1.00 14.57           C  
ATOM   2055  O   TRP A 133      10.170  15.680  -8.648  1.00 15.56           O  
ATOM   2056  CB  TRP A 133       8.616  15.058 -11.452  1.00 13.40           C  
ATOM   2057  CG  TRP A 133       7.266  15.323 -12.067  1.00 14.49           C  
ATOM   2058  CD1 TRP A 133       6.970  15.504 -13.353  1.00 17.49           C  
ATOM   2059  CD2 TRP A 133       6.022  15.438 -11.339  1.00 15.76           C  
ATOM   2060  NE1 TRP A 133       5.622  15.734 -13.525  1.00 16.74           N  
ATOM   2061  CE2 TRP A 133       5.046  15.684 -12.302  1.00 15.77           C  
ATOM   2062  CE3 TRP A 133       5.737  15.323  -9.983  1.00 14.08           C  
ATOM   2063  CZ2 TRP A 133       3.686  15.842 -11.932  1.00 13.82           C  
ATOM   2064  CZ3 TRP A 133       4.392  15.484  -9.594  1.00 17.54           C  
ATOM   2065  CH2 TRP A 133       3.473  15.739 -10.605  1.00 15.66           C  
ATOM   2066  H   TRP A 133       9.331  17.240 -12.531  1.00  0.00           H  
ATOM   2067  HA  TRP A 133       8.242  16.562  -9.963  1.00  0.00           H  
ATOM   2068 1HB  TRP A 133       9.356  14.855 -12.227  1.00  0.00           H  
ATOM   2069 2HB  TRP A 133       8.575  14.184 -10.802  1.00  0.00           H  
ATOM   2070  HD1 TRP A 133       7.691  15.476 -14.168  1.00  0.00           H  
ATOM   2071  HE1 TRP A 133       5.163  15.907 -14.407  1.00  0.00           H  
ATOM   2072  HE3 TRP A 133       6.509  15.115  -9.243  1.00  0.00           H  
ATOM   2073  HZ2 TRP A 133       2.903  16.027 -12.668  1.00  0.00           H  
ATOM   2074  HZ3 TRP A 133       4.072  15.415  -8.554  1.00  0.00           H  
ATOM   2075  HH2 TRP A 133       2.463  15.864 -10.214  1.00  0.00           H  
ATOM   2076  N   TRP A 134      11.429  16.064 -10.512  1.00 18.19           N  
ATOM   2077  CA  TRP A 134      12.677  15.862  -9.758  1.00 15.93           C  
ATOM   2078  C   TRP A 134      12.745  16.814  -8.598  1.00 18.08           C  
ATOM   2079  O   TRP A 134      13.126  16.551  -7.490  1.00 17.05           O  
ATOM   2080  CB  TRP A 134      13.868  16.088 -10.739  1.00 14.29           C  
ATOM   2081  CG  TRP A 134      15.198  15.949 -10.046  1.00 17.85           C  
ATOM   2082  CD1 TRP A 134      15.959  14.835  -9.830  1.00 19.23           C  
ATOM   2083  CD2 TRP A 134      15.939  17.022  -9.460  1.00 21.70           C  
ATOM   2084  NE1 TRP A 134      17.142  15.113  -9.154  1.00 18.12           N  
ATOM   2085  CE2 TRP A 134      17.128  16.483  -8.919  1.00 21.14           C  
ATOM   2086  CE3 TRP A 134      15.679  18.403  -9.368  1.00 22.32           C  
ATOM   2087  CZ2 TRP A 134      18.076  17.288  -8.271  1.00 23.88           C  
ATOM   2088  CZ3 TRP A 134      16.620  19.200  -8.722  1.00 25.28           C  
ATOM   2089  CH2 TRP A 134      17.795  18.634  -8.185  1.00 25.85           C  
ATOM   2090  H   TRP A 134      11.479  16.279 -11.497  1.00  0.00           H  
ATOM   2091  HA  TRP A 134      12.693  14.839  -9.384  1.00  0.00           H  
ATOM   2092 1HB  TRP A 134      13.810  15.366 -11.554  1.00  0.00           H  
ATOM   2093 2HB  TRP A 134      13.794  17.083 -11.178  1.00  0.00           H  
ATOM   2094  HD1 TRP A 134      15.691  13.827 -10.143  1.00  0.00           H  
ATOM   2095  HE1 TRP A 134      17.847  14.436  -8.899  1.00  0.00           H  
ATOM   2096  HE3 TRP A 134      14.774  18.841  -9.789  1.00  0.00           H  
ATOM   2097  HZ2 TRP A 134      18.996  16.878  -7.853  1.00  0.00           H  
ATOM   2098  HZ3 TRP A 134      16.429  20.270  -8.640  1.00  0.00           H  
ATOM   2099  HH2 TRP A 134      18.501  19.297  -7.684  1.00  0.00           H  
ATOM   2100  N   ALA A 135      12.352  18.083  -8.854  1.00 18.25           N  
ATOM   2101  CA  ALA A 135      12.522  19.060  -7.784  1.00 16.18           C  
ATOM   2102  C   ALA A 135      11.584  18.834  -6.633  1.00 16.34           C  
ATOM   2103  O   ALA A 135      11.848  19.017  -5.474  1.00 17.37           O  
ATOM   2104  CB  ALA A 135      12.227  20.450  -8.378  1.00 17.20           C  
ATOM   2105  H   ALA A 135      11.954  18.381  -9.733  1.00  0.00           H  
ATOM   2106  HA  ALA A 135      13.555  19.008  -7.439  1.00  0.00           H  
ATOM   2107 1HB  ALA A 135      12.345  21.209  -7.604  1.00  0.00           H  
ATOM   2108 2HB  ALA A 135      12.922  20.652  -9.193  1.00  0.00           H  
ATOM   2109 3HB  ALA A 135      11.207  20.474  -8.757  1.00  0.00           H  
ATOM   2110  N   ILE A 136      10.321  18.440  -7.015  1.00 16.91           N  
ATOM   2111  CA  ILE A 136       9.379  18.216  -5.915  1.00 16.08           C  
ATOM   2112  C   ILE A 136       9.808  17.021  -5.079  1.00 13.13           C  
ATOM   2113  O   ILE A 136       9.717  16.981  -3.893  1.00 16.79           O  
ATOM   2114  CB  ILE A 136       7.966  17.947  -6.492  1.00 19.01           C  
ATOM   2115  CG1 ILE A 136       7.271  19.184  -7.079  1.00 17.79           C  
ATOM   2116  CG2 ILE A 136       7.106  17.310  -5.402  1.00 16.99           C  
ATOM   2117  CD1 ILE A 136       6.393  18.955  -8.279  1.00 19.18           C  
ATOM   2118  H   ILE A 136      10.010  18.300  -7.966  1.00  0.00           H  
ATOM   2119  HA  ILE A 136       9.348  19.113  -5.298  1.00  0.00           H  
ATOM   2120  HB  ILE A 136       8.043  17.272  -7.344  1.00  0.00           H  
ATOM   2121 1HG1 ILE A 136       6.647  19.647  -6.315  1.00  0.00           H  
ATOM   2122 2HG1 ILE A 136       8.022  19.917  -7.375  1.00  0.00           H  
ATOM   2123 1HG2 ILE A 136       6.108  17.115  -5.794  1.00  0.00           H  
ATOM   2124 2HG2 ILE A 136       7.559  16.373  -5.083  1.00  0.00           H  
ATOM   2125 3HG2 ILE A 136       7.036  17.988  -4.551  1.00  0.00           H  
ATOM   2126 1HD1 ILE A 136       5.960  19.903  -8.600  1.00  0.00           H  
ATOM   2127 2HD1 ILE A 136       6.988  18.535  -9.091  1.00  0.00           H  
ATOM   2128 3HD1 ILE A 136       5.594  18.262  -8.018  1.00  0.00           H  
ATOM   2129  N   SER A 137      10.314  16.022  -5.788  1.00 15.73           N  
ATOM   2130  CA  SER A 137      10.792  14.809  -5.123  1.00 16.73           C  
ATOM   2131  C   SER A 137      11.966  15.139  -4.197  1.00 14.25           C  
ATOM   2132  O   SER A 137      12.128  14.736  -3.066  1.00 15.58           O  
ATOM   2133  CB  SER A 137      11.193  13.810  -6.216  1.00 17.94           C  
ATOM   2134  OG  SER A 137      11.815  12.653  -5.633  1.00 19.91           O  
ATOM   2135  H   SER A 137      10.375  16.088  -6.794  1.00  0.00           H  
ATOM   2136  HA  SER A 137       9.978  14.400  -4.523  1.00  0.00           H  
ATOM   2137 1HB  SER A 137      10.309  13.513  -6.779  1.00  0.00           H  
ATOM   2138 2HB  SER A 137      11.879  14.290  -6.913  1.00  0.00           H  
ATOM   2139  HG  SER A 137      11.821  12.805  -4.685  1.00  0.00           H  
ATOM   2140  N   THR A 138      12.847  16.004  -4.773  1.00 16.79           N  
ATOM   2141  CA  THR A 138      14.032  16.422  -4.012  1.00 16.09           C  
ATOM   2142  C   THR A 138      13.589  17.192  -2.788  1.00 18.23           C  
ATOM   2143  O   THR A 138      14.054  17.078  -1.663  1.00 19.83           O  
ATOM   2144  CB  THR A 138      14.944  17.251  -4.939  1.00 16.36           C  
ATOM   2145  OG1 THR A 138      15.529  16.371  -5.890  1.00 18.48           O  
ATOM   2146  CG2 THR A 138      16.126  17.859  -4.173  1.00 23.87           C  
ATOM   2147  H   THR A 138      12.709  16.365  -5.706  1.00  0.00           H  
ATOM   2148  HA  THR A 138      14.563  15.529  -3.681  1.00  0.00           H  
ATOM   2149  HB  THR A 138      14.368  18.060  -5.388  1.00  0.00           H  
ATOM   2150  HG1 THR A 138      15.219  15.476  -5.730  1.00  0.00           H  
ATOM   2151 1HG2 THR A 138      16.746  18.436  -4.859  1.00  0.00           H  
ATOM   2152 2HG2 THR A 138      15.752  18.512  -3.385  1.00  0.00           H  
ATOM   2153 3HG2 THR A 138      16.721  17.061  -3.730  1.00  0.00           H  
ATOM   2154  N   ALA A 139      12.523  18.024  -2.973  1.00 17.31           N  
ATOM   2155  CA  ALA A 139      12.069  18.724  -1.765  1.00 16.63           C  
ATOM   2156  C   ALA A 139      11.510  17.768  -0.722  1.00 16.51           C  
ATOM   2157  O   ALA A 139      11.651  17.959   0.460  1.00 19.36           O  
ATOM   2158  CB  ALA A 139      10.956  19.725  -2.104  1.00 18.39           C  
ATOM   2159  H   ALA A 139      12.042  18.187  -3.846  1.00  0.00           H  
ATOM   2160  HA  ALA A 139      12.917  19.270  -1.351  1.00  0.00           H  
ATOM   2161 1HB  ALA A 139      10.634  20.233  -1.195  1.00  0.00           H  
ATOM   2162 2HB  ALA A 139      11.332  20.460  -2.816  1.00  0.00           H  
ATOM   2163 3HB  ALA A 139      10.111  19.195  -2.542  1.00  0.00           H  
ATOM   2164  N   ALA A 140      10.849  16.686  -1.166  1.00 17.84           N  
ATOM   2165  CA  ALA A 140      10.382  15.684  -0.204  1.00 20.67           C  
ATOM   2166  C   ALA A 140      11.568  14.994   0.493  1.00 16.51           C  
ATOM   2167  O   ALA A 140      11.522  14.787   1.681  1.00 19.06           O  
ATOM   2168  CB  ALA A 140       9.518  14.657  -0.911  1.00 17.09           C  
ATOM   2169  H   ALA A 140      10.666  16.547  -2.149  1.00  0.00           H  
ATOM   2170  HA  ALA A 140       9.786  16.193   0.553  1.00  0.00           H  
ATOM   2171 1HB  ALA A 140       9.173  13.914  -0.192  1.00  0.00           H  
ATOM   2172 2HB  ALA A 140       8.658  15.153  -1.361  1.00  0.00           H  
ATOM   2173 3HB  ALA A 140      10.100  14.165  -1.689  1.00  0.00           H  
ATOM   2174  N   MET A 141      12.611  14.728  -0.308  1.00 17.99           N  
ATOM   2175  CA  MET A 141      13.818  14.143   0.287  1.00 16.07           C  
ATOM   2176  C   MET A 141      14.408  15.098   1.320  1.00 16.37           C  
ATOM   2177  O   MET A 141      14.867  14.723   2.387  1.00 20.68           O  
ATOM   2178  CB  MET A 141      14.868  13.822  -0.795  1.00 17.47           C  
ATOM   2179  CG  MET A 141      16.020  12.983  -0.154  1.00 17.35           C  
ATOM   2180  SD  MET A 141      17.449  13.015  -1.260  1.00 23.30           S  
ATOM   2181  CE  MET A 141      18.028  14.706  -1.029  1.00 25.24           C  
ATOM   2182  H   MET A 141      12.593  14.916  -1.300  1.00  0.00           H  
ATOM   2183  HA  MET A 141      13.542  13.214   0.785  1.00  0.00           H  
ATOM   2184 1HB  MET A 141      14.396  13.270  -1.607  1.00  0.00           H  
ATOM   2185 2HB  MET A 141      15.256  14.752  -1.213  1.00  0.00           H  
ATOM   2186 1HG  MET A 141      16.281  13.405   0.816  1.00  0.00           H  
ATOM   2187 2HG  MET A 141      15.682  11.958  -0.000  1.00  0.00           H  
ATOM   2188 1HE  MET A 141      18.908  14.877  -1.649  1.00  0.00           H  
ATOM   2189 2HE  MET A 141      17.240  15.403  -1.316  1.00  0.00           H  
ATOM   2190 3HE  MET A 141      18.286  14.862   0.019  1.00  0.00           H  
ATOM   2191  N   LEU A 142      14.428  16.399   0.960  1.00 18.56           N  
ATOM   2192  CA  LEU A 142      15.033  17.310   1.939  1.00 19.96           C  
ATOM   2193  C   LEU A 142      14.184  17.467   3.168  1.00 20.42           C  
ATOM   2194  O   LEU A 142      14.687  17.646   4.300  1.00 20.69           O  
ATOM   2195  CB  LEU A 142      15.268  18.672   1.298  1.00 20.46           C  
ATOM   2196  CG  LEU A 142      16.264  18.725   0.144  1.00 22.48           C  
ATOM   2197  CD1 LEU A 142      16.142  20.043  -0.600  1.00 28.29           C  
ATOM   2198  CD2 LEU A 142      17.678  18.553   0.705  1.00 25.64           C  
ATOM   2199  H   LEU A 142      14.068  16.775   0.095  1.00  0.00           H  
ATOM   2200  HA  LEU A 142      15.991  16.895   2.252  1.00  0.00           H  
ATOM   2201 1HB  LEU A 142      14.318  19.046   0.920  1.00  0.00           H  
ATOM   2202 2HB  LEU A 142      15.627  19.359   2.064  1.00  0.00           H  
ATOM   2203  HG  LEU A 142      16.046  17.923  -0.562  1.00  0.00           H  
ATOM   2204 1HD1 LEU A 142      16.859  20.065  -1.421  1.00  0.00           H  
ATOM   2205 2HD1 LEU A 142      15.132  20.144  -0.999  1.00  0.00           H  
ATOM   2206 3HD1 LEU A 142      16.347  20.866   0.083  1.00  0.00           H  
ATOM   2207 1HD2 LEU A 142      18.400  18.588  -0.111  1.00  0.00           H  
ATOM   2208 2HD2 LEU A 142      17.889  19.356   1.412  1.00  0.00           H  
ATOM   2209 3HD2 LEU A 142      17.753  17.592   1.215  1.00  0.00           H  
ATOM   2210  N   TYR A 143      12.845  17.389   2.981  1.00 17.82           N  
ATOM   2211  CA  TYR A 143      12.012  17.292   4.179  1.00 19.63           C  
ATOM   2212  C   TYR A 143      12.408  16.092   5.012  1.00 19.08           C  
ATOM   2213  O   TYR A 143      12.577  16.139   6.227  1.00 19.73           O  
ATOM   2214  CB  TYR A 143      10.525  17.273   3.719  1.00 22.14           C  
ATOM   2215  CG  TYR A 143       9.634  17.116   4.928  1.00 22.74           C  
ATOM   2216  CD1 TYR A 143       9.378  18.232   5.724  1.00 25.53           C  
ATOM   2217  CD2 TYR A 143       9.127  15.868   5.226  1.00 24.33           C  
ATOM   2218  CE1 TYR A 143       8.568  18.069   6.839  1.00 28.52           C  
ATOM   2219  CE2 TYR A 143       8.325  15.719   6.341  1.00 26.85           C  
ATOM   2220  CZ  TYR A 143       8.061  16.824   7.125  1.00 28.24           C  
ATOM   2221  OH  TYR A 143       7.268  16.648   8.225  1.00 25.70           O  
ATOM   2222  H   TYR A 143      12.402  17.394   2.073  1.00  0.00           H  
ATOM   2223  HA  TYR A 143      12.199  18.167   4.802  1.00  0.00           H  
ATOM   2224 1HB  TYR A 143      10.295  18.200   3.191  1.00  0.00           H  
ATOM   2225 2HB  TYR A 143      10.371  16.451   3.020  1.00  0.00           H  
ATOM   2226  HD1 TYR A 143       9.810  19.198   5.463  1.00  0.00           H  
ATOM   2227  HD2 TYR A 143       9.362  15.017   4.586  1.00  0.00           H  
ATOM   2228  HE1 TYR A 143       8.348  18.921   7.482  1.00  0.00           H  
ATOM   2229  HE2 TYR A 143       7.913  14.741   6.589  1.00  0.00           H  
ATOM   2230  HH  TYR A 143       7.003  15.727   8.283  1.00  0.00           H  
ATOM   2231  N   ILE A 144      12.567  14.902   4.404  1.00 17.67           N  
ATOM   2232  CA  ILE A 144      12.922  13.726   5.179  1.00 17.41           C  
ATOM   2233  C   ILE A 144      14.260  13.925   5.878  1.00 17.15           C  
ATOM   2234  O   ILE A 144      14.381  13.631   7.068  1.00 21.83           O  
ATOM   2235  CB  ILE A 144      12.970  12.488   4.269  1.00 21.11           C  
ATOM   2236  CG1 ILE A 144      11.550  12.028   3.837  1.00 21.38           C  
ATOM   2237  CG2 ILE A 144      13.689  11.298   4.849  1.00 20.84           C  
ATOM   2238  CD1 ILE A 144      11.607  11.228   2.534  1.00 19.14           C  
ATOM   2239  H   ILE A 144      12.442  14.814   3.406  1.00  0.00           H  
ATOM   2240  HA  ILE A 144      12.160  13.572   5.942  1.00  0.00           H  
ATOM   2241  HB  ILE A 144      13.482  12.739   3.340  1.00  0.00           H  
ATOM   2242 1HG1 ILE A 144      11.110  11.418   4.625  1.00  0.00           H  
ATOM   2243 2HG1 ILE A 144      10.910  12.900   3.704  1.00  0.00           H  
ATOM   2244 1HG2 ILE A 144      13.668  10.476   4.133  1.00  0.00           H  
ATOM   2245 2HG2 ILE A 144      14.723  11.567   5.063  1.00  0.00           H  
ATOM   2246 3HG2 ILE A 144      13.196  10.989   5.771  1.00  0.00           H  
ATOM   2247 1HD1 ILE A 144      10.600  10.918   2.253  1.00  0.00           H  
ATOM   2248 2HD1 ILE A 144      12.029  11.849   1.744  1.00  0.00           H  
ATOM   2249 3HD1 ILE A 144      12.231  10.347   2.676  1.00  0.00           H  
ATOM   2250  N   LEU A 145      15.234  14.446   5.145  1.00 20.58           N  
ATOM   2251  CA  LEU A 145      16.555  14.662   5.759  1.00 21.93           C  
ATOM   2252  C   LEU A 145      16.406  15.663   6.900  1.00 24.66           C  
ATOM   2253  O   LEU A 145      17.002  15.510   7.964  1.00 24.89           O  
ATOM   2254  CB  LEU A 145      17.548  15.099   4.693  1.00 21.71           C  
ATOM   2255  CG  LEU A 145      17.835  14.161   3.521  1.00 24.27           C  
ATOM   2256  CD1 LEU A 145      18.966  14.635   2.632  1.00 27.00           C  
ATOM   2257  CD2 LEU A 145      18.184  12.786   4.091  1.00 32.62           C  
ATOM   2258  H   LEU A 145      15.094  14.699   4.177  1.00  0.00           H  
ATOM   2259  HA  LEU A 145      16.892  13.722   6.195  1.00  0.00           H  
ATOM   2260 1HB  LEU A 145      17.197  16.031   4.252  1.00  0.00           H  
ATOM   2261 2HB  LEU A 145      18.510  15.287   5.170  1.00  0.00           H  
ATOM   2262  HG  LEU A 145      16.952  14.092   2.885  1.00  0.00           H  
ATOM   2263 1HD1 LEU A 145      19.115  13.922   1.821  1.00  0.00           H  
ATOM   2264 2HD1 LEU A 145      18.716  15.611   2.215  1.00  0.00           H  
ATOM   2265 3HD1 LEU A 145      19.881  14.713   3.218  1.00  0.00           H  
ATOM   2266 1HD2 LEU A 145      18.393  12.095   3.273  1.00  0.00           H  
ATOM   2267 2HD2 LEU A 145      19.064  12.869   4.730  1.00  0.00           H  
ATOM   2268 3HD2 LEU A 145      17.345  12.411   4.677  1.00  0.00           H  
ATOM   2269  N   TYR A 146      15.551  16.684   6.741  1.00 20.30           N  
ATOM   2270  CA  TYR A 146      15.306  17.636   7.820  1.00 22.10           C  
ATOM   2271  C   TYR A 146      14.828  16.941   9.068  1.00 20.74           C  
ATOM   2272  O   TYR A 146      15.175  17.115  10.212  1.00 26.05           O  
ATOM   2273  CB  TYR A 146      14.177  18.605   7.403  1.00 24.60           C  
ATOM   2274  CG  TYR A 146      13.833  19.594   8.490  1.00 35.81           C  
ATOM   2275  CD1 TYR A 146      14.632  20.723   8.658  1.00 41.70           C  
ATOM   2276  CD2 TYR A 146      12.744  19.459   9.347  1.00 40.56           C  
ATOM   2277  CE1 TYR A 146      14.355  21.665   9.642  1.00 44.68           C  
ATOM   2278  CE2 TYR A 146      12.462  20.379  10.334  1.00 43.38           C  
ATOM   2279  CZ  TYR A 146      13.274  21.486  10.478  1.00 46.29           C  
ATOM   2280  OH  TYR A 146      12.996  22.413  11.459  1.00 54.57           O  
ATOM   2281  H   TYR A 146      15.066  16.801   5.863  1.00  0.00           H  
ATOM   2282  HA  TYR A 146      16.220  18.205   7.994  1.00  0.00           H  
ATOM   2283 1HB  TYR A 146      14.479  19.154   6.510  1.00  0.00           H  
ATOM   2284 2HB  TYR A 146      13.284  18.035   7.150  1.00  0.00           H  
ATOM   2285  HD1 TYR A 146      15.495  20.882   8.011  1.00  0.00           H  
ATOM   2286  HD2 TYR A 146      12.078  18.601   9.251  1.00  0.00           H  
ATOM   2287  HE1 TYR A 146      14.995  22.540   9.754  1.00  0.00           H  
ATOM   2288  HE2 TYR A 146      11.606  20.228  10.992  1.00  0.00           H  
ATOM   2289  HH  TYR A 146      12.214  22.139  11.945  1.00  0.00           H  
ATOM   2290  N   VAL A 147      13.809  16.089   8.832  1.00 20.09           N  
ATOM   2291  CA  VAL A 147      13.177  15.413   9.934  1.00 19.15           C  
ATOM   2292  C   VAL A 147      14.127  14.469  10.657  1.00 21.06           C  
ATOM   2293  O   VAL A 147      14.062  14.350  11.878  1.00 23.25           O  
ATOM   2294  CB  VAL A 147      11.949  14.611   9.455  1.00 23.14           C  
ATOM   2295  CG1 VAL A 147      11.470  13.640  10.507  1.00 22.58           C  
ATOM   2296  CG2 VAL A 147      10.835  15.602   9.083  1.00 26.42           C  
ATOM   2297  H   VAL A 147      13.479  15.915   7.893  1.00  0.00           H  
ATOM   2298  HA  VAL A 147      12.842  16.162  10.653  1.00  0.00           H  
ATOM   2299  HB  VAL A 147      12.231  14.017   8.585  1.00  0.00           H  
ATOM   2300 1HG1 VAL A 147      10.604  13.094  10.131  1.00  0.00           H  
ATOM   2301 2HG1 VAL A 147      12.268  12.936  10.742  1.00  0.00           H  
ATOM   2302 3HG1 VAL A 147      11.190  14.187  11.407  1.00  0.00           H  
ATOM   2303 1HG2 VAL A 147       9.958  15.052   8.741  1.00  0.00           H  
ATOM   2304 2HG2 VAL A 147      10.572  16.198   9.957  1.00  0.00           H  
ATOM   2305 3HG2 VAL A 147      11.184  16.260   8.287  1.00  0.00           H  
ATOM   2306  N   LEU A 148      14.996  13.801   9.900  1.00 22.65           N  
ATOM   2307  CA  LEU A 148      15.966  12.867  10.453  1.00 24.40           C  
ATOM   2308  C   LEU A 148      16.949  13.620  11.343  1.00 26.35           C  
ATOM   2309  O   LEU A 148      17.528  13.029  12.225  1.00 28.20           O  
ATOM   2310  CB  LEU A 148      16.765  12.136   9.363  1.00 21.89           C  
ATOM   2311  CG  LEU A 148      16.007  11.155   8.471  1.00 26.34           C  
ATOM   2312  CD1 LEU A 148      16.976  10.428   7.523  1.00 24.21           C  
ATOM   2313  CD2 LEU A 148      15.228  10.142   9.298  1.00 26.75           C  
ATOM   2314  H   LEU A 148      14.974  13.955   8.902  1.00  0.00           H  
ATOM   2315  HA  LEU A 148      15.431  12.115  11.031  1.00  0.00           H  
ATOM   2316 1HB  LEU A 148      17.213  12.878   8.704  1.00  0.00           H  
ATOM   2317 2HB  LEU A 148      17.567  11.572   9.839  1.00  0.00           H  
ATOM   2318  HG  LEU A 148      15.304  11.703   7.843  1.00  0.00           H  
ATOM   2319 1HD1 LEU A 148      16.418   9.733   6.895  1.00  0.00           H  
ATOM   2320 2HD1 LEU A 148      17.484  11.158   6.893  1.00  0.00           H  
ATOM   2321 3HD1 LEU A 148      17.712   9.877   8.108  1.00  0.00           H  
ATOM   2322 1HD2 LEU A 148      14.699   9.459   8.633  1.00  0.00           H  
ATOM   2323 2HD2 LEU A 148      15.918   9.577   9.925  1.00  0.00           H  
ATOM   2324 3HD2 LEU A 148      14.508  10.664   9.929  1.00  0.00           H  
ATOM   2325  N   PHE A 149      17.150  14.908  11.069  1.00 30.44           N  
ATOM   2326  CA  PHE A 149      18.096  15.658  11.890  1.00 36.88           C  
ATOM   2327  C   PHE A 149      17.442  16.519  12.956  1.00 38.60           C  
ATOM   2328  O   PHE A 149      18.036  16.711  14.021  1.00 35.75           O  
ATOM   2329  CB  PHE A 149      18.931  16.611  11.021  1.00 38.96           C  
ATOM   2330  CG  PHE A 149      20.074  15.919  10.300  1.00 39.16           C  
ATOM   2331  CD1 PHE A 149      21.185  15.461  11.009  1.00 40.99           C  
ATOM   2332  CD2 PHE A 149      19.983  15.741   8.936  1.00 36.32           C  
ATOM   2333  CE1 PHE A 149      22.214  14.823  10.323  1.00 39.91           C  
ATOM   2334  CE2 PHE A 149      21.019  15.141   8.263  1.00 36.75           C  
ATOM   2335  CZ  PHE A 149      22.129  14.683   8.946  1.00 39.07           C  
ATOM   2336  H   PHE A 149      16.671  15.380  10.315  1.00  0.00           H  
ATOM   2337  HA  PHE A 149      18.770  14.951  12.375  1.00  0.00           H  
ATOM   2338 1HB  PHE A 149      18.289  17.082  10.278  1.00  0.00           H  
ATOM   2339 2HB  PHE A 149      19.345  17.403  11.644  1.00  0.00           H  
ATOM   2340  HD1 PHE A 149      21.227  15.611  12.088  1.00  0.00           H  
ATOM   2341  HD2 PHE A 149      19.112  16.099   8.387  1.00  0.00           H  
ATOM   2342  HE1 PHE A 149      23.076  14.439  10.868  1.00  0.00           H  
ATOM   2343  HE2 PHE A 149      20.961  15.028   7.181  1.00  0.00           H  
ATOM   2344  HZ  PHE A 149      22.941  14.211   8.394  1.00  0.00           H  
ATOM   2345  N   PHE A 150      16.271  17.057  12.640  1.00 39.89           N  
ATOM   2346  CA  PHE A 150      15.657  18.040  13.523  1.00 40.97           C  
ATOM   2347  C   PHE A 150      14.298  17.661  14.085  1.00 42.78           C  
ATOM   2348  O   PHE A 150      13.682  18.542  14.701  1.00 39.76           O  
ATOM   2349  CB  PHE A 150      15.446  19.335  12.718  1.00 40.55           C  
ATOM   2350  CG  PHE A 150      16.710  19.976  12.188  1.00 40.61           C  
ATOM   2351  CD1 PHE A 150      17.403  20.915  12.940  1.00 43.63           C  
ATOM   2352  CD2 PHE A 150      17.188  19.654  10.939  1.00 39.13           C  
ATOM   2353  CE1 PHE A 150      18.554  21.507  12.455  1.00 43.58           C  
ATOM   2354  CE2 PHE A 150      18.337  20.234  10.456  1.00 41.69           C  
ATOM   2355  CZ  PHE A 150      19.014  21.178  11.199  1.00 43.88           C  
ATOM   2356  H   PHE A 150      15.794  16.794  11.790  1.00  0.00           H  
ATOM   2357  HA  PHE A 150      16.335  18.228  14.356  1.00  0.00           H  
ATOM   2358 1HB  PHE A 150      14.800  19.132  11.865  1.00  0.00           H  
ATOM   2359 2HB  PHE A 150      14.942  20.072  13.341  1.00  0.00           H  
ATOM   2360  HD1 PHE A 150      17.030  21.186  13.928  1.00  0.00           H  
ATOM   2361  HD2 PHE A 150      16.661  18.909  10.342  1.00  0.00           H  
ATOM   2362  HE1 PHE A 150      19.093  22.230  13.066  1.00  0.00           H  
ATOM   2363  HE2 PHE A 150      18.712  19.942   9.475  1.00  0.00           H  
ATOM   2364  HZ  PHE A 150      19.904  21.662  10.799  1.00  0.00           H  
ATOM   2365  N   GLY A 151      13.815  16.454  13.832  1.00 46.82           N  
ATOM   2366  CA  GLY A 151      12.469  16.005  14.146  1.00 46.67           C  
ATOM   2367  C   GLY A 151      12.387  14.983  15.265  1.00 49.79           C  
ATOM   2368  O   GLY A 151      11.293  14.529  15.612  1.00 55.86           O  
ATOM   2369  H   GLY A 151      14.455  15.814  13.384  1.00  0.00           H  
ATOM   2370 1HA  GLY A 151      11.857  16.861  14.429  1.00  0.00           H  
ATOM   2371 2HA  GLY A 151      12.016  15.566  13.258  1.00  0.00           H  
ATOM   2372  N   PHE A 152      13.549  14.650  15.811  1.00 49.34           N  
ATOM   2373  CA  PHE A 152      13.785  13.726  16.895  1.00 47.36           C  
ATOM   2374  C   PHE A 152      14.336  14.468  18.113  1.00 49.97           C  
ATOM   2375  O   PHE A 152      15.264  13.968  18.756  1.00 52.92           O  
ATOM   2376  CB  PHE A 152      14.759  12.621  16.451  1.00 45.56           C  
ATOM   2377  CG  PHE A 152      14.202  11.859  15.252  1.00 43.64           C  
ATOM   2378  CD1 PHE A 152      12.862  11.503  15.242  1.00 44.64           C  
ATOM   2379  CD2 PHE A 152      14.979  11.517  14.177  1.00 41.15           C  
ATOM   2380  CE1 PHE A 152      12.308  10.818  14.186  1.00 43.81           C  
ATOM   2381  CE2 PHE A 152      14.437  10.815  13.119  1.00 40.31           C  
ATOM   2382  CZ  PHE A 152      13.106  10.459  13.116  1.00 43.34           C  
ATOM   2383  H   PHE A 152      14.335  15.122  15.387  1.00  0.00           H  
ATOM   2384  HA  PHE A 152      12.835  13.266  17.171  1.00  0.00           H  
ATOM   2385 1HB  PHE A 152      15.719  13.065  16.192  1.00  0.00           H  
ATOM   2386 2HB  PHE A 152      14.930  11.933  17.278  1.00  0.00           H  
ATOM   2387  HD1 PHE A 152      12.233  11.773  16.091  1.00  0.00           H  
ATOM   2388  HD2 PHE A 152      16.034  11.791  14.165  1.00  0.00           H  
ATOM   2389  HE1 PHE A 152      11.249  10.563  14.198  1.00  0.00           H  
ATOM   2390  HE2 PHE A 152      15.075  10.541  12.279  1.00  0.00           H  
ATOM   2391  HZ  PHE A 152      12.683   9.900  12.283  1.00  0.00           H  
ATOM   2392  N   SER A 153      16.962  11.123  25.732  1.00 73.76           N  
ATOM   2393  CA  SER A 153      17.152   9.966  26.603  1.00 69.39           C  
ATOM   2394  C   SER A 153      17.122   8.645  25.851  1.00 65.74           C  
ATOM   2395  O   SER A 153      16.867   7.572  26.417  1.00 69.93           O  
ATOM   2396  CB  SER A 153      16.104   9.990  27.725  1.00 69.62           C  
ATOM   2397  OG  SER A 153      16.123  11.259  28.361  1.00 71.05           O  
ATOM   2398  H   SER A 153      17.228  12.039  26.065  1.00  0.00           H  
ATOM   2399  HA  SER A 153      18.148  10.024  27.044  1.00  0.00           H  
ATOM   2400 1HB  SER A 153      15.118   9.788  27.306  1.00  0.00           H  
ATOM   2401 2HB  SER A 153      16.322   9.201  28.443  1.00  0.00           H  
ATOM   2402  HG  SER A 153      16.799  11.771  27.910  1.00  0.00           H  
ATOM   2403  N   MET A 154      17.417   8.631  24.544  1.00 59.18           N  
ATOM   2404  CA  MET A 154      17.514   7.295  23.947  1.00 53.68           C  
ATOM   2405  C   MET A 154      18.733   6.626  24.563  1.00 49.62           C  
ATOM   2406  O   MET A 154      19.617   7.281  25.123  1.00 47.79           O  
ATOM   2407  CB  MET A 154      17.616   7.330  22.436  1.00 52.78           C  
ATOM   2408  CG  MET A 154      18.613   8.318  21.843  1.00 51.59           C  
ATOM   2409  SD  MET A 154      18.143   8.719  20.154  1.00 60.37           S  
ATOM   2410  CE  MET A 154      19.383   9.900  19.647  1.00 49.12           C  
ATOM   2411  H   MET A 154      17.571   9.442  23.962  1.00  0.00           H  
ATOM   2412  HA  MET A 154      16.613   6.737  24.201  1.00  0.00           H  
ATOM   2413 1HB  MET A 154      17.895   6.344  22.068  1.00  0.00           H  
ATOM   2414 2HB  MET A 154      16.642   7.574  22.011  1.00  0.00           H  
ATOM   2415 1HG  MET A 154      18.631   9.224  22.448  1.00  0.00           H  
ATOM   2416 2HG  MET A 154      19.611   7.880  21.856  1.00  0.00           H  
ATOM   2417 1HE  MET A 154      19.189  10.214  18.621  1.00  0.00           H  
ATOM   2418 2HE  MET A 154      19.349  10.769  20.306  1.00  0.00           H  
ATOM   2419 3HE  MET A 154      20.370   9.439  19.705  1.00  0.00           H  
ATOM   2420  N   ARG A 155      18.846   5.300  24.503  1.00 46.33           N  
ATOM   2421  CA  ARG A 155      20.084   4.779  25.115  1.00 44.28           C  
ATOM   2422  C   ARG A 155      21.270   5.194  24.260  1.00 39.70           C  
ATOM   2423  O   ARG A 155      21.129   5.343  23.041  1.00 33.11           O  
ATOM   2424  CB  ARG A 155      19.959   3.262  25.280  1.00 47.42           C  
ATOM   2425  CG  ARG A 155      18.716   2.720  24.585  1.00 51.65           C  
ATOM   2426  CD  ARG A 155      18.225   1.378  25.095  1.00 50.76           C  
ATOM   2427  NE  ARG A 155      18.827   0.261  24.404  1.00 48.06           N  
ATOM   2428  CZ  ARG A 155      18.361  -0.730  23.689  1.00 46.85           C  
ATOM   2429  NH1 ARG A 155      17.063  -0.868  23.459  1.00 40.96           N  
ATOM   2430  NH2 ARG A 155      19.250  -1.591  23.195  1.00 47.57           N  
ATOM   2431  H   ARG A 155      18.189   4.651  24.094  1.00  0.00           H  
ATOM   2432  HA  ARG A 155      20.206   5.240  26.096  1.00  0.00           H  
ATOM   2433 1HB  ARG A 155      20.842   2.777  24.867  1.00  0.00           H  
ATOM   2434 2HB  ARG A 155      19.916   3.014  26.341  1.00  0.00           H  
ATOM   2435 1HG  ARG A 155      17.892   3.422  24.714  1.00  0.00           H  
ATOM   2436 2HG  ARG A 155      18.920   2.592  23.521  1.00  0.00           H  
ATOM   2437 1HD  ARG A 155      18.464   1.282  26.154  1.00  0.00           H  
ATOM   2438 2HD  ARG A 155      17.146   1.310  24.959  1.00  0.00           H  
ATOM   2439  HE  ARG A 155      19.833   0.170  24.445  1.00  0.00           H  
ATOM   2440 1HH1 ARG A 155      16.409  -0.199  23.839  1.00  0.00           H  
ATOM   2441 2HH1 ARG A 155      16.728  -1.642  22.904  1.00  0.00           H  
ATOM   2442 1HH2 ARG A 155      20.235  -1.462  23.379  1.00  0.00           H  
ATOM   2443 2HH2 ARG A 155      18.939  -2.372  22.637  1.00  0.00           H  
ATOM   2444  N   PRO A 156      22.434   5.389  24.862  1.00 38.01           N  
ATOM   2445  CA  PRO A 156      23.647   5.707  24.130  1.00 38.32           C  
ATOM   2446  C   PRO A 156      23.879   4.860  22.874  1.00 36.71           C  
ATOM   2447  O   PRO A 156      24.393   5.396  21.892  1.00 44.34           O  
ATOM   2448  CB  PRO A 156      24.759   5.332  25.113  1.00 38.72           C  
ATOM   2449  CG  PRO A 156      24.148   5.503  26.463  1.00 39.74           C  
ATOM   2450  CD  PRO A 156      22.669   5.334  26.317  1.00 39.87           C  
ATOM   2451  HA  PRO A 156      23.665   6.785  23.911  1.00  0.00           H  
ATOM   2452 1HB  PRO A 156      25.092   4.300  24.929  1.00  0.00           H  
ATOM   2453 2HB  PRO A 156      25.632   5.983  24.960  1.00  0.00           H  
ATOM   2454 1HG  PRO A 156      24.562   4.763  27.164  1.00  0.00           H  
ATOM   2455 2HG  PRO A 156      24.393   6.496  26.868  1.00  0.00           H  
ATOM   2456 1HD  PRO A 156      22.368   4.360  26.729  1.00  0.00           H  
ATOM   2457 2HD  PRO A 156      22.153   6.153  26.840  1.00  0.00           H  
ATOM   2458  N   GLU A 157      23.591   3.577  22.947  1.00 34.63           N  
ATOM   2459  CA  GLU A 157      23.782   2.612  21.874  1.00 35.15           C  
ATOM   2460  C   GLU A 157      22.883   2.967  20.702  1.00 32.53           C  
ATOM   2461  O   GLU A 157      23.257   2.992  19.542  1.00 38.22           O  
ATOM   2462  CB  GLU A 157      23.361   1.234  22.415  1.00 38.19           C  
ATOM   2463  CG  GLU A 157      22.841   1.472  23.838  1.00 42.25           C  
ATOM   2464  CD  GLU A 157      21.809   0.439  24.218  1.00 45.71           C  
ATOM   2465  OE1 GLU A 157      21.617  -0.518  23.447  1.00 53.26           O  
ATOM   2466  OE2 GLU A 157      21.193   0.638  25.286  1.00 52.90           O  
ATOM   2467  H   GLU A 157      23.209   3.264  23.828  1.00  0.00           H  
ATOM   2468  HA  GLU A 157      24.838   2.602  21.602  1.00  0.00           H  
ATOM   2469 1HB  GLU A 157      22.596   0.806  21.766  1.00  0.00           H  
ATOM   2470 2HB  GLU A 157      24.218   0.560  22.400  1.00  0.00           H  
ATOM   2471 1HG  GLU A 157      23.680   1.428  24.532  1.00  0.00           H  
ATOM   2472 2HG  GLU A 157      22.411   2.471  23.894  1.00  0.00           H  
ATOM   2473  N   VAL A 158      21.640   3.262  21.099  1.00 31.76           N  
ATOM   2474  CA  VAL A 158      20.672   3.621  20.054  1.00 30.72           C  
ATOM   2475  C   VAL A 158      21.115   4.914  19.392  1.00 29.58           C  
ATOM   2476  O   VAL A 158      21.172   5.028  18.183  1.00 35.68           O  
ATOM   2477  CB  VAL A 158      19.310   3.766  20.741  1.00 31.64           C  
ATOM   2478  CG1 VAL A 158      18.294   4.451  19.854  1.00 29.11           C  
ATOM   2479  CG2 VAL A 158      18.901   2.368  21.196  1.00 33.61           C  
ATOM   2480  H   VAL A 158      21.341   3.250  22.064  1.00  0.00           H  
ATOM   2481  HA  VAL A 158      20.642   2.816  19.318  1.00  0.00           H  
ATOM   2482  HB  VAL A 158      19.412   4.442  21.590  1.00  0.00           H  
ATOM   2483 1HG1 VAL A 158      17.344   4.532  20.383  1.00  0.00           H  
ATOM   2484 2HG1 VAL A 158      18.650   5.448  19.595  1.00  0.00           H  
ATOM   2485 3HG1 VAL A 158      18.153   3.867  18.944  1.00  0.00           H  
ATOM   2486 1HG2 VAL A 158      17.933   2.416  21.694  1.00  0.00           H  
ATOM   2487 2HG2 VAL A 158      18.831   1.709  20.330  1.00  0.00           H  
ATOM   2488 3HG2 VAL A 158      19.647   1.978  21.889  1.00  0.00           H  
ATOM   2489  N   ALA A 159      21.480   5.895  20.237  1.00 28.63           N  
ATOM   2490  CA  ALA A 159      21.901   7.184  19.703  1.00 27.61           C  
ATOM   2491  C   ALA A 159      23.083   6.985  18.766  1.00 30.45           C  
ATOM   2492  O   ALA A 159      23.084   7.514  17.652  1.00 38.10           O  
ATOM   2493  CB  ALA A 159      22.198   8.186  20.814  1.00 33.79           C  
ATOM   2494  H   ALA A 159      21.469   5.757  21.237  1.00  0.00           H  
ATOM   2495  HA  ALA A 159      21.088   7.580  19.094  1.00  0.00           H  
ATOM   2496 1HB  ALA A 159      22.509   9.134  20.375  1.00  0.00           H  
ATOM   2497 2HB  ALA A 159      21.301   8.340  21.414  1.00  0.00           H  
ATOM   2498 3HB  ALA A 159      22.996   7.801  21.447  1.00  0.00           H  
ATOM   2499  N   SER A 160      24.055   6.189  19.208  1.00 27.89           N  
ATOM   2500  CA  SER A 160      25.276   6.033  18.412  1.00 30.54           C  
ATOM   2501  C   SER A 160      25.010   5.357  17.072  1.00 29.58           C  
ATOM   2502  O   SER A 160      25.498   5.761  16.011  1.00 30.47           O  
ATOM   2503  CB  SER A 160      26.267   5.210  19.234  1.00 30.53           C  
ATOM   2504  OG  SER A 160      27.392   4.808  18.503  1.00 41.82           O  
ATOM   2505  H   SER A 160      23.970   5.689  20.081  1.00  0.00           H  
ATOM   2506  HA  SER A 160      25.689   7.023  18.214  1.00  0.00           H  
ATOM   2507 1HB  SER A 160      26.602   5.794  20.091  1.00  0.00           H  
ATOM   2508 2HB  SER A 160      25.770   4.321  19.619  1.00  0.00           H  
ATOM   2509  HG  SER A 160      27.272   5.159  17.618  1.00  0.00           H  
ATOM   2510  N   THR A 161      24.208   4.292  17.151  1.00 29.91           N  
ATOM   2511  CA  THR A 161      23.943   3.542  15.907  1.00 28.29           C  
ATOM   2512  C   THR A 161      23.034   4.367  15.012  1.00 26.19           C  
ATOM   2513  O   THR A 161      23.181   4.433  13.780  1.00 23.67           O  
ATOM   2514  CB  THR A 161      23.346   2.179  16.268  1.00 30.43           C  
ATOM   2515  OG1 THR A 161      24.372   1.324  16.815  1.00 26.31           O  
ATOM   2516  CG2 THR A 161      22.819   1.449  15.044  1.00 28.93           C  
ATOM   2517  H   THR A 161      23.781   3.982  18.013  1.00  0.00           H  
ATOM   2518  HA  THR A 161      24.888   3.396  15.383  1.00  0.00           H  
ATOM   2519  HB  THR A 161      22.523   2.317  16.969  1.00  0.00           H  
ATOM   2520  HG1 THR A 161      25.207   1.798  16.833  1.00  0.00           H  
ATOM   2521 1HG2 THR A 161      22.404   0.487  15.345  1.00  0.00           H  
ATOM   2522 2HG2 THR A 161      22.042   2.048  14.570  1.00  0.00           H  
ATOM   2523 3HG2 THR A 161      23.633   1.288  14.338  1.00  0.00           H  
ATOM   2524  N   PHE A 162      22.094   5.050  15.654  1.00 28.75           N  
ATOM   2525  CA  PHE A 162      21.207   5.950  14.936  1.00 27.91           C  
ATOM   2526  C   PHE A 162      21.996   7.076  14.276  1.00 27.67           C  
ATOM   2527  O   PHE A 162      21.782   7.394  13.106  1.00 27.14           O  
ATOM   2528  CB  PHE A 162      20.127   6.549  15.835  1.00 27.89           C  
ATOM   2529  CG  PHE A 162      19.422   7.700  15.129  1.00 32.29           C  
ATOM   2530  CD1 PHE A 162      18.553   7.421  14.082  1.00 34.56           C  
ATOM   2531  CD2 PHE A 162      19.629   9.016  15.491  1.00 32.15           C  
ATOM   2532  CE1 PHE A 162      17.912   8.446  13.413  1.00 33.56           C  
ATOM   2533  CE2 PHE A 162      18.958  10.042  14.856  1.00 29.97           C  
ATOM   2534  CZ  PHE A 162      18.078   9.756  13.823  1.00 30.37           C  
ATOM   2535  H   PHE A 162      21.988   4.948  16.653  1.00  0.00           H  
ATOM   2536  HA  PHE A 162      20.706   5.386  14.148  1.00  0.00           H  
ATOM   2537 1HB  PHE A 162      19.404   5.778  16.099  1.00  0.00           H  
ATOM   2538 2HB  PHE A 162      20.579   6.903  16.760  1.00  0.00           H  
ATOM   2539  HD1 PHE A 162      18.382   6.383  13.794  1.00  0.00           H  
ATOM   2540  HD2 PHE A 162      20.322   9.239  16.303  1.00  0.00           H  
ATOM   2541  HE1 PHE A 162      17.273   8.223  12.559  1.00  0.00           H  
ATOM   2542  HE2 PHE A 162      19.119  11.075  15.164  1.00  0.00           H  
ATOM   2543  HZ  PHE A 162      17.522  10.555  13.335  1.00  0.00           H  
ATOM   2544  N   LYS A 163      22.914   7.712  14.997  1.00 29.52           N  
ATOM   2545  CA  LYS A 163      23.712   8.753  14.346  1.00 30.54           C  
ATOM   2546  C   LYS A 163      24.473   8.281  13.130  1.00 27.63           C  
ATOM   2547  O   LYS A 163      24.623   8.963  12.113  1.00 30.26           O  
ATOM   2548  CB  LYS A 163      24.698   9.378  15.346  1.00 35.08           C  
ATOM   2549  CG  LYS A 163      23.982  10.461  16.159  1.00 40.91           C  
ATOM   2550  CD  LYS A 163      25.000  11.439  16.748  1.00 44.60           C  
ATOM   2551  CE  LYS A 163      24.663  11.759  18.196  1.00 46.71           C  
ATOM   2552  NZ  LYS A 163      25.834  12.440  18.834  1.00 53.14           N  
ATOM   2553  H   LYS A 163      23.079   7.503  15.971  1.00  0.00           H  
ATOM   2554  HA  LYS A 163      23.038   9.532  13.987  1.00  0.00           H  
ATOM   2555 1HB  LYS A 163      25.088   8.602  16.005  1.00  0.00           H  
ATOM   2556 2HB  LYS A 163      25.543   9.804  14.805  1.00  0.00           H  
ATOM   2557 1HG  LYS A 163      23.288  11.001  15.514  1.00  0.00           H  
ATOM   2558 2HG  LYS A 163      23.415   9.996  16.964  1.00  0.00           H  
ATOM   2559 1HD  LYS A 163      25.998  11.000  16.698  1.00  0.00           H  
ATOM   2560 2HD  LYS A 163      24.998  12.361  16.166  1.00  0.00           H  
ATOM   2561 1HE  LYS A 163      23.787  12.404  18.231  1.00  0.00           H  
ATOM   2562 2HE  LYS A 163      24.429  10.837  18.727  1.00  0.00           H  
ATOM   2563 1HZ  LYS A 163      25.616  12.655  19.797  1.00  0.00           H  
ATOM   2564 2HZ  LYS A 163      26.639  11.830  18.799  1.00  0.00           H  
ATOM   2565 3HZ  LYS A 163      26.039  13.295  18.337  1.00  0.00           H  
ATOM   2566  N   VAL A 164      25.015   7.064  13.213  1.00 26.02           N  
ATOM   2567  CA  VAL A 164      25.774   6.539  12.117  1.00 22.34           C  
ATOM   2568  C   VAL A 164      24.856   6.228  10.933  1.00 24.73           C  
ATOM   2569  O   VAL A 164      25.209   6.527   9.793  1.00 25.78           O  
ATOM   2570  CB  VAL A 164      26.495   5.217  12.463  1.00 26.03           C  
ATOM   2571  CG1 VAL A 164      27.220   4.737  11.210  1.00 26.67           C  
ATOM   2572  CG2 VAL A 164      27.427   5.420  13.645  1.00 26.21           C  
ATOM   2573  H   VAL A 164      24.897   6.502  14.044  1.00  0.00           H  
ATOM   2574  HA  VAL A 164      26.539   7.267  11.845  1.00  0.00           H  
ATOM   2575  HB  VAL A 164      25.750   4.463  12.716  1.00  0.00           H  
ATOM   2576 1HG1 VAL A 164      27.739   3.803  11.425  1.00  0.00           H  
ATOM   2577 2HG1 VAL A 164      26.497   4.574  10.411  1.00  0.00           H  
ATOM   2578 3HG1 VAL A 164      27.944   5.490  10.898  1.00  0.00           H  
ATOM   2579 1HG2 VAL A 164      27.928   4.481  13.879  1.00  0.00           H  
ATOM   2580 2HG2 VAL A 164      28.171   6.177  13.396  1.00  0.00           H  
ATOM   2581 3HG2 VAL A 164      26.851   5.749  14.510  1.00  0.00           H  
ATOM   2582  N   LEU A 165      23.724   5.595  11.284  1.00 25.70           N  
ATOM   2583  CA  LEU A 165      22.838   5.143  10.188  1.00 22.65           C  
ATOM   2584  C   LEU A 165      22.248   6.366   9.531  1.00 24.15           C  
ATOM   2585  O   LEU A 165      22.218   6.471   8.303  1.00 28.52           O  
ATOM   2586  CB  LEU A 165      21.814   4.178  10.772  1.00 22.38           C  
ATOM   2587  CG  LEU A 165      22.365   2.796  11.150  1.00 21.96           C  
ATOM   2588  CD1 LEU A 165      21.219   1.930  11.637  1.00 27.13           C  
ATOM   2589  CD2 LEU A 165      23.042   2.140   9.971  1.00 26.28           C  
ATOM   2590  H   LEU A 165      23.454   5.416  12.241  1.00  0.00           H  
ATOM   2591  HA  LEU A 165      23.444   4.629   9.443  1.00  0.00           H  
ATOM   2592 1HB  LEU A 165      21.385   4.626  11.667  1.00  0.00           H  
ATOM   2593 2HB  LEU A 165      21.016   4.036  10.044  1.00  0.00           H  
ATOM   2594  HG  LEU A 165      23.093   2.902  11.955  1.00  0.00           H  
ATOM   2595 1HD1 LEU A 165      21.598   0.945  11.909  1.00  0.00           H  
ATOM   2596 2HD1 LEU A 165      20.757   2.394  12.509  1.00  0.00           H  
ATOM   2597 3HD1 LEU A 165      20.478   1.828  10.845  1.00  0.00           H  
ATOM   2598 1HD2 LEU A 165      23.424   1.163  10.268  1.00  0.00           H  
ATOM   2599 2HD2 LEU A 165      22.323   2.018   9.160  1.00  0.00           H  
ATOM   2600 3HD2 LEU A 165      23.869   2.765   9.632  1.00  0.00           H  
ATOM   2601  N   ARG A 166      21.897   7.337  10.391  1.00 25.98           N  
ATOM   2602  CA  ARG A 166      21.411   8.600   9.859  1.00 27.17           C  
ATOM   2603  C   ARG A 166      22.452   9.261   8.964  1.00 26.16           C  
ATOM   2604  O   ARG A 166      22.129   9.817   7.912  1.00 23.86           O  
ATOM   2605  CB  ARG A 166      20.975   9.585  10.952  1.00 29.02           C  
ATOM   2606  CG  ARG A 166      20.895  10.979  10.338  1.00 29.18           C  
ATOM   2607  CD  ARG A 166      20.230  11.959  11.291  1.00 29.92           C  
ATOM   2608  NE  ARG A 166      21.142  12.354  12.348  1.00 28.79           N  
ATOM   2609  CZ  ARG A 166      20.914  12.915  13.517  1.00 30.39           C  
ATOM   2610  NH1 ARG A 166      19.725  13.261  13.968  1.00 26.62           N  
ATOM   2611  NH2 ARG A 166      22.003  13.150  14.278  1.00 30.11           N  
ATOM   2612  H   ARG A 166      21.960   7.217  11.392  1.00  0.00           H  
ATOM   2613  HA  ARG A 166      20.540   8.400   9.234  1.00  0.00           H  
ATOM   2614 1HB  ARG A 166      20.010   9.279  11.353  1.00  0.00           H  
ATOM   2615 2HB  ARG A 166      21.693   9.560  11.772  1.00  0.00           H  
ATOM   2616 1HG  ARG A 166      21.901  11.337  10.116  1.00  0.00           H  
ATOM   2617 2HG  ARG A 166      20.312  10.938   9.417  1.00  0.00           H  
ATOM   2618 1HD  ARG A 166      19.924  12.849  10.742  1.00  0.00           H  
ATOM   2619 2HD  ARG A 166      19.355  11.492  11.741  1.00  0.00           H  
ATOM   2620  HE  ARG A 166      22.129  12.188  12.203  1.00  0.00           H  
ATOM   2621 1HH1 ARG A 166      18.904  13.099  13.403  1.00  0.00           H  
ATOM   2622 2HH1 ARG A 166      19.635  13.688  14.879  1.00  0.00           H  
ATOM   2623 1HH2 ARG A 166      22.921  12.897  13.938  1.00  0.00           H  
ATOM   2624 2HH2 ARG A 166      21.901  13.578  15.186  1.00  0.00           H  
ATOM   2625  N   ASN A 167      23.736   9.240   9.333  1.00 23.73           N  
ATOM   2626  CA  ASN A 167      24.726   9.846   8.468  1.00 23.06           C  
ATOM   2627  C   ASN A 167      24.880   9.057   7.173  1.00 20.90           C  
ATOM   2628  O   ASN A 167      25.037   9.694   6.135  1.00 26.35           O  
ATOM   2629  CB  ASN A 167      26.102   9.953   9.173  1.00 25.06           C  
ATOM   2630  CG  ASN A 167      25.925  11.034  10.253  1.00 28.26           C  
ATOM   2631  OD1 ASN A 167      25.142  11.954  10.037  1.00 39.50           O  
ATOM   2632  ND2 ASN A 167      26.594  10.956  11.380  1.00 28.92           N  
ATOM   2633  H   ASN A 167      24.034   8.813  10.198  1.00  0.00           H  
ATOM   2634  HA  ASN A 167      24.394  10.854   8.214  1.00  0.00           H  
ATOM   2635 1HB  ASN A 167      26.372   8.984   9.594  1.00  0.00           H  
ATOM   2636 2HB  ASN A 167      26.866  10.216   8.442  1.00  0.00           H  
ATOM   2637 1HD2 ASN A 167      26.477  11.660  12.081  1.00  0.00           H  
ATOM   2638 2HD2 ASN A 167      27.220  10.193  11.538  1.00  0.00           H  
ATOM   2639  N   VAL A 168      24.856   7.733   7.300  1.00 19.41           N  
ATOM   2640  CA  VAL A 168      24.929   6.883   6.125  1.00 21.90           C  
ATOM   2641  C   VAL A 168      23.767   7.255   5.210  1.00 18.38           C  
ATOM   2642  O   VAL A 168      23.930   7.368   4.028  1.00 20.62           O  
ATOM   2643  CB  VAL A 168      24.815   5.379   6.446  1.00 24.13           C  
ATOM   2644  CG1 VAL A 168      24.596   4.588   5.160  1.00 20.69           C  
ATOM   2645  CG2 VAL A 168      26.072   4.915   7.181  1.00 23.79           C  
ATOM   2646  H   VAL A 168      24.787   7.306   8.213  1.00  0.00           H  
ATOM   2647  HA  VAL A 168      25.896   7.037   5.646  1.00  0.00           H  
ATOM   2648  HB  VAL A 168      23.941   5.217   7.076  1.00  0.00           H  
ATOM   2649 1HG1 VAL A 168      24.516   3.526   5.395  1.00  0.00           H  
ATOM   2650 2HG1 VAL A 168      23.677   4.923   4.679  1.00  0.00           H  
ATOM   2651 3HG1 VAL A 168      25.438   4.747   4.487  1.00  0.00           H  
ATOM   2652 1HG2 VAL A 168      25.989   3.852   7.408  1.00  0.00           H  
ATOM   2653 2HG2 VAL A 168      26.946   5.085   6.551  1.00  0.00           H  
ATOM   2654 3HG2 VAL A 168      26.179   5.476   8.109  1.00  0.00           H  
ATOM   2655  N   THR A 169      22.636   7.423   5.875  1.00 22.80           N  
ATOM   2656  CA  THR A 169      21.421   7.691   5.094  1.00 25.10           C  
ATOM   2657  C   THR A 169      21.527   9.009   4.376  1.00 21.63           C  
ATOM   2658  O   THR A 169      21.301   9.121   3.173  1.00 22.61           O  
ATOM   2659  CB  THR A 169      20.203   7.619   6.032  1.00 22.77           C  
ATOM   2660  OG1 THR A 169      20.051   6.246   6.397  1.00 26.93           O  
ATOM   2661  CG2 THR A 169      18.912   8.021   5.314  1.00 28.78           C  
ATOM   2662  H   THR A 169      22.573   7.376   6.882  1.00  0.00           H  
ATOM   2663  HA  THR A 169      21.330   6.927   4.322  1.00  0.00           H  
ATOM   2664  HB  THR A 169      20.354   8.291   6.877  1.00  0.00           H  
ATOM   2665  HG1 THR A 169      20.736   5.725   5.972  1.00  0.00           H  
ATOM   2666 1HG2 THR A 169      18.075   7.958   6.009  1.00  0.00           H  
ATOM   2667 2HG2 THR A 169      19.003   9.043   4.947  1.00  0.00           H  
ATOM   2668 3HG2 THR A 169      18.738   7.349   4.475  1.00  0.00           H  
ATOM   2669  N   VAL A 170      21.852  10.067   5.107  1.00 21.61           N  
ATOM   2670  CA  VAL A 170      21.868  11.365   4.409  1.00 21.56           C  
ATOM   2671  C   VAL A 170      22.851  11.440   3.285  1.00 18.45           C  
ATOM   2672  O   VAL A 170      22.721  11.950   2.177  1.00 23.06           O  
ATOM   2673  CB  VAL A 170      22.178  12.426   5.491  1.00 23.72           C  
ATOM   2674  CG1 VAL A 170      22.457  13.769   4.863  1.00 27.96           C  
ATOM   2675  CG2 VAL A 170      21.000  12.401   6.464  1.00 27.99           C  
ATOM   2676  H   VAL A 170      22.083  10.034   6.090  1.00  0.00           H  
ATOM   2677  HA  VAL A 170      20.884  11.535   3.971  1.00  0.00           H  
ATOM   2678  HB  VAL A 170      23.110  12.161   5.991  1.00  0.00           H  
ATOM   2679 1HG1 VAL A 170      22.673  14.498   5.644  1.00  0.00           H  
ATOM   2680 2HG1 VAL A 170      23.315  13.688   4.197  1.00  0.00           H  
ATOM   2681 3HG1 VAL A 170      21.585  14.093   4.296  1.00  0.00           H  
ATOM   2682 1HG2 VAL A 170      21.165  13.133   7.254  1.00  0.00           H  
ATOM   2683 2HG2 VAL A 170      20.081  12.644   5.930  1.00  0.00           H  
ATOM   2684 3HG2 VAL A 170      20.912  11.407   6.904  1.00  0.00           H  
ATOM   2685  N   VAL A 171      24.042  10.842   3.561  1.00 20.88           N  
ATOM   2686  CA  VAL A 171      25.038  10.879   2.512  1.00 20.14           C  
ATOM   2687  C   VAL A 171      24.663  10.063   1.309  1.00 17.78           C  
ATOM   2688  O   VAL A 171      24.774  10.446   0.162  1.00 21.54           O  
ATOM   2689  CB  VAL A 171      26.418  10.406   3.039  1.00 22.05           C  
ATOM   2690  CG1 VAL A 171      27.383  10.263   1.868  1.00 24.81           C  
ATOM   2691  CG2 VAL A 171      26.934  11.466   4.009  1.00 21.41           C  
ATOM   2692  H   VAL A 171      24.264  10.386   4.434  1.00  0.00           H  
ATOM   2693  HA  VAL A 171      25.137  11.908   2.165  1.00  0.00           H  
ATOM   2694  HB  VAL A 171      26.294   9.450   3.547  1.00  0.00           H  
ATOM   2695 1HG1 VAL A 171      28.354   9.930   2.235  1.00  0.00           H  
ATOM   2696 2HG1 VAL A 171      26.992   9.530   1.162  1.00  0.00           H  
ATOM   2697 3HG1 VAL A 171      27.495  11.226   1.369  1.00  0.00           H  
ATOM   2698 1HG2 VAL A 171      27.905  11.161   4.398  1.00  0.00           H  
ATOM   2699 2HG2 VAL A 171      27.034  12.418   3.488  1.00  0.00           H  
ATOM   2700 3HG2 VAL A 171      26.231  11.577   4.835  1.00  0.00           H  
ATOM   2701  N   LEU A 172      24.176   8.819   1.537  1.00 17.11           N  
ATOM   2702  CA  LEU A 172      23.874   8.036   0.348  1.00 18.68           C  
ATOM   2703  C   LEU A 172      22.562   8.484  -0.332  1.00 15.99           C  
ATOM   2704  O   LEU A 172      22.551   8.549  -1.548  1.00 19.00           O  
ATOM   2705  CB  LEU A 172      23.730   6.552   0.726  1.00 17.62           C  
ATOM   2706  CG  LEU A 172      25.008   5.899   1.293  1.00 21.23           C  
ATOM   2707  CD1 LEU A 172      24.664   4.520   1.865  1.00 23.16           C  
ATOM   2708  CD2 LEU A 172      26.052   5.835   0.205  1.00 20.08           C  
ATOM   2709  H   LEU A 172      24.014   8.413   2.448  1.00  0.00           H  
ATOM   2710  HA  LEU A 172      24.698   8.144  -0.356  1.00  0.00           H  
ATOM   2711 1HB  LEU A 172      22.942   6.458   1.472  1.00  0.00           H  
ATOM   2712 2HB  LEU A 172      23.430   5.995  -0.161  1.00  0.00           H  
ATOM   2713  HG  LEU A 172      25.382   6.494   2.126  1.00  0.00           H  
ATOM   2714 1HD1 LEU A 172      25.566   4.057   2.266  1.00  0.00           H  
ATOM   2715 2HD1 LEU A 172      23.928   4.630   2.662  1.00  0.00           H  
ATOM   2716 3HD1 LEU A 172      24.254   3.891   1.076  1.00  0.00           H  
ATOM   2717 1HD2 LEU A 172      26.959   5.375   0.598  1.00  0.00           H  
ATOM   2718 2HD2 LEU A 172      25.675   5.240  -0.627  1.00  0.00           H  
ATOM   2719 3HD2 LEU A 172      26.277   6.843  -0.143  1.00  0.00           H  
ATOM   2720  N   TRP A 173      21.549   8.751   0.497  1.00 20.26           N  
ATOM   2721  CA  TRP A 173      20.287   9.106  -0.202  1.00 18.67           C  
ATOM   2722  C   TRP A 173      20.474  10.380  -0.967  1.00 18.91           C  
ATOM   2723  O   TRP A 173      19.857  10.530  -2.005  1.00 19.20           O  
ATOM   2724  CB  TRP A 173      19.176   9.246   0.823  1.00 19.15           C  
ATOM   2725  CG  TRP A 173      18.721   7.982   1.466  1.00 22.77           C  
ATOM   2726  CD1 TRP A 173      19.433   6.877   1.833  1.00 20.38           C  
ATOM   2727  CD2 TRP A 173      17.342   7.726   1.815  1.00 21.41           C  
ATOM   2728  NE1 TRP A 173      18.590   5.936   2.401  1.00 18.37           N  
ATOM   2729  CE2 TRP A 173      17.307   6.448   2.395  1.00 21.18           C  
ATOM   2730  CE3 TRP A 173      16.186   8.490   1.677  1.00 21.96           C  
ATOM   2731  CZ2 TRP A 173      16.109   5.901   2.852  1.00 23.14           C  
ATOM   2732  CZ3 TRP A 173      14.991   7.939   2.132  1.00 19.83           C  
ATOM   2733  CH2 TRP A 173      14.985   6.661   2.704  1.00 17.78           C  
ATOM   2734  H   TRP A 173      21.564   8.734   1.507  1.00  0.00           H  
ATOM   2735  HA  TRP A 173      20.039   8.303  -0.896  1.00  0.00           H  
ATOM   2736 1HB  TRP A 173      19.500   9.913   1.622  1.00  0.00           H  
ATOM   2737 2HB  TRP A 173      18.303   9.698   0.353  1.00  0.00           H  
ATOM   2738  HD1 TRP A 173      20.506   6.755   1.698  1.00  0.00           H  
ATOM   2739  HE1 TRP A 173      18.870   5.033   2.756  1.00  0.00           H  
ATOM   2740  HE3 TRP A 173      16.206   9.485   1.233  1.00  0.00           H  
ATOM   2741  HZ2 TRP A 173      16.061   4.913   3.310  1.00  0.00           H  
ATOM   2742  HZ3 TRP A 173      14.068   8.511   2.037  1.00  0.00           H  
ATOM   2743  HH2 TRP A 173      14.025   6.269   3.042  1.00  0.00           H  
ATOM   2744  N   SER A 174      21.339  11.296  -0.445  1.00 19.97           N  
ATOM   2745  CA  SER A 174      21.438  12.563  -1.196  1.00 17.71           C  
ATOM   2746  C   SER A 174      22.047  12.413  -2.562  1.00 20.41           C  
ATOM   2747  O   SER A 174      21.977  13.248  -3.457  1.00 20.38           O  
ATOM   2748  CB  SER A 174      22.306  13.562  -0.397  1.00 17.28           C  
ATOM   2749  OG  SER A 174      21.635  13.871   0.790  1.00 25.14           O  
ATOM   2750  H   SER A 174      21.896  11.173   0.388  1.00  0.00           H  
ATOM   2751  HA  SER A 174      20.435  12.974  -1.315  1.00  0.00           H  
ATOM   2752 1HB  SER A 174      23.279  13.116  -0.193  1.00  0.00           H  
ATOM   2753 2HB  SER A 174      22.475  14.456  -0.995  1.00  0.00           H  
ATOM   2754  HG  SER A 174      20.817  13.369   0.770  1.00  0.00           H  
ATOM   2755  N   ALA A 175      22.812  11.298  -2.753  1.00 18.19           N  
ATOM   2756  CA  ALA A 175      23.431  11.079  -4.030  1.00 17.52           C  
ATOM   2757  C   ALA A 175      22.403  10.622  -5.042  1.00 15.43           C  
ATOM   2758  O   ALA A 175      22.606  10.789  -6.218  1.00 16.95           O  
ATOM   2759  CB  ALA A 175      24.531  10.006  -3.931  1.00 19.87           C  
ATOM   2760  H   ALA A 175      22.953  10.622  -2.016  1.00  0.00           H  
ATOM   2761  HA  ALA A 175      23.886  12.016  -4.351  1.00  0.00           H  
ATOM   2762 1HB  ALA A 175      24.985   9.858  -4.911  1.00  0.00           H  
ATOM   2763 2HB  ALA A 175      25.294  10.331  -3.223  1.00  0.00           H  
ATOM   2764 3HB  ALA A 175      24.095   9.069  -3.589  1.00  0.00           H  
ATOM   2765  N   TYR A 176      21.276  10.014  -4.582  1.00 16.76           N  
ATOM   2766  CA  TYR A 176      20.361   9.527  -5.618  1.00 16.81           C  
ATOM   2767  C   TYR A 176      19.802  10.618  -6.515  1.00 12.47           C  
ATOM   2768  O   TYR A 176      19.770  10.485  -7.696  1.00 15.19           O  
ATOM   2769  CB  TYR A 176      19.151   8.779  -5.010  1.00 15.85           C  
ATOM   2770  CG  TYR A 176      19.529   7.411  -4.455  1.00 17.77           C  
ATOM   2771  CD1 TYR A 176      20.253   7.272  -3.282  1.00 18.24           C  
ATOM   2772  CD2 TYR A 176      19.122   6.291  -5.179  1.00 16.44           C  
ATOM   2773  CE1 TYR A 176      20.570   5.982  -2.843  1.00 18.31           C  
ATOM   2774  CE2 TYR A 176      19.442   5.020  -4.733  1.00 16.93           C  
ATOM   2775  CZ  TYR A 176      20.157   4.882  -3.586  1.00 19.20           C  
ATOM   2776  OH  TYR A 176      20.452   3.605  -3.117  1.00 21.29           O  
ATOM   2777  H   TYR A 176      21.035   9.880  -3.610  1.00  0.00           H  
ATOM   2778  HA  TYR A 176      20.902   8.829  -6.257  1.00  0.00           H  
ATOM   2779 1HB  TYR A 176      18.719   9.378  -4.207  1.00  0.00           H  
ATOM   2780 2HB  TYR A 176      18.383   8.650  -5.772  1.00  0.00           H  
ATOM   2781  HD1 TYR A 176      20.562   8.156  -2.724  1.00  0.00           H  
ATOM   2782  HD2 TYR A 176      18.551   6.415  -6.099  1.00  0.00           H  
ATOM   2783  HE1 TYR A 176      21.138   5.844  -1.924  1.00  0.00           H  
ATOM   2784  HE2 TYR A 176      19.121   4.146  -5.301  1.00  0.00           H  
ATOM   2785  HH  TYR A 176      20.081   2.952  -3.715  1.00  0.00           H  
ATOM   2786  N   PRO A 177      19.303  11.746  -5.991  1.00 18.01           N  
ATOM   2787  CA  PRO A 177      18.860  12.799  -6.890  1.00 15.86           C  
ATOM   2788  C   PRO A 177      19.931  13.292  -7.826  1.00 15.82           C  
ATOM   2789  O   PRO A 177      19.685  13.647  -8.957  1.00 18.68           O  
ATOM   2790  CB  PRO A 177      18.459  13.920  -5.940  1.00 15.62           C  
ATOM   2791  CG  PRO A 177      19.066  13.569  -4.612  1.00 19.32           C  
ATOM   2792  CD  PRO A 177      19.028  12.043  -4.569  1.00 17.75           C  
ATOM   2793  HA  PRO A 177      17.993  12.443  -7.465  1.00  0.00           H  
ATOM   2794 1HB  PRO A 177      18.827  14.885  -6.320  1.00  0.00           H  
ATOM   2795 2HB  PRO A 177      17.363  13.993  -5.886  1.00  0.00           H  
ATOM   2796 1HG  PRO A 177      20.088  13.969  -4.544  1.00  0.00           H  
ATOM   2797 2HG  PRO A 177      18.489  14.030  -3.797  1.00  0.00           H  
ATOM   2798 1HD  PRO A 177      19.811  11.675  -3.890  1.00  0.00           H  
ATOM   2799 2HD  PRO A 177      18.035  11.710  -4.233  1.00  0.00           H  
ATOM   2800  N   VAL A 178      21.191  13.297  -7.328  1.00 16.34           N  
ATOM   2801  CA  VAL A 178      22.212  13.752  -8.264  1.00 17.13           C  
ATOM   2802  C   VAL A 178      22.427  12.779  -9.409  1.00 13.41           C  
ATOM   2803  O   VAL A 178      22.556  13.101 -10.560  1.00 16.58           O  
ATOM   2804  CB  VAL A 178      23.528  13.912  -7.456  1.00 19.75           C  
ATOM   2805  CG1 VAL A 178      24.628  14.294  -8.429  1.00 17.27           C  
ATOM   2806  CG2 VAL A 178      23.302  14.898  -6.338  1.00 21.05           C  
ATOM   2807  H   VAL A 178      21.466  13.021  -6.396  1.00  0.00           H  
ATOM   2808  HA  VAL A 178      21.901  14.713  -8.675  1.00  0.00           H  
ATOM   2809  HB  VAL A 178      23.811  12.943  -7.045  1.00  0.00           H  
ATOM   2810 1HG1 VAL A 178      25.567  14.413  -7.888  1.00  0.00           H  
ATOM   2811 2HG1 VAL A 178      24.739  13.511  -9.179  1.00  0.00           H  
ATOM   2812 3HG1 VAL A 178      24.371  15.233  -8.919  1.00  0.00           H  
ATOM   2813 1HG2 VAL A 178      24.221  15.015  -5.765  1.00  0.00           H  
ATOM   2814 2HG2 VAL A 178      23.009  15.861  -6.756  1.00  0.00           H  
ATOM   2815 3HG2 VAL A 178      22.511  14.531  -5.683  1.00  0.00           H  
ATOM   2816  N   VAL A 179      22.415  11.467  -9.060  1.00 17.55           N  
ATOM   2817  CA  VAL A 179      22.651  10.432 -10.069  1.00 18.94           C  
ATOM   2818  C   VAL A 179      21.532  10.479 -11.071  1.00 16.26           C  
ATOM   2819  O   VAL A 179      21.699  10.507 -12.254  1.00 17.52           O  
ATOM   2820  CB  VAL A 179      22.700   9.027  -9.422  1.00 17.37           C  
ATOM   2821  CG1 VAL A 179      22.838   7.977 -10.508  1.00 22.36           C  
ATOM   2822  CG2 VAL A 179      23.835   8.962  -8.396  1.00 17.84           C  
ATOM   2823  H   VAL A 179      22.244  11.192  -8.103  1.00  0.00           H  
ATOM   2824  HA  VAL A 179      23.613  10.625 -10.545  1.00  0.00           H  
ATOM   2825  HB  VAL A 179      21.749   8.833  -8.925  1.00  0.00           H  
ATOM   2826 1HG1 VAL A 179      22.872   6.986 -10.054  1.00  0.00           H  
ATOM   2827 2HG1 VAL A 179      21.984   8.037 -11.183  1.00  0.00           H  
ATOM   2828 3HG1 VAL A 179      23.757   8.151 -11.067  1.00  0.00           H  
ATOM   2829 1HG2 VAL A 179      23.862   7.970  -7.945  1.00  0.00           H  
ATOM   2830 2HG2 VAL A 179      24.785   9.161  -8.892  1.00  0.00           H  
ATOM   2831 3HG2 VAL A 179      23.667   9.709  -7.620  1.00  0.00           H  
ATOM   2832  N   TRP A 180      20.285  10.603 -10.546  1.00 17.35           N  
ATOM   2833  CA  TRP A 180      19.178  10.713 -11.510  1.00 18.18           C  
ATOM   2834  C   TRP A 180      19.255  11.941 -12.400  1.00 17.53           C  
ATOM   2835  O   TRP A 180      19.023  11.967 -13.595  1.00 16.16           O  
ATOM   2836  CB  TRP A 180      17.951  10.783 -10.616  1.00 18.80           C  
ATOM   2837  CG  TRP A 180      16.600  10.614 -11.192  1.00 22.87           C  
ATOM   2838  CD1 TRP A 180      15.829   9.477 -11.037  1.00 22.97           C  
ATOM   2839  CD2 TRP A 180      15.831  11.536 -11.956  1.00 21.96           C  
ATOM   2840  NE1 TRP A 180      14.635   9.657 -11.682  1.00 22.73           N  
ATOM   2841  CE2 TRP A 180      14.608  10.894 -12.254  1.00 21.72           C  
ATOM   2842  CE3 TRP A 180      16.057  12.827 -12.441  1.00 21.39           C  
ATOM   2843  CZ2 TRP A 180      13.602  11.497 -12.996  1.00 23.05           C  
ATOM   2844  CZ3 TRP A 180      15.057  13.418 -13.184  1.00 22.35           C  
ATOM   2845  CH2 TRP A 180      13.851  12.763 -13.457  1.00 23.28           C  
ATOM   2846  H   TRP A 180      20.080  10.623  -9.557  1.00  0.00           H  
ATOM   2847  HA  TRP A 180      19.177   9.823 -12.139  1.00  0.00           H  
ATOM   2848 1HB  TRP A 180      18.020  10.018  -9.843  1.00  0.00           H  
ATOM   2849 2HB  TRP A 180      17.920  11.751 -10.116  1.00  0.00           H  
ATOM   2850  HD1 TRP A 180      16.134   8.588 -10.488  1.00  0.00           H  
ATOM   2851  HE1 TRP A 180      13.885   8.982 -11.731  1.00  0.00           H  
ATOM   2852  HE3 TRP A 180      16.988  13.356 -12.241  1.00  0.00           H  
ATOM   2853  HZ2 TRP A 180      12.657  10.996 -13.205  1.00  0.00           H  
ATOM   2854  HZ3 TRP A 180      15.240  14.426 -13.557  1.00  0.00           H  
ATOM   2855  HH2 TRP A 180      13.094  13.275 -14.052  1.00  0.00           H  
ATOM   2856  N   LEU A 181      19.623  13.051 -11.733  1.00 19.70           N  
ATOM   2857  CA  LEU A 181      19.709  14.301 -12.529  1.00 18.93           C  
ATOM   2858  C   LEU A 181      20.743  14.251 -13.610  1.00 19.07           C  
ATOM   2859  O   LEU A 181      20.550  14.779 -14.701  1.00 20.02           O  
ATOM   2860  CB  LEU A 181      20.015  15.424 -11.549  1.00 21.09           C  
ATOM   2861  CG  LEU A 181      19.971  16.848 -12.116  1.00 24.60           C  
ATOM   2862  CD1 LEU A 181      18.551  17.245 -12.491  1.00 28.31           C  
ATOM   2863  CD2 LEU A 181      20.563  17.768 -11.047  1.00 29.82           C  
ATOM   2864  H   LEU A 181      19.838  13.080 -10.747  1.00  0.00           H  
ATOM   2865  HA  LEU A 181      18.747  14.470 -13.012  1.00  0.00           H  
ATOM   2866 1HB  LEU A 181      19.298  15.376 -10.731  1.00  0.00           H  
ATOM   2867 2HB  LEU A 181      21.013  15.266 -11.140  1.00  0.00           H  
ATOM   2868  HG  LEU A 181      20.559  16.893 -13.033  1.00  0.00           H  
ATOM   2869 1HD1 LEU A 181      18.550  18.259 -12.890  1.00  0.00           H  
ATOM   2870 2HD1 LEU A 181      18.169  16.558 -13.246  1.00  0.00           H  
ATOM   2871 3HD1 LEU A 181      17.916  17.203 -11.607  1.00  0.00           H  
ATOM   2872 1HD2 LEU A 181      20.554  18.797 -11.407  1.00  0.00           H  
ATOM   2873 2HD2 LEU A 181      19.969  17.697 -10.136  1.00  0.00           H  
ATOM   2874 3HD2 LEU A 181      21.589  17.467 -10.835  1.00  0.00           H  
ATOM   2875  N   ILE A 182      21.873  13.580 -13.353  1.00 23.64           N  
ATOM   2876  CA  ILE A 182      22.922  13.577 -14.378  1.00 22.79           C  
ATOM   2877  C   ILE A 182      22.843  12.358 -15.271  1.00 23.27           C  
ATOM   2878  O   ILE A 182      23.466  12.348 -16.322  1.00 21.44           O  
ATOM   2879  CB  ILE A 182      24.312  13.588 -13.697  1.00 25.29           C  
ATOM   2880  CG1 ILE A 182      24.652  12.310 -12.942  1.00 29.32           C  
ATOM   2881  CG2 ILE A 182      24.398  14.800 -12.792  1.00 26.89           C  
ATOM   2882  CD1 ILE A 182      25.916  12.398 -12.083  1.00 33.71           C  
ATOM   2883  H   ILE A 182      22.028  13.081 -12.489  1.00  0.00           H  
ATOM   2884  HA  ILE A 182      22.815  14.476 -14.984  1.00  0.00           H  
ATOM   2885  HB  ILE A 182      25.090  13.638 -14.458  1.00  0.00           H  
ATOM   2886 1HG1 ILE A 182      23.822  12.041 -12.290  1.00  0.00           H  
ATOM   2887 2HG1 ILE A 182      24.787  11.493 -13.651  1.00  0.00           H  
ATOM   2888 1HG2 ILE A 182      25.372  14.821 -12.304  1.00  0.00           H  
ATOM   2889 2HG2 ILE A 182      24.269  15.705 -13.384  1.00  0.00           H  
ATOM   2890 3HG2 ILE A 182      23.615  14.746 -12.036  1.00  0.00           H  
ATOM   2891 1HD1 ILE A 182      26.083  11.444 -11.582  1.00  0.00           H  
ATOM   2892 2HD1 ILE A 182      26.772  12.629 -12.718  1.00  0.00           H  
ATOM   2893 3HD1 ILE A 182      25.795  13.182 -11.337  1.00  0.00           H  
ATOM   2894  N   GLY A 183      22.060  11.343 -14.842  1.00 21.95           N  
ATOM   2895  CA  GLY A 183      21.946  10.131 -15.645  1.00 19.41           C  
ATOM   2896  C   GLY A 183      20.810  10.139 -16.623  1.00 22.41           C  
ATOM   2897  O   GLY A 183      20.308  11.216 -16.923  1.00 25.19           O  
ATOM   2898  H   GLY A 183      21.550  11.407 -13.973  1.00  0.00           H  
ATOM   2899 1HA  GLY A 183      22.870   9.976 -16.203  1.00  0.00           H  
ATOM   2900 2HA  GLY A 183      21.819   9.271 -14.989  1.00  0.00           H  
ATOM   2901  N   SER A 184      20.407   8.978 -17.131  1.00 20.98           N  
ATOM   2902  CA  SER A 184      19.563   8.841 -18.305  1.00 24.65           C  
ATOM   2903  C   SER A 184      18.139   9.324 -18.039  1.00 24.81           C  
ATOM   2904  O   SER A 184      17.417   9.573 -19.003  1.00 29.86           O  
ATOM   2905  CB  SER A 184      19.485   7.335 -18.688  1.00 26.34           C  
ATOM   2906  OG  SER A 184      19.075   6.679 -17.457  1.00 32.57           O  
ATOM   2907  H   SER A 184      20.721   8.147 -16.651  1.00  0.00           H  
ATOM   2908  HA  SER A 184      20.015   9.403 -19.124  1.00  0.00           H  
ATOM   2909 1HB  SER A 184      18.772   7.203 -19.501  1.00  0.00           H  
ATOM   2910 2HB  SER A 184      20.457   7.001 -19.048  1.00  0.00           H  
ATOM   2911  HG  SER A 184      18.983   7.376 -16.803  1.00  0.00           H  
ATOM   2912  N   GLU A 185      17.770   9.380 -16.763  1.00 22.15           N  
ATOM   2913  CA  GLU A 185      16.431   9.860 -16.437  1.00 23.34           C  
ATOM   2914  C   GLU A 185      16.352  11.385 -16.481  1.00 24.17           C  
ATOM   2915  O   GLU A 185      15.258  11.948 -16.619  1.00 25.87           O  
ATOM   2916  CB  GLU A 185      16.001   9.419 -15.028  1.00 29.70           C  
ATOM   2917  CG  GLU A 185      15.250   8.100 -15.039  1.00 40.06           C  
ATOM   2918  CD  GLU A 185      16.114   6.862 -14.967  1.00 46.82           C  
ATOM   2919  OE1 GLU A 185      16.717   6.617 -13.897  1.00 51.91           O  
ATOM   2920  OE2 GLU A 185      16.167   6.116 -15.975  1.00 61.71           O  
ATOM   2921  H   GLU A 185      18.388   9.101 -16.015  1.00  0.00           H  
ATOM   2922  HA  GLU A 185      15.727   9.437 -17.155  1.00  0.00           H  
ATOM   2923 1HB  GLU A 185      16.882   9.319 -14.393  1.00  0.00           H  
ATOM   2924 2HB  GLU A 185      15.364  10.185 -14.586  1.00  0.00           H  
ATOM   2925 1HG  GLU A 185      14.568   8.075 -14.189  1.00  0.00           H  
ATOM   2926 2HG  GLU A 185      14.654   8.041 -15.949  1.00  0.00           H  
ATOM   2927  N   GLY A 186      17.538  11.966 -16.322  1.00 19.44           N  
ATOM   2928  CA  GLY A 186      17.649  13.424 -16.132  1.00 21.43           C  
ATOM   2929  C   GLY A 186      18.350  14.042 -17.334  1.00 22.33           C  
ATOM   2930  O   GLY A 186      17.907  13.907 -18.445  1.00 26.26           O  
ATOM   2931  H   GLY A 186      18.378  11.406 -16.331  1.00  0.00           H  
ATOM   2932 1HA  GLY A 186      16.654  13.852 -16.007  1.00  0.00           H  
ATOM   2933 2HA  GLY A 186      18.204  13.630 -15.218  1.00  0.00           H  
ATOM   2934  N   ALA A 187      19.485  14.693 -17.070  1.00 22.40           N  
ATOM   2935  CA  ALA A 187      20.173  15.402 -18.160  1.00 25.09           C  
ATOM   2936  C   ALA A 187      20.903  14.475 -19.082  1.00 22.98           C  
ATOM   2937  O   ALA A 187      21.351  14.838 -20.168  1.00 25.71           O  
ATOM   2938  CB  ALA A 187      21.109  16.430 -17.519  1.00 23.13           C  
ATOM   2939  H   ALA A 187      19.884  14.712 -16.142  1.00  0.00           H  
ATOM   2940  HA  ALA A 187      19.419  15.904 -18.767  1.00  0.00           H  
ATOM   2941 1HB  ALA A 187      21.638  16.977 -18.300  1.00  0.00           H  
ATOM   2942 2HB  ALA A 187      20.526  17.128 -16.918  1.00  0.00           H  
ATOM   2943 3HB  ALA A 187      21.830  15.919 -16.883  1.00  0.00           H  
ATOM   2944  N   GLY A 188      21.105  13.199 -18.732  1.00 23.83           N  
ATOM   2945  CA  GLY A 188      21.702  12.333 -19.761  1.00 20.85           C  
ATOM   2946  C   GLY A 188      23.219  12.582 -19.914  1.00 25.68           C  
ATOM   2947  O   GLY A 188      23.708  12.232 -21.000  1.00 30.23           O  
ATOM   2948  H   GLY A 188      20.879  12.806 -17.829  1.00  0.00           H  
ATOM   2949 1HA  GLY A 188      21.532  11.288 -19.501  1.00  0.00           H  
ATOM   2950 2HA  GLY A 188      21.209  12.510 -20.716  1.00  0.00           H  
ATOM   2951  N   ILE A 189      23.886  13.137 -18.935  1.00 25.74           N  
ATOM   2952  CA  ILE A 189      25.309  13.483 -18.899  1.00 29.21           C  
ATOM   2953  C   ILE A 189      26.193  12.267 -18.618  1.00 29.92           C  
ATOM   2954  O   ILE A 189      27.327  12.117 -19.106  1.00 33.49           O  
ATOM   2955  CB  ILE A 189      25.500  14.528 -17.787  1.00 35.07           C  
ATOM   2956  CG1 ILE A 189      24.818  15.868 -18.092  1.00 38.51           C  
ATOM   2957  CG2 ILE A 189      26.967  14.756 -17.481  1.00 45.86           C  
ATOM   2958  CD1 ILE A 189      24.749  16.730 -16.833  1.00 43.88           C  
ATOM   2959  H   ILE A 189      23.312  13.333 -18.128  1.00  0.00           H  
ATOM   2960  HA  ILE A 189      25.586  13.907 -19.863  1.00  0.00           H  
ATOM   2961  HB  ILE A 189      25.009  14.185 -16.877  1.00  0.00           H  
ATOM   2962 1HG1 ILE A 189      25.373  16.389 -18.871  1.00  0.00           H  
ATOM   2963 2HG1 ILE A 189      23.813  15.686 -18.474  1.00  0.00           H  
ATOM   2964 1HG2 ILE A 189      27.062  15.501 -16.691  1.00  0.00           H  
ATOM   2965 2HG2 ILE A 189      27.420  13.821 -17.154  1.00  0.00           H  
ATOM   2966 3HG2 ILE A 189      27.475  15.111 -18.378  1.00  0.00           H  
ATOM   2967 1HD1 ILE A 189      24.262  17.677 -17.067  1.00  0.00           H  
ATOM   2968 2HD1 ILE A 189      24.177  16.208 -16.065  1.00  0.00           H  
ATOM   2969 3HD1 ILE A 189      25.757  16.922 -16.468  1.00  0.00           H  
ATOM   2970  N   VAL A 190      25.668  11.380 -17.791  1.00 21.78           N  
ATOM   2971  CA  VAL A 190      26.309  10.110 -17.452  1.00 24.48           C  
ATOM   2972  C   VAL A 190      25.570   8.961 -18.138  1.00 28.40           C  
ATOM   2973  O   VAL A 190      24.323   8.934 -18.086  1.00 25.35           O  
ATOM   2974  CB  VAL A 190      26.305   9.969 -15.936  1.00 29.18           C  
ATOM   2975  CG1 VAL A 190      26.663   8.554 -15.502  1.00 29.60           C  
ATOM   2976  CG2 VAL A 190      27.271  10.993 -15.337  1.00 34.24           C  
ATOM   2977  H   VAL A 190      24.774  11.606 -17.378  1.00  0.00           H  
ATOM   2978  HA  VAL A 190      27.336  10.132 -17.818  1.00  0.00           H  
ATOM   2979  HB  VAL A 190      25.296  10.150 -15.566  1.00  0.00           H  
ATOM   2980 1HG1 VAL A 190      26.649   8.493 -14.413  1.00  0.00           H  
ATOM   2981 2HG1 VAL A 190      25.937   7.853 -15.913  1.00  0.00           H  
ATOM   2982 3HG1 VAL A 190      27.659   8.303 -15.866  1.00  0.00           H  
ATOM   2983 1HG2 VAL A 190      27.273  10.899 -14.251  1.00  0.00           H  
ATOM   2984 2HG2 VAL A 190      28.276  10.813 -15.720  1.00  0.00           H  
ATOM   2985 3HG2 VAL A 190      26.953  11.998 -15.613  1.00  0.00           H  
ATOM   2986  N   PRO A 191      26.219   8.002 -18.786  1.00 25.87           N  
ATOM   2987  CA  PRO A 191      25.496   6.975 -19.524  1.00 23.49           C  
ATOM   2988  C   PRO A 191      24.757   6.030 -18.586  1.00 21.63           C  
ATOM   2989  O   PRO A 191      25.114   5.921 -17.406  1.00 24.00           O  
ATOM   2990  CB  PRO A 191      26.598   6.201 -20.257  1.00 27.74           C  
ATOM   2991  CG  PRO A 191      27.827   7.037 -20.160  1.00 28.90           C  
ATOM   2992  CD  PRO A 191      27.689   7.782 -18.850  1.00 28.23           C  
ATOM   2993  HA  PRO A 191      24.818   7.457 -20.244  1.00  0.00           H  
ATOM   2994 1HB  PRO A 191      26.737   5.214 -19.793  1.00  0.00           H  
ATOM   2995 2HB  PRO A 191      26.303   6.026 -21.302  1.00  0.00           H  
ATOM   2996 1HG  PRO A 191      28.723   6.400 -20.187  1.00  0.00           H  
ATOM   2997 2HG  PRO A 191      27.894   7.716 -21.023  1.00  0.00           H  
ATOM   2998 1HD  PRO A 191      28.054   7.149 -18.028  1.00  0.00           H  
ATOM   2999 2HD  PRO A 191      28.259   8.721 -18.900  1.00  0.00           H  
ATOM   3000  N   LEU A 192      23.748   5.337 -19.102  1.00 22.14           N  
ATOM   3001  CA  LEU A 192      22.989   4.388 -18.299  1.00 21.24           C  
ATOM   3002  C   LEU A 192      23.837   3.332 -17.628  1.00 22.53           C  
ATOM   3003  O   LEU A 192      23.618   2.920 -16.482  1.00 22.21           O  
ATOM   3004  CB  LEU A 192      22.018   3.669 -19.263  1.00 20.58           C  
ATOM   3005  CG  LEU A 192      21.087   2.672 -18.535  1.00 21.32           C  
ATOM   3006  CD1 LEU A 192      20.435   3.293 -17.334  1.00 22.44           C  
ATOM   3007  CD2 LEU A 192      20.069   2.157 -19.555  1.00 21.39           C  
ATOM   3008  H   LEU A 192      23.500   5.470 -20.072  1.00  0.00           H  
ATOM   3009  HA  LEU A 192      22.434   4.942 -17.542  1.00  0.00           H  
ATOM   3010 1HB  LEU A 192      21.415   4.419 -19.772  1.00  0.00           H  
ATOM   3011 2HB  LEU A 192      22.603   3.135 -20.011  1.00  0.00           H  
ATOM   3012  HG  LEU A 192      21.678   1.846 -18.138  1.00  0.00           H  
ATOM   3013 1HD1 LEU A 192      19.789   2.560 -16.851  1.00  0.00           H  
ATOM   3014 2HD1 LEU A 192      21.202   3.619 -16.631  1.00  0.00           H  
ATOM   3015 3HD1 LEU A 192      19.840   4.150 -17.646  1.00  0.00           H  
ATOM   3016 1HD2 LEU A 192      19.396   1.449 -19.071  1.00  0.00           H  
ATOM   3017 2HD2 LEU A 192      19.493   2.995 -19.949  1.00  0.00           H  
ATOM   3018 3HD2 LEU A 192      20.592   1.660 -20.372  1.00  0.00           H  
ATOM   3019  N   ASN A 193      24.872   2.839 -18.313  1.00 23.59           N  
ATOM   3020  CA  ASN A 193      25.664   1.780 -17.649  1.00 23.17           C  
ATOM   3021  C   ASN A 193      26.388   2.304 -16.442  1.00 23.74           C  
ATOM   3022  O   ASN A 193      26.474   1.681 -15.359  1.00 20.87           O  
ATOM   3023  CB  ASN A 193      26.583   1.119 -18.678  1.00 28.86           C  
ATOM   3024  CG  ASN A 193      27.870   1.895 -18.846  1.00 34.76           C  
ATOM   3025  OD1 ASN A 193      28.939   1.408 -18.462  1.00 36.03           O  
ATOM   3026  ND2 ASN A 193      27.710   3.084 -19.402  1.00 39.70           N  
ATOM   3027  H   ASN A 193      25.137   3.144 -19.239  1.00  0.00           H  
ATOM   3028  HA  ASN A 193      24.977   1.033 -17.248  1.00  0.00           H  
ATOM   3029 1HB  ASN A 193      26.811   0.101 -18.361  1.00  0.00           H  
ATOM   3030 2HB  ASN A 193      26.069   1.056 -19.637  1.00  0.00           H  
ATOM   3031 1HD2 ASN A 193      28.502   3.675 -19.556  1.00  0.00           H  
ATOM   3032 2HD2 ASN A 193      26.797   3.392 -19.668  1.00  0.00           H  
ATOM   3033  N   ILE A 194      26.912   3.543 -16.511  1.00 24.92           N  
ATOM   3034  CA  ILE A 194      27.547   4.107 -15.327  1.00 21.09           C  
ATOM   3035  C   ILE A 194      26.522   4.538 -14.299  1.00 21.10           C  
ATOM   3036  O   ILE A 194      26.690   4.424 -13.120  1.00 21.18           O  
ATOM   3037  CB  ILE A 194      28.407   5.359 -15.681  1.00 22.75           C  
ATOM   3038  CG1 ILE A 194      29.540   5.062 -16.646  1.00 27.00           C  
ATOM   3039  CG2 ILE A 194      28.918   5.948 -14.377  1.00 23.87           C  
ATOM   3040  CD1 ILE A 194      30.515   4.054 -16.054  1.00 34.59           C  
ATOM   3041  H   ILE A 194      26.877   4.091 -17.359  1.00  0.00           H  
ATOM   3042  HA  ILE A 194      28.206   3.354 -14.896  1.00  0.00           H  
ATOM   3043  HB  ILE A 194      27.791   6.085 -16.210  1.00  0.00           H  
ATOM   3044 1HG1 ILE A 194      29.131   4.673 -17.578  1.00  0.00           H  
ATOM   3045 2HG1 ILE A 194      30.068   5.986 -16.882  1.00  0.00           H  
ATOM   3046 1HG2 ILE A 194      29.526   6.828 -14.589  1.00  0.00           H  
ATOM   3047 2HG2 ILE A 194      28.073   6.233 -13.751  1.00  0.00           H  
ATOM   3048 3HG2 ILE A 194      29.523   5.206 -13.855  1.00  0.00           H  
ATOM   3049 1HD1 ILE A 194      31.317   3.861 -16.767  1.00  0.00           H  
ATOM   3050 2HD1 ILE A 194      30.938   4.455 -15.132  1.00  0.00           H  
ATOM   3051 3HD1 ILE A 194      29.990   3.124 -15.838  1.00  0.00           H  
ATOM   3052  N   GLU A 195      25.358   5.018 -14.732  1.00 24.26           N  
ATOM   3053  CA  GLU A 195      24.335   5.293 -13.712  1.00 22.66           C  
ATOM   3054  C   GLU A 195      23.921   4.037 -12.952  1.00 15.92           C  
ATOM   3055  O   GLU A 195      23.670   4.058 -11.771  1.00 18.78           O  
ATOM   3056  CB  GLU A 195      23.113   5.877 -14.443  1.00 26.46           C  
ATOM   3057  CG  GLU A 195      21.839   5.727 -13.619  1.00 29.27           C  
ATOM   3058  CD  GLU A 195      20.689   6.460 -14.272  1.00 30.50           C  
ATOM   3059  OE1 GLU A 195      20.772   6.722 -15.487  1.00 32.11           O  
ATOM   3060  OE2 GLU A 195      19.718   6.785 -13.549  1.00 41.18           O  
ATOM   3061  H   GLU A 195      25.146   5.199 -15.703  1.00  0.00           H  
ATOM   3062  HA  GLU A 195      24.737   6.021 -13.007  1.00  0.00           H  
ATOM   3063 1HB  GLU A 195      23.284   6.933 -14.652  1.00  0.00           H  
ATOM   3064 2HB  GLU A 195      22.985   5.370 -15.400  1.00  0.00           H  
ATOM   3065 1HG  GLU A 195      21.600   4.668 -13.528  1.00  0.00           H  
ATOM   3066 2HG  GLU A 195      22.018   6.118 -12.618  1.00  0.00           H  
ATOM   3067  N   THR A 196      23.855   2.936 -13.706  1.00 20.33           N  
ATOM   3068  CA  THR A 196      23.368   1.692 -13.081  1.00 20.95           C  
ATOM   3069  C   THR A 196      24.385   1.202 -12.076  1.00 19.13           C  
ATOM   3070  O   THR A 196      24.125   0.772 -10.980  1.00 18.90           O  
ATOM   3071  CB  THR A 196      23.115   0.598 -14.131  1.00 18.63           C  
ATOM   3072  OG1 THR A 196      22.160   1.080 -15.074  1.00 18.26           O  
ATOM   3073  CG2 THR A 196      22.578  -0.657 -13.467  1.00 17.21           C  
ATOM   3074  H   THR A 196      24.124   2.925 -14.679  1.00  0.00           H  
ATOM   3075  HA  THR A 196      22.425   1.904 -12.577  1.00  0.00           H  
ATOM   3076  HB  THR A 196      24.048   0.363 -14.643  1.00  0.00           H  
ATOM   3077  HG1 THR A 196      21.898   1.972 -14.835  1.00  0.00           H  
ATOM   3078 1HG2 THR A 196      22.404  -1.423 -14.223  1.00  0.00           H  
ATOM   3079 2HG2 THR A 196      23.303  -1.022 -12.740  1.00  0.00           H  
ATOM   3080 3HG2 THR A 196      21.641  -0.428 -12.961  1.00  0.00           H  
ATOM   3081  N   LEU A 197      25.669   1.339 -12.441  1.00 19.83           N  
ATOM   3082  CA  LEU A 197      26.714   1.062 -11.457  1.00 20.64           C  
ATOM   3083  C   LEU A 197      26.640   1.907 -10.218  1.00 17.79           C  
ATOM   3084  O   LEU A 197      26.739   1.519  -9.052  1.00 21.23           O  
ATOM   3085  CB  LEU A 197      28.040   1.333 -12.228  1.00 20.93           C  
ATOM   3086  CG  LEU A 197      29.266   1.364 -11.328  1.00 25.73           C  
ATOM   3087  CD1 LEU A 197      29.453   0.026 -10.634  1.00 26.21           C  
ATOM   3088  CD2 LEU A 197      30.496   1.734 -12.156  1.00 23.56           C  
ATOM   3089  H   LEU A 197      25.934   1.627 -13.372  1.00  0.00           H  
ATOM   3090  HA  LEU A 197      26.633   0.020 -11.151  1.00  0.00           H  
ATOM   3091 1HB  LEU A 197      28.172   0.554 -12.977  1.00  0.00           H  
ATOM   3092 2HB  LEU A 197      27.954   2.291 -12.741  1.00  0.00           H  
ATOM   3093  HG  LEU A 197      29.121   2.105 -10.541  1.00  0.00           H  
ATOM   3094 1HD1 LEU A 197      30.335   0.068  -9.995  1.00  0.00           H  
ATOM   3095 2HD1 LEU A 197      28.575  -0.195 -10.026  1.00  0.00           H  
ATOM   3096 3HD1 LEU A 197      29.584  -0.756 -11.381  1.00  0.00           H  
ATOM   3097 1HD2 LEU A 197      31.375   1.757 -11.511  1.00  0.00           H  
ATOM   3098 2HD2 LEU A 197      30.642   0.993 -12.942  1.00  0.00           H  
ATOM   3099 3HD2 LEU A 197      30.350   2.716 -12.606  1.00  0.00           H  
ATOM   3100  N   LEU A 198      26.455   3.240 -10.445  1.00 16.09           N  
ATOM   3101  CA  LEU A 198      26.296   4.139  -9.313  1.00 17.09           C  
ATOM   3102  C   LEU A 198      25.115   3.773  -8.435  1.00 17.06           C  
ATOM   3103  O   LEU A 198      25.161   3.720  -7.235  1.00 17.09           O  
ATOM   3104  CB  LEU A 198      26.094   5.588  -9.825  1.00 19.70           C  
ATOM   3105  CG  LEU A 198      27.276   6.165 -10.643  1.00 21.60           C  
ATOM   3106  CD1 LEU A 198      26.956   7.563 -11.108  1.00 20.38           C  
ATOM   3107  CD2 LEU A 198      28.526   6.192  -9.775  1.00 23.68           C  
ATOM   3108  H   LEU A 198      26.426   3.618 -11.381  1.00  0.00           H  
ATOM   3109  HA  LEU A 198      27.202   4.098  -8.709  1.00  0.00           H  
ATOM   3110 1HB  LEU A 198      25.205   5.614 -10.453  1.00  0.00           H  
ATOM   3111 2HB  LEU A 198      25.927   6.240  -8.967  1.00  0.00           H  
ATOM   3112  HG  LEU A 198      27.454   5.538 -11.517  1.00  0.00           H  
ATOM   3113 1HD1 LEU A 198      27.795   7.957 -11.682  1.00  0.00           H  
ATOM   3114 2HD1 LEU A 198      26.066   7.543 -11.736  1.00  0.00           H  
ATOM   3115 3HD1 LEU A 198      26.777   8.202 -10.244  1.00  0.00           H  
ATOM   3116 1HD2 LEU A 198      29.359   6.597 -10.350  1.00  0.00           H  
ATOM   3117 2HD2 LEU A 198      28.349   6.819  -8.901  1.00  0.00           H  
ATOM   3118 3HD2 LEU A 198      28.767   5.179  -9.452  1.00  0.00           H  
ATOM   3119  N   PHE A 199      23.955   3.531  -9.085  1.00 21.45           N  
ATOM   3120  CA  PHE A 199      22.822   3.112  -8.271  1.00 17.70           C  
ATOM   3121  C   PHE A 199      23.055   1.753  -7.619  1.00 18.17           C  
ATOM   3122  O   PHE A 199      22.546   1.488  -6.530  1.00 18.38           O  
ATOM   3123  CB  PHE A 199      21.547   3.038  -9.134  1.00 17.10           C  
ATOM   3124  CG  PHE A 199      20.800   4.371  -9.315  1.00 14.18           C  
ATOM   3125  CD1 PHE A 199      20.677   5.257  -8.269  1.00 18.01           C  
ATOM   3126  CD2 PHE A 199      20.248   4.677 -10.547  1.00 19.28           C  
ATOM   3127  CE1 PHE A 199      19.979   6.467  -8.469  1.00 17.34           C  
ATOM   3128  CE2 PHE A 199      19.531   5.846 -10.779  1.00 16.45           C  
ATOM   3129  CZ  PHE A 199      19.456   6.702  -9.718  1.00 13.99           C  
ATOM   3130  H   PHE A 199      23.836   3.624 -10.084  1.00  0.00           H  
ATOM   3131  HA  PHE A 199      22.671   3.850  -7.482  1.00  0.00           H  
ATOM   3132 1HB  PHE A 199      21.801   2.669 -10.127  1.00  0.00           H  
ATOM   3133 2HB  PHE A 199      20.848   2.330  -8.690  1.00  0.00           H  
ATOM   3134  HD1 PHE A 199      21.122   5.008  -7.305  1.00  0.00           H  
ATOM   3135  HD2 PHE A 199      20.357   3.938 -11.341  1.00  0.00           H  
ATOM   3136  HE1 PHE A 199      19.871   7.175  -7.648  1.00  0.00           H  
ATOM   3137  HE2 PHE A 199      19.047   6.103 -11.721  1.00  0.00           H  
ATOM   3138  HZ  PHE A 199      18.929   7.633  -9.923  1.00  0.00           H  
ATOM   3139  N   MET A 200      23.792   0.874  -8.328  1.00 18.52           N  
ATOM   3140  CA  MET A 200      24.011  -0.410  -7.639  1.00 16.99           C  
ATOM   3141  C   MET A 200      24.852  -0.233  -6.395  1.00 15.06           C  
ATOM   3142  O   MET A 200      24.604  -0.718  -5.287  1.00 17.91           O  
ATOM   3143  CB  MET A 200      24.713  -1.342  -8.645  1.00 20.79           C  
ATOM   3144  CG  MET A 200      24.701  -2.750  -8.017  1.00 21.71           C  
ATOM   3145  SD  MET A 200      26.417  -3.142  -7.493  1.00 41.69           S  
ATOM   3146  CE  MET A 200      26.922  -3.508  -9.143  1.00 18.27           C  
ATOM   3147  H   MET A 200      24.188   1.013  -9.247  1.00  0.00           H  
ATOM   3148  HA  MET A 200      23.042  -0.820  -7.355  1.00  0.00           H  
ATOM   3149 1HB  MET A 200      24.183  -1.316  -9.596  1.00  0.00           H  
ATOM   3150 2HB  MET A 200      25.728  -0.985  -8.826  1.00  0.00           H  
ATOM   3151 1HG  MET A 200      24.021  -2.763  -7.166  1.00  0.00           H  
ATOM   3152 2HG  MET A 200      24.343  -3.472  -8.750  1.00  0.00           H  
ATOM   3153 1HE  MET A 200      27.974  -3.793  -9.147  1.00  0.00           H  
ATOM   3154 2HE  MET A 200      26.321  -4.330  -9.534  1.00  0.00           H  
ATOM   3155 3HE  MET A 200      26.783  -2.627  -9.770  1.00  0.00           H  
ATOM   3156  N   VAL A 201      25.967   0.547  -6.542  1.00 16.48           N  
ATOM   3157  CA  VAL A 201      26.784   0.814  -5.336  1.00 18.55           C  
ATOM   3158  C   VAL A 201      26.043   1.502  -4.226  1.00 14.25           C  
ATOM   3159  O   VAL A 201      26.101   1.163  -3.042  1.00 18.12           O  
ATOM   3160  CB  VAL A 201      28.006   1.658  -5.791  1.00 18.92           C  
ATOM   3161  CG1 VAL A 201      28.802   2.109  -4.576  1.00 24.74           C  
ATOM   3162  CG2 VAL A 201      28.849   0.820  -6.735  1.00 19.20           C  
ATOM   3163  H   VAL A 201      26.252   0.943  -7.427  1.00  0.00           H  
ATOM   3164  HA  VAL A 201      27.116  -0.140  -4.925  1.00  0.00           H  
ATOM   3165  HB  VAL A 201      27.648   2.553  -6.301  1.00  0.00           H  
ATOM   3166 1HG1 VAL A 201      29.658   2.701  -4.901  1.00  0.00           H  
ATOM   3167 2HG1 VAL A 201      28.167   2.715  -3.930  1.00  0.00           H  
ATOM   3168 3HG1 VAL A 201      29.153   1.236  -4.027  1.00  0.00           H  
ATOM   3169 1HG2 VAL A 201      29.711   1.399  -7.064  1.00  0.00           H  
ATOM   3170 2HG2 VAL A 201      29.190  -0.078  -6.219  1.00  0.00           H  
ATOM   3171 3HG2 VAL A 201      28.251   0.535  -7.601  1.00  0.00           H  
ATOM   3172  N   LEU A 202      25.217   2.498  -4.584  1.00 16.82           N  
ATOM   3173  CA  LEU A 202      24.427   3.154  -3.537  1.00 15.73           C  
ATOM   3174  C   LEU A 202      23.420   2.219  -2.890  1.00 13.48           C  
ATOM   3175  O   LEU A 202      23.322   2.185  -1.674  1.00 20.09           O  
ATOM   3176  CB  LEU A 202      23.655   4.361  -4.144  1.00 17.56           C  
ATOM   3177  CG  LEU A 202      24.583   5.507  -4.591  1.00 16.78           C  
ATOM   3178  CD1 LEU A 202      23.782   6.508  -5.424  1.00 17.31           C  
ATOM   3179  CD2 LEU A 202      25.194   6.239  -3.408  1.00 17.78           C  
ATOM   3180  H   LEU A 202      25.121   2.809  -5.540  1.00  0.00           H  
ATOM   3181  HA  LEU A 202      25.107   3.517  -2.767  1.00  0.00           H  
ATOM   3182 1HB  LEU A 202      23.083   4.011  -5.002  1.00  0.00           H  
ATOM   3183 2HB  LEU A 202      22.957   4.738  -3.397  1.00  0.00           H  
ATOM   3184  HG  LEU A 202      25.394   5.103  -5.197  1.00  0.00           H  
ATOM   3185 1HD1 LEU A 202      24.435   7.321  -5.743  1.00  0.00           H  
ATOM   3186 2HD1 LEU A 202      23.373   6.007  -6.301  1.00  0.00           H  
ATOM   3187 3HD1 LEU A 202      22.968   6.911  -4.823  1.00  0.00           H  
ATOM   3188 1HD2 LEU A 202      25.842   7.038  -3.770  1.00  0.00           H  
ATOM   3189 2HD2 LEU A 202      24.400   6.665  -2.794  1.00  0.00           H  
ATOM   3190 3HD2 LEU A 202      25.779   5.540  -2.810  1.00  0.00           H  
ATOM   3191  N   ASP A 203      22.727   1.489  -3.778  1.00 17.77           N  
ATOM   3192  CA  ASP A 203      21.696   0.588  -3.235  1.00 16.66           C  
ATOM   3193  C   ASP A 203      22.279  -0.475  -2.314  1.00 17.42           C  
ATOM   3194  O   ASP A 203      21.770  -0.757  -1.246  1.00 17.39           O  
ATOM   3195  CB  ASP A 203      20.984  -0.162  -4.352  1.00 18.65           C  
ATOM   3196  CG  ASP A 203      19.971   0.642  -5.141  1.00 17.27           C  
ATOM   3197  OD1 ASP A 203      19.569   1.697  -4.591  1.00 22.84           O  
ATOM   3198  OD2 ASP A 203      19.665   0.248  -6.259  1.00 19.45           O  
ATOM   3199  H   ASP A 203      22.873   1.525  -4.777  1.00  0.00           H  
ATOM   3200  HA  ASP A 203      20.960   1.188  -2.699  1.00  0.00           H  
ATOM   3201 1HB  ASP A 203      21.719  -0.540  -5.063  1.00  0.00           H  
ATOM   3202 2HB  ASP A 203      20.459  -1.022  -3.936  1.00  0.00           H  
ATOM   3203  N   VAL A 204      23.343  -1.128  -2.802  1.00 18.91           N  
ATOM   3204  CA  VAL A 204      23.919  -2.158  -1.911  1.00 16.98           C  
ATOM   3205  C   VAL A 204      24.416  -1.544  -0.636  1.00 17.64           C  
ATOM   3206  O   VAL A 204      24.242  -2.027   0.474  1.00 20.14           O  
ATOM   3207  CB  VAL A 204      25.097  -2.894  -2.621  1.00 18.81           C  
ATOM   3208  CG1 VAL A 204      25.837  -3.770  -1.607  1.00 20.67           C  
ATOM   3209  CG2 VAL A 204      24.585  -3.688  -3.809  1.00 15.59           C  
ATOM   3210  H   VAL A 204      23.763  -0.969  -3.707  1.00  0.00           H  
ATOM   3211  HA  VAL A 204      23.142  -2.887  -1.677  1.00  0.00           H  
ATOM   3212  HB  VAL A 204      25.820  -2.155  -2.967  1.00  0.00           H  
ATOM   3213 1HG1 VAL A 204      26.661  -4.284  -2.103  1.00  0.00           H  
ATOM   3214 2HG1 VAL A 204      26.230  -3.145  -0.805  1.00  0.00           H  
ATOM   3215 3HG1 VAL A 204      25.149  -4.506  -1.191  1.00  0.00           H  
ATOM   3216 1HG2 VAL A 204      25.419  -4.195  -4.294  1.00  0.00           H  
ATOM   3217 2HG2 VAL A 204      23.860  -4.427  -3.468  1.00  0.00           H  
ATOM   3218 3HG2 VAL A 204      24.108  -3.013  -4.520  1.00  0.00           H  
ATOM   3219  N   SER A 205      25.044  -0.334  -0.741  1.00 16.68           N  
ATOM   3220  CA  SER A 205      25.462   0.275   0.510  1.00 15.95           C  
ATOM   3221  C   SER A 205      24.303   0.689   1.412  1.00 17.15           C  
ATOM   3222  O   SER A 205      24.332   0.612   2.633  1.00 18.28           O  
ATOM   3223  CB  SER A 205      26.315   1.534   0.239  1.00 17.07           C  
ATOM   3224  OG  SER A 205      27.404   1.258  -0.636  1.00 20.17           O  
ATOM   3225  H   SER A 205      25.230   0.148  -1.609  1.00  0.00           H  
ATOM   3226  HA  SER A 205      26.069  -0.446   1.060  1.00  0.00           H  
ATOM   3227 1HB  SER A 205      25.689   2.310  -0.201  1.00  0.00           H  
ATOM   3228 2HB  SER A 205      26.701   1.921   1.181  1.00  0.00           H  
ATOM   3229  HG  SER A 205      27.340   0.325  -0.852  1.00  0.00           H  
ATOM   3230  N   ALA A 206      23.240   1.209   0.771  1.00 18.98           N  
ATOM   3231  CA  ALA A 206      22.149   1.745   1.587  1.00 19.14           C  
ATOM   3232  C   ALA A 206      21.270   0.651   2.181  1.00 20.91           C  
ATOM   3233  O   ALA A 206      20.484   0.916   3.104  1.00 21.09           O  
ATOM   3234  CB  ALA A 206      21.268   2.670   0.733  1.00 16.54           C  
ATOM   3235  H   ALA A 206      23.165   1.244  -0.236  1.00  0.00           H  
ATOM   3236  HA  ALA A 206      22.587   2.320   2.403  1.00  0.00           H  
ATOM   3237 1HB  ALA A 206      20.457   3.067   1.344  1.00  0.00           H  
ATOM   3238 2HB  ALA A 206      21.870   3.494   0.350  1.00  0.00           H  
ATOM   3239 3HB  ALA A 206      20.851   2.107  -0.101  1.00  0.00           H  
ATOM   3240  N   LYS A 207      21.392  -0.560   1.623  1.00 17.76           N  
ATOM   3241  CA  LYS A 207      20.553  -1.675   2.037  1.00 19.19           C  
ATOM   3242  C   LYS A 207      21.348  -2.718   2.838  1.00 15.72           C  
ATOM   3243  O   LYS A 207      21.041  -2.906   4.010  1.00 18.70           O  
ATOM   3244  CB  LYS A 207      19.937  -2.321   0.791  1.00 18.23           C  
ATOM   3245  CG  LYS A 207      18.984  -1.314   0.119  1.00 20.62           C  
ATOM   3246  CD  LYS A 207      18.064  -1.978  -0.887  1.00 19.15           C  
ATOM   3247  CE  LYS A 207      16.897  -1.016  -1.176  1.00 21.79           C  
ATOM   3248  NZ  LYS A 207      17.366   0.149  -1.992  1.00 23.55           N  
ATOM   3249  H   LYS A 207      22.081  -0.705   0.899  1.00  0.00           H  
ATOM   3250  HA  LYS A 207      19.758  -1.291   2.677  1.00  0.00           H  
ATOM   3251 1HB  LYS A 207      20.731  -2.616   0.104  1.00  0.00           H  
ATOM   3252 2HB  LYS A 207      19.400  -3.225   1.078  1.00  0.00           H  
ATOM   3253 1HG  LYS A 207      18.372  -0.828   0.880  1.00  0.00           H  
ATOM   3254 2HG  LYS A 207      19.566  -0.550  -0.396  1.00  0.00           H  
ATOM   3255 1HD  LYS A 207      18.619  -2.195  -1.801  1.00  0.00           H  
ATOM   3256 2HD  LYS A 207      17.693  -2.917  -0.477  1.00  0.00           H  
ATOM   3257 1HE  LYS A 207      16.114  -1.547  -1.715  1.00  0.00           H  
ATOM   3258 2HE  LYS A 207      16.480  -0.657  -0.235  1.00  0.00           H  
ATOM   3259 1HZ  LYS A 207      16.589   0.769  -2.172  1.00  0.00           H  
ATOM   3260 2HZ  LYS A 207      18.085   0.648  -1.486  1.00  0.00           H  
ATOM   3261 3HZ  LYS A 207      17.741  -0.183  -2.869  1.00  0.00           H  
ATOM   3262  N   VAL A 208      22.307  -3.256   2.101  1.00 19.06           N  
ATOM   3263  CA  VAL A 208      23.164  -4.258   2.741  1.00 18.98           C  
ATOM   3264  C   VAL A 208      24.213  -3.577   3.606  1.00 17.97           C  
ATOM   3265  O   VAL A 208      24.423  -4.014   4.733  1.00 20.97           O  
ATOM   3266  CB  VAL A 208      23.843  -5.194   1.744  1.00 19.92           C  
ATOM   3267  CG1 VAL A 208      24.630  -6.262   2.528  1.00 23.09           C  
ATOM   3268  CG2 VAL A 208      22.851  -5.890   0.817  1.00 20.56           C  
ATOM   3269  H   VAL A 208      22.472  -3.012   1.135  1.00  0.00           H  
ATOM   3270  HA  VAL A 208      22.547  -4.874   3.396  1.00  0.00           H  
ATOM   3271  HB  VAL A 208      24.533  -4.616   1.129  1.00  0.00           H  
ATOM   3272 1HG1 VAL A 208      25.121  -6.939   1.828  1.00  0.00           H  
ATOM   3273 2HG1 VAL A 208      25.381  -5.776   3.150  1.00  0.00           H  
ATOM   3274 3HG1 VAL A 208      23.945  -6.828   3.159  1.00  0.00           H  
ATOM   3275 1HG2 VAL A 208      23.391  -6.542   0.130  1.00  0.00           H  
ATOM   3276 2HG2 VAL A 208      22.154  -6.484   1.409  1.00  0.00           H  
ATOM   3277 3HG2 VAL A 208      22.298  -5.142   0.248  1.00  0.00           H  
ATOM   3278  N   GLY A 209      24.888  -2.531   3.128  1.00 21.61           N  
ATOM   3279  CA  GLY A 209      25.825  -1.939   4.123  1.00 23.12           C  
ATOM   3280  C   GLY A 209      25.145  -1.384   5.334  1.00 18.20           C  
ATOM   3281  O   GLY A 209      25.456  -1.539   6.523  1.00 21.59           O  
ATOM   3282  H   GLY A 209      24.828  -2.124   2.206  1.00  0.00           H  
ATOM   3283 1HA  GLY A 209      26.539  -2.697   4.447  1.00  0.00           H  
ATOM   3284 2HA  GLY A 209      26.397  -1.139   3.653  1.00  0.00           H  
ATOM   3285  N   PHE A 210      24.024  -0.665   5.133  1.00 20.17           N  
ATOM   3286  CA  PHE A 210      23.199  -0.178   6.240  1.00 17.95           C  
ATOM   3287  C   PHE A 210      22.750  -1.319   7.112  1.00 18.96           C  
ATOM   3288  O   PHE A 210      22.711  -1.220   8.337  1.00 22.86           O  
ATOM   3289  CB  PHE A 210      22.014   0.599   5.626  1.00 18.92           C  
ATOM   3290  CG  PHE A 210      20.932   1.152   6.507  1.00 20.25           C  
ATOM   3291  CD1 PHE A 210      19.994   0.418   7.195  1.00 21.69           C  
ATOM   3292  CD2 PHE A 210      20.837   2.549   6.659  1.00 20.50           C  
ATOM   3293  CE1 PHE A 210      19.008   0.934   8.034  1.00 22.84           C  
ATOM   3294  CE2 PHE A 210      19.888   3.071   7.481  1.00 18.57           C  
ATOM   3295  CZ  PHE A 210      18.998   2.327   8.198  1.00 20.22           C  
ATOM   3296  H   PHE A 210      23.747  -0.457   4.184  1.00  0.00           H  
ATOM   3297  HA  PHE A 210      23.805   0.488   6.856  1.00  0.00           H  
ATOM   3298 1HB  PHE A 210      22.390   1.462   5.077  1.00  0.00           H  
ATOM   3299 2HB  PHE A 210      21.491  -0.039   4.915  1.00  0.00           H  
ATOM   3300  HD1 PHE A 210      19.993  -0.668   7.099  1.00  0.00           H  
ATOM   3301  HD2 PHE A 210      21.513   3.212   6.118  1.00  0.00           H  
ATOM   3302  HE1 PHE A 210      18.300   0.262   8.520  1.00  0.00           H  
ATOM   3303  HE2 PHE A 210      19.865   4.159   7.546  1.00  0.00           H  
ATOM   3304  HZ  PHE A 210      18.290   2.791   8.884  1.00  0.00           H  
ATOM   3305  N   GLY A 211      22.275  -2.429   6.505  1.00 19.52           N  
ATOM   3306  CA  GLY A 211      21.749  -3.398   7.502  1.00 18.16           C  
ATOM   3307  C   GLY A 211      22.855  -4.129   8.263  1.00 19.11           C  
ATOM   3308  O   GLY A 211      22.678  -4.562   9.396  1.00 23.81           O  
ATOM   3309  H   GLY A 211      22.237  -2.664   5.523  1.00  0.00           H  
ATOM   3310 1HA  GLY A 211      21.116  -2.875   8.219  1.00  0.00           H  
ATOM   3311 2HA  GLY A 211      21.124  -4.134   6.999  1.00  0.00           H  
ATOM   3312  N   LEU A 212      24.006  -4.239   7.598  1.00 21.69           N  
ATOM   3313  CA  LEU A 212      25.134  -4.847   8.337  1.00 22.55           C  
ATOM   3314  C   LEU A 212      25.453  -3.979   9.530  1.00 23.79           C  
ATOM   3315  O   LEU A 212      25.610  -4.436  10.674  1.00 31.74           O  
ATOM   3316  CB  LEU A 212      26.327  -4.983   7.411  1.00 22.38           C  
ATOM   3317  CG  LEU A 212      26.231  -6.148   6.417  1.00 25.34           C  
ATOM   3318  CD1 LEU A 212      27.308  -6.087   5.354  1.00 24.96           C  
ATOM   3319  CD2 LEU A 212      26.310  -7.460   7.195  1.00 20.61           C  
ATOM   3320  H   LEU A 212      24.148  -3.939   6.644  1.00  0.00           H  
ATOM   3321  HA  LEU A 212      24.831  -5.836   8.678  1.00  0.00           H  
ATOM   3322 1HB  LEU A 212      26.435  -4.059   6.846  1.00  0.00           H  
ATOM   3323 2HB  LEU A 212      27.223  -5.122   8.016  1.00  0.00           H  
ATOM   3324  HG  LEU A 212      25.284  -6.091   5.880  1.00  0.00           H  
ATOM   3325 1HD1 LEU A 212      27.197  -6.933   4.675  1.00  0.00           H  
ATOM   3326 2HD1 LEU A 212      27.213  -5.157   4.793  1.00  0.00           H  
ATOM   3327 3HD1 LEU A 212      28.288  -6.128   5.827  1.00  0.00           H  
ATOM   3328 1HD2 LEU A 212      26.242  -8.299   6.502  1.00  0.00           H  
ATOM   3329 2HD2 LEU A 212      27.258  -7.508   7.732  1.00  0.00           H  
ATOM   3330 3HD2 LEU A 212      25.487  -7.511   7.907  1.00  0.00           H  
ATOM   3331  N   ILE A 213      25.538  -2.652   9.313  1.00 22.46           N  
ATOM   3332  CA  ILE A 213      25.787  -1.831  10.508  1.00 23.65           C  
ATOM   3333  C   ILE A 213      24.700  -1.929  11.543  1.00 27.78           C  
ATOM   3334  O   ILE A 213      24.859  -1.965  12.761  1.00 32.19           O  
ATOM   3335  CB  ILE A 213      25.915  -0.354  10.102  1.00 26.88           C  
ATOM   3336  CG1 ILE A 213      27.091  -0.137   9.152  1.00 27.89           C  
ATOM   3337  CG2 ILE A 213      26.018   0.546  11.320  1.00 27.94           C  
ATOM   3338  CD1 ILE A 213      26.937   1.106   8.290  1.00 32.18           C  
ATOM   3339  H   ILE A 213      25.445  -2.199   8.415  1.00  0.00           H  
ATOM   3340  HA  ILE A 213      26.722  -2.157  10.963  1.00  0.00           H  
ATOM   3341  HB  ILE A 213      25.039  -0.058   9.526  1.00  0.00           H  
ATOM   3342 1HG1 ILE A 213      28.012  -0.051   9.727  1.00  0.00           H  
ATOM   3343 2HG1 ILE A 213      27.195  -1.003   8.498  1.00  0.00           H  
ATOM   3344 1HG2 ILE A 213      26.108   1.584  10.999  1.00  0.00           H  
ATOM   3345 2HG2 ILE A 213      25.125   0.432  11.933  1.00  0.00           H  
ATOM   3346 3HG2 ILE A 213      26.896   0.269  11.904  1.00  0.00           H  
ATOM   3347 1HD1 ILE A 213      27.804   1.205   7.636  1.00  0.00           H  
ATOM   3348 2HD1 ILE A 213      26.034   1.020   7.685  1.00  0.00           H  
ATOM   3349 3HD1 ILE A 213      26.863   1.985   8.929  1.00  0.00           H  
ATOM   3350  N   LEU A 214      23.452  -1.947  11.043  1.00 27.03           N  
ATOM   3351  CA  LEU A 214      22.374  -1.993  12.012  1.00 25.36           C  
ATOM   3352  C   LEU A 214      22.332  -3.334  12.737  1.00 23.40           C  
ATOM   3353  O   LEU A 214      22.157  -3.327  13.934  1.00 23.10           O  
ATOM   3354  CB  LEU A 214      21.011  -1.774  11.328  1.00 24.56           C  
ATOM   3355  CG  LEU A 214      19.761  -1.909  12.218  1.00 19.99           C  
ATOM   3356  CD1 LEU A 214      19.718  -0.868  13.313  1.00 21.55           C  
ATOM   3357  CD2 LEU A 214      18.509  -1.775  11.331  1.00 20.42           C  
ATOM   3358  H   LEU A 214      23.228  -1.931  10.058  1.00  0.00           H  
ATOM   3359  HA  LEU A 214      22.528  -1.195  12.738  1.00  0.00           H  
ATOM   3360 1HB  LEU A 214      20.994  -0.773  10.899  1.00  0.00           H  
ATOM   3361 2HB  LEU A 214      20.909  -2.496  10.518  1.00  0.00           H  
ATOM   3362  HG  LEU A 214      19.766  -2.883  12.707  1.00  0.00           H  
ATOM   3363 1HD1 LEU A 214      18.818  -1.007  13.912  1.00  0.00           H  
ATOM   3364 2HD1 LEU A 214      20.596  -0.973  13.950  1.00  0.00           H  
ATOM   3365 3HD1 LEU A 214      19.708   0.127  12.869  1.00  0.00           H  
ATOM   3366 1HD2 LEU A 214      17.614  -1.869  11.947  1.00  0.00           H  
ATOM   3367 2HD2 LEU A 214      18.512  -0.800  10.842  1.00  0.00           H  
ATOM   3368 3HD2 LEU A 214      18.513  -2.560  10.575  1.00  0.00           H  
ATOM   3369  N   LEU A 215      22.406  -4.441  12.000  1.00 25.75           N  
ATOM   3370  CA  LEU A 215      22.117  -5.734  12.618  1.00 27.23           C  
ATOM   3371  C   LEU A 215      23.302  -6.231  13.456  1.00 29.68           C  
ATOM   3372  O   LEU A 215      23.201  -7.305  14.033  1.00 27.93           O  
ATOM   3373  CB  LEU A 215      21.759  -6.728  11.502  1.00 25.82           C  
ATOM   3374  CG  LEU A 215      20.356  -6.456  10.891  1.00 25.61           C  
ATOM   3375  CD1 LEU A 215      19.988  -7.604   9.982  1.00 24.25           C  
ATOM   3376  CD2 LEU A 215      19.334  -6.229  11.983  1.00 26.19           C  
ATOM   3377  H   LEU A 215      22.658  -4.408  11.022  1.00  0.00           H  
ATOM   3378  HA  LEU A 215      21.268  -5.614  13.291  1.00  0.00           H  
ATOM   3379 1HB  LEU A 215      22.513  -6.658  10.720  1.00  0.00           H  
ATOM   3380 2HB  LEU A 215      21.785  -7.737  11.914  1.00  0.00           H  
ATOM   3381  HG  LEU A 215      20.400  -5.569  10.259  1.00  0.00           H  
ATOM   3382 1HD1 LEU A 215      19.005  -7.423   9.547  1.00  0.00           H  
ATOM   3383 2HD1 LEU A 215      20.726  -7.688   9.184  1.00  0.00           H  
ATOM   3384 3HD1 LEU A 215      19.966  -8.530  10.556  1.00  0.00           H  
ATOM   3385 1HD2 LEU A 215      18.358  -6.039  11.535  1.00  0.00           H  
ATOM   3386 2HD2 LEU A 215      19.276  -7.114  12.617  1.00  0.00           H  
ATOM   3387 3HD2 LEU A 215      19.630  -5.370  12.585  1.00  0.00           H  
ATOM   3388  N   ARG A 216      24.399  -5.499  13.439  1.00 30.38           N  
ATOM   3389  CA  ARG A 216      25.606  -5.859  14.186  1.00 37.51           C  
ATOM   3390  C   ARG A 216      25.584  -5.140  15.538  1.00 37.62           C  
ATOM   3391  O   ARG A 216      26.255  -5.478  16.501  1.00 34.46           O  
ATOM   3392  CB  ARG A 216      26.881  -5.499  13.443  1.00 41.69           C  
ATOM   3393  CG  ARG A 216      27.226  -6.174  12.145  1.00 49.38           C  
ATOM   3394  CD  ARG A 216      27.162  -7.676  12.081  1.00 54.63           C  
ATOM   3395  NE  ARG A 216      28.266  -8.279  11.309  1.00 58.61           N  
ATOM   3396  CZ  ARG A 216      29.385  -8.667  11.926  1.00 58.11           C  
ATOM   3397  NH1 ARG A 216      29.476  -8.491  13.244  1.00 61.20           N  
ATOM   3398  NH2 ARG A 216      30.403  -9.216  11.280  1.00 52.44           N  
ATOM   3399  H   ARG A 216      24.397  -4.655  12.884  1.00  0.00           H  
ATOM   3400  HA  ARG A 216      25.608  -6.938  14.341  1.00  0.00           H  
ATOM   3401 1HB  ARG A 216      26.875  -4.436  13.205  1.00  0.00           H  
ATOM   3402 2HB  ARG A 216      27.742  -5.686  14.085  1.00  0.00           H  
ATOM   3403 1HG  ARG A 216      26.545  -5.832  11.365  1.00  0.00           H  
ATOM   3404 2HG  ARG A 216      28.251  -5.926  11.867  1.00  0.00           H  
ATOM   3405 1HD  ARG A 216      27.208  -8.085  13.090  1.00  0.00           H  
ATOM   3406 2HD  ARG A 216      26.229  -7.980  11.608  1.00  0.00           H  
ATOM   3407  HE  ARG A 216      28.140  -8.383  10.311  1.00  0.00           H  
ATOM   3408 1HH1 ARG A 216      28.709  -8.073  13.752  1.00  0.00           H  
ATOM   3409 2HH1 ARG A 216      30.311  -8.776  13.735  1.00  0.00           H  
ATOM   3410 1HH2 ARG A 216      30.351  -9.356  10.280  1.00  0.00           H  
ATOM   3411 2HH2 ARG A 216      31.230  -9.495  11.786  1.00  0.00           H  
ATOM   3412  N   SER A 217      24.778  -4.091  15.616  1.00 37.09           N  
ATOM   3413  CA  SER A 217      24.591  -3.269  16.784  1.00 37.32           C  
ATOM   3414  C   SER A 217      23.723  -3.909  17.851  1.00 36.37           C  
ATOM   3415  O   SER A 217      22.745  -4.591  17.553  1.00 35.45           O  
ATOM   3416  CB  SER A 217      23.888  -1.959  16.373  1.00 38.38           C  
ATOM   3417  OG  SER A 217      23.921  -1.020  17.436  1.00 42.62           O  
ATOM   3418  H   SER A 217      24.265  -3.873  14.774  1.00  0.00           H  
ATOM   3419  HA  SER A 217      25.571  -3.036  17.204  1.00  0.00           H  
ATOM   3420 1HB  SER A 217      24.381  -1.542  15.495  1.00  0.00           H  
ATOM   3421 2HB  SER A 217      22.855  -2.171  16.099  1.00  0.00           H  
ATOM   3422  HG  SER A 217      24.385  -1.453  18.157  1.00  0.00           H  
ATOM   3423  N   ARG A 218      24.022  -3.637  19.121  1.00 38.97           N  
ATOM   3424  CA  ARG A 218      23.158  -4.059  20.211  1.00 38.80           C  
ATOM   3425  C   ARG A 218      21.955  -3.124  20.302  1.00 34.68           C  
ATOM   3426  O   ARG A 218      20.995  -3.396  21.035  1.00 33.31           O  
ATOM   3427  CB  ARG A 218      23.904  -4.071  21.546  1.00 46.73           C  
ATOM   3428  CG  ARG A 218      23.482  -5.158  22.522  1.00 51.40           C  
ATOM   3429  CD  ARG A 218      23.561  -6.559  21.934  1.00 55.62           C  
ATOM   3430  NE  ARG A 218      22.803  -7.524  22.736  1.00 57.97           N  
ATOM   3431  CZ  ARG A 218      22.536  -8.776  22.383  1.00 59.05           C  
ATOM   3432  NH1 ARG A 218      22.973  -9.255  21.223  1.00 63.30           N  
ATOM   3433  NH2 ARG A 218      21.841  -9.578  23.179  1.00 58.03           N  
ATOM   3434  H   ARG A 218      24.867  -3.126  19.333  1.00  0.00           H  
ATOM   3435  HA  ARG A 218      22.813  -5.073  20.006  1.00  0.00           H  
ATOM   3436 1HB  ARG A 218      24.971  -4.195  21.365  1.00  0.00           H  
ATOM   3437 2HB  ARG A 218      23.766  -3.113  22.048  1.00  0.00           H  
ATOM   3438 1HG  ARG A 218      24.131  -5.133  23.398  1.00  0.00           H  
ATOM   3439 2HG  ARG A 218      22.450  -4.990  22.830  1.00  0.00           H  
ATOM   3440 1HD  ARG A 218      23.151  -6.553  20.925  1.00  0.00           H  
ATOM   3441 2HD  ARG A 218      24.601  -6.881  21.901  1.00  0.00           H  
ATOM   3442  HE  ARG A 218      22.452  -7.217  23.633  1.00  0.00           H  
ATOM   3443 1HH1 ARG A 218      23.512  -8.666  20.604  1.00  0.00           H  
ATOM   3444 2HH1 ARG A 218      22.767 -10.208  20.960  1.00  0.00           H  
ATOM   3445 1HH2 ARG A 218      21.506  -9.239  24.070  1.00  0.00           H  
ATOM   3446 2HH2 ARG A 218      21.647 -10.527  22.895  1.00  0.00           H  
ATOM   3447  N   ALA A 219      21.997  -2.032  19.526  1.00 33.55           N  
ATOM   3448  CA  ALA A 219      20.910  -1.050  19.596  1.00 31.04           C  
ATOM   3449  C   ALA A 219      19.578  -1.680  19.194  1.00 29.36           C  
ATOM   3450  O   ALA A 219      18.523  -1.134  19.512  1.00 24.80           O  
ATOM   3451  CB  ALA A 219      21.164   0.166  18.736  1.00 29.17           C  
ATOM   3452  H   ALA A 219      22.766  -1.871  18.891  1.00  0.00           H  
ATOM   3453  HA  ALA A 219      20.823  -0.714  20.629  1.00  0.00           H  
ATOM   3454 1HB  ALA A 219      20.327   0.858  18.828  1.00  0.00           H  
ATOM   3455 2HB  ALA A 219      22.079   0.659  19.064  1.00  0.00           H  
ATOM   3456 3HB  ALA A 219      21.269  -0.140  17.696  1.00  0.00           H  
ATOM   3457  N   ILE A 220      19.604  -2.805  18.475  1.00 29.90           N  
ATOM   3458  CA  ILE A 220      18.321  -3.367  18.051  1.00 32.43           C  
ATOM   3459  C   ILE A 220      17.615  -4.259  19.058  1.00 34.18           C  
ATOM   3460  O   ILE A 220      16.507  -4.733  18.780  1.00 34.78           O  
ATOM   3461  CB  ILE A 220      18.543  -4.223  16.782  1.00 30.15           C  
ATOM   3462  CG1 ILE A 220      19.251  -5.535  17.145  1.00 28.73           C  
ATOM   3463  CG2 ILE A 220      19.231  -3.417  15.693  1.00 28.80           C  
ATOM   3464  CD1 ILE A 220      19.599  -6.383  15.948  1.00 29.65           C  
ATOM   3465  H   ILE A 220      20.458  -3.278  18.215  1.00  0.00           H  
ATOM   3466  HA  ILE A 220      17.644  -2.546  17.819  1.00  0.00           H  
ATOM   3467  HB  ILE A 220      17.582  -4.570  16.404  1.00  0.00           H  
ATOM   3468 1HG1 ILE A 220      20.169  -5.315  17.689  1.00  0.00           H  
ATOM   3469 2HG1 ILE A 220      18.613  -6.122  17.807  1.00  0.00           H  
ATOM   3470 1HG2 ILE A 220      19.375  -4.043  14.813  1.00  0.00           H  
ATOM   3471 2HG2 ILE A 220      18.613  -2.559  15.430  1.00  0.00           H  
ATOM   3472 3HG2 ILE A 220      20.199  -3.070  16.054  1.00  0.00           H  
ATOM   3473 1HD1 ILE A 220      20.097  -7.295  16.280  1.00  0.00           H  
ATOM   3474 2HD1 ILE A 220      18.687  -6.643  15.409  1.00  0.00           H  
ATOM   3475 3HD1 ILE A 220      20.265  -5.827  15.289  1.00  0.00           H  
ATOM   3476  N   PHE A 221      18.245  -4.512  20.196  1.00 32.33           N  
ATOM   3477  CA  PHE A 221      17.659  -5.324  21.246  1.00 32.46           C  
ATOM   3478  C   PHE A 221      17.081  -4.449  22.343  1.00 35.93           C  
ATOM   3479  O   PHE A 221      17.591  -3.398  22.727  1.00 32.85           O  
ATOM   3480  CB  PHE A 221      18.729  -6.230  21.867  1.00 34.53           C  
ATOM   3481  CG  PHE A 221      19.155  -7.372  20.957  1.00 34.61           C  
ATOM   3482  CD1 PHE A 221      18.445  -8.560  20.915  1.00 34.35           C  
ATOM   3483  CD2 PHE A 221      20.256  -7.240  20.129  1.00 37.15           C  
ATOM   3484  CE1 PHE A 221      18.809  -9.586  20.065  1.00 32.23           C  
ATOM   3485  CE2 PHE A 221      20.625  -8.264  19.267  1.00 38.78           C  
ATOM   3486  CZ  PHE A 221      19.904  -9.441  19.229  1.00 36.20           C  
ATOM   3487  H   PHE A 221      19.167  -4.123  20.332  1.00  0.00           H  
ATOM   3488  HA  PHE A 221      16.880  -5.948  20.807  1.00  0.00           H  
ATOM   3489 1HB  PHE A 221      19.610  -5.638  22.111  1.00  0.00           H  
ATOM   3490 2HB  PHE A 221      18.352  -6.654  22.797  1.00  0.00           H  
ATOM   3491  HD1 PHE A 221      17.580  -8.687  21.567  1.00  0.00           H  
ATOM   3492  HD2 PHE A 221      20.831  -6.314  20.153  1.00  0.00           H  
ATOM   3493  HE1 PHE A 221      18.234 -10.512  20.051  1.00  0.00           H  
ATOM   3494  HE2 PHE A 221      21.491  -8.135  18.618  1.00  0.00           H  
ATOM   3495  HZ  PHE A 221      20.187 -10.248  18.555  1.00  0.00           H  
ATOM   3496  N   GLY A 222      15.977  -4.900  22.933  1.00 38.51           N  
ATOM   3497  CA  GLY A 222      15.507  -4.170  24.108  1.00 40.11           C  
ATOM   3498  C   GLY A 222      16.580  -4.347  25.181  1.00 41.53           C  
ATOM   3499  O   GLY A 222      17.447  -5.217  24.996  1.00 41.87           O  
ATOM   3500  OXT GLY A 222      16.566  -3.657  26.163  1.00  0.00           O  
ATOM   3501  H   GLY A 222      15.458  -5.706  22.615  1.00  0.00           H  
ATOM   3502 1HA  GLY A 222      15.354  -3.122  23.848  1.00  0.00           H  
ATOM   3503 2HA  GLY A 222      14.542  -4.568  24.421  1.00  0.00           H  
HETATM 3504 THKN MEM B 223      15.000   0.000   0.000  1.00  0.00           X  
HETATM 3505 CNTR MEM B 223      16.740   2.639   0.054  1.00  0.00           X  
HETATM 3506 NORM MEM B 223      17.634   1.432  14.978  1.00  0.00           X  
TER                                                                             
# All scores below are weighted scores, not raw scores.
#BEGIN_POSE_ENERGIES_TABLE 1c3w_tr_0001.pdb
label total
weights NA
pose#END_POSE_ENERGIES_TABLE 1c3w_tr_0001.pdb
