# Supplementary material for: An Integrated Framework Advancing Membrane Protein Modeling and Design
Source: PLoS Comput Biol. 2015 Sep 1;11(9):e1004398. doi: 10.1371/journal.pcbi.1004398 (PMC4556676; doi:10.1371/journal.pcbi.1004398)
Supplement: S6 File — This protocol capture contains the steps, input files, and example output files necessary to run the MPPyMOLViewer protocol described in this manuscript. For simplification, we only describe visualization of bacteriorhodopsin these files. The supplementary files are included with the Rosetta3 software suite under the directory Rosetta/demos/protocol_capture/MPPyMOLViewer. (GZ) [file pcbi.1004398.s006.gz › MPPyMOLViewer/example_inputs/1c3w_tr.pdb]

ATOM      1  N   THR A   1      24.150  -9.631 -20.859  1.00 61.71           N
ATOM      2  CA  THR A   1      23.387  -9.502 -22.089  1.00 57.24           C
ATOM      3  C   THR A   1      23.976  -8.393 -22.973  1.00 53.25           C
ATOM      4  O   THR A   1      25.127  -7.984 -22.824  1.00 55.72           O
ATOM      5  CB  THR A   1      21.889  -9.213 -21.875  1.00 60.06           C
ATOM      6  OG1 THR A   1      21.671  -7.892 -21.350  1.00 58.92           O
ATOM      7  CG2 THR A   1      21.285 -10.167 -20.850  1.00 65.90           C
ATOM      8  N   GLY A   2      23.115  -7.968 -23.875  1.00 49.16           N
ATOM      9  CA  GLY A   2      23.316  -6.914 -24.842  1.00 48.98           C
ATOM     10  C   GLY A   2      23.190  -5.565 -24.159  1.00 46.52           C
ATOM     11  O   GLY A   2      23.403  -4.500 -24.732  1.00 59.13           O
ATOM     12  N   ARG A   3      22.808  -5.601 -22.879  1.00 39.40           N
ATOM     13  CA  ARG A   3      22.754  -4.316 -22.175  1.00 34.58           C
ATOM     14  C   ARG A   3      24.017  -4.222 -21.336  1.00 29.36           C
ATOM     15  O   ARG A   3      24.265  -5.023 -20.431  1.00 33.68           O
ATOM     16  CB  ARG A   3      21.499  -4.172 -21.320  1.00 34.07           C
ATOM     17  CG  ARG A   3      20.223  -3.960 -22.129  1.00 34.10           C
ATOM     18  CD  ARG A   3      19.034  -3.808 -21.169  1.00 36.15           C
ATOM     19  NE  ARG A   3      18.537  -5.126 -20.815  1.00 38.10           N
ATOM     20  CZ  ARG A   3      18.196  -5.681 -19.673  1.00 39.72           C
ATOM     21  NH1 ARG A   3      18.221  -5.100 -18.466  1.00 20.35           N
ATOM     22  NH2 ARG A   3      17.786  -6.950 -19.804  1.00 48.61           N
ATOM     23  N   PRO A   4      24.823  -3.221 -21.656  1.00 27.99           N
ATOM     24  CA  PRO A   4      26.129  -3.106 -20.989  1.00 27.05           C
ATOM     25  C   PRO A   4      25.923  -2.960 -19.506  1.00 24.15           C
ATOM     26  O   PRO A   4      26.793  -3.330 -18.724  1.00 29.16           O
ATOM     27  CB  PRO A   4      26.752  -1.837 -21.574  1.00 27.49           C
ATOM     28  CG  PRO A   4      25.922  -1.476 -22.749  1.00 29.42           C
ATOM     29  CD  PRO A   4      24.591  -2.160 -22.644  1.00 27.67           C
ATOM     30  N   GLU A   5      24.766  -2.429 -19.055  1.00 18.74           N
ATOM     31  CA  GLU A   5      24.597  -2.346 -17.628  1.00 20.72           C
ATOM     32  C   GLU A   5      24.217  -3.669 -16.959  1.00 19.21           C
ATOM     33  O   GLU A   5      24.151  -3.698 -15.718  1.00 21.94           O
ATOM     34  CB  GLU A   5      23.515  -1.289 -17.282  1.00 25.62           C
ATOM     35  CG  GLU A   5      22.094  -1.668 -17.649  1.00 26.31           C
ATOM     36  CD  GLU A   5      21.741  -1.273 -19.059  1.00 29.11           C
ATOM     37  OE1 GLU A   5      22.687  -0.932 -19.812  1.00 28.86           O
ATOM     38  OE2 GLU A   5      20.544  -1.275 -19.447  1.00 23.23           O
ATOM     39  N   TRP A   6      23.983  -4.743 -17.715  1.00 21.54           N
ATOM     40  CA  TRP A   6      23.628  -6.034 -17.176  1.00 19.99           C
ATOM     41  C   TRP A   6      24.567  -6.461 -16.070  1.00 19.58           C
ATOM     42  O   TRP A   6      24.193  -7.030 -15.051  1.00 21.65           O
ATOM     43  CB  TRP A   6      23.599  -7.133 -18.285  1.00 25.66           C
ATOM     44  CG  TRP A   6      24.915  -7.762 -18.615  1.00 29.84           C
ATOM     45  CD1 TRP A   6      25.679  -7.335 -19.686  1.00 30.86           C
ATOM     46  CD2 TRP A   6      25.661  -8.839 -18.016  1.00 32.48           C
ATOM     47  NE1 TRP A   6      26.824  -8.090 -19.739  1.00 34.19           N
ATOM     48  CE2 TRP A   6      26.853  -9.009 -18.747  1.00 34.46           C
ATOM     49  CE3 TRP A   6      25.409  -9.653 -16.912  1.00 32.55           C
ATOM     50  CZ2 TRP A   6      27.814  -9.973 -18.432  1.00 37.67           C
ATOM     51  CZ3 TRP A   6      26.344 -10.615 -16.576  1.00 37.56           C
ATOM     52  CH2 TRP A   6      27.527 -10.755 -17.340  1.00 40.20           C
ATOM     53  N   ILE A   7      25.907  -6.235 -16.226  1.00 19.95           N
ATOM     54  CA  ILE A   7      26.778  -6.737 -15.168  1.00 19.73           C
ATOM     55  C   ILE A   7      26.523  -6.171 -13.802  1.00 18.62           C
ATOM     56  O   ILE A   7      26.592  -6.811 -12.748  1.00 22.48           O
ATOM     57  CB  ILE A   7      28.273  -6.434 -15.502  1.00 25.04           C
ATOM     58  CG1 ILE A   7      29.251  -6.936 -14.443  1.00 26.24           C
ATOM     59  CG2 ILE A   7      28.417  -4.936 -15.765  1.00 23.23           C
ATOM     60  CD1 ILE A   7      29.107  -8.430 -14.161  1.00 36.44           C
ATOM     61  N   TRP A   8      26.156  -4.856 -13.800  1.00 16.16           N
ATOM     62  CA  TRP A   8      25.900  -4.249 -12.516  1.00 13.54           C
ATOM     63  C   TRP A   8      24.513  -4.697 -12.014  1.00 13.43           C
ATOM     64  O   TRP A   8      24.367  -4.773 -10.826  1.00 16.53           O
ATOM     65  CB  TRP A   8      25.940  -2.705 -12.574  1.00 16.42           C
ATOM     66  CG  TRP A   8      27.103  -2.200 -13.393  1.00 21.11           C
ATOM     67  CD1 TRP A   8      27.089  -1.409 -14.492  1.00 21.31           C
ATOM     68  CD2 TRP A   8      28.483  -2.508 -13.097  1.00 21.79           C
ATOM     69  NE1 TRP A   8      28.399  -1.198 -14.928  1.00 25.72           N
ATOM     70  CE2 TRP A   8      29.241  -1.857 -14.083  1.00 25.05           C
ATOM     71  CE3 TRP A   8      29.083  -3.273 -12.085  1.00 22.61           C
ATOM     72  CZ2 TRP A   8      30.643  -1.958 -14.080  1.00 25.62           C
ATOM     73  CZ3 TRP A   8      30.476  -3.370 -12.091  1.00 23.93           C
ATOM     74  CH2 TRP A   8      31.195  -2.712 -13.090  1.00 22.54           C
ATOM     75  N   LEU A   9      23.590  -4.956 -12.939  1.00 18.78           N
ATOM     76  CA  LEU A   9      22.312  -5.507 -12.438  1.00 19.45           C
ATOM     77  C   LEU A   9      22.512  -6.920 -11.900  1.00 19.40           C
ATOM     78  O   LEU A   9      21.898  -7.281 -10.910  1.00 18.48           O
ATOM     79  CB  LEU A   9      21.284  -5.502 -13.559  1.00 16.99           C
ATOM     80  CG  LEU A   9      20.958  -4.104 -14.139  1.00 18.00           C
ATOM     81  CD1 LEU A   9      20.069  -4.208 -15.362  1.00 19.42           C
ATOM     82  CD2 LEU A   9      20.383  -3.278 -13.003  1.00 20.28           C
ATOM     83  N   ALA A  10      23.386  -7.713 -12.519  1.00 22.47           N
ATOM     84  CA  ALA A  10      23.664  -9.092 -12.062  1.00 18.64           C
ATOM     85  C   ALA A  10      24.346  -9.070 -10.736  1.00 17.85           C
ATOM     86  O   ALA A  10      24.068  -9.757  -9.758  1.00 20.02           O
ATOM     87  CB  ALA A  10      24.507  -9.820 -13.138  1.00 18.42           C
ATOM     88  N   LEU A  11      25.383  -8.195 -10.626  1.00 19.84           N
ATOM     89  CA  LEU A  11      26.088  -8.047  -9.351  1.00 18.80           C
ATOM     90  C   LEU A  11      25.162  -7.532  -8.264  1.00 15.52           C
ATOM     91  O   LEU A  11      25.191  -7.921  -7.129  1.00 22.00           O
ATOM     92  CB  LEU A  11      27.194  -6.993  -9.528  1.00 29.51           C
ATOM     93  CG  LEU A  11      28.577  -7.222  -8.949  1.00 34.67           C
ATOM     94  CD1 LEU A  11      29.236  -5.870  -8.683  1.00 29.22           C
ATOM     95  CD2 LEU A  11      28.547  -8.087  -7.711  1.00 30.28           C
ATOM     96  N   GLY A  12      24.288  -6.587  -8.672  1.00 16.81           N
ATOM     97  CA  GLY A  12      23.366  -6.066  -7.662  1.00 15.93           C
ATOM     98  C   GLY A  12      22.399  -7.154  -7.212  1.00 13.25           C
ATOM     99  O   GLY A  12      22.124  -7.299  -6.067  1.00 17.48           O
ATOM    100  N   THR A  13      21.945  -7.911  -8.205  1.00 17.13           N
ATOM    101  CA  THR A  13      21.034  -8.998  -7.850  1.00 18.20           C
ATOM    102  C   THR A  13      21.692  -9.967  -6.895  1.00 18.37           C
ATOM    103  O   THR A  13      21.198 -10.344  -5.844  1.00 19.98           O
ATOM    104  CB  THR A  13      20.619  -9.738  -9.128  1.00 16.46           C
ATOM    105  OG1 THR A  13      19.885  -8.862  -9.999  1.00 17.77           O
ATOM    106  CG2 THR A  13      19.739 -10.930  -8.771  1.00 18.58           C
ATOM    107  N   ALA A  14      22.935 -10.341  -7.301  1.00 20.94           N
ATOM    108  CA  ALA A  14      23.696 -11.262  -6.440  1.00 21.23           C
ATOM    109  C   ALA A  14      23.932 -10.739  -5.071  1.00 19.30           C
ATOM    110  O   ALA A  14      23.821 -11.292  -3.982  1.00 19.04           O
ATOM    111  CB  ALA A  14      25.061 -11.539  -7.105  1.00 18.08           C
ATOM    112  N   LEU A  15      24.351  -9.435  -5.050  1.00 17.92           N
ATOM    113  CA  LEU A  15      24.656  -8.940  -3.732  1.00 15.81           C
ATOM    114  C   LEU A  15      23.424  -8.746  -2.893  1.00 16.46           C
ATOM    115  O   LEU A  15      23.491  -8.922  -1.675  1.00 17.69           O
ATOM    116  CB  LEU A  15      25.431  -7.613  -3.860  1.00 16.11           C
ATOM    117  CG  LEU A  15      26.781  -7.744  -4.539  1.00 19.10           C
ATOM    118  CD1 LEU A  15      27.299  -6.358  -4.909  1.00 29.08           C
ATOM    119  CD2 LEU A  15      27.804  -8.392  -3.597  1.00 24.28           C
ATOM    120  N   MET A  16      22.304  -8.394  -3.537  1.00 17.28           N
ATOM    121  CA  MET A  16      21.128  -8.226  -2.690  1.00 17.25           C
ATOM    122  C   MET A  16      20.626  -9.598  -2.203  1.00 15.36           C
ATOM    123  O   MET A  16      20.134  -9.706  -1.125  1.00 18.07           O
ATOM    124  CB  MET A  16      19.993  -7.546  -3.491  1.00 17.72           C
ATOM    125  CG  MET A  16      20.406  -6.102  -3.817  1.00 19.10           C
ATOM    126  SD  MET A  16      20.458  -5.102  -2.343  1.00 19.11           S
ATOM    127  CE  MET A  16      20.659  -3.519  -3.183  1.00 20.02           C
ATOM    128  N   GLY A  17      20.816 -10.585  -3.039  1.00 20.28           N
ATOM    129  CA  GLY A  17      20.414 -11.966  -2.781  1.00 21.68           C
ATOM    130  C   GLY A  17      21.210 -12.505  -1.617  1.00 21.79           C
ATOM    131  O   GLY A  17      20.712 -13.000  -0.616  1.00 21.44           O
ATOM    132  N   LEU A  18      22.527 -12.389  -1.721  1.00 23.07           N
ATOM    133  CA  LEU A  18      23.397 -12.833  -0.612  1.00 24.20           C
ATOM    134  C   LEU A  18      23.162 -12.039   0.633  1.00 19.45           C
ATOM    135  O   LEU A  18      23.177 -12.525   1.768  1.00 21.29           O
ATOM    136  CB  LEU A  18      24.857 -12.650  -1.064  1.00 28.71           C
ATOM    137  CG  LEU A  18      25.481 -13.616  -2.062  1.00 34.00           C
ATOM    138  CD1 LEU A  18      24.606 -13.877  -3.275  1.00 37.82           C
ATOM    139  CD2 LEU A  18      26.845 -13.110  -2.567  1.00 36.73           C
ATOM    140  N   GLY A  19      22.933 -10.693   0.559  1.00 17.14           N
ATOM    141  CA  GLY A  19      22.706 -10.016   1.826  1.00 17.10           C
ATOM    142  C   GLY A  19      21.396 -10.482   2.444  1.00 16.70           C
ATOM    143  O   GLY A  19      21.304 -10.622   3.635  1.00 18.54           O
ATOM    144  N   THR A  20      20.389 -10.732   1.601  1.00 18.20           N
ATOM    145  CA  THR A  20      19.126 -11.259   2.141  1.00 21.33           C
ATOM    146  C   THR A  20      19.364 -12.591   2.818  1.00 20.23           C
ATOM    147  O   THR A  20      18.968 -12.804   3.935  1.00 22.19           O
ATOM    148  CB  THR A  20      18.080 -11.529   1.049  1.00 22.15           C
ATOM    149  OG1 THR A  20      17.851 -10.317   0.321  1.00 21.16           O
ATOM    150  CG2 THR A  20      16.756 -11.971   1.654  1.00 20.85           C
ATOM    151  N   LEU A  21      20.035 -13.499   2.091  1.00 23.91           N
ATOM    152  CA  LEU A  21      20.275 -14.783   2.784  1.00 22.04           C
ATOM    153  C   LEU A  21      21.138 -14.618   4.007  1.00 23.10           C
ATOM    154  O   LEU A  21      20.899 -15.201   5.061  1.00 24.66           O
ATOM    155  CB  LEU A  21      21.003 -15.733   1.819  1.00 21.75           C
ATOM    156  CG  LEU A  21      20.156 -16.109   0.605  1.00 21.97           C
ATOM    157  CD1 LEU A  21      20.997 -16.757  -0.474  1.00 30.94           C
ATOM    158  CD2 LEU A  21      19.005 -16.971   1.109  1.00 29.66           C
ATOM    159  N   TYR A  22      22.171 -13.763   3.923  1.00 23.23           N
ATOM    160  CA  TYR A  22      22.939 -13.524   5.155  1.00 23.48           C
ATOM    161  C   TYR A  22      22.082 -12.965   6.265  1.00 24.37           C
ATOM    162  O   TYR A  22      22.118 -13.440   7.397  1.00 21.41           O
ATOM    163  CB  TYR A  22      24.136 -12.590   4.885  1.00 22.15           C
ATOM    164  CG  TYR A  22      24.872 -12.282   6.175  1.00 26.09           C
ATOM    165  CD1 TYR A  22      25.675 -13.241   6.788  1.00 32.08           C
ATOM    166  CD2 TYR A  22      24.776 -11.065   6.813  1.00 26.84           C
ATOM    167  CE1 TYR A  22      26.352 -12.986   7.965  1.00 34.51           C
ATOM    168  CE2 TYR A  22      25.431 -10.782   7.989  1.00 29.37           C
ATOM    169  CZ  TYR A  22      26.227 -11.747   8.566  1.00 34.52           C
ATOM    170  OH  TYR A  22      26.881 -11.472   9.749  1.00 37.84           O
ATOM    171  N   PHE A  23      21.217 -11.951   6.015  1.00 23.10           N
ATOM    172  CA  PHE A  23      20.463 -11.437   7.152  1.00 19.57           C
ATOM    173  C   PHE A  23      19.417 -12.447   7.614  1.00 17.35           C
ATOM    174  O   PHE A  23      19.091 -12.472   8.793  1.00 23.61           O
ATOM    175  CB  PHE A  23      19.673 -10.139   6.840  1.00 20.05           C
ATOM    176  CG  PHE A  23      20.562  -8.961   6.489  1.00 22.16           C
ATOM    177  CD1 PHE A  23      21.832  -8.828   7.030  1.00 23.59           C
ATOM    178  CD2 PHE A  23      20.132  -8.000   5.570  1.00 20.90           C
ATOM    179  CE1 PHE A  23      22.629  -7.745   6.652  1.00 26.25           C
ATOM    180  CE2 PHE A  23      20.894  -6.903   5.213  1.00 21.03           C
ATOM    181  CZ  PHE A  23      22.182  -6.774   5.755  1.00 25.39           C
ATOM    182  N   LEU A  24      18.931 -13.202   6.662  1.00 19.88           N
ATOM    183  CA  LEU A  24      17.932 -14.236   6.986  1.00 23.56           C
ATOM    184  C   LEU A  24      18.549 -15.263   7.935  1.00 23.33           C
ATOM    185  O   LEU A  24      17.993 -15.660   8.923  1.00 26.03           O
ATOM    186  CB  LEU A  24      17.473 -14.955   5.739  1.00 26.64           C
ATOM    187  CG  LEU A  24      16.125 -14.562   5.129  1.00 35.45           C
ATOM    188  CD1 LEU A  24      15.963 -15.319   3.805  1.00 31.87           C
ATOM    189  CD2 LEU A  24      14.970 -14.834   6.087  1.00 32.91           C
ATOM    190  N   VAL A  25      19.735 -15.730   7.579  1.00 25.17           N
ATOM    191  CA  VAL A  25      20.344 -16.704   8.479  1.00 30.17           C
ATOM    192  C   VAL A  25      20.684 -16.051   9.812  1.00 30.58           C
ATOM    193  O   VAL A  25      20.474 -16.660  10.849  1.00 32.89           O
ATOM    194  CB  VAL A  25      21.645 -17.286   7.920  1.00 32.82           C
ATOM    195  CG1 VAL A  25      22.209 -18.268   8.940  1.00 38.58           C
ATOM    196  CG2 VAL A  25      21.385 -17.913   6.558  1.00 39.53           C
ATOM    197  N   LYS A  26      21.230 -14.835   9.756  1.00 27.46           N
ATOM    198  CA  LYS A  26      21.627 -14.118  10.955  1.00 25.67           C
ATOM    199  C   LYS A  26      20.465 -13.969  11.891  1.00 28.75           C
ATOM    200  O   LYS A  26      20.515 -14.099  13.123  1.00 30.01           O
ATOM    201  CB  LYS A  26      22.199 -12.736  10.573  1.00 26.41           C
ATOM    202  CG  LYS A  26      22.989 -12.097  11.704  1.00 31.59           C
ATOM    203  CD  LYS A  26      23.464 -10.709  11.279  1.00 34.64           C
ATOM    204  CE  LYS A  26      24.559 -10.181  12.189  1.00 34.27           C
ATOM    205  NZ  LYS A  26      24.017  -9.749  13.499  1.00 32.83           N
ATOM    206  N   GLY A  27      19.266 -13.709  11.338  1.00 31.10           N
ATOM    207  CA  GLY A  27      18.194 -13.442  12.308  1.00 30.98           C
ATOM    208  C   GLY A  27      17.625 -14.750  12.824  1.00 33.52           C
ATOM    209  O   GLY A  27      16.638 -14.742  13.546  1.00 30.64           O
ATOM    210  N   MET A  28      18.230 -15.867  12.438  1.00 37.06           N
ATOM    211  CA  MET A  28      17.809 -17.140  13.007  1.00 42.21           C
ATOM    212  C   MET A  28      18.174 -17.099  14.484  1.00 44.09           C
ATOM    213  O   MET A  28      19.252 -16.655  14.861  1.00 42.89           O
ATOM    214  CB  MET A  28      18.473 -18.336  12.339  1.00 42.82           C
ATOM    215  CG  MET A  28      17.675 -18.827  11.135  1.00 43.64           C
ATOM    216  SD  MET A  28      18.627 -20.000  10.155  1.00 64.00           S
ATOM    217  CE  MET A  28      18.411 -21.501  11.107  1.00 58.90           C
ATOM    218  N   GLY A  29      17.202 -17.545  15.263  1.00 47.02           N
ATOM    219  CA  GLY A  29      17.417 -17.591  16.695  1.00 48.90           C
ATOM    220  C   GLY A  29      17.345 -16.218  17.322  1.00 49.39           C
ATOM    221  O   GLY A  29      18.009 -15.977  18.340  1.00 62.31           O
ATOM    222  N   VAL A  30      16.547 -15.320  16.731  1.00 45.90           N
ATOM    223  CA  VAL A  30      16.322 -14.062  17.451  1.00 43.30           C
ATOM    224  C   VAL A  30      14.927 -14.158  18.057  1.00 40.00           C
ATOM    225  O   VAL A  30      13.918 -14.544  17.469  1.00 39.90           O
ATOM    226  CB  VAL A  30      16.529 -12.794  16.626  1.00 43.95           C
ATOM    227  CG1 VAL A  30      16.319 -11.547  17.472  1.00 44.53           C
ATOM    228  CG2 VAL A  30      17.943 -12.768  16.060  1.00 37.09           C
ATOM    229  N   SER A  31      14.850 -13.826  19.350  1.00 35.53           N
ATOM    230  CA  SER A  31      13.523 -13.987  19.943  1.00 35.65           C
ATOM    231  C   SER A  31      13.079 -12.645  20.499  1.00 36.49           C
ATOM    232  O   SER A  31      11.884 -12.403  20.725  1.00 41.64           O
ATOM    233  CB  SER A  31      13.567 -15.116  20.965  1.00 39.03           C
ATOM    234  OG  SER A  31      14.348 -14.768  22.089  1.00 44.90           O
ATOM    235  N   ASP A  32      14.079 -11.762  20.663  1.00 32.27           N
ATOM    236  CA  ASP A  32      13.728 -10.440  21.177  1.00 33.77           C
ATOM    237  C   ASP A  32      12.793  -9.762  20.176  1.00 32.56           C
ATOM    238  O   ASP A  32      13.270  -9.534  19.086  1.00 31.21           O
ATOM    239  CB  ASP A  32      14.946  -9.517  21.368  1.00 34.92           C
ATOM    240  CG  ASP A  32      14.508  -8.149  21.858  1.00 38.64           C
ATOM    241  OD1 ASP A  32      14.056  -8.040  23.024  1.00 50.35           O
ATOM    242  OD2 ASP A  32      14.574  -7.162  21.097  1.00 38.85           O
ATOM    243  N   PRO A  33      11.554  -9.535  20.530  1.00 34.47           N
ATOM    244  CA  PRO A  33      10.574  -8.865  19.684  1.00 36.05           C
ATOM    245  C   PRO A  33      11.112  -7.622  18.993  1.00 37.72           C
ATOM    246  O   PRO A  33      10.901  -7.394  17.806  1.00 43.61           O
ATOM    247  CB  PRO A  33       9.518  -8.411  20.700  1.00 36.88           C
ATOM    248  CG  PRO A  33       9.563  -9.473  21.744  1.00 36.16           C
ATOM    249  CD  PRO A  33      10.965  -9.992  21.805  1.00 36.23           C
ATOM    250  N   ASP A  34      11.802  -6.761  19.742  1.00 35.63           N
ATOM    251  CA  ASP A  34      12.296  -5.532  19.115  1.00 34.15           C
ATOM    252  C   ASP A  34      13.303  -5.894  18.029  1.00 32.22           C
ATOM    253  O   ASP A  34      13.235  -5.402  16.905  1.00 26.96           O
ATOM    254  CB  ASP A  34      12.841  -4.610  20.207  1.00 36.67           C
ATOM    255  CG  ASP A  34      11.686  -3.775  20.752  1.00 44.38           C
ATOM    256  OD1 ASP A  34      10.685  -4.370  21.205  1.00 55.42           O
ATOM    257  OD2 ASP A  34      11.766  -2.531  20.701  1.00 57.17           O
ATOM    258  N   ALA A  35      14.214  -6.824  18.373  1.00 29.21           N
ATOM    259  CA  ALA A  35      15.217  -7.235  17.399  1.00 27.13           C
ATOM    260  C   ALA A  35      14.572  -7.897  16.190  1.00 26.79           C
ATOM    261  O   ALA A  35      15.011  -7.651  15.080  1.00 25.85           O
ATOM    262  CB  ALA A  35      16.232  -8.185  18.014  1.00 24.45           C
ATOM    263  N   LYS A  36      13.549  -8.707  16.473  1.00 27.25           N
ATOM    264  CA  LYS A  36      12.787  -9.327  15.401  1.00 29.69           C
ATOM    265  C   LYS A  36      12.267  -8.303  14.375  1.00 32.01           C
ATOM    266  O   LYS A  36      12.274  -8.667  13.195  1.00 27.08           O
ATOM    267  CB  LYS A  36      11.559 -10.055  15.928  1.00 28.87           C
ATOM    268  CG  LYS A  36      11.724 -11.397  16.614  1.00 32.53           C
ATOM    269  CD  LYS A  36      10.332 -11.899  16.988  1.00 34.36           C
ATOM    270  CE  LYS A  36      10.267 -13.357  17.363  1.00 38.16           C
ATOM    271  NZ  LYS A  36       9.025 -13.663  18.162  1.00 35.06           N
ATOM    272  N   LYS A  37      11.797  -7.162  14.861  1.00 31.42           N
ATOM    273  CA  LYS A  37      11.283  -6.050  14.078  1.00 30.61           C
ATOM    274  C   LYS A  37      12.364  -5.536  13.132  1.00 22.43           C
ATOM    275  O   LYS A  37      12.145  -5.332  11.965  1.00 22.88           O
ATOM    276  CB  LYS A  37      10.920  -4.864  14.946  1.00 33.63           C
ATOM    277  CG  LYS A  37       9.494  -4.470  15.205  1.00 39.02           C
ATOM    278  CD  LYS A  37       9.497  -3.277  16.177  1.00 42.44           C
ATOM    279  CE  LYS A  37       8.847  -3.653  17.507  1.00 44.72           C
ATOM    280  NZ  LYS A  37       8.481  -2.443  18.310  1.00 47.19           N
ATOM    281  N   PHE A  38      13.544  -5.263  13.702  1.00 22.05           N
ATOM    282  CA  PHE A  38      14.650  -4.790  12.896  1.00 21.00           C
ATOM    283  C   PHE A  38      15.131  -5.847  11.925  1.00 18.86           C
ATOM    284  O   PHE A  38      15.444  -5.513  10.774  1.00 19.58           O
ATOM    285  CB  PHE A  38      15.852  -4.423  13.799  1.00 21.51           C
ATOM    286  CG  PHE A  38      15.559  -3.151  14.603  1.00 23.50           C
ATOM    287  CD1 PHE A  38      15.365  -1.957  13.907  1.00 26.06           C
ATOM    288  CD2 PHE A  38      15.485  -3.146  15.978  1.00 30.79           C
ATOM    289  CE1 PHE A  38      15.114  -0.788  14.610  1.00 23.83           C
ATOM    290  CE2 PHE A  38      15.256  -1.967  16.686  1.00 31.05           C
ATOM    291  CZ  PHE A  38      15.093  -0.774  15.988  1.00 26.21           C
ATOM    292  N   TYR A  39      15.147  -7.114  12.372  1.00 18.68           N
ATOM    293  CA  TYR A  39      15.550  -8.128  11.395  1.00 21.65           C
ATOM    294  C   TYR A  39      14.526  -8.254  10.261  1.00 19.98           C
ATOM    295  O   TYR A  39      14.880  -8.387   9.104  1.00 22.74           O
ATOM    296  CB  TYR A  39      15.750  -9.540  11.971  1.00 20.50           C
ATOM    297  CG  TYR A  39      17.143  -9.714  12.564  1.00 22.30           C
ATOM    298  CD1 TYR A  39      18.160 -10.111  11.718  1.00 20.87           C
ATOM    299  CD2 TYR A  39      17.383  -9.470  13.904  1.00 24.22           C
ATOM    300  CE1 TYR A  39      19.442 -10.283  12.162  1.00 25.97           C
ATOM    301  CE2 TYR A  39      18.690  -9.652  14.371  1.00 28.50           C
ATOM    302  CZ  TYR A  39      19.672 -10.055  13.504  1.00 27.64           C
ATOM    303  OH  TYR A  39      20.966 -10.237  13.928  1.00 35.37           O
ATOM    304  N   ALA A  40      13.249  -8.213  10.639  1.00 21.27           N
ATOM    305  CA  ALA A  40      12.243  -8.374   9.579  1.00 19.81           C
ATOM    306  C   ALA A  40      12.393  -7.219   8.588  1.00 17.58           C
ATOM    307  O   ALA A  40      12.431  -7.396   7.387  1.00 18.74           O
ATOM    308  CB  ALA A  40      10.836  -8.369  10.153  1.00 20.94           C
ATOM    309  N   ILE A  41      12.398  -5.991   9.109  1.00 22.39           N
ATOM    310  CA  ILE A  41      12.454  -4.852   8.197  1.00 21.36           C
ATOM    311  C   ILE A  41      13.704  -4.878   7.348  1.00 17.82           C
ATOM    312  O   ILE A  41      13.805  -4.711   6.147  1.00 22.64           O
ATOM    313  CB  ILE A  41      12.464  -3.533   9.006  1.00 20.72           C
ATOM    314  CG1 ILE A  41      11.159  -3.248   9.727  1.00 22.14           C
ATOM    315  CG2 ILE A  41      12.872  -2.382   8.093  1.00 27.61           C
ATOM    316  CD1 ILE A  41      11.277  -1.972  10.551  1.00 26.33           C
ATOM    317  N   THR A  42      14.800  -5.203   8.070  1.00 18.22           N
ATOM    318  CA  THR A  42      16.113  -5.124   7.449  1.00 20.18           C
ATOM    319  C   THR A  42      16.389  -6.247   6.457  1.00 19.19           C
ATOM    320  O   THR A  42      17.208  -6.077   5.570  1.00 20.47           O
ATOM    321  CB  THR A  42      17.200  -5.034   8.539  1.00 22.39           C
ATOM    322  OG1 THR A  42      16.907  -3.853   9.321  1.00 23.91           O
ATOM    323  CG2 THR A  42      18.592  -4.861   7.933  1.00 23.67           C
ATOM    324  N   THR A  43      15.758  -7.400   6.590  1.00 18.16           N
ATOM    325  CA  THR A  43      15.913  -8.549   5.697  1.00 18.80           C
ATOM    326  C   THR A  43      15.004  -8.375   4.490  1.00 16.95           C
ATOM    327  O   THR A  43      15.298  -8.679   3.367  1.00 20.22           O
ATOM    328  CB  THR A  43      15.593  -9.870   6.413  1.00 20.10           C
ATOM    329  OG1 THR A  43      16.542 -10.032   7.477  1.00 22.33           O
ATOM    330  CG2 THR A  43      15.680 -11.005   5.407  1.00 19.75           C
ATOM    331  N   LEU A  44      13.830  -7.761   4.775  1.00 17.26           N
ATOM    332  CA  LEU A  44      12.914  -7.544   3.660  1.00 16.48           C
ATOM    333  C   LEU A  44      13.467  -6.579   2.648  1.00 15.03           C
ATOM    334  O   LEU A  44      13.224  -6.653   1.460  1.00 17.31           O
ATOM    335  CB  LEU A  44      11.598  -6.970   4.214  1.00 20.77           C
ATOM    336  CG  LEU A  44      10.549  -7.963   4.715  1.00 24.42           C
ATOM    337  CD1 LEU A  44       9.468  -7.187   5.448  1.00 26.18           C
ATOM    338  CD2 LEU A  44      10.036  -8.760   3.512  1.00 22.91           C
ATOM    339  N   VAL A  45      14.262  -5.609   3.178  1.00 18.54           N
ATOM    340  CA  VAL A  45      14.747  -4.593   2.250  1.00 16.93           C
ATOM    341  C   VAL A  45      15.562  -5.147   1.124  1.00 16.92           C
ATOM    342  O   VAL A  45      15.234  -4.939  -0.035  1.00 16.65           O
ATOM    343  CB  VAL A  45      15.487  -3.481   3.005  1.00 19.33           C
ATOM    344  CG1 VAL A  45      16.326  -2.596   2.109  1.00 17.02           C
ATOM    345  CG2 VAL A  45      14.429  -2.666   3.776  1.00 21.78           C
ATOM    346  N   PRO A  46      16.658  -5.904   1.341  1.00 17.56           N
ATOM    347  CA  PRO A  46      17.388  -6.434   0.213  1.00 15.57           C
ATOM    348  C   PRO A  46      16.618  -7.603  -0.424  1.00 13.96           C
ATOM    349  O   PRO A  46      16.907  -7.893  -1.558  1.00 16.62           O
ATOM    350  CB  PRO A  46      18.684  -6.972   0.858  1.00 17.57           C
ATOM    351  CG  PRO A  46      18.262  -7.302   2.252  1.00 15.94           C
ATOM    352  CD  PRO A  46      17.227  -6.259   2.650  1.00 17.64           C
ATOM    353  N   ALA A  47      15.630  -8.134   0.301  1.00 15.68           N
ATOM    354  CA  ALA A  47      14.878  -9.178  -0.445  1.00 15.70           C
ATOM    355  C   ALA A  47      14.042  -8.578  -1.565  1.00 14.32           C
ATOM    356  O   ALA A  47      13.967  -9.112  -2.661  1.00 17.39           O
ATOM    357  CB  ALA A  47      13.996  -9.928   0.531  1.00 16.33           C
ATOM    358  N   ILE A  48      13.374  -7.467  -1.226  1.00 15.75           N
ATOM    359  CA  ILE A  48      12.604  -6.738  -2.235  1.00 14.88           C
ATOM    360  C   ILE A  48      13.485  -6.212  -3.326  1.00 11.79           C
ATOM    361  O   ILE A  48      13.327  -6.278  -4.515  1.00 15.71           O
ATOM    362  CB  ILE A  48      11.878  -5.549  -1.534  1.00 15.88           C
ATOM    363  CG1 ILE A  48      10.789  -6.034  -0.613  1.00 18.38           C
ATOM    364  CG2 ILE A  48      11.347  -4.580  -2.586  1.00 15.60           C
ATOM    365  CD1 ILE A  48      10.265  -5.017   0.389  1.00 18.05           C
ATOM    366  N   ALA A  49      14.630  -5.653  -2.813  1.00 15.47           N
ATOM    367  CA  ALA A  49      15.566  -5.202  -3.841  1.00 15.38           C
ATOM    368  C   ALA A  49      16.135  -6.306  -4.692  1.00 14.04           C
ATOM    369  O   ALA A  49      16.346  -6.096  -5.878  1.00 14.54           O
ATOM    370  CB  ALA A  49      16.716  -4.400  -3.202  1.00 18.95           C
ATOM    371  N   PHE A  50      16.413  -7.497  -4.128  1.00 14.49           N
ATOM    372  CA  PHE A  50      16.825  -8.591  -4.984  1.00 13.98           C
ATOM    373  C   PHE A  50      15.791  -8.854  -6.063  1.00 13.51           C
ATOM    374  O   PHE A  50      16.121  -9.072  -7.207  1.00 14.28           O
ATOM    375  CB  PHE A  50      16.966  -9.863  -4.123  1.00 16.69           C
ATOM    376  CG  PHE A  50      16.933 -11.175  -4.872  1.00 17.35           C
ATOM    377  CD1 PHE A  50      18.030 -11.629  -5.575  1.00 20.68           C
ATOM    378  CD2 PHE A  50      15.741 -11.927  -4.841  1.00 17.54           C
ATOM    379  CE1 PHE A  50      17.975 -12.797  -6.341  1.00 21.66           C
ATOM    380  CE2 PHE A  50      15.697 -13.065  -5.614  1.00 20.59           C
ATOM    381  CZ  PHE A  50      16.780 -13.512  -6.340  1.00 20.53           C
ATOM    382  N   THR A  51      14.477  -8.867  -5.717  1.00 15.97           N
ATOM    383  CA  THR A  51      13.511  -9.169  -6.767  1.00 15.84           C
ATOM    384  C   THR A  51      13.475  -8.118  -7.844  1.00 12.96           C
ATOM    385  O   THR A  51      13.324  -8.374  -9.026  1.00 16.11           O
ATOM    386  CB  THR A  51      12.071  -9.331  -6.211  1.00 17.27           C
ATOM    387  OG1 THR A  51      11.558  -8.104  -5.673  1.00 16.69           O
ATOM    388  CG2 THR A  51      12.058 -10.309  -5.047  1.00 15.84           C
ATOM    389  N   MET A  52      13.688  -6.845  -7.454  1.00 14.78           N
ATOM    390  CA  MET A  52      13.555  -5.780  -8.430  1.00 14.79           C
ATOM    391  C   MET A  52      14.845  -5.666  -9.262  1.00 14.44           C
ATOM    392  O   MET A  52      14.722  -5.523 -10.441  1.00 16.22           O
ATOM    393  CB  MET A  52      13.193  -4.447  -7.795  1.00 15.53           C
ATOM    394  CG  MET A  52      11.804  -4.332  -7.148  1.00 20.41           C
ATOM    395  SD  MET A  52      10.541  -4.686  -8.421  1.00 22.18           S
ATOM    396  CE  MET A  52      10.251  -6.431  -8.069  1.00 34.70           C
ATOM    397  N   TYR A  53      15.999  -5.895  -8.602  1.00 16.31           N
ATOM    398  CA  TYR A  53      17.251  -6.098  -9.348  1.00 16.72           C
ATOM    399  C   TYR A  53      17.116  -7.261 -10.304  1.00 14.14           C
ATOM    400  O   TYR A  53      17.458  -7.142 -11.470  1.00 18.29           O
ATOM    401  CB  TYR A  53      18.512  -6.360  -8.461  1.00 13.90           C
ATOM    402  CG  TYR A  53      19.171  -4.974  -8.289  1.00 14.31           C
ATOM    403  CD1 TYR A  53      18.755  -4.208  -7.219  1.00 15.73           C
ATOM    404  CD2 TYR A  53      20.155  -4.572  -9.178  1.00 17.57           C
ATOM    405  CE1 TYR A  53      19.333  -2.943  -7.038  1.00 17.92           C
ATOM    406  CE2 TYR A  53      20.714  -3.300  -9.012  1.00 18.44           C
ATOM    407  CZ  TYR A  53      20.287  -2.554  -7.944  1.00 18.57           C
ATOM    408  OH  TYR A  53      20.879  -1.288  -7.799  1.00 20.74           O
ATOM    409  N   LEU A  54      16.570  -8.380  -9.849  1.00 15.86           N
ATOM    410  CA  LEU A  54      16.422  -9.448 -10.868  1.00 15.28           C
ATOM    411  C   LEU A  54      15.500  -9.060 -11.989  1.00 12.86           C
ATOM    412  O   LEU A  54      15.661  -9.294 -13.176  1.00 16.19           O
ATOM    413  CB  LEU A  54      15.907 -10.703 -10.126  1.00 17.63           C
ATOM    414  CG  LEU A  54      15.663 -11.916 -11.033  1.00 17.16           C
ATOM    415  CD1 LEU A  54      16.956 -12.441 -11.648  1.00 17.76           C
ATOM    416  CD2 LEU A  54      14.991 -13.013 -10.209  1.00 20.37           C
ATOM    417  N   SER A  55      14.410  -8.350 -11.612  1.00 15.36           N
ATOM    418  CA  SER A  55      13.489  -7.933 -12.653  1.00 15.30           C
ATOM    419  C   SER A  55      14.144  -6.983 -13.613  1.00 15.24           C
ATOM    420  O   SER A  55      13.906  -6.983 -14.804  1.00 15.27           O
ATOM    421  CB  SER A  55      12.203  -7.288 -12.061  1.00 18.98           C
ATOM    422  OG  SER A  55      12.461  -5.897 -11.790  1.00 23.84           O
ATOM    423  N   MET A  56      15.117  -6.177 -13.140  1.00 17.42           N
ATOM    424  CA  MET A  56      15.757  -5.336 -14.173  1.00 16.22           C
ATOM    425  C   MET A  56      16.722  -6.165 -15.021  1.00 15.06           C
ATOM    426  O   MET A  56      16.782  -5.985 -16.218  1.00 17.49           O
ATOM    427  CB  MET A  56      16.520  -4.182 -13.474  1.00 17.18           C
ATOM    428  CG  MET A  56      15.598  -3.268 -12.694  1.00 17.44           C
ATOM    429  SD  MET A  56      16.434  -1.776 -12.038  1.00 21.60           S
ATOM    430  CE  MET A  56      17.235  -2.461 -10.617  1.00 17.91           C
ATOM    431  N   LEU A  57      17.435  -7.048 -14.287  1.00 16.90           N
ATOM    432  CA  LEU A  57      18.387  -7.935 -14.974  1.00 17.57           C
ATOM    433  C   LEU A  57      17.740  -8.707 -16.098  1.00 17.79           C
ATOM    434  O   LEU A  57      18.262  -8.848 -17.191  1.00 17.42           O
ATOM    435  CB  LEU A  57      18.958  -8.951 -13.963  1.00 16.62           C
ATOM    436  CG  LEU A  57      19.937  -9.970 -14.603  1.00 17.48           C
ATOM    437  CD1 LEU A  57      21.112  -9.243 -15.197  1.00 21.70           C
ATOM    438  CD2 LEU A  57      20.322 -10.977 -13.525  1.00 18.86           C
ATOM    439  N   LEU A  58      16.533  -9.235 -15.832  1.00 21.63           N
ATOM    440  CA  LEU A  58      15.786 -10.015 -16.816  1.00 20.01           C
ATOM    441  C   LEU A  58      14.979  -9.193 -17.786  1.00 23.29           C
ATOM    442  O   LEU A  58      14.486  -9.758 -18.777  1.00 21.08           O
ATOM    443  CB  LEU A  58      14.821 -11.000 -16.100  1.00 18.74           C
ATOM    444  CG  LEU A  58      15.537 -11.981 -15.178  1.00 18.29           C
ATOM    445  CD1 LEU A  58      14.536 -12.968 -14.555  1.00 21.14           C
ATOM    446  CD2 LEU A  58      16.640 -12.706 -15.919  1.00 21.31           C
ATOM    447  N   GLY A  59      14.875  -7.878 -17.550  1.00 21.38           N
ATOM    448  CA  GLY A  59      14.352  -6.984 -18.565  1.00 20.29           C
ATOM    449  C   GLY A  59      12.914  -6.591 -18.256  1.00 21.08           C
ATOM    450  O   GLY A  59      12.397  -5.653 -18.845  1.00 19.81           O
ATOM    451  N   TYR A  60      12.316  -7.296 -17.306  1.00 20.31           N
ATOM    452  CA  TYR A  60      10.938  -6.980 -16.956  1.00 21.58           C
ATOM    453  C   TYR A  60      10.823  -5.566 -16.381  1.00 22.94           C
ATOM    454  O   TYR A  60       9.828  -4.879 -16.598  1.00 21.41           O
ATOM    455  CB  TYR A  60      10.416  -8.028 -15.949  1.00 20.32           C
ATOM    456  CG  TYR A  60       8.946  -7.780 -15.667  1.00 21.39           C
ATOM    457  CD1 TYR A  60       7.985  -8.246 -16.557  1.00 24.47           C
ATOM    458  CD2 TYR A  60       8.551  -7.084 -14.540  1.00 23.50           C
ATOM    459  CE1 TYR A  60       6.639  -7.999 -16.292  1.00 25.08           C
ATOM    460  CE2 TYR A  60       7.213  -6.826 -14.254  1.00 22.32           C
ATOM    461  CZ  TYR A  60       6.281  -7.308 -15.158  1.00 24.73           C
ATOM    462  OH  TYR A  60       4.959  -7.055 -14.864  1.00 32.23           O
ATOM    463  N   GLY A  61      11.822  -5.128 -15.632  1.00 20.98           N
ATOM    464  CA  GLY A  61      11.662  -3.868 -14.907  1.00 20.11           C
ATOM    465  C   GLY A  61      12.172  -2.674 -15.709  1.00 20.78           C
ATOM    466  O   GLY A  61      12.518  -1.639 -15.129  1.00 20.83           O
ATOM    467  N   LEU A  62      12.268  -2.846 -17.017  1.00 20.20           N
ATOM    468  CA  LEU A  62      12.745  -1.763 -17.888  1.00 18.12           C
ATOM    469  C   LEU A  62      11.629  -1.341 -18.791  1.00 23.42           C
ATOM    470  O   LEU A  62      10.930  -2.205 -19.355  1.00 24.75           O
ATOM    471  CB  LEU A  62      13.958  -2.285 -18.671  1.00 21.85           C
ATOM    472  CG  LEU A  62      14.529  -1.479 -19.820  1.00 23.93           C
ATOM    473  CD1 LEU A  62      15.175  -0.220 -19.238  1.00 27.80           C
ATOM    474  CD2 LEU A  62      15.539  -2.244 -20.684  1.00 26.76           C
ATOM    475  N   THR A  63      11.445  -0.045 -19.003  1.00 21.78           N
ATOM    476  CA  THR A  63      10.462   0.305 -20.055  1.00 23.87           C
ATOM    477  C   THR A  63      11.099   1.370 -20.923  1.00 22.17           C
ATOM    478  O   THR A  63      12.151   1.874 -20.498  1.00 27.20           O
ATOM    479  CB  THR A  63       9.134   0.764 -19.427  1.00 25.61           C
ATOM    480  OG1 THR A  63       8.147   0.979 -20.445  1.00 32.00           O
ATOM    481  CG2 THR A  63       9.263   2.083 -18.673  1.00 25.61           C
ATOM    482  N   MET A  64      10.564   1.742 -22.053  1.00 25.88           N
ATOM    483  CA  MET A  64      11.119   2.831 -22.869  1.00 29.22           C
ATOM    484  C   MET A  64      10.276   4.094 -22.712  1.00 30.72           C
ATOM    485  O   MET A  64       9.045   4.008 -22.851  1.00 27.01           O
ATOM    486  CB  MET A  64      11.137   2.460 -24.346  1.00 31.55           C
ATOM    487  CG  MET A  64      12.038   1.247 -24.584  1.00 37.04           C
ATOM    488  SD  MET A  64      13.753   1.616 -24.140  1.00 42.26           S
ATOM    489  CE  MET A  64      14.285  -0.011 -23.588  1.00 55.49           C
ATOM    490  N   VAL A  65      10.909   5.226 -22.408  1.00 29.67           N
ATOM    491  CA  VAL A  65      10.098   6.440 -22.265  1.00 29.59           C
ATOM    492  C   VAL A  65      10.515   7.467 -23.309  1.00 31.85           C
ATOM    493  O   VAL A  65      11.680   7.887 -23.386  1.00 36.33           O
ATOM    494  CB  VAL A  65      10.213   7.074 -20.876  1.00 26.27           C
ATOM    495  CG1 VAL A  65       9.308   8.300 -20.762  1.00 25.38           C
ATOM    496  CG2 VAL A  65       9.880   6.078 -19.787  1.00 19.03           C
ATOM    497  N   PRO A  66       9.562   7.891 -24.140  1.00 30.29           N
ATOM    498  CA  PRO A  66       9.949   8.854 -25.177  1.00 28.92           C
ATOM    499  C   PRO A  66      10.150  10.204 -24.526  1.00 32.71           C
ATOM    500  O   PRO A  66       9.292  10.716 -23.808  1.00 39.66           O
ATOM    501  CB  PRO A  66       8.712   8.903 -26.065  1.00 32.28           C
ATOM    502  CG  PRO A  66       7.573   8.536 -25.182  1.00 31.74           C
ATOM    503  CD  PRO A  66       8.133   7.553 -24.185  1.00 30.50           C
ATOM    504  N   PHE A  67      11.309  10.791 -24.731  1.00 30.75           N
ATOM    505  CA  PHE A  67      11.383  12.191 -24.296  1.00 32.06           C
ATOM    506  C   PHE A  67      12.628  12.708 -25.007  1.00 36.56           C
ATOM    507  O   PHE A  67      13.358  11.839 -25.478  1.00 40.20           O
ATOM    508  CB  PHE A  67      11.424  12.460 -22.820  1.00 28.05           C
ATOM    509  CG  PHE A  67      12.517  11.817 -21.998  1.00 29.50           C
ATOM    510  CD1 PHE A  67      13.770  12.409 -21.838  1.00 34.90           C
ATOM    511  CD2 PHE A  67      12.271  10.645 -21.320  1.00 24.78           C
ATOM    512  CE1 PHE A  67      14.762  11.813 -21.060  1.00 33.09           C
ATOM    513  CE2 PHE A  67      13.269  10.010 -20.618  1.00 27.78           C
ATOM    514  CZ  PHE A  67      14.510  10.592 -20.445  1.00 29.84           C
ATOM    515  N   GLY A  68      12.769  14.023 -25.091  1.00 41.05           N
ATOM    516  CA  GLY A  68      13.861  14.589 -25.870  1.00 43.24           C
ATOM    517  C   GLY A  68      13.966  13.922 -27.233  1.00 48.02           C
ATOM    518  O   GLY A  68      15.062  13.705 -27.753  1.00 56.98           O
ATOM    519  N   GLY A  69      12.849  13.573 -27.855  1.00 50.57           N
ATOM    520  CA  GLY A  69      12.818  12.879 -29.119  1.00 52.94           C
ATOM    521  C   GLY A  69      13.610  11.598 -29.178  1.00 54.63           C
ATOM    522  O   GLY A  69      14.093  11.223 -30.250  1.00 59.50           O
ATOM    523  N   GLU A  70      13.719  10.940 -28.024  1.00 53.52           N
ATOM    524  CA  GLU A  70      14.409   9.655 -27.984  1.00 52.46           C
ATOM    525  C   GLU A  70      13.544   8.639 -27.234  1.00 47.17           C
ATOM    526  O   GLU A  70      12.587   9.047 -26.561  1.00 39.17           O
ATOM    527  CB  GLU A  70      15.778   9.779 -27.323  1.00 56.29           C
ATOM    528  CG  GLU A  70      16.476  11.107 -27.579  1.00 61.24           C
ATOM    529  CD  GLU A  70      17.847  10.937 -28.212  1.00 65.10           C
ATOM    530  OE1 GLU A  70      17.888  10.778 -29.457  1.00 69.31           O
ATOM    531  OE2 GLU A  70      18.858  10.962 -27.472  1.00 66.22           O
ATOM    532  N   GLN A  71      13.926   7.380 -27.404  1.00 42.09           N
ATOM    533  CA  GLN A  71      13.336   6.272 -26.653  1.00 40.79           C
ATOM    534  C   GLN A  71      14.363   5.934 -25.572  1.00 37.77           C
ATOM    535  O   GLN A  71      15.372   5.288 -25.844  1.00 44.34           O
ATOM    536  CB  GLN A  71      12.983   5.063 -27.508  1.00 42.12           C
ATOM    537  CG  GLN A  71      11.645   5.121 -28.227  1.00 43.05           C
ATOM    538  CD  GLN A  71      10.576   4.250 -27.609  1.00 48.06           C
ATOM    539  OE1 GLN A  71       9.645   4.734 -26.959  1.00 52.70           O
ATOM    540  NE2 GLN A  71      10.679   2.931 -27.800  1.00 51.25           N
ATOM    541  N   ASN A  72      14.088   6.434 -24.379  1.00 30.67           N
ATOM    542  CA  ASN A  72      14.953   6.363 -23.224  1.00 26.07           C
ATOM    543  C   ASN A  72      14.632   5.149 -22.366  1.00 29.18           C
ATOM    544  O   ASN A  72      13.518   4.979 -21.854  1.00 26.53           O
ATOM    545  CB  ASN A  72      14.751   7.662 -22.430  1.00 27.07           C
ATOM    546  CG  ASN A  72      14.960   8.870 -23.350  1.00 30.66           C
ATOM    547  OD1 ASN A  72      16.132   9.257 -23.460  1.00 35.56           O
ATOM    548  ND2 ASN A  72      13.897   9.382 -23.973  1.00 27.04           N
ATOM    549  N   PRO A  73      15.606   4.272 -22.167  1.00 30.07           N
ATOM    550  CA  PRO A  73      15.376   3.065 -21.351  1.00 27.33           C
ATOM    551  C   PRO A  73      15.255   3.566 -19.924  1.00 24.86           C
ATOM    552  O   PRO A  73      16.173   4.257 -19.497  1.00 28.64           O
ATOM    553  CB  PRO A  73      16.672   2.264 -21.493  1.00 31.05           C
ATOM    554  CG  PRO A  73      17.683   3.372 -21.695  1.00 31.84           C
ATOM    555  CD  PRO A  73      17.013   4.340 -22.632  1.00 33.86           C
ATOM    556  N   ILE A  74      14.128   3.272 -19.308  1.00 21.98           N
ATOM    557  CA  ILE A  74      13.924   3.743 -17.952  1.00 21.47           C
ATOM    558  C   ILE A  74      13.633   2.500 -17.116  1.00 23.07           C
ATOM    559  O   ILE A  74      12.655   1.817 -17.352  1.00 22.19           O
ATOM    560  CB  ILE A  74      12.791   4.761 -17.791  1.00 21.49           C
ATOM    561  CG1 ILE A  74      13.057   6.088 -18.527  1.00 23.22           C
ATOM    562  CG2 ILE A  74      12.523   5.019 -16.317  1.00 20.58           C
ATOM    563  CD1 ILE A  74      14.298   6.787 -17.985  1.00 25.20           C
ATOM    564  N   TYR A  75      14.513   2.248 -16.162  1.00 17.64           N
ATOM    565  CA  TYR A  75      14.298   1.158 -15.231  1.00 17.50           C
ATOM    566  C   TYR A  75      13.288   1.567 -14.162  1.00 20.81           C
ATOM    567  O   TYR A  75      13.644   2.171 -13.166  1.00 21.37           O
ATOM    568  CB  TYR A  75      15.632   0.772 -14.569  1.00 17.95           C
ATOM    569  CG  TYR A  75      16.478  -0.075 -15.495  1.00 22.31           C
ATOM    570  CD1 TYR A  75      16.185  -1.422 -15.740  1.00 20.78           C
ATOM    571  CD2 TYR A  75      17.608   0.444 -16.112  1.00 21.42           C
ATOM    572  CE1 TYR A  75      16.958  -2.212 -16.564  1.00 20.21           C
ATOM    573  CE2 TYR A  75      18.384  -0.340 -16.952  1.00 21.23           C
ATOM    574  CZ  TYR A  75      18.082  -1.662 -17.180  1.00 23.19           C
ATOM    575  OH  TYR A  75      18.872  -2.401 -18.045  1.00 23.37           O
ATOM    576  N   TRP A  76      12.004   1.266 -14.444  1.00 20.11           N
ATOM    577  CA  TRP A  76      10.947   1.681 -13.534  1.00 17.66           C
ATOM    578  C   TRP A  76      10.924   0.849 -12.299  1.00 13.66           C
ATOM    579  O   TRP A  76      10.407   1.184 -11.243  1.00 17.82           O
ATOM    580  CB  TRP A  76       9.589   1.575 -14.259  1.00 19.03           C
ATOM    581  CG  TRP A  76       9.190   0.192 -14.682  1.00 19.73           C
ATOM    582  CD1 TRP A  76       9.304  -0.339 -15.913  1.00 22.74           C
ATOM    583  CD2 TRP A  76       8.594  -0.855 -13.887  1.00 21.72           C
ATOM    584  NE1 TRP A  76       8.837  -1.632 -15.971  1.00 23.98           N
ATOM    585  CE2 TRP A  76       8.398  -1.968 -14.734  1.00 25.20           C
ATOM    586  CE3 TRP A  76       8.211  -0.975 -12.557  1.00 20.08           C
ATOM    587  CZ2 TRP A  76       7.836  -3.182 -14.309  1.00 26.90           C
ATOM    588  CZ3 TRP A  76       7.663  -2.170 -12.132  1.00 23.11           C
ATOM    589  CH2 TRP A  76       7.475  -3.269 -12.990  1.00 23.61           C
ATOM    590  N   ALA A  77      11.496  -0.398 -12.483  1.00 15.04           N
ATOM    591  CA  ALA A  77      11.421  -1.232 -11.266  1.00 16.06           C
ATOM    592  C   ALA A  77      12.183  -0.685 -10.090  1.00 14.10           C
ATOM    593  O   ALA A  77      11.954  -1.056  -8.933  1.00 17.43           O
ATOM    594  CB  ALA A  77      11.878  -2.650 -11.645  1.00 23.02           C
ATOM    595  N   ARG A  78      13.153   0.222 -10.296  1.00 16.14           N
ATOM    596  CA  ARG A  78      13.777   0.804  -9.136  1.00 16.28           C
ATOM    597  C   ARG A  78      12.753   1.539  -8.271  1.00 14.35           C
ATOM    598  O   ARG A  78      12.939   1.548  -7.057  1.00 17.78           O
ATOM    599  CB  ARG A  78      14.822   1.894  -9.502  1.00 20.70           C
ATOM    600  CG  ARG A  78      15.836   1.532 -10.534  1.00 23.31           C
ATOM    601  CD  ARG A  78      16.977   2.552 -10.387  1.00 21.05           C
ATOM    602  NE  ARG A  78      17.912   2.248 -11.489  1.00 21.93           N
ATOM    603  CZ  ARG A  78      18.854   1.319 -11.192  1.00 23.50           C
ATOM    604  NH1 ARG A  78      18.848   0.801  -9.977  1.00 27.92           N
ATOM    605  NH2 ARG A  78      19.745   0.977 -12.089  1.00 27.10           N
ATOM    606  N   TYR A  79      11.718   2.148  -8.841  1.00 14.37           N
ATOM    607  CA  TYR A  79      10.718   2.846  -8.017  1.00 15.98           C
ATOM    608  C   TYR A  79       9.784   1.889  -7.294  1.00 13.20           C
ATOM    609  O   TYR A  79       9.439   2.119  -6.151  1.00 15.97           O
ATOM    610  CB  TYR A  79       9.825   3.821  -8.833  1.00 17.47           C
ATOM    611  CG  TYR A  79      10.813   4.703  -9.590  1.00 19.51           C
ATOM    612  CD1 TYR A  79      11.259   5.859  -8.944  1.00 18.21           C
ATOM    613  CD2 TYR A  79      11.291   4.352 -10.823  1.00 17.76           C
ATOM    614  CE1 TYR A  79      12.168   6.636  -9.636  1.00 19.33           C
ATOM    615  CE2 TYR A  79      12.205   5.105 -11.507  1.00 18.72           C
ATOM    616  CZ  TYR A  79      12.627   6.268 -10.875  1.00 18.43           C
ATOM    617  OH  TYR A  79      13.545   7.012 -11.544  1.00 20.09           O
ATOM    618  N   ALA A  80       9.476   0.737  -7.946  1.00 14.17           N
ATOM    619  CA  ALA A  80       8.760  -0.245  -7.119  1.00 15.01           C
ATOM    620  C   ALA A  80       9.523  -0.772  -5.927  1.00 15.77           C
ATOM    621  O   ALA A  80       9.005  -1.027  -4.854  1.00 21.59           O
ATOM    622  CB  ALA A  80       8.379  -1.426  -8.032  1.00 18.92           C
ATOM    623  N   ASP A  81      10.853  -0.937  -6.112  1.00 15.76           N
ATOM    624  CA  ASP A  81      11.715  -1.305  -5.000  1.00 15.59           C
ATOM    625  C   ASP A  81      11.646  -0.211  -3.965  1.00 14.41           C
ATOM    626  O   ASP A  81      11.299  -0.457  -2.843  1.00 16.11           O
ATOM    627  CB  ASP A  81      13.122  -1.458  -5.619  1.00 17.78           C
ATOM    628  CG  ASP A  81      14.278  -1.604  -4.681  1.00 21.13           C
ATOM    629  OD1 ASP A  81      14.174  -1.232  -3.509  1.00 20.29           O
ATOM    630  OD2 ASP A  81      15.333  -2.103  -5.155  1.00 24.50           O
ATOM    631  N   TRP A  82      12.043   1.020  -4.394  1.00 14.24           N
ATOM    632  CA  TRP A  82      12.199   2.091  -3.423  1.00 13.43           C
ATOM    633  C   TRP A  82      10.902   2.457  -2.696  1.00 14.46           C
ATOM    634  O   TRP A  82      10.924   2.861  -1.544  1.00 17.20           O
ATOM    635  CB  TRP A  82      12.720   3.338  -4.177  1.00 15.63           C
ATOM    636  CG  TRP A  82      14.078   3.164  -4.813  1.00 15.93           C
ATOM    637  CD1 TRP A  82      14.973   2.168  -4.516  1.00 18.69           C
ATOM    638  CD2 TRP A  82      14.689   3.965  -5.811  1.00 15.99           C
ATOM    639  NE1 TRP A  82      16.110   2.319  -5.289  1.00 16.99           N
ATOM    640  CE2 TRP A  82      15.971   3.419  -6.094  1.00 16.11           C
ATOM    641  CE3 TRP A  82      14.305   5.110  -6.511  1.00 16.65           C
ATOM    642  CZ2 TRP A  82      16.812   3.999  -7.027  1.00 16.92           C
ATOM    643  CZ3 TRP A  82      15.147   5.675  -7.446  1.00 19.96           C
ATOM    644  CH2 TRP A  82      16.417   5.110  -7.719  1.00 19.77           C
ATOM    645  N   LEU A  83       9.814   2.321  -3.442  1.00 17.50           N
ATOM    646  CA  LEU A  83       8.494   2.624  -2.877  1.00 17.46           C
ATOM    647  C   LEU A  83       8.302   1.915  -1.552  1.00 16.83           C
ATOM    648  O   LEU A  83       7.791   2.359  -0.530  1.00 19.00           O
ATOM    649  CB  LEU A  83       7.429   2.212  -3.886  1.00 18.48           C
ATOM    650  CG  LEU A  83       5.991   2.352  -3.332  1.00 25.99           C
ATOM    651  CD1 LEU A  83       5.658   3.818  -3.123  1.00 27.06           C
ATOM    652  CD2 LEU A  83       5.055   1.650  -4.310  1.00 33.16           C
ATOM    653  N   PHE A  84       8.822   0.670  -1.498  1.00 16.96           N
ATOM    654  CA  PHE A  84       8.703  -0.113  -0.272  1.00 17.53           C
ATOM    655  C   PHE A  84       9.971  -0.143   0.581  1.00 12.72           C
ATOM    656  O   PHE A  84       9.939  -0.170   1.790  1.00 17.89           O
ATOM    657  CB  PHE A  84       8.385  -1.567  -0.675  1.00 19.68           C
ATOM    658  CG  PHE A  84       7.068  -1.749  -1.450  1.00 20.67           C
ATOM    659  CD1 PHE A  84       5.891  -1.688  -0.716  1.00 24.36           C
ATOM    660  CD2 PHE A  84       7.071  -1.956  -2.798  1.00 21.29           C
ATOM    661  CE1 PHE A  84       4.678  -1.818  -1.407  1.00 22.84           C
ATOM    662  CE2 PHE A  84       5.862  -2.121  -3.495  1.00 28.13           C
ATOM    663  CZ  PHE A  84       4.688  -2.092  -2.742  1.00 24.72           C
ATOM    664  N   THR A  85      11.132  -0.125  -0.090  1.00 17.08           N
ATOM    665  CA  THR A  85      12.341  -0.270   0.720  1.00 15.93           C
ATOM    666  C   THR A  85      12.723   1.058   1.382  1.00 15.07           C
ATOM    667  O   THR A  85      13.234   1.029   2.495  1.00 17.75           O
ATOM    668  CB  THR A  85      13.550  -0.731  -0.088  1.00 14.19           C
ATOM    669  OG1 THR A  85      13.751   0.084  -1.227  1.00 16.37           O
ATOM    670  CG2 THR A  85      13.359  -2.180  -0.609  1.00 17.01           C
ATOM    671  N   THR A  86      12.455   2.167   0.698  1.00 16.45           N
ATOM    672  CA  THR A  86      12.891   3.385   1.413  1.00 14.59           C
ATOM    673  C   THR A  86      12.039   3.656   2.619  1.00 16.71           C
ATOM    674  O   THR A  86      12.570   4.044   3.666  1.00 16.12           O
ATOM    675  CB  THR A  86      13.003   4.613   0.498  1.00 17.40           C
ATOM    676  OG1 THR A  86      11.748   4.839  -0.176  1.00 16.18           O
ATOM    677  CG2 THR A  86      14.101   4.379  -0.524  1.00 19.10           C
ATOM    678  N   PRO A  87      10.703   3.470   2.655  1.00 15.60           N
ATOM    679  CA  PRO A  87      10.056   3.651   3.947  1.00 17.23           C
ATOM    680  C   PRO A  87      10.410   2.603   4.977  1.00 17.08           C
ATOM    681  O   PRO A  87      10.455   2.896   6.179  1.00 19.59           O
ATOM    682  CB  PRO A  87       8.557   3.572   3.623  1.00 20.10           C
ATOM    683  CG  PRO A  87       8.461   2.941   2.300  1.00 20.74           C
ATOM    684  CD  PRO A  87       9.764   3.165   1.567  1.00 18.95           C
ATOM    685  N   LEU A  88      10.703   1.371   4.538  1.00 20.26           N
ATOM    686  CA  LEU A  88      11.220   0.383   5.495  1.00 16.71           C
ATOM    687  C   LEU A  88      12.528   0.856   6.129  1.00 16.12           C
ATOM    688  O   LEU A  88      12.725   0.720   7.326  1.00 20.58           O
ATOM    689  CB  LEU A  88      11.424  -0.922   4.722  1.00 17.26           C
ATOM    690  CG  LEU A  88      10.119  -1.717   4.503  1.00 14.55           C
ATOM    691  CD1 LEU A  88      10.387  -2.868   3.538  1.00 18.70           C
ATOM    692  CD2 LEU A  88       9.546  -2.178   5.825  1.00 22.22           C
ATOM    693  N   LEU A  89      13.437   1.380   5.306  1.00 20.44           N
ATOM    694  CA  LEU A  89      14.708   1.874   5.873  1.00 19.96           C
ATOM    695  C   LEU A  89      14.424   3.005   6.856  1.00 18.17           C
ATOM    696  O   LEU A  89      14.980   3.090   7.926  1.00 22.02           O
ATOM    697  CB  LEU A  89      15.634   2.344   4.768  1.00 18.30           C
ATOM    698  CG  LEU A  89      16.288   1.218   3.927  1.00 16.64           C
ATOM    699  CD1 LEU A  89      16.780   1.798   2.645  1.00 16.23           C
ATOM    700  CD2 LEU A  89      17.394   0.587   4.798  1.00 23.31           C
ATOM    701  N   LEU A  90      13.496   3.887   6.459  1.00 18.73           N
ATOM    702  CA  LEU A  90      13.159   4.955   7.386  1.00 19.57           C
ATOM    703  C   LEU A  90      12.486   4.434   8.639  1.00 22.00           C
ATOM    704  O   LEU A  90      12.660   4.945   9.731  1.00 21.10           O
ATOM    705  CB  LEU A  90      12.207   5.998   6.760  1.00 19.19           C
ATOM    706  CG  LEU A  90      12.795   6.768   5.586  1.00 20.69           C
ATOM    707  CD1 LEU A  90      11.793   7.663   4.893  1.00 18.68           C
ATOM    708  CD2 LEU A  90      13.951   7.634   6.109  1.00 24.32           C
ATOM    709  N   LEU A  91      11.733   3.333   8.485  1.00 20.18           N
ATOM    710  CA  LEU A  91      11.126   2.749   9.697  1.00 22.47           C
ATOM    711  C   LEU A  91      12.228   2.279  10.637  1.00 23.21           C
ATOM    712  O   LEU A  91      12.130   2.441  11.859  1.00 25.08           O
ATOM    713  CB  LEU A  91      10.226   1.613   9.241  1.00 27.56           C
ATOM    714  CG  LEU A  91       8.839   1.394   9.824  1.00 32.11           C
ATOM    715  CD1 LEU A  91       8.547  -0.102   9.904  1.00 29.48           C
ATOM    716  CD2 LEU A  91       8.663   2.085  11.166  1.00 25.79           C
ATOM    717  N   ASP A  92      13.293   1.667  10.104  1.00 23.79           N
ATOM    718  CA  ASP A  92      14.373   1.116  10.942  1.00 20.20           C
ATOM    719  C   ASP A  92      14.916   2.275  11.767  1.00 24.02           C
ATOM    720  O   ASP A  92      15.176   2.235  12.948  1.00 23.40           O
ATOM    721  CB  ASP A  92      15.530   0.607  10.065  1.00 18.38           C
ATOM    722  CG  ASP A  92      15.643  -0.893   9.871  1.00 19.89           C
ATOM    723  OD1 ASP A  92      15.005  -1.623  10.655  1.00 22.32           O
ATOM    724  OD2 ASP A  92      16.362  -1.355   8.946  1.00 23.36           O
ATOM    725  N   LEU A  93      15.058   3.424  11.075  1.00 21.23           N
ATOM    726  CA  LEU A  93      15.587   4.584  11.793  1.00 24.16           C
ATOM    727  C   LEU A  93      14.586   5.063  12.836  1.00 24.46           C
ATOM    728  O   LEU A  93      14.953   5.350  13.953  1.00 23.77           O
ATOM    729  CB  LEU A  93      15.903   5.784  10.889  1.00 24.13           C
ATOM    730  CG  LEU A  93      17.019   5.537   9.875  1.00 25.27           C
ATOM    731  CD1 LEU A  93      17.233   6.702   8.938  1.00 19.60           C
ATOM    732  CD2 LEU A  93      18.283   5.204  10.692  1.00 26.88           C
ATOM    733  N   ALA A  94      13.336   5.181  12.405  1.00 24.38           N
ATOM    734  CA  ALA A  94      12.260   5.629  13.262  1.00 24.56           C
ATOM    735  C   ALA A  94      12.088   4.723  14.463  1.00 24.21           C
ATOM    736  O   ALA A  94      11.825   5.194  15.588  1.00 22.63           O
ATOM    737  CB  ALA A  94      10.979   5.735  12.450  1.00 28.60           C
ATOM    738  N   LEU A  95      12.240   3.421  14.291  1.00 22.76           N
ATOM    739  CA  LEU A  95      12.051   2.496  15.423  1.00 27.05           C
ATOM    740  C   LEU A  95      13.197   2.573  16.433  1.00 29.05           C
ATOM    741  O   LEU A  95      13.021   2.485  17.643  1.00 27.35           O
ATOM    742  CB  LEU A  95      11.952   1.072  14.862  1.00 27.92           C
ATOM    743  CG  LEU A  95      10.589   0.664  14.304  1.00 32.63           C
ATOM    744  CD1 LEU A  95      10.545  -0.826  13.987  1.00 31.53           C
ATOM    745  CD2 LEU A  95       9.491   1.062  15.282  1.00 40.01           C
ATOM    746  N   LEU A  96      14.393   2.749  15.877  1.00 30.80           N
ATOM    747  CA  LEU A  96      15.607   2.952  16.646  1.00 32.52           C
ATOM    748  C   LEU A  96      15.414   4.077  17.649  1.00 33.72           C
ATOM    749  O   LEU A  96      15.690   3.914  18.824  1.00 31.10           O
ATOM    750  CB  LEU A  96      16.752   3.388  15.744  1.00 32.18           C
ATOM    751  CG  LEU A  96      18.099   2.726  15.876  1.00 32.74           C
ATOM    752  CD1 LEU A  96      18.005   1.288  16.357  1.00 28.99           C
ATOM    753  CD2 LEU A  96      18.809   2.848  14.530  1.00 30.14           C
ATOM    754  N   VAL A  97      14.967   5.229  17.142  1.00 34.28           N
ATOM    755  CA  VAL A  97      14.743   6.349  18.053  1.00 33.05           C
ATOM    756  C   VAL A  97      13.364   6.346  18.684  1.00 34.64           C
ATOM    757  O   VAL A  97      13.040   7.305  19.418  1.00 30.60           O
ATOM    758  CB  VAL A  97      14.970   7.687  17.317  1.00 31.58           C
ATOM    759  CG1 VAL A  97      16.393   7.718  16.798  1.00 34.39           C
ATOM    760  CG2 VAL A  97      13.961   7.879  16.198  1.00 27.98           C
ATOM    761  N   ASP A  98      12.533   5.322  18.453  1.00 34.03           N
ATOM    762  CA  ASP A  98      11.228   5.389  19.114  1.00 37.10           C
ATOM    763  C   ASP A  98      10.439   6.620  18.683  1.00 35.16           C
ATOM    764  O   ASP A  98       9.796   7.357  19.433  1.00 28.68           O
ATOM    765  CB  ASP A  98      11.389   5.406  20.643  1.00 42.35           C
ATOM    766  CG  ASP A  98      10.051   5.062  21.282  1.00 51.06           C
ATOM    767  OD1 ASP A  98       9.290   4.346  20.586  1.00 59.55           O
ATOM    768  OD2 ASP A  98       9.763   5.486  22.421  1.00 60.97           O
ATOM    769  N   ALA A  99      10.462   6.879  17.371  1.00 32.31           N
ATOM    770  CA  ALA A  99       9.710   8.049  16.920  1.00 29.22           C
ATOM    771  C   ALA A  99       8.217   7.976  17.207  1.00 29.46           C
ATOM    772  O   ALA A  99       7.586   6.928  17.269  1.00 27.97           O
ATOM    773  CB  ALA A  99       9.946   8.257  15.434  1.00 26.36           C
ATOM    774  N   ASP A 100       7.663   9.179  17.384  1.00 30.41           N
ATOM    775  CA  ASP A 100       6.215   9.295  17.477  1.00 34.54           C
ATOM    776  C   ASP A 100       5.572   8.803  16.193  1.00 30.43           C
ATOM    777  O   ASP A 100       6.071   8.915  15.070  1.00 26.46           O
ATOM    778  CB  ASP A 100       5.844  10.761  17.676  1.00 38.00           C
ATOM    779  CG  ASP A 100       6.174  11.285  19.058  1.00 43.09           C
ATOM    780  OD1 ASP A 100       5.961  10.566  20.062  1.00 47.51           O
ATOM    781  OD2 ASP A 100       6.626  12.450  19.129  1.00 46.71           O
ATOM    782  N   GLN A 101       4.353   8.287  16.320  1.00 29.68           N
ATOM    783  CA  GLN A 101       3.607   7.869  15.142  1.00 30.18           C
ATOM    784  C   GLN A 101       3.448   8.978  14.115  1.00 29.16           C
ATOM    785  O   GLN A 101       3.542   8.720  12.909  1.00 23.73           O
ATOM    786  CB  GLN A 101       2.226   7.366  15.607  1.00 34.16           C
ATOM    787  CG  GLN A 101       2.252   5.876  15.891  1.00 38.67           C
ATOM    788  CD  GLN A 101       0.982   5.351  16.532  1.00 41.95           C
ATOM    789  OE1 GLN A 101       1.067   4.421  17.332  1.00 53.69           O
ATOM    790  NE2 GLN A 101      -0.168   5.908  16.191  1.00 45.18           N
ATOM    791  N   GLY A 102       3.187  10.224  14.553  1.00 26.83           N
ATOM    792  CA  GLY A 102       2.992  11.303  13.586  1.00 24.63           C
ATOM    793  C   GLY A 102       4.261  11.529  12.775  1.00 24.81           C
ATOM    794  O   GLY A 102       4.218  11.856  11.590  1.00 24.60           O
ATOM    795  N   THR A 103       5.401  11.352  13.447  1.00 22.81           N
ATOM    796  CA  THR A 103       6.649  11.588  12.731  1.00 25.54           C
ATOM    797  C   THR A 103       6.893  10.455  11.748  1.00 23.83           C
ATOM    798  O   THR A 103       7.400  10.614  10.655  1.00 21.63           O
ATOM    799  CB  THR A 103       7.816  11.696  13.732  1.00 25.68           C
ATOM    800  OG1 THR A 103       7.538  12.792  14.591  1.00 27.62           O
ATOM    801  CG2 THR A 103       9.095  12.005  12.967  1.00 33.49           C
ATOM    802  N   ILE A 104       6.496   9.244  12.160  1.00 23.67           N
ATOM    803  CA  ILE A 104       6.696   8.130  11.205  1.00 22.80           C
ATOM    804  C   ILE A 104       5.801   8.278   9.995  1.00 23.16           C
ATOM    805  O   ILE A 104       6.144   8.049   8.848  1.00 20.71           O
ATOM    806  CB  ILE A 104       6.425   6.801  11.913  1.00 24.02           C
ATOM    807  CG1 ILE A 104       7.411   6.518  13.054  1.00 25.20           C
ATOM    808  CG2 ILE A 104       6.398   5.665  10.902  1.00 26.37           C
ATOM    809  CD1 ILE A 104       6.962   5.343  13.929  1.00 30.95           C
ATOM    810  N   LEU A 105       4.558   8.694  10.253  1.00 24.00           N
ATOM    811  CA  LEU A 105       3.615   8.926   9.156  1.00 24.52           C
ATOM    812  C   LEU A 105       4.095  10.048   8.261  1.00 22.14           C
ATOM    813  O   LEU A 105       4.109  10.023   7.027  1.00 20.72           O
ATOM    814  CB  LEU A 105       2.235   9.268   9.763  1.00 25.43           C
ATOM    815  CG  LEU A 105       1.178   9.279   8.636  1.00 34.48           C
ATOM    816  CD1 LEU A 105       1.398   8.118   7.683  1.00 38.00           C
ATOM    817  CD2 LEU A 105      -0.222   9.254   9.217  1.00 44.34           C
ATOM    818  N   ALA A 106       4.614  11.128   8.854  1.00 22.05           N
ATOM    819  CA  ALA A 106       5.213  12.166   8.007  1.00 20.74           C
ATOM    820  C   ALA A 106       6.380  11.669   7.154  1.00 20.94           C
ATOM    821  O   ALA A 106       6.522  12.019   5.994  1.00 20.55           O
ATOM    822  CB  ALA A 106       5.751  13.248   8.944  1.00 24.59           C
ATOM    823  N   LEU A 107       7.267  10.871   7.773  1.00 22.34           N
ATOM    824  CA  LEU A 107       8.370  10.311   6.979  1.00 20.68           C
ATOM    825  C   LEU A 107       7.917   9.371   5.870  1.00 18.29           C
ATOM    826  O   LEU A 107       8.314   9.500   4.707  1.00 21.55           O
ATOM    827  CB  LEU A 107       9.303   9.478   7.862  1.00 20.83           C
ATOM    828  CG  LEU A 107      10.198  10.315   8.797  1.00 22.52           C
ATOM    829  CD1 LEU A 107      10.759   9.508   9.951  1.00 24.25           C
ATOM    830  CD2 LEU A 107      11.266  10.983   7.955  1.00 19.77           C
ATOM    831  N   VAL A 108       7.136   8.348   6.254  1.00 18.93           N
ATOM    832  CA  VAL A 108       6.632   7.390   5.271  1.00 18.14           C
ATOM    833  C   VAL A 108       5.863   8.122   4.205  1.00 16.70           C
ATOM    834  O   VAL A 108       5.995   7.892   3.017  1.00 16.52           O
ATOM    835  CB  VAL A 108       5.776   6.305   5.939  1.00 23.35           C
ATOM    836  CG1 VAL A 108       5.043   5.467   4.901  1.00 22.65           C
ATOM    837  CG2 VAL A 108       6.647   5.431   6.827  1.00 26.78           C
ATOM    838  N   GLY A 109       5.009   9.108   4.583  1.00 18.92           N
ATOM    839  CA  GLY A 109       4.286   9.796   3.535  1.00 17.49           C
ATOM    840  C   GLY A 109       5.135  10.678   2.647  1.00 16.42           C
ATOM    841  O   GLY A 109       4.965  10.728   1.416  1.00 16.55           O
ATOM    842  N   ALA A 110       6.098  11.399   3.248  1.00 15.39           N
ATOM    843  CA  ALA A 110       6.982  12.195   2.380  1.00 19.03           C
ATOM    844  C   ALA A 110       7.842  11.286   1.502  1.00 16.26           C
ATOM    845  O   ALA A 110       8.220  11.602   0.403  1.00 16.00           O
ATOM    846  CB  ALA A 110       7.914  13.036   3.245  1.00 20.79           C
ATOM    847  N   ASP A 111       8.133  10.089   2.060  1.00 15.64           N
ATOM    848  CA  ASP A 111       8.910   9.159   1.249  1.00 17.35           C
ATOM    849  C   ASP A 111       8.078   8.687   0.080  1.00 15.99           C
ATOM    850  O   ASP A 111       8.545   8.599  -1.035  1.00 16.44           O
ATOM    851  CB  ASP A 111       9.360   7.982   2.125  1.00 17.08           C
ATOM    852  CG  ASP A 111      10.405   7.168   1.388  1.00 20.32           C
ATOM    853  OD1 ASP A 111      10.081   6.466   0.413  1.00 24.76           O
ATOM    854  OD2 ASP A 111      11.579   7.279   1.771  1.00 27.86           O
ATOM    855  N   GLY A 112       6.786   8.377   0.332  1.00 16.84           N
ATOM    856  CA  GLY A 112       6.003   7.938  -0.819  1.00 14.81           C
ATOM    857  C   GLY A 112       5.904   9.030  -1.849  1.00 13.66           C
ATOM    858  O   GLY A 112       5.877   8.876  -3.047  1.00 15.04           O
ATOM    859  N   ILE A 113       5.840  10.261  -1.312  1.00 16.77           N
ATOM    860  CA  ILE A 113       5.760  11.363  -2.260  1.00 16.37           C
ATOM    861  C   ILE A 113       7.061  11.457  -3.054  1.00 13.53           C
ATOM    862  O   ILE A 113       7.020  11.624  -4.242  1.00 14.09           O
ATOM    863  CB  ILE A 113       5.450  12.662  -1.487  1.00 19.33           C
ATOM    864  CG1 ILE A 113       3.984  12.733  -1.016  1.00 20.34           C
ATOM    865  CG2 ILE A 113       5.792  13.843  -2.373  1.00 17.39           C
ATOM    866  CD1 ILE A 113       3.691  13.913  -0.102  1.00 22.42           C
ATOM    867  N   MET A 114       8.173  11.301  -2.362  1.00 16.70           N
ATOM    868  CA  MET A 114       9.501  11.328  -2.986  1.00 16.12           C
ATOM    869  C   MET A 114       9.612  10.317  -4.098  1.00 13.19           C
ATOM    870  O   MET A 114      10.003  10.566  -5.221  1.00 14.40           O
ATOM    871  CB  MET A 114      10.595  11.055  -1.931  1.00 14.61           C
ATOM    872  CG  MET A 114      12.008  11.149  -2.501  1.00 15.81           C
ATOM    873  SD  MET A 114      13.166  10.812  -1.154  1.00 17.92           S
ATOM    874  CE  MET A 114      13.034   9.015  -0.994  1.00 13.71           C
ATOM    875  N   ILE A 115       9.282   9.055  -3.741  1.00 15.28           N
ATOM    876  CA  ILE A 115       9.397   8.024  -4.792  1.00 14.84           C
ATOM    877  C   ILE A 115       8.334   8.153  -5.859  1.00 13.36           C
ATOM    878  O   ILE A 115       8.472   8.005  -7.057  1.00 16.11           O
ATOM    879  CB  ILE A 115       9.265   6.614  -4.114  1.00 14.68           C
ATOM    880  CG1 ILE A 115      10.326   6.529  -2.993  1.00 15.80           C
ATOM    881  CG2 ILE A 115       9.375   5.513  -5.123  1.00 16.91           C
ATOM    882  CD1 ILE A 115      11.708   6.805  -3.604  1.00 18.43           C
ATOM    883  N   GLY A 116       7.072   8.406  -5.434  1.00 15.23           N
ATOM    884  CA  GLY A 116       6.091   8.456  -6.545  1.00 15.62           C
ATOM    885  C   GLY A 116       6.244   9.646  -7.452  1.00 13.25           C
ATOM    886  O   GLY A 116       6.041   9.523  -8.651  1.00 16.60           O
ATOM    887  N   THR A 117       6.687  10.813  -6.961  1.00 15.79           N
ATOM    888  CA  THR A 117       7.015  11.884  -7.892  1.00 14.39           C
ATOM    889  C   THR A 117       8.302  11.621  -8.706  1.00 12.58           C
ATOM    890  O   THR A 117       8.406  11.997  -9.873  1.00 15.60           O
ATOM    891  CB  THR A 117       7.201  13.236  -7.177  1.00 16.16           C
ATOM    892  OG1 THR A 117       8.063  13.190  -6.073  1.00 15.47           O
ATOM    893  CG2 THR A 117       5.836  13.708  -6.632  1.00 23.19           C
ATOM    894  N   GLY A 118       9.231  10.879  -8.117  1.00 17.17           N
ATOM    895  CA  GLY A 118      10.422  10.441  -8.875  1.00 15.75           C
ATOM    896  C   GLY A 118      10.001   9.521 -10.003  1.00 12.86           C
ATOM    897  O   GLY A 118      10.480   9.592 -11.108  1.00 15.94           O
ATOM    898  N   LEU A 119       9.013   8.628  -9.703  1.00 18.23           N
ATOM    899  CA  LEU A 119       8.497   7.742 -10.741  1.00 16.69           C
ATOM    900  C   LEU A 119       7.750   8.510 -11.821  1.00 13.37           C
ATOM    901  O   LEU A 119       7.919   8.284 -12.978  1.00 18.48           O
ATOM    902  CB  LEU A 119       7.487   6.745 -10.121  1.00 17.22           C
ATOM    903  CG  LEU A 119       6.802   5.852 -11.172  1.00 20.72           C
ATOM    904  CD1 LEU A 119       7.780   4.934 -11.893  1.00 19.56           C
ATOM    905  CD2 LEU A 119       5.682   5.081 -10.486  1.00 23.70           C
ATOM    906  N   VAL A 120       6.913   9.465 -11.363  1.00 16.92           N
ATOM    907  CA  VAL A 120       6.233  10.263 -12.379  1.00 16.55           C
ATOM    908  C   VAL A 120       7.264  11.000 -13.228  1.00 12.37           C
ATOM    909  O   VAL A 120       7.192  11.058 -14.432  1.00 15.97           O
ATOM    910  CB  VAL A 120       5.275  11.248 -11.728  1.00 15.63           C
ATOM    911  CG1 VAL A 120       4.802  12.318 -12.717  1.00 19.14           C
ATOM    912  CG2 VAL A 120       4.054  10.520 -11.167  1.00 22.48           C
ATOM    913  N   GLY A 121       8.248  11.558 -12.516  1.00 16.70           N
ATOM    914  CA  GLY A 121       9.275  12.251 -13.294  1.00 15.03           C
ATOM    915  C   GLY A 121       9.972  11.308 -14.253  1.00 15.86           C
ATOM    916  O   GLY A 121      10.319  11.598 -15.383  1.00 16.84           O
ATOM    917  N   ALA A 122      10.148  10.055 -13.781  1.00 19.81           N
ATOM    918  CA  ALA A 122      10.882   9.085 -14.600  1.00 17.96           C
ATOM    919  C   ALA A 122      10.178   8.725 -15.887  1.00 14.85           C
ATOM    920  O   ALA A 122      10.738   8.456 -16.920  1.00 18.39           O
ATOM    921  CB  ALA A 122      11.072   7.774 -13.819  1.00 21.49           C
ATOM    922  N   LEU A 123       8.838   8.725 -15.786  1.00 17.03           N
ATOM    923  CA  LEU A 123       7.973   8.333 -16.885  1.00 16.22           C
ATOM    924  C   LEU A 123       7.338   9.508 -17.631  1.00 18.78           C
ATOM    925  O   LEU A 123       6.559   9.349 -18.546  1.00 19.96           O
ATOM    926  CB  LEU A 123       6.833   7.489 -16.271  1.00 14.94           C
ATOM    927  CG  LEU A 123       7.303   6.207 -15.534  1.00 16.44           C
ATOM    928  CD1 LEU A 123       6.105   5.403 -15.072  1.00 21.22           C
ATOM    929  CD2 LEU A 123       8.229   5.433 -16.462  1.00 20.81           C
ATOM    930  N   THR A 124       7.649  10.741 -17.280  1.00 19.16           N
ATOM    931  CA  THR A 124       7.027  11.915 -17.920  1.00 20.10           C
ATOM    932  C   THR A 124       7.652  12.123 -19.288  1.00 22.50           C
ATOM    933  O   THR A 124       8.873  12.095 -19.500  1.00 21.80           O
ATOM    934  CB  THR A 124       7.245  13.094 -16.966  1.00 17.76           C
ATOM    935  OG1 THR A 124       6.264  13.003 -15.919  1.00 20.55           O
ATOM    936  CG2 THR A 124       7.129  14.452 -17.633  1.00 14.67           C
ATOM    937  N   LYS A 125       6.847  12.356 -20.311  1.00 21.25           N
ATOM    938  CA  LYS A 125       7.336  12.467 -21.670  1.00 22.57           C
ATOM    939  C   LYS A 125       7.692  13.883 -22.096  1.00 22.23           C
ATOM    940  O   LYS A 125       8.371  14.005 -23.105  1.00 24.90           O
ATOM    941  CB  LYS A 125       6.297  11.908 -22.669  1.00 25.02           C
ATOM    942  CG  LYS A 125       5.826  10.528 -22.179  1.00 31.85           C
ATOM    943  CD  LYS A 125       5.151   9.803 -23.336  1.00 33.72           C
ATOM    944  CE  LYS A 125       4.010   8.938 -22.822  1.00 36.39           C
ATOM    945  NZ  LYS A 125       3.331   8.285 -23.992  1.00 45.67           N
ATOM    946  N   VAL A 126       7.326  14.892 -21.326  1.00 22.48           N
ATOM    947  CA  VAL A 126       7.779  16.248 -21.600  1.00 21.67           C
ATOM    948  C   VAL A 126       9.059  16.505 -20.805  1.00 19.54           C
ATOM    949  O   VAL A 126       9.077  16.554 -19.582  1.00 19.80           O
ATOM    950  CB  VAL A 126       6.729  17.300 -21.198  1.00 23.68           C
ATOM    951  CG1 VAL A 126       7.325  18.686 -21.412  1.00 24.15           C
ATOM    952  CG2 VAL A 126       5.465  17.097 -22.031  1.00 26.38           C
ATOM    953  N   TYR A 127      10.170  16.622 -21.550  1.00 21.70           N
ATOM    954  CA  TYR A 127      11.481  16.693 -20.893  1.00 23.50           C
ATOM    955  C   TYR A 127      11.611  17.706 -19.786  1.00 21.67           C
ATOM    956  O   TYR A 127      12.055  17.419 -18.674  1.00 21.12           O
ATOM    957  CB  TYR A 127      12.517  17.005 -21.981  1.00 26.29           C
ATOM    958  CG  TYR A 127      13.945  16.876 -21.504  1.00 31.37           C
ATOM    959  CD1 TYR A 127      14.491  15.664 -21.121  1.00 32.90           C
ATOM    960  CD2 TYR A 127      14.739  18.029 -21.470  1.00 33.69           C
ATOM    961  CE1 TYR A 127      15.806  15.562 -20.685  1.00 36.07           C
ATOM    962  CE2 TYR A 127      16.043  17.923 -21.039  1.00 36.40           C
ATOM    963  CZ  TYR A 127      16.574  16.706 -20.654  1.00 37.49           C
ATOM    964  OH  TYR A 127      17.888  16.654 -20.245  1.00 40.96           O
ATOM    965  N   SER A 128      11.218  18.979 -20.029  1.00 20.03           N
ATOM    966  CA  SER A 128      11.366  19.961 -18.988  1.00 22.98           C
ATOM    967  C   SER A 128      10.617  19.612 -17.711  1.00 17.74           C
ATOM    968  O   SER A 128      11.040  19.831 -16.620  1.00 20.09           O
ATOM    969  CB  SER A 128      10.763  21.342 -19.387  1.00 25.61           C
ATOM    970  OG  SER A 128      11.586  21.808 -20.449  1.00 35.71           O
ATOM    971  N   TYR A 129       9.407  19.023 -17.899  1.00 17.93           N
ATOM    972  CA  TYR A 129       8.660  18.722 -16.673  1.00 16.73           C
ATOM    973  C   TYR A 129       9.259  17.587 -15.863  1.00 14.21           C
ATOM    974  O   TYR A 129       8.973  17.508 -14.666  1.00 18.40           O
ATOM    975  CB  TYR A 129       7.264  18.257 -17.079  1.00 20.06           C
ATOM    976  CG  TYR A 129       6.435  19.306 -17.760  1.00 23.19           C
ATOM    977  CD1 TYR A 129       6.821  20.626 -17.745  1.00 24.83           C
ATOM    978  CD2 TYR A 129       5.258  18.903 -18.379  1.00 27.16           C
ATOM    979  CE1 TYR A 129       6.034  21.590 -18.379  1.00 28.21           C
ATOM    980  CE2 TYR A 129       4.466  19.845 -19.011  1.00 29.70           C
ATOM    981  CZ  TYR A 129       4.881  21.169 -18.985  1.00 29.30           C
ATOM    982  OH  TYR A 129       4.081  22.097 -19.620  1.00 37.20           O
ATOM    983  N   ARG A 130      10.103  16.756 -16.514  1.00 18.62           N
ATOM    984  CA  ARG A 130      10.744  15.735 -15.654  1.00 17.03           C
ATOM    985  C   ARG A 130      11.470  16.328 -14.468  1.00 16.52           C
ATOM    986  O   ARG A 130      11.523  15.758 -13.417  1.00 19.54           O
ATOM    987  CB  ARG A 130      11.764  14.916 -16.478  1.00 18.49           C
ATOM    988  CG  ARG A 130      11.147  14.197 -17.669  1.00 21.04           C
ATOM    989  CD  ARG A 130      12.170  13.476 -18.526  1.00 22.16           C
ATOM    990  NE  ARG A 130      12.813  12.354 -17.823  1.00 21.47           N
ATOM    991  CZ  ARG A 130      12.345  11.126 -17.694  1.00 24.29           C
ATOM    992  NH1 ARG A 130      11.172  10.786 -18.277  1.00 23.12           N
ATOM    993  NH2 ARG A 130      13.037  10.213 -17.030  1.00 21.52           N
ATOM    994  N   PHE A 131      12.057  17.533 -14.671  1.00 15.63           N
ATOM    995  CA  PHE A 131      12.820  18.152 -13.630  1.00 16.58           C
ATOM    996  C   PHE A 131      11.947  18.909 -12.645  1.00 13.10           C
ATOM    997  O   PHE A 131      12.352  19.103 -11.529  1.00 15.50           O
ATOM    998  CB  PHE A 131      13.847  19.138 -14.213  1.00 17.92           C
ATOM    999  CG  PHE A 131      14.713  18.396 -15.249  1.00 16.77           C
ATOM   1000  CD1 PHE A 131      15.786  17.638 -14.760  1.00 19.88           C
ATOM   1001  CD2 PHE A 131      14.440  18.477 -16.573  1.00 15.76           C
ATOM   1002  CE1 PHE A 131      16.570  17.013 -15.732  1.00 18.59           C
ATOM   1003  CE2 PHE A 131      15.228  17.870 -17.539  1.00 22.46           C
ATOM   1004  CZ  PHE A 131      16.310  17.129 -17.063  1.00 20.26           C
ATOM   1005  N   VAL A 132      10.708  19.234 -13.080  1.00 15.13           N
ATOM   1006  CA  VAL A 132       9.810  19.751 -12.051  1.00 15.14           C
ATOM   1007  C   VAL A 132       9.541  18.641 -11.047  1.00 11.61           C
ATOM   1008  O   VAL A 132       9.530  18.829  -9.853  1.00 14.84           O
ATOM   1009  CB  VAL A 132       8.486  20.183 -12.717  1.00 15.70           C
ATOM   1010  CG1 VAL A 132       7.431  20.523 -11.677  1.00 18.16           C
ATOM   1011  CG2 VAL A 132       8.731  21.371 -13.645  1.00 21.34           C
ATOM   1012  N   TRP A 133       9.316  17.400 -11.534  1.00 15.21           N
ATOM   1013  CA  TRP A 133       9.050  16.280 -10.638  1.00 14.82           C
ATOM   1014  C   TRP A 133      10.293  15.945  -9.822  1.00 14.57           C
ATOM   1015  O   TRP A 133      10.170  15.680  -8.648  1.00 15.56           O
ATOM   1016  CB  TRP A 133       8.616  15.058 -11.452  1.00 13.40           C
ATOM   1017  CG  TRP A 133       7.266  15.323 -12.067  1.00 14.49           C
ATOM   1018  CD1 TRP A 133       6.970  15.504 -13.353  1.00 17.49           C
ATOM   1019  CD2 TRP A 133       6.022  15.438 -11.339  1.00 15.76           C
ATOM   1020  NE1 TRP A 133       5.622  15.734 -13.525  1.00 16.74           N
ATOM   1021  CE2 TRP A 133       5.046  15.684 -12.302  1.00 15.77           C
ATOM   1022  CE3 TRP A 133       5.737  15.323  -9.983  1.00 14.08           C
ATOM   1023  CZ2 TRP A 133       3.686  15.842 -11.932  1.00 13.82           C
ATOM   1024  CZ3 TRP A 133       4.392  15.484  -9.594  1.00 17.54           C
ATOM   1025  CH2 TRP A 133       3.473  15.739 -10.605  1.00 15.66           C
ATOM   1026  N   TRP A 134      11.429  16.064 -10.512  1.00 18.19           N
ATOM   1027  CA  TRP A 134      12.677  15.862  -9.758  1.00 15.93           C
ATOM   1028  C   TRP A 134      12.745  16.814  -8.598  1.00 18.08           C
ATOM   1029  O   TRP A 134      13.126  16.551  -7.490  1.00 17.05           O
ATOM   1030  CB  TRP A 134      13.868  16.088 -10.739  1.00 14.29           C
ATOM   1031  CG  TRP A 134      15.198  15.949 -10.046  1.00 17.85           C
ATOM   1032  CD1 TRP A 134      15.959  14.835  -9.830  1.00 19.23           C
ATOM   1033  CD2 TRP A 134      15.939  17.022  -9.460  1.00 21.70           C
ATOM   1034  NE1 TRP A 134      17.142  15.113  -9.154  1.00 18.12           N
ATOM   1035  CE2 TRP A 134      17.128  16.483  -8.919  1.00 21.14           C
ATOM   1036  CE3 TRP A 134      15.679  18.403  -9.368  1.00 22.32           C
ATOM   1037  CZ2 TRP A 134      18.076  17.288  -8.271  1.00 23.88           C
ATOM   1038  CZ3 TRP A 134      16.620  19.200  -8.722  1.00 25.28           C
ATOM   1039  CH2 TRP A 134      17.795  18.634  -8.185  1.00 25.85           C
ATOM   1040  N   ALA A 135      12.352  18.083  -8.854  1.00 18.25           N
ATOM   1041  CA  ALA A 135      12.522  19.060  -7.784  1.00 16.18           C
ATOM   1042  C   ALA A 135      11.584  18.834  -6.633  1.00 16.34           C
ATOM   1043  O   ALA A 135      11.848  19.017  -5.474  1.00 17.37           O
ATOM   1044  CB  ALA A 135      12.227  20.450  -8.378  1.00 17.20           C
ATOM   1045  N   ILE A 136      10.321  18.440  -7.015  1.00 16.91           N
ATOM   1046  CA  ILE A 136       9.379  18.216  -5.915  1.00 16.08           C
ATOM   1047  C   ILE A 136       9.808  17.021  -5.079  1.00 13.13           C
ATOM   1048  O   ILE A 136       9.717  16.981  -3.893  1.00 16.79           O
ATOM   1049  CB  ILE A 136       7.966  17.947  -6.492  1.00 19.01           C
ATOM   1050  CG1 ILE A 136       7.271  19.184  -7.079  1.00 17.79           C
ATOM   1051  CG2 ILE A 136       7.106  17.310  -5.402  1.00 16.99           C
ATOM   1052  CD1 ILE A 136       6.393  18.955  -8.279  1.00 19.18           C
ATOM   1053  N   SER A 137      10.314  16.022  -5.788  1.00 15.73           N
ATOM   1054  CA  SER A 137      10.792  14.809  -5.123  1.00 16.73           C
ATOM   1055  C   SER A 137      11.966  15.139  -4.197  1.00 14.25           C
ATOM   1056  O   SER A 137      12.128  14.736  -3.066  1.00 15.58           O
ATOM   1057  CB  SER A 137      11.193  13.810  -6.216  1.00 17.94           C
ATOM   1058  OG  SER A 137      11.815  12.653  -5.633  1.00 19.91           O
ATOM   1059  N   THR A 138      12.847  16.004  -4.773  1.00 16.79           N
ATOM   1060  CA  THR A 138      14.032  16.422  -4.012  1.00 16.09           C
ATOM   1061  C   THR A 138      13.589  17.192  -2.788  1.00 18.23           C
ATOM   1062  O   THR A 138      14.054  17.078  -1.663  1.00 19.83           O
ATOM   1063  CB  THR A 138      14.944  17.251  -4.939  1.00 16.36           C
ATOM   1064  OG1 THR A 138      15.529  16.371  -5.890  1.00 18.48           O
ATOM   1065  CG2 THR A 138      16.126  17.859  -4.173  1.00 23.87           C
ATOM   1066  N   ALA A 139      12.523  18.024  -2.973  1.00 17.31           N
ATOM   1067  CA  ALA A 139      12.069  18.724  -1.765  1.00 16.63           C
ATOM   1068  C   ALA A 139      11.510  17.768  -0.722  1.00 16.51           C
ATOM   1069  O   ALA A 139      11.651  17.959   0.460  1.00 19.36           O
ATOM   1070  CB  ALA A 139      10.956  19.725  -2.104  1.00 18.39           C
ATOM   1071  N   ALA A 140      10.849  16.686  -1.166  1.00 17.84           N
ATOM   1072  CA  ALA A 140      10.382  15.684  -0.204  1.00 20.67           C
ATOM   1073  C   ALA A 140      11.568  14.994   0.493  1.00 16.51           C
ATOM   1074  O   ALA A 140      11.522  14.787   1.681  1.00 19.06           O
ATOM   1075  CB  ALA A 140       9.518  14.657  -0.911  1.00 17.09           C
ATOM   1076  N   MET A 141      12.611  14.728  -0.308  1.00 17.99           N
ATOM   1077  CA  MET A 141      13.818  14.143   0.287  1.00 16.07           C
ATOM   1078  C   MET A 141      14.408  15.098   1.320  1.00 16.37           C
ATOM   1079  O   MET A 141      14.867  14.723   2.387  1.00 20.68           O
ATOM   1080  CB  MET A 141      14.868  13.822  -0.795  1.00 17.47           C
ATOM   1081  CG  MET A 141      16.020  12.983  -0.154  1.00 17.35           C
ATOM   1082  SD  MET A 141      17.449  13.015  -1.260  1.00 23.30           S
ATOM   1083  CE  MET A 141      18.028  14.706  -1.029  1.00 25.24           C
ATOM   1084  N   LEU A 142      14.428  16.399   0.960  1.00 18.56           N
ATOM   1085  CA  LEU A 142      15.033  17.310   1.939  1.00 19.96           C
ATOM   1086  C   LEU A 142      14.184  17.467   3.168  1.00 20.42           C
ATOM   1087  O   LEU A 142      14.687  17.646   4.300  1.00 20.69           O
ATOM   1088  CB  LEU A 142      15.268  18.672   1.298  1.00 20.46           C
ATOM   1089  CG  LEU A 142      16.264  18.725   0.144  1.00 22.48           C
ATOM   1090  CD1 LEU A 142      16.142  20.043  -0.600  1.00 28.29           C
ATOM   1091  CD2 LEU A 142      17.678  18.553   0.705  1.00 25.64           C
ATOM   1092  N   TYR A 143      12.845  17.389   2.981  1.00 17.82           N
ATOM   1093  CA  TYR A 143      12.012  17.292   4.179  1.00 19.63           C
ATOM   1094  C   TYR A 143      12.408  16.092   5.012  1.00 19.08           C
ATOM   1095  O   TYR A 143      12.577  16.139   6.227  1.00 19.73           O
ATOM   1096  CB  TYR A 143      10.525  17.273   3.719  1.00 22.14           C
ATOM   1097  CG  TYR A 143       9.634  17.116   4.928  1.00 22.74           C
ATOM   1098  CD1 TYR A 143       9.378  18.232   5.724  1.00 25.53           C
ATOM   1099  CD2 TYR A 143       9.127  15.868   5.226  1.00 24.33           C
ATOM   1100  CE1 TYR A 143       8.568  18.069   6.839  1.00 28.52           C
ATOM   1101  CE2 TYR A 143       8.325  15.719   6.341  1.00 26.85           C
ATOM   1102  CZ  TYR A 143       8.061  16.824   7.125  1.00 28.24           C
ATOM   1103  OH  TYR A 143       7.268  16.648   8.225  1.00 25.70           O
ATOM   1104  N   ILE A 144      12.567  14.902   4.404  1.00 17.67           N
ATOM   1105  CA  ILE A 144      12.922  13.726   5.179  1.00 17.41           C
ATOM   1106  C   ILE A 144      14.260  13.925   5.878  1.00 17.15           C
ATOM   1107  O   ILE A 144      14.381  13.631   7.068  1.00 21.83           O
ATOM   1108  CB  ILE A 144      12.970  12.488   4.269  1.00 21.11           C
ATOM   1109  CG1 ILE A 144      11.550  12.028   3.837  1.00 21.38           C
ATOM   1110  CG2 ILE A 144      13.689  11.298   4.849  1.00 20.84           C
ATOM   1111  CD1 ILE A 144      11.607  11.228   2.534  1.00 19.14           C
ATOM   1112  N   LEU A 145      15.234  14.446   5.145  1.00 20.58           N
ATOM   1113  CA  LEU A 145      16.555  14.662   5.759  1.00 21.93           C
ATOM   1114  C   LEU A 145      16.406  15.663   6.900  1.00 24.66           C
ATOM   1115  O   LEU A 145      17.002  15.510   7.964  1.00 24.89           O
ATOM   1116  CB  LEU A 145      17.548  15.099   4.693  1.00 21.71           C
ATOM   1117  CG  LEU A 145      17.835  14.161   3.521  1.00 24.27           C
ATOM   1118  CD1 LEU A 145      18.966  14.635   2.632  1.00 27.00           C
ATOM   1119  CD2 LEU A 145      18.184  12.786   4.091  1.00 32.62           C
ATOM   1120  N   TYR A 146      15.551  16.684   6.741  1.00 20.30           N
ATOM   1121  CA  TYR A 146      15.306  17.636   7.820  1.00 22.10           C
ATOM   1122  C   TYR A 146      14.828  16.941   9.068  1.00 20.74           C
ATOM   1123  O   TYR A 146      15.175  17.115  10.212  1.00 26.05           O
ATOM   1124  CB  TYR A 146      14.177  18.605   7.403  1.00 24.60           C
ATOM   1125  CG  TYR A 146      13.833  19.594   8.490  1.00 35.81           C
ATOM   1126  CD1 TYR A 146      14.632  20.723   8.658  1.00 41.70           C
ATOM   1127  CD2 TYR A 146      12.744  19.459   9.347  1.00 40.56           C
ATOM   1128  CE1 TYR A 146      14.355  21.665   9.642  1.00 44.68           C
ATOM   1129  CE2 TYR A 146      12.462  20.379  10.334  1.00 43.38           C
ATOM   1130  CZ  TYR A 146      13.274  21.486  10.478  1.00 46.29           C
ATOM   1131  OH  TYR A 146      12.996  22.413  11.459  1.00 54.57           O
ATOM   1132  N   VAL A 147      13.809  16.089   8.832  1.00 20.09           N
ATOM   1133  CA  VAL A 147      13.177  15.413   9.934  1.00 19.15           C
ATOM   1134  C   VAL A 147      14.127  14.469  10.657  1.00 21.06           C
ATOM   1135  O   VAL A 147      14.062  14.350  11.878  1.00 23.25           O
ATOM   1136  CB  VAL A 147      11.949  14.611   9.455  1.00 23.14           C
ATOM   1137  CG1 VAL A 147      11.470  13.640  10.507  1.00 22.58           C
ATOM   1138  CG2 VAL A 147      10.835  15.602   9.083  1.00 26.42           C
ATOM   1139  N   LEU A 148      14.996  13.801   9.900  1.00 22.65           N
ATOM   1140  CA  LEU A 148      15.966  12.867  10.453  1.00 24.40           C
ATOM   1141  C   LEU A 148      16.949  13.620  11.343  1.00 26.35           C
ATOM   1142  O   LEU A 148      17.528  13.029  12.225  1.00 28.20           O
ATOM   1143  CB  LEU A 148      16.765  12.136   9.363  1.00 21.89           C
ATOM   1144  CG  LEU A 148      16.007  11.155   8.471  1.00 26.34           C
ATOM   1145  CD1 LEU A 148      16.976  10.428   7.523  1.00 24.21           C
ATOM   1146  CD2 LEU A 148      15.228  10.142   9.298  1.00 26.75           C
ATOM   1147  N   PHE A 149      17.150  14.908  11.069  1.00 30.44           N
ATOM   1148  CA  PHE A 149      18.096  15.658  11.890  1.00 36.88           C
ATOM   1149  C   PHE A 149      17.442  16.519  12.956  1.00 38.60           C
ATOM   1150  O   PHE A 149      18.036  16.711  14.021  1.00 35.75           O
ATOM   1151  CB  PHE A 149      18.931  16.611  11.021  1.00 38.96           C
ATOM   1152  CG  PHE A 149      20.074  15.919  10.300  1.00 39.16           C
ATOM   1153  CD1 PHE A 149      21.185  15.461  11.009  1.00 40.99           C
ATOM   1154  CD2 PHE A 149      19.983  15.741   8.936  1.00 36.32           C
ATOM   1155  CE1 PHE A 149      22.214  14.823  10.323  1.00 39.91           C
ATOM   1156  CE2 PHE A 149      21.019  15.141   8.263  1.00 36.75           C
ATOM   1157  CZ  PHE A 149      22.129  14.683   8.946  1.00 39.07           C
ATOM   1158  N   PHE A 150      16.271  17.057  12.640  1.00 39.89           N
ATOM   1159  CA  PHE A 150      15.657  18.040  13.523  1.00 40.97           C
ATOM   1160  C   PHE A 150      14.298  17.661  14.085  1.00 42.78           C
ATOM   1161  O   PHE A 150      13.682  18.542  14.701  1.00 39.76           O
ATOM   1162  CB  PHE A 150      15.446  19.335  12.718  1.00 40.55           C
ATOM   1163  CG  PHE A 150      16.710  19.976  12.188  1.00 40.61           C
ATOM   1164  CD1 PHE A 150      17.403  20.915  12.940  1.00 43.63           C
ATOM   1165  CD2 PHE A 150      17.188  19.654  10.939  1.00 39.13           C
ATOM   1166  CE1 PHE A 150      18.554  21.507  12.455  1.00 43.58           C
ATOM   1167  CE2 PHE A 150      18.337  20.234  10.456  1.00 41.69           C
ATOM   1168  CZ  PHE A 150      19.014  21.178  11.199  1.00 43.88           C
ATOM   1169  N   GLY A 151      13.815  16.454  13.832  1.00 46.82           N
ATOM   1170  CA  GLY A 151      12.469  16.005  14.146  1.00 46.67           C
ATOM   1171  C   GLY A 151      12.387  14.983  15.265  1.00 49.79           C
ATOM   1172  O   GLY A 151      11.293  14.529  15.612  1.00 55.86           O
ATOM   1173  N   PHE A 152      13.549  14.650  15.811  1.00 49.34           N
ATOM   1174  CA  PHE A 152      13.785  13.726  16.895  1.00 47.36           C
ATOM   1175  C   PHE A 152      14.336  14.468  18.113  1.00 49.97           C
ATOM   1176  O   PHE A 152      15.264  13.968  18.756  1.00 52.92           O
ATOM   1177  CB  PHE A 152      14.759  12.621  16.451  1.00 45.56           C
ATOM   1178  CG  PHE A 152      14.202  11.859  15.252  1.00 43.64           C
ATOM   1179  CD1 PHE A 152      12.862  11.503  15.242  1.00 44.64           C
ATOM   1180  CD2 PHE A 152      14.979  11.517  14.177  1.00 41.15           C
ATOM   1181  CE1 PHE A 152      12.308  10.818  14.186  1.00 43.81           C
ATOM   1182  CE2 PHE A 152      14.437  10.815  13.119  1.00 40.31           C
ATOM   1183  CZ  PHE A 152      13.106  10.459  13.116  1.00 43.34           C
ATOM   1184  N   SER A 153      16.962  11.123  25.732  1.00 73.76           N
ATOM   1185  CA  SER A 153      17.152   9.966  26.603  1.00 69.39           C
ATOM   1186  C   SER A 153      17.122   8.645  25.851  1.00 65.74           C
ATOM   1187  O   SER A 153      16.867   7.572  26.417  1.00 69.93           O
ATOM   1188  CB  SER A 153      16.104   9.990  27.725  1.00 69.62           C
ATOM   1189  OG  SER A 153      16.123  11.259  28.361  1.00 71.05           O
ATOM   1190  N   MET A 154      17.417   8.631  24.544  1.00 59.18           N
ATOM   1191  CA  MET A 154      17.514   7.295  23.947  1.00 53.68           C
ATOM   1192  C   MET A 154      18.733   6.626  24.563  1.00 49.62           C
ATOM   1193  O   MET A 154      19.617   7.281  25.123  1.00 47.79           O
ATOM   1194  CB  MET A 154      17.616   7.330  22.436  1.00 52.78           C
ATOM   1195  CG  MET A 154      18.613   8.318  21.843  1.00 51.59           C
ATOM   1196  SD  MET A 154      18.143   8.719  20.154  1.00 60.37           S
ATOM   1197  CE  MET A 154      19.383   9.900  19.647  1.00 49.12           C
ATOM   1198  N   ARG A 155      18.846   5.300  24.503  1.00 46.33           N
ATOM   1199  CA  ARG A 155      20.084   4.779  25.115  1.00 44.28           C
ATOM   1200  C   ARG A 155      21.270   5.194  24.260  1.00 39.70           C
ATOM   1201  O   ARG A 155      21.129   5.343  23.041  1.00 33.11           O
ATOM   1202  CB  ARG A 155      19.959   3.262  25.280  1.00 47.42           C
ATOM   1203  CG  ARG A 155      18.716   2.720  24.585  1.00 51.65           C
ATOM   1204  CD  ARG A 155      18.225   1.378  25.095  1.00 50.76           C
ATOM   1205  NE  ARG A 155      18.827   0.261  24.404  1.00 48.06           N
ATOM   1206  CZ  ARG A 155      18.361  -0.730  23.689  1.00 46.85           C
ATOM   1207  NH1 ARG A 155      17.063  -0.868  23.459  1.00 40.96           N
ATOM   1208  NH2 ARG A 155      19.250  -1.591  23.195  1.00 47.57           N
ATOM   1209  N   PRO A 156      22.434   5.389  24.862  1.00 38.01           N
ATOM   1210  CA  PRO A 156      23.647   5.707  24.130  1.00 38.32           C
ATOM   1211  C   PRO A 156      23.879   4.860  22.874  1.00 36.71           C
ATOM   1212  O   PRO A 156      24.393   5.396  21.892  1.00 44.34           O
ATOM   1213  CB  PRO A 156      24.759   5.332  25.113  1.00 38.72           C
ATOM   1214  CG  PRO A 156      24.148   5.503  26.463  1.00 39.74           C
ATOM   1215  CD  PRO A 156      22.669   5.334  26.317  1.00 39.87           C
ATOM   1216  N   GLU A 157      23.591   3.577  22.947  1.00 34.63           N
ATOM   1217  CA  GLU A 157      23.782   2.612  21.874  1.00 35.15           C
ATOM   1218  C   GLU A 157      22.883   2.967  20.702  1.00 32.53           C
ATOM   1219  O   GLU A 157      23.257   2.992  19.542  1.00 38.22           O
ATOM   1220  CB  GLU A 157      23.361   1.234  22.415  1.00 38.19           C
ATOM   1221  CG  GLU A 157      22.841   1.472  23.838  1.00 42.25           C
ATOM   1222  CD  GLU A 157      21.809   0.439  24.218  1.00 45.71           C
ATOM   1223  OE1 GLU A 157      21.617  -0.518  23.447  1.00 53.26           O
ATOM   1224  OE2 GLU A 157      21.193   0.638  25.286  1.00 52.90           O
ATOM   1225  N   VAL A 158      21.640   3.262  21.099  1.00 31.76           N
ATOM   1226  CA  VAL A 158      20.672   3.621  20.054  1.00 30.72           C
ATOM   1227  C   VAL A 158      21.115   4.914  19.392  1.00 29.58           C
ATOM   1228  O   VAL A 158      21.172   5.028  18.183  1.00 35.68           O
ATOM   1229  CB  VAL A 158      19.310   3.766  20.741  1.00 31.64           C
ATOM   1230  CG1 VAL A 158      18.294   4.451  19.854  1.00 29.11           C
ATOM   1231  CG2 VAL A 158      18.901   2.368  21.196  1.00 33.61           C
ATOM   1232  N   ALA A 159      21.480   5.895  20.237  1.00 28.63           N
ATOM   1233  CA  ALA A 159      21.901   7.184  19.703  1.00 27.61           C
ATOM   1234  C   ALA A 159      23.083   6.985  18.766  1.00 30.45           C
ATOM   1235  O   ALA A 159      23.084   7.514  17.652  1.00 38.10           O
ATOM   1236  CB  ALA A 159      22.198   8.186  20.814  1.00 33.79           C
ATOM   1237  N   SER A 160      24.055   6.189  19.208  1.00 27.89           N
ATOM   1238  CA  SER A 160      25.276   6.033  18.412  1.00 30.54           C
ATOM   1239  C   SER A 160      25.010   5.357  17.072  1.00 29.58           C
ATOM   1240  O   SER A 160      25.498   5.761  16.011  1.00 30.47           O
ATOM   1241  CB  SER A 160      26.267   5.210  19.234  1.00 30.53           C
ATOM   1242  OG  SER A 160      27.392   4.808  18.503  1.00 41.82           O
ATOM   1243  N   THR A 161      24.208   4.292  17.151  1.00 29.91           N
ATOM   1244  CA  THR A 161      23.943   3.542  15.907  1.00 28.29           C
ATOM   1245  C   THR A 161      23.034   4.367  15.012  1.00 26.19           C
ATOM   1246  O   THR A 161      23.181   4.433  13.780  1.00 23.67           O
ATOM   1247  CB  THR A 161      23.346   2.179  16.268  1.00 30.43           C
ATOM   1248  OG1 THR A 161      24.372   1.324  16.815  1.00 26.31           O
ATOM   1249  CG2 THR A 161      22.819   1.449  15.044  1.00 28.93           C
ATOM   1250  N   PHE A 162      22.094   5.050  15.654  1.00 28.75           N
ATOM   1251  CA  PHE A 162      21.207   5.950  14.936  1.00 27.91           C
ATOM   1252  C   PHE A 162      21.996   7.076  14.276  1.00 27.67           C
ATOM   1253  O   PHE A 162      21.782   7.394  13.106  1.00 27.14           O
ATOM   1254  CB  PHE A 162      20.127   6.549  15.835  1.00 27.89           C
ATOM   1255  CG  PHE A 162      19.422   7.700  15.129  1.00 32.29           C
ATOM   1256  CD1 PHE A 162      18.553   7.421  14.082  1.00 34.56           C
ATOM   1257  CD2 PHE A 162      19.629   9.016  15.491  1.00 32.15           C
ATOM   1258  CE1 PHE A 162      17.912   8.446  13.413  1.00 33.56           C
ATOM   1259  CE2 PHE A 162      18.958  10.042  14.856  1.00 29.97           C
ATOM   1260  CZ  PHE A 162      18.078   9.756  13.823  1.00 30.37           C
ATOM   1261  N   LYS A 163      22.914   7.712  14.997  1.00 29.52           N
ATOM   1262  CA  LYS A 163      23.712   8.753  14.346  1.00 30.54           C
ATOM   1263  C   LYS A 163      24.473   8.281  13.130  1.00 27.63           C
ATOM   1264  O   LYS A 163      24.623   8.963  12.113  1.00 30.26           O
ATOM   1265  CB  LYS A 163      24.698   9.378  15.346  1.00 35.08           C
ATOM   1266  CG  LYS A 163      23.982  10.461  16.159  1.00 40.91           C
ATOM   1267  CD  LYS A 163      25.000  11.439  16.748  1.00 44.60           C
ATOM   1268  CE  LYS A 163      24.663  11.759  18.196  1.00 46.71           C
ATOM   1269  NZ  LYS A 163      25.834  12.440  18.834  1.00 53.14           N
ATOM   1270  N   VAL A 164      25.015   7.064  13.213  1.00 26.02           N
ATOM   1271  CA  VAL A 164      25.774   6.539  12.117  1.00 22.34           C
ATOM   1272  C   VAL A 164      24.856   6.228  10.933  1.00 24.73           C
ATOM   1273  O   VAL A 164      25.209   6.527   9.793  1.00 25.78           O
ATOM   1274  CB  VAL A 164      26.495   5.217  12.463  1.00 26.03           C
ATOM   1275  CG1 VAL A 164      27.220   4.737  11.210  1.00 26.67           C
ATOM   1276  CG2 VAL A 164      27.427   5.420  13.645  1.00 26.21           C
ATOM   1277  N   LEU A 165      23.724   5.595  11.284  1.00 25.70           N
ATOM   1278  CA  LEU A 165      22.838   5.143  10.188  1.00 22.65           C
ATOM   1279  C   LEU A 165      22.248   6.366   9.531  1.00 24.15           C
ATOM   1280  O   LEU A 165      22.218   6.471   8.303  1.00 28.52           O
ATOM   1281  CB  LEU A 165      21.814   4.178  10.772  1.00 22.38           C
ATOM   1282  CG  LEU A 165      22.365   2.796  11.150  1.00 21.96           C
ATOM   1283  CD1 LEU A 165      21.219   1.930  11.637  1.00 27.13           C
ATOM   1284  CD2 LEU A 165      23.042   2.140   9.971  1.00 26.28           C
ATOM   1285  N   ARG A 166      21.897   7.337  10.391  1.00 25.98           N
ATOM   1286  CA  ARG A 166      21.411   8.600   9.859  1.00 27.17           C
ATOM   1287  C   ARG A 166      22.452   9.261   8.964  1.00 26.16           C
ATOM   1288  O   ARG A 166      22.129   9.817   7.912  1.00 23.86           O
ATOM   1289  CB  ARG A 166      20.975   9.585  10.952  1.00 29.02           C
ATOM   1290  CG  ARG A 166      20.895  10.979  10.338  1.00 29.18           C
ATOM   1291  CD  ARG A 166      20.230  11.959  11.291  1.00 29.92           C
ATOM   1292  NE  ARG A 166      21.142  12.354  12.348  1.00 28.79           N
ATOM   1293  CZ  ARG A 166      20.914  12.915  13.517  1.00 30.39           C
ATOM   1294  NH1 ARG A 166      19.725  13.261  13.968  1.00 26.62           N
ATOM   1295  NH2 ARG A 166      22.003  13.150  14.278  1.00 30.11           N
ATOM   1296  N   ASN A 167      23.736   9.240   9.333  1.00 23.73           N
ATOM   1297  CA  ASN A 167      24.726   9.846   8.468  1.00 23.06           C
ATOM   1298  C   ASN A 167      24.880   9.057   7.173  1.00 20.90           C
ATOM   1299  O   ASN A 167      25.037   9.694   6.135  1.00 26.35           O
ATOM   1300  CB  ASN A 167      26.102   9.953   9.173  1.00 25.06           C
ATOM   1301  CG  ASN A 167      25.925  11.034  10.253  1.00 28.26           C
ATOM   1302  OD1 ASN A 167      25.142  11.954  10.037  1.00 39.50           O
ATOM   1303  ND2 ASN A 167      26.594  10.956  11.380  1.00 28.92           N
ATOM   1304  N   VAL A 168      24.856   7.733   7.300  1.00 19.41           N
ATOM   1305  CA  VAL A 168      24.929   6.883   6.125  1.00 21.90           C
ATOM   1306  C   VAL A 168      23.767   7.255   5.210  1.00 18.38           C
ATOM   1307  O   VAL A 168      23.930   7.368   4.028  1.00 20.62           O
ATOM   1308  CB  VAL A 168      24.815   5.379   6.446  1.00 24.13           C
ATOM   1309  CG1 VAL A 168      24.596   4.588   5.160  1.00 20.69           C
ATOM   1310  CG2 VAL A 168      26.072   4.915   7.181  1.00 23.79           C
ATOM   1311  N   THR A 169      22.636   7.423   5.875  1.00 22.80           N
ATOM   1312  CA  THR A 169      21.421   7.691   5.094  1.00 25.10           C
ATOM   1313  C   THR A 169      21.527   9.009   4.376  1.00 21.63           C
ATOM   1314  O   THR A 169      21.301   9.121   3.173  1.00 22.61           O
ATOM   1315  CB  THR A 169      20.203   7.619   6.032  1.00 22.77           C
ATOM   1316  OG1 THR A 169      20.051   6.246   6.397  1.00 26.93           O
ATOM   1317  CG2 THR A 169      18.912   8.021   5.314  1.00 28.78           C
ATOM   1318  N   VAL A 170      21.852  10.067   5.107  1.00 21.61           N
ATOM   1319  CA  VAL A 170      21.868  11.365   4.409  1.00 21.56           C
ATOM   1320  C   VAL A 170      22.851  11.440   3.285  1.00 18.45           C
ATOM   1321  O   VAL A 170      22.721  11.950   2.177  1.00 23.06           O
ATOM   1322  CB  VAL A 170      22.178  12.426   5.491  1.00 23.72           C
ATOM   1323  CG1 VAL A 170      22.457  13.769   4.863  1.00 27.96           C
ATOM   1324  CG2 VAL A 170      21.000  12.401   6.464  1.00 27.99           C
ATOM   1325  N   VAL A 171      24.042  10.842   3.561  1.00 20.88           N
ATOM   1326  CA  VAL A 171      25.038  10.879   2.512  1.00 20.14           C
ATOM   1327  C   VAL A 171      24.663  10.063   1.309  1.00 17.78           C
ATOM   1328  O   VAL A 171      24.774  10.446   0.162  1.00 21.54           O
ATOM   1329  CB  VAL A 171      26.418  10.406   3.039  1.00 22.05           C
ATOM   1330  CG1 VAL A 171      27.383  10.263   1.868  1.00 24.81           C
ATOM   1331  CG2 VAL A 171      26.934  11.466   4.009  1.00 21.41           C
ATOM   1332  N   LEU A 172      24.176   8.819   1.537  1.00 17.11           N
ATOM   1333  CA  LEU A 172      23.874   8.036   0.348  1.00 18.68           C
ATOM   1334  C   LEU A 172      22.562   8.484  -0.332  1.00 15.99           C
ATOM   1335  O   LEU A 172      22.551   8.549  -1.548  1.00 19.00           O
ATOM   1336  CB  LEU A 172      23.730   6.552   0.726  1.00 17.62           C
ATOM   1337  CG  LEU A 172      25.008   5.899   1.293  1.00 21.23           C
ATOM   1338  CD1 LEU A 172      24.664   4.520   1.865  1.00 23.16           C
ATOM   1339  CD2 LEU A 172      26.052   5.835   0.205  1.00 20.08           C
ATOM   1340  N   TRP A 173      21.549   8.751   0.497  1.00 20.26           N
ATOM   1341  CA  TRP A 173      20.287   9.106  -0.202  1.00 18.67           C
ATOM   1342  C   TRP A 173      20.474  10.380  -0.967  1.00 18.91           C
ATOM   1343  O   TRP A 173      19.857  10.530  -2.005  1.00 19.20           O
ATOM   1344  CB  TRP A 173      19.176   9.246   0.823  1.00 19.15           C
ATOM   1345  CG  TRP A 173      18.721   7.982   1.466  1.00 22.77           C
ATOM   1346  CD1 TRP A 173      19.433   6.877   1.833  1.00 20.38           C
ATOM   1347  CD2 TRP A 173      17.342   7.726   1.815  1.00 21.41           C
ATOM   1348  NE1 TRP A 173      18.590   5.936   2.401  1.00 18.37           N
ATOM   1349  CE2 TRP A 173      17.307   6.448   2.395  1.00 21.18           C
ATOM   1350  CE3 TRP A 173      16.186   8.490   1.677  1.00 21.96           C
ATOM   1351  CZ2 TRP A 173      16.109   5.901   2.852  1.00 23.14           C
ATOM   1352  CZ3 TRP A 173      14.991   7.939   2.132  1.00 19.83           C
ATOM   1353  CH2 TRP A 173      14.985   6.661   2.704  1.00 17.78           C
ATOM   1354  N   SER A 174      21.339  11.296  -0.445  1.00 19.97           N
ATOM   1355  CA  SER A 174      21.438  12.563  -1.196  1.00 17.71           C
ATOM   1356  C   SER A 174      22.047  12.413  -2.562  1.00 20.41           C
ATOM   1357  O   SER A 174      21.977  13.248  -3.457  1.00 20.38           O
ATOM   1358  CB  SER A 174      22.306  13.562  -0.397  1.00 17.28           C
ATOM   1359  OG  SER A 174      21.635  13.871   0.790  1.00 25.14           O
ATOM   1360  N   ALA A 175      22.812  11.298  -2.753  1.00 18.19           N
ATOM   1361  CA  ALA A 175      23.431  11.079  -4.030  1.00 17.52           C
ATOM   1362  C   ALA A 175      22.403  10.622  -5.042  1.00 15.43           C
ATOM   1363  O   ALA A 175      22.606  10.789  -6.218  1.00 16.95           O
ATOM   1364  CB  ALA A 175      24.531  10.006  -3.931  1.00 19.87           C
ATOM   1365  N   TYR A 176      21.276  10.014  -4.582  1.00 16.76           N
ATOM   1366  CA  TYR A 176      20.361   9.527  -5.618  1.00 16.81           C
ATOM   1367  C   TYR A 176      19.802  10.618  -6.515  1.00 12.47           C
ATOM   1368  O   TYR A 176      19.770  10.485  -7.696  1.00 15.19           O
ATOM   1369  CB  TYR A 176      19.151   8.779  -5.010  1.00 15.85           C
ATOM   1370  CG  TYR A 176      19.529   7.411  -4.455  1.00 17.77           C
ATOM   1371  CD1 TYR A 176      20.253   7.272  -3.282  1.00 18.24           C
ATOM   1372  CD2 TYR A 176      19.122   6.291  -5.179  1.00 16.44           C
ATOM   1373  CE1 TYR A 176      20.570   5.982  -2.843  1.00 18.31           C
ATOM   1374  CE2 TYR A 176      19.442   5.020  -4.733  1.00 16.93           C
ATOM   1375  CZ  TYR A 176      20.157   4.882  -3.586  1.00 19.20           C
ATOM   1376  OH  TYR A 176      20.452   3.605  -3.117  1.00 21.29           O
ATOM   1377  N   PRO A 177      19.303  11.746  -5.991  1.00 18.01           N
ATOM   1378  CA  PRO A 177      18.860  12.799  -6.890  1.00 15.86           C
ATOM   1379  C   PRO A 177      19.931  13.292  -7.826  1.00 15.82           C
ATOM   1380  O   PRO A 177      19.685  13.647  -8.957  1.00 18.68           O
ATOM   1381  CB  PRO A 177      18.459  13.920  -5.940  1.00 15.62           C
ATOM   1382  CG  PRO A 177      19.066  13.569  -4.612  1.00 19.32           C
ATOM   1383  CD  PRO A 177      19.028  12.043  -4.569  1.00 17.75           C
ATOM   1384  N   VAL A 178      21.191  13.297  -7.328  1.00 16.34           N
ATOM   1385  CA  VAL A 178      22.212  13.752  -8.264  1.00 17.13           C
ATOM   1386  C   VAL A 178      22.427  12.779  -9.409  1.00 13.41           C
ATOM   1387  O   VAL A 178      22.556  13.101 -10.560  1.00 16.58           O
ATOM   1388  CB  VAL A 178      23.528  13.912  -7.456  1.00 19.75           C
ATOM   1389  CG1 VAL A 178      24.628  14.294  -8.429  1.00 17.27           C
ATOM   1390  CG2 VAL A 178      23.302  14.898  -6.338  1.00 21.05           C
ATOM   1391  N   VAL A 179      22.415  11.467  -9.060  1.00 17.55           N
ATOM   1392  CA  VAL A 179      22.651  10.432 -10.069  1.00 18.94           C
ATOM   1393  C   VAL A 179      21.532  10.479 -11.071  1.00 16.26           C
ATOM   1394  O   VAL A 179      21.699  10.507 -12.254  1.00 17.52           O
ATOM   1395  CB  VAL A 179      22.700   9.027  -9.422  1.00 17.37           C
ATOM   1396  CG1 VAL A 179      22.838   7.977 -10.508  1.00 22.36           C
ATOM   1397  CG2 VAL A 179      23.835   8.962  -8.396  1.00 17.84           C
ATOM   1398  N   TRP A 180      20.285  10.603 -10.546  1.00 17.35           N
ATOM   1399  CA  TRP A 180      19.178  10.713 -11.510  1.00 18.18           C
ATOM   1400  C   TRP A 180      19.255  11.941 -12.400  1.00 17.53           C
ATOM   1401  O   TRP A 180      19.023  11.967 -13.595  1.00 16.16           O
ATOM   1402  CB  TRP A 180      17.951  10.783 -10.616  1.00 18.80           C
ATOM   1403  CG  TRP A 180      16.600  10.614 -11.192  1.00 22.87           C
ATOM   1404  CD1 TRP A 180      15.829   9.477 -11.037  1.00 22.97           C
ATOM   1405  CD2 TRP A 180      15.831  11.536 -11.956  1.00 21.96           C
ATOM   1406  NE1 TRP A 180      14.635   9.657 -11.682  1.00 22.73           N
ATOM   1407  CE2 TRP A 180      14.608  10.894 -12.254  1.00 21.72           C
ATOM   1408  CE3 TRP A 180      16.057  12.827 -12.441  1.00 21.39           C
ATOM   1409  CZ2 TRP A 180      13.602  11.497 -12.996  1.00 23.05           C
ATOM   1410  CZ3 TRP A 180      15.057  13.418 -13.184  1.00 22.35           C
ATOM   1411  CH2 TRP A 180      13.851  12.763 -13.457  1.00 23.28           C
ATOM   1412  N   LEU A 181      19.623  13.051 -11.733  1.00 19.70           N
ATOM   1413  CA  LEU A 181      19.709  14.301 -12.529  1.00 18.93           C
ATOM   1414  C   LEU A 181      20.743  14.251 -13.610  1.00 19.07           C
ATOM   1415  O   LEU A 181      20.550  14.779 -14.701  1.00 20.02           O
ATOM   1416  CB  LEU A 181      20.015  15.424 -11.549  1.00 21.09           C
ATOM   1417  CG  LEU A 181      19.971  16.848 -12.116  1.00 24.60           C
ATOM   1418  CD1 LEU A 181      18.551  17.245 -12.491  1.00 28.31           C
ATOM   1419  CD2 LEU A 181      20.563  17.768 -11.047  1.00 29.82           C
ATOM   1420  N   ILE A 182      21.873  13.580 -13.353  1.00 23.64           N
ATOM   1421  CA  ILE A 182      22.922  13.577 -14.378  1.00 22.79           C
ATOM   1422  C   ILE A 182      22.843  12.358 -15.271  1.00 23.27           C
ATOM   1423  O   ILE A 182      23.466  12.348 -16.322  1.00 21.44           O
ATOM   1424  CB  ILE A 182      24.312  13.588 -13.697  1.00 25.29           C
ATOM   1425  CG1 ILE A 182      24.652  12.310 -12.942  1.00 29.32           C
ATOM   1426  CG2 ILE A 182      24.398  14.800 -12.792  1.00 26.89           C
ATOM   1427  CD1 ILE A 182      25.916  12.398 -12.083  1.00 33.71           C
ATOM   1428  N   GLY A 183      22.060  11.343 -14.842  1.00 21.95           N
ATOM   1429  CA  GLY A 183      21.946  10.131 -15.645  1.00 19.41           C
ATOM   1430  C   GLY A 183      20.810  10.139 -16.623  1.00 22.41           C
ATOM   1431  O   GLY A 183      20.308  11.216 -16.923  1.00 25.19           O
ATOM   1432  N   SER A 184      20.407   8.978 -17.131  1.00 20.98           N
ATOM   1433  CA  SER A 184      19.563   8.841 -18.305  1.00 24.65           C
ATOM   1434  C   SER A 184      18.139   9.324 -18.039  1.00 24.81           C
ATOM   1435  O   SER A 184      17.417   9.573 -19.003  1.00 29.86           O
ATOM   1436  CB  SER A 184      19.485   7.335 -18.688  1.00 26.34           C
ATOM   1437  OG  SER A 184      19.075   6.679 -17.457  1.00 32.57           O
ATOM   1438  N   GLU A 185      17.770   9.380 -16.763  1.00 22.15           N
ATOM   1439  CA  GLU A 185      16.431   9.860 -16.437  1.00 23.34           C
ATOM   1440  C   GLU A 185      16.352  11.385 -16.481  1.00 24.17           C
ATOM   1441  O   GLU A 185      15.258  11.948 -16.619  1.00 25.87           O
ATOM   1442  CB  GLU A 185      16.001   9.419 -15.028  1.00 29.70           C
ATOM   1443  CG  GLU A 185      15.250   8.100 -15.039  1.00 40.06           C
ATOM   1444  CD  GLU A 185      16.114   6.862 -14.967  1.00 46.82           C
ATOM   1445  OE1 GLU A 185      16.717   6.617 -13.897  1.00 51.91           O
ATOM   1446  OE2 GLU A 185      16.167   6.116 -15.975  1.00 61.71           O
ATOM   1447  N   GLY A 186      17.538  11.966 -16.322  1.00 19.44           N
ATOM   1448  CA  GLY A 186      17.649  13.424 -16.132  1.00 21.43           C
ATOM   1449  C   GLY A 186      18.350  14.042 -17.334  1.00 22.33           C
ATOM   1450  O   GLY A 186      17.907  13.907 -18.445  1.00 26.26           O
ATOM   1451  N   ALA A 187      19.485  14.693 -17.070  1.00 22.40           N
ATOM   1452  CA  ALA A 187      20.173  15.402 -18.160  1.00 25.09           C
ATOM   1453  C   ALA A 187      20.903  14.475 -19.082  1.00 22.98           C
ATOM   1454  O   ALA A 187      21.351  14.838 -20.168  1.00 25.71           O
ATOM   1455  CB  ALA A 187      21.109  16.430 -17.519  1.00 23.13           C
ATOM   1456  N   GLY A 188      21.105  13.199 -18.732  1.00 23.83           N
ATOM   1457  CA  GLY A 188      21.702  12.333 -19.761  1.00 20.85           C
ATOM   1458  C   GLY A 188      23.219  12.582 -19.914  1.00 25.68           C
ATOM   1459  O   GLY A 188      23.708  12.232 -21.000  1.00 30.23           O
ATOM   1460  N   ILE A 189      23.886  13.137 -18.935  1.00 25.74           N
ATOM   1461  CA  ILE A 189      25.309  13.483 -18.899  1.00 29.21           C
ATOM   1462  C   ILE A 189      26.193  12.267 -18.618  1.00 29.92           C
ATOM   1463  O   ILE A 189      27.327  12.117 -19.106  1.00 33.49           O
ATOM   1464  CB  ILE A 189      25.500  14.528 -17.787  1.00 35.07           C
ATOM   1465  CG1 ILE A 189      24.818  15.868 -18.092  1.00 38.51           C
ATOM   1466  CG2 ILE A 189      26.967  14.756 -17.481  1.00 45.86           C
ATOM   1467  CD1 ILE A 189      24.749  16.730 -16.833  1.00 43.88           C
ATOM   1468  N   VAL A 190      25.668  11.380 -17.791  1.00 21.78           N
ATOM   1469  CA  VAL A 190      26.309  10.110 -17.452  1.00 24.48           C
ATOM   1470  C   VAL A 190      25.570   8.961 -18.138  1.00 28.40           C
ATOM   1471  O   VAL A 190      24.323   8.934 -18.086  1.00 25.35           O
ATOM   1472  CB  VAL A 190      26.305   9.969 -15.936  1.00 29.18           C
ATOM   1473  CG1 VAL A 190      26.663   8.554 -15.502  1.00 29.60           C
ATOM   1474  CG2 VAL A 190      27.271  10.993 -15.337  1.00 34.24           C
ATOM   1475  N   PRO A 191      26.219   8.002 -18.786  1.00 25.87           N
ATOM   1476  CA  PRO A 191      25.496   6.975 -19.524  1.00 23.49           C
ATOM   1477  C   PRO A 191      24.757   6.030 -18.586  1.00 21.63           C
ATOM   1478  O   PRO A 191      25.114   5.921 -17.406  1.00 24.00           O
ATOM   1479  CB  PRO A 191      26.598   6.201 -20.257  1.00 27.74           C
ATOM   1480  CG  PRO A 191      27.827   7.037 -20.160  1.00 28.90           C
ATOM   1481  CD  PRO A 191      27.689   7.782 -18.850  1.00 28.23           C
ATOM   1482  N   LEU A 192      23.748   5.337 -19.102  1.00 22.14           N
ATOM   1483  CA  LEU A 192      22.989   4.388 -18.299  1.00 21.24           C
ATOM   1484  C   LEU A 192      23.837   3.332 -17.628  1.00 22.53           C
ATOM   1485  O   LEU A 192      23.618   2.920 -16.482  1.00 22.21           O
ATOM   1486  CB  LEU A 192      22.018   3.669 -19.263  1.00 20.58           C
ATOM   1487  CG  LEU A 192      21.087   2.672 -18.535  1.00 21.32           C
ATOM   1488  CD1 LEU A 192      20.435   3.293 -17.334  1.00 22.44           C
ATOM   1489  CD2 LEU A 192      20.069   2.157 -19.555  1.00 21.39           C
ATOM   1490  N   ASN A 193      24.872   2.839 -18.313  1.00 23.59           N
ATOM   1491  CA  ASN A 193      25.664   1.780 -17.649  1.00 23.17           C
ATOM   1492  C   ASN A 193      26.388   2.304 -16.442  1.00 23.74           C
ATOM   1493  O   ASN A 193      26.474   1.681 -15.359  1.00 20.87           O
ATOM   1494  CB  ASN A 193      26.583   1.119 -18.678  1.00 28.86           C
ATOM   1495  CG  ASN A 193      27.870   1.895 -18.846  1.00 34.76           C
ATOM   1496  OD1 ASN A 193      28.939   1.408 -18.462  1.00 36.03           O
ATOM   1497  ND2 ASN A 193      27.710   3.084 -19.402  1.00 39.70           N
ATOM   1498  N   ILE A 194      26.912   3.543 -16.511  1.00 24.92           N
ATOM   1499  CA  ILE A 194      27.547   4.107 -15.327  1.00 21.09           C
ATOM   1500  C   ILE A 194      26.522   4.538 -14.299  1.00 21.10           C
ATOM   1501  O   ILE A 194      26.690   4.424 -13.120  1.00 21.18           O
ATOM   1502  CB  ILE A 194      28.407   5.359 -15.681  1.00 22.75           C
ATOM   1503  CG1 ILE A 194      29.540   5.062 -16.646  1.00 27.00           C
ATOM   1504  CG2 ILE A 194      28.918   5.948 -14.377  1.00 23.87           C
ATOM   1505  CD1 ILE A 194      30.515   4.054 -16.054  1.00 34.59           C
ATOM   1506  N   GLU A 195      25.358   5.018 -14.732  1.00 24.26           N
ATOM   1507  CA  GLU A 195      24.335   5.293 -13.712  1.00 22.66           C
ATOM   1508  C   GLU A 195      23.921   4.037 -12.952  1.00 15.92           C
ATOM   1509  O   GLU A 195      23.670   4.058 -11.771  1.00 18.78           O
ATOM   1510  CB  GLU A 195      23.113   5.877 -14.443  1.00 26.46           C
ATOM   1511  CG  GLU A 195      21.839   5.727 -13.619  1.00 29.27           C
ATOM   1512  CD  GLU A 195      20.689   6.460 -14.272  1.00 30.50           C
ATOM   1513  OE1 GLU A 195      20.772   6.722 -15.487  1.00 32.11           O
ATOM   1514  OE2 GLU A 195      19.718   6.785 -13.549  1.00 41.18           O
ATOM   1515  N   THR A 196      23.855   2.936 -13.706  1.00 20.33           N
ATOM   1516  CA  THR A 196      23.368   1.692 -13.081  1.00 20.95           C
ATOM   1517  C   THR A 196      24.385   1.202 -12.076  1.00 19.13           C
ATOM   1518  O   THR A 196      24.125   0.772 -10.980  1.00 18.90           O
ATOM   1519  CB  THR A 196      23.115   0.598 -14.131  1.00 18.63           C
ATOM   1520  OG1 THR A 196      22.160   1.080 -15.074  1.00 18.26           O
ATOM   1521  CG2 THR A 196      22.578  -0.657 -13.467  1.00 17.21           C
ATOM   1522  N   LEU A 197      25.669   1.339 -12.441  1.00 19.83           N
ATOM   1523  CA  LEU A 197      26.714   1.062 -11.457  1.00 20.64           C
ATOM   1524  C   LEU A 197      26.640   1.907 -10.218  1.00 17.79           C
ATOM   1525  O   LEU A 197      26.739   1.519  -9.052  1.00 21.23           O
ATOM   1526  CB  LEU A 197      28.040   1.333 -12.228  1.00 20.93           C
ATOM   1527  CG  LEU A 197      29.266   1.364 -11.328  1.00 25.73           C
ATOM   1528  CD1 LEU A 197      29.453   0.026 -10.634  1.00 26.21           C
ATOM   1529  CD2 LEU A 197      30.496   1.734 -12.156  1.00 23.56           C
ATOM   1530  N   LEU A 198      26.455   3.240 -10.445  1.00 16.09           N
ATOM   1531  CA  LEU A 198      26.296   4.139  -9.313  1.00 17.09           C
ATOM   1532  C   LEU A 198      25.115   3.773  -8.435  1.00 17.06           C
ATOM   1533  O   LEU A 198      25.161   3.720  -7.235  1.00 17.09           O
ATOM   1534  CB  LEU A 198      26.094   5.588  -9.825  1.00 19.70           C
ATOM   1535  CG  LEU A 198      27.276   6.165 -10.643  1.00 21.60           C
ATOM   1536  CD1 LEU A 198      26.956   7.563 -11.108  1.00 20.38           C
ATOM   1537  CD2 LEU A 198      28.526   6.192  -9.775  1.00 23.68           C
ATOM   1538  N   PHE A 199      23.955   3.531  -9.085  1.00 21.45           N
ATOM   1539  CA  PHE A 199      22.822   3.112  -8.271  1.00 17.70           C
ATOM   1540  C   PHE A 199      23.055   1.753  -7.619  1.00 18.17           C
ATOM   1541  O   PHE A 199      22.546   1.488  -6.530  1.00 18.38           O
ATOM   1542  CB  PHE A 199      21.547   3.038  -9.134  1.00 17.10           C
ATOM   1543  CG  PHE A 199      20.800   4.371  -9.315  1.00 14.18           C
ATOM   1544  CD1 PHE A 199      20.677   5.257  -8.269  1.00 18.01           C
ATOM   1545  CD2 PHE A 199      20.248   4.677 -10.547  1.00 19.28           C
ATOM   1546  CE1 PHE A 199      19.979   6.467  -8.469  1.00 17.34           C
ATOM   1547  CE2 PHE A 199      19.531   5.846 -10.779  1.00 16.45           C
ATOM   1548  CZ  PHE A 199      19.456   6.702  -9.718  1.00 13.99           C
ATOM   1549  N   MET A 200      23.792   0.874  -8.328  1.00 18.52           N
ATOM   1550  CA  MET A 200      24.011  -0.410  -7.639  1.00 16.99           C
ATOM   1551  C   MET A 200      24.852  -0.233  -6.395  1.00 15.06           C
ATOM   1552  O   MET A 200      24.604  -0.718  -5.287  1.00 17.91           O
ATOM   1553  CB  MET A 200      24.713  -1.342  -8.645  1.00 20.79           C
ATOM   1554  CG  MET A 200      24.701  -2.750  -8.017  1.00 21.71           C
ATOM   1555  SD  MET A 200      26.417  -3.142  -7.493  1.00 41.69           S
ATOM   1556  CE  MET A 200      26.922  -3.508  -9.143  1.00 18.27           C
ATOM   1557  N   VAL A 201      25.967   0.547  -6.542  1.00 16.48           N
ATOM   1558  CA  VAL A 201      26.784   0.814  -5.336  1.00 18.55           C
ATOM   1559  C   VAL A 201      26.043   1.502  -4.226  1.00 14.25           C
ATOM   1560  O   VAL A 201      26.101   1.163  -3.042  1.00 18.12           O
ATOM   1561  CB  VAL A 201      28.006   1.658  -5.791  1.00 18.92           C
ATOM   1562  CG1 VAL A 201      28.802   2.109  -4.576  1.00 24.74           C
ATOM   1563  CG2 VAL A 201      28.849   0.820  -6.735  1.00 19.20           C
ATOM   1564  N   LEU A 202      25.217   2.498  -4.584  1.00 16.82           N
ATOM   1565  CA  LEU A 202      24.427   3.154  -3.537  1.00 15.73           C
ATOM   1566  C   LEU A 202      23.420   2.219  -2.890  1.00 13.48           C
ATOM   1567  O   LEU A 202      23.322   2.185  -1.674  1.00 20.09           O
ATOM   1568  CB  LEU A 202      23.655   4.361  -4.144  1.00 17.56           C
ATOM   1569  CG  LEU A 202      24.583   5.507  -4.591  1.00 16.78           C
ATOM   1570  CD1 LEU A 202      23.782   6.508  -5.424  1.00 17.31           C
ATOM   1571  CD2 LEU A 202      25.194   6.239  -3.408  1.00 17.78           C
ATOM   1572  N   ASP A 203      22.727   1.489  -3.778  1.00 17.77           N
ATOM   1573  CA  ASP A 203      21.696   0.588  -3.235  1.00 16.66           C
ATOM   1574  C   ASP A 203      22.279  -0.475  -2.314  1.00 17.42           C
ATOM   1575  O   ASP A 203      21.770  -0.757  -1.246  1.00 17.39           O
ATOM   1576  CB  ASP A 203      20.984  -0.162  -4.352  1.00 18.65           C
ATOM   1577  CG  ASP A 203      19.971   0.642  -5.141  1.00 17.27           C
ATOM   1578  OD1 ASP A 203      19.569   1.697  -4.591  1.00 22.84           O
ATOM   1579  OD2 ASP A 203      19.665   0.248  -6.259  1.00 19.45           O
ATOM   1580  N   VAL A 204      23.343  -1.128  -2.802  1.00 18.91           N
ATOM   1581  CA  VAL A 204      23.919  -2.158  -1.911  1.00 16.98           C
ATOM   1582  C   VAL A 204      24.416  -1.544  -0.636  1.00 17.64           C
ATOM   1583  O   VAL A 204      24.242  -2.027   0.474  1.00 20.14           O
ATOM   1584  CB  VAL A 204      25.097  -2.894  -2.621  1.00 18.81           C
ATOM   1585  CG1 VAL A 204      25.837  -3.770  -1.607  1.00 20.67           C
ATOM   1586  CG2 VAL A 204      24.585  -3.688  -3.809  1.00 15.59           C
ATOM   1587  N   SER A 205      25.044  -0.334  -0.741  1.00 16.68           N
ATOM   1588  CA  SER A 205      25.462   0.275   0.510  1.00 15.95           C
ATOM   1589  C   SER A 205      24.303   0.689   1.412  1.00 17.15           C
ATOM   1590  O   SER A 205      24.332   0.612   2.633  1.00 18.28           O
ATOM   1591  CB  SER A 205      26.315   1.534   0.239  1.00 17.07           C
ATOM   1592  OG  SER A 205      27.404   1.258  -0.636  1.00 20.17           O
ATOM   1593  N   ALA A 206      23.240   1.209   0.771  1.00 18.98           N
ATOM   1594  CA  ALA A 206      22.149   1.745   1.587  1.00 19.14           C
ATOM   1595  C   ALA A 206      21.270   0.651   2.181  1.00 20.91           C
ATOM   1596  O   ALA A 206      20.484   0.916   3.104  1.00 21.09           O
ATOM   1597  CB  ALA A 206      21.268   2.670   0.733  1.00 16.54           C
ATOM   1598  N   LYS A 207      21.392  -0.560   1.623  1.00 17.76           N
ATOM   1599  CA  LYS A 207      20.553  -1.675   2.037  1.00 19.19           C
ATOM   1600  C   LYS A 207      21.348  -2.718   2.838  1.00 15.72           C
ATOM   1601  O   LYS A 207      21.041  -2.906   4.010  1.00 18.70           O
ATOM   1602  CB  LYS A 207      19.937  -2.321   0.791  1.00 18.23           C
ATOM   1603  CG  LYS A 207      18.984  -1.314   0.119  1.00 20.62           C
ATOM   1604  CD  LYS A 207      18.064  -1.978  -0.887  1.00 19.15           C
ATOM   1605  CE  LYS A 207      16.897  -1.016  -1.176  1.00 21.79           C
ATOM   1606  NZ  LYS A 207      17.366   0.149  -1.992  1.00 23.55           N
ATOM   1607  N   VAL A 208      22.307  -3.256   2.101  1.00 19.06           N
ATOM   1608  CA  VAL A 208      23.164  -4.258   2.741  1.00 18.98           C
ATOM   1609  C   VAL A 208      24.213  -3.577   3.606  1.00 17.97           C
ATOM   1610  O   VAL A 208      24.423  -4.014   4.733  1.00 20.97           O
ATOM   1611  CB  VAL A 208      23.843  -5.194   1.744  1.00 19.92           C
ATOM   1612  CG1 VAL A 208      24.630  -6.262   2.528  1.00 23.09           C
ATOM   1613  CG2 VAL A 208      22.851  -5.890   0.817  1.00 20.56           C
ATOM   1614  N   GLY A 209      24.888  -2.531   3.128  1.00 21.61           N
ATOM   1615  CA  GLY A 209      25.825  -1.939   4.123  1.00 23.12           C
ATOM   1616  C   GLY A 209      25.145  -1.384   5.334  1.00 18.20           C
ATOM   1617  O   GLY A 209      25.456  -1.539   6.523  1.00 21.59           O
ATOM   1618  N   PHE A 210      24.024  -0.665   5.133  1.00 20.17           N
ATOM   1619  CA  PHE A 210      23.199  -0.178   6.240  1.00 17.95           C
ATOM   1620  C   PHE A 210      22.750  -1.319   7.112  1.00 18.96           C
ATOM   1621  O   PHE A 210      22.711  -1.220   8.337  1.00 22.86           O
ATOM   1622  CB  PHE A 210      22.014   0.599   5.626  1.00 18.92           C
ATOM   1623  CG  PHE A 210      20.932   1.152   6.507  1.00 20.25           C
ATOM   1624  CD1 PHE A 210      19.994   0.418   7.195  1.00 21.69           C
ATOM   1625  CD2 PHE A 210      20.837   2.549   6.659  1.00 20.50           C
ATOM   1626  CE1 PHE A 210      19.008   0.934   8.034  1.00 22.84           C
ATOM   1627  CE2 PHE A 210      19.888   3.071   7.481  1.00 18.57           C
ATOM   1628  CZ  PHE A 210      18.998   2.327   8.198  1.00 20.22           C
ATOM   1629  N   GLY A 211      22.275  -2.429   6.505  1.00 19.52           N
ATOM   1630  CA  GLY A 211      21.749  -3.398   7.502  1.00 18.16           C
ATOM   1631  C   GLY A 211      22.855  -4.129   8.263  1.00 19.11           C
ATOM   1632  O   GLY A 211      22.678  -4.562   9.396  1.00 23.81           O
ATOM   1633  N   LEU A 212      24.006  -4.239   7.598  1.00 21.69           N
ATOM   1634  CA  LEU A 212      25.134  -4.847   8.337  1.00 22.55           C
ATOM   1635  C   LEU A 212      25.453  -3.979   9.530  1.00 23.79           C
ATOM   1636  O   LEU A 212      25.610  -4.436  10.674  1.00 31.74           O
ATOM   1637  CB  LEU A 212      26.327  -4.983   7.411  1.00 22.38           C
ATOM   1638  CG  LEU A 212      26.231  -6.148   6.417  1.00 25.34           C
ATOM   1639  CD1 LEU A 212      27.308  -6.087   5.354  1.00 24.96           C
ATOM   1640  CD2 LEU A 212      26.310  -7.460   7.195  1.00 20.61           C
ATOM   1641  N   ILE A 213      25.538  -2.652   9.313  1.00 22.46           N
ATOM   1642  CA  ILE A 213      25.787  -1.831  10.508  1.00 23.65           C
ATOM   1643  C   ILE A 213      24.700  -1.929  11.543  1.00 27.78           C
ATOM   1644  O   ILE A 213      24.859  -1.965  12.761  1.00 32.19           O
ATOM   1645  CB  ILE A 213      25.915  -0.354  10.102  1.00 26.88           C
ATOM   1646  CG1 ILE A 213      27.091  -0.137   9.152  1.00 27.89           C
ATOM   1647  CG2 ILE A 213      26.018   0.546  11.320  1.00 27.94           C
ATOM   1648  CD1 ILE A 213      26.937   1.106   8.290  1.00 32.18           C
ATOM   1649  N   LEU A 214      23.452  -1.947  11.043  1.00 27.03           N
ATOM   1650  CA  LEU A 214      22.374  -1.993  12.012  1.00 25.36           C
ATOM   1651  C   LEU A 214      22.332  -3.334  12.737  1.00 23.40           C
ATOM   1652  O   LEU A 214      22.157  -3.327  13.934  1.00 23.10           O
ATOM   1653  CB  LEU A 214      21.011  -1.774  11.328  1.00 24.56           C
ATOM   1654  CG  LEU A 214      19.761  -1.909  12.218  1.00 19.99           C
ATOM   1655  CD1 LEU A 214      19.718  -0.868  13.313  1.00 21.55           C
ATOM   1656  CD2 LEU A 214      18.509  -1.775  11.331  1.00 20.42           C
ATOM   1657  N   LEU A 215      22.406  -4.441  12.000  1.00 25.75           N
ATOM   1658  CA  LEU A 215      22.117  -5.734  12.618  1.00 27.23           C
ATOM   1659  C   LEU A 215      23.302  -6.231  13.456  1.00 29.68           C
ATOM   1660  O   LEU A 215      23.201  -7.305  14.033  1.00 27.93           O
ATOM   1661  CB  LEU A 215      21.759  -6.728  11.502  1.00 25.82           C
ATOM   1662  CG  LEU A 215      20.356  -6.456  10.891  1.00 25.61           C
ATOM   1663  CD1 LEU A 215      19.988  -7.604   9.982  1.00 24.25           C
ATOM   1664  CD2 LEU A 215      19.334  -6.229  11.983  1.00 26.19           C
ATOM   1665  N   ARG A 216      24.399  -5.499  13.439  1.00 30.38           N
ATOM   1666  CA  ARG A 216      25.606  -5.859  14.186  1.00 37.51           C
ATOM   1667  C   ARG A 216      25.584  -5.140  15.538  1.00 37.62           C
ATOM   1668  O   ARG A 216      26.255  -5.478  16.501  1.00 34.46           O
ATOM   1669  CB  ARG A 216      26.881  -5.499  13.443  1.00 41.69           C
ATOM   1670  CG  ARG A 216      27.226  -6.174  12.145  1.00 49.38           C
ATOM   1671  CD  ARG A 216      27.162  -7.676  12.081  1.00 54.63           C
ATOM   1672  NE  ARG A 216      28.266  -8.279  11.309  1.00 58.61           N
ATOM   1673  CZ  ARG A 216      29.385  -8.667  11.926  1.00 58.11           C
ATOM   1674  NH1 ARG A 216      29.476  -8.491  13.244  1.00 61.20           N
ATOM   1675  NH2 ARG A 216      30.403  -9.216  11.280  1.00 52.44           N
ATOM   1676  N   SER A 217      24.778  -4.091  15.616  1.00 37.09           N
ATOM   1677  CA  SER A 217      24.591  -3.269  16.784  1.00 37.32           C
ATOM   1678  C   SER A 217      23.723  -3.909  17.851  1.00 36.37           C
ATOM   1679  O   SER A 217      22.745  -4.591  17.553  1.00 35.45           O
ATOM   1680  CB  SER A 217      23.888  -1.959  16.373  1.00 38.38           C
ATOM   1681  OG  SER A 217      23.921  -1.020  17.436  1.00 42.62           O
ATOM   1682  N   ARG A 218      24.022  -3.637  19.121  1.00 38.97           N
ATOM   1683  CA  ARG A 218      23.158  -4.059  20.211  1.00 38.80           C
ATOM   1684  C   ARG A 218      21.955  -3.124  20.302  1.00 34.68           C
ATOM   1685  O   ARG A 218      20.995  -3.396  21.035  1.00 33.31           O
ATOM   1686  CB  ARG A 218      23.904  -4.071  21.546  1.00 46.73           C
ATOM   1687  CG  ARG A 218      23.482  -5.158  22.522  1.00 51.40           C
ATOM   1688  CD  ARG A 218      23.561  -6.559  21.934  1.00 55.62           C
ATOM   1689  NE  ARG A 218      22.803  -7.524  22.736  1.00 57.97           N
ATOM   1690  CZ  ARG A 218      22.536  -8.776  22.383  1.00 59.05           C
ATOM   1691  NH1 ARG A 218      22.973  -9.255  21.223  1.00 63.30           N
ATOM   1692  NH2 ARG A 218      21.841  -9.578  23.179  1.00 58.03           N
ATOM   1693  N   ALA A 219      21.997  -2.032  19.526  1.00 33.55           N
ATOM   1694  CA  ALA A 219      20.910  -1.050  19.596  1.00 31.04           C
ATOM   1695  C   ALA A 219      19.578  -1.680  19.194  1.00 29.36           C
ATOM   1696  O   ALA A 219      18.523  -1.134  19.512  1.00 24.80           O
ATOM   1697  CB  ALA A 219      21.164   0.166  18.736  1.00 29.17           C
ATOM   1698  N   ILE A 220      19.604  -2.805  18.475  1.00 29.90           N
ATOM   1699  CA  ILE A 220      18.321  -3.367  18.051  1.00 32.43           C
ATOM   1700  C   ILE A 220      17.615  -4.259  19.058  1.00 34.18           C
ATOM   1701  O   ILE A 220      16.507  -4.733  18.780  1.00 34.78           O
ATOM   1702  CB  ILE A 220      18.543  -4.223  16.782  1.00 30.15           C
ATOM   1703  CG1 ILE A 220      19.251  -5.535  17.145  1.00 28.73           C
ATOM   1704  CG2 ILE A 220      19.231  -3.417  15.693  1.00 28.80           C
ATOM   1705  CD1 ILE A 220      19.599  -6.383  15.948  1.00 29.65           C
ATOM   1706  N   PHE A 221      18.245  -4.512  20.196  1.00 32.33           N
ATOM   1707  CA  PHE A 221      17.659  -5.324  21.246  1.00 32.46           C
ATOM   1708  C   PHE A 221      17.081  -4.449  22.343  1.00 35.93           C
ATOM   1709  O   PHE A 221      17.591  -3.398  22.727  1.00 32.85           O
ATOM   1710  CB  PHE A 221      18.729  -6.230  21.867  1.00 34.53           C
ATOM   1711  CG  PHE A 221      19.155  -7.372  20.957  1.00 34.61           C
ATOM   1712  CD1 PHE A 221      18.445  -8.560  20.915  1.00 34.35           C
ATOM   1713  CD2 PHE A 221      20.256  -7.240  20.129  1.00 37.15           C
ATOM   1714  CE1 PHE A 221      18.809  -9.586  20.065  1.00 32.23           C
ATOM   1715  CE2 PHE A 221      20.625  -8.264  19.267  1.00 38.78           C
ATOM   1716  CZ  PHE A 221      19.904  -9.441  19.229  1.00 36.20           C
ATOM   1717  N   GLY A 222      15.977  -4.900  22.933  1.00 38.51           N
ATOM   1718  CA  GLY A 222      15.507  -4.170  24.108  1.00 40.11           C
ATOM   1719  C   GLY A 222      16.580  -4.347  25.181  1.00 41.53           C
ATOM   1720  O   GLY A 222      17.447  -5.217  24.996  1.00 41.87           O
TER
