# Supplementary material for: An Integrated Framework Advancing Membrane Protein Modeling and Design
Source: PLoS Comput Biol. 2015 Sep 1;11(9):e1004398. doi: 10.1371/journal.pcbi.1004398 (PMC4556676; doi:10.1371/journal.pcbi.1004398)
Supplement: S7 File — This protocol capture contains the steps, input files, and example output files necessary to run the MPPyMOLViewer protocol described in this manuscript. For simplification, we only describe visualization of bacteriorhodopsin. The supplementary files are included with the Rosetta3 software suite under the directory Rosetta/demos/protocol_capture/MPSpanFromPDB. (GZ) [file pcbi.1004398.s007.gz › MPSpanFromPDB/README.txt]

MP_Framework Application: Spanfile from PDB
===========================================================================

## About this Protocol Capture
Author: Julia Koehler Leman (julia.koehler1982@gmail.com)
Corresponding PI: Jeffrey J. Gray (jgray@jhu.edu)
Last Updated: 12/18/2014

Rosetta Revision #57518

Reference:
Alford RF, Koehler Leman J, Weitzner BD, Duran A, Elazar A, Tilley D, Gray JJ (2015):
An integrated framework advancing membrane protein modeling and design, PLosONE (in preparation)

Documentation Link: <@jkleman insert the link here>  

### Description
This script generates a spanfile from a PDB file. A span file is a topology file
read into Rosetta and is generally generated from a membrane proteins sequence 
using the OCTOPUS server (http://octopus.cbr.su.se/) which is then converted into
a spanfile using octopus2span.pl. This app generates a spanfile from a PDB file
for easy testing of membrane applications, when the structure is known.

### Executable/Script
main/source/bin/spanfile_from_pdb.macosclangrelease

## Generating Inputs 
1) Generate a PDB file where the membrane protein structure (our case 1AFO) is 
   transformed into PDB coordinates (z-axis is membrane normal). This can be done 
   either by downloading the transformed PDB directly from the PDBTM website 
   (http://pdbtm.enzim.hu/) or by downloading a PDB file from the PDB and running
   it through the PPM server (http://opm.phar.umich.edu/server.php).

2) Clean the PDB file by using clean_pdb.pl in the folder 
   Rosetta/tools/protein_tools/scripts/:
   >>clean_pdb.pl 1AFO_tr.pdb ignorechain

3) An example input is provided in the input folder: 1AFO_AB.pdb

## Running the Application
Run the command.sh script provided in this folder:
>>./command.sh

## Example Outputs
This generates three spanfiles in the input (! unfortunately) folder. For this 
demo, these files have been moved into the output folder. 
1AFO_AB.span   spanfile of full PDB
1AFO_ABA.span  spanfile of chain A
1AFO_ABB.span  spanfile of chain B in isolation (i.e. residue numbering starts
               from 1)

Please check the span file for errors and report errors to 
julia.koehler1982@gmail.com!
